# Supplementary material for: Integrative modeling of diverse protein-peptide systems using CABS-dock
Source: PLoS Comput Biol. 2023 Jul 5;19(7):e1011275. doi: 10.1371/journal.pcbi.1011275 (PMC10351741; doi:10.1371/journal.pcbi.1011275)
Supplement: S1 File — Files in pdb format containing atomic coordinates of the structures obtained in this study: the highest-scored amyloid models and 10 examples of the docked peptide for each enzyme-substrate complex. (ZIP) [file pcbi.1011275.s006.zip]

Archive with 227 entries (206 files):
- 1_pepsin_KPAEFIRL/
- 1_pepsin_KPAEFIRL/106.pdb
- 1_pepsin_KPAEFIRL/116.pdb
- 1_pepsin_KPAEFIRL/188.pdb
- 1_pepsin_KPAEFIRL/226.pdb
- 1_pepsin_KPAEFIRL/287.pdb
- 1_pepsin_KPAEFIRL/364.pdb
- 1_pepsin_KPAEFIRL/687.pdb
- 1_pepsin_KPAEFIRL/753.pdb
- 1_pepsin_KPAEFIRL/789.pdb
- 1_pepsin_KPAEFIRL/791.pdb
- 2_pepsin_HPHLSFMAI/
- 2_pepsin_HPHLSFMAI/141.pdb
- 2_pepsin_HPHLSFMAI/221.pdb
- 2_pepsin_HPHLSFMAI/47.pdb
- 2_pepsin_HPHLSFMAI/55.pdb
- 2_pepsin_HPHLSFMAI/617.pdb
- 2_pepsin_HPHLSFMAI/621.pdb
- 2_pepsin_HPHLSFMAI/650.pdb
- 2_pepsin_HPHLSFMAI/711.pdb
- 2_pepsin_HPHLSFMAI/770.pdb
- 2_pepsin_HPHLSFMAI/886.pdb
- 2_pepsin_HPHLSFMAI/996.pdb
- 3_pepsin_AFPLEFIREL/
- 3_pepsin_AFPLEFIREL/138.pdb
- 3_pepsin_AFPLEFIREL/169.pdb
- 3_pepsin_AFPLEFIREL/228.pdb
- 3_pepsin_AFPLEFIREL/281.pdb
- 3_pepsin_AFPLEFIREL/365.pdb
- 3_pepsin_AFPLEFIREL/430.pdb
- 3_pepsin_AFPLEFIREL/447.pdb
- 3_pepsin_AFPLEFIREL/520.pdb
- 3_pepsin_AFPLEFIREL/66.pdb
- 3_pepsin_AFPLEFIREL/77.pdb
- 4_pepsin_ENESAEAFPLEFIRELEGER/
- 4_pepsin_ENESAEAFPLEFIRELEGER/130.pdb
- 4_pepsin_ENESAEAFPLEFIRELEGER/283.pdb
- 4_pepsin_ENESAEAFPLEFIRELEGER/468.pdb
- 4_pepsin_ENESAEAFPLEFIRELEGER/488.pdb
- 4_pepsin_ENESAEAFPLEFIRELEGER/509.pdb
- 4_pepsin_ENESAEAFPLEFIRELEGER/577.pdb
- 4_pepsin_ENESAEAFPLEFIRELEGER/616.pdb
- 4_pepsin_ENESAEAFPLEFIRELEGER/717.pdb
- 4_pepsin_ENESAEAFPLEFIRELEGER/997.pdb
- 4_pepsin_ENESAEAFPLEFIRELEGER/999.pdb
- 5_pepsin_TMARHPHPHLSFMAIPPKKNQ/
- 5_pepsin_TMARHPHPHLSFMAIPPKKNQ/103.pdb
- 5_pepsin_TMARHPHPHLSFMAIPPKKNQ/430.pdb
- 5_pepsin_TMARHPHPHLSFMAIPPKKNQ/598.pdb
- 5_pepsin_TMARHPHPHLSFMAIPPKKNQ/667.pdb
- 5_pepsin_TMARHPHPHLSFMAIPPKKNQ/714.pdb
- 5_pepsin_TMARHPHPHLSFMAIPPKKNQ/808.pdb
- 5_pepsin_TMARHPHPHLSFMAIPPKKNQ/931.pdb
- 5_pepsin_TMARHPHPHLSFMAIPPKKNQ/950.pdb
- 5_pepsin_TMARHPHPHLSFMAIPPKKNQ/981.pdb
- 5_pepsin_TMARHPHPHLSFMAIPPKKNQ/987.pdb
- 6_renin_PFHLLVYS/
- 6_renin_PFHLLVYS/109.pdb
- 6_renin_PFHLLVYS/20.pdb
- 6_renin_PFHLLVYS/483.pdb
- 6_renin_PFHLLVYS/60.pdb
- 6_renin_PFHLLVYS/613.pdb
- 6_renin_PFHLLVYS/657.pdb
- 6_renin_PFHLLVYS/780.pdb
- 6_renin_PFHLLVYS/811.pdb
- 6_renin_PFHLLVYS/840.pdb
- 6_renin_PFHLLVYS/987.pdb
- 7_renin_PYILKRGS/
- 7_renin_PYILKRGS/328.pdb
- 7_renin_PYILKRGS/334.pdb
- 7_renin_PYILKRGS/346.pdb
- 7_renin_PYILKRGS/421.pdb
- 7_renin_PYILKRGS/479.pdb
- 7_renin_PYILKRGS/65.pdb
- 7_renin_PYILKRGS/842.pdb
- 7_renin_PYILKRGS/918.pdb
- 7_renin_PYILKRGS/940.pdb
- 7_renin_PYILKRGS/988.pdb
- 8_renin_DRVYIHPFHLVIHNESTC/
- 8_renin_DRVYIHPFHLVIHNESTC/100.pdb
- 8_renin_DRVYIHPFHLVIHNESTC/167.pdb
- 8_renin_DRVYIHPFHLVIHNESTC/220.pdb
- 8_renin_DRVYIHPFHLVIHNESTC/311.pdb
- 8_renin_DRVYIHPFHLVIHNESTC/32.pdb
- 8_renin_DRVYIHPFHLVIHNESTC/376.pdb
- 8_renin_DRVYIHPFHLVIHNESTC/64.pdb
- 8_renin_DRVYIHPFHLVIHNESTC/847.pdb
- 8_renin_DRVYIHPFHLVIHNESTC/954.pdb
- 8_renin_DRVYIHPFHLVIHNESTC/98.pdb
- 9_HIV1_GAETFYVDGA/
- 9_HIV1_GAETFYVDGA/1343.pdb
- 9_HIV1_GAETFYVDGA/1641.pdb
- 9_HIV1_GAETFYVDGA/2081.pdb
- 9_HIV1_GAETFYVDGA/2234.pdb
- 9_HIV1_GAETFYVDGA/2545.pdb
- 9_HIV1_GAETFYVDGA/3163.pdb
- 9_HIV1_GAETFYVDGA/3230.pdb
- 9_HIV1_GAETFYVDGA/4656.pdb
- 9_HIV1_GAETFYVDGA/4836.pdb
- 9_HIV1_GAETFYVDGA/4903.pdb
- 10_HIV1_IRKILFLDGI/
- 10_HIV1_IRKILFLDGI/150.pdb
- 10_HIV1_IRKILFLDGI/1638.pdb
- 10_HIV1_IRKILFLDGI/2573.pdb
- 10_HIV1_IRKILFLDGI/3444.pdb
- 10_HIV1_IRKILFLDGI/3483.pdb
- 10_HIV1_IRKILFLDGI/383.pdb
- 10_HIV1_IRKILFLDGI/3934.pdb
- 10_HIV1_IRKILFLDGI/456.pdb
- 10_HIV1_IRKILFLDGI/463.pdb
- 10_HIV1_IRKILFLDGI/973.pdb
- 11_HIV1_TEPISGAETFYVDGA/
- 11_HIV1_TEPISGAETFYVDGA/1107.pdb
- 11_HIV1_TEPISGAETFYVDGA/1488.pdb
- 11_HIV1_TEPISGAETFYVDGA/2129.pdb
- 11_HIV1_TEPISGAETFYVDGA/2431.pdb
- 11_HIV1_TEPISGAETFYVDGA/3021.pdb
- 11_HIV1_TEPISGAETFYVDGA/4751.pdb
- 11_HIV1_TEPISGAETFYVDGA/549.pdb
- 11_HIV1_TEPISGAETFYVDGA/612.pdb
- 11_HIV1_TEPISGAETFYVDGA/767.pdb
- 11_HIV1_TEPISGAETFYVDGA/901.pdb
- 12_HIV1_GAETFYVDGAANRET/
- 12_HIV1_GAETFYVDGAANRET/1389.pdb
- 12_HIV1_GAETFYVDGAANRET/1466.pdb
- 12_HIV1_GAETFYVDGAANRET/1646.pdb
- 12_HIV1_GAETFYVDGAANRET/2599.pdb
- 12_HIV1_GAETFYVDGAANRET/3136.pdb
- 12_HIV1_GAETFYVDGAANRET/3219.pdb
- 12_HIV1_GAETFYVDGAANRET/3946.pdb
- 12_HIV1_GAETFYVDGAANRET/4612.pdb
- 12_HIV1_GAETFYVDGAANRET/553.pdb
- 12_HIV1_GAETFYVDGAANRET/679.pdb
- 13_HIV1_AAGAVASYDYLVIGGG/
- 13_HIV1_AAGAVASYDYLVIGGG/146.pdb
- 13_HIV1_AAGAVASYDYLVIGGG/147.pdb
- 13_HIV1_AAGAVASYDYLVIGGG/30.pdb
- 13_HIV1_AAGAVASYDYLVIGGG/327.pdb
- 13_HIV1_AAGAVASYDYLVIGGG/346.pdb
- 13_HIV1_AAGAVASYDYLVIGGG/421.pdb
- 13_HIV1_AAGAVASYDYLVIGGG/431.pdb
- 13_HIV1_AAGAVASYDYLVIGGG/603.pdb
- 13_HIV1_AAGAVASYDYLVIGGG/733.pdb
- 13_HIV1_AAGAVASYDYLVIGGG/816.pdb
- 14_HIV1_SYFNLNPFEVLQIDPE/
- 14_HIV1_SYFNLNPFEVLQIDPE/134.pdb
- 14_HIV1_SYFNLNPFEVLQIDPE/176.pdb
- 14_HIV1_SYFNLNPFEVLQIDPE/355.pdb
- 14_HIV1_SYFNLNPFEVLQIDPE/374.pdb
- 14_HIV1_SYFNLNPFEVLQIDPE/497.pdb
- 14_HIV1_SYFNLNPFEVLQIDPE/832.pdb
- 14_HIV1_SYFNLNPFEVLQIDPE/838.pdb
- 14_HIV1_SYFNLNPFEVLQIDPE/851.pdb
- 14_HIV1_SYFNLNPFEVLQIDPE/991.pdb
- 14_HIV1_SYFNLNPFEVLQIDPE/995.pdb
- 15_HIV1_NVVNSGGMVMMVPGAG/
- 15_HIV1_NVVNSGGMVMMVPGAG/10.pdb
- 15_HIV1_NVVNSGGMVMMVPGAG/24.pdb
- 15_HIV1_NVVNSGGMVMMVPGAG/284.pdb
- 15_HIV1_NVVNSGGMVMMVPGAG/334.pdb
- 15_HIV1_NVVNSGGMVMMVPGAG/36.pdb
- 15_HIV1_NVVNSGGMVMMVPGAG/363.pdb
- 15_HIV1_NVVNSGGMVMMVPGAG/503.pdb
- 15_HIV1_NVVNSGGMVMMVPGAG/634.pdb
- 15_HIV1_NVVNSGGMVMMVPGAG/777.pdb
- 15_HIV1_NVVNSGGMVMMVPGAG/919.pdb
- 15_HIV1_NVVNSGGMVMMVPGAG/986.pdb
- protofilament_2e8d _models/
- protofilament_2e8d _models/2e8d_best_e.pdb
- protofilament_2e8d _models/2e8d_best_epca.pdb
- protofilament_2e8d _models/2e8d_best_pca.pdb
- protofilament_2e8d _models/2e8d_best_pcae.pdb
- protofilament_2e8d _models/2e8d_best_rms.pdb
- protofilament_2e8d _models/2e8d_best_top10e.pdb
- protofilament_2e8d _models/2e8d_best_top10epca.pdb
- protofilament_2e8d _models/2e8d_best_top10pca.pdb
- protofilament_2e8d _models/2e8d_best_top10pcae.pdb
- protofilament_2nnt _models/
- protofilament_2nnt _models/2nnt_best_e.pdb
- protofilament_2nnt _models/2nnt_best_epca.pdb
- protofilament_2nnt _models/2nnt_best_pca.pdb
- protofilament_2nnt _models/2nnt_best_pcae.pdb
- protofilament_2nnt _models/2nnt_best_rms.pdb
- protofilament_2nnt _models/2nnt_best_top10e.pdb
- protofilament_2nnt _models/2nnt_best_top10epca.pdb
- protofilament_2nnt _models/2nnt_best_top10pca.pdb
- protofilament_2nnt _models/2nnt_best_top10pcae.pdb
- protofilament_6ti5 _models/
- protofilament_6ti5 _models/6ti5_best_e.pdb
- protofilament_6ti5 _models/6ti5_best_epca.pdb
- protofilament_6ti5 _models/6ti5_best_pca.pdb
- protofilament_6ti5 _models/6ti5_best_pcae.pdb
- protofilament_6ti5 _models/6ti5_best_rms.pdb
- protofilament_6ti5 _models/6ti5_best_top10e.pdb
- protofilament_6ti5 _models/6ti5_best_top10epca.pdb
- protofilament_6ti5 _models/6ti5_best_top10pca.pdb
- protofilament_6ti5 _models/6ti5_best_top10pcae.pdb
- protofilament_6zrq _models/
- protofilament_6zrq _models/6zrq_best_e.pdb
- protofilament_6zrq _models/6zrq_best_epca.pdb
- protofilament_6zrq _models/6zrq_best_pca.pdb
- protofilament_6zrq _models/6zrq_best_pcae.pdb
- protofilament_6zrq _models/6zrq_best_rms.pdb
- protofilament_6zrq _models/6zrq_best_top10e.pdb
- protofilament_6zrq _models/6zrq_best_top10epca.pdb
- protofilament_6zrq _models/6zrq_best_top10pca.pdb
- protofilament_6zrq _models/6zrq_best_top10pcae.pdb
- protofilament_7q66_models/
- protofilament_7q66_models/7q66_best_e.pdb
- protofilament_7q66_models/7q66_best_epca.pdb
- protofilament_7q66_models/7q66_best_pca.pdb
- protofilament_7q66_models/7q66_best_pcae.pdb
- protofilament_7q66_models/7q66_best_rms.pdb
- protofilament_7q66_models/7q66_best_top10e.pdb
- protofilament_7q66_models/7q66_best_top10epca.pdb
- protofilament_7q66_models/7q66_best_top10pca.pdb
- protofilament_7q66_models/7q66_best_top10pcae.pdb
- protofilament_7yat_models/
- protofilament_7yat_models/7yat_best_e.pdb
- protofilament_7yat_models/7yat_best_epca.pdb
- protofilament_7yat_models/7yat_best_pca.pdb
- protofilament_7yat_models/7yat_best_pcae.pdb
- protofilament_7yat_models/7yat_best_rms.pdb
- protofilament_7yat_models/7yat_best_top10e.pdb
- protofilament_7yat_models/7yat_best_top10epca.pdb
- protofilament_7yat_models/7yat_best_top10pca.pdb
- protofilament_7yat_models/7yat_best_top10pcae.pdb
