# Supplementary material for: Integrative modeling of diverse protein-peptide systems using CABS-dock
Source: PLoS Comput Biol. 2023 Jul 5;19(7):e1011275. doi: 10.1371/journal.pcbi.1011275 (PMC10351741; doi:10.1371/journal.pcbi.1011275)
Supplement: S1 File — Files in pdb format containing atomic coordinates of the structures obtained in this study: the highest-scored amyloid models and 10 examples of the docked peptide for each enzyme-substrate complex. (ZIP) [file pcbi.1011275.s006.zip › 1_pepsin_KPAEFIRL/106.pdb]

CRYST1    0.000    0.000    0.000   0.00   0.00   0.00 P 1           1
ATOM      1    N ILE A   1      16.172  11.711  34.382  1.00  1.00            
ATOM      2   CA ILE A   1      15.244  11.941  35.510  1.00  1.00            
ATOM      3   CB ILE A   1      15.457  13.327  36.076  1.00  1.00            
ATOM      4  CG1 ILE A   1      15.235  14.443  35.037  1.00  1.00            
ATOM      5  CG2 ILE A   1      16.864  13.355  36.696  1.00  1.00            
ATOM      6  CD1 ILE A   1      15.041  15.819  35.670  1.00  1.00            
ATOM      7    C ILE A   1      13.800  11.702  35.139  1.00  1.00            
ATOM      8    O ILE A   1      13.260  10.632  35.416  1.00  1.00            
ATOM      9    N GLY A   2      13.128  12.680  34.491  4.00  1.00            
ATOM     10   CA GLY A   2      11.740  12.543  34.143  4.00  1.00            
ATOM     11    C GLY A   2      11.632  11.568  33.008  4.00  1.00            
ATOM     12    O GLY A   2      12.542  11.449  32.189  4.00  1.00            
ATOM     13    N ASP A   3      10.492  10.843  32.938  4.00  1.00            
ATOM     14   CA ASP A   3      10.263   9.870  31.902  4.00  1.00            
ATOM     15   CB ASP A   3      10.306   8.423  32.425  4.00  1.00            
ATOM     16   CG ASP A   3      10.086   7.474  31.257  4.00  1.00            
ATOM     17  OD1 ASP A   3      10.536   7.811  30.130  4.00  1.00            
ATOM     18  OD2 ASP A   3       9.476   6.394  31.478  4.00  1.00            
ATOM     19    C ASP A   3       8.890  10.093  31.354  4.00  1.00            
ATOM     20    O ASP A   3       7.902   9.935  32.069  4.00  1.00            
ATOM     21    N GLU A   4       8.784  10.471  30.064  4.00  1.00            
ATOM     22   CA GLU A   4       7.474  10.663  29.509  4.00  1.00            
ATOM     23   CB GLU A   4       7.211  12.085  28.985  4.00  1.00            
ATOM     24   CG GLU A   4       7.116  13.174  30.051  4.00  1.00            
ATOM     25   CD GLU A   4       6.622  14.424  29.337  4.00  1.00            
ATOM     26  OE1 GLU A   4       6.999  14.615  28.150  4.00  1.00            
ATOM     27  OE2 GLU A   4       5.855  15.202  29.965  4.00  1.00            
ATOM     28    C GLU A   4       7.339   9.790  28.295  4.00  1.00            
ATOM     29    O GLU A   4       8.259   9.669  27.488  4.00  1.00            
ATOM     30    N PRO A   5       6.204   9.153  28.175  4.00  1.00            
ATOM     31   CA PRO A   5       5.911   8.341  27.018  4.00  1.00            
ATOM     32   CD PRO A   5       5.501   8.687  29.358  4.00  1.00            
ATOM     33   CB PRO A   5       4.877   7.309  27.472  4.00  1.00            
ATOM     34   CG PRO A   5       4.333   7.862  28.802  4.00  1.00            
ATOM     35    C PRO A   5       5.427   9.261  25.957  4.00  1.00            
ATOM     36    O PRO A   5       5.043  10.386  26.273  4.00  1.00            
ATOM     37    N LEU A   6       5.449   8.812  24.695  4.00  1.00            
ATOM     38   CA LEU A   6       5.020   9.667  23.637  4.00  1.00            
ATOM     39   CB LEU A   6       6.219  10.065  22.756  4.00  1.00            
ATOM     40   CG LEU A   6       5.958  11.168  21.721  4.00  1.00            
ATOM     41  CD1 LEU A   6       4.878  10.749  20.718  4.00  1.00            
ATOM     42  CD2 LEU A   6       5.707  12.523  22.400  4.00  1.00            
ATOM     43    C LEU A   6       4.060   8.850  22.819  4.00  1.00            
ATOM     44    O LEU A   6       4.281   7.657  22.617  4.00  1.00            
ATOM     45    N GLU A   7       2.957   9.461  22.337  4.00  1.00            
ATOM     46   CA GLU A   7       1.993   8.736  21.548  4.00  1.00            
ATOM     47   CB GLU A   7       0.555   9.213  21.801  4.00  1.00            
ATOM     48   CG GLU A   7       0.091   8.957  23.236  4.00  1.00            
ATOM     49   CD GLU A   7      -1.188   9.744  23.476  4.00  1.00            
ATOM     50  OE1 GLU A   7      -1.933   9.980  22.488  4.00  1.00            
ATOM     51  OE2 GLU A   7      -1.436  10.126  24.652  4.00  1.00            
ATOM     52    C GLU A   7       2.324   9.009  20.108  4.00  1.00            
ATOM     53    O GLU A   7       2.353  10.164  19.686  4.00  1.00            
ATOM     54    N ASN A   8       2.604   7.952  19.313  4.00  1.00            
ATOM     55   CA ASN A   8       2.909   8.147  17.919  4.00  1.00            
ATOM     56   CB ASN A   8       4.108   7.316  17.424  4.00  1.00            
ATOM     57   CG ASN A   8       3.858   5.838  17.685  4.00  1.00            
ATOM     58  OD1 ASN A   8       2.990   5.465  18.472  4.00  1.00            
ATOM     59  ND2 ASN A   8       4.665   4.969  17.019  4.00  1.00            
ATOM     60    C ASN A   8       1.670   7.810  17.142  4.00  1.00            
ATOM     61    O ASN A   8       1.157   6.694  17.217  4.00  1.00            
ATOM     62    N TYR A   9       1.144   8.795  16.381  4.00  1.00            
ATOM     63   CA TYR A   9      -0.079   8.608  15.651  4.00  1.00            
ATOM     64   CB TYR A   9      -1.121   9.701  15.962  4.00  1.00            
ATOM     65   CG TYR A   9      -2.309   9.600  15.059  4.00  1.00            
ATOM     66  CD1 TYR A   9      -2.281  10.173  13.806  4.00  1.00            
ATOM     67  CD2 TYR A   9      -3.458   8.957  15.461  4.00  1.00            
ATOM     68  CE1 TYR A   9      -3.371  10.100  12.969  4.00  1.00            
ATOM     69  CE2 TYR A   9      -4.553   8.880  14.628  4.00  1.00            
ATOM     70   CZ TYR A   9      -4.511   9.454  13.379  4.00  1.00            
ATOM     71   OH TYR A   9      -5.631   9.378  12.523  4.00  1.00            
ATOM     72    C TYR A   9       0.213   8.647  14.187  4.00  1.00            
ATOM     73    O TYR A   9       0.688   9.653  13.671  4.00  1.00            
ATOM     74    N LEU A  10      -0.044   7.528  13.481  3.00  1.00            
ATOM     75   CA LEU A  10       0.110   7.468  12.055  3.00  1.00            
ATOM     76   CB LEU A  10      -0.981   8.239  11.292  3.00  1.00            
ATOM     77   CG LEU A  10      -2.330   7.492  11.303  3.00  1.00            
ATOM     78  CD1 LEU A  10      -2.778   7.166  12.736  3.00  1.00            
ATOM     79  CD2 LEU A  10      -3.401   8.253  10.505  3.00  1.00            
ATOM     80    C LEU A  10       1.468   7.936  11.661  3.00  1.00            
ATOM     81    O LEU A  10       1.643   8.527  10.597  3.00  1.00            
ATOM     82    N ASP A  11       2.473   7.663  12.514  3.00  1.00            
ATOM     83   CA ASP A  11       3.824   8.028  12.208  3.00  1.00            
ATOM     84   CB ASP A  11       4.392   7.287  10.985  3.00  1.00            
ATOM     85   CG ASP A  11       4.601   5.821  11.341  3.00  1.00            
ATOM     86  OD1 ASP A  11       5.027   5.544  12.494  3.00  1.00            
ATOM     87  OD2 ASP A  11       4.349   4.959  10.457  3.00  1.00            
ATOM     88    C ASP A  11       3.853   9.487  11.904  3.00  1.00            
ATOM     89    O ASP A  11       4.661   9.943  11.096  3.00  1.00            
ATOM     90    N THR A  12       2.966  10.265  12.548  3.00  1.00            
ATOM     91   CA THR A  12       2.956  11.673  12.307  3.00  1.00            
ATOM     92   CB THR A  12       1.651  12.221  11.771  3.00  1.00            
ATOM     93  OG1 THR A  12       0.558  12.002  12.649  3.00  1.00            
ATOM     94  CG2 THR A  12       1.380  11.531  10.423  3.00  1.00            
ATOM     95    C THR A  12       3.386  12.370  13.557  3.00  1.00            
ATOM     96    O THR A  12       4.578  12.480  13.845  3.00  1.00            
ATOM     97    N GLU A  13       2.408  12.857  14.333  4.00  1.00            
ATOM     98   CA GLU A  13       2.620  13.661  15.492  4.00  1.00            
ATOM     99   CB GLU A  13       1.363  14.489  15.808  4.00  1.00            
ATOM    100   CG GLU A  13       1.007  15.398  14.626  4.00  1.00            
ATOM    101   CD GLU A  13      -0.424  15.894  14.770  4.00  1.00            
ATOM    102  OE1 GLU A  13      -0.650  16.833  15.578  4.00  1.00            
ATOM    103  OE2 GLU A  13      -1.309  15.341  14.063  4.00  1.00            
ATOM    104    C GLU A  13       2.996  12.830  16.686  4.00  1.00            
ATOM    105    O GLU A  13       2.835  11.611  16.699  4.00  1.00            
ATOM    106    N TYR A  14       3.535  13.514  17.724  4.00  1.00            
ATOM    107   CA TYR A  14       3.973  12.933  18.969  4.00  1.00            
ATOM    108   CB TYR A  14       5.345  13.436  19.445  4.00  1.00            
ATOM    109   CG TYR A  14       6.386  13.199  18.411  4.00  1.00            
ATOM    110  CD1 TYR A  14       6.413  13.971  17.273  4.00  1.00            
ATOM    111  CD2 TYR A  14       7.347  12.234  18.594  4.00  1.00            
ATOM    112  CE1 TYR A  14       7.377  13.771  16.317  4.00  1.00            
ATOM    113  CE2 TYR A  14       8.315  12.033  17.639  4.00  1.00            
ATOM    114   CZ TYR A  14       8.331  12.801  16.499  4.00  1.00            
ATOM    115   OH TYR A  14       9.326  12.592  15.523  4.00  1.00            
ATOM    116    C TYR A  14       3.053  13.534  20.003  4.00  1.00            
ATOM    117    O TYR A  14       2.540  14.633  19.802  4.00  1.00            
ATOM    118    N PHE A  15       2.792  12.833  21.133  4.00  1.00            
ATOM    119   CA PHE A  15       1.930  13.417  22.133  4.00  1.00            
ATOM    120   CB PHE A  15       0.500  12.850  22.151  4.00  1.00            
ATOM    121   CG PHE A  15      -0.091  12.943  20.791  4.00  1.00            
ATOM    122  CD1 PHE A  15      -0.378  14.161  20.226  4.00  1.00            
ATOM    123  CD2 PHE A  15      -0.383  11.791  20.098  4.00  1.00            
ATOM    124  CE1 PHE A  15      -0.929  14.221  18.970  4.00  1.00            
ATOM    125  CE2 PHE A  15      -0.937  11.847  18.842  4.00  1.00            
ATOM    126   CZ PHE A  15      -1.207  13.068  18.276  4.00  1.00            
ATOM    127    C PHE A  15       2.462  13.035  23.478  4.00  1.00            
ATOM    128    O PHE A  15       3.280  12.125  23.607  4.00  1.00            
ATOM    129    N GLY A  16       1.982  13.727  24.532  4.00  1.00            
ATOM    130   CA GLY A  16       2.399  13.416  25.867  4.00  1.00            
ATOM    131    C GLY A  16       1.272  13.776  26.780  4.00  1.00            
ATOM    132    O GLY A  16       0.377  14.531  26.404  4.00  1.00            
ATOM    133    N THR A  17       1.285  13.247  28.020  4.00  1.00            
ATOM    134   CA THR A  17       0.226  13.587  28.924  4.00  1.00            
ATOM    135   CB THR A  17      -0.366  12.398  29.638  4.00  1.00            
ATOM    136  OG1 THR A  17      -1.558  12.771  30.310  4.00  1.00            
ATOM    137  CG2 THR A  17       0.649  11.818  30.633  4.00  1.00            
ATOM    138    C THR A  17       0.790  14.557  29.907  4.00  1.00            
ATOM    139    O THR A  17       1.802  14.297  30.555  4.00  1.00            
ATOM    140    N ILE A  18       0.162  15.740  30.018  4.00  1.00            
ATOM    141   CA ILE A  18       0.723  16.696  30.917  4.00  1.00            
ATOM    142   CB ILE A  18       1.259  17.925  30.239  4.00  1.00            
ATOM    143  CG1 ILE A  18       2.402  17.548  29.281  4.00  1.00            
ATOM    144  CG2 ILE A  18       1.673  18.928  31.331  4.00  1.00            
ATOM    145  CD1 ILE A  18       2.813  18.687  28.348  4.00  1.00            
ATOM    146    C ILE A  18      -0.327  17.135  31.874  4.00  1.00            
ATOM    147    O ILE A  18      -1.465  17.405  31.491  4.00  1.00            
ATOM    148    N GLY A  19       0.041  17.215  33.165  4.00  1.00            
ATOM    149   CA GLY A  19      -0.916  17.624  34.144  4.00  1.00            
ATOM    150    C GLY A  19      -0.706  19.063  34.410  4.00  1.00            
ATOM    151    O GLY A  19       0.420  19.556  34.395  4.00  1.00            
ATOM    152    N ILE A  20      -1.814  19.780  34.641  4.00  1.00            
ATOM    153   CA ILE A  20      -1.690  21.160  34.940  4.00  1.00            
ATOM    154   CB ILE A  20      -1.911  22.034  33.734  4.00  1.00            
ATOM    155  CG1 ILE A  20      -3.326  21.901  33.143  4.00  1.00            
ATOM    156  CG2 ILE A  20      -0.813  21.639  32.731  4.00  1.00            
ATOM    157  CD1 ILE A  20      -4.416  22.634  33.919  4.00  1.00            
ATOM    158    C ILE A  20      -2.588  21.535  36.083  4.00  1.00            
ATOM    159    O ILE A  20      -3.761  21.178  36.132  4.00  1.00            
ATOM    160    N GLY A  21      -2.036  22.252  37.079  3.00  1.00            
ATOM    161   CA GLY A  21      -2.855  22.697  38.170  3.00  1.00            
ATOM    162    C GLY A  21      -2.944  21.612  39.207  3.00  1.00            
ATOM    163    O GLY A  21      -2.534  20.477  38.971  3.00  1.00            
ATOM    164    N THR A  22      -3.497  21.950  40.399  3.00  1.00            
ATOM    165   CA THR A  22      -3.572  21.016  41.493  3.00  1.00            
ATOM    166   CB THR A  22      -4.054  21.616  42.783  3.00  1.00            
ATOM    167  OG1 THR A  22      -3.174  22.646  43.203  3.00  1.00            
ATOM    168  CG2 THR A  22      -4.128  20.510  43.849  3.00  1.00            
ATOM    169    C THR A  22      -4.450  19.849  41.204  3.00  1.00            
ATOM    170    O THR A  22      -3.972  18.720  41.300  3.00  1.00            
ATOM    171    N PRO A  23      -5.699  20.013  40.858  3.00  1.00            
ATOM    172   CA PRO A  23      -6.456  18.887  40.419  3.00  1.00            
ATOM    173   CD PRO A  23      -6.505  21.201  41.067  3.00  1.00            
ATOM    174   CB PRO A  23      -7.896  19.383  40.259  3.00  1.00            
ATOM    175   CG PRO A  23      -7.774  20.922  40.242  3.00  1.00            
ATOM    176    C PRO A  23      -5.673  18.776  39.151  3.00  1.00            
ATOM    177    O PRO A  23      -5.304  19.814  38.602  3.00  1.00            
ATOM    178    N ALA A  24      -5.393  17.567  38.663  3.00  1.00            
ATOM    179   CA ALA A  24      -4.429  17.456  37.610  3.00  1.00            
ATOM    180   CB ALA A  24      -4.119  15.993  37.251  3.00  1.00            
ATOM    181    C ALA A  24      -4.810  18.130  36.313  3.00  1.00            
ATOM    182    O ALA A  24      -3.933  18.704  35.684  3.00  1.00            
ATOM    183    N GLN A  25      -6.076  18.072  35.842  4.00  1.00            
ATOM    184   CA GLN A  25      -6.469  18.709  34.595  4.00  1.00            
ATOM    185   CB GLN A  25      -6.721  20.225  34.713  4.00  1.00            
ATOM    186   CG GLN A  25      -7.935  20.577  35.578  4.00  1.00            
ATOM    187   CD GLN A  25      -8.080  22.093  35.601  4.00  1.00            
ATOM    188  OE1 GLN A  25      -9.074  22.627  36.091  4.00  1.00            
ATOM    189  NE2 GLN A  25      -7.064  22.808  35.049  4.00  1.00            
ATOM    190    C GLN A  25      -5.500  18.475  33.459  4.00  1.00            
ATOM    191    O GLN A  25      -4.689  19.344  33.146  4.00  1.00            
ATOM    192    N ASP A  26      -5.564  17.282  32.818  4.00  1.00            
ATOM    193   CA ASP A  26      -4.633  16.884  31.787  4.00  1.00            
ATOM    194   CB ASP A  26      -4.531  15.354  31.647  4.00  1.00            
ATOM    195   CG ASP A  26      -3.156  15.031  31.090  4.00  1.00            
ATOM    196  OD1 ASP A  26      -2.938  15.194  29.860  4.00  1.00            
ATOM    197  OD2 ASP A  26      -2.292  14.640  31.919  4.00  1.00            
ATOM    198    C ASP A  26      -4.928  17.471  30.452  4.00  1.00            
ATOM    199    O ASP A  26      -6.073  17.757  30.105  4.00  1.00            
ATOM    200    N PHE A  27      -3.842  17.695  29.682  4.00  1.00            
ATOM    201   CA PHE A  27      -3.956  18.118  28.322  4.00  1.00            
ATOM    202   CB PHE A  27      -3.738  19.629  28.077  4.00  1.00            
ATOM    203   CG PHE A  27      -2.332  20.054  28.364  4.00  1.00            
ATOM    204  CD1 PHE A  27      -1.337  19.893  27.424  4.00  1.00            
ATOM    205  CD2 PHE A  27      -2.012  20.647  29.565  4.00  1.00            
ATOM    206  CE1 PHE A  27      -0.049  20.298  27.686  4.00  1.00            
ATOM    207  CE2 PHE A  27      -0.726  21.053  29.835  4.00  1.00            
ATOM    208   CZ PHE A  27       0.259  20.878  28.894  4.00  1.00            
ATOM    209    C PHE A  27      -2.931  17.363  27.558  4.00  1.00            
ATOM    210    O PHE A  27      -1.806  17.178  28.019  4.00  1.00            
ATOM    211    N THR A  28      -3.309  16.888  26.361  4.00  1.00            
ATOM    212   CA THR A  28      -2.347  16.182  25.578  4.00  1.00            
ATOM    213   CB THR A  28      -2.934  15.472  24.393  4.00  1.00            
ATOM    214  OG1 THR A  28      -3.898  14.525  24.826  4.00  1.00            
ATOM    215  CG2 THR A  28      -1.805  14.769  23.618  4.00  1.00            
ATOM    216    C THR A  28      -1.440  17.238  25.061  4.00  1.00            
ATOM    217    O THR A  28      -1.826  18.405  24.992  4.00  1.00            
ATOM    218    N VAL A  29      -0.197  16.882  24.691  4.00  1.00            
ATOM    219   CA VAL A  29       0.628  17.974  24.291  4.00  1.00            
ATOM    220   CB VAL A  29       1.560  18.449  25.372  4.00  1.00            
ATOM    221  CG1 VAL A  29       2.713  17.438  25.503  4.00  1.00            
ATOM    222  CG2 VAL A  29       2.009  19.885  25.051  4.00  1.00            
ATOM    223    C VAL A  29       1.479  17.593  23.139  4.00  1.00            
ATOM    224    O VAL A  29       1.578  16.427  22.762  4.00  1.00            
ATOM    225    N ILE A  30       2.098  18.618  22.527  4.00  1.00            
ATOM    226   CA ILE A  30       3.012  18.358  21.470  4.00  1.00            
ATOM    227   CB ILE A  30       2.702  19.086  20.184  4.00  1.00            
ATOM    228  CG1 ILE A  30       3.437  18.433  18.996  4.00  1.00            
ATOM    229  CG2 ILE A  30       3.014  20.580  20.367  4.00  1.00            
ATOM    230  CD1 ILE A  30       4.961  18.458  19.099  4.00  1.00            
ATOM    231    C ILE A  30       4.358  18.793  21.986  4.00  1.00            
ATOM    232    O ILE A  30       4.501  19.873  22.555  4.00  1.00            
ATOM    233    N PHE A  31       5.379  17.925  21.837  4.00  1.00            
ATOM    234   CA PHE A  31       6.693  18.136  22.386  4.00  1.00            
ATOM    235   CB PHE A  31       7.598  16.916  22.136  4.00  1.00            
ATOM    236   CG PHE A  31       8.939  17.183  22.724  4.00  1.00            
ATOM    237  CD1 PHE A  31       9.162  16.975  24.066  4.00  1.00            
ATOM    238  CD2 PHE A  31       9.975  17.629  21.936  4.00  1.00            
ATOM    239  CE1 PHE A  31      10.399  17.216  24.615  4.00  1.00            
ATOM    240  CE2 PHE A  31      11.215  17.872  22.480  4.00  1.00            
ATOM    241   CZ PHE A  31      11.428  17.667  23.822  4.00  1.00            
ATOM    242    C PHE A  31       7.401  19.342  21.810  4.00  1.00            
ATOM    243    O PHE A  31       7.865  20.203  22.557  4.00  1.00            
ATOM    244    N ASP A  32       7.483  19.445  20.469  4.00  1.00            
ATOM    245   CA ASP A  32       8.155  20.501  19.744  4.00  1.00            
ATOM    246   CB ASP A  32       7.344  21.802  19.575  4.00  1.00            
ATOM    247   CG ASP A  32       6.462  21.698  18.339  4.00  1.00            
ATOM    248  OD1 ASP A  32       6.997  21.301  17.269  4.00  1.00            
ATOM    249  OD2 ASP A  32       5.255  22.040  18.436  4.00  1.00            
ATOM    250    C ASP A  32       9.497  20.904  20.248  4.00  1.00            
ATOM    251    O ASP A  32       9.636  21.520  21.302  4.00  1.00            
ATOM    252    N THR A  33      10.533  20.531  19.469  3.00  1.00            
ATOM    253   CA THR A  33      11.867  21.018  19.651  3.00  1.00            
ATOM    254   CB THR A  33      12.896  20.230  18.914  3.00  1.00            
ATOM    255  OG1 THR A  33      14.204  20.616  19.314  3.00  1.00            
ATOM    256  CG2 THR A  33      12.692  20.510  17.428  3.00  1.00            
ATOM    257    C THR A  33      11.866  22.433  19.115  3.00  1.00            
ATOM    258    O THR A  33      12.591  23.298  19.605  3.00  1.00            
ATOM    259    N GLY A  34      11.013  22.686  18.090  3.00  1.00            
ATOM    260   CA GLY A  34      10.946  23.893  17.292  3.00  1.00            
ATOM    261    C GLY A  34      10.600  25.160  18.010  3.00  1.00            
ATOM    262    O GLY A  34      11.273  26.170  17.811  3.00  1.00            
ATOM    263    N SER A  35       9.561  25.182  18.859  1.00  1.00            
ATOM    264   CA SER A  35       9.223  26.478  19.375  1.00  1.00            
ATOM    265   CB SER A  35       7.814  26.943  18.976  1.00  1.00            
ATOM    266   OG SER A  35       6.835  26.095  19.561  1.00  1.00            
ATOM    267    C SER A  35       9.258  26.428  20.866  1.00  1.00            
ATOM    268    O SER A  35       9.115  25.364  21.468  1.00  1.00            
ATOM    269    N SER A  36       9.479  27.598  21.502  1.00  1.00            
ATOM    270   CA SER A  36       9.490  27.635  22.933  1.00  1.00            
ATOM    271   CB SER A  36      10.753  28.272  23.532  1.00  1.00            
ATOM    272   OG SER A  36      11.882  27.458  23.253  1.00  1.00            
ATOM    273    C SER A  36       8.318  28.458  23.383  1.00  1.00            
ATOM    274    O SER A  36       8.305  29.679  23.235  1.00  1.00            
ATOM    275    N ASN A  37       7.284  27.781  23.924  1.00  1.00            
ATOM    276   CA ASN A  37       6.123  28.400  24.504  1.00  1.00            
ATOM    277   CB ASN A  37       5.282  29.250  23.536  1.00  1.00            
ATOM    278   CG ASN A  37       4.373  30.123  24.394  1.00  1.00            
ATOM    279  OD1 ASN A  37       3.432  30.742  23.899  1.00  1.00            
ATOM    280  ND2 ASN A  37       4.666  30.176  25.722  1.00  1.00            
ATOM    281    C ASN A  37       5.277  27.246  24.950  1.00  1.00            
ATOM    282    O ASN A  37       5.355  26.171  24.358  1.00  1.00            
ATOM    283    N LEU A  38       4.451  27.406  26.004  4.00  1.00            
ATOM    284   CA LEU A  38       3.746  26.228  26.425  4.00  1.00            
ATOM    285   CB LEU A  38       4.378  25.596  27.675  4.00  1.00            
ATOM    286   CG LEU A  38       3.559  24.443  28.288  4.00  1.00            
ATOM    287  CD1 LEU A  38       3.490  23.222  27.361  4.00  1.00            
ATOM    288  CD2 LEU A  38       4.072  24.088  29.691  4.00  1.00            
ATOM    289    C LEU A  38       2.330  26.509  26.801  4.00  1.00            
ATOM    290    O LEU A  38       2.097  26.906  27.941  4.00  1.00            
ATOM    291    N TRP A  39       1.336  26.342  25.889  4.00  1.00            
ATOM    292   CA TRP A  39       0.064  26.293  26.545  4.00  1.00            
ATOM    293   CB TRP A  39      -0.476  27.538  27.274  4.00  1.00            
ATOM    294   CG TRP A  39      -1.310  27.106  28.484  4.00  1.00            
ATOM    295  CD2 TRP A  39      -0.840  26.099  29.400  4.00  1.00            
ATOM    296  CD1 TRP A  39      -2.611  27.345  28.833  4.00  1.00            
ATOM    297  NE1 TRP A  39      -2.950  26.610  29.944  4.00  1.00            
ATOM    298  CE2 TRP A  39      -1.877  25.819  30.288  4.00  1.00            
ATOM    299  CE3 TRP A  39       0.352  25.435  29.475  4.00  1.00            
ATOM    300  CZ2 TRP A  39      -1.736  24.878  31.268  4.00  1.00            
ATOM    301  CZ3 TRP A  39       0.497  24.500  30.477  4.00  1.00            
ATOM    302  CH2 TRP A  39      -0.525  24.229  31.358  4.00  1.00            
ATOM    303    C TRP A  39      -1.020  25.595  25.789  4.00  1.00            
ATOM    304    O TRP A  39      -0.945  25.334  24.590  4.00  1.00            
ATOM    305    N VAL A  40      -2.061  25.273  26.582  4.00  1.00            
ATOM    306   CA VAL A  40      -3.234  24.517  26.356  4.00  1.00            
ATOM    307   CB VAL A  40      -3.466  23.540  27.489  4.00  1.00            
ATOM    308  CG1 VAL A  40      -3.963  24.335  28.705  4.00  1.00            
ATOM    309  CG2 VAL A  40      -4.395  22.397  27.054  4.00  1.00            
ATOM    310    C VAL A  40      -4.434  25.419  26.295  4.00  1.00            
ATOM    311    O VAL A  40      -4.386  26.585  26.678  4.00  1.00            
ATOM    312    N PRO A  41      -5.512  24.879  25.771  1.00  1.00            
ATOM    313   CA PRO A  41      -6.736  25.626  25.656  1.00  1.00            
ATOM    314   CD PRO A  41      -5.384  23.945  24.665  1.00  1.00            
ATOM    315   CB PRO A  41      -7.617  24.874  24.651  1.00  1.00            
ATOM    316   CG PRO A  41      -6.837  23.584  24.331  1.00  1.00            
ATOM    317    C PRO A  41      -7.370  25.884  26.984  1.00  1.00            
ATOM    318    O PRO A  41      -7.105  25.134  27.922  1.00  1.00            
ATOM    319    N SER A  42      -8.203  26.947  27.084  4.00  1.00            
ATOM    320   CA SER A  42      -8.791  27.314  28.342  4.00  1.00            
ATOM    321   CB SER A  42      -8.304  28.668  28.878  4.00  1.00            
ATOM    322   OG SER A  42      -8.824  28.896  30.180  4.00  1.00            
ATOM    323    C SER A  42     -10.270  27.422  28.190  4.00  1.00            
ATOM    324    O SER A  42     -10.802  27.346  27.083  4.00  1.00            
ATOM    325    N VAL A  43     -10.976  27.583  29.330  3.00  1.00            
ATOM    326   CA VAL A  43     -12.395  27.758  29.273  3.00  1.00            
ATOM    327   CB VAL A  43     -13.016  28.048  30.608  3.00  1.00            
ATOM    328  CG1 VAL A  43     -14.507  28.359  30.395  3.00  1.00            
ATOM    329  CG2 VAL A  43     -12.761  26.853  31.539  3.00  1.00            
ATOM    330    C VAL A  43     -12.564  28.973  28.433  3.00  1.00            
ATOM    331    O VAL A  43     -13.404  29.010  27.536  3.00  1.00            
ATOM    332    N TYR A  44     -11.744  30.008  28.696  3.00  1.00            
ATOM    333   CA TYR A  44     -11.802  31.130  27.814  3.00  1.00            
ATOM    334   CB TYR A  44     -10.919  32.319  28.226  3.00  1.00            
ATOM    335   CG TYR A  44     -11.570  33.043  29.349  3.00  1.00            
ATOM    336  CD1 TYR A  44     -11.444  32.615  30.651  3.00  1.00            
ATOM    337  CD2 TYR A  44     -12.308  34.171  29.079  3.00  1.00            
ATOM    338  CE1 TYR A  44     -12.057  33.309  31.669  3.00  1.00            
ATOM    339  CE2 TYR A  44     -12.921  34.866  30.090  3.00  1.00            
ATOM    340   CZ TYR A  44     -12.795  34.433  31.387  3.00  1.00            
ATOM    341   OH TYR A  44     -13.425  35.146  32.427  3.00  1.00            
ATOM    342    C TYR A  44     -11.237  30.619  26.529  3.00  1.00            
ATOM    343    O TYR A  44     -10.097  30.160  26.488  3.00  1.00            
ATOM    344    N CYS A  45     -12.029  30.666  25.442  1.00  1.00            
ATOM    345   CA CYS A  45     -11.518  30.194  24.191  1.00  1.00            
ATOM    346   CB CYS A  45     -11.248  28.683  24.139  1.00  1.00            
ATOM    347   SG CYS A  45     -10.331  28.246  22.631  1.00  1.00            
ATOM    348    C CYS A  45     -12.537  30.514  23.140  1.00  1.00            
ATOM    349    O CYS A  45     -12.478  31.562  22.500  1.00  1.00            
ATOM    350    N SER A  46     -13.497  29.586  22.952  1.00  1.00            
ATOM    351   CA SER A  46     -14.599  29.668  22.031  1.00  1.00            
ATOM    352   CB SER A  46     -15.542  30.863  22.275  1.00  1.00            
ATOM    353   OG SER A  46     -14.923  32.081  21.890  1.00  1.00            
ATOM    354    C SER A  46     -14.158  29.695  20.596  1.00  1.00            
ATOM    355    O SER A  46     -14.853  30.233  19.735  1.00  1.00            
ATOM    356    N SER A  47     -12.995  29.093  20.299  1.00  1.00            
ATOM    357   CA SER A  47     -12.423  29.075  18.980  1.00  1.00            
ATOM    358   CB SER A  47     -10.914  28.831  19.050  1.00  1.00            
ATOM    359   OG SER A  47     -10.345  29.796  19.922  1.00  1.00            
ATOM    360    C SER A  47     -13.007  28.037  18.072  1.00  1.00            
ATOM    361    O SER A  47     -12.840  28.134  16.857  1.00  1.00            
ATOM    362    N LEU A  48     -13.693  27.027  18.633  2.00  1.00            
ATOM    363   CA LEU A  48     -14.240  25.916  17.900  2.00  1.00            
ATOM    364   CB LEU A  48     -14.834  26.303  16.531  2.00  1.00            
ATOM    365   CG LEU A  48     -15.470  25.133  15.765  2.00  1.00            
ATOM    366  CD1 LEU A  48     -16.724  24.620  16.489  2.00  1.00            
ATOM    367  CD2 LEU A  48     -15.735  25.508  14.298  2.00  1.00            
ATOM    368    C LEU A  48     -13.152  24.898  17.688  2.00  1.00            
ATOM    369    O LEU A  48     -13.446  23.714  17.529  2.00  1.00            
ATOM    370    N ALA A  49     -11.862  25.298  17.706  2.00  1.00            
ATOM    371   CA ALA A  49     -10.841  24.284  17.764  2.00  1.00            
ATOM    372   CB ALA A  49      -9.418  24.855  17.716  2.00  1.00            
ATOM    373    C ALA A  49     -11.067  23.742  19.109  2.00  1.00            
ATOM    374    O ALA A  49     -11.049  22.538  19.359  2.00  1.00            
ATOM    375    N CYS A  50     -11.359  24.696  20.005  2.00  1.00            
ATOM    376   CA CYS A  50     -11.722  24.382  21.337  2.00  1.00            
ATOM    377   CB CYS A  50     -11.853  25.614  22.249  2.00  1.00            
ATOM    378   SG CYS A  50     -12.237  25.214  23.982  2.00  1.00            
ATOM    379    C CYS A  50     -13.078  23.767  21.181  2.00  1.00            
ATOM    380    O CYS A  50     -13.613  23.673  20.080  2.00  1.00            
ATOM    381    N SER A  51     -13.684  23.303  22.273  2.00  1.00            
ATOM    382   CA SER A  51     -14.970  22.695  22.143  2.00  1.00            
ATOM    383   CB SER A  51     -16.009  23.551  21.395  2.00  1.00            
ATOM    384   OG SER A  51     -17.262  22.882  21.371  2.00  1.00            
ATOM    385    C SER A  51     -14.836  21.364  21.480  2.00  1.00            
ATOM    386    O SER A  51     -15.828  20.719  21.140  2.00  1.00            
ATOM    387    N ASP A  52     -13.585  20.911  21.300  2.00  1.00            
ATOM    388   CA ASP A  52     -13.301  19.590  20.822  2.00  1.00            
ATOM    389   CB ASP A  52     -12.895  19.579  19.340  2.00  1.00            
ATOM    390   CG ASP A  52     -14.111  20.009  18.535  2.00  1.00            
ATOM    391  OD1 ASP A  52     -15.133  19.273  18.562  2.00  1.00            
ATOM    392  OD2 ASP A  52     -14.032  21.084  17.883  2.00  1.00            
ATOM    393    C ASP A  52     -12.088  19.243  21.607  2.00  1.00            
ATOM    394    O ASP A  52     -11.272  18.422  21.190  2.00  1.00            
ATOM    395    N HIS A  53     -11.955  19.867  22.797  1.00  1.00            
ATOM    396   CA HIS A  53     -10.751  19.669  23.538  1.00  1.00            
ATOM    397  ND1 HIS A  53      -8.829  20.096  21.150  1.00  1.00            
ATOM    398   CG HIS A  53      -9.261  21.074  22.016  1.00  1.00            
ATOM    399   CB HIS A  53      -9.733  20.816  23.415  1.00  1.00            
ATOM    400  NE2 HIS A  53      -8.593  22.033  20.086  1.00  1.00            
ATOM    401  CD2 HIS A  53      -9.115  22.252  21.349  1.00  1.00            
ATOM    402  CE1 HIS A  53      -8.442  20.724  20.011  1.00  1.00            
ATOM    403    C HIS A  53     -11.029  19.560  24.997  1.00  1.00            
ATOM    404    O HIS A  53     -12.170  19.649  25.450  1.00  1.00            
ATOM    405    N ASN A  54      -9.943  19.333  25.766  1.00  1.00            
ATOM    406   CA ASN A  54     -10.042  19.144  27.178  1.00  1.00            
ATOM    407   CB ASN A  54      -8.685  18.810  27.821  1.00  1.00            
ATOM    408   CG ASN A  54      -8.166  17.528  27.185  1.00  1.00            
ATOM    409  OD1 ASN A  54      -8.696  17.061  26.177  1.00  1.00            
ATOM    410  ND2 ASN A  54      -7.097  16.939  27.784  1.00  1.00            
ATOM    411    C ASN A  54     -10.537  20.363  27.852  1.00  1.00            
ATOM    412    O ASN A  54     -11.656  20.366  28.356  1.00  1.00            
ATOM    413    N GLN A  55      -9.709  21.426  27.811  1.00  1.00            
ATOM    414   CA GLN A  55      -9.944  22.721  28.383  1.00  1.00            
ATOM    415   CB GLN A  55     -11.392  23.059  28.817  1.00  1.00            
ATOM    416   CG GLN A  55     -11.855  22.411  30.130  1.00  1.00            
ATOM    417   CD GLN A  55     -13.337  22.712  30.319  1.00  1.00            
ATOM    418  OE1 GLN A  55     -13.871  23.650  29.731  1.00  1.00            
ATOM    419  NE2 GLN A  55     -14.023  21.889  31.156  1.00  1.00            
ATOM    420    C GLN A  55      -9.132  22.848  29.624  1.00  1.00            
ATOM    421    O GLN A  55      -8.723  21.860  30.233  1.00  1.00            
ATOM    422    N PHE A  56      -8.877  24.109  30.011  4.00  1.00            
ATOM    423   CA PHE A  56      -8.166  24.441  31.208  4.00  1.00            
ATOM    424   CB PHE A  56      -6.915  25.283  30.903  4.00  1.00            
ATOM    425   CG PHE A  56      -6.396  25.881  32.164  4.00  1.00            
ATOM    426  CD1 PHE A  56      -5.529  25.193  32.977  4.00  1.00            
ATOM    427  CD2 PHE A  56      -6.781  27.151  32.526  4.00  1.00            
ATOM    428  CE1 PHE A  56      -5.054  25.760  34.136  4.00  1.00            
ATOM    429  CE2 PHE A  56      -6.311  27.725  33.682  4.00  1.00            
ATOM    430   CZ PHE A  56      -5.446  27.029  34.490  4.00  1.00            
ATOM    431    C PHE A  56      -9.094  25.303  32.004  4.00  1.00            
ATOM    432    O PHE A  56      -9.571  26.324  31.512  4.00  1.00            
ATOM    433    N ASN A  57      -9.403  24.908  33.254  1.00  1.00            
ATOM    434   CA ASN A  57     -10.239  25.757  34.046  1.00  1.00            
ATOM    435   CB ASN A  57     -11.374  25.034  34.800  1.00  1.00            
ATOM    436   CG ASN A  57     -12.459  24.582  33.839  1.00  1.00            
ATOM    437  OD1 ASN A  57     -12.226  24.401  32.646  1.00  1.00            
ATOM    438  ND2 ASN A  57     -13.691  24.395  34.385  1.00  1.00            
ATOM    439    C ASN A  57      -9.366  26.287  35.141  1.00  1.00            
ATOM    440    O ASN A  57      -9.021  25.560  36.072  1.00  1.00            
ATOM    441    N PRO A  58      -8.996  27.532  35.068  2.00  1.00            
ATOM    442   CA PRO A  58      -8.175  28.111  36.094  2.00  1.00            
ATOM    443   CD PRO A  58      -9.793  28.534  34.381  2.00  1.00            
ATOM    444   CB PRO A  58      -8.047  29.578  35.704  2.00  1.00            
ATOM    445   CG PRO A  58      -9.407  29.871  35.043  2.00  1.00            
ATOM    446    C PRO A  58      -8.935  28.009  37.374  2.00  1.00            
ATOM    447    O PRO A  58      -8.324  28.027  38.441  2.00  1.00            
ATOM    448    N ASP A  59     -10.270  27.920  37.273  2.00  1.00            
ATOM    449   CA ASP A  59     -11.123  27.910  38.419  2.00  1.00            
ATOM    450   CB ASP A  59     -12.603  27.745  38.027  2.00  1.00            
ATOM    451   CG ASP A  59     -13.493  27.987  39.240  2.00  1.00            
ATOM    452  OD1 ASP A  59     -13.108  27.584  40.370  2.00  1.00            
ATOM    453  OD2 ASP A  59     -14.589  28.577  39.044  2.00  1.00            
ATOM    454    C ASP A  59     -10.748  26.740  39.270  2.00  1.00            
ATOM    455    O ASP A  59     -10.640  26.859  40.490  2.00  1.00            
ATOM    456    N ASP A  60     -10.529  25.570  38.647  2.00  1.00            
ATOM    457   CA ASP A  60     -10.199  24.413  39.427  2.00  1.00            
ATOM    458   CB ASP A  60     -10.590  23.108  38.717  2.00  1.00            
ATOM    459   CG ASP A  60     -12.083  23.168  38.425  2.00  1.00            
ATOM    460  OD1 ASP A  60     -12.844  23.686  39.285  2.00  1.00            
ATOM    461  OD2 ASP A  60     -12.480  22.705  37.322  2.00  1.00            
ATOM    462    C ASP A  60      -8.699  24.404  39.521  2.00  1.00            
ATOM    463    O ASP A  60      -8.024  24.059  38.551  2.00  1.00            
ATOM    464    N SER A  61      -8.118  24.778  40.683  1.00  1.00            
ATOM    465   CA SER A  61      -6.679  24.821  40.713  1.00  1.00            
ATOM    466   CB SER A  61      -6.095  26.027  39.947  1.00  1.00            
ATOM    467   OG SER A  61      -6.569  27.251  40.488  1.00  1.00            
ATOM    468    C SER A  61      -6.167  24.859  42.117  1.00  1.00            
ATOM    469    O SER A  61      -5.561  23.899  42.588  1.00  1.00            
ATOM    470    N SER A  62      -6.409  25.982  42.819  1.00  1.00            
ATOM    471   CA SER A  62      -5.886  26.218  44.134  1.00  1.00            
ATOM    472   CB SER A  62      -5.996  24.995  45.061  1.00  1.00            
ATOM    473   OG SER A  62      -7.361  24.670  45.274  1.00  1.00            
ATOM    474    C SER A  62      -4.441  26.565  43.968  1.00  1.00            
ATOM    475    O SER A  62      -3.748  26.837  44.948  1.00  1.00            
ATOM    476    N THR A  63      -3.949  26.594  42.710  1.00  1.00            
ATOM    477   CA THR A  63      -2.584  26.990  42.510  1.00  1.00            
ATOM    478   CB THR A  63      -1.645  25.843  42.295  1.00  1.00            
ATOM    479  OG1 THR A  63      -2.020  25.109  41.139  1.00  1.00            
ATOM    480  CG2 THR A  63      -1.655  24.946  43.542  1.00  1.00            
ATOM    481    C THR A  63      -2.481  27.841  41.285  1.00  1.00            
ATOM    482    O THR A  63      -1.381  28.196  40.866  1.00  1.00            
ATOM    483    N PHE A  64      -3.619  28.217  40.683  1.00  1.00            
ATOM    484   CA PHE A  64      -3.540  28.971  39.468  1.00  1.00            
ATOM    485   CB PHE A  64      -4.786  28.779  38.585  1.00  1.00            
ATOM    486   CG PHE A  64      -4.711  29.740  37.452  1.00  1.00            
ATOM    487  CD1 PHE A  64      -4.004  29.439  36.312  1.00  1.00            
ATOM    488  CD2 PHE A  64      -5.359  30.949  37.541  1.00  1.00            
ATOM    489  CE1 PHE A  64      -3.947  30.338  35.272  1.00  1.00            
ATOM    490  CE2 PHE A  64      -5.303  31.852  36.505  1.00  1.00            
ATOM    491   CZ PHE A  64      -4.596  31.545  35.368  1.00  1.00            
ATOM    492    C PHE A  64      -3.430  30.426  39.800  1.00  1.00            
ATOM    493    O PHE A  64      -4.186  30.948  40.619  1.00  1.00            
ATOM    494    N GLU A  65      -2.455  31.114  39.171  4.00  1.00            
ATOM    495   CA GLU A  65      -2.299  32.528  39.361  4.00  1.00            
ATOM    496   CB GLU A  65      -0.997  32.921  40.086  4.00  1.00            
ATOM    497   CG GLU A  65      -0.964  34.379  40.558  4.00  1.00            
ATOM    498   CD GLU A  65       0.188  34.529  41.547  4.00  1.00            
ATOM    499  OE1 GLU A  65       0.905  33.518  41.779  4.00  1.00            
ATOM    500  OE2 GLU A  65       0.364  35.652  42.089  4.00  1.00            
ATOM    501    C GLU A  65      -2.303  33.121  37.988  4.00  1.00            
ATOM    502    O GLU A  65      -1.839  32.493  37.038  4.00  1.00            
ATOM    503    N ALA A  66      -2.857  34.340  37.834  4.00  1.00            
ATOM    504   CA ALA A  66      -2.917  34.909  36.519  4.00  1.00            
ATOM    505   CB ALA A  66      -4.336  35.312  36.083  4.00  1.00            
ATOM    506    C ALA A  66      -2.089  36.137  36.494  4.00  1.00            
ATOM    507    O ALA A  66      -2.056  36.917  37.445  4.00  1.00            
ATOM    508    N THR A  67      -1.379  36.317  35.372  4.00  1.00            
ATOM    509   CA THR A  67      -0.581  37.479  35.189  4.00  1.00            
ATOM    510   CB THR A  67       0.874  37.183  34.977  4.00  1.00            
ATOM    511  OG1 THR A  67       1.051  36.386  33.816  4.00  1.00            
ATOM    512  CG2 THR A  67       1.406  36.446  36.218  4.00  1.00            
ATOM    513    C THR A  67      -1.103  38.120  33.962  4.00  1.00            
ATOM    514    O THR A  67      -1.746  37.472  33.138  4.00  1.00            
ATOM    515    N SER A  68      -0.873  39.433  33.820  4.00  1.00            
ATOM    516   CA SER A  68      -1.377  40.037  32.635  4.00  1.00            
ATOM    517   CB SER A  68      -1.921  41.457  32.864  4.00  1.00            
ATOM    518   OG SER A  68      -3.034  41.420  33.743  4.00  1.00            
ATOM    519    C SER A  68      -0.226  40.160  31.701  4.00  1.00            
ATOM    520    O SER A  68       0.486  41.164  31.701  4.00  1.00            
ATOM    521    N GLN A  69      -0.010  39.117  30.885  4.00  1.00            
ATOM    522   CA GLN A  69       1.000  39.178  29.878  4.00  1.00            
ATOM    523   CB GLN A  69       2.243  38.325  30.182  4.00  1.00            
ATOM    524   CG GLN A  69       3.416  38.579  29.232  4.00  1.00            
ATOM    525   CD GLN A  69       4.137  39.842  29.684  4.00  1.00            
ATOM    526  OE1 GLN A  69       4.702  40.574  28.873  4.00  1.00            
ATOM    527  NE2 GLN A  69       4.127  40.102  31.019  4.00  1.00            
ATOM    528    C GLN A  69       0.330  38.604  28.678  4.00  1.00            
ATOM    529    O GLN A  69      -0.194  37.492  28.724  4.00  1.00            
ATOM    530    N GLU A  70       0.312  39.359  27.570  4.00  1.00            
ATOM    531   CA GLU A  70      -0.369  38.887  26.406  4.00  1.00            
ATOM    532   CB GLU A  70      -0.605  39.992  25.364  4.00  1.00            
ATOM    533   CG GLU A  70       0.691  40.655  24.884  4.00  1.00            
ATOM    534   CD GLU A  70       1.127  41.679  25.926  4.00  1.00            
ATOM    535  OE1 GLU A  70       0.388  42.684  26.102  4.00  1.00            
ATOM    536  OE2 GLU A  70       2.198  41.474  26.556  4.00  1.00            
ATOM    537    C GLU A  70       0.480  37.873  25.748  4.00  1.00            
ATOM    538    O GLU A  70       1.707  37.929  25.799  4.00  1.00            
ATOM    539    N LEU A  71      -0.180  36.889  25.124  4.00  1.00            
ATOM    540   CA LEU A  71       0.578  35.934  24.400  4.00  1.00            
ATOM    541   CB LEU A  71       0.407  34.473  24.847  4.00  1.00            
ATOM    542   CG LEU A  71       1.147  34.138  26.150  4.00  1.00            
ATOM    543  CD1 LEU A  71       1.101  32.628  26.431  4.00  1.00            
ATOM    544  CD2 LEU A  71       2.579  34.698  26.122  4.00  1.00            
ATOM    545    C LEU A  71       0.164  35.989  22.976  4.00  1.00            
ATOM    546    O LEU A  71      -1.020  35.937  22.646  4.00  1.00            
ATOM    547    N SER A  72       1.163  36.116  22.092  4.00  1.00            
ATOM    548   CA SER A  72       0.902  36.105  20.692  4.00  1.00            
ATOM    549   CB SER A  72       1.255  37.432  20.000  4.00  1.00            
ATOM    550   OG SER A  72       1.130  37.299  18.592  4.00  1.00            
ATOM    551    C SER A  72       1.832  35.080  20.136  4.00  1.00            
ATOM    552    O SER A  72       3.020  35.078  20.455  4.00  1.00            
ATOM    553    N ILE A  73       1.312  34.155  19.309  4.00  1.00            
ATOM    554   CA ILE A  73       2.177  33.173  18.729  4.00  1.00            
ATOM    555   CB ILE A  73       2.081  31.821  19.369  4.00  1.00            
ATOM    556  CG1 ILE A  73       3.174  30.899  18.804  4.00  1.00            
ATOM    557  CG2 ILE A  73       0.645  31.308  19.180  4.00  1.00            
ATOM    558  CD1 ILE A  73       4.591  31.378  19.120  4.00  1.00            
ATOM    559    C ILE A  73       1.795  33.029  17.296  4.00  1.00            
ATOM    560    O ILE A  73       0.629  33.173  16.931  4.00  1.00            
ATOM    561    N THR A  74       2.797  32.782  16.436  4.00  1.00            
ATOM    562   CA THR A  74       2.529  32.521  15.058  4.00  1.00            
ATOM    563   CB THR A  74       3.165  33.498  14.113  4.00  1.00            
ATOM    564  OG1 THR A  74       2.655  33.320  12.800  4.00  1.00            
ATOM    565  CG2 THR A  74       4.686  33.266  14.118  4.00  1.00            
ATOM    566    C THR A  74       3.174  31.207  14.824  4.00  1.00            
ATOM    567    O THR A  74       4.118  30.839  15.521  4.00  1.00            
ATOM    568    N TYR A  75       2.670  30.436  13.854  4.00  1.00            
ATOM    569   CA TYR A  75       3.289  29.165  13.685  4.00  1.00            
ATOM    570   CB TYR A  75       2.433  27.974  14.151  4.00  1.00            
ATOM    571   CG TYR A  75       2.076  28.134  15.587  4.00  1.00            
ATOM    572  CD1 TYR A  75       2.918  27.693  16.581  4.00  1.00            
ATOM    573  CD2 TYR A  75       0.887  28.734  15.935  4.00  1.00            
ATOM    574  CE1 TYR A  75       2.575  27.843  17.904  4.00  1.00            
ATOM    575  CE2 TYR A  75       0.538  28.886  17.256  4.00  1.00            
ATOM    576   CZ TYR A  75       1.385  28.439  18.242  4.00  1.00            
ATOM    577   OH TYR A  75       1.033  28.589  19.600  4.00  1.00            
ATOM    578    C TYR A  75       3.431  28.948  12.226  4.00  1.00            
ATOM    579    O TYR A  75       3.018  29.774  11.413  4.00  1.00            
ATOM    580    N GLY A  76       4.058  27.820  11.862  3.00  1.00            
ATOM    581   CA GLY A  76       4.104  27.504  10.477  3.00  1.00            
ATOM    582    C GLY A  76       2.666  27.365  10.109  3.00  1.00            
ATOM    583    O GLY A  76       2.242  27.789   9.035  3.00  1.00            
ATOM    584    N THR A  77       1.870  26.755  11.014  3.00  1.00            
ATOM    585   CA THR A  77       0.474  26.603  10.736  3.00  1.00            
ATOM    586   CB THR A  77       0.015  25.168  10.714  3.00  1.00            
ATOM    587  OG1 THR A  77      -1.352  25.094  10.336  3.00  1.00            
ATOM    588  CG2 THR A  77       0.235  24.528  12.095  3.00  1.00            
ATOM    589    C THR A  77      -0.338  27.360  11.752  3.00  1.00            
ATOM    590    O THR A  77      -0.315  27.068  12.947  3.00  1.00            
ATOM    591    N GLY A  78      -1.056  28.399  11.275  4.00  1.00            
ATOM    592   CA GLY A  78      -2.019  29.128  12.055  4.00  1.00            
ATOM    593    C GLY A  78      -1.400  30.059  13.049  4.00  1.00            
ATOM    594    O GLY A  78      -0.186  30.252  13.092  4.00  1.00            
ATOM    595    N SER A  79      -2.280  30.656  13.888  4.00  1.00            
ATOM    596   CA SER A  79      -1.886  31.606  14.887  4.00  1.00            
ATOM    597   CB SER A  79      -2.195  33.061  14.491  4.00  1.00            
ATOM    598   OG SER A  79      -1.502  33.404  13.300  4.00  1.00            
ATOM    599    C SER A  79      -2.669  31.334  16.139  4.00  1.00            
ATOM    600    O SER A  79      -3.712  30.684  16.099  4.00  1.00            
ATOM    601    N MET A  80      -2.167  31.822  17.297  4.00  1.00            
ATOM    602   CA MET A  80      -2.834  31.602  18.555  4.00  1.00            
ATOM    603   CB MET A  80      -2.247  30.400  19.313  4.00  1.00            
ATOM    604   CG MET A  80      -3.036  29.969  20.547  4.00  1.00            
ATOM    605   SD MET A  80      -2.320  28.526  21.389  4.00  1.00            
ATOM    606   CE MET A  80      -2.688  27.366  20.039  4.00  1.00            
ATOM    607    C MET A  80      -2.632  32.827  19.408  4.00  1.00            
ATOM    608    O MET A  80      -1.610  33.503  19.294  4.00  1.00            
ATOM    609    N THR A  81      -3.622  33.164  20.270  4.00  1.00            
ATOM    610   CA THR A  81      -3.480  34.273  21.183  4.00  1.00            
ATOM    611   CB THR A  81      -4.398  35.428  20.939  4.00  1.00            
ATOM    612  OG1 THR A  81      -3.899  36.589  21.587  4.00  1.00            
ATOM    613  CG2 THR A  81      -5.759  35.072  21.557  4.00  1.00            
ATOM    614    C THR A  81      -3.876  33.737  22.525  4.00  1.00            
ATOM    615    O THR A  81      -4.575  32.727  22.609  4.00  1.00            
ATOM    616    N GLY A  82      -3.432  34.383  23.622  4.00  1.00            
ATOM    617   CA GLY A  82      -3.839  33.884  24.906  4.00  1.00            
ATOM    618    C GLY A  82      -3.163  34.679  25.981  4.00  1.00            
ATOM    619    O GLY A  82      -2.371  35.576  25.700  4.00  1.00            
ATOM    620    N ILE A  83      -3.461  34.352  27.257  4.00  1.00            
ATOM    621   CA ILE A  83      -2.900  35.067  28.371  4.00  1.00            
ATOM    622   CB ILE A  83      -3.933  35.750  29.219  4.00  1.00            
ATOM    623  CG1 ILE A  83      -4.890  34.728  29.850  4.00  1.00            
ATOM    624  CG2 ILE A  83      -4.641  36.796  28.340  4.00  1.00            
ATOM    625  CD1 ILE A  83      -5.812  35.342  30.902  4.00  1.00            
ATOM    626    C ILE A  83      -2.152  34.083  29.216  4.00  1.00            
ATOM    627    O ILE A  83      -2.482  32.900  29.261  4.00  1.00            
ATOM    628    N LEU A  84      -1.098  34.575  29.899  4.00  1.00            
ATOM    629   CA LEU A  84      -0.208  33.760  30.678  4.00  1.00            
ATOM    630   CB LEU A  84       1.100  34.472  31.070  4.00  1.00            
ATOM    631   CG LEU A  84       1.977  34.915  29.886  4.00  1.00            
ATOM    632  CD1 LEU A  84       3.276  35.570  30.381  4.00  1.00            
ATOM    633  CD2 LEU A  84       2.228  33.759  28.908  4.00  1.00            
ATOM    634    C LEU A  84      -0.847  33.361  31.968  4.00  1.00            
ATOM    635    O LEU A  84      -1.842  33.940  32.401  4.00  1.00            
ATOM    636    N GLY A  85      -0.273  32.314  32.599  4.00  1.00            
ATOM    637   CA GLY A  85      -0.742  31.841  33.867  4.00  1.00            
ATOM    638    C GLY A  85       0.383  31.082  34.521  4.00  1.00            
ATOM    639    O GLY A  85       1.363  30.729  33.866  4.00  1.00            
ATOM    640    N TYR A  86       0.264  30.806  35.843  4.00  1.00            
ATOM    641   CA TYR A  86       1.270  30.089  36.596  4.00  1.00            
ATOM    642   CB TYR A  86       1.766  30.794  37.872  4.00  1.00            
ATOM    643   CG TYR A  86       2.778  31.853  37.623  4.00  1.00            
ATOM    644  CD1 TYR A  86       2.424  33.130  37.255  4.00  1.00            
ATOM    645  CD2 TYR A  86       4.107  31.545  37.798  4.00  1.00            
ATOM    646  CE1 TYR A  86       3.396  34.082  37.054  4.00  1.00            
ATOM    647  CE2 TYR A  86       5.082  32.489  37.599  4.00  1.00            
ATOM    648   CZ TYR A  86       4.722  33.760  37.226  4.00  1.00            
ATOM    649   OH TYR A  86       5.719  34.734  37.022  4.00  1.00            
ATOM    650    C TYR A  86       0.673  28.862  37.166  4.00  1.00            
ATOM    651    O TYR A  86      -0.454  28.889  37.660  4.00  1.00            
ATOM    652    N ASP A  87       1.430  27.749  37.130  4.00  1.00            
ATOM    653   CA ASP A  87       0.884  26.578  37.729  4.00  1.00            
ATOM    654   CB ASP A  87      -0.083  25.782  36.824  4.00  1.00            
ATOM    655   CG ASP A  87      -1.368  26.556  36.571  4.00  1.00            
ATOM    656  OD1 ASP A  87      -2.253  26.555  37.468  4.00  1.00            
ATOM    657  OD2 ASP A  87      -1.484  27.149  35.465  4.00  1.00            
ATOM    658    C ASP A  87       1.948  25.589  38.051  4.00  1.00            
ATOM    659    O ASP A  87       3.145  25.845  37.916  4.00  1.00            
ATOM    660    N THR A  88       1.479  24.413  38.521  4.00  1.00            
ATOM    661   CA THR A  88       2.312  23.276  38.758  4.00  1.00            
ATOM    662   CB THR A  88       1.897  22.434  39.930  4.00  1.00            
ATOM    663  OG1 THR A  88       2.856  21.410  40.149  4.00  1.00            
ATOM    664  CG2 THR A  88       0.511  21.820  39.657  4.00  1.00            
ATOM    665    C THR A  88       2.160  22.455  37.525  4.00  1.00            
ATOM    666    O THR A  88       1.056  22.280  37.009  4.00  1.00            
ATOM    667    N VAL A  89       3.285  21.972  36.981  4.00  1.00            
ATOM    668   CA VAL A  89       3.185  21.189  35.793  4.00  1.00            
ATOM    669   CB VAL A  89       4.134  21.614  34.722  4.00  1.00            
ATOM    670  CG1 VAL A  89       3.970  20.681  33.513  4.00  1.00            
ATOM    671  CG2 VAL A  89       3.906  23.093  34.431  4.00  1.00            
ATOM    672    C VAL A  89       3.677  19.838  36.151  4.00  1.00            
ATOM    673    O VAL A  89       4.717  19.694  36.785  4.00  1.00            
ATOM    674    N GLN A  90       2.930  18.797  35.774  4.00  1.00            
ATOM    675   CA GLN A  90       3.485  17.499  35.962  4.00  1.00            
ATOM    676   CB GLN A  90       2.447  16.457  36.411  4.00  1.00            
ATOM    677   CG GLN A  90       1.844  16.777  37.781  4.00  1.00            
ATOM    678   CD GLN A  90       0.837  15.692  38.127  4.00  1.00            
ATOM    679  OE1 GLN A  90       0.065  15.826  39.075  4.00  1.00            
ATOM    680  NE2 GLN A  90       0.842  14.585  37.336  4.00  1.00            
ATOM    681    C GLN A  90       3.930  17.164  34.571  4.00  1.00            
ATOM    682    O GLN A  90       3.253  17.507  33.603  4.00  1.00            
ATOM    683    N VAL A  91       5.092  16.506  34.429  4.00  1.00            
ATOM    684   CA VAL A  91       5.651  16.220  33.139  4.00  1.00            
ATOM    685   CB VAL A  91       6.959  16.946  32.940  4.00  1.00            
ATOM    686  CG1 VAL A  91       7.556  16.643  31.555  4.00  1.00            
ATOM    687  CG2 VAL A  91       6.695  18.443  33.172  4.00  1.00            
ATOM    688    C VAL A  91       5.894  14.755  33.195  4.00  1.00            
ATOM    689    O VAL A  91       4.950  13.976  33.320  4.00  1.00            
ATOM    690    N GLY A  92       7.161  14.323  33.096  3.00  1.00            
ATOM    691   CA GLY A  92       7.361  12.915  33.154  3.00  1.00            
ATOM    692    C GLY A  92       7.494  12.514  34.577  3.00  1.00            
ATOM    693    O GLY A  92       8.561  12.097  35.025  3.00  1.00            
ATOM    694    N GLY A  93       6.382  12.610  35.321  3.00  1.00            
ATOM    695   CA GLY A  93       6.395  12.184  36.682  3.00  1.00            
ATOM    696    C GLY A  93       7.273  13.107  37.455  3.00  1.00            
ATOM    697    O GLY A  93       7.735  12.762  38.542  3.00  1.00            
ATOM    698    N ILE A  94       7.540  14.305  36.905  4.00  1.00            
ATOM    699   CA ILE A  94       8.342  15.257  37.618  4.00  1.00            
ATOM    700   CB ILE A  94       9.534  15.752  36.847  4.00  1.00            
ATOM    701  CG1 ILE A  94      10.534  16.438  37.794  4.00  1.00            
ATOM    702  CG2 ILE A  94       9.038  16.642  35.693  4.00  1.00            
ATOM    703  CD1 ILE A  94      11.919  16.638  37.182  4.00  1.00            
ATOM    704    C ILE A  94       7.426  16.405  37.895  4.00  1.00            
ATOM    705    O ILE A  94       6.650  16.813  37.032  4.00  1.00            
ATOM    706    N SER A  95       7.455  16.941  39.128  4.00  1.00            
ATOM    707   CA SER A  95       6.531  17.996  39.419  4.00  1.00            
ATOM    708   CB SER A  95       6.017  17.955  40.869  4.00  1.00            
ATOM    709   OG SER A  95       5.107  19.020  41.098  4.00  1.00            
ATOM    710    C SER A  95       7.244  19.301  39.232  4.00  1.00            
ATOM    711    O SER A  95       8.098  19.674  40.034  4.00  1.00            
ATOM    712    N ASP A  96       6.924  20.019  38.135  4.00  1.00            
ATOM    713   CA ASP A  96       7.429  21.348  37.952  4.00  1.00            
ATOM    714   CB ASP A  96       7.139  21.951  36.561  4.00  1.00            
ATOM    715   CG ASP A  96       8.010  21.284  35.508  4.00  1.00            
ATOM    716  OD1 ASP A  96       9.261  21.349  35.645  4.00  1.00            
ATOM    717  OD2 ASP A  96       7.435  20.716  34.541  4.00  1.00            
ATOM    718    C ASP A  96       6.590  22.129  38.903  4.00  1.00            
ATOM    719    O ASP A  96       5.409  21.837  39.077  4.00  1.00            
ATOM    720    N THR A  97       7.175  23.129  39.571  4.00  1.00            
ATOM    721   CA THR A  97       6.372  23.920  40.447  4.00  1.00            
ATOM    722   CB THR A  97       7.152  24.479  41.607  4.00  1.00            
ATOM    723  OG1 THR A  97       8.236  25.271  41.143  4.00  1.00            
ATOM    724  CG2 THR A  97       7.684  23.307  42.451  4.00  1.00            
ATOM    725    C THR A  97       5.894  25.037  39.608  4.00  1.00            
ATOM    726    O THR A  97       5.443  24.833  38.483  4.00  1.00            
ATOM    727    N ASN A  98       5.981  26.260  40.140  4.00  1.00            
ATOM    728   CA ASN A  98       5.485  27.345  39.376  4.00  1.00            
ATOM    729   CB ASN A  98       5.626  28.704  40.082  4.00  1.00            
ATOM    730   CG ASN A  98       4.740  28.702  41.315  4.00  1.00            
ATOM    731  OD1 ASN A  98       5.217  28.872  42.435  4.00  1.00            
ATOM    732  ND2 ASN A  98       3.409  28.513  41.104  4.00  1.00            
ATOM    733    C ASN A  98       6.248  27.456  38.110  4.00  1.00            
ATOM    734    O ASN A  98       7.478  27.439  38.091  4.00  1.00            
ATOM    735    N GLN A  99       5.500  27.538  37.000  4.00  1.00            
ATOM    736   CA GLN A  99       6.099  27.814  35.741  4.00  1.00            
ATOM    737   CB GLN A  99       6.567  26.606  34.911  4.00  1.00            
ATOM    738   CG GLN A  99       5.465  25.667  34.450  4.00  1.00            
ATOM    739   CD GLN A  99       6.054  24.794  33.350  4.00  1.00            
ATOM    740  OE1 GLN A  99       5.458  24.646  32.283  4.00  1.00            
ATOM    741  NE2 GLN A  99       7.248  24.197  33.606  4.00  1.00            
ATOM    742    C GLN A  99       5.099  28.587  34.990  4.00  1.00            
ATOM    743    O GLN A  99       3.971  28.769  35.446  4.00  1.00            
ATOM    744    N ILE A 100       5.490  29.084  33.816  4.00  1.00            
ATOM    745   CA ILE A 100       4.548  29.913  33.161  4.00  1.00            
ATOM    746   CB ILE A 100       5.117  31.227  32.712  4.00  1.00            
ATOM    747  CG1 ILE A 100       6.243  31.015  31.692  4.00  1.00            
ATOM    748  CG2 ILE A 100       5.546  32.018  33.959  4.00  1.00            
ATOM    749  CD1 ILE A 100       6.705  32.325  31.063  4.00  1.00            
ATOM    750    C ILE A 100       4.014  29.209  31.968  4.00  1.00            
ATOM    751    O ILE A 100       4.722  28.473  31.283  4.00  1.00            
ATOM    752    N PHE A 101       2.708  29.416  31.724  4.00  1.00            
ATOM    753   CA PHE A 101       2.043  28.792  30.627  4.00  1.00            
ATOM    754   CB PHE A 101       0.900  27.874  31.043  4.00  1.00            
ATOM    755   CG PHE A 101       1.454  27.097  32.162  4.00  1.00            
ATOM    756  CD1 PHE A 101       2.426  26.159  31.939  4.00  1.00            
ATOM    757  CD2 PHE A 101       0.994  27.326  33.435  4.00  1.00            
ATOM    758  CE1 PHE A 101       2.927  25.450  32.991  4.00  1.00            
ATOM    759  CE2 PHE A 101       1.500  26.613  34.489  4.00  1.00            
ATOM    760   CZ PHE A 101       2.469  25.669  34.267  4.00  1.00            
ATOM    761    C PHE A 101       1.343  29.882  29.960  4.00  1.00            
ATOM    762    O PHE A 101       1.348  31.038  30.380  4.00  1.00            
ATOM    763    N GLY A 102       0.744  29.489  28.850  4.00  1.00            
ATOM    764   CA GLY A 102      -0.138  30.335  28.159  4.00  1.00            
ATOM    765    C GLY A 102      -1.447  30.027  28.785  4.00  1.00            
ATOM    766    O GLY A 102      -1.530  29.608  29.939  4.00  1.00            
ATOM    767    N LEU A 103      -2.506  30.262  28.015  4.00  1.00            
ATOM    768   CA LEU A 103      -3.871  29.950  28.296  4.00  1.00            
ATOM    769   CB LEU A 103      -4.467  30.865  29.378  4.00  1.00            
ATOM    770   CG LEU A 103      -5.916  30.541  29.775  4.00  1.00            
ATOM    771  CD1 LEU A 103      -5.986  29.249  30.602  4.00  1.00            
ATOM    772  CD2 LEU A 103      -6.585  31.738  30.469  4.00  1.00            
ATOM    773    C LEU A 103      -4.390  30.450  26.979  4.00  1.00            
ATOM    774    O LEU A 103      -4.089  31.588  26.622  4.00  1.00            
ATOM    775    N SER A 104      -5.147  29.675  26.186  4.00  1.00            
ATOM    776   CA SER A 104      -5.367  30.245  24.882  4.00  1.00            
ATOM    777   CB SER A 104      -5.014  29.271  23.742  4.00  1.00            
ATOM    778   OG SER A 104      -5.318  29.854  22.483  4.00  1.00            
ATOM    779    C SER A 104      -6.796  30.623  24.668  4.00  1.00            
ATOM    780    O SER A 104      -7.684  29.773  24.664  4.00  1.00            
ATOM    781    N GLU A 105      -7.050  31.939  24.515  4.00  1.00            
ATOM    782   CA GLU A 105      -8.371  32.414  24.222  4.00  1.00            
ATOM    783   CB GLU A 105      -8.539  33.915  24.498  4.00  1.00            
ATOM    784   CG GLU A 105      -9.966  34.413  24.266  4.00  1.00            
ATOM    785   CD GLU A 105     -10.005  35.892  24.612  4.00  1.00            
ATOM    786  OE1 GLU A 105      -8.907  36.495  24.743  4.00  1.00            
ATOM    787  OE2 GLU A 105     -11.131  36.440  24.752  4.00  1.00            
ATOM    788    C GLU A 105      -8.741  32.181  22.795  4.00  1.00            
ATOM    789    O GLU A 105      -9.806  31.634  22.514  4.00  1.00            
ATOM    790    N THR A 106      -7.871  32.566  21.839  4.00  1.00            
ATOM    791   CA THR A 106      -8.343  32.388  20.500  4.00  1.00            
ATOM    792   CB THR A 106      -8.610  33.659  19.731  4.00  1.00            
ATOM    793  OG1 THR A 106      -9.468  33.388  18.633  4.00  1.00            
ATOM    794  CG2 THR A 106      -7.288  34.223  19.193  4.00  1.00            
ATOM    795    C THR A 106      -7.387  31.556  19.742  4.00  1.00            
ATOM    796    O THR A 106      -6.176  31.772  19.759  4.00  1.00            
ATOM    797    N GLU A 107      -7.945  30.535  19.081  1.00  1.00            
ATOM    798   CA GLU A 107      -7.166  29.701  18.244  1.00  1.00            
ATOM    799   CB GLU A 107      -6.903  28.318  18.856  1.00  1.00            
ATOM    800   CG GLU A 107      -6.064  28.367  20.132  1.00  1.00            
ATOM    801   CD GLU A 107      -6.132  26.986  20.767  1.00  1.00            
ATOM    802  OE1 GLU A 107      -7.261  26.428  20.836  1.00  1.00            
ATOM    803  OE2 GLU A 107      -5.062  26.468  21.182  1.00  1.00            
ATOM    804    C GLU A 107      -8.009  29.467  17.028  1.00  1.00            
ATOM    805    O GLU A 107      -8.880  28.599  17.022  1.00  1.00            
ATOM    806    N PRO A 108      -7.797  30.241  16.007  1.00  1.00            
ATOM    807   CA PRO A 108      -8.580  30.043  14.815  1.00  1.00            
ATOM    808   CD PRO A 108      -7.521  31.651  16.241  1.00  1.00            
ATOM    809   CB PRO A 108      -8.609  31.390  14.095  1.00  1.00            
ATOM    810   CG PRO A 108      -8.371  32.415  15.215  1.00  1.00            
ATOM    811    C PRO A 108      -7.886  29.002  13.996  1.00  1.00            
ATOM    812    O PRO A 108      -6.770  28.621  14.342  1.00  1.00            
ATOM    813    N GLY A 109      -8.519  28.532  12.904  1.00  1.00            
ATOM    814   CA GLY A 109      -7.880  27.596  12.023  1.00  1.00            
ATOM    815    C GLY A 109      -8.469  26.247  12.247  1.00  1.00            
ATOM    816    O GLY A 109      -8.578  25.766  13.375  1.00  1.00            
ATOM    817    N SER A 110      -8.863  25.606  11.134  2.00  1.00            
ATOM    818   CA SER A 110      -9.449  24.304  11.158  2.00  1.00            
ATOM    819   CB SER A 110     -10.118  23.935   9.824  2.00  1.00            
ATOM    820   OG SER A 110     -10.692  22.639   9.901  2.00  1.00            
ATOM    821    C SER A 110      -8.368  23.302  11.440  2.00  1.00            
ATOM    822    O SER A 110      -8.654  22.203  11.906  2.00  1.00            
ATOM    823    N PHE A 111      -7.097  23.659  11.162  2.00  1.00            
ATOM    824   CA PHE A 111      -5.949  22.803  11.349  2.00  1.00            
ATOM    825   CB PHE A 111      -4.647  23.489  10.910  2.00  1.00            
ATOM    826   CG PHE A 111      -3.562  22.872  11.724  2.00  1.00            
ATOM    827  CD1 PHE A 111      -3.050  21.630  11.439  2.00  1.00            
ATOM    828  CD2 PHE A 111      -3.053  23.567  12.800  2.00  1.00            
ATOM    829  CE1 PHE A 111      -2.051  21.092  12.217  2.00  1.00            
ATOM    830  CE2 PHE A 111      -2.056  23.039  13.583  2.00  1.00            
ATOM    831   CZ PHE A 111      -1.556  21.795  13.291  2.00  1.00            
ATOM    832    C PHE A 111      -5.768  22.423  12.779  2.00  1.00            
ATOM    833    O PHE A 111      -5.497  21.259  13.074  2.00  1.00            
ATOM    834    N LEU A 112      -5.875  23.392  13.708  2.00  1.00            
ATOM    835   CA LEU A 112      -5.730  23.027  15.087  2.00  1.00            
ATOM    836   CB LEU A 112      -5.932  24.202  16.062  2.00  1.00            
ATOM    837   CG LEU A 112      -4.745  25.181  16.141  2.00  1.00            
ATOM    838  CD1 LEU A 112      -3.559  24.548  16.884  2.00  1.00            
ATOM    839  CD2 LEU A 112      -4.354  25.708  14.751  2.00  1.00            
ATOM    840    C LEU A 112      -6.833  22.048  15.325  2.00  1.00            
ATOM    841    O LEU A 112      -6.654  21.029  15.988  2.00  1.00            
ATOM    842    N TYR A 113      -8.012  22.342  14.746  2.00  1.00            
ATOM    843   CA TYR A 113      -9.127  21.446  14.808  2.00  1.00            
ATOM    844   CB TYR A 113     -10.350  22.014  14.059  2.00  1.00            
ATOM    845   CG TYR A 113     -11.520  21.102  14.185  2.00  1.00            
ATOM    846  CD1 TYR A 113     -12.055  20.816  15.419  2.00  1.00            
ATOM    847  CD2 TYR A 113     -12.116  20.577  13.061  2.00  1.00            
ATOM    848  CE1 TYR A 113     -13.146  19.985  15.529  2.00  1.00            
ATOM    849  CE2 TYR A 113     -13.208  19.749  13.167  2.00  1.00            
ATOM    850   CZ TYR A 113     -13.724  19.449  14.404  2.00  1.00            
ATOM    851   OH TYR A 113     -14.845  18.600  14.524  2.00  1.00            
ATOM    852    C TYR A 113      -8.625  20.189  14.153  2.00  1.00            
ATOM    853    O TYR A 113      -7.809  20.233  13.236  2.00  1.00            
ATOM    854    N TYR A 114      -9.053  19.012  14.637  2.00  1.00            
ATOM    855   CA TYR A 114      -8.562  17.782  14.082  2.00  1.00            
ATOM    856   CB TYR A 114      -9.080  17.436  12.671  2.00  1.00            
ATOM    857   CG TYR A 114     -10.363  16.700  12.880  2.00  1.00            
ATOM    858  CD1 TYR A 114     -11.514  17.339  13.281  2.00  1.00            
ATOM    859  CD2 TYR A 114     -10.405  15.340  12.669  2.00  1.00            
ATOM    860  CE1 TYR A 114     -12.679  16.629  13.470  2.00  1.00            
ATOM    861  CE2 TYR A 114     -11.563  14.625  12.855  2.00  1.00            
ATOM    862   CZ TYR A 114     -12.707  15.271  13.259  2.00  1.00            
ATOM    863   OH TYR A 114     -13.900  14.541  13.453  2.00  1.00            
ATOM    864    C TYR A 114      -7.072  17.611  14.182  2.00  1.00            
ATOM    865    O TYR A 114      -6.428  17.202  13.216  2.00  1.00            
ATOM    866    N ALA A 115      -6.473  17.916  15.359  1.00  1.00            
ATOM    867   CA ALA A 115      -5.050  17.728  15.478  1.00  1.00            
ATOM    868   CB ALA A 115      -4.508  18.323  16.780  1.00  1.00            
ATOM    869    C ALA A 115      -4.666  16.270  15.398  1.00  1.00            
ATOM    870    O ALA A 115      -3.972  15.923  14.442  1.00  1.00            
ATOM    871    N PRO A 116      -5.034  15.358  16.287  1.00  1.00            
ATOM    872   CA PRO A 116      -5.562  15.631  17.603  1.00  1.00            
ATOM    873   CD PRO A 116      -5.344  14.007  15.851  1.00  1.00            
ATOM    874   CB PRO A 116      -6.339  14.381  18.021  1.00  1.00            
ATOM    875   CG PRO A 116      -5.760  13.267  17.132  1.00  1.00            
ATOM    876    C PRO A 116      -4.416  15.945  18.517  1.00  1.00            
ATOM    877    O PRO A 116      -3.450  15.188  18.525  1.00  1.00            
ATOM    878    N PHE A 117      -4.503  17.044  19.290  1.00  1.00            
ATOM    879   CA PHE A 117      -3.538  17.379  20.299  1.00  1.00            
ATOM    880   CB PHE A 117      -2.090  17.652  19.832  1.00  1.00            
ATOM    881   CG PHE A 117      -1.972  18.844  18.945  1.00  1.00            
ATOM    882  CD1 PHE A 117      -2.063  20.120  19.451  1.00  1.00            
ATOM    883  CD2 PHE A 117      -1.710  18.679  17.606  1.00  1.00            
ATOM    884  CE1 PHE A 117      -1.935  21.212  18.624  1.00  1.00            
ATOM    885  CE2 PHE A 117      -1.583  19.764  16.773  1.00  1.00            
ATOM    886   CZ PHE A 117      -1.699  21.035  17.281  1.00  1.00            
ATOM    887    C PHE A 117      -4.101  18.565  20.992  1.00  1.00            
ATOM    888    O PHE A 117      -4.881  19.316  20.410  1.00  1.00            
ATOM    889    N ASP A 118      -3.744  18.762  22.270  1.00  1.00            
ATOM    890   CA ASP A 118      -4.391  19.844  22.935  1.00  1.00            
ATOM    891   CB ASP A 118      -5.320  19.341  24.049  1.00  1.00            
ATOM    892   CG ASP A 118      -6.353  18.444  23.382  1.00  1.00            
ATOM    893  OD1 ASP A 118      -6.794  18.789  22.254  1.00  1.00            
ATOM    894  OD2 ASP A 118      -6.707  17.396  23.984  1.00  1.00            
ATOM    895    C ASP A 118      -3.355  20.687  23.570  1.00  1.00            
ATOM    896    O ASP A 118      -3.182  20.662  24.788  1.00  1.00            
ATOM    897    N GLY A 119      -2.630  21.469  22.760  4.00  1.00            
ATOM    898   CA GLY A 119      -1.687  22.333  23.384  4.00  1.00            
ATOM    899    C GLY A 119      -0.342  22.068  22.829  4.00  1.00            
ATOM    900    O GLY A 119      -0.143  21.165  22.019  4.00  1.00            
ATOM    901    N ILE A 120       0.626  22.888  23.267  4.00  1.00            
ATOM    902   CA ILE A 120       1.940  22.709  22.763  4.00  1.00            
ATOM    903   CB ILE A 120       2.261  23.663  21.649  4.00  1.00            
ATOM    904  CG1 ILE A 120       2.178  25.116  22.146  4.00  1.00            
ATOM    905  CG2 ILE A 120       1.312  23.359  20.478  4.00  1.00            
ATOM    906  CD1 ILE A 120       2.690  26.138  21.132  4.00  1.00            
ATOM    907    C ILE A 120       2.922  22.924  23.843  4.00  1.00            
ATOM    908    O ILE A 120       2.702  23.691  24.777  4.00  1.00            
ATOM    909    N LEU A 121       4.042  22.202  23.717  4.00  1.00            
ATOM    910   CA LEU A 121       5.121  22.303  24.633  4.00  1.00            
ATOM    911   CB LEU A 121       5.405  20.963  25.335  4.00  1.00            
ATOM    912   CG LEU A 121       6.566  20.988  26.342  4.00  1.00            
ATOM    913  CD1 LEU A 121       6.267  21.918  27.529  4.00  1.00            
ATOM    914  CD2 LEU A 121       6.929  19.561  26.782  4.00  1.00            
ATOM    915    C LEU A 121       6.289  22.629  23.812  4.00  1.00            
ATOM    916    O LEU A 121       6.337  22.307  22.626  4.00  1.00            
ATOM    917    N GLY A 122       7.276  23.300  24.406  4.00  1.00            
ATOM    918   CA GLY A 122       8.326  23.586  23.507  4.00  1.00            
ATOM    919    C GLY A 122       9.636  23.396  24.172  4.00  1.00            
ATOM    920    O GLY A 122       9.859  23.835  25.300  4.00  1.00            
ATOM    921    N LEU A 123      10.541  22.710  23.457  1.00  1.00            
ATOM    922   CA LEU A 123      11.876  22.574  23.931  1.00  1.00            
ATOM    923   CB LEU A 123      12.308  21.123  24.192  1.00  1.00            
ATOM    924   CG LEU A 123      11.576  20.488  25.388  1.00  1.00            
ATOM    925  CD1 LEU A 123      11.933  21.211  26.699  1.00  1.00            
ATOM    926  CD2 LEU A 123      10.062  20.408  25.143  1.00  1.00            
ATOM    927    C LEU A 123      12.737  23.135  22.862  1.00  1.00            
ATOM    928    O LEU A 123      13.178  22.445  21.944  1.00  1.00            
ATOM    929    N ALA A 124      12.972  24.445  22.982  1.00  1.00            
ATOM    930   CA ALA A 124      13.790  25.215  22.109  1.00  1.00            
ATOM    931   CB ALA A 124      12.999  26.008  21.055  1.00  1.00            
ATOM    932    C ALA A 124      14.367  26.215  23.071  1.00  1.00            
ATOM    933    O ALA A 124      13.974  26.240  24.238  1.00  1.00            
ATOM    934    N TYR A 125      15.328  27.045  22.640  1.00  1.00            
ATOM    935   CA TYR A 125      15.906  28.001  23.546  1.00  1.00            
ATOM    936   CB TYR A 125      17.289  28.511  23.093  1.00  1.00            
ATOM    937   CG TYR A 125      17.918  29.311  24.188  1.00  1.00            
ATOM    938  CD1 TYR A 125      18.427  28.681  25.302  1.00  1.00            
ATOM    939  CD2 TYR A 125      18.022  30.681  24.098  1.00  1.00            
ATOM    940  CE1 TYR A 125      19.016  29.402  26.315  1.00  1.00            
ATOM    941  CE2 TYR A 125      18.611  31.408  25.107  1.00  1.00            
ATOM    942   CZ TYR A 125      19.108  30.770  26.219  1.00  1.00            
ATOM    943   OH TYR A 125      19.713  31.513  27.254  1.00  1.00            
ATOM    944    C TYR A 125      14.958  29.160  23.639  1.00  1.00            
ATOM    945    O TYR A 125      14.158  29.418  22.740  1.00  1.00            
ATOM    946    N PRO A 126      15.024  29.827  24.756  2.00  1.00            
ATOM    947   CA PRO A 126      14.190  30.965  25.039  2.00  1.00            
ATOM    948   CD PRO A 126      15.477  29.182  25.974  2.00  1.00            
ATOM    949   CB PRO A 126      14.341  31.241  26.539  2.00  1.00            
ATOM    950   CG PRO A 126      15.488  30.323  26.999  2.00  1.00            
ATOM    951    C PRO A 126      14.362  32.161  24.164  2.00  1.00            
ATOM    952    O PRO A 126      13.514  33.049  24.242  2.00  1.00            
ATOM    953    N SER A 127      15.426  32.238  23.341  2.00  1.00            
ATOM    954   CA SER A 127      15.563  33.395  22.505  2.00  1.00            
ATOM    955   CB SER A 127      16.770  33.318  21.556  2.00  1.00            
ATOM    956   OG SER A 127      17.974  33.342  22.306  2.00  1.00            
ATOM    957    C SER A 127      14.336  33.476  21.664  2.00  1.00            
ATOM    958    O SER A 127      13.728  34.539  21.545  2.00  1.00            
ATOM    959    N ILE A 128      13.919  32.348  21.064  2.00  1.00            
ATOM    960   CA ILE A 128      12.701  32.440  20.327  2.00  1.00            
ATOM    961   CB ILE A 128      12.701  31.688  19.022  2.00  1.00            
ATOM    962  CG1 ILE A 128      11.336  31.873  18.338  2.00  1.00            
ATOM    963  CG2 ILE A 128      13.129  30.227  19.255  2.00  1.00            
ATOM    964  CD1 ILE A 128      11.056  33.313  17.913  2.00  1.00            
ATOM    965    C ILE A 128      11.600  31.923  21.197  2.00  1.00            
ATOM    966    O ILE A 128      11.227  30.752  21.148  2.00  1.00            
ATOM    967    N SER A 129      11.047  32.815  22.040  1.00  1.00            
ATOM    968   CA SER A 129       9.931  32.445  22.852  1.00  1.00            
ATOM    969   CB SER A 129      10.288  32.076  24.300  1.00  1.00            
ATOM    970   OG SER A 129       9.135  31.582  24.967  1.00  1.00            
ATOM    971    C SER A 129       9.054  33.640  22.867  1.00  1.00            
ATOM    972    O SER A 129       9.528  34.769  22.988  1.00  1.00            
ATOM    973    N ALA A 130       7.740  33.431  22.724  2.00  1.00            
ATOM    974   CA ALA A 130       6.904  34.583  22.698  2.00  1.00            
ATOM    975   CB ALA A 130       5.462  34.294  22.248  2.00  1.00            
ATOM    976    C ALA A 130       6.844  35.139  24.081  2.00  1.00            
ATOM    977    O ALA A 130       6.853  34.402  25.065  2.00  1.00            
ATOM    978    N SER A 131       6.804  36.480  24.173  2.00  1.00            
ATOM    979   CA SER A 131       6.679  37.171  25.423  2.00  1.00            
ATOM    980   CB SER A 131       5.279  37.027  26.048  2.00  1.00            
ATOM    981   OG SER A 131       5.201  37.770  27.255  2.00  1.00            
ATOM    982    C SER A 131       7.693  36.664  26.382  2.00  1.00            
ATOM    983    O SER A 131       7.373  36.413  27.542  2.00  1.00            
ATOM    984    N GLY A 132       8.956  36.532  25.934  2.00  1.00            
ATOM    985   CA GLY A 132       9.926  35.997  26.837  2.00  1.00            
ATOM    986    C GLY A 132       9.424  34.634  27.168  2.00  1.00            
ATOM    987    O GLY A 132       9.508  33.718  26.354  2.00  1.00            
ATOM    988    N ALA A 133       8.892  34.467  28.392  1.00  1.00            
ATOM    989   CA ALA A 133       8.333  33.212  28.777  1.00  1.00            
ATOM    990   CB ALA A 133       7.401  32.596  27.717  1.00  1.00            
ATOM    991    C ALA A 133       9.484  32.281  28.986  1.00  1.00            
ATOM    992    O ALA A 133      10.504  32.373  28.304  1.00  1.00            
ATOM    993    N THR A 134       9.351  31.357  29.956  1.00  1.00            
ATOM    994   CA THR A 134      10.391  30.405  30.184  1.00  1.00            
ATOM    995   CB THR A 134      10.777  30.261  31.634  1.00  1.00            
ATOM    996  OG1 THR A 134       9.668  29.822  32.403  1.00  1.00            
ATOM    997  CG2 THR A 134      11.274  31.625  32.145  1.00  1.00            
ATOM    998    C THR A 134       9.830  29.094  29.722  1.00  1.00            
ATOM    999    O THR A 134       8.686  28.756  30.023  1.00  1.00            
ATOM   1000    N PRO A 135      10.597  28.366  28.961  1.00  1.00            
ATOM   1001   CA PRO A 135      10.156  27.091  28.454  1.00  1.00            
ATOM   1002   CD PRO A 135      11.585  28.983  28.090  1.00  1.00            
ATOM   1003   CB PRO A 135      11.010  26.805  27.218  1.00  1.00            
ATOM   1004   CG PRO A 135      12.177  27.805  27.305  1.00  1.00            
ATOM   1005    C PRO A 135      10.227  26.024  29.493  1.00  1.00            
ATOM   1006    O PRO A 135      10.920  26.200  30.494  1.00  1.00            
ATOM   1007    N VAL A 136       9.511  24.907  29.265  2.00  1.00            
ATOM   1008   CA VAL A 136       9.498  23.862  30.238  2.00  1.00            
ATOM   1009   CB VAL A 136       8.314  22.951  30.086  2.00  1.00            
ATOM   1010  CG1 VAL A 136       8.429  21.824  31.124  2.00  1.00            
ATOM   1011  CG2 VAL A 136       7.021  23.777  30.189  2.00  1.00            
ATOM   1012    C VAL A 136      10.705  23.005  30.012  2.00  1.00            
ATOM   1013    O VAL A 136      10.655  22.016  29.284  2.00  1.00            
ATOM   1014    N PHE A 137      11.830  23.390  30.638  2.00  1.00            
ATOM   1015   CA PHE A 137      13.053  22.641  30.651  2.00  1.00            
ATOM   1016   CB PHE A 137      13.563  22.142  29.280  2.00  1.00            
ATOM   1017   CG PHE A 137      14.124  23.186  28.385  2.00  1.00            
ATOM   1018  CD1 PHE A 137      13.309  23.968  27.602  2.00  1.00            
ATOM   1019  CD2 PHE A 137      15.486  23.354  28.314  2.00  1.00            
ATOM   1020  CE1 PHE A 137      13.851  24.920  26.770  2.00  1.00            
ATOM   1021  CE2 PHE A 137      16.032  24.300  27.482  2.00  1.00            
ATOM   1022   CZ PHE A 137      15.213  25.087  26.709  2.00  1.00            
ATOM   1023    C PHE A 137      14.004  23.563  31.349  2.00  1.00            
ATOM   1024    O PHE A 137      14.758  23.148  32.226  2.00  1.00            
ATOM   1025    N ASP A 138      13.965  24.862  30.974  2.00  1.00            
ATOM   1026   CA ASP A 138      14.752  25.861  31.645  2.00  1.00            
ATOM   1027   CB ASP A 138      14.619  27.274  31.048  2.00  1.00            
ATOM   1028   CG ASP A 138      15.432  27.316  29.769  2.00  1.00            
ATOM   1029  OD1 ASP A 138      15.970  26.243  29.399  2.00  1.00            
ATOM   1030  OD2 ASP A 138      15.538  28.410  29.152  2.00  1.00            
ATOM   1031    C ASP A 138      14.273  25.952  33.049  2.00  1.00            
ATOM   1032    O ASP A 138      15.063  25.976  33.992  2.00  1.00            
ATOM   1033    N ASN A 139      12.942  25.977  33.220  2.00  1.00            
ATOM   1034   CA ASN A 139      12.390  26.125  34.527  2.00  1.00            
ATOM   1035   CB ASN A 139      10.858  26.243  34.516  2.00  1.00            
ATOM   1036   CG ASN A 139      10.418  26.745  35.884  2.00  1.00            
ATOM   1037  OD1 ASN A 139      10.787  26.187  36.915  2.00  1.00            
ATOM   1038  ND2 ASN A 139       9.614  27.842  35.894  2.00  1.00            
ATOM   1039    C ASN A 139      12.754  24.923  35.340  2.00  1.00            
ATOM   1040    O ASN A 139      13.106  25.034  36.513  2.00  1.00            
ATOM   1041    N LEU A 140      12.692  23.739  34.708  2.00  1.00            
ATOM   1042   CA LEU A 140      12.976  22.481  35.336  2.00  1.00            
ATOM   1043   CB LEU A 140      12.862  21.356  34.287  2.00  1.00            
ATOM   1044   CG LEU A 140      12.858  19.916  34.822  2.00  1.00            
ATOM   1045  CD1 LEU A 140      14.142  19.611  35.588  2.00  1.00            
ATOM   1046  CD2 LEU A 140      11.581  19.609  35.619  2.00  1.00            
ATOM   1047    C LEU A 140      14.401  22.576  35.783  2.00  1.00            
ATOM   1048    O LEU A 140      14.751  22.166  36.889  2.00  1.00            
ATOM   1049    N TRP A 141      15.256  23.148  34.911  2.00  1.00            
ATOM   1050   CA TRP A 141      16.655  23.337  35.172  2.00  1.00            
ATOM   1051   CB TRP A 141      17.409  23.972  33.993  2.00  1.00            
ATOM   1052   CG TRP A 141      18.764  24.500  34.397  2.00  1.00            
ATOM   1053  CD2 TRP A 141      19.933  23.692  34.590  2.00  1.00            
ATOM   1054  CD1 TRP A 141      19.127  25.782  34.696  2.00  1.00            
ATOM   1055  NE1 TRP A 141      20.451  25.823  35.058  2.00  1.00            
ATOM   1056  CE2 TRP A 141      20.959  24.543  35.000  2.00  1.00            
ATOM   1057  CE3 TRP A 141      20.132  22.349  34.446  2.00  1.00            
ATOM   1058  CZ2 TRP A 141      22.206  24.060  35.273  2.00  1.00            
ATOM   1059  CZ3 TRP A 141      21.394  21.868  34.714  2.00  1.00            
ATOM   1060  CH2 TRP A 141      22.412  22.707  35.119  2.00  1.00            
ATOM   1061    C TRP A 141      16.863  24.266  36.317  2.00  1.00            
ATOM   1062    O TRP A 141      17.647  23.984  37.223  2.00  1.00            
ATOM   1063    N ASP A 142      16.143  25.397  36.313  2.00  1.00            
ATOM   1064   CA ASP A 142      16.412  26.407  37.285  2.00  1.00            
ATOM   1065   CB ASP A 142      15.523  27.647  37.106  2.00  1.00            
ATOM   1066   CG ASP A 142      16.217  28.819  37.786  2.00  1.00            
ATOM   1067  OD1 ASP A 142      16.347  28.793  39.039  2.00  1.00            
ATOM   1068  OD2 ASP A 142      16.625  29.760  37.055  2.00  1.00            
ATOM   1069    C ASP A 142      16.185  25.840  38.652  2.00  1.00            
ATOM   1070    O ASP A 142      16.968  26.084  39.570  2.00  1.00            
ATOM   1071    N GLN A 143      15.113  25.042  38.812  3.00  1.00            
ATOM   1072   CA GLN A 143      14.761  24.455  40.076  3.00  1.00            
ATOM   1073   CB GLN A 143      13.525  23.549  39.978  3.00  1.00            
ATOM   1074   CG GLN A 143      12.247  24.297  39.630  3.00  1.00            
ATOM   1075   CD GLN A 143      11.966  25.206  40.808  3.00  1.00            
ATOM   1076  OE1 GLN A 143      11.264  24.830  41.744  3.00  1.00            
ATOM   1077  NE2 GLN A 143      12.553  26.433  40.773  3.00  1.00            
ATOM   1078    C GLN A 143      15.859  23.537  40.489  3.00  1.00            
ATOM   1079    O GLN A 143      16.208  23.468  41.666  3.00  1.00            
ATOM   1080    N GLY A 144      16.443  22.815  39.517  3.00  1.00            
ATOM   1081   CA GLY A 144      17.443  21.861  39.874  3.00  1.00            
ATOM   1082    C GLY A 144      16.831  20.496  39.829  3.00  1.00            
ATOM   1083    O GLY A 144      17.427  19.528  40.298  3.00  1.00            
ATOM   1084    N LEU A 145      15.610  20.384  39.272  1.00  1.00            
ATOM   1085   CA LEU A 145      14.988  19.097  39.170  1.00  1.00            
ATOM   1086   CB LEU A 145      13.543  19.129  38.645  1.00  1.00            
ATOM   1087   CG LEU A 145      12.526  19.636  39.684  1.00  1.00            
ATOM   1088  CD1 LEU A 145      11.101  19.648  39.109  1.00  1.00            
ATOM   1089  CD2 LEU A 145      12.619  18.822  40.986  1.00  1.00            
ATOM   1090    C LEU A 145      15.794  18.223  38.273  1.00  1.00            
ATOM   1091    O LEU A 145      15.987  17.042  38.559  1.00  1.00            
ATOM   1092    N VAL A 146      16.312  18.783  37.169  1.00  1.00            
ATOM   1093   CA VAL A 146      16.997  17.953  36.231  1.00  1.00            
ATOM   1094   CB VAL A 146      16.844  18.416  34.810  1.00  1.00            
ATOM   1095  CG1 VAL A 146      17.307  19.882  34.704  1.00  1.00            
ATOM   1096  CG2 VAL A 146      17.645  17.464  33.906  1.00  1.00            
ATOM   1097    C VAL A 146      18.442  17.948  36.537  1.00  1.00            
ATOM   1098    O VAL A 146      19.096  18.990  36.578  1.00  1.00            
ATOM   1099    N SER A 147      18.970  16.745  36.805  1.00  1.00            
ATOM   1100   CA SER A 147      20.381  16.661  36.924  1.00  1.00            
ATOM   1101   CB SER A 147      20.881  15.416  37.677  1.00  1.00            
ATOM   1102   OG SER A 147      20.537  14.240  36.959  1.00  1.00            
ATOM   1103    C SER A 147      20.823  16.567  35.499  1.00  1.00            
ATOM   1104    O SER A 147      20.077  16.069  34.657  1.00  1.00            
ATOM   1105    N GLN A 148      22.044  17.039  35.190  1.00  1.00            
ATOM   1106   CA GLN A 148      22.560  17.002  33.850  1.00  1.00            
ATOM   1107   CB GLN A 148      23.091  15.619  33.419  1.00  1.00            
ATOM   1108   CG GLN A 148      24.311  15.139  34.214  1.00  1.00            
ATOM   1109   CD GLN A 148      23.825  14.336  35.414  1.00  1.00            
ATOM   1110  OE1 GLN A 148      23.815  14.821  36.545  1.00  1.00            
ATOM   1111  NE2 GLN A 148      23.407  13.066  35.162  1.00  1.00            
ATOM   1112    C GLN A 148      21.559  17.466  32.832  1.00  1.00            
ATOM   1113    O GLN A 148      20.938  16.650  32.152  1.00  1.00            
ATOM   1114    N ASP A 149      21.371  18.800  32.715  1.00  1.00            
ATOM   1115   CA ASP A 149      20.452  19.370  31.761  1.00  1.00            
ATOM   1116   CB ASP A 149      20.595  20.897  31.641  1.00  1.00            
ATOM   1117   CG ASP A 149      19.500  21.425  30.725  1.00  1.00            
ATOM   1118  OD1 ASP A 149      18.708  20.595  30.206  1.00  1.00            
ATOM   1119  OD2 ASP A 149      19.440  22.670  30.539  1.00  1.00            
ATOM   1120    C ASP A 149      20.749  18.767  30.418  1.00  1.00            
ATOM   1121    O ASP A 149      21.783  19.045  29.816  1.00  1.00            
ATOM   1122    N LEU A 150      19.843  17.890  29.930  4.00  1.00            
ATOM   1123   CA LEU A 150      20.038  17.239  28.661  4.00  1.00            
ATOM   1124   CB LEU A 150      21.152  16.171  28.767  4.00  1.00            
ATOM   1125   CG LEU A 150      21.649  15.484  27.472  4.00  1.00            
ATOM   1126  CD1 LEU A 150      22.751  14.463  27.803  4.00  1.00            
ATOM   1127  CD2 LEU A 150      20.524  14.837  26.654  4.00  1.00            
ATOM   1128    C LEU A 150      18.746  16.533  28.380  4.00  1.00            
ATOM   1129    O LEU A 150      18.108  16.044  29.310  4.00  1.00            
ATOM   1130    N PHE A 151      18.285  16.473  27.111  4.00  1.00            
ATOM   1131   CA PHE A 151      17.099  15.687  26.934  4.00  1.00            
ATOM   1132   CB PHE A 151      15.781  16.478  26.748  4.00  1.00            
ATOM   1133   CG PHE A 151      15.640  17.107  25.399  4.00  1.00            
ATOM   1134  CD1 PHE A 151      15.234  16.346  24.327  4.00  1.00            
ATOM   1135  CD2 PHE A 151      15.857  18.452  25.207  4.00  1.00            
ATOM   1136  CE1 PHE A 151      15.078  16.903  23.078  4.00  1.00            
ATOM   1137  CE2 PHE A 151      15.701  19.016  23.962  4.00  1.00            
ATOM   1138   CZ PHE A 151      15.313  18.244  22.893  4.00  1.00            
ATOM   1139    C PHE A 151      17.270  14.766  25.767  4.00  1.00            
ATOM   1140    O PHE A 151      18.165  14.948  24.942  4.00  1.00            
ATOM   1141    N SER A 152      16.410  13.723  25.690  4.00  1.00            
ATOM   1142   CA SER A 152      16.539  12.738  24.653  4.00  1.00            
ATOM   1143   CB SER A 152      17.059  11.385  25.172  4.00  1.00            
ATOM   1144   OG SER A 152      18.335  11.546  25.775  4.00  1.00            
ATOM   1145    C SER A 152      15.222  12.464  24.047  4.00  1.00            
ATOM   1146    O SER A 152      14.173  12.711  24.640  4.00  1.00            
ATOM   1147    N VAL A 153      15.260  11.963  22.802  4.00  1.00            
ATOM   1148   CA VAL A 153      14.025  11.602  22.208  4.00  1.00            
ATOM   1149   CB VAL A 153      13.520  12.583  21.192  4.00  1.00            
ATOM   1150  CG1 VAL A 153      14.490  12.605  19.999  4.00  1.00            
ATOM   1151  CG2 VAL A 153      12.081  12.189  20.817  4.00  1.00            
ATOM   1152    C VAL A 153      14.191  10.290  21.515  4.00  1.00            
ATOM   1153    O VAL A 153      15.164  10.068  20.795  4.00  1.00            
ATOM   1154    N TYR A 154      13.236   9.370  21.747  4.00  1.00            
ATOM   1155   CA TYR A 154      13.228   8.107  21.074  4.00  1.00            
ATOM   1156   CB TYR A 154      13.302   6.921  22.052  4.00  1.00            
ATOM   1157   CG TYR A 154      13.080   5.663  21.287  4.00  1.00            
ATOM   1158  CD1 TYR A 154      14.070   5.141  20.487  4.00  1.00            
ATOM   1159  CD2 TYR A 154      11.880   4.999  21.387  4.00  1.00            
ATOM   1160  CE1 TYR A 154      13.857   3.977  19.788  4.00  1.00            
ATOM   1161  CE2 TYR A 154      11.660   3.836  20.690  4.00  1.00            
ATOM   1162   CZ TYR A 154      12.651   3.324  19.887  4.00  1.00            
ATOM   1163   OH TYR A 154      12.432   2.129  19.168  4.00  1.00            
ATOM   1164    C TYR A 154      11.908   8.049  20.373  4.00  1.00            
ATOM   1165    O TYR A 154      10.868   7.918  21.012  4.00  1.00            
ATOM   1166    N LEU A 155      11.897   8.162  19.032  1.00  1.00            
ATOM   1167   CA LEU A 155      10.629   8.073  18.371  1.00  1.00            
ATOM   1168   CB LEU A 155      10.404   9.162  17.307  1.00  1.00            
ATOM   1169   CG LEU A 155       9.002   9.122  16.673  1.00  1.00            
ATOM   1170  CD1 LEU A 155       8.851   7.949  15.693  1.00  1.00            
ATOM   1171  CD2 LEU A 155       7.915   9.116  17.761  1.00  1.00            
ATOM   1172    C LEU A 155      10.626   6.722  17.734  1.00  1.00            
ATOM   1173    O LEU A 155      11.528   6.388  16.967  1.00  1.00            
ATOM   1174    N SER A 156       9.620   5.889  18.065  1.00  1.00            
ATOM   1175   CA SER A 156       9.603   4.556  17.539  1.00  1.00            
ATOM   1176   CB SER A 156       9.140   3.494  18.546  1.00  1.00            
ATOM   1177   OG SER A 156       9.152   2.209  17.941  1.00  1.00            
ATOM   1178    C SER A 156       8.647   4.518  16.383  1.00  1.00            
ATOM   1179    O SER A 156       7.688   5.286  16.323  1.00  1.00            
ATOM   1180    N SER A 157       8.905   3.609  15.417  1.00  1.00            
ATOM   1181   CA SER A 157       8.115   3.501  14.220  1.00  1.00            
ATOM   1182   CB SER A 157       8.938   3.122  12.977  1.00  1.00            
ATOM   1183   OG SER A 157       9.470   1.813  13.126  1.00  1.00            
ATOM   1184    C SER A 157       7.047   2.463  14.384  1.00  1.00            
ATOM   1185    O SER A 157       6.831   1.926  15.469  1.00  1.00            
ATOM   1186    N ASN A 158       6.334   2.206  13.264  3.00  1.00            
ATOM   1187   CA ASN A 158       5.271   1.250  13.127  3.00  1.00            
ATOM   1188   CB ASN A 158       5.735  -0.224  13.093  3.00  1.00            
ATOM   1189   CG ASN A 158       6.584  -0.547  14.311  3.00  1.00            
ATOM   1190  OD1 ASN A 158       6.072  -0.841  15.390  3.00  1.00            
ATOM   1191  ND2 ASN A 158       7.932  -0.511  14.128  3.00  1.00            
ATOM   1192    C ASN A 158       4.220   1.474  14.164  3.00  1.00            
ATOM   1193    O ASN A 158       3.620   0.527  14.673  3.00  1.00            
ATOM   1194    N ASP A 159       3.958   2.760  14.466  3.00  1.00            
ATOM   1195   CA ASP A 159       2.972   3.176  15.419  3.00  1.00            
ATOM   1196   CB ASP A 159       1.521   3.310  14.898  3.00  1.00            
ATOM   1197   CG ASP A 159       0.996   2.014  14.305  3.00  1.00            
ATOM   1198  OD1 ASP A 159       1.614   1.510  13.331  3.00  1.00            
ATOM   1199  OD2 ASP A 159      -0.063   1.535  14.791  3.00  1.00            
ATOM   1200    C ASP A 159       3.091   2.344  16.652  3.00  1.00            
ATOM   1201    O ASP A 159       2.100   1.937  17.254  3.00  1.00            
ATOM   1202    N ASP A 160       4.353   2.088  17.052  1.00  1.00            
ATOM   1203   CA ASP A 160       4.654   1.367  18.253  1.00  1.00            
ATOM   1204   CB ASP A 160       6.159   1.083  18.410  1.00  1.00            
ATOM   1205   CG ASP A 160       6.409   0.397  19.746  1.00  1.00            
ATOM   1206  OD1 ASP A 160       5.494  -0.315  20.238  1.00  1.00            
ATOM   1207  OD2 ASP A 160       7.523   0.596  20.302  1.00  1.00            
ATOM   1208    C ASP A 160       4.262   2.286  19.361  1.00  1.00            
ATOM   1209    O ASP A 160       4.409   3.503  19.253  1.00  1.00            
ATOM   1210    N SER A 161       3.735   1.723  20.462  1.00  1.00            
ATOM   1211   CA SER A 161       3.279   2.554  21.533  1.00  1.00            
ATOM   1212   CB SER A 161       2.462   1.800  22.600  1.00  1.00            
ATOM   1213   OG SER A 161       3.290   0.895  23.314  1.00  1.00            
ATOM   1214    C SER A 161       4.446   3.206  22.213  1.00  1.00            
ATOM   1215    O SER A 161       4.302   4.286  22.783  1.00  1.00            
ATOM   1216    N GLY A 162       5.644   2.584  22.167  1.00  1.00            
ATOM   1217   CA GLY A 162       6.750   3.136  22.902  1.00  1.00            
ATOM   1218    C GLY A 162       7.484   4.148  22.091  1.00  1.00            
ATOM   1219    O GLY A 162       7.960   3.878  20.990  1.00  1.00            
ATOM   1220    N SER A 163       7.594   5.358  22.665  4.00  1.00            
ATOM   1221   CA SER A 163       8.330   6.460  22.128  4.00  1.00            
ATOM   1222   CB SER A 163       7.500   7.368  21.203  4.00  1.00            
ATOM   1223   OG SER A 163       7.098   6.656  20.042  4.00  1.00            
ATOM   1224    C SER A 163       8.638   7.252  23.344  4.00  1.00            
ATOM   1225    O SER A 163       7.922   7.135  24.337  4.00  1.00            
ATOM   1226    N VAL A 164       9.700   8.074  23.345  4.00  1.00            
ATOM   1227   CA VAL A 164       9.877   8.688  24.617  4.00  1.00            
ATOM   1228   CB VAL A 164      10.549   7.761  25.583  4.00  1.00            
ATOM   1229  CG1 VAL A 164      11.892   7.331  24.973  4.00  1.00            
ATOM   1230  CG2 VAL A 164      10.661   8.455  26.950  4.00  1.00            
ATOM   1231    C VAL A 164      10.654   9.958  24.568  4.00  1.00            
ATOM   1232    O VAL A 164      11.589  10.113  23.785  4.00  1.00            
ATOM   1233    N VAL A 165      10.248  10.907  25.438  4.00  1.00            
ATOM   1234   CA VAL A 165      10.961  12.135  25.636  4.00  1.00            
ATOM   1235   CB VAL A 165      10.082  13.344  25.669  4.00  1.00            
ATOM   1236  CG1 VAL A 165      10.955  14.573  25.975  4.00  1.00            
ATOM   1237  CG2 VAL A 165       9.330  13.426  24.332  4.00  1.00            
ATOM   1238    C VAL A 165      11.559  11.972  26.995  4.00  1.00            
ATOM   1239    O VAL A 165      10.842  11.988  27.993  4.00  1.00            
ATOM   1240    N LEU A 166      12.892  11.785  27.077  4.00  1.00            
ATOM   1241   CA LEU A 166      13.486  11.615  28.371  4.00  1.00            
ATOM   1242   CB LEU A 166      14.589  10.548  28.447  4.00  1.00            
ATOM   1243   CG LEU A 166      14.067   9.127  28.191  4.00  1.00            
ATOM   1244  CD1 LEU A 166      13.032   8.709  29.249  4.00  1.00            
ATOM   1245  CD2 LEU A 166      13.554   8.987  26.753  4.00  1.00            
ATOM   1246    C LEU A 166      14.105  12.912  28.723  4.00  1.00            
ATOM   1247    O LEU A 166      14.675  13.596  27.874  4.00  1.00            
ATOM   1248    N LEU A 167      13.991  13.300  30.001  4.00  1.00            
ATOM   1249   CA LEU A 167      14.523  14.574  30.339  4.00  1.00            
ATOM   1250   CB LEU A 167      13.438  15.532  30.851  4.00  1.00            
ATOM   1251   CG LEU A 167      12.265  15.662  29.860  4.00  1.00            
ATOM   1252  CD1 LEU A 167      11.243  16.707  30.329  4.00  1.00            
ATOM   1253  CD2 LEU A 167      12.763  15.895  28.426  4.00  1.00            
ATOM   1254    C LEU A 167      15.522  14.388  31.437  4.00  1.00            
ATOM   1255    O LEU A 167      15.280  13.661  32.399  4.00  1.00            
ATOM   1256    N GLY A 168      16.696  15.037  31.304  3.00  1.00            
ATOM   1257   CA GLY A 168      17.690  14.965  32.335  3.00  1.00            
ATOM   1258    C GLY A 168      18.334  13.628  32.274  3.00  1.00            
ATOM   1259    O GLY A 168      19.003  13.219  33.222  3.00  1.00            
ATOM   1260    N GLY A 169      18.166  12.898  31.156  1.00  1.00            
ATOM   1261   CA GLY A 169      18.783  11.612  31.173  1.00  1.00            
ATOM   1262    C GLY A 169      18.991  11.106  29.784  1.00  1.00            
ATOM   1263    O GLY A 169      18.440  11.627  28.816  1.00  1.00            
ATOM   1264    N ILE A 170      19.827  10.052  29.687  1.00  1.00            
ATOM   1265   CA ILE A 170      20.149   9.392  28.458  1.00  1.00            
ATOM   1266   CB ILE A 170      21.594   9.540  28.083  1.00  1.00            
ATOM   1267  CG1 ILE A 170      21.867   8.932  26.697  1.00  1.00            
ATOM   1268  CG2 ILE A 170      22.437   8.935  29.219  1.00  1.00            
ATOM   1269  CD1 ILE A 170      23.262   9.239  26.153  1.00  1.00            
ATOM   1270    C ILE A 170      19.920   7.933  28.680  1.00  1.00            
ATOM   1271    O ILE A 170      20.221   7.401  29.746  1.00  1.00            
ATOM   1272    N ASP A 171      19.344   7.247  27.678  1.00  1.00            
ATOM   1273   CA ASP A 171      19.155   5.835  27.814  1.00  1.00            
ATOM   1274   CB ASP A 171      17.706   5.402  27.553  1.00  1.00            
ATOM   1275   CG ASP A 171      16.868   5.969  28.690  1.00  1.00            
ATOM   1276  OD1 ASP A 171      17.478   6.410  29.700  1.00  1.00            
ATOM   1277  OD2 ASP A 171      15.614   5.971  28.567  1.00  1.00            
ATOM   1278    C ASP A 171      20.018   5.212  26.779  1.00  1.00            
ATOM   1279    O ASP A 171      19.654   5.135  25.606  1.00  1.00            
ATOM   1280    N SER A 172      21.196   4.737  27.207  3.00  1.00            
ATOM   1281   CA SER A 172      22.138   4.175  26.295  3.00  1.00            
ATOM   1282   CB SER A 172      23.450   3.747  26.973  3.00  1.00            
ATOM   1283   OG SER A 172      24.135   4.885  27.476  3.00  1.00            
ATOM   1284    C SER A 172      21.528   2.945  25.707  3.00  1.00            
ATOM   1285    O SER A 172      21.927   2.499  24.633  3.00  1.00            
ATOM   1286    N SER A 173      20.524   2.374  26.394  3.00  1.00            
ATOM   1287   CA SER A 173      19.916   1.166  25.922  3.00  1.00            
ATOM   1288   CB SER A 173      18.731   0.727  26.797  3.00  1.00            
ATOM   1289   OG SER A 173      17.724   1.727  26.792  3.00  1.00            
ATOM   1290    C SER A 173      19.402   1.429  24.539  3.00  1.00            
ATOM   1291    O SER A 173      19.441   0.540  23.689  3.00  1.00            
ATOM   1292    N TYR A 174      18.913   2.656  24.255  1.00  1.00            
ATOM   1293   CA TYR A 174      18.427   2.868  22.921  1.00  1.00            
ATOM   1294   CB TYR A 174      17.094   3.628  22.881  1.00  1.00            
ATOM   1295   CG TYR A 174      16.158   2.819  23.706  1.00  1.00            
ATOM   1296  CD1 TYR A 174      15.428   1.791  23.155  1.00  1.00            
ATOM   1297  CD2 TYR A 174      16.031   3.086  25.047  1.00  1.00            
ATOM   1298  CE1 TYR A 174      14.576   1.045  23.934  1.00  1.00            
ATOM   1299  CE2 TYR A 174      15.181   2.344  25.832  1.00  1.00            
ATOM   1300   CZ TYR A 174      14.450   1.324  25.275  1.00  1.00            
ATOM   1301   OH TYR A 174      13.576   0.559  26.077  1.00  1.00            
ATOM   1302    C TYR A 174      19.438   3.706  22.174  1.00  1.00            
ATOM   1303    O TYR A 174      19.171   4.863  21.850  1.00  1.00            
ATOM   1304    N TYR A 175      20.637   3.142  21.888  4.00  1.00            
ATOM   1305   CA TYR A 175      21.649   3.787  21.081  4.00  1.00            
ATOM   1306   CB TYR A 175      22.737   4.543  21.869  4.00  1.00            
ATOM   1307   CG TYR A 175      22.211   5.804  22.458  4.00  1.00            
ATOM   1308  CD1 TYR A 175      21.552   5.811  23.665  4.00  1.00            
ATOM   1309  CD2 TYR A 175      22.405   6.995  21.795  4.00  1.00            
ATOM   1310  CE1 TYR A 175      21.085   6.994  24.189  4.00  1.00            
ATOM   1311  CE2 TYR A 175      21.940   8.180  22.315  4.00  1.00            
ATOM   1312   CZ TYR A 175      21.277   8.178  23.518  4.00  1.00            
ATOM   1313   OH TYR A 175      20.793   9.386  24.065  4.00  1.00            
ATOM   1314    C TYR A 175      22.424   2.687  20.414  4.00  1.00            
ATOM   1315    O TYR A 175      22.583   1.608  20.981  4.00  1.00            
ATOM   1316    N THR A 176      22.893   2.919  19.173  1.00  1.00            
ATOM   1317   CA THR A 176      23.717   1.963  18.487  1.00  1.00            
ATOM   1318   CB THR A 176      23.790   2.206  17.003  1.00  1.00            
ATOM   1319  OG1 THR A 176      24.492   1.147  16.370  1.00  1.00            
ATOM   1320  CG2 THR A 176      24.494   3.545  16.735  1.00  1.00            
ATOM   1321    C THR A 176      25.118   1.973  19.022  1.00  1.00            
ATOM   1322    O THR A 176      25.719   0.920  19.232  1.00  1.00            
ATOM   1323    N GLY A 177      25.671   3.177  19.271  1.00  1.00            
ATOM   1324   CA GLY A 177      27.039   3.307  19.686  1.00  1.00            
ATOM   1325    C GLY A 177      27.161   4.677  20.262  1.00  1.00            
ATOM   1326    O GLY A 177      26.170   5.274  20.681  1.00  1.00            
ATOM   1327    N SER A 178      28.391   5.219  20.304  1.00  1.00            
ATOM   1328   CA SER A 178      28.532   6.526  20.865  1.00  1.00            
ATOM   1329   CB SER A 178      29.980   6.937  21.182  1.00  1.00            
ATOM   1330   OG SER A 178      30.487   6.138  22.240  1.00  1.00            
ATOM   1331    C SER A 178      27.963   7.510  19.927  1.00  1.00            
ATOM   1332    O SER A 178      27.838   7.266  18.728  1.00  1.00            
ATOM   1333    N LEU A 179      27.592   8.670  20.486  1.00  1.00            
ATOM   1334   CA LEU A 179      26.973   9.658  19.678  1.00  1.00            
ATOM   1335   CB LEU A 179      25.736  10.307  20.331  1.00  1.00            
ATOM   1336   CG LEU A 179      25.966  10.836  21.762  1.00  1.00            
ATOM   1337  CD1 LEU A 179      26.949  12.017  21.790  1.00  1.00            
ATOM   1338  CD2 LEU A 179      24.631  11.152  22.455  1.00  1.00            
ATOM   1339    C LEU A 179      27.942  10.714  19.340  1.00  1.00            
ATOM   1340    O LEU A 179      28.881  10.992  20.083  1.00  1.00            
ATOM   1341    N ASN A 180      27.743  11.311  18.157  4.00  1.00            
ATOM   1342   CA ASN A 180      28.632  12.358  17.806  4.00  1.00            
ATOM   1343   CB ASN A 180      28.904  12.533  16.301  4.00  1.00            
ATOM   1344   CG ASN A 180      27.706  13.227  15.669  4.00  1.00            
ATOM   1345  OD1 ASN A 180      26.591  12.707  15.666  4.00  1.00            
ATOM   1346  ND2 ASN A 180      27.944  14.454  15.130  4.00  1.00            
ATOM   1347    C ASN A 180      27.960  13.622  18.242  4.00  1.00            
ATOM   1348    O ASN A 180      26.792  13.616  18.623  4.00  1.00            
ATOM   1349    N TRP A 181      28.696  14.749  18.210  4.00  1.00            
ATOM   1350   CA TRP A 181      28.138  15.997  18.640  4.00  1.00            
ATOM   1351   CB TRP A 181      28.915  16.588  19.818  4.00  1.00            
ATOM   1352   CG TRP A 181      30.377  16.697  19.474  4.00  1.00            
ATOM   1353  CD2 TRP A 181      31.251  15.561  19.459  4.00  1.00            
ATOM   1354  CD1 TRP A 181      31.124  17.768  19.080  4.00  1.00            
ATOM   1355  NE1 TRP A 181      32.413  17.367  18.817  4.00  1.00            
ATOM   1356  CE2 TRP A 181      32.504  16.009  19.047  4.00  1.00            
ATOM   1357  CE3 TRP A 181      31.020  14.249  19.757  4.00  1.00            
ATOM   1358  CZ2 TRP A 181      33.553  15.143  18.925  4.00  1.00            
ATOM   1359  CZ3 TRP A 181      32.082  13.381  19.643  4.00  1.00            
ATOM   1360  CH2 TRP A 181      33.324  13.820  19.234  4.00  1.00            
ATOM   1361    C TRP A 181      28.255  16.999  17.513  4.00  1.00            
ATOM   1362    O TRP A 181      29.261  17.019  16.807  4.00  1.00            
ATOM   1363    N VAL A 182      27.217  17.845  17.293  4.00  1.00            
ATOM   1364   CA VAL A 182      27.257  18.759  16.175  4.00  1.00            
ATOM   1365   CB VAL A 182      25.893  19.259  15.780  4.00  1.00            
ATOM   1366  CG1 VAL A 182      25.162  18.092  15.094  4.00  1.00            
ATOM   1367  CG2 VAL A 182      25.118  19.730  17.021  4.00  1.00            
ATOM   1368    C VAL A 182      28.284  19.869  16.224  4.00  1.00            
ATOM   1369    O VAL A 182      29.219  19.712  15.441  4.00  1.00            
ATOM   1370    N PRO A 183      28.340  20.972  16.971  4.00  1.00            
ATOM   1371   CA PRO A 183      27.318  21.549  17.825  4.00  1.00            
ATOM   1372   CD PRO A 183      29.667  21.351  17.434  4.00  1.00            
ATOM   1373   CB PRO A 183      28.051  22.217  18.989  4.00  1.00            
ATOM   1374   CG PRO A 183      29.456  22.489  18.441  4.00  1.00            
ATOM   1375    C PRO A 183      26.412  22.507  17.098  4.00  1.00            
ATOM   1376    O PRO A 183      26.687  22.828  15.943  4.00  1.00            
ATOM   1377    N VAL A 184      25.344  22.999  17.776  1.00  1.00            
ATOM   1378   CA VAL A 184      24.378  23.895  17.188  1.00  1.00            
ATOM   1379   CB VAL A 184      23.228  24.223  18.099  1.00  1.00            
ATOM   1380  CG1 VAL A 184      22.431  22.937  18.372  1.00  1.00            
ATOM   1381  CG2 VAL A 184      23.779  24.890  19.371  1.00  1.00            
ATOM   1382    C VAL A 184      25.049  25.191  16.824  1.00  1.00            
ATOM   1383    O VAL A 184      25.702  25.822  17.653  1.00  1.00            
ATOM   1384    N SER A 185      24.921  25.602  15.540  1.00  1.00            
ATOM   1385   CA SER A 185      25.515  26.821  15.053  1.00  1.00            
ATOM   1386   CB SER A 185      25.450  26.954  13.528  1.00  1.00            
ATOM   1387   OG SER A 185      26.281  25.961  12.951  1.00  1.00            
ATOM   1388    C SER A 185      24.840  28.016  15.649  1.00  1.00            
ATOM   1389    O SER A 185      25.438  28.756  16.430  1.00  1.00            
ATOM   1390    N VAL A 186      23.553  28.227  15.308  1.00  1.00            
ATOM   1391   CA VAL A 186      22.858  29.370  15.827  1.00  1.00            
ATOM   1392   CB VAL A 186      22.128  30.168  14.788  1.00  1.00            
ATOM   1393  CG1 VAL A 186      23.164  30.792  13.838  1.00  1.00            
ATOM   1394  CG2 VAL A 186      21.120  29.248  14.082  1.00  1.00            
ATOM   1395    C VAL A 186      21.858  28.865  16.801  1.00  1.00            
ATOM   1396    O VAL A 186      21.085  27.955  16.505  1.00  1.00            
ATOM   1397    N GLU A 187      21.864  29.446  18.010  4.00  1.00            
ATOM   1398   CA GLU A 187      20.929  29.026  19.001  4.00  1.00            
ATOM   1399   CB GLU A 187      21.260  29.540  20.415  4.00  1.00            
ATOM   1400   CG GLU A 187      20.294  29.056  21.497  4.00  1.00            
ATOM   1401   CD GLU A 187      20.900  29.405  22.851  4.00  1.00            
ATOM   1402  OE1 GLU A 187      21.509  30.502  22.975  4.00  1.00            
ATOM   1403  OE2 GLU A 187      20.771  28.566  23.782  4.00  1.00            
ATOM   1404    C GLU A 187      19.613  29.595  18.583  4.00  1.00            
ATOM   1405    O GLU A 187      19.557  30.565  17.830  4.00  1.00            
ATOM   1406    N GLY A 188      18.507  28.984  19.044  3.00  1.00            
ATOM   1407   CA GLY A 188      17.215  29.437  18.623  3.00  1.00            
ATOM   1408    C GLY A 188      16.396  28.190  18.508  3.00  1.00            
ATOM   1409    O GLY A 188      15.676  27.808  19.431  3.00  1.00            
ATOM   1410    N TYR A 189      16.504  27.526  17.344  3.00  1.00            
ATOM   1411   CA TYR A 189      15.849  26.281  17.073  3.00  1.00            
ATOM   1412   CB TYR A 189      15.157  26.279  15.706  3.00  1.00            
ATOM   1413   CG TYR A 189      14.332  27.518  15.728  3.00  1.00            
ATOM   1414  CD1 TYR A 189      14.885  28.704  15.303  3.00  1.00            
ATOM   1415  CD2 TYR A 189      13.035  27.509  16.186  3.00  1.00            
ATOM   1416  CE1 TYR A 189      14.156  29.869  15.324  3.00  1.00            
ATOM   1417  CE2 TYR A 189      12.300  28.672  16.211  3.00  1.00            
ATOM   1418   CZ TYR A 189      12.859  29.850  15.776  3.00  1.00            
ATOM   1419   OH TYR A 189      12.110  31.043  15.800  3.00  1.00            
ATOM   1420    C TYR A 189      17.020  25.368  17.018  3.00  1.00            
ATOM   1421    O TYR A 189      18.131  25.875  16.886  3.00  1.00            
ATOM   1422    N TRP A 190      16.841  24.046  17.238  4.00  1.00            
ATOM   1423   CA TRP A 190      17.947  23.139  17.059  4.00  1.00            
ATOM   1424   CB TRP A 190      17.465  21.681  17.227  4.00  1.00            
ATOM   1425   CG TRP A 190      18.384  20.560  16.796  4.00  1.00            
ATOM   1426  CD2 TRP A 190      18.147  19.181  17.130  4.00  1.00            
ATOM   1427  CD1 TRP A 190      19.515  20.585  16.036  4.00  1.00            
ATOM   1428  NE1 TRP A 190      19.988  19.304  15.859  4.00  1.00            
ATOM   1429  CE2 TRP A 190      19.157  18.430  16.529  4.00  1.00            
ATOM   1430  CE3 TRP A 190      17.167  18.589  17.875  4.00  1.00            
ATOM   1431  CZ2 TRP A 190      19.206  17.072  16.667  4.00  1.00            
ATOM   1432  CZ3 TRP A 190      17.216  17.219  18.009  4.00  1.00            
ATOM   1433  CH2 TRP A 190      18.216  16.475  17.416  4.00  1.00            
ATOM   1434    C TRP A 190      18.319  23.389  15.624  4.00  1.00            
ATOM   1435    O TRP A 190      17.664  22.901  14.705  4.00  1.00            
ATOM   1436    N GLN A 191      19.394  24.176  15.414  4.00  1.00            
ATOM   1437   CA GLN A 191      19.832  24.626  14.125  4.00  1.00            
ATOM   1438   CB GLN A 191      20.048  26.148  14.047  4.00  1.00            
ATOM   1439   CG GLN A 191      18.772  26.989  14.113  4.00  1.00            
ATOM   1440   CD GLN A 191      18.191  27.042  12.707  4.00  1.00            
ATOM   1441  OE1 GLN A 191      18.696  26.390  11.795  4.00  1.00            
ATOM   1442  NE2 GLN A 191      17.108  27.844  12.520  4.00  1.00            
ATOM   1443    C GLN A 191      21.183  24.019  13.974  4.00  1.00            
ATOM   1444    O GLN A 191      21.955  23.977  14.930  4.00  1.00            
ATOM   1445    N ILE A 192      21.502  23.501  12.778  4.00  1.00            
ATOM   1446   CA ILE A 192      22.782  22.904  12.635  4.00  1.00            
ATOM   1447   CB ILE A 192      22.800  21.422  12.827  4.00  1.00            
ATOM   1448  CG1 ILE A 192      24.230  20.998  13.177  4.00  1.00            
ATOM   1449  CG2 ILE A 192      22.251  20.758  11.555  4.00  1.00            
ATOM   1450  CD1 ILE A 192      24.700  21.617  14.491  4.00  1.00            
ATOM   1451    C ILE A 192      23.326  23.197  11.278  4.00  1.00            
ATOM   1452    O ILE A 192      22.591  23.593  10.374  4.00  1.00            
ATOM   1453    N THR A 193      24.656  23.039  11.117  4.00  1.00            
ATOM   1454   CA THR A 193      25.241  23.216   9.822  4.00  1.00            
ATOM   1455   CB THR A 193      26.624  23.802   9.824  4.00  1.00            
ATOM   1456  OG1 THR A 193      27.481  23.041  10.662  4.00  1.00            
ATOM   1457  CG2 THR A 193      26.556  25.267  10.278  4.00  1.00            
ATOM   1458    C THR A 193      25.321  21.860   9.211  4.00  1.00            
ATOM   1459    O THR A 193      26.113  21.019   9.630  4.00  1.00            
ATOM   1460    N LEU A 194      24.463  21.610   8.202  4.00  1.00            
ATOM   1461   CA LEU A 194      24.498  20.339   7.550  4.00  1.00            
ATOM   1462   CB LEU A 194      23.146  19.846   7.009  4.00  1.00            
ATOM   1463   CG LEU A 194      22.181  19.394   8.120  4.00  1.00            
ATOM   1464  CD1 LEU A 194      20.877  18.827   7.535  4.00  1.00            
ATOM   1465  CD2 LEU A 194      22.875  18.415   9.082  4.00  1.00            
ATOM   1466    C LEU A 194      25.426  20.468   6.407  4.00  1.00            
ATOM   1467    O LEU A 194      25.452  21.476   5.704  4.00  1.00            
ATOM   1468    N ASP A 195      26.240  19.424   6.221  4.00  1.00            
ATOM   1469   CA ASP A 195      27.135  19.396   5.120  4.00  1.00            
ATOM   1470   CB ASP A 195      28.237  18.328   5.220  4.00  1.00            
ATOM   1471   CG ASP A 195      29.263  18.792   6.243  4.00  1.00            
ATOM   1472  OD1 ASP A 195      29.718  19.961   6.135  4.00  1.00            
ATOM   1473  OD2 ASP A 195      29.604  17.984   7.149  4.00  1.00            
ATOM   1474    C ASP A 195      26.271  19.025   3.955  4.00  1.00            
ATOM   1475    O ASP A 195      25.050  19.163   4.012  4.00  1.00            
ATOM   1476    N SER A 196      26.892  18.547   2.863  4.00  1.00            
ATOM   1477   CA SER A 196      26.190  18.231   1.653  4.00  1.00            
ATOM   1478   CB SER A 196      27.147  17.934   0.479  4.00  1.00            
ATOM   1479   OG SER A 196      26.421  17.622  -0.702  4.00  1.00            
ATOM   1480    C SER A 196      25.322  17.017   1.843  4.00  1.00            
ATOM   1481    O SER A 196      25.408  16.323   2.855  4.00  1.00            
ATOM   1482    N ILE A 197      24.441  16.760   0.847  4.00  1.00            
ATOM   1483   CA ILE A 197      23.533  15.640   0.796  4.00  1.00            
ATOM   1484   CB ILE A 197      22.145  16.023   0.378  4.00  1.00            
ATOM   1485  CG1 ILE A 197      21.615  17.180   1.240  4.00  1.00            
ATOM   1486  CG2 ILE A 197      21.273  14.756   0.420  4.00  1.00            
ATOM   1487  CD1 ILE A 197      21.615  16.893   2.737  4.00  1.00            
ATOM   1488    C ILE A 197      24.071  14.818  -0.312  4.00  1.00            
ATOM   1489    O ILE A 197      24.599  15.358  -1.281  4.00  1.00            
ATOM   1490    N THR A 198      23.991  13.483  -0.206  4.00  1.00            
ATOM   1491   CA THR A 198      24.639  12.785  -1.263  4.00  1.00            
ATOM   1492   CB THR A 198      26.013  12.333  -0.830  4.00  1.00            
ATOM   1493  OG1 THR A 198      26.772  13.460  -0.420  4.00  1.00            
ATOM   1494  CG2 THR A 198      26.747  11.616  -1.975  4.00  1.00            
ATOM   1495    C THR A 198      23.839  11.585  -1.676  4.00  1.00            
ATOM   1496    O THR A 198      22.972  11.099  -0.952  4.00  1.00            
ATOM   1497    N MET A 199      24.138  11.110  -2.900  4.00  1.00            
ATOM   1498   CA MET A 199      23.611   9.940  -3.534  4.00  1.00            
ATOM   1499   CB MET A 199      22.960  10.205  -4.899  4.00  1.00            
ATOM   1500   CG MET A 199      22.207   8.990  -5.440  4.00  1.00            
ATOM   1501   SD MET A 199      21.300   9.296  -6.983  4.00  1.00            
ATOM   1502   CE MET A 199      20.420   7.709  -6.958  4.00  1.00            
ATOM   1503    C MET A 199      24.838   9.101  -3.759  4.00  1.00            
ATOM   1504    O MET A 199      25.814   9.235  -3.022  4.00  1.00            
ATOM   1505    N ASP A 200      24.841   8.205  -4.767  3.00  1.00            
ATOM   1506   CA ASP A 200      25.998   7.368  -4.944  3.00  1.00            
ATOM   1507   CB ASP A 200      25.797   6.219  -5.947  3.00  1.00            
ATOM   1508   CG ASP A 200      24.920   5.156  -5.300  3.00  1.00            
ATOM   1509  OD1 ASP A 200      24.656   5.270  -4.074  3.00  1.00            
ATOM   1510  OD2 ASP A 200      24.511   4.210  -6.024  3.00  1.00            
ATOM   1511    C ASP A 200      27.161   8.177  -5.414  3.00  1.00            
ATOM   1512    O ASP A 200      27.359   8.376  -6.612  3.00  1.00            
ATOM   1513    N GLY A 201      27.956   8.679  -4.450  3.00  1.00            
ATOM   1514   CA GLY A 201      29.190   9.348  -4.742  3.00  1.00            
ATOM   1515    C GLY A 201      28.927  10.648  -5.424  3.00  1.00            
ATOM   1516    O GLY A 201      29.831  11.230  -6.021  3.00  1.00            
ATOM   1517    N GLU A 202      27.681  11.142  -5.372  4.00  1.00            
ATOM   1518   CA GLU A 202      27.433  12.406  -5.992  4.00  1.00            
ATOM   1519   CB GLU A 202      26.738  12.309  -7.360  4.00  1.00            
ATOM   1520   CG GLU A 202      27.655  11.813  -8.480  4.00  1.00            
ATOM   1521   CD GLU A 202      26.826  11.706  -9.751  4.00  1.00            
ATOM   1522  OE1 GLU A 202      26.019  10.743  -9.847  4.00  1.00            
ATOM   1523  OE2 GLU A 202      26.986  12.583 -10.643  4.00  1.00            
ATOM   1524    C GLU A 202      26.525  13.161  -5.087  4.00  1.00            
ATOM   1525    O GLU A 202      25.748  12.565  -4.347  4.00  1.00            
ATOM   1526    N THR A 203      26.599  14.504  -5.100  4.00  1.00            
ATOM   1527   CA THR A 203      25.731  15.210  -4.208  4.00  1.00            
ATOM   1528   CB THR A 203      26.434  16.242  -3.376  4.00  1.00            
ATOM   1529  OG1 THR A 203      27.030  17.223  -4.211  4.00  1.00            
ATOM   1530  CG2 THR A 203      27.509  15.542  -2.528  4.00  1.00            
ATOM   1531    C THR A 203      24.690  15.910  -4.994  4.00  1.00            
ATOM   1532    O THR A 203      24.964  16.868  -5.714  4.00  1.00            
ATOM   1533    N ILE A 204      23.446  15.424  -4.878  4.00  1.00            
ATOM   1534   CA ILE A 204      22.395  16.129  -5.526  4.00  1.00            
ATOM   1535   CB ILE A 204      21.483  15.232  -6.330  4.00  1.00            
ATOM   1536  CG1 ILE A 204      20.377  16.062  -7.001  4.00  1.00            
ATOM   1537  CG2 ILE A 204      20.991  14.066  -5.453  4.00  1.00            
ATOM   1538  CD1 ILE A 204      20.900  17.032  -8.059  4.00  1.00            
ATOM   1539    C ILE A 204      21.641  16.815  -4.450  4.00  1.00            
ATOM   1540    O ILE A 204      20.629  16.322  -3.956  4.00  1.00            
ATOM   1541    N ALA A 205      22.131  18.010  -4.075  4.00  1.00            
ATOM   1542   CA ALA A 205      21.519  18.703  -2.992  4.00  1.00            
ATOM   1543   CB ALA A 205      21.225  17.832  -1.758  4.00  1.00            
ATOM   1544    C ALA A 205      22.459  19.771  -2.530  4.00  1.00            
ATOM   1545    O ALA A 205      23.226  20.333  -3.311  4.00  1.00            
ATOM   1546    N CYS A 206      22.400  20.078  -1.216  1.00  1.00            
ATOM   1547   CA CYS A 206      23.170  21.131  -0.617  1.00  1.00            
ATOM   1548   CB CYS A 206      23.022  21.211   0.913  1.00  1.00            
ATOM   1549   SG CYS A 206      21.319  21.587   1.426  1.00  1.00            
ATOM   1550    C CYS A 206      24.622  20.945  -0.929  1.00  1.00            
ATOM   1551    O CYS A 206      25.198  19.890  -0.677  1.00  1.00            
ATOM   1552    N SER A 207      25.242  21.994  -1.512  3.00  1.00            
ATOM   1553   CA SER A 207      26.648  21.987  -1.800  3.00  1.00            
ATOM   1554   CB SER A 207      26.975  22.153  -3.293  3.00  1.00            
ATOM   1555   OG SER A 207      26.547  23.428  -3.747  3.00  1.00            
ATOM   1556    C SER A 207      27.186  23.181  -1.087  3.00  1.00            
ATOM   1557    O SER A 207      26.638  24.276  -1.193  3.00  1.00            
ATOM   1558    N GLY A 208      28.277  22.996  -0.324  3.00  1.00            
ATOM   1559   CA GLY A 208      28.829  24.090   0.417  3.00  1.00            
ATOM   1560    C GLY A 208      28.279  23.986   1.797  3.00  1.00            
ATOM   1561    O GLY A 208      28.875  24.465   2.760  3.00  1.00            
ATOM   1562    N GLY A 209      27.112  23.330   1.919  1.00  1.00            
ATOM   1563   CA GLY A 209      26.525  23.134   3.206  1.00  1.00            
ATOM   1564    C GLY A 209      25.464  24.167   3.436  1.00  1.00            
ATOM   1565    O GLY A 209      25.570  25.301   2.973  1.00  1.00            
ATOM   1566    N CYS A 210      24.410  23.782   4.189  4.00  1.00            
ATOM   1567   CA CYS A 210      23.320  24.667   4.498  4.00  1.00            
ATOM   1568   CB CYS A 210      22.038  24.358   3.710  4.00  1.00            
ATOM   1569   SG CYS A 210      22.240  24.610   1.921  4.00  1.00            
ATOM   1570    C CYS A 210      22.996  24.499   5.948  4.00  1.00            
ATOM   1571    O CYS A 210      23.554  23.640   6.630  4.00  1.00            
ATOM   1572    N GLN A 211      22.080  25.346   6.463  4.00  1.00            
ATOM   1573   CA GLN A 211      21.710  25.263   7.844  4.00  1.00            
ATOM   1574   CB GLN A 211      21.471  26.647   8.479  4.00  1.00            
ATOM   1575   CG GLN A 211      21.352  26.641  10.005  4.00  1.00            
ATOM   1576   CD GLN A 211      21.522  28.080  10.479  4.00  1.00            
ATOM   1577  OE1 GLN A 211      20.561  28.742  10.866  4.00  1.00            
ATOM   1578  NE2 GLN A 211      22.786  28.581  10.441  4.00  1.00            
ATOM   1579    C GLN A 211      20.462  24.438   7.915  4.00  1.00            
ATOM   1580    O GLN A 211      19.550  24.605   7.106  4.00  1.00            
ATOM   1581    N ALA A 212      20.402  23.498   8.882  4.00  1.00            
ATOM   1582   CA ALA A 212      19.263  22.631   9.009  4.00  1.00            
ATOM   1583   CB ALA A 212      19.598  21.137   8.853  4.00  1.00            
ATOM   1584    C ALA A 212      18.721  22.819  10.366  4.00  1.00            
ATOM   1585    O ALA A 212      19.412  23.267  11.270  4.00  1.00            
ATOM   1586    N ILE A 213      17.432  22.527  10.545  4.00  1.00            
ATOM   1587   CA ILE A 213      16.950  22.593  11.877  4.00  1.00            
ATOM   1588   CB ILE A 213      15.777  23.510  12.119  4.00  1.00            
ATOM   1589  CG1 ILE A 213      14.533  23.099  11.314  4.00  1.00            
ATOM   1590  CG2 ILE A 213      16.246  24.946  11.837  4.00  1.00            
ATOM   1591  CD1 ILE A 213      14.671  23.347   9.817  4.00  1.00            
ATOM   1592    C ILE A 213      16.528  21.207  12.164  4.00  1.00            
ATOM   1593    O ILE A 213      16.549  20.363  11.274  4.00  1.00            
ATOM   1594    N VAL A 214      16.276  20.894  13.439  4.00  1.00            
ATOM   1595   CA VAL A 214      15.733  19.608  13.723  4.00  1.00            
ATOM   1596   CB VAL A 214      16.613  18.773  14.602  4.00  1.00            
ATOM   1597  CG1 VAL A 214      15.870  17.479  14.973  4.00  1.00            
ATOM   1598  CG2 VAL A 214      17.935  18.538  13.851  4.00  1.00            
ATOM   1599    C VAL A 214      14.484  19.922  14.454  4.00  1.00            
ATOM   1600    O VAL A 214      14.491  20.731  15.380  4.00  1.00            
ATOM   1601    N ASP A 215      13.359  19.330  14.025  1.00  1.00            
ATOM   1602   CA ASP A 215      12.127  19.633  14.679  1.00  1.00            
ATOM   1603   CB ASP A 215      11.260  20.656  13.925  1.00  1.00            
ATOM   1604   CG ASP A 215      10.974  20.165  12.513  1.00  1.00            
ATOM   1605  OD1 ASP A 215      11.663  19.223  12.039  1.00  1.00            
ATOM   1606  OD2 ASP A 215      10.057  20.747  11.881  1.00  1.00            
ATOM   1607    C ASP A 215      11.363  18.358  14.881  1.00  1.00            
ATOM   1608    O ASP A 215      11.047  17.650  13.927  1.00  1.00            
ATOM   1609    N THR A 216      11.071  18.020  16.155  3.00  1.00            
ATOM   1610   CA THR A 216      10.305  16.845  16.467  3.00  1.00            
ATOM   1611   CB THR A 216      10.148  16.598  17.939  3.00  1.00            
ATOM   1612  OG1 THR A 216       9.484  17.691  18.556  3.00  1.00            
ATOM   1613  CG2 THR A 216      11.537  16.385  18.561  3.00  1.00            
ATOM   1614    C THR A 216       8.945  17.083  15.906  3.00  1.00            
ATOM   1615    O THR A 216       8.296  16.176  15.391  3.00  1.00            
ATOM   1616    N GLY A 217       8.506  18.353  15.956  3.00  1.00            
ATOM   1617   CA GLY A 217       7.175  18.717  15.576  3.00  1.00            
ATOM   1618    C GLY A 217       6.881  18.340  14.152  3.00  1.00            
ATOM   1619    O GLY A 217       5.795  17.836  13.870  3.00  1.00            
ATOM   1620    N THR A 218       7.813  18.556  13.201  1.00  1.00            
ATOM   1621   CA THR A 218       7.425  18.286  11.843  1.00  1.00            
ATOM   1622   CB THR A 218       8.064  19.180  10.817  1.00  1.00            
ATOM   1623  OG1 THR A 218       7.643  20.520  11.031  1.00  1.00            
ATOM   1624  CG2 THR A 218       7.651  18.723   9.406  1.00  1.00            
ATOM   1625    C THR A 218       7.620  16.859  11.450  1.00  1.00            
ATOM   1626    O THR A 218       8.555  16.180  11.871  1.00  1.00            
ATOM   1627    N SER A 219       6.662  16.383  10.628  1.00  1.00            
ATOM   1628   CA SER A 219       6.582  15.044  10.139  1.00  1.00            
ATOM   1629   CB SER A 219       5.199  14.704   9.558  1.00  1.00            
ATOM   1630   OG SER A 219       4.222  14.729  10.589  1.00  1.00            
ATOM   1631    C SER A 219       7.611  14.703   9.088  1.00  1.00            
ATOM   1632    O SER A 219       8.202  13.626   9.152  1.00  1.00            
ATOM   1633    N LEU A 220       7.873  15.584   8.096  1.00  1.00            
ATOM   1634   CA LEU A 220       8.733  15.162   7.012  1.00  1.00            
ATOM   1635   CB LEU A 220       8.044  15.207   5.636  1.00  1.00            
ATOM   1636   CG LEU A 220       6.867  14.222   5.507  1.00  1.00            
ATOM   1637  CD1 LEU A 220       7.343  12.765   5.609  1.00  1.00            
ATOM   1638  CD2 LEU A 220       5.748  14.554   6.506  1.00  1.00            
ATOM   1639    C LEU A 220       9.968  16.010   6.925  1.00  1.00            
ATOM   1640    O LEU A 220      10.016  17.128   7.436  1.00  1.00            
ATOM   1641    N LEU A 221      11.026  15.453   6.288  4.00  1.00            
ATOM   1642   CA LEU A 221      12.237  16.187   6.035  4.00  1.00            
ATOM   1643   CB LEU A 221      13.363  15.307   5.456  4.00  1.00            
ATOM   1644   CG LEU A 221      14.698  16.032   5.201  4.00  1.00            
ATOM   1645  CD1 LEU A 221      14.606  17.054   4.056  4.00  1.00            
ATOM   1646  CD2 LEU A 221      15.245  16.635   6.503  4.00  1.00            
ATOM   1647    C LEU A 221      11.823  17.167   5.003  4.00  1.00            
ATOM   1648    O LEU A 221      11.137  16.813   4.045  4.00  1.00            
ATOM   1649    N THR A 222      12.193  18.442   5.178  4.00  1.00            
ATOM   1650   CA THR A 222      11.756  19.348   4.172  4.00  1.00            
ATOM   1651   CB THR A 222      10.694  20.309   4.608  4.00  1.00            
ATOM   1652  OG1 THR A 222      11.225  21.232   5.544  4.00  1.00            
ATOM   1653  CG2 THR A 222       9.547  19.510   5.249  4.00  1.00            
ATOM   1654    C THR A 222      12.920  20.173   3.774  4.00  1.00            
ATOM   1655    O THR A 222      13.966  20.165   4.421  4.00  1.00            
ATOM   1656    N GLY A 223      12.755  20.904   2.664  4.00  1.00            
ATOM   1657   CA GLY A 223      13.815  21.739   2.221  4.00  1.00            
ATOM   1658    C GLY A 223      13.237  22.675   1.223  4.00  1.00            
ATOM   1659    O GLY A 223      12.071  22.544   0.850  4.00  1.00            
ATOM   1660    N PRO A 224      14.058  23.601   0.788  1.00  1.00            
ATOM   1661   CA PRO A 224      13.657  24.588  -0.181  1.00  1.00            
ATOM   1662   CD PRO A 224      15.494  23.379   0.775  1.00  1.00            
ATOM   1663   CB PRO A 224      14.939  25.323  -0.565  1.00  1.00            
ATOM   1664   CG PRO A 224      16.023  24.244  -0.382  1.00  1.00            
ATOM   1665    C PRO A 224      13.109  23.795  -1.331  1.00  1.00            
ATOM   1666    O PRO A 224      13.588  22.690  -1.576  1.00  1.00            
ATOM   1667    N THR A 225      12.101  24.338  -2.034  2.00  1.00            
ATOM   1668   CA THR A 225      11.381  23.587  -3.018  2.00  1.00            
ATOM   1669   CB THR A 225      10.225  24.336  -3.611  2.00  1.00            
ATOM   1670  OG1 THR A 225       9.423  23.452  -4.381  2.00  1.00            
ATOM   1671  CG2 THR A 225      10.767  25.464  -4.501  2.00  1.00            
ATOM   1672    C THR A 225      12.245  23.142  -4.151  2.00  1.00            
ATOM   1673    O THR A 225      12.093  22.028  -4.648  2.00  1.00            
ATOM   1674    N SER A 226      13.173  23.986  -4.621  2.00  1.00            
ATOM   1675   CA SER A 226      13.908  23.567  -5.777  2.00  1.00            
ATOM   1676   CB SER A 226      14.898  24.631  -6.275  2.00  1.00            
ATOM   1677   OG SER A 226      14.187  25.755  -6.770  2.00  1.00            
ATOM   1678    C SER A 226      14.683  22.315  -5.497  2.00  1.00            
ATOM   1679    O SER A 226      14.570  21.332  -6.229  2.00  1.00            
ATOM   1680    N ALA A 227      15.476  22.311  -4.412  2.00  1.00            
ATOM   1681   CA ALA A 227      16.325  21.196  -4.096  2.00  1.00            
ATOM   1682   CB ALA A 227      17.201  21.449  -2.856  2.00  1.00            
ATOM   1683    C ALA A 227      15.508  19.999  -3.810  2.00  1.00            
ATOM   1684    O ALA A 227      15.861  18.891  -4.213  2.00  1.00            
ATOM   1685    N ILE A 228      14.381  20.201  -3.108  2.00  1.00            
ATOM   1686   CA ILE A 228      13.589  19.075  -2.748  2.00  1.00            
ATOM   1687   CB ILE A 228      12.348  19.400  -1.956  2.00  1.00            
ATOM   1688  CG1 ILE A 228      11.778  18.120  -1.323  2.00  1.00            
ATOM   1689  CG2 ILE A 228      11.335  20.091  -2.878  2.00  1.00            
ATOM   1690  CD1 ILE A 228      12.678  17.518  -0.246  2.00  1.00            
ATOM   1691    C ILE A 228      13.175  18.422  -4.029  2.00  1.00            
ATOM   1692    O ILE A 228      13.096  17.198  -4.121  2.00  1.00            
ATOM   1693    N ALA A 229      12.918  19.247  -5.062  2.00  1.00            
ATOM   1694   CA ALA A 229      12.462  18.763  -6.330  2.00  1.00            
ATOM   1695   CB ALA A 229      12.176  19.899  -7.328  2.00  1.00            
ATOM   1696    C ALA A 229      13.450  17.850  -6.985  2.00  1.00            
ATOM   1697    O ALA A 229      13.081  16.780  -7.466  2.00  1.00            
ATOM   1698    N ASN A 230      14.739  18.221  -7.012  2.00  1.00            
ATOM   1699   CA ASN A 230      15.671  17.388  -7.712  2.00  1.00            
ATOM   1700   CB ASN A 230      17.076  18.007  -7.799  2.00  1.00            
ATOM   1701   CG ASN A 230      16.955  19.251  -8.670  2.00  1.00            
ATOM   1702  OD1 ASN A 230      15.977  19.991  -8.576  2.00  1.00            
ATOM   1703  ND2 ASN A 230      17.968  19.489  -9.546  2.00  1.00            
ATOM   1704    C ASN A 230      15.752  16.075  -7.007  2.00  1.00            
ATOM   1705    O ASN A 230      15.845  15.025  -7.641  2.00  1.00            
ATOM   1706    N ILE A 231      15.689  16.103  -5.663  2.00  1.00            
ATOM   1707   CA ILE A 231      15.792  14.895  -4.899  2.00  1.00            
ATOM   1708   CB ILE A 231      15.673  15.115  -3.423  2.00  1.00            
ATOM   1709  CG1 ILE A 231      16.807  16.026  -2.928  2.00  1.00            
ATOM   1710  CG2 ILE A 231      15.659  13.736  -2.743  2.00  1.00            
ATOM   1711  CD1 ILE A 231      16.590  16.551  -1.511  2.00  1.00            
ATOM   1712    C ILE A 231      14.669  14.021  -5.316  2.00  1.00            
ATOM   1713    O ILE A 231      14.827  12.815  -5.497  2.00  1.00            
ATOM   1714    N GLN A 232      13.492  14.632  -5.498  2.00  1.00            
ATOM   1715   CA GLN A 232      12.344  13.868  -5.850  2.00  1.00            
ATOM   1716   CB GLN A 232      11.085  14.736  -6.005  2.00  1.00            
ATOM   1717   CG GLN A 232      10.632  15.407  -4.707  2.00  1.00            
ATOM   1718   CD GLN A 232      10.013  14.343  -3.810  2.00  1.00            
ATOM   1719  OE1 GLN A 232      10.430  13.185  -3.814  2.00  1.00            
ATOM   1720  NE2 GLN A 232       8.982  14.747  -3.021  2.00  1.00            
ATOM   1721    C GLN A 232      12.575  13.202  -7.174  2.00  1.00            
ATOM   1722    O GLN A 232      12.237  12.033  -7.354  2.00  1.00            
ATOM   1723    N SER A 233      13.178  13.925  -8.137  2.00  1.00            
ATOM   1724   CA SER A 233      13.353  13.406  -9.465  2.00  1.00            
ATOM   1725   CB SER A 233      14.072  14.404 -10.390  2.00  1.00            
ATOM   1726   OG SER A 233      13.330  15.611 -10.485  2.00  1.00            
ATOM   1727    C SER A 233      14.208  12.186  -9.410  2.00  1.00            
ATOM   1728    O SER A 233      13.953  11.205 -10.108  2.00  1.00            
ATOM   1729    N ASP A 234      15.247  12.218  -8.559  2.00  1.00            
ATOM   1730   CA ASP A 234      16.166  11.124  -8.470  2.00  1.00            
ATOM   1731   CB ASP A 234      17.220  11.360  -7.379  2.00  1.00            
ATOM   1732   CG ASP A 234      18.044  10.093  -7.244  2.00  1.00            
ATOM   1733  OD1 ASP A 234      18.091   9.296  -8.219  2.00  1.00            
ATOM   1734  OD2 ASP A 234      18.621   9.896  -6.142  2.00  1.00            
ATOM   1735    C ASP A 234      15.407   9.896  -8.071  2.00  1.00            
ATOM   1736    O ASP A 234      15.552   8.836  -8.678  2.00  1.00            
ATOM   1737    N ILE A 235      14.542  10.033  -7.049  2.00  1.00            
ATOM   1738   CA ILE A 235      13.808   8.937  -6.483  2.00  1.00            
ATOM   1739   CB ILE A 235      13.013   9.327  -5.272  2.00  1.00            
ATOM   1740  CG1 ILE A 235      13.958   9.777  -4.148  2.00  1.00            
ATOM   1741  CG2 ILE A 235      12.133   8.128  -4.876  2.00  1.00            
ATOM   1742  CD1 ILE A 235      14.906   8.674  -3.679  2.00  1.00            
ATOM   1743    C ILE A 235      12.855   8.355  -7.471  2.00  1.00            
ATOM   1744    O ILE A 235      12.714   7.136  -7.550  2.00  1.00            
ATOM   1745    N GLY A 236      12.179   9.196  -8.273  3.00  1.00            
ATOM   1746   CA GLY A 236      11.212   8.609  -9.150  3.00  1.00            
ATOM   1747    C GLY A 236       9.843   9.013  -8.709  3.00  1.00            
ATOM   1748    O GLY A 236       8.848   8.524  -9.241  3.00  1.00            
ATOM   1749    N ALA A 237       9.751   9.917  -7.715  1.00  1.00            
ATOM   1750   CA ALA A 237       8.459  10.377  -7.294  1.00  1.00            
ATOM   1751   CB ALA A 237       8.506  11.327  -6.084  1.00  1.00            
ATOM   1752    C ALA A 237       7.874  11.128  -8.438  1.00  1.00            
ATOM   1753    O ALA A 237       8.594  11.740  -9.226  1.00  1.00            
ATOM   1754    N SER A 238       6.538  11.075  -8.577  1.00  1.00            
ATOM   1755   CA SER A 238       5.938  11.785  -9.662  1.00  1.00            
ATOM   1756   CB SER A 238       5.345  10.874 -10.751  1.00  1.00            
ATOM   1757   OG SER A 238       6.376  10.125 -11.379  1.00  1.00            
ATOM   1758    C SER A 238       4.825  12.602  -9.115  1.00  1.00            
ATOM   1759    O SER A 238       4.202  12.249  -8.114  1.00  1.00            
ATOM   1760    N GLU A 239       4.565  13.744  -9.769  1.00  1.00            
ATOM   1761   CA GLU A 239       3.492  14.579  -9.342  1.00  1.00            
ATOM   1762   CB GLU A 239       3.761  16.071  -9.579  1.00  1.00            
ATOM   1763   CG GLU A 239       4.907  16.602  -8.720  1.00  1.00            
ATOM   1764   CD GLU A 239       5.321  17.953  -9.278  1.00  1.00            
ATOM   1765  OE1 GLU A 239       4.433  18.683  -9.794  1.00  1.00            
ATOM   1766  OE2 GLU A 239       6.539  18.267  -9.202  1.00  1.00            
ATOM   1767    C GLU A 239       2.331  14.182 -10.182  1.00  1.00            
ATOM   1768    O GLU A 239       2.446  14.049 -11.400  1.00  1.00            
ATOM   1769    N ASN A 240       1.175  13.953  -9.539  1.00  1.00            
ATOM   1770   CA ASN A 240       0.024  13.557 -10.282  1.00  1.00            
ATOM   1771   CB ASN A 240      -0.536  12.189  -9.862  1.00  1.00            
ATOM   1772   CG ASN A 240       0.495  11.160 -10.313  1.00  1.00            
ATOM   1773  OD1 ASN A 240       1.026  11.242 -11.420  1.00  1.00            
ATOM   1774  ND2 ASN A 240       0.804  10.174  -9.430  1.00  1.00            
ATOM   1775    C ASN A 240      -1.000  14.619 -10.074  1.00  1.00            
ATOM   1776    O ASN A 240      -0.814  15.533  -9.273  1.00  1.00            
ATOM   1777    N SER A 241      -2.115  14.528 -10.816  3.00  1.00            
ATOM   1778   CA SER A 241      -3.108  15.555 -10.782  3.00  1.00            
ATOM   1779   CB SER A 241      -4.288  15.270 -11.728  3.00  1.00            
ATOM   1780   OG SER A 241      -4.958  14.084 -11.329  3.00  1.00            
ATOM   1781    C SER A 241      -3.654  15.701  -9.398  3.00  1.00            
ATOM   1782    O SER A 241      -4.083  16.786  -9.009  3.00  1.00            
ATOM   1783    N ASP A 242      -3.644  14.618  -8.606  3.00  1.00            
ATOM   1784   CA ASP A 242      -4.186  14.708  -7.283  3.00  1.00            
ATOM   1785   CB ASP A 242      -4.145  13.374  -6.517  3.00  1.00            
ATOM   1786   CG ASP A 242      -5.021  13.513  -5.277  3.00  1.00            
ATOM   1787  OD1 ASP A 242      -5.556  14.631  -5.046  3.00  1.00            
ATOM   1788  OD2 ASP A 242      -5.173  12.496  -4.547  3.00  1.00            
ATOM   1789    C ASP A 242      -3.373  15.702  -6.514  3.00  1.00            
ATOM   1790    O ASP A 242      -3.912  16.453  -5.703  3.00  1.00            
ATOM   1791    N GLY A 243      -2.051  15.760  -6.773  1.00  1.00            
ATOM   1792   CA GLY A 243      -1.236  16.685  -6.039  1.00  1.00            
ATOM   1793    C GLY A 243      -0.406  15.926  -5.056  1.00  1.00            
ATOM   1794    O GLY A 243       0.340  16.522  -4.279  1.00  1.00            
ATOM   1795    N GLU A 244      -0.514  14.584  -5.048  1.00  1.00            
ATOM   1796   CA GLU A 244       0.312  13.840  -4.143  1.00  1.00            
ATOM   1797   CB GLU A 244      -0.389  12.641  -3.485  1.00  1.00            
ATOM   1798   CG GLU A 244      -1.490  13.032  -2.502  1.00  1.00            
ATOM   1799   CD GLU A 244      -0.840  13.845  -1.394  1.00  1.00            
ATOM   1800  OE1 GLU A 244      -0.642  15.072  -1.602  1.00  1.00            
ATOM   1801  OE2 GLU A 244      -0.524  13.251  -0.330  1.00  1.00            
ATOM   1802    C GLU A 244       1.439  13.269  -4.926  1.00  1.00            
ATOM   1803    O GLU A 244       1.231  12.675  -5.982  1.00  1.00            
ATOM   1804    N MET A 245       2.683  13.463  -4.443  1.00  1.00            
ATOM   1805   CA MET A 245       3.747  12.797  -5.121  1.00  1.00            
ATOM   1806   CB MET A 245       5.153  13.370  -4.862  1.00  1.00            
ATOM   1807   CG MET A 245       5.509  13.569  -3.389  1.00  1.00            
ATOM   1808   SD MET A 245       4.724  15.024  -2.634  1.00  1.00            
ATOM   1809   CE MET A 245       5.638  16.232  -3.638  1.00  1.00            
ATOM   1810    C MET A 245       3.672  11.397  -4.640  1.00  1.00            
ATOM   1811    O MET A 245       3.634  11.134  -3.439  1.00  1.00            
ATOM   1812    N VAL A 246       3.621  10.454  -5.591  4.00  1.00            
ATOM   1813   CA VAL A 246       3.458   9.084  -5.236  4.00  1.00            
ATOM   1814   CB VAL A 246       2.252   8.457  -5.868  4.00  1.00            
ATOM   1815  CG1 VAL A 246       2.500   8.378  -7.384  4.00  1.00            
ATOM   1816  CG2 VAL A 246       2.005   7.090  -5.211  4.00  1.00            
ATOM   1817    C VAL A 246       4.626   8.374  -5.793  4.00  1.00            
ATOM   1818    O VAL A 246       5.347   8.901  -6.640  4.00  1.00            
ATOM   1819    N ILE A 247       4.870   7.156  -5.293  4.00  1.00            
ATOM   1820   CA ILE A 247       6.000   6.466  -5.806  4.00  1.00            
ATOM   1821   CB ILE A 247       7.192   6.560  -4.898  4.00  1.00            
ATOM   1822  CG1 ILE A 247       8.455   6.006  -5.577  4.00  1.00            
ATOM   1823  CG2 ILE A 247       6.831   5.849  -3.584  4.00  1.00            
ATOM   1824  CD1 ILE A 247       9.745   6.352  -4.832  4.00  1.00            
ATOM   1825    C ILE A 247       5.673   5.025  -5.931  4.00  1.00            
ATOM   1826    O ILE A 247       4.772   4.512  -5.266  4.00  1.00            
ATOM   1827    N SER A 248       6.398   4.339  -6.831  1.00  1.00            
ATOM   1828   CA SER A 248       6.220   2.928  -6.944  1.00  1.00            
ATOM   1829   CB SER A 248       6.864   2.320  -8.200  1.00  1.00            
ATOM   1830   OG SER A 248       6.229   2.821  -9.366  1.00  1.00            
ATOM   1831    C SER A 248       6.913   2.355  -5.764  1.00  1.00            
ATOM   1832    O SER A 248       8.038   2.738  -5.446  1.00  1.00            
ATOM   1833    N CYS A 249       6.244   1.430  -5.054  3.00  1.00            
ATOM   1834   CA CYS A 249       6.982   0.720  -4.061  3.00  1.00            
ATOM   1835   CB CYS A 249       6.126  -0.131  -3.107  3.00  1.00            
ATOM   1836   SG CYS A 249       5.284  -1.503  -3.951  3.00  1.00            
ATOM   1837    C CYS A 249       7.739  -0.207  -4.948  3.00  1.00            
ATOM   1838    O CYS A 249       7.462  -0.284  -6.145  3.00  1.00            
ATOM   1839    N SER A 250       8.707  -0.942  -4.392  2.00  1.00            
ATOM   1840   CA SER A 250       9.634  -1.721  -5.158  2.00  1.00            
ATOM   1841   CB SER A 250       9.042  -2.486  -6.361  2.00  1.00            
ATOM   1842   OG SER A 250       8.069  -3.422  -5.917  2.00  1.00            
ATOM   1843    C SER A 250      10.678  -0.762  -5.640  2.00  1.00            
ATOM   1844    O SER A 250      11.794  -1.163  -5.968  2.00  1.00            
ATOM   1845    N SER A 251      10.345   0.546  -5.657  2.00  1.00            
ATOM   1846   CA SER A 251      11.322   1.567  -5.872  2.00  1.00            
ATOM   1847   CB SER A 251      10.703   2.950  -6.140  2.00  1.00            
ATOM   1848   OG SER A 251      11.728   3.903  -6.382  2.00  1.00            
ATOM   1849    C SER A 251      12.018   1.588  -4.562  2.00  1.00            
ATOM   1850    O SER A 251      13.215   1.852  -4.464  2.00  1.00            
ATOM   1851    N ILE A 252      11.239   1.262  -3.508  2.00  1.00            
ATOM   1852   CA ILE A 252      11.782   1.151  -2.195  2.00  1.00            
ATOM   1853   CB ILE A 252      10.773   1.405  -1.115  2.00  1.00            
ATOM   1854  CG1 ILE A 252      10.271   2.860  -1.179  2.00  1.00            
ATOM   1855  CG2 ILE A 252      11.424   1.037   0.228  2.00  1.00            
ATOM   1856  CD1 ILE A 252       9.447   3.179  -2.427  2.00  1.00            
ATOM   1857    C ILE A 252      12.205  -0.273  -2.118  2.00  1.00            
ATOM   1858    O ILE A 252      11.516  -1.132  -1.570  2.00  1.00            
ATOM   1859    N ASP A 253      13.379  -0.523  -2.715  2.00  1.00            
ATOM   1860   CA ASP A 253      13.994  -1.804  -2.862  2.00  1.00            
ATOM   1861   CB ASP A 253      13.158  -2.725  -3.771  2.00  1.00            
ATOM   1862   CG ASP A 253      13.892  -4.036  -4.019  2.00  1.00            
ATOM   1863  OD1 ASP A 253      15.040  -4.187  -3.523  2.00  1.00            
ATOM   1864  OD2 ASP A 253      13.312  -4.904  -4.725  2.00  1.00            
ATOM   1865    C ASP A 253      15.225  -1.449  -3.610  2.00  1.00            
ATOM   1866    O ASP A 253      16.350  -1.583  -3.134  2.00  1.00            
ATOM   1867    N SER A 254      14.978  -0.941  -4.828  2.00  1.00            
ATOM   1868   CA SER A 254      15.968  -0.560  -5.777  2.00  1.00            
ATOM   1869   CB SER A 254      15.394  -0.428  -7.196  2.00  1.00            
ATOM   1870   OG SER A 254      14.950  -1.700  -7.646  2.00  1.00            
ATOM   1871    C SER A 254      16.642   0.731  -5.437  2.00  1.00            
ATOM   1872    O SER A 254      17.731   1.002  -5.942  2.00  1.00            
ATOM   1873    N LEU A 255      16.040   1.575  -4.581  1.00  1.00            
ATOM   1874   CA LEU A 255      16.635   2.871  -4.441  1.00  1.00            
ATOM   1875   CB LEU A 255      15.627   3.994  -4.148  1.00  1.00            
ATOM   1876   CG LEU A 255      14.676   4.248  -5.331  1.00  1.00            
ATOM   1877  CD1 LEU A 255      13.737   5.431  -5.054  1.00  1.00            
ATOM   1878  CD2 LEU A 255      15.459   4.397  -6.644  1.00  1.00            
ATOM   1879    C LEU A 255      17.729   2.943  -3.411  1.00  1.00            
ATOM   1880    O LEU A 255      17.735   2.274  -2.380  1.00  1.00            
ATOM   1881    N PRO A 256      18.675   3.783  -3.769  1.00  1.00            
ATOM   1882   CA PRO A 256      19.843   4.055  -2.959  1.00  1.00            
ATOM   1883   CD PRO A 256      18.983   3.880  -5.190  1.00  1.00            
ATOM   1884   CB PRO A 256      20.897   4.621  -3.906  1.00  1.00            
ATOM   1885   CG PRO A 256      20.506   4.051  -5.279  1.00  1.00            
ATOM   1886    C PRO A 256      19.539   4.981  -1.826  1.00  1.00            
ATOM   1887    O PRO A 256      18.499   5.636  -1.853  1.00  1.00            
ATOM   1888    N ASP A 257      20.435   5.035  -0.820  1.00  1.00            
ATOM   1889   CA ASP A 257      20.215   5.882   0.312  1.00  1.00            
ATOM   1890   CB ASP A 257      20.852   5.364   1.618  1.00  1.00            
ATOM   1891   CG ASP A 257      22.363   5.310   1.456  1.00  1.00            
ATOM   1892  OD1 ASP A 257      22.828   4.731   0.439  1.00  1.00            
ATOM   1893  OD2 ASP A 257      23.074   5.835   2.354  1.00  1.00            
ATOM   1894    C ASP A 257      20.723   7.259   0.055  1.00  1.00            
ATOM   1895    O ASP A 257      21.529   7.492  -0.843  1.00  1.00            
ATOM   1896    N ILE A 258      20.223   8.212   0.866  4.00  1.00            
ATOM   1897   CA ILE A 258      20.637   9.581   0.810  4.00  1.00            
ATOM   1898   CB ILE A 258      19.498  10.562   0.841  4.00  1.00            
ATOM   1899  CG1 ILE A 258      18.625  10.430  -0.419  4.00  1.00            
ATOM   1900  CG2 ILE A 258      20.092  11.965   1.043  4.00  1.00            
ATOM   1901  CD1 ILE A 258      17.855   9.113  -0.496  4.00  1.00            
ATOM   1902    C ILE A 258      21.419   9.798   2.054  4.00  1.00            
ATOM   1903    O ILE A 258      20.945   9.519   3.154  4.00  1.00            
ATOM   1904    N VAL A 259      22.661  10.287   1.912  4.00  1.00            
ATOM   1905   CA VAL A 259      23.428  10.469   3.100  4.00  1.00            
ATOM   1906   CB VAL A 259      24.794   9.852   3.053  4.00  1.00            
ATOM   1907  CG1 VAL A 259      25.606  10.534   1.938  4.00  1.00            
ATOM   1908  CG2 VAL A 259      25.429   9.974   4.449  4.00  1.00            
ATOM   1909    C VAL A 259      23.598  11.919   3.339  4.00  1.00            
ATOM   1910    O VAL A 259      23.856  12.703   2.427  4.00  1.00            
ATOM   1911    N PHE A 260      23.423  12.302   4.609  4.00  1.00            
ATOM   1912   CA PHE A 260      23.625  13.658   4.988  4.00  1.00            
ATOM   1913   CB PHE A 260      22.630  14.173   6.044  4.00  1.00            
ATOM   1914   CG PHE A 260      21.270  14.286   5.451  4.00  1.00            
ATOM   1915  CD1 PHE A 260      20.521  13.162   5.189  4.00  1.00            
ATOM   1916  CD2 PHE A 260      20.733  15.525   5.189  4.00  1.00            
ATOM   1917  CE1 PHE A 260      19.263  13.275   4.647  4.00  1.00            
ATOM   1918  CE2 PHE A 260      19.477  15.645   4.647  4.00  1.00            
ATOM   1919   CZ PHE A 260      18.741  14.517   4.372  4.00  1.00            
ATOM   1920    C PHE A 260      24.935  13.660   5.677  4.00  1.00            
ATOM   1921    O PHE A 260      25.239  12.756   6.454  4.00  1.00            
ATOM   1922    N THR A 261      25.763  14.672   5.399  4.00  1.00            
ATOM   1923   CA THR A 261      27.001  14.704   6.100  4.00  1.00            
ATOM   1924   CB THR A 261      28.158  15.134   5.249  4.00  1.00            
ATOM   1925  OG1 THR A 261      28.311  14.246   4.153  4.00  1.00            
ATOM   1926  CG2 THR A 261      29.436  15.150   6.106  4.00  1.00            
ATOM   1927    C THR A 261      26.823  15.756   7.151  4.00  1.00            
ATOM   1928    O THR A 261      26.528  16.902   6.824  4.00  1.00            
ATOM   1929    N ILE A 262      26.942  15.408   8.450  4.00  1.00            
ATOM   1930   CA ILE A 262      26.826  16.455   9.428  4.00  1.00            
ATOM   1931   CB ILE A 262      25.699  16.287  10.413  4.00  1.00            
ATOM   1932  CG1 ILE A 262      25.650  17.488  11.372  4.00  1.00            
ATOM   1933  CG2 ILE A 262      25.816  14.924  11.104  4.00  1.00            
ATOM   1934  CD1 ILE A 262      24.379  17.545  12.218  4.00  1.00            
ATOM   1935    C ILE A 262      28.130  16.561  10.149  4.00  1.00            
ATOM   1936    O ILE A 262      28.546  15.644  10.856  4.00  1.00            
ATOM   1937    N ASP A 263      28.816  17.705   9.953  3.00  1.00            
ATOM   1938   CA ASP A 263      30.077  17.968  10.582  3.00  1.00            
ATOM   1939   CB ASP A 263      29.975  18.307  12.079  3.00  1.00            
ATOM   1940   CG ASP A 263      29.652  19.790  12.186  3.00  1.00            
ATOM   1941  OD1 ASP A 263      30.587  20.607  11.971  3.00  1.00            
ATOM   1942  OD2 ASP A 263      28.469  20.125  12.462  3.00  1.00            
ATOM   1943    C ASP A 263      30.995  16.805  10.409  3.00  1.00            
ATOM   1944    O ASP A 263      31.673  16.399  11.353  3.00  1.00            
ATOM   1945    N GLY A 264      31.053  16.238   9.192  3.00  1.00            
ATOM   1946   CA GLY A 264      32.005  15.196   8.949  3.00  1.00            
ATOM   1947    C GLY A 264      31.422  13.853   9.259  3.00  1.00            
ATOM   1948    O GLY A 264      32.101  12.841   9.096  3.00  1.00            
ATOM   1949    N VAL A 265      30.155  13.770   9.707  4.00  1.00            
ATOM   1950   CA VAL A 265      29.701  12.440   9.984  4.00  1.00            
ATOM   1951   CB VAL A 265      29.250  12.210  11.400  4.00  1.00            
ATOM   1952  CG1 VAL A 265      27.968  13.004  11.661  4.00  1.00            
ATOM   1953  CG2 VAL A 265      29.096  10.697  11.621  4.00  1.00            
ATOM   1954    C VAL A 265      28.599  12.083   9.044  4.00  1.00            
ATOM   1955    O VAL A 265      27.821  12.937   8.621  4.00  1.00            
ATOM   1956    N GLN A 266      28.525  10.783   8.687  4.00  1.00            
ATOM   1957   CA GLN A 266      27.588  10.310   7.711  4.00  1.00            
ATOM   1958   CB GLN A 266      28.123   9.103   6.915  4.00  1.00            
ATOM   1959   CG GLN A 266      29.455   9.362   6.199  4.00  1.00            
ATOM   1960   CD GLN A 266      30.592   9.126   7.190  4.00  1.00            
ATOM   1961  OE1 GLN A 266      31.043   7.996   7.378  4.00  1.00            
ATOM   1962  NE2 GLN A 266      31.074  10.218   7.840  4.00  1.00            
ATOM   1963    C GLN A 266      26.347   9.853   8.409  4.00  1.00            
ATOM   1964    O GLN A 266      26.396   9.043   9.334  4.00  1.00            
ATOM   1965    N TYR A 267      25.195  10.393   7.975  4.00  1.00            
ATOM   1966   CA TYR A 267      23.896   9.996   8.447  4.00  1.00            
ATOM   1967   CB TYR A 267      23.024  11.197   8.852  4.00  1.00            
ATOM   1968   CG TYR A 267      21.590  10.792   8.777  4.00  1.00            
ATOM   1969  CD1 TYR A 267      20.972  10.098   9.791  4.00  1.00            
ATOM   1970  CD2 TYR A 267      20.855  11.134   7.663  4.00  1.00            
ATOM   1971  CE1 TYR A 267      19.646   9.745   9.678  4.00  1.00            
ATOM   1972  CE2 TYR A 267      19.532  10.784   7.546  4.00  1.00            
ATOM   1973   CZ TYR A 267      18.928  10.084   8.560  4.00  1.00            
ATOM   1974   OH TYR A 267      17.571   9.718   8.450  4.00  1.00            
ATOM   1975    C TYR A 267      23.252   9.367   7.265  4.00  1.00            
ATOM   1976    O TYR A 267      22.949  10.035   6.279  4.00  1.00            
ATOM   1977    N PRO A 268      23.066   8.084   7.315  4.00  1.00            
ATOM   1978   CA PRO A 268      22.439   7.464   6.191  4.00  1.00            
ATOM   1979   CD PRO A 268      24.036   7.207   7.940  4.00  1.00            
ATOM   1980   CB PRO A 268      22.925   6.012   6.164  4.00  1.00            
ATOM   1981   CG PRO A 268      23.578   5.797   7.540  4.00  1.00            
ATOM   1982    C PRO A 268      20.976   7.599   6.260  4.00  1.00            
ATOM   1983    O PRO A 268      20.424   7.643   7.360  4.00  1.00            
ATOM   1984    N LEU A 269      20.334   7.686   5.089  4.00  1.00            
ATOM   1985   CA LEU A 269      18.915   7.715   5.061  4.00  1.00            
ATOM   1986   CB LEU A 269      18.349   9.021   4.482  4.00  1.00            
ATOM   1987   CG LEU A 269      16.817   9.024   4.332  4.00  1.00            
ATOM   1988  CD1 LEU A 269      16.113   8.913   5.693  4.00  1.00            
ATOM   1989  CD2 LEU A 269      16.344  10.229   3.503  4.00  1.00            
ATOM   1990    C LEU A 269      18.526   6.618   4.106  4.00  1.00            
ATOM   1991    O LEU A 269      18.840   6.697   2.921  4.00  1.00            
ATOM   1992    N SER A 270      17.842   5.555   4.585  1.00  1.00            
ATOM   1993   CA SER A 270      17.472   4.470   3.707  1.00  1.00            
ATOM   1994   CB SER A 270      17.229   3.139   4.441  1.00  1.00            
ATOM   1995   OG SER A 270      18.395   2.733   5.142  1.00  1.00            
ATOM   1996    C SER A 270      16.174   4.829   3.076  1.00  1.00            
ATOM   1997    O SER A 270      15.360   5.557   3.640  1.00  1.00            
ATOM   1998    N PRO A 271      15.986   4.338   1.887  2.00  1.00            
ATOM   1999   CA PRO A 271      14.789   4.573   1.143  2.00  1.00            
ATOM   2000   CD PRO A 271      16.826   3.306   1.304  2.00  1.00            
ATOM   2001   CB PRO A 271      14.990   3.843  -0.185  2.00  1.00            
ATOM   2002   CG PRO A 271      15.973   2.710   0.172  2.00  1.00            
ATOM   2003    C PRO A 271      13.677   4.001   1.949  2.00  1.00            
ATOM   2004    O PRO A 271      12.542   4.454   1.816  2.00  1.00            
ATOM   2005    N SER A 272      13.986   2.991   2.781  2.00  1.00            
ATOM   2006   CA SER A 272      12.968   2.407   3.596  2.00  1.00            
ATOM   2007   CB SER A 272      13.507   1.287   4.502  2.00  1.00            
ATOM   2008   OG SER A 272      14.532   1.791   5.345  2.00  1.00            
ATOM   2009    C SER A 272      12.434   3.512   4.441  2.00  1.00            
ATOM   2010    O SER A 272      11.224   3.706   4.539  2.00  1.00            
ATOM   2011    N ALA A 273      13.342   4.279   5.069  2.00  1.00            
ATOM   2012   CA ALA A 273      12.927   5.335   5.941  2.00  1.00            
ATOM   2013   CB ALA A 273      14.104   5.938   6.730  2.00  1.00            
ATOM   2014    C ALA A 273      12.249   6.467   5.229  2.00  1.00            
ATOM   2015    O ALA A 273      11.171   6.895   5.634  2.00  1.00            
ATOM   2016    N TYR A 274      12.852   6.977   4.138  2.00  1.00            
ATOM   2017   CA TYR A 274      12.255   8.051   3.390  2.00  1.00            
ATOM   2018   CB TYR A 274      13.266   9.129   2.950  2.00  1.00            
ATOM   2019   CG TYR A 274      12.831   9.602   1.609  2.00  1.00            
ATOM   2020  CD1 TYR A 274      11.640  10.257   1.401  2.00  1.00            
ATOM   2021  CD2 TYR A 274      13.662   9.363   0.540  2.00  1.00            
ATOM   2022  CE1 TYR A 274      11.290  10.659   0.132  2.00  1.00            
ATOM   2023  CE2 TYR A 274      13.321   9.763  -0.727  2.00  1.00            
ATOM   2024   CZ TYR A 274      12.128  10.410  -0.932  2.00  1.00            
ATOM   2025   OH TYR A 274      11.771  10.821  -2.233  2.00  1.00            
ATOM   2026    C TYR A 274      11.644   7.400   2.190  2.00  1.00            
ATOM   2027    O TYR A 274      12.338   6.934   1.288  2.00  1.00            
ATOM   2028    N ILE A 275      10.300   7.315   2.246  4.00  1.00            
ATOM   2029   CA ILE A 275       9.315   6.773   1.348  4.00  1.00            
ATOM   2030   CB ILE A 275       9.701   5.538   0.570  4.00  1.00            
ATOM   2031  CG1 ILE A 275      10.676   5.854  -0.578  4.00  1.00            
ATOM   2032  CG2 ILE A 275       8.400   4.872   0.094  4.00  1.00            
ATOM   2033  CD1 ILE A 275      10.122   6.844  -1.602  4.00  1.00            
ATOM   2034    C ILE A 275       8.248   6.352   2.313  4.00  1.00            
ATOM   2035    O ILE A 275       8.503   5.517   3.180  4.00  1.00            
ATOM   2036    N LEU A 276       7.029   6.922   2.226  4.00  1.00            
ATOM   2037   CA LEU A 276       6.029   6.550   3.189  4.00  1.00            
ATOM   2038   CB LEU A 276       5.065   7.687   3.562  4.00  1.00            
ATOM   2039   CG LEU A 276       4.003   7.259   4.591  4.00  1.00            
ATOM   2040  CD1 LEU A 276       4.659   6.818   5.906  4.00  1.00            
ATOM   2041  CD2 LEU A 276       2.939   8.348   4.794  4.00  1.00            
ATOM   2042    C LEU A 276       5.225   5.466   2.590  4.00  1.00            
ATOM   2043    O LEU A 276       4.703   5.590   1.483  4.00  1.00            
ATOM   2044    N GLN A 277       5.126   4.349   3.322  4.00  1.00            
ATOM   2045   CA GLN A 277       4.357   3.264   2.824  4.00  1.00            
ATOM   2046   CB GLN A 277       5.126   1.932   2.852  4.00  1.00            
ATOM   2047   CG GLN A 277       5.522   1.487   4.261  4.00  1.00            
ATOM   2048   CD GLN A 277       6.499   0.326   4.126  4.00  1.00            
ATOM   2049  OE1 GLN A 277       6.155  -0.743   3.626  4.00  1.00            
ATOM   2050  NE2 GLN A 277       7.762   0.547   4.580  4.00  1.00            
ATOM   2051    C GLN A 277       3.163   3.142   3.707  4.00  1.00            
ATOM   2052    O GLN A 277       3.277   2.971   4.920  4.00  1.00            
ATOM   2053    N ASP A 278       1.973   3.251   3.095  4.00  1.00            
ATOM   2054   CA ASP A 278       0.741   3.153   3.810  4.00  1.00            
ATOM   2055   CB ASP A 278      -0.248   4.257   3.398  4.00  1.00            
ATOM   2056   CG ASP A 278       0.363   5.609   3.749  4.00  1.00            
ATOM   2057  OD1 ASP A 278       0.677   5.834   4.949  4.00  1.00            
ATOM   2058  OD2 ASP A 278       0.518   6.439   2.814  4.00  1.00            
ATOM   2059    C ASP A 278       0.155   1.867   3.373  4.00  1.00            
ATOM   2060    O ASP A 278       0.532   0.788   3.830  4.00  1.00            
ATOM   2061    N ASP A 279      -0.810   1.982   2.456  3.00  1.00            
ATOM   2062   CA ASP A 279      -1.419   0.846   1.859  3.00  1.00            
ATOM   2063   CB ASP A 279      -2.823   1.155   1.311  3.00  1.00            
ATOM   2064   CG ASP A 279      -3.526  -0.153   0.983  3.00  1.00            
ATOM   2065  OD1 ASP A 279      -2.839  -1.208   0.961  3.00  1.00            
ATOM   2066  OD2 ASP A 279      -4.764  -0.109   0.753  3.00  1.00            
ATOM   2067    C ASP A 279      -0.528   0.536   0.707  3.00  1.00            
ATOM   2068    O ASP A 279       0.694   0.502   0.841  3.00  1.00            
ATOM   2069    N ASP A 280      -1.136   0.287  -0.459  3.00  1.00            
ATOM   2070   CA ASP A 280      -0.391   0.004  -1.643  3.00  1.00            
ATOM   2071   CB ASP A 280      -1.326  -0.298  -2.827  3.00  1.00            
ATOM   2072   CG ASP A 280      -0.539  -0.997  -3.922  3.00  1.00            
ATOM   2073  OD1 ASP A 280       0.564  -0.502  -4.274  3.00  1.00            
ATOM   2074  OD2 ASP A 280      -1.028  -2.050  -4.413  3.00  1.00            
ATOM   2075    C ASP A 280       0.405   1.234  -1.960  3.00  1.00            
ATOM   2076    O ASP A 280       1.536   1.151  -2.437  3.00  1.00            
ATOM   2077    N SER A 281      -0.173   2.418  -1.674  4.00  1.00            
ATOM   2078   CA SER A 281       0.432   3.681  -1.998  4.00  1.00            
ATOM   2079   CB SER A 281      -0.475   4.881  -1.670  4.00  1.00            
ATOM   2080   OG SER A 281      -1.681   4.801  -2.416  4.00  1.00            
ATOM   2081    C SER A 281       1.704   3.871  -1.232  4.00  1.00            
ATOM   2082    O SER A 281       1.818   3.475  -0.073  4.00  1.00            
ATOM   2083    N CYS A 282       2.712   4.476  -1.902  4.00  1.00            
ATOM   2084   CA CYS A 282       3.949   4.838  -1.273  4.00  1.00            
ATOM   2085   CB CYS A 282       5.163   4.005  -1.720  4.00  1.00            
ATOM   2086   SG CYS A 282       5.081   2.294  -1.102  4.00  1.00            
ATOM   2087    C CYS A 282       4.188   6.268  -1.630  4.00  1.00            
ATOM   2088    O CYS A 282       4.215   6.625  -2.807  4.00  1.00            
ATOM   2089    N THR A 283       4.350   7.138  -0.614  4.00  1.00            
ATOM   2090   CA THR A 283       4.560   8.519  -0.922  4.00  1.00            
ATOM   2091   CB THR A 283       3.713   9.482  -0.141  4.00  1.00            
ATOM   2092  OG1 THR A 283       3.995   9.377   1.246  4.00  1.00            
ATOM   2093  CG2 THR A 283       2.232   9.183  -0.418  4.00  1.00            
ATOM   2094    C THR A 283       5.983   8.854  -0.620  4.00  1.00            
ATOM   2095    O THR A 283       6.744   8.016  -0.140  4.00  1.00            
ATOM   2096    N SER A 284       6.383  10.105  -0.922  4.00  1.00            
ATOM   2097   CA SER A 284       7.735  10.492  -0.663  4.00  1.00            
ATOM   2098   CB SER A 284       8.374  11.334  -1.782  4.00  1.00            
ATOM   2099   OG SER A 284       8.472  10.568  -2.973  4.00  1.00            
ATOM   2100    C SER A 284       7.734  11.320   0.560  4.00  1.00            
ATOM   2101    O SER A 284       6.911  12.215   0.736  4.00  1.00            
ATOM   2102    N GLY A 285       8.676  10.997   1.454  1.00  1.00            
ATOM   2103   CA GLY A 285       8.786  11.702   2.681  1.00  1.00            
ATOM   2104    C GLY A 285       9.191  13.115   2.406  1.00  1.00            
ATOM   2105    O GLY A 285       8.707  14.043   3.053  1.00  1.00            
ATOM   2106    N PHE A 286      10.097  13.318   1.431  4.00  1.00            
ATOM   2107   CA PHE A 286      10.597  14.639   1.188  4.00  1.00            
ATOM   2108   CB PHE A 286      11.617  14.718   0.032  4.00  1.00            
ATOM   2109   CG PHE A 286      12.925  14.187   0.521  4.00  1.00            
ATOM   2110  CD1 PHE A 286      13.232  12.849   0.437  4.00  1.00            
ATOM   2111  CD2 PHE A 286      13.852  15.042   1.072  4.00  1.00            
ATOM   2112  CE1 PHE A 286      14.441  12.375   0.895  4.00  1.00            
ATOM   2113  CE2 PHE A 286      15.063  14.577   1.531  4.00  1.00            
ATOM   2114   CZ PHE A 286      15.359  13.239   1.443  4.00  1.00            
ATOM   2115    C PHE A 286       9.464  15.568   0.884  4.00  1.00            
ATOM   2116    O PHE A 286       8.583  15.254   0.086  4.00  1.00            
ATOM   2117    N GLU A 287       9.461  16.747   1.547  4.00  1.00            
ATOM   2118   CA GLU A 287       8.434  17.725   1.314  4.00  1.00            
ATOM   2119   CB GLU A 287       7.482  17.942   2.504  4.00  1.00            
ATOM   2120   CG GLU A 287       6.394  18.974   2.199  4.00  1.00            
ATOM   2121   CD GLU A 287       5.408  18.997   3.356  4.00  1.00            
ATOM   2122  OE1 GLU A 287       5.078  17.896   3.873  4.00  1.00            
ATOM   2123  OE2 GLU A 287       4.970  20.115   3.737  4.00  1.00            
ATOM   2124    C GLU A 287       9.095  19.040   1.030  4.00  1.00            
ATOM   2125    O GLU A 287      10.043  19.425   1.711  4.00  1.00            
ATOM   2126    N GLY A 288       8.619  19.755  -0.014  4.00  1.00            
ATOM   2127   CA GLY A 288       9.169  21.044  -0.334  4.00  1.00            
ATOM   2128    C GLY A 288       8.598  22.022   0.632  4.00  1.00            
ATOM   2129    O GLY A 288       7.401  22.011   0.911  4.00  1.00            
ATOM   2130    N MET A 289       9.460  22.896   1.176  1.00  1.00            
ATOM   2131   CA MET A 289       9.003  23.936   2.043  1.00  1.00            
ATOM   2132   CB MET A 289       8.771  23.515   3.503  1.00  1.00            
ATOM   2133   CG MET A 289       8.300  24.688   4.365  1.00  1.00            
ATOM   2134   SD MET A 289       7.638  24.236   5.995  1.00  1.00            
ATOM   2135   CE MET A 289       5.937  24.057   5.388  1.00  1.00            
ATOM   2136    C MET A 289      10.079  24.982   2.044  1.00  1.00            
ATOM   2137    O MET A 289      11.265  24.668   1.962  1.00  1.00            
ATOM   2138    N ASP A 290       9.698  26.272   2.114  1.00  1.00            
ATOM   2139   CA ASP A 290      10.690  27.313   2.117  1.00  1.00            
ATOM   2140   CB ASP A 290      10.568  28.289   0.930  1.00  1.00            
ATOM   2141   CG ASP A 290      10.912  27.591  -0.377  1.00  1.00            
ATOM   2142  OD1 ASP A 290      11.908  26.820  -0.401  1.00  1.00            
ATOM   2143  OD2 ASP A 290      10.186  27.837  -1.377  1.00  1.00            
ATOM   2144    C ASP A 290      10.441  28.172   3.327  1.00  1.00            
ATOM   2145    O ASP A 290       9.434  28.875   3.390  1.00  1.00            
ATOM   2146    N VAL A 291      11.335  28.127   4.334  1.00  1.00            
ATOM   2147   CA VAL A 291      11.194  29.042   5.435  1.00  1.00            
ATOM   2148   CB VAL A 291      11.013  28.375   6.760  1.00  1.00            
ATOM   2149  CG1 VAL A 291       9.641  27.683   6.762  1.00  1.00            
ATOM   2150  CG2 VAL A 291      12.162  27.388   6.960  1.00  1.00            
ATOM   2151    C VAL A 291      12.433  29.869   5.423  1.00  1.00            
ATOM   2152    O VAL A 291      13.547  29.375   5.594  1.00  1.00            
ATOM   2153    N PRO A 292      12.240  31.135   5.190  4.00  1.00            
ATOM   2154   CA PRO A 292      13.372  32.015   5.157  4.00  1.00            
ATOM   2155   CD PRO A 292      11.213  31.541   4.244  4.00  1.00            
ATOM   2156   CB PRO A 292      12.920  33.254   4.382  4.00  1.00            
ATOM   2157   CG PRO A 292      11.805  32.726   3.465  4.00  1.00            
ATOM   2158    C PRO A 292      13.931  32.353   6.498  4.00  1.00            
ATOM   2159    O PRO A 292      13.177  32.444   7.467  4.00  1.00            
ATOM   2160    N THR A 293      15.266  32.517   6.561  1.00  1.00            
ATOM   2161   CA THR A 293      15.952  33.020   7.712  1.00  1.00            
ATOM   2162   CB THR A 293      16.464  31.990   8.684  1.00  1.00            
ATOM   2163  OG1 THR A 293      17.429  31.145   8.079  1.00  1.00            
ATOM   2164  CG2 THR A 293      15.271  31.169   9.198  1.00  1.00            
ATOM   2165    C THR A 293      17.106  33.764   7.135  1.00  1.00            
ATOM   2166    O THR A 293      17.470  33.549   5.980  1.00  1.00            
ATOM   2167    N SER A 294      17.709  34.679   7.907  1.00  1.00            
ATOM   2168   CA SER A 294      18.782  35.438   7.347  1.00  1.00            
ATOM   2169   CB SER A 294      19.347  36.494   8.313  1.00  1.00            
ATOM   2170   OG SER A 294      20.408  37.205   7.692  1.00  1.00            
ATOM   2171    C SER A 294      19.891  34.500   7.031  1.00  1.00            
ATOM   2172    O SER A 294      20.604  34.671   6.043  1.00  1.00            
ATOM   2173    N SER A 295      20.045  33.455   7.861  1.00  1.00            
ATOM   2174   CA SER A 295      21.115  32.536   7.649  1.00  1.00            
ATOM   2175   CB SER A 295      21.167  31.418   8.706  1.00  1.00            
ATOM   2176   OG SER A 295      19.977  30.648   8.665  1.00  1.00            
ATOM   2177    C SER A 295      20.927  31.919   6.297  1.00  1.00            
ATOM   2178    O SER A 295      21.899  31.611   5.609  1.00  1.00            
ATOM   2179    N GLY A 296      19.663  31.728   5.870  1.00  1.00            
ATOM   2180   CA GLY A 296      19.431  31.179   4.564  1.00  1.00            
ATOM   2181    C GLY A 296      18.099  30.516   4.583  1.00  1.00            
ATOM   2182    O GLY A 296      17.375  30.576   5.572  1.00  1.00            
ATOM   2183    N GLU A 297      17.724  29.874   3.463  4.00  1.00            
ATOM   2184   CA GLU A 297      16.484  29.166   3.495  4.00  1.00            
ATOM   2185   CB GLU A 297      16.021  28.608   2.136  4.00  1.00            
ATOM   2186   CG GLU A 297      15.725  29.655   1.061  4.00  1.00            
ATOM   2187   CD GLU A 297      16.996  29.874   0.248  4.00  1.00            
ATOM   2188  OE1 GLU A 297      18.100  29.588   0.782  4.00  1.00            
ATOM   2189  OE2 GLU A 297      16.877  30.328  -0.921  4.00  1.00            
ATOM   2190    C GLU A 297      16.779  27.972   4.349  4.00  1.00            
ATOM   2191    O GLU A 297      17.917  27.505   4.359  4.00  1.00            
ATOM   2192    N LEU A 298      15.804  27.434   5.116  1.00  1.00            
ATOM   2193   CA LEU A 298      16.279  26.325   5.892  1.00  1.00            
ATOM   2194   CB LEU A 298      16.523  26.580   7.399  1.00  1.00            
ATOM   2195   CG LEU A 298      15.324  26.987   8.267  1.00  1.00            
ATOM   2196  CD1 LEU A 298      14.785  28.365   7.857  1.00  1.00            
ATOM   2197  CD2 LEU A 298      14.274  25.868   8.328  1.00  1.00            
ATOM   2198    C LEU A 298      15.547  25.040   5.679  1.00  1.00            
ATOM   2199    O LEU A 298      14.395  24.995   5.248  1.00  1.00            
ATOM   2200    N TRP A 299      16.284  23.951   5.991  4.00  1.00            
ATOM   2201   CA TRP A 299      15.955  22.564   5.808  4.00  1.00            
ATOM   2202   CB TRP A 299      17.216  21.819   5.336  4.00  1.00            
ATOM   2203   CG TRP A 299      17.115  20.360   4.975  4.00  1.00            
ATOM   2204  CD2 TRP A 299      17.283  19.865   3.637  4.00  1.00            
ATOM   2205  CD1 TRP A 299      17.001  19.265   5.779  4.00  1.00            
ATOM   2206  NE1 TRP A 299      17.081  18.120   5.026  4.00  1.00            
ATOM   2207  CE2 TRP A 299      17.258  18.474   3.706  4.00  1.00            
ATOM   2208  CE3 TRP A 299      17.467  20.518   2.451  4.00  1.00            
ATOM   2209  CZ2 TRP A 299      17.416  17.710   2.585  4.00  1.00            
ATOM   2210  CZ3 TRP A 299      17.606  19.745   1.320  4.00  1.00            
ATOM   2211  CH2 TRP A 299      17.581  18.368   1.386  4.00  1.00            
ATOM   2212    C TRP A 299      15.611  21.992   7.160  4.00  1.00            
ATOM   2213    O TRP A 299      16.393  22.088   8.103  4.00  1.00            
ATOM   2214    N ILE A 300      14.422  21.365   7.249  4.00  1.00            
ATOM   2215   CA ILE A 300      13.773  20.892   8.445  4.00  1.00            
ATOM   2216   CB ILE A 300      12.295  20.702   8.244  4.00  1.00            
ATOM   2217  CG1 ILE A 300      11.611  22.074   8.160  4.00  1.00            
ATOM   2218  CG2 ILE A 300      11.741  19.809   9.363  4.00  1.00            
ATOM   2219  CD1 ILE A 300      11.772  22.900   9.435  4.00  1.00            
ATOM   2220    C ILE A 300      14.262  19.687   9.232  4.00  1.00            
ATOM   2221    O ILE A 300      14.255  19.775  10.457  4.00  1.00            
ATOM   2222    N LEU A 301      14.630  18.527   8.629  4.00  1.00            
ATOM   2223   CA LEU A 301      15.085  17.381   9.416  4.00  1.00            
ATOM   2224   CB LEU A 301      16.419  17.667  10.127  4.00  1.00            
ATOM   2225   CG LEU A 301      17.547  18.176   9.210  4.00  1.00            
ATOM   2226  CD1 LEU A 301      18.837  18.432  10.008  4.00  1.00            
ATOM   2227  CD2 LEU A 301      17.761  17.251   8.001  4.00  1.00            
ATOM   2228    C LEU A 301      14.107  17.047  10.538  4.00  1.00            
ATOM   2229    O LEU A 301      14.454  17.204  11.708  4.00  1.00            
ATOM   2230    N GLY A 302      12.864  16.592  10.237  1.00  1.00            
ATOM   2231   CA GLY A 302      11.882  16.300  11.270  1.00  1.00            
ATOM   2232    C GLY A 302      11.835  14.838  11.571  1.00  1.00            
ATOM   2233    O GLY A 302      12.853  14.150  11.641  1.00  1.00            
ATOM   2234    N ASP A 303      10.592  14.350  11.731  2.00  1.00            
ATOM   2235   CA ASP A 303      10.248  13.051  12.222  2.00  1.00            
ATOM   2236   CB ASP A 303       8.716  12.864  12.272  2.00  1.00            
ATOM   2237   CG ASP A 303       8.340  11.641  13.101  2.00  1.00            
ATOM   2238  OD1 ASP A 303       9.079  10.620  13.060  2.00  1.00            
ATOM   2239  OD2 ASP A 303       7.298  11.722  13.805  2.00  1.00            
ATOM   2240    C ASP A 303      10.815  11.930  11.394  2.00  1.00            
ATOM   2241    O ASP A 303      11.346  10.978  11.965  2.00  1.00            
ATOM   2242    N VAL A 304      10.741  11.993  10.048  2.00  1.00            
ATOM   2243   CA VAL A 304      11.212  10.884   9.251  2.00  1.00            
ATOM   2244   CB VAL A 304      11.072  11.133   7.775  2.00  1.00            
ATOM   2245  CG1 VAL A 304       9.572  11.215   7.441  2.00  1.00            
ATOM   2246  CG2 VAL A 304      11.842  12.414   7.410  2.00  1.00            
ATOM   2247    C VAL A 304      12.668  10.681   9.580  2.00  1.00            
ATOM   2248    O VAL A 304      13.113   9.554   9.793  2.00  1.00            
ATOM   2249    N PHE A 305      13.444  11.783   9.649  2.00  1.00            
ATOM   2250   CA PHE A 305      14.856  11.769   9.951  2.00  1.00            
ATOM   2251   CB PHE A 305      15.434  13.198   9.898  2.00  1.00            
ATOM   2252   CG PHE A 305      16.889  13.224  10.239  2.00  1.00            
ATOM   2253  CD1 PHE A 305      17.319  13.176  11.549  2.00  1.00            
ATOM   2254  CD2 PHE A 305      17.829  13.335   9.242  2.00  1.00            
ATOM   2255  CE1 PHE A 305      18.658  13.210  11.858  2.00  1.00            
ATOM   2256  CE2 PHE A 305      19.170  13.372   9.543  2.00  1.00            
ATOM   2257   CZ PHE A 305      19.587  13.306  10.851  2.00  1.00            
ATOM   2258    C PHE A 305      15.078  11.283  11.347  2.00  1.00            
ATOM   2259    O PHE A 305      15.907  10.409  11.595  2.00  1.00            
ATOM   2260    N ILE A 306      14.306  11.840  12.293  2.00  1.00            
ATOM   2261   CA ILE A 306      14.494  11.636  13.699  2.00  1.00            
ATOM   2262   CB ILE A 306      13.497  12.386  14.535  2.00  1.00            
ATOM   2263  CG1 ILE A 306      13.587  13.896  14.272  2.00  1.00            
ATOM   2264  CG2 ILE A 306      13.735  12.005  16.006  2.00  1.00            
ATOM   2265  CD1 ILE A 306      14.957  14.489  14.584  2.00  1.00            
ATOM   2266    C ILE A 306      14.316  10.199  14.066  2.00  1.00            
ATOM   2267    O ILE A 306      15.032   9.701  14.931  2.00  1.00            
ATOM   2268    N ARG A 307      13.366   9.488  13.430  3.00  1.00            
ATOM   2269   CA ARG A 307      13.032   8.163  13.877  3.00  1.00            
ATOM   2270   CB ARG A 307      12.022   7.440  12.968  3.00  1.00            
ATOM   2271   CG ARG A 307      10.650   8.105  12.863  3.00  1.00            
ATOM   2272   CD ARG A 307       9.674   7.288  12.012  3.00  1.00            
ATOM   2273   NE ARG A 307      10.350   7.030  10.708  3.00  1.00            
ATOM   2274   CZ ARG A 307      10.086   5.894   9.998  3.00  1.00            
ATOM   2275  NH1 ARG A 307       9.145   5.010  10.443  3.00  1.00            
ATOM   2276  NH2 ARG A 307      10.770   5.646   8.843  3.00  1.00            
ATOM   2277    C ARG A 307      14.233   7.300  13.901  3.00  1.00            
ATOM   2278    O ARG A 307      14.475   6.577  14.867  3.00  1.00            
ATOM   2279    N GLN A 308      15.033   7.370  12.839  3.00  1.00            
ATOM   2280   CA GLN A 308      16.146   6.492  12.788  3.00  1.00            
ATOM   2281   CB GLN A 308      16.857   6.487  11.423  3.00  1.00            
ATOM   2282   CG GLN A 308      18.029   5.505  11.366  3.00  1.00            
ATOM   2283   CD GLN A 308      18.513   5.414   9.925  3.00  1.00            
ATOM   2284  OE1 GLN A 308      19.652   5.031   9.666  3.00  1.00            
ATOM   2285  NE2 GLN A 308      17.623   5.769   8.960  3.00  1.00            
ATOM   2286    C GLN A 308      17.141   6.821  13.853  3.00  1.00            
ATOM   2287    O GLN A 308      17.757   5.922  14.422  3.00  1.00            
ATOM   2288    N TYR A 309      17.311   8.115  14.180  4.00  1.00            
ATOM   2289   CA TYR A 309      18.394   8.473  15.051  4.00  1.00            
ATOM   2290   CB TYR A 309      19.269   9.595  14.459  4.00  1.00            
ATOM   2291   CG TYR A 309      20.207   8.989  13.473  4.00  1.00            
ATOM   2292  CD1 TYR A 309      19.747   8.243  12.411  4.00  1.00            
ATOM   2293  CD2 TYR A 309      21.565   9.119  13.651  4.00  1.00            
ATOM   2294  CE1 TYR A 309      20.628   7.679  11.520  4.00  1.00            
ATOM   2295  CE2 TYR A 309      22.450   8.561  12.761  4.00  1.00            
ATOM   2296   CZ TYR A 309      21.982   7.841  11.690  4.00  1.00            
ATOM   2297   OH TYR A 309      22.892   7.267  10.777  4.00  1.00            
ATOM   2298    C TYR A 309      17.957   8.929  16.397  4.00  1.00            
ATOM   2299    O TYR A 309      16.967   9.638  16.558  4.00  1.00            
ATOM   2300    N TYR A 310      18.734   8.513  17.417  4.00  1.00            
ATOM   2301   CA TYR A 310      18.433   8.919  18.752  4.00  1.00            
ATOM   2302   CB TYR A 310      19.039   8.002  19.828  4.00  1.00            
ATOM   2303   CG TYR A 310      18.229   8.192  21.064  4.00  1.00            
ATOM   2304  CD1 TYR A 310      17.082   7.451  21.231  4.00  1.00            
ATOM   2305  CD2 TYR A 310      18.589   9.089  22.042  4.00  1.00            
ATOM   2306  CE1 TYR A 310      16.302   7.593  22.353  4.00  1.00            
ATOM   2307  CE2 TYR A 310      17.811   9.236  23.169  4.00  1.00            
ATOM   2308   CZ TYR A 310      16.668   8.488  23.327  4.00  1.00            
ATOM   2309   OH TYR A 310      15.871   8.637  24.482  4.00  1.00            
ATOM   2310    C TYR A 310      19.053  10.267  18.881  4.00  1.00            
ATOM   2311    O TYR A 310      20.235  10.445  18.593  4.00  1.00            
ATOM   2312    N THR A 311      18.260  11.272  19.294  4.00  1.00            
ATOM   2313   CA THR A 311      18.829  12.581  19.361  4.00  1.00            
ATOM   2314   CB THR A 311      18.108  13.595  18.522  4.00  1.00            
ATOM   2315  OG1 THR A 311      16.803  13.818  19.032  4.00  1.00            
ATOM   2316  CG2 THR A 311      18.021  13.062  17.081  4.00  1.00            
ATOM   2317    C THR A 311      18.735  13.053  20.763  4.00  1.00            
ATOM   2318    O THR A 311      17.784  12.747  21.481  4.00  1.00            
ATOM   2319    N VAL A 312      19.760  13.805  21.195  4.00  1.00            
ATOM   2320   CA VAL A 312      19.719  14.350  22.509  4.00  1.00            
ATOM   2321   CB VAL A 312      20.740  13.776  23.445  4.00  1.00            
ATOM   2322  CG1 VAL A 312      20.418  12.288  23.668  4.00  1.00            
ATOM   2323  CG2 VAL A 312      22.138  14.032  22.858  4.00  1.00            
ATOM   2324    C VAL A 312      19.983  15.809  22.385  4.00  1.00            
ATOM   2325    O VAL A 312      20.696  16.239  21.480  4.00  1.00            
ATOM   2326    N PHE A 313      19.381  16.627  23.272  4.00  1.00            
ATOM   2327   CA PHE A 313      19.690  18.019  23.172  4.00  1.00            
ATOM   2328   CB PHE A 313      18.494  18.969  23.036  4.00  1.00            
ATOM   2329   CG PHE A 313      19.091  20.287  22.676  4.00  1.00            
ATOM   2330  CD1 PHE A 313      19.367  20.576  21.359  4.00  1.00            
ATOM   2331  CD2 PHE A 313      19.390  21.222  23.639  4.00  1.00            
ATOM   2332  CE1 PHE A 313      19.921  21.782  21.002  4.00  1.00            
ATOM   2333  CE2 PHE A 313      19.944  22.431  23.288  4.00  1.00            
ATOM   2334   CZ PHE A 313      20.213  22.711  21.970  4.00  1.00            
ATOM   2335    C PHE A 313      20.417  18.404  24.422  4.00  1.00            
ATOM   2336    O PHE A 313      19.975  18.090  25.527  4.00  1.00            
ATOM   2337    N ASP A 314      21.572  19.087  24.279  4.00  1.00            
ATOM   2338   CA ASP A 314      22.311  19.472  25.448  4.00  1.00            
ATOM   2339   CB ASP A 314      23.784  19.019  25.470  4.00  1.00            
ATOM   2340   CG ASP A 314      23.851  17.557  25.885  4.00  1.00            
ATOM   2341  OD1 ASP A 314      23.018  16.756  25.383  4.00  1.00            
ATOM   2342  OD2 ASP A 314      24.747  17.221  26.705  4.00  1.00            
ATOM   2343    C ASP A 314      22.331  20.953  25.571  4.00  1.00            
ATOM   2344    O ASP A 314      22.991  21.642  24.795  4.00  1.00            
ATOM   2345    N ARG A 315      21.578  21.490  26.548  3.00  1.00            
ATOM   2346   CA ARG A 315      21.644  22.905  26.726  3.00  1.00            
ATOM   2347   CB ARG A 315      20.675  23.449  27.789  3.00  1.00            
ATOM   2348   CG ARG A 315      20.822  24.962  27.978  3.00  1.00            
ATOM   2349   CD ARG A 315      19.953  25.563  29.086  3.00  1.00            
ATOM   2350   NE ARG A 315      20.266  27.021  29.134  3.00  1.00            
ATOM   2351   CZ ARG A 315      19.430  27.890  29.771  3.00  1.00            
ATOM   2352  NH1 ARG A 315      18.301  27.427  30.386  3.00  1.00            
ATOM   2353  NH2 ARG A 315      19.718  29.223  29.791  3.00  1.00            
ATOM   2354    C ARG A 315      23.003  23.261  27.184  3.00  1.00            
ATOM   2355    O ARG A 315      23.658  24.125  26.601  3.00  1.00            
ATOM   2356    N ALA A 316      23.463  22.597  28.257  3.00  1.00            
ATOM   2357   CA ALA A 316      24.820  22.842  28.596  3.00  1.00            
ATOM   2358   CB ALA A 316      25.302  22.083  29.844  3.00  1.00            
ATOM   2359    C ALA A 316      25.459  22.226  27.400  3.00  1.00            
ATOM   2360    O ALA A 316      24.971  21.204  26.920  3.00  1.00            
ATOM   2361    N ASN A 317      26.553  22.801  26.876  3.00  1.00            
ATOM   2362   CA ASN A 317      27.079  22.227  25.672  3.00  1.00            
ATOM   2363   CB ASN A 317      27.509  20.758  25.849  3.00  1.00            
ATOM   2364   CG ASN A 317      28.490  20.647  27.008  3.00  1.00            
ATOM   2365  OD1 ASN A 317      28.347  19.784  27.872  3.00  1.00            
ATOM   2366  ND2 ASN A 317      29.513  21.542  27.034  3.00  1.00            
ATOM   2367    C ASN A 317      26.019  22.217  24.608  3.00  1.00            
ATOM   2368    O ASN A 317      25.501  21.152  24.273  3.00  1.00            
ATOM   2369    N ASN A 318      25.658  23.406  24.072  3.00  1.00            
ATOM   2370   CA ASN A 318      24.642  23.511  23.055  3.00  1.00            
ATOM   2371   CB ASN A 318      24.555  24.916  22.435  3.00  1.00            
ATOM   2372   CG ASN A 318      24.184  25.896  23.541  3.00  1.00            
ATOM   2373  OD1 ASN A 318      24.547  25.709  24.701  3.00  1.00            
ATOM   2374  ND2 ASN A 318      23.438  26.973  23.176  3.00  1.00            
ATOM   2375    C ASN A 318      24.991  22.545  21.972  3.00  1.00            
ATOM   2376    O ASN A 318      25.867  22.811  21.151  3.00  1.00            
ATOM   2377    N LYS A 319      24.313  21.376  21.950  4.00  1.00            
ATOM   2378   CA LYS A 319      24.650  20.441  20.923  4.00  1.00            
ATOM   2379   CB LYS A 319      26.031  19.781  21.111  4.00  1.00            
ATOM   2380   CG LYS A 319      26.197  18.969  22.396  4.00  1.00            
ATOM   2381   CD LYS A 319      25.463  17.627  22.383  4.00  1.00            
ATOM   2382   CE LYS A 319      25.792  16.747  23.592  4.00  1.00            
ATOM   2383   NZ LYS A 319      25.055  15.467  23.499  4.00  1.00            
ATOM   2384    C LYS A 319      23.624  19.394  20.774  4.00  1.00            
ATOM   2385    O LYS A 319      22.797  19.163  21.655  4.00  1.00            
ATOM   2386    N VAL A 320      23.663  18.745  19.599  4.00  1.00            
ATOM   2387   CA VAL A 320      22.719  17.718  19.343  4.00  1.00            
ATOM   2388   CB VAL A 320      21.910  17.984  18.118  4.00  1.00            
ATOM   2389  CG1 VAL A 320      21.255  19.355  18.359  4.00  1.00            
ATOM   2390  CG2 VAL A 320      22.796  17.920  16.863  4.00  1.00            
ATOM   2391    C VAL A 320      23.485  16.443  19.226  4.00  1.00            
ATOM   2392    O VAL A 320      24.479  16.369  18.506  4.00  1.00            
ATOM   2393    N GLY A 321      23.050  15.401  19.965  4.00  1.00            
ATOM   2394   CA GLY A 321      23.753  14.153  19.929  4.00  1.00            
ATOM   2395    C GLY A 321      22.938  13.237  19.077  4.00  1.00            
ATOM   2396    O GLY A 321      21.752  13.034  19.336  4.00  1.00            
ATOM   2397    N LEU A 322      23.553  12.661  18.023  4.00  1.00            
ATOM   2398   CA LEU A 322      22.804  11.763  17.195  4.00  1.00            
ATOM   2399   CB LEU A 322      22.573  12.234  15.748  4.00  1.00            
ATOM   2400   CG LEU A 322      21.663  13.467  15.614  4.00  1.00            
ATOM   2401  CD1 LEU A 322      22.352  14.736  16.135  4.00  1.00            
ATOM   2402  CD2 LEU A 322      21.128  13.608  14.179  4.00  1.00            
ATOM   2403    C LEU A 322      23.529  10.467  17.095  4.00  1.00            
ATOM   2404    O LEU A 322      24.746  10.429  16.926  4.00  1.00            
ATOM   2405    N ALA A 323      22.777   9.359  17.207  4.00  1.00            
ATOM   2406   CA ALA A 323      23.357   8.062  17.079  4.00  1.00            
ATOM   2407   CB ALA A 323      23.757   7.420  18.420  4.00  1.00            
ATOM   2408    C ALA A 323      22.313   7.192  16.475  4.00  1.00            
ATOM   2409    O ALA A 323      21.127   7.519  16.491  4.00  1.00            
ATOM   2410    N PRO A 324      22.722   6.097  15.906  4.00  1.00            
ATOM   2411   CA PRO A 324      21.731   5.242  15.338  4.00  1.00            
ATOM   2412   CD PRO A 324      23.960   6.063  15.143  4.00  1.00            
ATOM   2413   CB PRO A 324      22.486   4.245  14.464  4.00  1.00            
ATOM   2414   CG PRO A 324      23.713   5.057  14.004  4.00  1.00            
ATOM   2415    C PRO A 324      20.927   4.663  16.447  4.00  1.00            
ATOM   2416    O PRO A 324      21.490   4.346  17.492  4.00  1.00            
ATOM   2417    N VAL A 325      19.605   4.537  16.254  4.00  1.00            
ATOM   2418   CA VAL A 325      18.775   3.983  17.278  4.00  1.00            
ATOM   2419   CB VAL A 325      17.329   4.357  17.127  4.00  1.00            
ATOM   2420  CG1 VAL A 325      16.507   3.600  18.183  4.00  1.00            
ATOM   2421  CG2 VAL A 325      17.212   5.890  17.209  4.00  1.00            
ATOM   2422    C VAL A 325      18.874   2.504  17.128  4.00  1.00            
ATOM   2423    O VAL A 325      19.045   1.990  16.023  4.00  1.00            
ATOM   2424    N ALA A 326      18.793   1.774  18.252  1.00  1.00            
ATOM   2425   CA ALA A 326      18.903   0.351  18.173  1.00  1.00            
ATOM   2426   CB ALA A 326      19.014  -0.323  19.551  1.00  1.00            
ATOM   2427    C ALA A 326      17.670  -0.204  17.481  1.00  1.00            
ATOM   2428    O ALA A 326      17.612  -1.449  17.300  1.00  1.00            
ATOM   2429  OXT ALA A 326      16.772   0.604  17.125  1.00  1.00            
ATOM   2430    N LYS B   1      -3.792  16.335   6.470  4.00  0.00            
ATOM   2431   CA LYS B   1      -2.517  17.081   6.466  4.00  0.00            
ATOM   2432   CB LYS B   1      -2.736  18.513   5.947  4.00  0.00            
ATOM   2433   CG LYS B   1      -3.068  18.558   4.452  4.00  0.00            
ATOM   2434   CD LYS B   1      -3.651  19.893   3.987  4.00  0.00            
ATOM   2435   CE LYS B   1      -2.780  21.097   4.351  4.00  0.00            
ATOM   2436   NZ LYS B   1      -1.531  21.076   3.560  4.00  0.00            
ATOM   2437    C LYS B   1      -1.921  17.118   7.818  4.00  0.00            
ATOM   2438    O LYS B   1      -2.544  16.808   8.833  4.00  0.00            
ATOM   2439    N PRO B   2      -0.681  17.480   7.805  4.00  0.00            
ATOM   2440   CA PRO B   2       0.034  17.559   9.037  4.00  0.00            
ATOM   2441   CD PRO B   2       0.179  17.089   6.698  4.00  0.00            
ATOM   2442   CB PRO B   2       1.474  17.140   8.718  4.00  0.00            
ATOM   2443   CG PRO B   2       1.607  17.339   7.203  4.00  0.00            
ATOM   2444    C PRO B   2      -0.003  18.800   9.836  4.00  0.00            
ATOM   2445    O PRO B   2      -0.402  19.853   9.342  4.00  0.00            
ATOM   2446    N ALA B   3       0.430  18.651  11.101  4.00  0.00            
ATOM   2447   CA ALA B   3       0.626  19.751  11.978  4.00  0.00            
ATOM   2448   CB ALA B   3       0.223  19.451  13.430  4.00  0.00            
ATOM   2449    C ALA B   3       2.092  19.946  11.961  4.00  0.00            
ATOM   2450    O ALA B   3       2.859  19.034  12.272  4.00  0.00            
ATOM   2451    N GLU B   4       2.525  21.147  11.565  4.00  0.00            
ATOM   2452   CA GLU B   4       3.930  21.358  11.498  4.00  0.00            
ATOM   2453   CB GLU B   4       4.439  21.459  10.049  4.00  0.00            
ATOM   2454   CG GLU B   4       3.754  22.567   9.245  4.00  0.00            
ATOM   2455   CD GLU B   4       4.036  22.336   7.766  4.00  0.00            
ATOM   2456  OE1 GLU B   4       5.235  22.232   7.394  4.00  0.00            
ATOM   2457  OE2 GLU B   4       3.048  22.252   6.989  4.00  0.00            
ATOM   2458    C GLU B   4       4.209  22.635  12.174  4.00  0.00            
ATOM   2459    O GLU B   4       3.447  23.595  12.058  4.00  0.00            
ATOM   2460    N PHE B   5       5.311  22.679  12.933  4.00  0.00            
ATOM   2461   CA PHE B   5       5.516  23.932  13.559  4.00  0.00            
ATOM   2462   CB PHE B   5       5.086  23.950  15.031  4.00  0.00            
ATOM   2463   CG PHE B   5       3.624  23.685  15.027  4.00  0.00            
ATOM   2464  CD1 PHE B   5       2.726  24.710  14.839  4.00  0.00            
ATOM   2465  CD2 PHE B   5       3.152  22.404  15.202  4.00  0.00            
ATOM   2466  CE1 PHE B   5       1.374  24.459  14.832  4.00  0.00            
ATOM   2467  CE2 PHE B   5       1.803  22.148  15.196  4.00  0.00            
ATOM   2468   CZ PHE B   5       0.913  23.177  15.012  4.00  0.00            
ATOM   2469    C PHE B   5       6.957  24.285  13.537  4.00  0.00            
ATOM   2470    O PHE B   5       7.823  23.486  13.891  4.00  0.00            
ATOM   2471    N ILE B   6       7.237  25.516  13.084  4.00  0.00            
ATOM   2472   CA ILE B   6       8.562  26.038  13.096  4.00  0.00            
ATOM   2473   CB ILE B   6       9.278  25.793  11.792  4.00  0.00            
ATOM   2474  CG1 ILE B   6      10.748  26.231  11.860  4.00  0.00            
ATOM   2475  CG2 ILE B   6       8.472  26.439  10.651  4.00  0.00            
ATOM   2476  CD1 ILE B   6      11.572  25.723  10.677  4.00  0.00            
ATOM   2477    C ILE B   6       8.403  27.508  13.295  4.00  0.00            
ATOM   2478    O ILE B   6       7.621  28.159  12.603  4.00  0.00            
ATOM   2479    N ARG B   7       9.110  28.074  14.284  4.00  0.00            
ATOM   2480   CA ARG B   7       9.060  29.494  14.421  4.00  0.00            
ATOM   2481   CB ARG B   7       9.171  29.989  15.871  4.00  0.00            
ATOM   2482   CG ARG B   7       7.868  29.823  16.649  4.00  0.00            
ATOM   2483   CD ARG B   7       6.976  31.063  16.569  4.00  0.00            
ATOM   2484   NE ARG B   7       7.105  31.612  15.190  4.00  0.00            
ATOM   2485   CZ ARG B   7       7.996  32.617  14.944  4.00  0.00            
ATOM   2486  NH1 ARG B   7       8.722  33.151  15.969  4.00  0.00            
ATOM   2487  NH2 ARG B   7       8.155  33.098  13.676  4.00  0.00            
ATOM   2488    C ARG B   7      10.262  29.950  13.683  4.00  0.00            
ATOM   2489    O ARG B   7      11.270  29.247  13.628  4.00  0.00            
ATOM   2490    N LEU B   8      10.172  31.120  13.044  4.00  0.00            
ATOM   2491   CA LEU B   8      11.307  31.597  12.325  4.00  0.00            
ATOM   2492   CB LEU B   8      10.880  32.545  11.181  4.00  0.00            
ATOM   2493   CG LEU B   8      11.982  33.134  10.268  4.00  0.00            
ATOM   2494  CD1 LEU B   8      11.347  34.042   9.203  4.00  0.00            
ATOM   2495  CD2 LEU B   8      13.090  33.871  11.038  4.00  0.00            
ATOM   2496    C LEU B   8      12.093  32.381  13.361  4.00  0.00            
ATOM   2497    O LEU B   8      13.314  32.112  13.509  4.00  0.00            
ATOM   2498  OXT LEU B   8      11.478  33.259  14.025  4.00  0.00            
END
