# Supplementary material for: Integrative modeling of diverse protein-peptide systems using CABS-dock
Source: PLoS Comput Biol. 2023 Jul 5;19(7):e1011275. doi: 10.1371/journal.pcbi.1011275 (PMC10351741; doi:10.1371/journal.pcbi.1011275)
Supplement: S1 File — Files in pdb format containing atomic coordinates of the structures obtained in this study: the highest-scored amyloid models and 10 examples of the docked peptide for each enzyme-substrate complex. (ZIP) [file pcbi.1011275.s006.zip › 1_pepsin_KPAEFIRL/116.pdb]

CRYST1    0.000    0.000    0.000   0.00   0.00   0.00 P 1           1
ATOM      1    N ILE A   1      15.503  11.557  36.833  1.00  1.00            
ATOM      2   CA ILE A   1      15.561  11.768  35.371  1.00  1.00            
ATOM      3   CB ILE A   1      15.785  10.467  34.646  1.00  1.00            
ATOM      4  CG1 ILE A   1      17.194   9.904  34.922  1.00  1.00            
ATOM      5  CG2 ILE A   1      15.512  10.714  33.152  1.00  1.00            
ATOM      6  CD1 ILE A   1      17.412   9.419  36.353  1.00  1.00            
ATOM      7    C ILE A   1      14.307  12.372  34.857  1.00  1.00            
ATOM      8    O ILE A   1      14.231  13.577  34.618  1.00  1.00            
ATOM      9    N GLY A   2      13.275  11.533  34.693  4.00  1.00            
ATOM     10   CA GLY A   2      12.030  11.999  34.174  4.00  1.00            
ATOM     11    C GLY A   2      11.876  11.366  32.828  4.00  1.00            
ATOM     12    O GLY A   2      12.726  11.521  31.952  4.00  1.00            
ATOM     13    N ASP A   3      10.772  10.619  32.635  4.00  1.00            
ATOM     14   CA ASP A   3      10.528   9.968  31.382  4.00  1.00            
ATOM     15   CB ASP A   3      10.438   8.433  31.477  4.00  1.00            
ATOM     16   CG ASP A   3      11.793   7.853  31.850  4.00  1.00            
ATOM     17  OD1 ASP A   3      12.791   8.623  31.862  4.00  1.00            
ATOM     18  OD2 ASP A   3      11.845   6.625  32.126  4.00  1.00            
ATOM     19    C ASP A   3       9.163  10.387  30.939  4.00  1.00            
ATOM     20    O ASP A   3       8.251  10.509  31.757  4.00  1.00            
ATOM     21    N GLU A   4       8.989  10.654  29.632  4.00  1.00            
ATOM     22   CA GLU A   4       7.661  10.943  29.180  4.00  1.00            
ATOM     23   CB GLU A   4       7.460  12.390  28.722  4.00  1.00            
ATOM     24   CG GLU A   4       7.542  13.384  29.875  4.00  1.00            
ATOM     25   CD GLU A   4       7.099  14.728  29.330  4.00  1.00            
ATOM     26  OE1 GLU A   4       5.862  14.956  29.262  4.00  1.00            
ATOM     27  OE2 GLU A   4       7.991  15.550  28.990  4.00  1.00            
ATOM     28    C GLU A   4       7.392  10.071  28.011  4.00  1.00            
ATOM     29    O GLU A   4       7.837  10.342  26.898  4.00  1.00            
ATOM     30    N PRO A   5       6.674   9.018  28.249  4.00  1.00            
ATOM     31   CA PRO A   5       6.342   8.111  27.196  4.00  1.00            
ATOM     32   CD PRO A   5       5.738   8.943  29.355  4.00  1.00            
ATOM     33   CB PRO A   5       5.447   7.063  27.844  4.00  1.00            
ATOM     34   CG PRO A   5       4.710   7.879  28.926  4.00  1.00            
ATOM     35    C PRO A   5       5.546   8.965  26.267  4.00  1.00            
ATOM     36    O PRO A   5       4.825   9.837  26.746  4.00  1.00            
ATOM     37    N LEU A   6       5.653   8.756  24.945  4.00  1.00            
ATOM     38   CA LEU A   6       4.898   9.588  24.060  4.00  1.00            
ATOM     39   CB LEU A   6       5.718  10.213  22.914  4.00  1.00            
ATOM     40   CG LEU A   6       6.842  11.167  23.351  4.00  1.00            
ATOM     41  CD1 LEU A   6       6.288  12.414  24.058  4.00  1.00            
ATOM     42  CD2 LEU A   6       7.910  10.426  24.161  4.00  1.00            
ATOM     43    C LEU A   6       3.915   8.716  23.369  4.00  1.00            
ATOM     44    O LEU A   6       3.965   7.491  23.473  4.00  1.00            
ATOM     45    N GLU A   7       2.969   9.346  22.655  4.00  1.00            
ATOM     46   CA GLU A   7       2.034   8.564  21.919  4.00  1.00            
ATOM     47   CB GLU A   7       0.571   8.912  22.233  4.00  1.00            
ATOM     48   CG GLU A   7       0.174   8.543  23.662  4.00  1.00            
ATOM     49   CD GLU A   7      -1.251   9.015  23.893  4.00  1.00            
ATOM     50  OE1 GLU A   7      -1.848   9.581  22.939  4.00  1.00            
ATOM     51  OE2 GLU A   7      -1.763   8.818  25.027  4.00  1.00            
ATOM     52    C GLU A   7       2.278   8.830  20.478  4.00  1.00            
ATOM     53    O GLU A   7       2.426   9.977  20.058  4.00  1.00            
ATOM     54    N ASN A   8       2.356   7.752  19.681  4.00  1.00            
ATOM     55   CA ASN A   8       2.545   7.931  18.279  4.00  1.00            
ATOM     56   CB ASN A   8       2.968   6.668  17.508  4.00  1.00            
ATOM     57   CG ASN A   8       4.439   6.378  17.759  4.00  1.00            
ATOM     58  OD1 ASN A   8       5.124   7.119  18.462  4.00  1.00            
ATOM     59  ND2 ASN A   8       4.948   5.275  17.145  4.00  1.00            
ATOM     60    C ASN A   8       1.220   8.304  17.736  4.00  1.00            
ATOM     61    O ASN A   8       0.214   8.340  18.443  4.00  1.00            
ATOM     62    N TYR A   9       1.218   8.629  16.441  4.00  1.00            
ATOM     63   CA TYR A   9       0.013   8.895  15.738  4.00  1.00            
ATOM     64   CB TYR A   9      -0.096  10.319  15.156  4.00  1.00            
ATOM     65   CG TYR A   9      -1.512  10.516  14.717  4.00  1.00            
ATOM     66  CD1 TYR A   9      -2.509  10.658  15.655  4.00  1.00            
ATOM     67  CD2 TYR A   9      -1.853  10.587  13.385  4.00  1.00            
ATOM     68  CE1 TYR A   9      -3.818  10.843  15.274  4.00  1.00            
ATOM     69  CE2 TYR A   9      -3.159  10.770  12.995  4.00  1.00            
ATOM     70   CZ TYR A   9      -4.146  10.896  13.942  4.00  1.00            
ATOM     71   OH TYR A   9      -5.489  11.084  13.548  4.00  1.00            
ATOM     72    C TYR A   9       0.162   7.926  14.627  4.00  1.00            
ATOM     73    O TYR A   9       0.748   6.867  14.845  4.00  1.00            
ATOM     74    N LEU A  10      -0.394   8.177  13.434  3.00  1.00            
ATOM     75   CA LEU A  10      -0.052   7.210  12.439  3.00  1.00            
ATOM     76   CB LEU A  10      -0.950   7.249  11.189  3.00  1.00            
ATOM     77   CG LEU A  10      -2.417   6.847  11.432  3.00  1.00            
ATOM     78  CD1 LEU A  10      -3.233   6.914  10.130  3.00  1.00            
ATOM     79  CD2 LEU A  10      -2.516   5.473  12.115  3.00  1.00            
ATOM     80    C LEU A  10       1.314   7.614  11.968  3.00  1.00            
ATOM     81    O LEU A  10       1.491   8.037  10.827  3.00  1.00            
ATOM     82    N ASP A  11       2.316   7.483  12.858  3.00  1.00            
ATOM     83   CA ASP A  11       3.683   7.803  12.580  3.00  1.00            
ATOM     84   CB ASP A  11       4.286   6.949  11.451  3.00  1.00            
ATOM     85   CG ASP A  11       4.497   5.540  11.974  3.00  1.00            
ATOM     86  OD1 ASP A  11       4.999   5.416  13.122  3.00  1.00            
ATOM     87  OD2 ASP A  11       4.156   4.573  11.243  3.00  1.00            
ATOM     88    C ASP A  11       3.774   9.227  12.133  3.00  1.00            
ATOM     89    O ASP A  11       4.738   9.610  11.472  3.00  1.00            
ATOM     90    N THR A  12       2.794  10.065  12.507  3.00  1.00            
ATOM     91   CA THR A  12       2.841  11.430  12.076  3.00  1.00            
ATOM     92   CB THR A  12       1.529  11.934  11.523  3.00  1.00            
ATOM     93  OG1 THR A  12       0.475  11.800  12.466  3.00  1.00            
ATOM     94  CG2 THR A  12       1.196  11.130  10.255  3.00  1.00            
ATOM     95    C THR A  12       3.288  12.282  13.218  3.00  1.00            
ATOM     96    O THR A  12       4.446  12.689  13.290  3.00  1.00            
ATOM     97    N GLU A  13       2.363  12.587  14.141  4.00  1.00            
ATOM     98   CA GLU A  13       2.652  13.465  15.227  4.00  1.00            
ATOM     99   CB GLU A  13       1.469  14.399  15.524  4.00  1.00            
ATOM    100   CG GLU A  13       1.179  15.317  14.334  4.00  1.00            
ATOM    101   CD GLU A  13      -0.236  15.864  14.452  4.00  1.00            
ATOM    102  OE1 GLU A  13      -0.985  15.399  15.353  4.00  1.00            
ATOM    103  OE2 GLU A  13      -0.590  16.752  13.631  4.00  1.00            
ATOM    104    C GLU A  13       2.959  12.664  16.458  4.00  1.00            
ATOM    105    O GLU A  13       2.667  11.472  16.540  4.00  1.00            
ATOM    106    N TYR A  14       3.571  13.338  17.455  4.00  1.00            
ATOM    107   CA TYR A  14       3.948  12.777  18.725  4.00  1.00            
ATOM    108   CB TYR A  14       5.274  13.299  19.312  4.00  1.00            
ATOM    109   CG TYR A  14       6.534  12.863  18.653  4.00  1.00            
ATOM    110  CD1 TYR A  14       6.817  13.158  17.341  4.00  1.00            
ATOM    111  CD2 TYR A  14       7.480  12.211  19.412  4.00  1.00            
ATOM    112  CE1 TYR A  14       8.013  12.761  16.789  4.00  1.00            
ATOM    113  CE2 TYR A  14       8.676  11.815  18.869  4.00  1.00            
ATOM    114   CZ TYR A  14       8.941  12.090  17.551  4.00  1.00            
ATOM    115   OH TYR A  14      10.166  11.694  16.977  4.00  1.00            
ATOM    116    C TYR A  14       3.025  13.415  19.700  4.00  1.00            
ATOM    117    O TYR A  14       2.476  14.484  19.438  4.00  1.00            
ATOM    118    N PHE A  15       2.825  12.765  20.858  4.00  1.00            
ATOM    119   CA PHE A  15       1.981  13.376  21.832  4.00  1.00            
ATOM    120   CB PHE A  15       0.541  12.837  21.802  4.00  1.00            
ATOM    121   CG PHE A  15       0.071  12.827  20.387  4.00  1.00            
ATOM    122  CD1 PHE A  15      -0.244  13.988  19.721  4.00  1.00            
ATOM    123  CD2 PHE A  15      -0.066  11.625  19.731  4.00  1.00            
ATOM    124  CE1 PHE A  15      -0.677  13.942  18.416  4.00  1.00            
ATOM    125  CE2 PHE A  15      -0.500  11.574  18.428  4.00  1.00            
ATOM    126   CZ PHE A  15      -0.805  12.738  17.766  4.00  1.00            
ATOM    127    C PHE A  15       2.522  12.959  23.158  4.00  1.00            
ATOM    128    O PHE A  15       3.516  12.240  23.239  4.00  1.00            
ATOM    129    N GLY A  16       1.869  13.419  24.238  4.00  1.00            
ATOM    130   CA GLY A  16       2.290  13.058  25.557  4.00  1.00            
ATOM    131    C GLY A  16       1.219  13.526  26.483  4.00  1.00            
ATOM    132    O GLY A  16       0.142  13.928  26.044  4.00  1.00            
ATOM    133    N THR A  17       1.481  13.476  27.802  4.00  1.00            
ATOM    134   CA THR A  17       0.461  13.898  28.709  4.00  1.00            
ATOM    135   CB THR A  17      -0.090  12.781  29.549  4.00  1.00            
ATOM    136  OG1 THR A  17       0.933  12.218  30.356  4.00  1.00            
ATOM    137  CG2 THR A  17      -0.679  11.711  28.613  4.00  1.00            
ATOM    138    C THR A  17       1.007  14.953  29.628  4.00  1.00            
ATOM    139    O THR A  17       2.197  14.968  29.937  4.00  1.00            
ATOM    140    N ILE A  18       0.131  15.888  30.070  4.00  1.00            
ATOM    141   CA ILE A  18       0.533  16.959  30.944  4.00  1.00            
ATOM    142   CB ILE A  18       0.660  18.276  30.227  4.00  1.00            
ATOM    143  CG1 ILE A  18       1.677  18.146  29.082  4.00  1.00            
ATOM    144  CG2 ILE A  18       1.036  19.371  31.242  4.00  1.00            
ATOM    145  CD1 ILE A  18       1.678  19.341  28.131  4.00  1.00            
ATOM    146    C ILE A  18      -0.518  17.122  31.994  4.00  1.00            
ATOM    147    O ILE A  18      -1.672  16.746  31.798  4.00  1.00            
ATOM    148    N GLY A  19      -0.125  17.664  33.163  4.00  1.00            
ATOM    149   CA GLY A  19      -1.068  17.947  34.203  4.00  1.00            
ATOM    150    C GLY A  19      -0.844  19.384  34.570  4.00  1.00            
ATOM    151    O GLY A  19       0.289  19.862  34.560  4.00  1.00            
ATOM    152    N ILE A  20      -1.928  20.111  34.909  4.00  1.00            
ATOM    153   CA ILE A  20      -1.807  21.519  35.179  4.00  1.00            
ATOM    154   CB ILE A  20      -2.411  22.294  34.050  4.00  1.00            
ATOM    155  CG1 ILE A  20      -1.797  21.817  32.722  4.00  1.00            
ATOM    156  CG2 ILE A  20      -2.225  23.795  34.325  4.00  1.00            
ATOM    157  CD1 ILE A  20      -2.674  22.101  31.503  4.00  1.00            
ATOM    158    C ILE A  20      -2.624  21.808  36.393  4.00  1.00            
ATOM    159    O ILE A  20      -3.712  21.262  36.567  4.00  1.00            
ATOM    160    N GLY A  21      -2.100  22.667  37.283  3.00  1.00            
ATOM    161   CA GLY A  21      -2.873  23.075  38.415  3.00  1.00            
ATOM    162    C GLY A  21      -2.782  22.037  39.486  3.00  1.00            
ATOM    163    O GLY A  21      -2.277  20.938  39.264  3.00  1.00            
ATOM    164    N THR A  22      -3.286  22.373  40.694  3.00  1.00            
ATOM    165   CA THR A  22      -3.163  21.470  41.799  3.00  1.00            
ATOM    166   CB THR A  22      -3.610  22.070  43.103  3.00  1.00            
ATOM    167  OG1 THR A  22      -2.847  23.233  43.390  3.00  1.00            
ATOM    168  CG2 THR A  22      -3.420  21.024  44.214  3.00  1.00            
ATOM    169    C THR A  22      -3.903  20.197  41.572  3.00  1.00            
ATOM    170    O THR A  22      -3.270  19.143  41.525  3.00  1.00            
ATOM    171    N PRO A  23      -5.198  20.197  41.412  3.00  1.00            
ATOM    172   CA PRO A  23      -5.875  19.007  41.004  3.00  1.00            
ATOM    173   CD PRO A  23      -6.080  21.349  41.519  3.00  1.00            
ATOM    174   CB PRO A  23      -7.363  19.337  41.077  3.00  1.00            
ATOM    175   CG PRO A  23      -7.403  20.868  40.896  3.00  1.00            
ATOM    176    C PRO A  23      -5.351  19.055  39.629  3.00  1.00            
ATOM    177    O PRO A  23      -5.146  20.162  39.129  3.00  1.00            
ATOM    178    N ALA A  24      -5.114  17.931  38.963  3.00  1.00            
ATOM    179   CA ALA A  24      -4.492  18.248  37.730  3.00  1.00            
ATOM    180   CB ALA A  24      -3.321  17.315  37.376  3.00  1.00            
ATOM    181    C ALA A  24      -5.484  18.156  36.633  3.00  1.00            
ATOM    182    O ALA A  24      -6.174  17.151  36.477  3.00  1.00            
ATOM    183    N GLN A  25      -5.586  19.244  35.852  4.00  1.00            
ATOM    184   CA GLN A  25      -6.391  19.184  34.681  4.00  1.00            
ATOM    185   CB GLN A  25      -6.724  20.556  34.072  4.00  1.00            
ATOM    186   CG GLN A  25      -7.525  21.453  35.017  4.00  1.00            
ATOM    187   CD GLN A  25      -8.847  20.764  35.323  4.00  1.00            
ATOM    188  OE1 GLN A  25      -9.404  20.057  34.485  4.00  1.00            
ATOM    189  NE2 GLN A  25      -9.362  20.972  36.565  4.00  1.00            
ATOM    190    C GLN A  25      -5.487  18.456  33.738  4.00  1.00            
ATOM    191    O GLN A  25      -4.270  18.492  33.913  4.00  1.00            
ATOM    192    N ASP A  26      -6.023  17.748  32.729  4.00  1.00            
ATOM    193   CA ASP A  26      -5.098  16.962  31.965  4.00  1.00            
ATOM    194   CB ASP A  26      -5.422  15.460  32.036  4.00  1.00            
ATOM    195   CG ASP A  26      -5.282  15.039  33.495  4.00  1.00            
ATOM    196  OD1 ASP A  26      -4.317  15.508  34.157  4.00  1.00            
ATOM    197  OD2 ASP A  26      -6.151  14.261  33.973  4.00  1.00            
ATOM    198    C ASP A  26      -5.113  17.362  30.540  4.00  1.00            
ATOM    199    O ASP A  26      -6.146  17.742  29.993  4.00  1.00            
ATOM    200    N PHE A  27      -3.930  17.296  29.901  4.00  1.00            
ATOM    201   CA PHE A  27      -3.908  17.659  28.526  4.00  1.00            
ATOM    202   CB PHE A  27      -3.524  19.129  28.295  4.00  1.00            
ATOM    203   CG PHE A  27      -4.627  19.938  28.886  4.00  1.00            
ATOM    204  CD1 PHE A  27      -4.620  20.253  30.225  4.00  1.00            
ATOM    205  CD2 PHE A  27      -5.673  20.372  28.104  4.00  1.00            
ATOM    206  CE1 PHE A  27      -5.638  20.993  30.775  4.00  1.00            
ATOM    207  CE2 PHE A  27      -6.693  21.113  28.650  4.00  1.00            
ATOM    208   CZ PHE A  27      -6.677  21.425  29.987  4.00  1.00            
ATOM    209    C PHE A  27      -2.935  16.809  27.780  4.00  1.00            
ATOM    210    O PHE A  27      -1.977  16.291  28.350  4.00  1.00            
ATOM    211    N THR A  28      -3.183  16.625  26.465  4.00  1.00            
ATOM    212   CA THR A  28      -2.238  15.904  25.671  4.00  1.00            
ATOM    213   CB THR A  28      -2.795  14.755  24.866  4.00  1.00            
ATOM    214  OG1 THR A  28      -1.730  14.045  24.251  4.00  1.00            
ATOM    215  CG2 THR A  28      -3.783  15.252  23.800  4.00  1.00            
ATOM    216    C THR A  28      -1.585  16.888  24.766  4.00  1.00            
ATOM    217    O THR A  28      -2.223  17.499  23.914  4.00  1.00            
ATOM    218    N VAL A  29      -0.262  17.057  24.934  4.00  1.00            
ATOM    219   CA VAL A  29       0.417  18.088  24.215  4.00  1.00            
ATOM    220   CB VAL A  29       1.007  19.088  25.152  4.00  1.00            
ATOM    221  CG1 VAL A  29       1.915  20.017  24.354  4.00  1.00            
ATOM    222  CG2 VAL A  29      -0.149  19.810  25.868  4.00  1.00            
ATOM    223    C VAL A  29       1.512  17.497  23.377  4.00  1.00            
ATOM    224    O VAL A  29       2.079  16.459  23.717  4.00  1.00            
ATOM    225    N ILE A  30       1.823  18.151  22.232  4.00  1.00            
ATOM    226   CA ILE A  30       2.870  17.685  21.362  4.00  1.00            
ATOM    227   CB ILE A  30       2.755  18.079  19.919  4.00  1.00            
ATOM    228  CG1 ILE A  30       1.557  17.401  19.246  4.00  1.00            
ATOM    229  CG2 ILE A  30       4.096  17.755  19.242  4.00  1.00            
ATOM    230  CD1 ILE A  30       1.416  17.793  17.777  4.00  1.00            
ATOM    231    C ILE A  30       4.165  18.266  21.834  4.00  1.00            
ATOM    232    O ILE A  30       4.244  19.445  22.176  4.00  1.00            
ATOM    233    N PHE A  31       5.219  17.426  21.887  4.00  1.00            
ATOM    234   CA PHE A  31       6.524  17.885  22.271  4.00  1.00            
ATOM    235   CB PHE A  31       7.424  16.769  22.827  4.00  1.00            
ATOM    236   CG PHE A  31       6.881  16.310  24.134  4.00  1.00            
ATOM    237  CD1 PHE A  31       5.762  15.512  24.191  4.00  1.00            
ATOM    238  CD2 PHE A  31       7.514  16.665  25.302  4.00  1.00            
ATOM    239  CE1 PHE A  31       5.272  15.086  25.403  4.00  1.00            
ATOM    240  CE2 PHE A  31       7.029  16.242  26.516  4.00  1.00            
ATOM    241   CZ PHE A  31       5.906  15.452  26.565  4.00  1.00            
ATOM    242    C PHE A  31       7.190  18.342  21.009  4.00  1.00            
ATOM    243    O PHE A  31       7.257  17.594  20.035  4.00  1.00            
ATOM    244    N ASP A  32       7.689  19.593  20.986  4.00  1.00            
ATOM    245   CA ASP A  32       8.336  20.070  19.797  4.00  1.00            
ATOM    246   CB ASP A  32       7.524  21.124  19.022  4.00  1.00            
ATOM    247   CG ASP A  32       6.308  20.454  18.400  4.00  1.00            
ATOM    248  OD1 ASP A  32       6.319  19.200  18.279  4.00  1.00            
ATOM    249  OD2 ASP A  32       5.350  21.188  18.037  4.00  1.00            
ATOM    250    C ASP A  32       9.588  20.737  20.184  4.00  1.00            
ATOM    251    O ASP A  32       9.634  21.544  21.111  4.00  1.00            
ATOM    252    N THR A  33      10.650  20.379  19.463  3.00  1.00            
ATOM    253   CA THR A  33      11.910  20.985  19.688  3.00  1.00            
ATOM    254   CB THR A  33      12.998  20.339  18.882  3.00  1.00            
ATOM    255  OG1 THR A  33      13.084  18.956  19.196  3.00  1.00            
ATOM    256  CG2 THR A  33      14.329  21.036  19.207  3.00  1.00            
ATOM    257    C THR A  33      11.818  22.427  19.248  3.00  1.00            
ATOM    258    O THR A  33      12.371  23.318  19.891  3.00  1.00            
ATOM    259    N GLY A  34      11.087  22.681  18.139  3.00  1.00            
ATOM    260   CA GLY A  34      11.019  23.952  17.456  3.00  1.00            
ATOM    261    C GLY A  34      10.446  25.092  18.259  3.00  1.00            
ATOM    262    O GLY A  34      10.999  26.191  18.222  3.00  1.00            
ATOM    263    N SER A  35       9.339  24.902  19.005  1.00  1.00            
ATOM    264   CA SER A  35       8.726  26.053  19.627  1.00  1.00            
ATOM    265   CB SER A  35       7.201  26.086  19.425  1.00  1.00            
ATOM    266   OG SER A  35       6.640  27.227  20.056  1.00  1.00            
ATOM    267    C SER A  35       8.964  26.038  21.086  1.00  1.00            
ATOM    268    O SER A  35       8.819  25.012  21.736  1.00  1.00            
ATOM    269    N SER A  36       9.348  27.202  21.630  1.00  1.00            
ATOM    270   CA SER A  36       9.698  27.318  23.010  1.00  1.00            
ATOM    271   CB SER A  36      10.551  28.570  23.282  1.00  1.00            
ATOM    272   OG SER A  36      10.989  28.587  24.631  1.00  1.00            
ATOM    273    C SER A  36       8.517  27.344  23.976  1.00  1.00            
ATOM    274    O SER A  36       8.599  26.744  25.046  1.00  1.00            
ATOM    275    N ASN A  37       7.387  28.020  23.641  1.00  1.00            
ATOM    276   CA ASN A  37       6.282  28.259  24.564  1.00  1.00            
ATOM    277   CB ASN A  37       5.259  29.257  23.997  1.00  1.00            
ATOM    278   CG ASN A  37       5.983  30.564  23.711  1.00  1.00            
ATOM    279  OD1 ASN A  37       6.355  31.301  24.622  1.00  1.00            
ATOM    280  ND2 ASN A  37       6.197  30.853  22.400  1.00  1.00            
ATOM    281    C ASN A  37       5.522  26.986  24.837  1.00  1.00            
ATOM    282    O ASN A  37       5.510  26.077  24.009  1.00  1.00            
ATOM    283    N LEU A  38       4.870  26.884  26.026  4.00  1.00            
ATOM    284   CA LEU A  38       4.113  25.695  26.332  4.00  1.00            
ATOM    285   CB LEU A  38       4.668  24.867  27.512  4.00  1.00            
ATOM    286   CG LEU A  38       4.896  25.664  28.814  4.00  1.00            
ATOM    287  CD1 LEU A  38       5.215  24.731  29.989  4.00  1.00            
ATOM    288  CD2 LEU A  38       5.962  26.756  28.627  4.00  1.00            
ATOM    289    C LEU A  38       2.691  26.006  26.670  4.00  1.00            
ATOM    290    O LEU A  38       2.413  26.245  27.841  4.00  1.00            
ATOM    291    N TRP A  39       1.738  26.038  25.695  4.00  1.00            
ATOM    292   CA TRP A  39       0.432  26.051  26.286  4.00  1.00            
ATOM    293   CB TRP A  39       0.008  27.278  27.101  4.00  1.00            
ATOM    294   CG TRP A  39      -0.977  26.898  28.205  4.00  1.00            
ATOM    295  CD2 TRP A  39      -0.660  25.963  29.251  4.00  1.00            
ATOM    296  CD1 TRP A  39      -2.309  27.158  28.340  4.00  1.00            
ATOM    297  NE1 TRP A  39      -2.827  26.497  29.421  4.00  1.00            
ATOM    298  CE2 TRP A  39      -1.825  25.743  29.983  4.00  1.00            
ATOM    299  CE3 TRP A  39       0.500  25.321  29.565  4.00  1.00            
ATOM    300  CZ2 TRP A  39      -1.841  24.886  31.044  4.00  1.00            
ATOM    301  CZ3 TRP A  39       0.483  24.462  30.640  4.00  1.00            
ATOM    302  CH2 TRP A  39      -0.665  24.252  31.370  4.00  1.00            
ATOM    303    C TRP A  39      -0.697  25.556  25.433  4.00  1.00            
ATOM    304    O TRP A  39      -0.664  25.502  24.206  4.00  1.00            
ATOM    305    N VAL A  40      -1.716  25.160  26.214  4.00  1.00            
ATOM    306   CA VAL A  40      -2.992  24.545  26.122  4.00  1.00            
ATOM    307   CB VAL A  40      -3.309  23.910  27.462  4.00  1.00            
ATOM    308  CG1 VAL A  40      -4.677  23.205  27.488  4.00  1.00            
ATOM    309  CG2 VAL A  40      -2.136  22.982  27.815  4.00  1.00            
ATOM    310    C VAL A  40      -4.105  25.484  25.771  4.00  1.00            
ATOM    311    O VAL A  40      -4.008  26.706  25.867  4.00  1.00            
ATOM    312    N PRO A  41      -5.165  24.853  25.312  1.00  1.00            
ATOM    313   CA PRO A  41      -6.413  25.509  25.033  1.00  1.00            
ATOM    314   CD PRO A  41      -5.015  23.644  24.520  1.00  1.00            
ATOM    315   CB PRO A  41      -7.234  24.536  24.180  1.00  1.00            
ATOM    316   CG PRO A  41      -6.460  23.206  24.246  1.00  1.00            
ATOM    317    C PRO A  41      -7.061  25.919  26.323  1.00  1.00            
ATOM    318    O PRO A  41      -6.729  25.340  27.355  1.00  1.00            
ATOM    319    N SER A  42      -7.967  26.923  26.303  4.00  1.00            
ATOM    320   CA SER A  42      -8.552  27.365  27.540  4.00  1.00            
ATOM    321   CB SER A  42      -8.118  28.780  27.962  4.00  1.00            
ATOM    322   OG SER A  42      -8.736  29.139  29.189  4.00  1.00            
ATOM    323    C SER A  42     -10.046  27.363  27.425  4.00  1.00            
ATOM    324    O SER A  42     -10.607  27.255  26.337  4.00  1.00            
ATOM    325    N VAL A  43     -10.716  27.461  28.592  3.00  1.00            
ATOM    326   CA VAL A  43     -12.145  27.516  28.720  3.00  1.00            
ATOM    327   CB VAL A  43     -12.592  27.613  30.149  3.00  1.00            
ATOM    328  CG1 VAL A  43     -12.030  28.912  30.753  3.00  1.00            
ATOM    329  CG2 VAL A  43     -14.127  27.531  30.185  3.00  1.00            
ATOM    330    C VAL A  43     -12.573  28.771  28.033  3.00  1.00            
ATOM    331    O VAL A  43     -13.650  28.851  27.444  3.00  1.00            
ATOM    332    N TYR A  44     -11.688  29.781  28.080  3.00  1.00            
ATOM    333   CA TYR A  44     -11.936  31.106  27.599  3.00  1.00            
ATOM    334   CB TYR A  44     -10.707  32.014  27.785  3.00  1.00            
ATOM    335   CG TYR A  44     -11.058  33.408  27.395  3.00  1.00            
ATOM    336  CD1 TYR A  44     -11.078  33.795  26.073  3.00  1.00            
ATOM    337  CD2 TYR A  44     -11.354  34.338  28.365  3.00  1.00            
ATOM    338  CE1 TYR A  44     -11.397  35.089  25.730  3.00  1.00            
ATOM    339  CE2 TYR A  44     -11.673  35.630  28.028  3.00  1.00            
ATOM    340   CZ TYR A  44     -11.696  36.009  26.708  3.00  1.00            
ATOM    341   OH TYR A  44     -12.022  37.336  26.358  3.00  1.00            
ATOM    342    C TYR A  44     -12.264  31.089  26.137  3.00  1.00            
ATOM    343    O TYR A  44     -13.177  31.781  25.691  3.00  1.00            
ATOM    344    N CYS A  45     -11.538  30.277  25.355  1.00  1.00            
ATOM    345   CA CYS A  45     -11.649  30.288  23.924  1.00  1.00            
ATOM    346   CB CYS A  45     -10.641  29.331  23.255  1.00  1.00            
ATOM    347   SG CYS A  45     -10.778  29.292  21.441  1.00  1.00            
ATOM    348    C CYS A  45     -12.985  29.878  23.427  1.00  1.00            
ATOM    349    O CYS A  45     -13.632  28.974  23.953  1.00  1.00            
ATOM    350    N SER A  46     -13.419  30.598  22.375  1.00  1.00            
ATOM    351   CA SER A  46     -14.589  30.239  21.646  1.00  1.00            
ATOM    352   CB SER A  46     -15.729  31.267  21.754  1.00  1.00            
ATOM    353   OG SER A  46     -16.851  30.830  21.001  1.00  1.00            
ATOM    354    C SER A  46     -14.153  30.217  20.223  1.00  1.00            
ATOM    355    O SER A  46     -14.483  31.099  19.430  1.00  1.00            
ATOM    356    N SER A  47     -13.377  29.181  19.877  1.00  1.00            
ATOM    357   CA SER A  47     -12.925  28.971  18.542  1.00  1.00            
ATOM    358   CB SER A  47     -11.403  29.118  18.362  1.00  1.00            
ATOM    359   OG SER A  47     -11.049  28.892  17.006  1.00  1.00            
ATOM    360    C SER A  47     -13.265  27.535  18.334  1.00  1.00            
ATOM    361    O SER A  47     -13.447  26.794  19.299  1.00  1.00            
ATOM    362    N LEU A  48     -13.381  27.095  17.077  2.00  1.00            
ATOM    363   CA LEU A  48     -13.786  25.739  16.878  2.00  1.00            
ATOM    364   CB LEU A  48     -14.033  25.414  15.385  2.00  1.00            
ATOM    365   CG LEU A  48     -13.000  25.981  14.377  2.00  1.00            
ATOM    366  CD1 LEU A  48     -11.636  25.277  14.436  2.00  1.00            
ATOM    367  CD2 LEU A  48     -13.580  25.994  12.954  2.00  1.00            
ATOM    368    C LEU A  48     -12.771  24.795  17.441  2.00  1.00            
ATOM    369    O LEU A  48     -13.138  23.820  18.095  2.00  1.00            
ATOM    370    N ALA A  49     -11.464  25.041  17.230  2.00  1.00            
ATOM    371   CA ALA A  49     -10.533  24.108  17.793  2.00  1.00            
ATOM    372   CB ALA A  49      -9.137  24.152  17.146  2.00  1.00            
ATOM    373    C ALA A  49     -10.390  24.543  19.206  2.00  1.00            
ATOM    374    O ALA A  49      -9.708  25.522  19.505  2.00  1.00            
ATOM    375    N CYS A  50     -11.051  23.802  20.110  2.00  1.00            
ATOM    376   CA CYS A  50     -11.082  24.152  21.496  2.00  1.00            
ATOM    377   CB CYS A  50     -11.296  25.656  21.736  2.00  1.00            
ATOM    378   SG CYS A  50     -11.410  26.079  23.502  2.00  1.00            
ATOM    379    C CYS A  50     -12.293  23.475  22.031  2.00  1.00            
ATOM    380    O CYS A  50     -12.236  22.722  23.001  2.00  1.00            
ATOM    381    N SER A  51     -13.438  23.736  21.370  2.00  1.00            
ATOM    382   CA SER A  51     -14.679  23.176  21.799  2.00  1.00            
ATOM    383   CB SER A  51     -15.848  23.510  20.857  2.00  1.00            
ATOM    384   OG SER A  51     -16.100  24.908  20.878  2.00  1.00            
ATOM    385    C SER A  51     -14.492  21.690  21.817  2.00  1.00            
ATOM    386    O SER A  51     -14.845  21.022  22.788  2.00  1.00            
ATOM    387    N ASP A  52     -13.904  21.143  20.736  2.00  1.00            
ATOM    388   CA ASP A  52     -13.664  19.732  20.616  2.00  1.00            
ATOM    389   CB ASP A  52     -13.128  19.366  19.224  2.00  1.00            
ATOM    390   CG ASP A  52     -14.243  19.677  18.235  2.00  1.00            
ATOM    391  OD1 ASP A  52     -15.295  18.985  18.288  2.00  1.00            
ATOM    392  OD2 ASP A  52     -14.057  20.616  17.416  2.00  1.00            
ATOM    393    C ASP A  52     -12.644  19.310  21.639  2.00  1.00            
ATOM    394    O ASP A  52     -12.798  18.277  22.288  2.00  1.00            
ATOM    395    N HIS A  53     -11.586  20.127  21.831  1.00  1.00            
ATOM    396   CA HIS A  53     -10.472  19.781  22.678  1.00  1.00            
ATOM    397  ND1 HIS A  53      -7.928  19.109  20.824  1.00  1.00            
ATOM    398   CG HIS A  53      -8.564  20.295  21.107  1.00  1.00            
ATOM    399   CB HIS A  53      -9.200  20.598  22.421  1.00  1.00            
ATOM    400  NE2 HIS A  53      -7.774  20.367  19.002  1.00  1.00            
ATOM    401  CD2 HIS A  53      -8.463  21.053  19.984  1.00  1.00            
ATOM    402  CE1 HIS A  53      -7.474  19.205  19.549  1.00  1.00            
ATOM    403    C HIS A  53     -10.765  19.986  24.122  1.00  1.00            
ATOM    404    O HIS A  53     -11.793  20.538  24.513  1.00  1.00            
ATOM    405    N ASN A  54      -9.812  19.497  24.944  1.00  1.00            
ATOM    406   CA ASN A  54      -9.833  19.619  26.369  1.00  1.00            
ATOM    407   CB ASN A  54      -8.676  18.886  27.072  1.00  1.00            
ATOM    408   CG ASN A  54      -8.862  17.386  26.902  1.00  1.00            
ATOM    409  OD1 ASN A  54      -8.071  16.724  26.231  1.00  1.00            
ATOM    410  ND2 ASN A  54      -9.932  16.829  27.529  1.00  1.00            
ATOM    411    C ASN A  54      -9.655  21.065  26.661  1.00  1.00            
ATOM    412    O ASN A  54      -9.156  21.822  25.829  1.00  1.00            
ATOM    413    N GLN A  55     -10.094  21.493  27.857  1.00  1.00            
ATOM    414   CA GLN A  55      -9.967  22.874  28.190  1.00  1.00            
ATOM    415   CB GLN A  55     -11.313  23.619  28.217  1.00  1.00            
ATOM    416   CG GLN A  55     -11.980  23.745  26.847  1.00  1.00            
ATOM    417   CD GLN A  55     -13.292  24.492  27.034  1.00  1.00            
ATOM    418  OE1 GLN A  55     -14.266  23.940  27.545  1.00  1.00            
ATOM    419  NE2 GLN A  55     -13.322  25.784  26.612  1.00  1.00            
ATOM    420    C GLN A  55      -9.404  22.977  29.560  1.00  1.00            
ATOM    421    O GLN A  55      -9.432  22.025  30.338  1.00  1.00            
ATOM    422    N PHE A  56      -8.855  24.162  29.882  4.00  1.00            
ATOM    423   CA PHE A  56      -8.329  24.333  31.196  4.00  1.00            
ATOM    424   CB PHE A  56      -6.924  24.953  31.231  4.00  1.00            
ATOM    425   CG PHE A  56      -6.380  24.694  32.593  4.00  1.00            
ATOM    426  CD1 PHE A  56      -5.706  23.522  32.848  4.00  1.00            
ATOM    427  CD2 PHE A  56      -6.544  25.601  33.615  4.00  1.00            
ATOM    428  CE1 PHE A  56      -5.198  23.258  34.097  4.00  1.00            
ATOM    429  CE2 PHE A  56      -6.037  25.343  34.866  4.00  1.00            
ATOM    430   CZ PHE A  56      -5.363  24.171  35.110  4.00  1.00            
ATOM    431    C PHE A  56      -9.244  25.287  31.880  4.00  1.00            
ATOM    432    O PHE A  56      -9.638  26.305  31.312  4.00  1.00            
ATOM    433    N ASN A  57      -9.646  24.959  33.118  1.00  1.00            
ATOM    434   CA ASN A  57     -10.453  25.878  33.852  1.00  1.00            
ATOM    435   CB ASN A  57     -11.697  25.239  34.502  1.00  1.00            
ATOM    436   CG ASN A  57     -12.683  24.863  33.407  1.00  1.00            
ATOM    437  OD1 ASN A  57     -12.382  24.052  32.532  1.00  1.00            
ATOM    438  ND2 ASN A  57     -13.902  25.465  33.461  1.00  1.00            
ATOM    439    C ASN A  57      -9.582  26.320  34.986  1.00  1.00            
ATOM    440    O ASN A  57      -9.202  25.517  35.836  1.00  1.00            
ATOM    441    N PRO A  58      -9.232  27.572  35.007  2.00  1.00            
ATOM    442   CA PRO A  58      -8.397  28.105  36.047  2.00  1.00            
ATOM    443   CD PRO A  58      -9.220  28.396  33.813  2.00  1.00            
ATOM    444   CB PRO A  58      -7.927  29.475  35.548  2.00  1.00            
ATOM    445   CG PRO A  58      -8.825  29.786  34.335  2.00  1.00            
ATOM    446    C PRO A  58      -9.134  28.144  37.350  2.00  1.00            
ATOM    447    O PRO A  58      -8.489  28.216  38.395  2.00  1.00            
ATOM    448    N ASP A  59     -10.479  28.101  37.308  2.00  1.00            
ATOM    449   CA ASP A  59     -11.270  28.171  38.503  2.00  1.00            
ATOM    450   CB ASP A  59     -12.780  28.099  38.215  2.00  1.00            
ATOM    451   CG ASP A  59     -13.217  29.379  37.519  2.00  1.00            
ATOM    452  OD1 ASP A  59     -13.075  30.468  38.134  2.00  1.00            
ATOM    453  OD2 ASP A  59     -13.689  29.282  36.354  2.00  1.00            
ATOM    454    C ASP A  59     -10.955  26.978  39.336  2.00  1.00            
ATOM    455    O ASP A  59     -10.808  27.064  40.554  2.00  1.00            
ATOM    456    N ASP A  60     -10.824  25.826  38.667  2.00  1.00            
ATOM    457   CA ASP A  60     -10.649  24.580  39.339  2.00  1.00            
ATOM    458   CB ASP A  60     -10.725  23.376  38.389  2.00  1.00            
ATOM    459   CG ASP A  60     -12.202  23.144  38.103  2.00  1.00            
ATOM    460  OD1 ASP A  60     -12.943  22.827  39.073  2.00  1.00            
ATOM    461  OD2 ASP A  60     -12.613  23.294  36.922  2.00  1.00            
ATOM    462    C ASP A  60      -9.372  24.518  40.106  2.00  1.00            
ATOM    463    O ASP A  60      -9.331  23.927  41.184  2.00  1.00            
ATOM    464    N SER A  61      -8.287  25.125  39.603  1.00  1.00            
ATOM    465   CA SER A  61      -7.063  24.890  40.305  1.00  1.00            
ATOM    466   CB SER A  61      -5.830  24.879  39.389  1.00  1.00            
ATOM    467   OG SER A  61      -4.657  24.643  40.155  1.00  1.00            
ATOM    468    C SER A  61      -6.805  25.891  41.391  1.00  1.00            
ATOM    469    O SER A  61      -7.079  27.081  41.250  1.00  1.00            
ATOM    470    N SER A  62      -6.276  25.379  42.526  1.00  1.00            
ATOM    471   CA SER A  62      -5.881  26.158  43.666  1.00  1.00            
ATOM    472   CB SER A  62      -5.527  25.288  44.885  1.00  1.00            
ATOM    473   OG SER A  62      -6.673  24.577  45.331  1.00  1.00            
ATOM    474    C SER A  62      -4.644  26.933  43.318  1.00  1.00            
ATOM    475    O SER A  62      -4.572  28.138  43.551  1.00  1.00            
ATOM    476    N THR A  63      -3.637  26.256  42.721  1.00  1.00            
ATOM    477   CA THR A  63      -2.395  26.921  42.437  1.00  1.00            
ATOM    478   CB THR A  63      -1.199  26.021  42.546  1.00  1.00            
ATOM    479  OG1 THR A  63      -1.110  25.477  43.856  1.00  1.00            
ATOM    480  CG2 THR A  63       0.060  26.845  42.230  1.00  1.00            
ATOM    481    C THR A  63      -2.444  27.417  41.030  1.00  1.00            
ATOM    482    O THR A  63      -2.006  26.739  40.100  1.00  1.00            
ATOM    483    N PHE A  64      -3.002  28.629  40.848  1.00  1.00            
ATOM    484   CA PHE A  64      -3.056  29.271  39.567  1.00  1.00            
ATOM    485   CB PHE A  64      -4.361  28.996  38.800  1.00  1.00            
ATOM    486   CG PHE A  64      -4.312  29.746  37.512  1.00  1.00            
ATOM    487  CD1 PHE A  64      -3.773  29.178  36.381  1.00  1.00            
ATOM    488  CD2 PHE A  64      -4.809  31.028  37.440  1.00  1.00            
ATOM    489  CE1 PHE A  64      -3.732  29.877  35.198  1.00  1.00            
ATOM    490  CE2 PHE A  64      -4.772  31.732  36.260  1.00  1.00            
ATOM    491   CZ PHE A  64      -4.232  31.157  35.136  1.00  1.00            
ATOM    492    C PHE A  64      -3.027  30.732  39.844  1.00  1.00            
ATOM    493    O PHE A  64      -3.682  31.205  40.773  1.00  1.00            
ATOM    494    N GLU A  65      -2.248  31.493  39.060  4.00  1.00            
ATOM    495   CA GLU A  65      -2.272  32.906  39.262  4.00  1.00            
ATOM    496   CB GLU A  65      -0.983  33.475  39.874  4.00  1.00            
ATOM    497   CG GLU A  65      -0.785  33.020  41.322  4.00  1.00            
ATOM    498   CD GLU A  65      -1.908  33.614  42.162  4.00  1.00            
ATOM    499  OE1 GLU A  65      -1.911  34.859  42.346  4.00  1.00            
ATOM    500  OE2 GLU A  65      -2.780  32.832  42.630  4.00  1.00            
ATOM    501    C GLU A  65      -2.490  33.511  37.918  4.00  1.00            
ATOM    502    O GLU A  65      -1.730  33.265  36.984  4.00  1.00            
ATOM    503    N ALA A  66      -3.564  34.309  37.781  4.00  1.00            
ATOM    504   CA ALA A  66      -3.829  34.907  36.511  4.00  1.00            
ATOM    505   CB ALA A  66      -5.225  35.546  36.406  4.00  1.00            
ATOM    506    C ALA A  66      -2.818  35.974  36.326  4.00  1.00            
ATOM    507    O ALA A  66      -2.355  36.585  37.288  4.00  1.00            
ATOM    508    N THR A  67      -2.431  36.212  35.064  4.00  1.00            
ATOM    509   CA THR A  67      -1.439  37.205  34.819  4.00  1.00            
ATOM    510   CB THR A  67      -0.147  36.618  34.339  4.00  1.00            
ATOM    511  OG1 THR A  67       0.358  35.700  35.298  4.00  1.00            
ATOM    512  CG2 THR A  67       0.859  37.756  34.111  4.00  1.00            
ATOM    513    C THR A  67      -1.952  38.089  33.723  4.00  1.00            
ATOM    514    O THR A  67      -2.796  37.690  32.922  4.00  1.00            
ATOM    515    N SER A  68      -1.459  39.341  33.697  4.00  1.00            
ATOM    516   CA SER A  68      -1.853  40.335  32.741  4.00  1.00            
ATOM    517   CB SER A  68      -1.433  41.754  33.168  4.00  1.00            
ATOM    518   OG SER A  68      -0.016  41.854  33.204  4.00  1.00            
ATOM    519    C SER A  68      -1.246  40.087  31.393  4.00  1.00            
ATOM    520    O SER A  68      -1.796  40.508  30.377  4.00  1.00            
ATOM    521    N GLN A  69      -0.105  39.379  31.339  4.00  1.00            
ATOM    522   CA GLN A  69       0.610  39.260  30.098  4.00  1.00            
ATOM    523   CB GLN A  69       1.890  38.414  30.207  4.00  1.00            
ATOM    524   CG GLN A  69       2.900  38.994  31.197  4.00  1.00            
ATOM    525   CD GLN A  69       3.215  40.417  30.760  4.00  1.00            
ATOM    526  OE1 GLN A  69       3.428  41.302  31.588  4.00  1.00            
ATOM    527  NE2 GLN A  69       3.246  40.647  29.420  4.00  1.00            
ATOM    528    C GLN A  69      -0.262  38.656  29.041  4.00  1.00            
ATOM    529    O GLN A  69      -1.124  37.826  29.324  4.00  1.00            
ATOM    530    N GLU A  70      -0.063  39.105  27.779  4.00  1.00            
ATOM    531   CA GLU A  70      -0.808  38.585  26.666  4.00  1.00            
ATOM    532   CB GLU A  70      -1.569  39.640  25.845  4.00  1.00            
ATOM    533   CG GLU A  70      -2.731  40.265  26.621  4.00  1.00            
ATOM    534   CD GLU A  70      -3.692  40.882  25.616  4.00  1.00            
ATOM    535  OE1 GLU A  70      -4.327  40.097  24.863  4.00  1.00            
ATOM    536  OE2 GLU A  70      -3.806  42.136  25.586  4.00  1.00            
ATOM    537    C GLU A  70       0.151  37.883  25.753  4.00  1.00            
ATOM    538    O GLU A  70       1.307  38.284  25.627  4.00  1.00            
ATOM    539    N LEU A  71      -0.309  36.792  25.101  4.00  1.00            
ATOM    540   CA LEU A  71       0.560  36.019  24.256  4.00  1.00            
ATOM    541   CB LEU A  71       0.607  34.527  24.632  4.00  1.00            
ATOM    542   CG LEU A  71       1.188  34.241  26.028  4.00  1.00            
ATOM    543  CD1 LEU A  71       2.679  34.608  26.098  4.00  1.00            
ATOM    544  CD2 LEU A  71       0.355  34.915  27.129  4.00  1.00            
ATOM    545    C LEU A  71       0.069  36.058  22.849  4.00  1.00            
ATOM    546    O LEU A  71      -1.132  36.051  22.583  4.00  1.00            
ATOM    547    N SER A  72       1.026  36.125  21.907  4.00  1.00            
ATOM    548   CA SER A  72       0.735  36.049  20.509  4.00  1.00            
ATOM    549   CB SER A  72       0.904  37.394  19.780  4.00  1.00            
ATOM    550   OG SER A  72       0.015  38.364  20.312  4.00  1.00            
ATOM    551    C SER A  72       1.806  35.153  19.971  4.00  1.00            
ATOM    552    O SER A  72       2.985  35.352  20.265  4.00  1.00            
ATOM    553    N ILE A  73       1.438  34.124  19.184  4.00  1.00            
ATOM    554   CA ILE A  73       2.465  33.262  18.676  4.00  1.00            
ATOM    555   CB ILE A  73       2.596  31.983  19.447  4.00  1.00            
ATOM    556  CG1 ILE A  73       3.885  31.246  19.045  4.00  1.00            
ATOM    557  CG2 ILE A  73       1.304  31.176  19.241  4.00  1.00            
ATOM    558  CD1 ILE A  73       5.158  32.002  19.429  4.00  1.00            
ATOM    559    C ILE A  73       2.136  32.911  17.265  4.00  1.00            
ATOM    560    O ILE A  73       0.969  32.860  16.881  4.00  1.00            
ATOM    561    N THR A  74       3.180  32.680  16.444  4.00  1.00            
ATOM    562   CA THR A  74       2.954  32.298  15.083  4.00  1.00            
ATOM    563   CB THR A  74       3.570  33.226  14.078  4.00  1.00            
ATOM    564  OG1 THR A  74       4.981  33.248  14.231  4.00  1.00            
ATOM    565  CG2 THR A  74       2.982  34.633  14.278  4.00  1.00            
ATOM    566    C THR A  74       3.602  30.960  14.895  4.00  1.00            
ATOM    567    O THR A  74       4.646  30.673  15.478  4.00  1.00            
ATOM    568    N TYR A  75       2.963  30.089  14.091  4.00  1.00            
ATOM    569   CA TYR A  75       3.489  28.794  13.763  4.00  1.00            
ATOM    570   CB TYR A  75       2.693  27.606  14.330  4.00  1.00            
ATOM    571   CG TYR A  75       2.941  27.476  15.791  4.00  1.00            
ATOM    572  CD1 TYR A  75       2.266  28.249  16.706  4.00  1.00            
ATOM    573  CD2 TYR A  75       3.856  26.551  16.238  4.00  1.00            
ATOM    574  CE1 TYR A  75       2.512  28.102  18.052  4.00  1.00            
ATOM    575  CE2 TYR A  75       4.106  26.400  17.580  4.00  1.00            
ATOM    576   CZ TYR A  75       3.431  27.178  18.488  4.00  1.00            
ATOM    577   OH TYR A  75       3.685  27.025  19.866  4.00  1.00            
ATOM    578    C TYR A  75       3.342  28.683  12.286  4.00  1.00            
ATOM    579    O TYR A  75       2.639  29.473  11.659  4.00  1.00            
ATOM    580    N GLY A  76       4.031  27.702  11.681  3.00  1.00            
ATOM    581   CA GLY A  76       3.867  27.523  10.275  3.00  1.00            
ATOM    582    C GLY A  76       2.425  27.196  10.091  3.00  1.00            
ATOM    583    O GLY A  76       1.788  27.632   9.133  3.00  1.00            
ATOM    584    N THR A  77       1.880  26.404  11.031  3.00  1.00            
ATOM    585   CA THR A  77       0.521  25.961  10.965  3.00  1.00            
ATOM    586   CB THR A  77       0.176  25.012  12.082  3.00  1.00            
ATOM    587  OG1 THR A  77      -1.169  24.575  11.959  3.00  1.00            
ATOM    588  CG2 THR A  77       0.392  25.708  13.439  3.00  1.00            
ATOM    589    C THR A  77      -0.431  27.124  11.036  3.00  1.00            
ATOM    590    O THR A  77      -1.346  27.223  10.220  3.00  1.00            
ATOM    591    N GLY A  78      -0.243  28.049  11.998  4.00  1.00            
ATOM    592   CA GLY A  78      -1.169  29.141  12.114  4.00  1.00            
ATOM    593    C GLY A  78      -0.938  29.779  13.443  4.00  1.00            
ATOM    594    O GLY A  78      -0.127  29.304  14.236  4.00  1.00            
ATOM    595    N SER A  79      -1.673  30.870  13.735  4.00  1.00            
ATOM    596   CA SER A  79      -1.421  31.556  14.964  4.00  1.00            
ATOM    597   CB SER A  79      -1.435  33.091  14.843  4.00  1.00            
ATOM    598   OG SER A  79      -2.739  33.546  14.510  4.00  1.00            
ATOM    599    C SER A  79      -2.429  31.193  15.981  4.00  1.00            
ATOM    600    O SER A  79      -3.577  30.874  15.681  4.00  1.00            
ATOM    601    N MET A  80      -1.967  31.216  17.239  4.00  1.00            
ATOM    602   CA MET A  80      -2.814  30.933  18.343  4.00  1.00            
ATOM    603   CB MET A  80      -2.463  29.565  18.957  4.00  1.00            
ATOM    604   CG MET A  80      -3.326  29.099  20.127  4.00  1.00            
ATOM    605   SD MET A  80      -3.141  27.326  20.496  4.00  1.00            
ATOM    606   CE MET A  80      -1.361  27.388  20.851  4.00  1.00            
ATOM    607    C MET A  80      -2.539  32.019  19.343  4.00  1.00            
ATOM    608    O MET A  80      -1.422  32.134  19.845  4.00  1.00            
ATOM    609    N THR A  81      -3.549  32.862  19.648  4.00  1.00            
ATOM    610   CA THR A  81      -3.339  33.939  20.581  4.00  1.00            
ATOM    611   CB THR A  81      -4.143  35.166  20.273  4.00  1.00            
ATOM    612  OG1 THR A  81      -3.826  35.638  18.971  4.00  1.00            
ATOM    613  CG2 THR A  81      -3.805  36.245  21.314  4.00  1.00            
ATOM    614    C THR A  81      -3.722  33.429  21.932  4.00  1.00            
ATOM    615    O THR A  81      -4.495  32.479  22.039  4.00  1.00            
ATOM    616    N GLY A  82      -3.190  34.041  23.014  4.00  1.00            
ATOM    617   CA GLY A  82      -3.527  33.491  24.295  4.00  1.00            
ATOM    618    C GLY A  82      -3.183  34.439  25.403  4.00  1.00            
ATOM    619    O GLY A  82      -2.754  35.570  25.180  4.00  1.00            
ATOM    620    N ILE A  83      -3.391  33.957  26.648  4.00  1.00            
ATOM    621   CA ILE A  83      -3.146  34.680  27.863  4.00  1.00            
ATOM    622   CB ILE A  83      -4.407  34.973  28.625  4.00  1.00            
ATOM    623  CG1 ILE A  83      -5.119  33.666  29.013  4.00  1.00            
ATOM    624  CG2 ILE A  83      -5.265  35.921  27.770  4.00  1.00            
ATOM    625  CD1 ILE A  83      -6.316  33.873  29.941  4.00  1.00            
ATOM    626    C ILE A  83      -2.240  33.825  28.708  4.00  1.00            
ATOM    627    O ILE A  83      -2.204  32.605  28.567  4.00  1.00            
ATOM    628    N LEU A  84      -1.458  34.482  29.587  4.00  1.00            
ATOM    629   CA LEU A  84      -0.439  33.918  30.438  4.00  1.00            
ATOM    630   CB LEU A  84       0.510  35.047  30.866  4.00  1.00            
ATOM    631   CG LEU A  84       1.870  34.614  31.409  4.00  1.00            
ATOM    632  CD1 LEU A  84       2.722  34.106  30.238  4.00  1.00            
ATOM    633  CD2 LEU A  84       2.550  35.738  32.210  4.00  1.00            
ATOM    634    C LEU A  84      -1.117  33.439  31.704  4.00  1.00            
ATOM    635    O LEU A  84      -2.281  33.756  31.945  4.00  1.00            
ATOM    636    N GLY A  85      -0.405  32.636  32.534  4.00  1.00            
ATOM    637   CA GLY A  85      -0.901  32.166  33.812  4.00  1.00            
ATOM    638    C GLY A  85       0.179  31.310  34.397  4.00  1.00            
ATOM    639    O GLY A  85       0.912  30.657  33.655  4.00  1.00            
ATOM    640    N TYR A  86       0.331  31.280  35.741  4.00  1.00            
ATOM    641   CA TYR A  86       1.366  30.409  36.218  4.00  1.00            
ATOM    642   CB TYR A  86       2.641  31.088  36.781  4.00  1.00            
ATOM    643   CG TYR A  86       2.377  32.068  37.873  4.00  1.00            
ATOM    644  CD1 TYR A  86       2.106  31.666  39.161  4.00  1.00            
ATOM    645  CD2 TYR A  86       2.449  33.415  37.601  4.00  1.00            
ATOM    646  CE1 TYR A  86       1.886  32.597  40.149  4.00  1.00            
ATOM    647  CE2 TYR A  86       2.230  34.350  38.584  4.00  1.00            
ATOM    648   CZ TYR A  86       1.945  33.941  39.863  4.00  1.00            
ATOM    649   OH TYR A  86       1.720  34.897  40.877  4.00  1.00            
ATOM    650    C TYR A  86       0.852  29.385  37.174  4.00  1.00            
ATOM    651    O TYR A  86       0.244  29.704  38.194  4.00  1.00            
ATOM    652    N ASP A  87       1.085  28.097  36.826  4.00  1.00            
ATOM    653   CA ASP A  87       0.672  27.007  37.659  4.00  1.00            
ATOM    654   CB ASP A  87      -0.720  26.428  37.324  4.00  1.00            
ATOM    655   CG ASP A  87      -0.710  25.806  35.936  4.00  1.00            
ATOM    656  OD1 ASP A  87      -0.001  24.783  35.739  4.00  1.00            
ATOM    657  OD2 ASP A  87      -1.416  26.353  35.048  4.00  1.00            
ATOM    658    C ASP A  87       1.670  25.912  37.597  4.00  1.00            
ATOM    659    O ASP A  87       2.664  25.984  36.875  4.00  1.00            
ATOM    660    N THR A  88       1.416  24.859  38.396  4.00  1.00            
ATOM    661   CA THR A  88       2.312  23.750  38.462  4.00  1.00            
ATOM    662   CB THR A  88       2.109  22.898  39.680  4.00  1.00            
ATOM    663  OG1 THR A  88       0.809  22.327  39.671  4.00  1.00            
ATOM    664  CG2 THR A  88       2.291  23.781  40.926  4.00  1.00            
ATOM    665    C THR A  88       2.127  22.901  37.272  4.00  1.00            
ATOM    666    O THR A  88       1.017  22.700  36.781  4.00  1.00            
ATOM    667    N VAL A  89       3.258  22.393  36.770  4.00  1.00            
ATOM    668   CA VAL A  89       3.192  21.535  35.645  4.00  1.00            
ATOM    669   CB VAL A  89       4.166  21.889  34.562  4.00  1.00            
ATOM    670  CG1 VAL A  89       4.005  20.893  33.403  4.00  1.00            
ATOM    671  CG2 VAL A  89       3.975  23.358  34.180  4.00  1.00            
ATOM    672    C VAL A  89       3.651  20.205  36.117  4.00  1.00            
ATOM    673    O VAL A  89       4.730  20.082  36.695  4.00  1.00            
ATOM    674    N GLN A  90       2.838  19.164  35.892  4.00  1.00            
ATOM    675   CA GLN A  90       3.306  17.868  36.259  4.00  1.00            
ATOM    676   CB GLN A  90       2.272  17.060  37.057  4.00  1.00            
ATOM    677   CG GLN A  90       0.968  16.795  36.306  4.00  1.00            
ATOM    678   CD GLN A  90      -0.049  16.326  37.334  4.00  1.00            
ATOM    679  OE1 GLN A  90      -0.339  17.029  38.302  4.00  1.00            
ATOM    680  NE2 GLN A  90      -0.605  15.103  37.127  4.00  1.00            
ATOM    681    C GLN A  90       3.617  17.179  34.965  4.00  1.00            
ATOM    682    O GLN A  90       2.725  16.829  34.195  4.00  1.00            
ATOM    683    N VAL A  91       4.923  16.989  34.694  4.00  1.00            
ATOM    684   CA VAL A  91       5.403  16.408  33.470  4.00  1.00            
ATOM    685   CB VAL A  91       6.389  17.314  32.792  4.00  1.00            
ATOM    686  CG1 VAL A  91       7.018  16.583  31.603  4.00  1.00            
ATOM    687  CG2 VAL A  91       5.678  18.625  32.424  4.00  1.00            
ATOM    688    C VAL A  91       6.150  15.190  33.868  4.00  1.00            
ATOM    689    O VAL A  91       6.795  15.185  34.915  4.00  1.00            
ATOM    690    N GLY A  92       6.062  14.126  33.046  3.00  1.00            
ATOM    691   CA GLY A  92       6.763  12.918  33.356  3.00  1.00            
ATOM    692    C GLY A  92       6.311  12.509  34.715  3.00  1.00            
ATOM    693    O GLY A  92       5.132  12.232  34.938  3.00  1.00            
ATOM    694    N GLY A  93       7.258  12.464  35.666  3.00  1.00            
ATOM    695   CA GLY A  93       6.887  12.158  37.009  3.00  1.00            
ATOM    696    C GLY A  93       7.629  13.107  37.886  3.00  1.00            
ATOM    697    O GLY A  93       7.989  12.777  39.015  3.00  1.00            
ATOM    698    N ILE A  94       7.885  14.324  37.368  4.00  1.00            
ATOM    699   CA ILE A  94       8.530  15.321  38.165  4.00  1.00            
ATOM    700   CB ILE A  94       9.925  15.676  37.723  4.00  1.00            
ATOM    701  CG1 ILE A  94       9.938  16.251  36.298  4.00  1.00            
ATOM    702  CG2 ILE A  94      10.804  14.425  37.901  4.00  1.00            
ATOM    703  CD1 ILE A  94       9.517  15.246  35.228  4.00  1.00            
ATOM    704    C ILE A  94       7.686  16.551  38.089  4.00  1.00            
ATOM    705    O ILE A  94       7.266  16.959  37.009  4.00  1.00            
ATOM    706    N SER A  95       7.401  17.162  39.257  4.00  1.00            
ATOM    707   CA SER A  95       6.574  18.334  39.298  4.00  1.00            
ATOM    708   CB SER A  95       6.010  18.638  40.695  4.00  1.00            
ATOM    709   OG SER A  95       7.067  18.997  41.573  4.00  1.00            
ATOM    710    C SER A  95       7.404  19.498  38.912  4.00  1.00            
ATOM    711    O SER A  95       8.623  19.507  39.077  4.00  1.00            
ATOM    712    N ASP A  96       6.733  20.503  38.340  4.00  1.00            
ATOM    713   CA ASP A  96       7.361  21.743  38.043  4.00  1.00            
ATOM    714   CB ASP A  96       7.196  22.191  36.581  4.00  1.00            
ATOM    715   CG ASP A  96       7.916  21.187  35.694  4.00  1.00            
ATOM    716  OD1 ASP A  96       8.010  19.998  36.104  4.00  1.00            
ATOM    717  OD2 ASP A  96       8.390  21.595  34.600  4.00  1.00            
ATOM    718    C ASP A  96       6.575  22.699  38.885  4.00  1.00            
ATOM    719    O ASP A  96       5.472  22.378  39.324  4.00  1.00            
ATOM    720    N THR A  97       7.127  23.890  39.163  4.00  1.00            
ATOM    721   CA THR A  97       6.447  24.838  39.999  4.00  1.00            
ATOM    722   CB THR A  97       7.404  25.590  40.876  4.00  1.00            
ATOM    723  OG1 THR A  97       8.337  26.311  40.081  4.00  1.00            
ATOM    724  CG2 THR A  97       8.150  24.577  41.763  4.00  1.00            
ATOM    725    C THR A  97       5.770  25.823  39.124  4.00  1.00            
ATOM    726    O THR A  97       5.142  25.453  38.134  4.00  1.00            
ATOM    727    N ASN A  98       5.873  27.115  39.493  4.00  1.00            
ATOM    728   CA ASN A  98       5.217  28.113  38.717  4.00  1.00            
ATOM    729   CB ASN A  98       5.201  29.516  39.365  4.00  1.00            
ATOM    730   CG ASN A  98       6.622  29.999  39.616  4.00  1.00            
ATOM    731  OD1 ASN A  98       7.449  29.276  40.168  4.00  1.00            
ATOM    732  ND2 ASN A  98       6.915  31.261  39.200  4.00  1.00            
ATOM    733    C ASN A  98       5.850  28.172  37.373  4.00  1.00            
ATOM    734    O ASN A  98       6.862  28.833  37.149  4.00  1.00            
ATOM    735    N GLN A  99       5.232  27.434  36.435  4.00  1.00            
ATOM    736   CA GLN A  99       5.657  27.420  35.076  4.00  1.00            
ATOM    737   CB GLN A  99       5.395  26.082  34.362  4.00  1.00            
ATOM    738   CG GLN A  99       5.851  26.053  32.900  4.00  1.00            
ATOM    739   CD GLN A  99       7.252  25.467  32.836  4.00  1.00            
ATOM    740  OE1 GLN A  99       8.101  25.939  32.083  4.00  1.00            
ATOM    741  NE2 GLN A  99       7.499  24.398  33.641  4.00  1.00            
ATOM    742    C GLN A  99       4.771  28.436  34.440  4.00  1.00            
ATOM    743    O GLN A  99       3.631  28.628  34.859  4.00  1.00            
ATOM    744    N ILE A 100       5.282  29.133  33.420  4.00  1.00            
ATOM    745   CA ILE A 100       4.503  30.132  32.761  4.00  1.00            
ATOM    746   CB ILE A 100       5.356  31.280  32.315  4.00  1.00            
ATOM    747  CG1 ILE A 100       5.869  32.075  33.528  4.00  1.00            
ATOM    748  CG2 ILE A 100       4.573  32.096  31.292  4.00  1.00            
ATOM    749  CD1 ILE A 100       6.955  33.093  33.179  4.00  1.00            
ATOM    750    C ILE A 100       3.939  29.478  31.569  4.00  1.00            
ATOM    751    O ILE A 100       4.625  28.752  30.851  4.00  1.00            
ATOM    752    N PHE A 101       2.644  29.708  31.345  4.00  1.00            
ATOM    753   CA PHE A 101       2.044  29.021  30.261  4.00  1.00            
ATOM    754   CB PHE A 101       0.918  28.078  30.686  4.00  1.00            
ATOM    755   CG PHE A 101       1.453  27.297  31.820  4.00  1.00            
ATOM    756  CD1 PHE A 101       2.462  26.389  31.627  4.00  1.00            
ATOM    757  CD2 PHE A 101       0.933  27.483  33.078  4.00  1.00            
ATOM    758  CE1 PHE A 101       2.941  25.670  32.689  4.00  1.00            
ATOM    759  CE2 PHE A 101       1.417  26.765  34.141  4.00  1.00            
ATOM    760   CZ PHE A 101       2.423  25.853  33.948  4.00  1.00            
ATOM    761    C PHE A 101       1.338  30.048  29.477  4.00  1.00            
ATOM    762    O PHE A 101       1.592  31.246  29.592  4.00  1.00            
ATOM    763    N GLY A 102       0.428  29.564  28.626  4.00  1.00            
ATOM    764   CA GLY A 102      -0.329  30.448  27.821  4.00  1.00            
ATOM    765    C GLY A 102      -1.638  29.845  27.417  4.00  1.00            
ATOM    766    O GLY A 102      -1.742  29.236  26.354  4.00  1.00            
ATOM    767    N LEU A 103      -2.701  30.052  28.229  4.00  1.00            
ATOM    768   CA LEU A 103      -3.997  29.513  27.905  4.00  1.00            
ATOM    769   CB LEU A 103      -5.111  29.981  28.858  4.00  1.00            
ATOM    770   CG LEU A 103      -4.894  29.634  30.341  4.00  1.00            
ATOM    771  CD1 LEU A 103      -3.638  30.323  30.900  4.00  1.00            
ATOM    772  CD2 LEU A 103      -6.149  29.959  31.167  4.00  1.00            
ATOM    773    C LEU A 103      -4.317  30.150  26.585  4.00  1.00            
ATOM    774    O LEU A 103      -3.989  31.315  26.368  4.00  1.00            
ATOM    775    N SER A 104      -4.955  29.413  25.654  4.00  1.00            
ATOM    776   CA SER A 104      -5.155  30.011  24.365  4.00  1.00            
ATOM    777   CB SER A 104      -4.902  29.042  23.200  4.00  1.00            
ATOM    778   OG SER A 104      -3.550  28.607  23.210  4.00  1.00            
ATOM    779    C SER A 104      -6.559  30.491  24.243  4.00  1.00            
ATOM    780    O SER A 104      -7.514  29.722  24.341  4.00  1.00            
ATOM    781    N GLU A 105      -6.698  31.815  24.050  4.00  1.00            
ATOM    782   CA GLU A 105      -7.970  32.443  23.869  4.00  1.00            
ATOM    783   CB GLU A 105      -7.864  33.976  23.875  4.00  1.00            
ATOM    784   CG GLU A 105      -9.204  34.689  23.686  4.00  1.00            
ATOM    785   CD GLU A 105      -8.909  36.168  23.477  4.00  1.00            
ATOM    786  OE1 GLU A 105      -7.750  36.488  23.098  4.00  1.00            
ATOM    787  OE2 GLU A 105      -9.834  36.995  23.691  4.00  1.00            
ATOM    788    C GLU A 105      -8.519  32.069  22.544  4.00  1.00            
ATOM    789    O GLU A 105      -9.704  31.765  22.416  4.00  1.00            
ATOM    790    N THR A 106      -7.669  32.101  21.503  4.00  1.00            
ATOM    791   CA THR A 106      -8.212  31.790  20.222  4.00  1.00            
ATOM    792   CB THR A 106      -8.478  33.015  19.395  4.00  1.00            
ATOM    793  OG1 THR A 106      -9.334  33.902  20.103  4.00  1.00            
ATOM    794  CG2 THR A 106      -9.167  32.591  18.090  4.00  1.00            
ATOM    795    C THR A 106      -7.227  30.956  19.493  4.00  1.00            
ATOM    796    O THR A 106      -6.042  31.278  19.424  4.00  1.00            
ATOM    797    N GLU A 107      -7.705  29.824  18.955  1.00  1.00            
ATOM    798   CA GLU A 107      -6.882  29.014  18.120  1.00  1.00            
ATOM    799   CB GLU A 107      -6.783  27.563  18.611  1.00  1.00            
ATOM    800   CG GLU A 107      -6.170  27.427  20.004  1.00  1.00            
ATOM    801   CD GLU A 107      -6.312  25.971  20.424  1.00  1.00            
ATOM    802  OE1 GLU A 107      -5.886  25.084  19.638  1.00  1.00            
ATOM    803  OE2 GLU A 107      -6.862  25.727  21.531  1.00  1.00            
ATOM    804    C GLU A 107      -7.684  28.961  16.851  1.00  1.00            
ATOM    805    O GLU A 107      -8.534  28.089  16.690  1.00  1.00            
ATOM    806    N PRO A 108      -7.452  29.875  15.954  1.00  1.00            
ATOM    807   CA PRO A 108      -8.194  29.878  14.716  1.00  1.00            
ATOM    808   CD PRO A 108      -7.088  31.221  16.368  1.00  1.00            
ATOM    809   CB PRO A 108      -8.100  31.300  14.169  1.00  1.00            
ATOM    810   CG PRO A 108      -7.831  32.163  15.409  1.00  1.00            
ATOM    811    C PRO A 108      -7.582  28.900  13.773  1.00  1.00            
ATOM    812    O PRO A 108      -6.481  28.421  14.042  1.00  1.00            
ATOM    813    N GLY A 109      -8.285  28.590  12.669  1.00  1.00            
ATOM    814   CA GLY A 109      -7.734  27.725  11.671  1.00  1.00            
ATOM    815    C GLY A 109      -8.309  26.363  11.866  1.00  1.00            
ATOM    816    O GLY A 109      -8.508  25.912  12.992  1.00  1.00            
ATOM    817    N SER A 110      -8.585  25.677  10.743  2.00  1.00            
ATOM    818   CA SER A 110      -9.131  24.353  10.772  2.00  1.00            
ATOM    819   CB SER A 110      -9.542  23.848   9.379  2.00  1.00            
ATOM    820   OG SER A 110      -8.401  23.734   8.541  2.00  1.00            
ATOM    821    C SER A 110      -8.088  23.442  11.293  2.00  1.00            
ATOM    822    O SER A 110      -8.381  22.434  11.928  2.00  1.00            
ATOM    823    N PHE A 111      -6.821  23.767  11.016  2.00  1.00            
ATOM    824   CA PHE A 111      -5.826  22.941  11.601  2.00  1.00            
ATOM    825   CB PHE A 111      -4.400  23.342  11.196  2.00  1.00            
ATOM    826   CG PHE A 111      -4.370  23.354   9.703  2.00  1.00            
ATOM    827  CD1 PHE A 111      -4.726  24.495   9.020  2.00  1.00            
ATOM    828  CD2 PHE A 111      -4.002  22.239   8.986  2.00  1.00            
ATOM    829  CE1 PHE A 111      -4.708  24.530   7.645  2.00  1.00            
ATOM    830  CE2 PHE A 111      -3.983  22.269   7.611  2.00  1.00            
ATOM    831   CZ PHE A 111      -4.336  23.414   6.936  2.00  1.00            
ATOM    832    C PHE A 111      -6.012  23.247  13.046  2.00  1.00            
ATOM    833    O PHE A 111      -6.525  24.311  13.392  2.00  1.00            
ATOM    834    N LEU A 112      -5.630  22.308  13.917  2.00  1.00            
ATOM    835   CA LEU A 112      -5.864  22.417  15.324  2.00  1.00            
ATOM    836   CB LEU A 112      -5.587  23.813  15.912  2.00  1.00            
ATOM    837   CG LEU A 112      -4.079  24.138  15.946  2.00  1.00            
ATOM    838  CD1 LEU A 112      -3.467  24.100  14.537  2.00  1.00            
ATOM    839  CD2 LEU A 112      -3.799  25.457  16.685  2.00  1.00            
ATOM    840    C LEU A 112      -7.274  21.981  15.574  2.00  1.00            
ATOM    841    O LEU A 112      -7.583  21.479  16.651  2.00  1.00            
ATOM    842    N TYR A 113      -8.179  22.141  14.587  2.00  1.00            
ATOM    843   CA TYR A 113      -9.468  21.512  14.688  2.00  1.00            
ATOM    844   CB TYR A 113     -10.469  22.051  13.647  2.00  1.00            
ATOM    845   CG TYR A 113     -11.616  21.113  13.513  2.00  1.00            
ATOM    846  CD1 TYR A 113     -12.650  21.093  14.421  2.00  1.00            
ATOM    847  CD2 TYR A 113     -11.654  20.252  12.440  2.00  1.00            
ATOM    848  CE1 TYR A 113     -13.697  20.214  14.260  2.00  1.00            
ATOM    849  CE2 TYR A 113     -12.697  19.374  12.275  2.00  1.00            
ATOM    850   CZ TYR A 113     -13.723  19.353  13.187  2.00  1.00            
ATOM    851   OH TYR A 113     -14.798  18.453  13.024  2.00  1.00            
ATOM    852    C TYR A 113      -9.205  20.063  14.424  2.00  1.00            
ATOM    853    O TYR A 113      -9.709  19.180  15.118  2.00  1.00            
ATOM    854    N TYR A 114      -8.362  19.810  13.400  2.00  1.00            
ATOM    855   CA TYR A 114      -8.004  18.496  12.938  2.00  1.00            
ATOM    856   CB TYR A 114      -7.133  18.501  11.670  2.00  1.00            
ATOM    857   CG TYR A 114      -7.941  18.970  10.511  2.00  1.00            
ATOM    858  CD1 TYR A 114      -8.786  18.103   9.857  2.00  1.00            
ATOM    859  CD2 TYR A 114      -7.848  20.269  10.069  2.00  1.00            
ATOM    860  CE1 TYR A 114      -9.531  18.524   8.780  2.00  1.00            
ATOM    861  CE2 TYR A 114      -8.591  20.696   8.994  2.00  1.00            
ATOM    862   CZ TYR A 114      -9.435  19.825   8.348  2.00  1.00            
ATOM    863   OH TYR A 114     -10.195  20.268   7.245  2.00  1.00            
ATOM    864    C TYR A 114      -7.206  17.750  13.955  2.00  1.00            
ATOM    865    O TYR A 114      -7.468  16.580  14.228  2.00  1.00            
ATOM    866    N ALA A 115      -6.222  18.427  14.567  1.00  1.00            
ATOM    867   CA ALA A 115      -5.263  17.743  15.380  1.00  1.00            
ATOM    868   CB ALA A 115      -4.197  18.678  15.977  1.00  1.00            
ATOM    869    C ALA A 115      -5.884  16.997  16.513  1.00  1.00            
ATOM    870    O ALA A 115      -6.813  17.431  17.192  1.00  1.00            
ATOM    871    N PRO A 116      -5.339  15.817  16.648  1.00  1.00            
ATOM    872   CA PRO A 116      -5.724  14.905  17.691  1.00  1.00            
ATOM    873   CD PRO A 116      -4.882  15.116  15.458  1.00  1.00            
ATOM    874   CB PRO A 116      -5.194  13.537  17.267  1.00  1.00            
ATOM    875   CG PRO A 116      -5.133  13.627  15.733  1.00  1.00            
ATOM    876    C PRO A 116      -5.160  15.379  18.995  1.00  1.00            
ATOM    877    O PRO A 116      -5.567  14.862  20.034  1.00  1.00            
ATOM    878    N PHE A 117      -4.223  16.352  18.972  1.00  1.00            
ATOM    879   CA PHE A 117      -3.564  16.724  20.193  1.00  1.00            
ATOM    880   CB PHE A 117      -2.030  16.725  20.079  1.00  1.00            
ATOM    881   CG PHE A 117      -1.629  17.814  19.142  1.00  1.00            
ATOM    882  CD1 PHE A 117      -1.646  17.609  17.781  1.00  1.00            
ATOM    883  CD2 PHE A 117      -1.251  19.047  19.623  1.00  1.00            
ATOM    884  CE1 PHE A 117      -1.279  18.611  16.916  1.00  1.00            
ATOM    885  CE2 PHE A 117      -0.882  20.053  18.762  1.00  1.00            
ATOM    886   CZ PHE A 117      -0.894  19.837  17.405  1.00  1.00            
ATOM    887    C PHE A 117      -3.973  18.091  20.626  1.00  1.00            
ATOM    888    O PHE A 117      -4.370  18.927  19.816  1.00  1.00            
ATOM    889    N ASP A 118      -3.902  18.337  21.954  1.00  1.00            
ATOM    890   CA ASP A 118      -4.272  19.623  22.459  1.00  1.00            
ATOM    891   CB ASP A 118      -5.495  19.609  23.398  1.00  1.00            
ATOM    892   CG ASP A 118      -5.233  18.666  24.559  1.00  1.00            
ATOM    893  OD1 ASP A 118      -5.346  17.431  24.343  1.00  1.00            
ATOM    894  OD2 ASP A 118      -4.920  19.160  25.674  1.00  1.00            
ATOM    895    C ASP A 118      -3.125  20.295  23.163  1.00  1.00            
ATOM    896    O ASP A 118      -2.769  19.941  24.286  1.00  1.00            
ATOM    897    N GLY A 119      -2.522  21.315  22.513  4.00  1.00            
ATOM    898   CA GLY A 119      -1.475  22.082  23.135  4.00  1.00            
ATOM    899    C GLY A 119      -0.133  21.620  22.657  4.00  1.00            
ATOM    900    O GLY A 119       0.019  20.506  22.158  4.00  1.00            
ATOM    901    N ILE A 120       0.882  22.501  22.802  4.00  1.00            
ATOM    902   CA ILE A 120       2.219  22.182  22.390  4.00  1.00            
ATOM    903   CB ILE A 120       2.656  22.931  21.164  4.00  1.00            
ATOM    904  CG1 ILE A 120       1.825  22.494  19.945  4.00  1.00            
ATOM    905  CG2 ILE A 120       4.171  22.730  20.996  4.00  1.00            
ATOM    906  CD1 ILE A 120       1.998  21.018  19.591  4.00  1.00            
ATOM    907    C ILE A 120       3.184  22.526  23.488  4.00  1.00            
ATOM    908    O ILE A 120       3.071  23.569  24.132  4.00  1.00            
ATOM    909    N LEU A 121       4.153  21.617  23.736  4.00  1.00            
ATOM    910   CA LEU A 121       5.212  21.815  24.688  4.00  1.00            
ATOM    911   CB LEU A 121       5.583  20.565  25.503  4.00  1.00            
ATOM    912   CG LEU A 121       4.482  20.110  26.478  4.00  1.00            
ATOM    913  CD1 LEU A 121       4.934  18.894  27.304  4.00  1.00            
ATOM    914  CD2 LEU A 121       3.993  21.279  27.349  4.00  1.00            
ATOM    915    C LEU A 121       6.383  22.156  23.842  4.00  1.00            
ATOM    916    O LEU A 121       6.332  21.984  22.625  4.00  1.00            
ATOM    917    N GLY A 122       7.470  22.683  24.430  4.00  1.00            
ATOM    918   CA GLY A 122       8.525  22.997  23.522  4.00  1.00            
ATOM    919    C GLY A 122       9.845  22.908  24.194  4.00  1.00            
ATOM    920    O GLY A 122      10.025  23.342  25.331  4.00  1.00            
ATOM    921    N LEU A 123      10.813  22.318  23.470  1.00  1.00            
ATOM    922   CA LEU A 123      12.159  22.296  23.942  1.00  1.00            
ATOM    923   CB LEU A 123      12.826  20.906  23.943  1.00  1.00            
ATOM    924   CG LEU A 123      12.185  19.817  24.818  1.00  1.00            
ATOM    925  CD1 LEU A 123      10.777  19.450  24.326  1.00  1.00            
ATOM    926  CD2 LEU A 123      13.107  18.589  24.911  1.00  1.00            
ATOM    927    C LEU A 123      12.921  23.005  22.902  1.00  1.00            
ATOM    928    O LEU A 123      13.487  22.410  21.987  1.00  1.00            
ATOM    929    N ALA A 124      12.944  24.319  23.041  1.00  1.00            
ATOM    930   CA ALA A 124      13.694  25.154  22.187  1.00  1.00            
ATOM    931   CB ALA A 124      12.838  26.068  21.294  1.00  1.00            
ATOM    932    C ALA A 124      14.323  26.003  23.231  1.00  1.00            
ATOM    933    O ALA A 124      14.222  25.675  24.412  1.00  1.00            
ATOM    934    N TYR A 125      14.994  27.100  22.876  1.00  1.00            
ATOM    935   CA TYR A 125      15.643  27.747  23.972  1.00  1.00            
ATOM    936   CB TYR A 125      17.163  27.888  23.733  1.00  1.00            
ATOM    937   CG TYR A 125      17.855  28.409  24.950  1.00  1.00            
ATOM    938  CD1 TYR A 125      18.257  27.555  25.953  1.00  1.00            
ATOM    939  CD2 TYR A 125      18.116  29.750  25.088  1.00  1.00            
ATOM    940  CE1 TYR A 125      18.902  28.032  27.072  1.00  1.00            
ATOM    941  CE2 TYR A 125      18.759  30.237  26.202  1.00  1.00            
ATOM    942   CZ TYR A 125      19.154  29.377  27.198  1.00  1.00            
ATOM    943   OH TYR A 125      19.817  29.870  28.342  1.00  1.00            
ATOM    944    C TYR A 125      15.076  29.108  24.155  1.00  1.00            
ATOM    945    O TYR A 125      14.543  29.714  23.225  1.00  1.00            
ATOM    946    N PRO A 126      15.150  29.593  25.367  2.00  1.00            
ATOM    947   CA PRO A 126      14.657  30.900  25.663  2.00  1.00            
ATOM    948   CD PRO A 126      15.316  28.786  26.559  2.00  1.00            
ATOM    949   CB PRO A 126      14.820  31.085  27.177  2.00  1.00            
ATOM    950   CG PRO A 126      15.608  29.838  27.643  2.00  1.00            
ATOM    951    C PRO A 126      15.394  31.839  24.774  2.00  1.00            
ATOM    952    O PRO A 126      16.599  32.026  24.940  2.00  1.00            
ATOM    953    N SER A 127      14.653  32.459  23.840  2.00  1.00            
ATOM    954   CA SER A 127      15.185  33.295  22.809  2.00  1.00            
ATOM    955   CB SER A 127      16.245  32.585  21.950  2.00  1.00            
ATOM    956   OG SER A 127      16.735  33.460  20.947  2.00  1.00            
ATOM    957    C SER A 127      13.983  33.539  21.953  2.00  1.00            
ATOM    958    O SER A 127      13.443  34.643  21.887  2.00  1.00            
ATOM    959    N ILE A 128      13.543  32.452  21.290  2.00  1.00            
ATOM    960   CA ILE A 128      12.425  32.352  20.393  2.00  1.00            
ATOM    961   CB ILE A 128      12.304  30.977  19.807  2.00  1.00            
ATOM    962  CG1 ILE A 128      13.611  30.572  19.106  2.00  1.00            
ATOM    963  CG2 ILE A 128      11.078  30.965  18.878  2.00  1.00            
ATOM    964  CD1 ILE A 128      14.006  31.495  17.955  2.00  1.00            
ATOM    965    C ILE A 128      11.144  32.614  21.128  2.00  1.00            
ATOM    966    O ILE A 128      10.233  33.182  20.525  2.00  1.00            
ATOM    967    N SER A 129      11.045  32.182  22.418  1.00  1.00            
ATOM    968   CA SER A 129       9.855  32.251  23.246  1.00  1.00            
ATOM    969   CB SER A 129      10.146  32.146  24.754  1.00  1.00            
ATOM    970   OG SER A 129       8.934  32.223  25.491  1.00  1.00            
ATOM    971    C SER A 129       9.175  33.559  22.986  1.00  1.00            
ATOM    972    O SER A 129       9.784  34.624  23.073  1.00  1.00            
ATOM    973    N ALA A 130       7.875  33.485  22.629  2.00  1.00            
ATOM    974   CA ALA A 130       7.189  34.633  22.110  2.00  1.00            
ATOM    975   CB ALA A 130       5.756  34.302  21.658  2.00  1.00            
ATOM    976    C ALA A 130       7.097  35.788  23.065  2.00  1.00            
ATOM    977    O ALA A 130       7.565  36.881  22.752  2.00  1.00            
ATOM    978    N SER A 131       6.506  35.588  24.258  2.00  1.00            
ATOM    979   CA SER A 131       6.350  36.672  25.194  2.00  1.00            
ATOM    980   CB SER A 131       5.195  36.441  26.182  2.00  1.00            
ATOM    981   OG SER A 131       5.077  37.554  27.056  2.00  1.00            
ATOM    982    C SER A 131       7.609  36.800  25.981  2.00  1.00            
ATOM    983    O SER A 131       7.846  37.821  26.625  2.00  1.00            
ATOM    984    N GLY A 132       8.472  35.768  25.923  2.00  1.00            
ATOM    985   CA GLY A 132       9.636  35.774  26.758  2.00  1.00            
ATOM    986    C GLY A 132       9.337  34.883  27.926  2.00  1.00            
ATOM    987    O GLY A 132      10.056  34.895  28.925  2.00  1.00            
ATOM    988    N ALA A 133       8.254  34.084  27.825  1.00  1.00            
ATOM    989   CA ALA A 133       7.886  33.168  28.874  1.00  1.00            
ATOM    990   CB ALA A 133       6.603  32.374  28.576  1.00  1.00            
ATOM    991    C ALA A 133       9.017  32.185  28.997  1.00  1.00            
ATOM    992    O ALA A 133       9.768  31.971  28.047  1.00  1.00            
ATOM    993    N THR A 134       9.190  31.586  30.198  1.00  1.00            
ATOM    994   CA THR A 134      10.260  30.653  30.438  1.00  1.00            
ATOM    995   CB THR A 134      10.623  30.553  31.892  1.00  1.00            
ATOM    996  OG1 THR A 134       9.522  30.058  32.638  1.00  1.00            
ATOM    997  CG2 THR A 134      11.013  31.957  32.388  1.00  1.00            
ATOM    998    C THR A 134       9.813  29.278  29.987  1.00  1.00            
ATOM    999    O THR A 134       8.644  28.917  30.124  1.00  1.00            
ATOM   1000    N PRO A 135      10.724  28.518  29.420  1.00  1.00            
ATOM   1001   CA PRO A 135      10.410  27.180  28.949  1.00  1.00            
ATOM   1002   CD PRO A 135      11.681  29.167  28.535  1.00  1.00            
ATOM   1003   CB PRO A 135      11.460  26.841  27.898  1.00  1.00            
ATOM   1004   CG PRO A 135      11.874  28.214  27.346  1.00  1.00            
ATOM   1005    C PRO A 135      10.315  26.146  30.052  1.00  1.00            
ATOM   1006    O PRO A 135      10.778  26.415  31.157  1.00  1.00            
ATOM   1007    N VAL A 136       9.715  24.963  29.757  2.00  1.00            
ATOM   1008   CA VAL A 136       9.520  23.889  30.709  2.00  1.00            
ATOM   1009   CB VAL A 136       8.905  22.667  30.088  2.00  1.00            
ATOM   1010  CG1 VAL A 136       8.824  21.562  31.157  2.00  1.00            
ATOM   1011  CG2 VAL A 136       7.561  23.041  29.454  2.00  1.00            
ATOM   1012    C VAL A 136      10.854  23.435  31.208  2.00  1.00            
ATOM   1013    O VAL A 136      11.088  23.373  32.413  2.00  1.00            
ATOM   1014    N PHE A 137      11.778  23.130  30.279  2.00  1.00            
ATOM   1015   CA PHE A 137      13.038  22.564  30.660  2.00  1.00            
ATOM   1016   CB PHE A 137      13.913  22.146  29.468  2.00  1.00            
ATOM   1017   CG PHE A 137      15.029  21.329  30.027  2.00  1.00            
ATOM   1018  CD1 PHE A 137      14.881  19.970  30.184  2.00  1.00            
ATOM   1019  CD2 PHE A 137      16.215  21.914  30.404  2.00  1.00            
ATOM   1020  CE1 PHE A 137      15.899  19.204  30.700  2.00  1.00            
ATOM   1021  CE2 PHE A 137      17.238  21.153  30.922  2.00  1.00            
ATOM   1022   CZ PHE A 137      17.082  19.794  31.070  2.00  1.00            
ATOM   1023    C PHE A 137      13.824  23.551  31.461  2.00  1.00            
ATOM   1024    O PHE A 137      14.392  23.206  32.496  2.00  1.00            
ATOM   1025    N ASP A 138      13.860  24.818  31.013  2.00  1.00            
ATOM   1026   CA ASP A 138      14.646  25.815  31.681  2.00  1.00            
ATOM   1027   CB ASP A 138      14.468  27.201  31.049  2.00  1.00            
ATOM   1028   CG ASP A 138      15.042  27.135  29.643  2.00  1.00            
ATOM   1029  OD1 ASP A 138      16.280  26.941  29.512  2.00  1.00            
ATOM   1030  OD2 ASP A 138      14.241  27.261  28.679  2.00  1.00            
ATOM   1031    C ASP A 138      14.123  25.893  33.064  2.00  1.00            
ATOM   1032    O ASP A 138      14.880  26.006  34.026  2.00  1.00            
ATOM   1033    N ASN A 139      12.791  25.813  33.194  2.00  1.00            
ATOM   1034   CA ASN A 139      12.227  25.919  34.495  2.00  1.00            
ATOM   1035   CB ASN A 139      10.688  25.865  34.509  2.00  1.00            
ATOM   1036   CG ASN A 139      10.166  27.184  33.957  2.00  1.00            
ATOM   1037  OD1 ASN A 139      10.911  27.969  33.375  2.00  1.00            
ATOM   1038  ND2 ASN A 139       8.846  27.444  34.161  2.00  1.00            
ATOM   1039    C ASN A 139      12.719  24.793  35.334  2.00  1.00            
ATOM   1040    O ASN A 139      13.113  24.987  36.483  2.00  1.00            
ATOM   1041    N LEU A 140      12.733  23.575  34.772  2.00  1.00            
ATOM   1042   CA LEU A 140      13.151  22.468  35.572  2.00  1.00            
ATOM   1043   CB LEU A 140      13.030  21.115  34.856  2.00  1.00            
ATOM   1044   CG LEU A 140      11.568  20.680  34.665  2.00  1.00            
ATOM   1045  CD1 LEU A 140      11.469  19.316  33.963  2.00  1.00            
ATOM   1046  CD2 LEU A 140      10.812  20.718  36.002  2.00  1.00            
ATOM   1047    C LEU A 140      14.576  22.666  35.971  2.00  1.00            
ATOM   1048    O LEU A 140      14.941  22.433  37.121  2.00  1.00            
ATOM   1049    N TRP A 141      15.420  23.125  35.030  2.00  1.00            
ATOM   1050   CA TRP A 141      16.803  23.345  35.335  2.00  1.00            
ATOM   1051   CB TRP A 141      17.630  23.799  34.126  2.00  1.00            
ATOM   1052   CG TRP A 141      18.977  24.342  34.523  2.00  1.00            
ATOM   1053  CD2 TRP A 141      19.945  23.606  35.284  2.00  1.00            
ATOM   1054  CD1 TRP A 141      19.498  25.590  34.340  2.00  1.00            
ATOM   1055  NE1 TRP A 141      20.748  25.664  34.907  2.00  1.00            
ATOM   1056  CE2 TRP A 141      21.031  24.452  35.500  2.00  1.00            
ATOM   1057  CE3 TRP A 141      19.919  22.335  35.779  2.00  1.00            
ATOM   1058  CZ2 TRP A 141      22.118  24.032  36.211  2.00  1.00            
ATOM   1059  CZ3 TRP A 141      21.025  21.907  36.480  2.00  1.00            
ATOM   1060  CH2 TRP A 141      22.103  22.740  36.690  2.00  1.00            
ATOM   1061    C TRP A 141      16.914  24.400  36.380  2.00  1.00            
ATOM   1062    O TRP A 141      17.734  24.277  37.288  2.00  1.00            
ATOM   1063    N ASP A 142      16.089  25.461  36.289  2.00  1.00            
ATOM   1064   CA ASP A 142      16.204  26.517  37.249  2.00  1.00            
ATOM   1065   CB ASP A 142      15.162  27.635  37.065  2.00  1.00            
ATOM   1066   CG ASP A 142      15.563  28.472  35.859  2.00  1.00            
ATOM   1067  OD1 ASP A 142      16.616  28.159  35.242  2.00  1.00            
ATOM   1068  OD2 ASP A 142      14.826  29.444  35.547  2.00  1.00            
ATOM   1069    C ASP A 142      15.982  25.922  38.595  2.00  1.00            
ATOM   1070    O ASP A 142      16.734  26.193  39.530  2.00  1.00            
ATOM   1071    N GLN A 143      14.955  25.069  38.728  3.00  1.00            
ATOM   1072   CA GLN A 143      14.763  24.470  40.009  3.00  1.00            
ATOM   1073   CB GLN A 143      13.521  23.574  40.158  3.00  1.00            
ATOM   1074   CG GLN A 143      13.490  22.920  41.547  3.00  1.00            
ATOM   1075   CD GLN A 143      12.179  22.174  41.740  3.00  1.00            
ATOM   1076  OE1 GLN A 143      12.162  20.970  41.996  3.00  1.00            
ATOM   1077  NE2 GLN A 143      11.046  22.916  41.636  3.00  1.00            
ATOM   1078    C GLN A 143      15.935  23.590  40.280  3.00  1.00            
ATOM   1079    O GLN A 143      16.392  23.487  41.417  3.00  1.00            
ATOM   1080    N GLY A 144      16.474  22.941  39.230  3.00  1.00            
ATOM   1081   CA GLY A 144      17.535  22.011  39.463  3.00  1.00            
ATOM   1082    C GLY A 144      16.886  20.674  39.602  3.00  1.00            
ATOM   1083    O GLY A 144      17.470  19.731  40.134  3.00  1.00            
ATOM   1084    N LEU A 145      15.638  20.577  39.106  1.00  1.00            
ATOM   1085   CA LEU A 145      14.863  19.375  39.186  1.00  1.00            
ATOM   1086   CB LEU A 145      13.464  19.543  38.574  1.00  1.00            
ATOM   1087   CG LEU A 145      12.558  18.312  38.755  1.00  1.00            
ATOM   1088  CD1 LEU A 145      12.296  18.032  40.244  1.00  1.00            
ATOM   1089  CD2 LEU A 145      11.256  18.460  37.952  1.00  1.00            
ATOM   1090    C LEU A 145      15.600  18.318  38.425  1.00  1.00            
ATOM   1091    O LEU A 145      15.681  17.172  38.864  1.00  1.00            
ATOM   1092    N VAL A 146      16.185  18.680  37.266  1.00  1.00            
ATOM   1093   CA VAL A 146      16.839  17.679  36.477  1.00  1.00            
ATOM   1094   CB VAL A 146      16.672  17.874  34.998  1.00  1.00            
ATOM   1095  CG1 VAL A 146      17.414  19.157  34.586  1.00  1.00            
ATOM   1096  CG2 VAL A 146      17.161  16.604  34.277  1.00  1.00            
ATOM   1097    C VAL A 146      18.312  17.671  36.755  1.00  1.00            
ATOM   1098    O VAL A 146      18.938  18.717  36.916  1.00  1.00            
ATOM   1099    N SER A 147      18.892  16.454  36.828  1.00  1.00            
ATOM   1100   CA SER A 147      20.292  16.271  37.088  1.00  1.00            
ATOM   1101   CB SER A 147      20.694  14.792  37.204  1.00  1.00            
ATOM   1102   OG SER A 147      20.055  14.200  38.326  1.00  1.00            
ATOM   1103    C SER A 147      21.087  16.850  35.960  1.00  1.00            
ATOM   1104    O SER A 147      21.948  17.704  36.166  1.00  1.00            
ATOM   1105    N GLN A 148      20.791  16.411  34.722  1.00  1.00            
ATOM   1106   CA GLN A 148      21.555  16.853  33.592  1.00  1.00            
ATOM   1107   CB GLN A 148      21.988  15.689  32.684  1.00  1.00            
ATOM   1108   CG GLN A 148      22.927  14.708  33.393  1.00  1.00            
ATOM   1109   CD GLN A 148      23.170  13.515  32.479  1.00  1.00            
ATOM   1110  OE1 GLN A 148      24.211  13.409  31.832  1.00  1.00            
ATOM   1111  NE2 GLN A 148      22.182  12.583  32.429  1.00  1.00            
ATOM   1112    C GLN A 148      20.696  17.762  32.797  1.00  1.00            
ATOM   1113    O GLN A 148      19.480  17.587  32.723  1.00  1.00            
ATOM   1114    N ASP A 149      21.321  18.785  32.194  1.00  1.00            
ATOM   1115   CA ASP A 149      20.551  19.692  31.409  1.00  1.00            
ATOM   1116   CB ASP A 149      21.213  21.070  31.277  1.00  1.00            
ATOM   1117   CG ASP A 149      21.293  21.646  32.677  1.00  1.00            
ATOM   1118  OD1 ASP A 149      20.839  20.938  33.614  1.00  1.00            
ATOM   1119  OD2 ASP A 149      21.808  22.785  32.832  1.00  1.00            
ATOM   1120    C ASP A 149      20.531  19.107  30.038  1.00  1.00            
ATOM   1121    O ASP A 149      20.743  19.804  29.048  1.00  1.00            
ATOM   1122    N LEU A 150      20.267  17.792  29.955  4.00  1.00            
ATOM   1123   CA LEU A 150      20.255  17.131  28.685  4.00  1.00            
ATOM   1124   CB LEU A 150      21.332  16.036  28.603  4.00  1.00            
ATOM   1125   CG LEU A 150      22.718  16.513  29.087  4.00  1.00            
ATOM   1126  CD1 LEU A 150      23.771  15.400  28.960  4.00  1.00            
ATOM   1127  CD2 LEU A 150      23.138  17.838  28.430  4.00  1.00            
ATOM   1128    C LEU A 150      18.936  16.426  28.631  4.00  1.00            
ATOM   1129    O LEU A 150      18.498  15.841  29.620  4.00  1.00            
ATOM   1130    N PHE A 151      18.258  16.479  27.472  4.00  1.00            
ATOM   1131   CA PHE A 151      16.985  15.835  27.322  4.00  1.00            
ATOM   1132   CB PHE A 151      15.904  16.871  26.979  4.00  1.00            
ATOM   1133   CG PHE A 151      14.561  16.282  27.186  4.00  1.00            
ATOM   1134  CD1 PHE A 151      13.975  16.319  28.429  4.00  1.00            
ATOM   1135  CD2 PHE A 151      13.890  15.707  26.137  4.00  1.00            
ATOM   1136  CE1 PHE A 151      12.728  15.778  28.629  4.00  1.00            
ATOM   1137  CE2 PHE A 151      12.646  15.169  26.335  4.00  1.00            
ATOM   1138   CZ PHE A 151      12.061  15.199  27.578  4.00  1.00            
ATOM   1139    C PHE A 151      17.191  14.940  26.123  4.00  1.00            
ATOM   1140    O PHE A 151      17.942  15.302  25.218  4.00  1.00            
ATOM   1141    N SER A 152      16.566  13.742  26.072  4.00  1.00            
ATOM   1142   CA SER A 152      16.823  12.878  24.943  4.00  1.00            
ATOM   1143   CB SER A 152      17.491  11.544  25.322  4.00  1.00            
ATOM   1144   OG SER A 152      16.614  10.772  26.129  4.00  1.00            
ATOM   1145    C SER A 152      15.518  12.542  24.265  4.00  1.00            
ATOM   1146    O SER A 152      14.465  12.560  24.899  4.00  1.00            
ATOM   1147    N VAL A 153      15.555  12.247  22.938  4.00  1.00            
ATOM   1148   CA VAL A 153      14.359  11.896  22.205  4.00  1.00            
ATOM   1149   CB VAL A 153      13.992  12.892  21.145  4.00  1.00            
ATOM   1150  CG1 VAL A 153      12.781  12.344  20.372  4.00  1.00            
ATOM   1151  CG2 VAL A 153      13.750  14.259  21.807  4.00  1.00            
ATOM   1152    C VAL A 153      14.584  10.592  21.505  4.00  1.00            
ATOM   1153    O VAL A 153      15.602  10.391  20.844  4.00  1.00            
ATOM   1154    N TYR A 154      13.625   9.659  21.668  4.00  1.00            
ATOM   1155   CA TYR A 154      13.627   8.376  21.016  4.00  1.00            
ATOM   1156   CB TYR A 154      13.826   7.252  22.048  4.00  1.00            
ATOM   1157   CG TYR A 154      13.852   5.913  21.400  4.00  1.00            
ATOM   1158  CD1 TYR A 154      12.690   5.206  21.193  4.00  1.00            
ATOM   1159  CD2 TYR A 154      15.049   5.361  21.006  4.00  1.00            
ATOM   1160  CE1 TYR A 154      12.723   3.965  20.601  4.00  1.00            
ATOM   1161  CE2 TYR A 154      15.087   4.121  20.416  4.00  1.00            
ATOM   1162   CZ TYR A 154      13.924   3.421  20.213  4.00  1.00            
ATOM   1163   OH TYR A 154      13.966   2.147  19.607  4.00  1.00            
ATOM   1164    C TYR A 154      12.226   8.257  20.493  4.00  1.00            
ATOM   1165    O TYR A 154      11.276   8.236  21.274  4.00  1.00            
ATOM   1166    N LEU A 155      12.040   8.193  19.161  1.00  1.00            
ATOM   1167   CA LEU A 155      10.706   8.043  18.645  1.00  1.00            
ATOM   1168   CB LEU A 155      10.372   8.968  17.468  1.00  1.00            
ATOM   1169   CG LEU A 155       8.934   8.794  16.946  1.00  1.00            
ATOM   1170  CD1 LEU A 155       7.905   9.085  18.051  1.00  1.00            
ATOM   1171  CD2 LEU A 155       8.696   9.645  15.688  1.00  1.00            
ATOM   1172    C LEU A 155      10.671   6.652  18.148  1.00  1.00            
ATOM   1173    O LEU A 155      11.715   6.028  17.962  1.00  1.00            
ATOM   1174    N SER A 156       9.467   6.105  17.937  1.00  1.00            
ATOM   1175   CA SER A 156       9.496   4.746  17.526  1.00  1.00            
ATOM   1176   CB SER A 156       8.710   3.789  18.435  1.00  1.00            
ATOM   1177   OG SER A 156       9.407   3.612  19.660  1.00  1.00            
ATOM   1178    C SER A 156       8.950   4.606  16.157  1.00  1.00            
ATOM   1179    O SER A 156       8.251   5.478  15.645  1.00  1.00            
ATOM   1180    N SER A 157       9.323   3.483  15.521  1.00  1.00            
ATOM   1181   CA SER A 157       8.874   3.186  14.201  1.00  1.00            
ATOM   1182   CB SER A 157       9.901   2.401  13.368  1.00  1.00            
ATOM   1183   OG SER A 157      11.097   3.151  13.222  1.00  1.00            
ATOM   1184    C SER A 157       7.678   2.326  14.310  1.00  1.00            
ATOM   1185    O SER A 157       7.387   1.767  15.367  1.00  1.00            
ATOM   1186    N ASN A 158       6.928   2.211  13.197  3.00  1.00            
ATOM   1187   CA ASN A 158       5.694   1.493  13.260  3.00  1.00            
ATOM   1188   CB ASN A 158       5.799   0.088  13.877  3.00  1.00            
ATOM   1189   CG ASN A 158       6.464  -0.830  12.863  3.00  1.00            
ATOM   1190  OD1 ASN A 158       6.486  -0.541  11.667  3.00  1.00            
ATOM   1191  ND2 ASN A 158       7.010  -1.978  13.346  3.00  1.00            
ATOM   1192    C ASN A 158       4.824   2.335  14.131  3.00  1.00            
ATOM   1193    O ASN A 158       5.216   3.389  14.630  3.00  1.00            
ATOM   1194    N ASP A 159       3.565   1.955  14.323  3.00  1.00            
ATOM   1195   CA ASP A 159       2.940   2.813  15.267  3.00  1.00            
ATOM   1196   CB ASP A 159       1.406   2.838  15.147  3.00  1.00            
ATOM   1197   CG ASP A 159       1.038   3.524  13.841  3.00  1.00            
ATOM   1198  OD1 ASP A 159       1.693   4.546  13.504  3.00  1.00            
ATOM   1199  OD2 ASP A 159       0.103   3.027  13.158  3.00  1.00            
ATOM   1200    C ASP A 159       3.254   2.186  16.578  3.00  1.00            
ATOM   1201    O ASP A 159       2.368   1.699  17.280  3.00  1.00            
ATOM   1202    N ASP A 160       4.548   2.183  16.940  1.00  1.00            
ATOM   1203   CA ASP A 160       4.945   1.549  18.154  1.00  1.00            
ATOM   1204   CB ASP A 160       6.472   1.464  18.331  1.00  1.00            
ATOM   1205   CG ASP A 160       6.775   0.688  19.606  1.00  1.00            
ATOM   1206  OD1 ASP A 160       5.902  -0.110  20.041  1.00  1.00            
ATOM   1207  OD2 ASP A 160       7.887   0.886  20.166  1.00  1.00            
ATOM   1208    C ASP A 160       4.420   2.370  19.278  1.00  1.00            
ATOM   1209    O ASP A 160       4.332   3.593  19.193  1.00  1.00            
ATOM   1210    N SER A 161       4.026   1.688  20.364  1.00  1.00            
ATOM   1211   CA SER A 161       3.532   2.375  21.511  1.00  1.00            
ATOM   1212   CB SER A 161       3.022   1.419  22.603  1.00  1.00            
ATOM   1213   OG SER A 161       1.926   0.657  22.118  1.00  1.00            
ATOM   1214    C SER A 161       4.667   3.141  22.115  1.00  1.00            
ATOM   1215    O SER A 161       4.499   4.276  22.559  1.00  1.00            
ATOM   1216    N GLY A 162       5.869   2.531  22.122  1.00  1.00            
ATOM   1217   CA GLY A 162       7.007   3.122  22.765  1.00  1.00            
ATOM   1218    C GLY A 162       7.429   4.345  22.019  1.00  1.00            
ATOM   1219    O GLY A 162       7.261   4.456  20.806  1.00  1.00            
ATOM   1220    N SER A 163       7.969   5.313  22.783  4.00  1.00            
ATOM   1221   CA SER A 163       8.545   6.531  22.297  4.00  1.00            
ATOM   1222   CB SER A 163       7.567   7.433  21.526  4.00  1.00            
ATOM   1223   OG SER A 163       8.231   8.611  21.090  4.00  1.00            
ATOM   1224    C SER A 163       8.910   7.255  23.545  4.00  1.00            
ATOM   1225    O SER A 163       8.249   7.075  24.566  4.00  1.00            
ATOM   1226    N VAL A 164       9.968   8.086  23.542  4.00  1.00            
ATOM   1227   CA VAL A 164      10.180   8.670  24.826  4.00  1.00            
ATOM   1228   CB VAL A 164      10.860   7.735  25.787  4.00  1.00            
ATOM   1229  CG1 VAL A 164      12.239   7.356  25.219  4.00  1.00            
ATOM   1230  CG2 VAL A 164      10.922   8.408  27.168  4.00  1.00            
ATOM   1231    C VAL A 164      10.985   9.922  24.762  4.00  1.00            
ATOM   1232    O VAL A 164      11.905  10.062  23.959  4.00  1.00            
ATOM   1233    N VAL A 165      10.615  10.878  25.641  4.00  1.00            
ATOM   1234   CA VAL A 165      11.348  12.093  25.814  4.00  1.00            
ATOM   1235   CB VAL A 165      10.485  13.312  25.623  4.00  1.00            
ATOM   1236  CG1 VAL A 165      10.101  13.382  24.134  4.00  1.00            
ATOM   1237  CG2 VAL A 165       9.246  13.224  26.528  4.00  1.00            
ATOM   1238    C VAL A 165      11.898  12.014  27.203  4.00  1.00            
ATOM   1239    O VAL A 165      11.238  12.350  28.184  4.00  1.00            
ATOM   1240    N LEU A 166      13.149  11.533  27.317  4.00  1.00            
ATOM   1241   CA LEU A 166      13.744  11.427  28.613  4.00  1.00            
ATOM   1242   CB LEU A 166      15.043  10.603  28.634  4.00  1.00            
ATOM   1243   CG LEU A 166      14.847   9.108  28.322  4.00  1.00            
ATOM   1244  CD1 LEU A 166      14.078   8.397  29.447  4.00  1.00            
ATOM   1245  CD2 LEU A 166      14.202   8.907  26.942  4.00  1.00            
ATOM   1246    C LEU A 166      14.101  12.809  28.985  4.00  1.00            
ATOM   1247    O LEU A 166      14.444  13.632  28.139  4.00  1.00            
ATOM   1248    N LEU A 167      13.999  13.095  30.284  4.00  1.00            
ATOM   1249   CA LEU A 167      14.369  14.381  30.754  4.00  1.00            
ATOM   1250   CB LEU A 167      13.737  14.699  32.120  4.00  1.00            
ATOM   1251   CG LEU A 167      14.028  16.112  32.651  4.00  1.00            
ATOM   1252  CD1 LEU A 167      13.441  17.193  31.728  4.00  1.00            
ATOM   1253  CD2 LEU A 167      13.558  16.255  34.107  4.00  1.00            
ATOM   1254    C LEU A 167      15.851  14.261  30.908  4.00  1.00            
ATOM   1255    O LEU A 167      16.512  13.739  30.012  4.00  1.00            
ATOM   1256    N GLY A 168      16.428  14.763  32.018  3.00  1.00            
ATOM   1257   CA GLY A 168      17.845  14.594  32.171  3.00  1.00            
ATOM   1258    C GLY A 168      18.094  13.124  32.157  3.00  1.00            
ATOM   1259    O GLY A 168      17.681  12.404  33.064  3.00  1.00            
ATOM   1260    N GLY A 169      18.784  12.642  31.105  1.00  1.00            
ATOM   1261   CA GLY A 169      19.072  11.243  31.051  1.00  1.00            
ATOM   1262    C GLY A 169      19.237  10.821  29.623  1.00  1.00            
ATOM   1263    O GLY A 169      18.610  11.368  28.716  1.00  1.00            
ATOM   1264    N ILE A 170      20.118   9.823  29.408  1.00  1.00            
ATOM   1265   CA ILE A 170      20.330   9.190  28.137  1.00  1.00            
ATOM   1266   CB ILE A 170      21.715   9.370  27.585  1.00  1.00            
ATOM   1267  CG1 ILE A 170      21.989  10.849  27.270  1.00  1.00            
ATOM   1268  CG2 ILE A 170      21.869   8.436  26.374  1.00  1.00            
ATOM   1269  CD1 ILE A 170      23.463  11.140  26.994  1.00  1.00            
ATOM   1270    C ILE A 170      20.186   7.730  28.443  1.00  1.00            
ATOM   1271    O ILE A 170      20.771   7.235  29.405  1.00  1.00            
ATOM   1272    N ASP A 171      19.379   7.000  27.653  1.00  1.00            
ATOM   1273   CA ASP A 171      19.134   5.617  27.953  1.00  1.00            
ATOM   1274   CB ASP A 171      18.099   4.985  27.006  1.00  1.00            
ATOM   1275   CG ASP A 171      16.763   5.683  27.208  1.00  1.00            
ATOM   1276  OD1 ASP A 171      16.730   6.696  27.956  1.00  1.00            
ATOM   1277  OD2 ASP A 171      15.757   5.210  26.613  1.00  1.00            
ATOM   1278    C ASP A 171      20.387   4.795  27.793  1.00  1.00            
ATOM   1279    O ASP A 171      20.731   4.018  28.681  1.00  1.00            
ATOM   1280    N SER A 172      21.096   4.977  26.657  3.00  1.00            
ATOM   1281   CA SER A 172      22.271   4.252  26.221  3.00  1.00            
ATOM   1282   CB SER A 172      23.362   4.065  27.298  3.00  1.00            
ATOM   1283   OG SER A 172      23.036   3.001  28.182  3.00  1.00            
ATOM   1284    C SER A 172      21.838   2.895  25.752  3.00  1.00            
ATOM   1285    O SER A 172      22.561   2.230  25.011  3.00  1.00            
ATOM   1286    N SER A 173      20.628   2.456  26.151  3.00  1.00            
ATOM   1287   CA SER A 173      20.099   1.194  25.705  3.00  1.00            
ATOM   1288   CB SER A 173      18.931   0.717  26.585  3.00  1.00            
ATOM   1289   OG SER A 173      18.440  -0.528  26.114  3.00  1.00            
ATOM   1290    C SER A 173      19.585   1.355  24.308  3.00  1.00            
ATOM   1291    O SER A 173      19.802   0.490  23.460  3.00  1.00            
ATOM   1292    N TYR A 174      18.899   2.486  24.021  1.00  1.00            
ATOM   1293   CA TYR A 174      18.348   2.651  22.704  1.00  1.00            
ATOM   1294   CB TYR A 174      17.020   3.423  22.686  1.00  1.00            
ATOM   1295   CG TYR A 174      16.011   2.548  23.343  1.00  1.00            
ATOM   1296  CD1 TYR A 174      15.955   2.457  24.714  1.00  1.00            
ATOM   1297  CD2 TYR A 174      15.122   1.820  22.586  1.00  1.00            
ATOM   1298  CE1 TYR A 174      15.027   1.647  25.323  1.00  1.00            
ATOM   1299  CE2 TYR A 174      14.190   1.009  23.190  1.00  1.00            
ATOM   1300   CZ TYR A 174      14.143   0.922  24.560  1.00  1.00            
ATOM   1301   OH TYR A 174      13.190   0.090  25.184  1.00  1.00            
ATOM   1302    C TYR A 174      19.346   3.433  21.915  1.00  1.00            
ATOM   1303    O TYR A 174      19.043   4.492  21.367  1.00  1.00            
ATOM   1304    N TYR A 175      20.581   2.899  21.833  4.00  1.00            
ATOM   1305   CA TYR A 175      21.624   3.510  21.064  4.00  1.00            
ATOM   1306   CB TYR A 175      22.645   4.323  21.884  4.00  1.00            
ATOM   1307   CG TYR A 175      22.044   5.577  22.420  4.00  1.00            
ATOM   1308  CD1 TYR A 175      21.317   5.573  23.587  4.00  1.00            
ATOM   1309  CD2 TYR A 175      22.234   6.768  21.756  4.00  1.00            
ATOM   1310  CE1 TYR A 175      20.776   6.739  24.078  4.00  1.00            
ATOM   1311  CE2 TYR A 175      21.697   7.936  22.242  4.00  1.00            
ATOM   1312   CZ TYR A 175      20.965   7.921  23.404  4.00  1.00            
ATOM   1313   OH TYR A 175      20.413   9.119  23.906  4.00  1.00            
ATOM   1314    C TYR A 175      22.426   2.408  20.481  4.00  1.00            
ATOM   1315    O TYR A 175      22.518   1.318  21.044  4.00  1.00            
ATOM   1316    N THR A 176      23.021   2.672  19.311  1.00  1.00            
ATOM   1317   CA THR A 176      23.923   1.721  18.754  1.00  1.00            
ATOM   1318   CB THR A 176      23.398   0.997  17.547  1.00  1.00            
ATOM   1319  OG1 THR A 176      23.112   1.915  16.502  1.00  1.00            
ATOM   1320  CG2 THR A 176      22.125   0.229  17.946  1.00  1.00            
ATOM   1321    C THR A 176      25.117   2.512  18.345  1.00  1.00            
ATOM   1322    O THR A 176      25.002   3.690  18.013  1.00  1.00            
ATOM   1323    N GLY A 177      26.307   1.887  18.374  1.00  1.00            
ATOM   1324   CA GLY A 177      27.483   2.611  17.997  1.00  1.00            
ATOM   1325    C GLY A 177      27.799   3.598  19.073  1.00  1.00            
ATOM   1326    O GLY A 177      27.870   3.246  20.249  1.00  1.00            
ATOM   1327    N SER A 178      28.002   4.875  18.689  1.00  1.00            
ATOM   1328   CA SER A 178      28.414   5.843  19.663  1.00  1.00            
ATOM   1329   CB SER A 178      29.881   6.273  19.503  1.00  1.00            
ATOM   1330   OG SER A 178      30.740   5.154  19.655  1.00  1.00            
ATOM   1331    C SER A 178      27.611   7.082  19.523  1.00  1.00            
ATOM   1332    O SER A 178      26.645   7.150  18.765  1.00  1.00            
ATOM   1333    N LEU A 179      28.008   8.093  20.314  1.00  1.00            
ATOM   1334   CA LEU A 179      27.345   9.355  20.312  1.00  1.00            
ATOM   1335   CB LEU A 179      27.233   9.945  21.730  1.00  1.00            
ATOM   1336   CG LEU A 179      26.400  11.234  21.840  1.00  1.00            
ATOM   1337  CD1 LEU A 179      24.936  10.990  21.435  1.00  1.00            
ATOM   1338  CD2 LEU A 179      26.518  11.840  23.248  1.00  1.00            
ATOM   1339    C LEU A 179      28.163  10.274  19.462  1.00  1.00            
ATOM   1340    O LEU A 179      29.341  10.502  19.733  1.00  1.00            
ATOM   1341    N ASN A 180      27.556  10.814  18.386  4.00  1.00            
ATOM   1342   CA ASN A 180      28.278  11.720  17.540  4.00  1.00            
ATOM   1343   CB ASN A 180      28.061  11.519  16.032  4.00  1.00            
ATOM   1344   CG ASN A 180      29.142  12.332  15.330  4.00  1.00            
ATOM   1345  OD1 ASN A 180      28.895  12.990  14.322  4.00  1.00            
ATOM   1346  ND2 ASN A 180      30.383  12.282  15.885  4.00  1.00            
ATOM   1347    C ASN A 180      27.782  13.081  17.891  4.00  1.00            
ATOM   1348    O ASN A 180      26.690  13.221  18.440  4.00  1.00            
ATOM   1349    N TRP A 181      28.575  14.135  17.614  4.00  1.00            
ATOM   1350   CA TRP A 181      28.117  15.423  18.042  4.00  1.00            
ATOM   1351   CB TRP A 181      28.861  15.934  19.285  4.00  1.00            
ATOM   1352   CG TRP A 181      30.355  15.909  19.107  4.00  1.00            
ATOM   1353  CD2 TRP A 181      31.113  14.694  19.170  4.00  1.00            
ATOM   1354  CD1 TRP A 181      31.243  16.909  18.833  4.00  1.00            
ATOM   1355  NE1 TRP A 181      32.512  16.389  18.721  4.00  1.00            
ATOM   1356  CE2 TRP A 181      32.444  15.025  18.925  4.00  1.00            
ATOM   1357  CE3 TRP A 181      30.724  13.408  19.406  4.00  1.00            
ATOM   1358  CZ2 TRP A 181      33.414  14.063  18.913  4.00  1.00            
ATOM   1359  CZ3 TRP A 181      31.703  12.442  19.400  4.00  1.00            
ATOM   1360  CH2 TRP A 181      33.022  12.765  19.157  4.00  1.00            
ATOM   1361    C TRP A 181      28.278  16.456  16.976  4.00  1.00            
ATOM   1362    O TRP A 181      29.129  16.351  16.094  4.00  1.00            
ATOM   1363    N VAL A 182      27.408  17.489  17.041  4.00  1.00            
ATOM   1364   CA VAL A 182      27.468  18.610  16.150  4.00  1.00            
ATOM   1365   CB VAL A 182      26.454  18.574  15.046  4.00  1.00            
ATOM   1366  CG1 VAL A 182      25.048  18.639  15.665  4.00  1.00            
ATOM   1367  CG2 VAL A 182      26.755  19.732  14.077  4.00  1.00            
ATOM   1368    C VAL A 182      27.175  19.826  16.973  4.00  1.00            
ATOM   1369    O VAL A 182      26.393  19.775  17.919  4.00  1.00            
ATOM   1370    N PRO A 183      27.807  20.920  16.647  4.00  1.00            
ATOM   1371   CA PRO A 183      27.553  22.119  17.403  4.00  1.00            
ATOM   1372   CD PRO A 183      29.192  20.846  16.208  4.00  1.00            
ATOM   1373   CB PRO A 183      28.756  23.027  17.175  4.00  1.00            
ATOM   1374   CG PRO A 183      29.896  22.046  16.859  4.00  1.00            
ATOM   1375    C PRO A 183      26.267  22.736  16.996  4.00  1.00            
ATOM   1376    O PRO A 183      25.824  22.509  15.870  4.00  1.00            
ATOM   1377    N VAL A 184      25.644  23.516  17.893  1.00  1.00            
ATOM   1378   CA VAL A 184      24.434  24.154  17.493  1.00  1.00            
ATOM   1379   CB VAL A 184      23.448  24.367  18.610  1.00  1.00            
ATOM   1380  CG1 VAL A 184      24.083  25.262  19.691  1.00  1.00            
ATOM   1381  CG2 VAL A 184      22.161  24.949  18.003  1.00  1.00            
ATOM   1382    C VAL A 184      24.827  25.496  16.946  1.00  1.00            
ATOM   1383    O VAL A 184      25.542  26.260  17.595  1.00  1.00            
ATOM   1384    N SER A 185      24.396  25.799  15.706  1.00  1.00            
ATOM   1385   CA SER A 185      24.772  27.025  15.056  1.00  1.00            
ATOM   1386   CB SER A 185      24.333  27.068  13.582  1.00  1.00            
ATOM   1387   OG SER A 185      22.918  27.013  13.484  1.00  1.00            
ATOM   1388    C SER A 185      24.190  28.233  15.746  1.00  1.00            
ATOM   1389    O SER A 185      24.929  29.069  16.262  1.00  1.00            
ATOM   1390    N VAL A 186      22.844  28.351  15.781  1.00  1.00            
ATOM   1391   CA VAL A 186      22.194  29.488  16.384  1.00  1.00            
ATOM   1392   CB VAL A 186      21.319  30.260  15.439  1.00  1.00            
ATOM   1393  CG1 VAL A 186      22.206  30.863  14.337  1.00  1.00            
ATOM   1394  CG2 VAL A 186      20.221  29.325  14.908  1.00  1.00            
ATOM   1395    C VAL A 186      21.319  28.930  17.461  1.00  1.00            
ATOM   1396    O VAL A 186      20.869  27.787  17.392  1.00  1.00            
ATOM   1397    N GLU A 187      21.081  29.744  18.503  4.00  1.00            
ATOM   1398   CA GLU A 187      20.414  29.331  19.701  4.00  1.00            
ATOM   1399   CB GLU A 187      20.549  30.362  20.835  4.00  1.00            
ATOM   1400   CG GLU A 187      21.986  30.523  21.335  4.00  1.00            
ATOM   1401   CD GLU A 187      21.971  31.476  22.521  4.00  1.00            
ATOM   1402  OE1 GLU A 187      20.886  31.631  23.142  4.00  1.00            
ATOM   1403  OE2 GLU A 187      23.047  32.057  22.824  4.00  1.00            
ATOM   1404    C GLU A 187      18.944  29.016  19.577  4.00  1.00            
ATOM   1405    O GLU A 187      18.481  28.045  20.174  4.00  1.00            
ATOM   1406    N GLY A 188      18.164  29.786  18.795  3.00  1.00            
ATOM   1407   CA GLY A 188      16.727  29.695  18.911  3.00  1.00            
ATOM   1408    C GLY A 188      16.131  28.352  18.639  3.00  1.00            
ATOM   1409    O GLY A 188      15.351  27.855  19.449  3.00  1.00            
ATOM   1410    N TYR A 189      16.462  27.714  17.508  3.00  1.00            
ATOM   1411   CA TYR A 189      15.872  26.431  17.261  3.00  1.00            
ATOM   1412   CB TYR A 189      15.301  26.283  15.844  3.00  1.00            
ATOM   1413   CG TYR A 189      14.670  27.596  15.557  3.00  1.00            
ATOM   1414  CD1 TYR A 189      13.619  28.075  16.305  3.00  1.00            
ATOM   1415  CD2 TYR A 189      15.146  28.345  14.508  3.00  1.00            
ATOM   1416  CE1 TYR A 189      13.072  29.302  16.017  3.00  1.00            
ATOM   1417  CE2 TYR A 189      14.605  29.570  14.214  3.00  1.00            
ATOM   1418   CZ TYR A 189      13.570  30.048  14.975  3.00  1.00            
ATOM   1419   OH TYR A 189      13.021  31.308  14.674  3.00  1.00            
ATOM   1420    C TYR A 189      17.114  25.610  17.301  3.00  1.00            
ATOM   1421    O TYR A 189      18.184  26.143  17.009  3.00  1.00            
ATOM   1422    N TRP A 190      17.046  24.331  17.705  4.00  1.00            
ATOM   1423   CA TRP A 190      18.297  23.636  17.789  4.00  1.00            
ATOM   1424   CB TRP A 190      18.104  22.239  18.408  4.00  1.00            
ATOM   1425   CG TRP A 190      19.303  21.676  19.128  4.00  1.00            
ATOM   1426  CD2 TRP A 190      19.598  22.000  20.496  4.00  1.00            
ATOM   1427  CD1 TRP A 190      20.276  20.819  18.716  4.00  1.00            
ATOM   1428  NE1 TRP A 190      21.163  20.584  19.744  4.00  1.00            
ATOM   1429  CE2 TRP A 190      20.754  21.307  20.846  4.00  1.00            
ATOM   1430  CE3 TRP A 190      18.952  22.809  21.385  4.00  1.00            
ATOM   1431  CZ2 TRP A 190      21.287  21.414  22.100  4.00  1.00            
ATOM   1432  CZ3 TRP A 190      19.490  22.916  22.648  4.00  1.00            
ATOM   1433  CH2 TRP A 190      20.636  22.232  22.997  4.00  1.00            
ATOM   1434    C TRP A 190      18.746  23.549  16.362  4.00  1.00            
ATOM   1435    O TRP A 190      18.165  22.814  15.565  4.00  1.00            
ATOM   1436    N GLN A 191      19.794  24.322  16.000  4.00  1.00            
ATOM   1437   CA GLN A 191      20.146  24.396  14.610  4.00  1.00            
ATOM   1438   CB GLN A 191      20.022  25.803  14.001  4.00  1.00            
ATOM   1439   CG GLN A 191      18.573  26.297  13.948  4.00  1.00            
ATOM   1440   CD GLN A 191      18.539  27.613  13.184  4.00  1.00            
ATOM   1441  OE1 GLN A 191      17.807  28.535  13.540  4.00  1.00            
ATOM   1442  NE2 GLN A 191      19.344  27.700  12.092  4.00  1.00            
ATOM   1443    C GLN A 191      21.533  23.910  14.377  4.00  1.00            
ATOM   1444    O GLN A 191      22.404  23.998  15.241  4.00  1.00            
ATOM   1445    N ILE A 192      21.745  23.352  13.167  4.00  1.00            
ATOM   1446   CA ILE A 192      23.017  22.821  12.781  4.00  1.00            
ATOM   1447   CB ILE A 192      23.071  21.323  12.848  4.00  1.00            
ATOM   1448  CG1 ILE A 192      22.062  20.708  11.863  4.00  1.00            
ATOM   1449  CG2 ILE A 192      22.845  20.897  14.308  4.00  1.00            
ATOM   1450  CD1 ILE A 192      22.243  19.204  11.657  4.00  1.00            
ATOM   1451    C ILE A 192      23.272  23.196  11.367  4.00  1.00            
ATOM   1452    O ILE A 192      22.361  23.575  10.630  4.00  1.00            
ATOM   1453    N THR A 193      24.549  23.120  10.958  4.00  1.00            
ATOM   1454   CA THR A 193      24.866  23.402   9.596  4.00  1.00            
ATOM   1455   CB THR A 193      26.091  24.246   9.408  4.00  1.00            
ATOM   1456  OG1 THR A 193      25.933  25.496  10.063  4.00  1.00            
ATOM   1457  CG2 THR A 193      26.300  24.466   7.900  4.00  1.00            
ATOM   1458    C THR A 193      25.134  22.091   8.962  4.00  1.00            
ATOM   1459    O THR A 193      25.785  21.225   9.544  4.00  1.00            
ATOM   1460    N LEU A 194      24.605  21.905   7.746  4.00  1.00            
ATOM   1461   CA LEU A 194      24.796  20.649   7.104  4.00  1.00            
ATOM   1462   CB LEU A 194      23.473  20.025   6.617  4.00  1.00            
ATOM   1463   CG LEU A 194      23.607  18.607   6.029  4.00  1.00            
ATOM   1464  CD1 LEU A 194      23.939  17.579   7.124  4.00  1.00            
ATOM   1465  CD2 LEU A 194      22.366  18.221   5.207  4.00  1.00            
ATOM   1466    C LEU A 194      25.633  20.896   5.903  4.00  1.00            
ATOM   1467    O LEU A 194      25.595  21.975   5.313  4.00  1.00            
ATOM   1468    N ASP A 195      26.440  19.894   5.527  4.00  1.00            
ATOM   1469   CA ASP A 195      27.241  20.040   4.356  4.00  1.00            
ATOM   1470   CB ASP A 195      28.554  19.230   4.328  4.00  1.00            
ATOM   1471   CG ASP A 195      29.425  19.775   3.201  4.00  1.00            
ATOM   1472  OD1 ASP A 195      28.878  20.444   2.283  4.00  1.00            
ATOM   1473  OD2 ASP A 195      30.659  19.529   3.249  4.00  1.00            
ATOM   1474    C ASP A 195      26.390  19.689   3.157  4.00  1.00            
ATOM   1475    O ASP A 195      25.614  20.527   2.701  4.00  1.00            
ATOM   1476    N SER A 196      26.495  18.458   2.598  4.00  1.00            
ATOM   1477   CA SER A 196      25.731  18.176   1.404  4.00  1.00            
ATOM   1478   CB SER A 196      26.596  18.045   0.141  4.00  1.00            
ATOM   1479   OG SER A 196      27.296  19.251  -0.111  4.00  1.00            
ATOM   1480    C SER A 196      25.023  16.852   1.507  4.00  1.00            
ATOM   1481    O SER A 196      25.426  15.994   2.291  4.00  1.00            
ATOM   1482    N ILE A 197      23.920  16.652   0.730  4.00  1.00            
ATOM   1483   CA ILE A 197      23.232  15.401   0.918  4.00  1.00            
ATOM   1484   CB ILE A 197      21.790  15.356   0.469  4.00  1.00            
ATOM   1485  CG1 ILE A 197      21.608  15.435  -1.052  4.00  1.00            
ATOM   1486  CG2 ILE A 197      21.052  16.474   1.221  4.00  1.00            
ATOM   1487  CD1 ILE A 197      20.215  14.975  -1.482  4.00  1.00            
ATOM   1488    C ILE A 197      23.927  14.195   0.364  4.00  1.00            
ATOM   1489    O ILE A 197      24.392  13.361   1.135  4.00  1.00            
ATOM   1490    N THR A 198      24.088  14.110  -0.972  4.00  1.00            
ATOM   1491   CA THR A 198      24.692  12.987  -1.637  4.00  1.00            
ATOM   1492   CB THR A 198      25.866  12.365  -0.918  4.00  1.00            
ATOM   1493  OG1 THR A 198      26.862  13.353  -0.701  4.00  1.00            
ATOM   1494  CG2 THR A 198      26.461  11.213  -1.746  4.00  1.00            
ATOM   1495    C THR A 198      23.683  11.941  -2.008  4.00  1.00            
ATOM   1496    O THR A 198      22.648  11.776  -1.367  4.00  1.00            
ATOM   1497    N MET A 199      24.002  11.231  -3.110  4.00  1.00            
ATOM   1498   CA MET A 199      23.316  10.104  -3.676  4.00  1.00            
ATOM   1499   CB MET A 199      22.599  10.404  -5.009  4.00  1.00            
ATOM   1500   CG MET A 199      23.497  10.964  -6.115  4.00  1.00            
ATOM   1501   SD MET A 199      22.660  11.191  -7.713  4.00  1.00            
ATOM   1502   CE MET A 199      22.696   9.430  -8.159  4.00  1.00            
ATOM   1503    C MET A 199      24.446   9.155  -3.908  4.00  1.00            
ATOM   1504    O MET A 199      25.245   8.925  -3.002  4.00  1.00            
ATOM   1505    N ASP A 200      24.565   8.555  -5.105  3.00  1.00            
ATOM   1506   CA ASP A 200      25.690   7.680  -5.256  3.00  1.00            
ATOM   1507   CB ASP A 200      25.528   6.618  -6.358  3.00  1.00            
ATOM   1508   CG ASP A 200      24.575   5.545  -5.856  3.00  1.00            
ATOM   1509  OD1 ASP A 200      23.825   5.825  -4.884  3.00  1.00            
ATOM   1510  OD2 ASP A 200      24.595   4.425  -6.432  3.00  1.00            
ATOM   1511    C ASP A 200      26.904   8.478  -5.609  3.00  1.00            
ATOM   1512    O ASP A 200      27.222   8.658  -6.782  3.00  1.00            
ATOM   1513    N GLY A 201      27.606   8.996  -4.584  3.00  1.00            
ATOM   1514   CA GLY A 201      28.865   9.650  -4.801  3.00  1.00            
ATOM   1515    C GLY A 201      28.642  11.001  -5.397  3.00  1.00            
ATOM   1516    O GLY A 201      29.599  11.718  -5.684  3.00  1.00            
ATOM   1517    N GLU A 202      27.376  11.401  -5.600  4.00  1.00            
ATOM   1518   CA GLU A 202      27.184  12.690  -6.194  4.00  1.00            
ATOM   1519   CB GLU A 202      26.482  12.644  -7.559  4.00  1.00            
ATOM   1520   CG GLU A 202      27.356  11.963  -8.613  4.00  1.00            
ATOM   1521   CD GLU A 202      26.612  11.954  -9.938  4.00  1.00            
ATOM   1522  OE1 GLU A 202      26.379  13.061 -10.491  4.00  1.00            
ATOM   1523  OE2 GLU A 202      26.271  10.839 -10.414  4.00  1.00            
ATOM   1524    C GLU A 202      26.374  13.511  -5.244  4.00  1.00            
ATOM   1525    O GLU A 202      25.601  12.975  -4.451  4.00  1.00            
ATOM   1526    N THR A 203      26.545  14.849  -5.283  4.00  1.00            
ATOM   1527   CA THR A 203      25.828  15.671  -4.354  4.00  1.00            
ATOM   1528   CB THR A 203      26.609  16.855  -3.860  4.00  1.00            
ATOM   1529  OG1 THR A 203      27.795  16.425  -3.208  4.00  1.00            
ATOM   1530  CG2 THR A 203      25.727  17.654  -2.884  4.00  1.00            
ATOM   1531    C THR A 203      24.615  16.197  -5.031  4.00  1.00            
ATOM   1532    O THR A 203      24.699  16.988  -5.969  4.00  1.00            
ATOM   1533    N ILE A 204      23.437  15.739  -4.566  4.00  1.00            
ATOM   1534   CA ILE A 204      22.213  16.199  -5.141  4.00  1.00            
ATOM   1535   CB ILE A 204      21.339  15.039  -5.540  4.00  1.00            
ATOM   1536  CG1 ILE A 204      20.040  15.521  -6.203  4.00  1.00            
ATOM   1537  CG2 ILE A 204      21.157  14.116  -4.321  4.00  1.00            
ATOM   1538  CD1 ILE A 204      20.260  16.136  -7.583  4.00  1.00            
ATOM   1539    C ILE A 204      21.509  17.031  -4.123  4.00  1.00            
ATOM   1540    O ILE A 204      20.447  16.663  -3.625  4.00  1.00            
ATOM   1541    N ALA A 205      22.056  18.222  -3.825  4.00  1.00            
ATOM   1542   CA ALA A 205      21.429  19.029  -2.823  4.00  1.00            
ATOM   1543   CB ALA A 205      21.090  18.293  -1.518  4.00  1.00            
ATOM   1544    C ALA A 205      22.396  20.117  -2.455  4.00  1.00            
ATOM   1545    O ALA A 205      23.309  20.432  -3.217  4.00  1.00            
ATOM   1546    N CYS A 206      22.206  20.732  -1.264  1.00  1.00            
ATOM   1547   CA CYS A 206      23.032  21.832  -0.841  1.00  1.00            
ATOM   1548   CB CYS A 206      22.708  22.356   0.573  1.00  1.00            
ATOM   1549   SG CYS A 206      22.928  21.109   1.878  1.00  1.00            
ATOM   1550    C CYS A 206      24.477  21.445  -0.902  1.00  1.00            
ATOM   1551    O CYS A 206      24.972  20.671  -0.084  1.00  1.00            
ATOM   1552    N SER A 207      25.180  21.984  -1.920  3.00  1.00            
ATOM   1553   CA SER A 207      26.570  21.721  -2.177  3.00  1.00            
ATOM   1554   CB SER A 207      27.016  22.264  -3.544  3.00  1.00            
ATOM   1555   OG SER A 207      26.265  21.647  -4.579  3.00  1.00            
ATOM   1556    C SER A 207      27.468  22.336  -1.155  3.00  1.00            
ATOM   1557    O SER A 207      28.177  21.644  -0.428  3.00  1.00            
ATOM   1558    N GLY A 208      27.466  23.677  -1.072  3.00  1.00            
ATOM   1559   CA GLY A 208      28.391  24.319  -0.190  3.00  1.00            
ATOM   1560    C GLY A 208      28.069  23.937   1.208  3.00  1.00            
ATOM   1561    O GLY A 208      28.950  23.630   2.008  3.00  1.00            
ATOM   1562    N GLY A 209      26.769  23.947   1.525  1.00  1.00            
ATOM   1563   CA GLY A 209      26.331  23.645   2.846  1.00  1.00            
ATOM   1564    C GLY A 209      24.976  24.250   2.929  1.00  1.00            
ATOM   1565    O GLY A 209      24.514  24.882   1.981  1.00  1.00            
ATOM   1566    N CYS A 210      24.291  24.068   4.066  4.00  1.00            
ATOM   1567   CA CYS A 210      22.985  24.633   4.169  4.00  1.00            
ATOM   1568   CB CYS A 210      21.889  23.678   3.652  4.00  1.00            
ATOM   1569   SG CYS A 210      20.268  24.469   3.404  4.00  1.00            
ATOM   1570    C CYS A 210      22.771  24.853   5.621  4.00  1.00            
ATOM   1571    O CYS A 210      23.722  24.943   6.397  4.00  1.00            
ATOM   1572    N GLN A 211      21.501  24.977   6.024  4.00  1.00            
ATOM   1573   CA GLN A 211      21.216  25.158   7.405  4.00  1.00            
ATOM   1574   CB GLN A 211      20.614  26.541   7.705  4.00  1.00            
ATOM   1575   CG GLN A 211      20.592  26.926   9.185  4.00  1.00            
ATOM   1576   CD GLN A 211      21.915  27.612   9.500  4.00  1.00            
ATOM   1577  OE1 GLN A 211      22.919  27.400   8.822  4.00  1.00            
ATOM   1578  NE2 GLN A 211      21.916  28.473  10.554  4.00  1.00            
ATOM   1579    C GLN A 211      20.172  24.147   7.729  4.00  1.00            
ATOM   1580    O GLN A 211      19.431  23.717   6.847  4.00  1.00            
ATOM   1581    N ALA A 212      20.088  23.711   8.999  4.00  1.00            
ATOM   1582   CA ALA A 212      19.078  22.735   9.257  4.00  1.00            
ATOM   1583   CB ALA A 212      19.552  21.290   9.027  4.00  1.00            
ATOM   1584    C ALA A 212      18.636  22.827  10.689  4.00  1.00            
ATOM   1585    O ALA A 212      19.384  23.277  11.555  4.00  1.00            
ATOM   1586    N ILE A 213      17.379  22.407  10.961  4.00  1.00            
ATOM   1587   CA ILE A 213      16.848  22.391  12.299  4.00  1.00            
ATOM   1588   CB ILE A 213      15.653  23.276  12.501  4.00  1.00            
ATOM   1589  CG1 ILE A 213      14.477  22.813  11.623  4.00  1.00            
ATOM   1590  CG2 ILE A 213      16.092  24.728  12.257  4.00  1.00            
ATOM   1591  CD1 ILE A 213      13.143  23.442  12.008  4.00  1.00            
ATOM   1592    C ILE A 213      16.387  20.983  12.579  4.00  1.00            
ATOM   1593    O ILE A 213      15.715  20.370  11.751  4.00  1.00            
ATOM   1594    N VAL A 214      16.759  20.413  13.747  4.00  1.00            
ATOM   1595   CA VAL A 214      16.262  19.111  14.112  4.00  1.00            
ATOM   1596   CB VAL A 214      17.123  18.400  15.113  4.00  1.00            
ATOM   1597  CG1 VAL A 214      16.378  17.136  15.571  4.00  1.00            
ATOM   1598  CG2 VAL A 214      18.502  18.136  14.487  4.00  1.00            
ATOM   1599    C VAL A 214      14.978  19.413  14.806  4.00  1.00            
ATOM   1600    O VAL A 214      14.978  19.939  15.918  4.00  1.00            
ATOM   1601    N ASP A 215      13.839  19.107  14.163  1.00  1.00            
ATOM   1602   CA ASP A 215      12.608  19.458  14.801  1.00  1.00            
ATOM   1603   CB ASP A 215      11.882  20.623  14.106  1.00  1.00            
ATOM   1604   CG ASP A 215      10.758  21.095  15.016  1.00  1.00            
ATOM   1605  OD1 ASP A 215      10.472  20.389  16.021  1.00  1.00            
ATOM   1606  OD2 ASP A 215      10.170  22.168  14.718  1.00  1.00            
ATOM   1607    C ASP A 215      11.694  18.275  14.771  1.00  1.00            
ATOM   1608    O ASP A 215      11.370  17.739  13.712  1.00  1.00            
ATOM   1609    N THR A 216      11.277  17.833  15.970  3.00  1.00            
ATOM   1610   CA THR A 216      10.382  16.733  16.173  3.00  1.00            
ATOM   1611   CB THR A 216      10.257  16.391  17.629  3.00  1.00            
ATOM   1612  OG1 THR A 216      11.523  16.035  18.162  3.00  1.00            
ATOM   1613  CG2 THR A 216       9.264  15.233  17.788  3.00  1.00            
ATOM   1614    C THR A 216       9.008  17.117  15.696  3.00  1.00            
ATOM   1615    O THR A 216       8.271  16.285  15.171  3.00  1.00            
ATOM   1616    N GLY A 217       8.634  18.403  15.851  3.00  1.00            
ATOM   1617   CA GLY A 217       7.296  18.854  15.566  3.00  1.00            
ATOM   1618    C GLY A 217       6.946  18.528  14.148  3.00  1.00            
ATOM   1619    O GLY A 217       5.815  18.135  13.869  3.00  1.00            
ATOM   1620    N THR A 218       7.892  18.672  13.200  1.00  1.00            
ATOM   1621   CA THR A 218       7.498  18.420  11.845  1.00  1.00            
ATOM   1622   CB THR A 218       8.076  19.379  10.845  1.00  1.00            
ATOM   1623  OG1 THR A 218       9.493  19.311  10.855  1.00  1.00            
ATOM   1624  CG2 THR A 218       7.603  20.802  11.191  1.00  1.00            
ATOM   1625    C THR A 218       7.887  17.042  11.432  1.00  1.00            
ATOM   1626    O THR A 218       8.964  16.545  11.753  1.00  1.00            
ATOM   1627    N SER A 219       6.958  16.393  10.704  1.00  1.00            
ATOM   1628   CA SER A 219       7.080  15.029  10.293  1.00  1.00            
ATOM   1629   CB SER A 219       5.759  14.436   9.767  1.00  1.00            
ATOM   1630   OG SER A 219       5.399  15.038   8.533  1.00  1.00            
ATOM   1631    C SER A 219       8.126  14.771   9.253  1.00  1.00            
ATOM   1632    O SER A 219       8.981  13.905   9.431  1.00  1.00            
ATOM   1633    N LEU A 220       8.108  15.531   8.146  1.00  1.00            
ATOM   1634   CA LEU A 220       8.917  15.177   7.011  1.00  1.00            
ATOM   1635   CB LEU A 220       8.195  15.484   5.696  1.00  1.00            
ATOM   1636   CG LEU A 220       6.849  14.749   5.559  1.00  1.00            
ATOM   1637  CD1 LEU A 220       6.160  15.084   4.228  1.00  1.00            
ATOM   1638  CD2 LEU A 220       7.005  13.240   5.800  1.00  1.00            
ATOM   1639    C LEU A 220      10.193  15.976   6.981  1.00  1.00            
ATOM   1640    O LEU A 220      10.370  16.921   7.746  1.00  1.00            
ATOM   1641    N LEU A 221      11.134  15.575   6.085  4.00  1.00            
ATOM   1642   CA LEU A 221      12.369  16.292   5.877  4.00  1.00            
ATOM   1643   CB LEU A 221      13.498  15.449   5.265  4.00  1.00            
ATOM   1644   CG LEU A 221      14.041  14.377   6.226  4.00  1.00            
ATOM   1645  CD1 LEU A 221      15.171  13.561   5.576  4.00  1.00            
ATOM   1646  CD2 LEU A 221      14.446  15.001   7.571  4.00  1.00            
ATOM   1647    C LEU A 221      12.041  17.372   4.925  4.00  1.00            
ATOM   1648    O LEU A 221      11.818  17.140   3.739  4.00  1.00            
ATOM   1649    N THR A 222      11.985  18.602   5.450  4.00  1.00            
ATOM   1650   CA THR A 222      11.659  19.689   4.598  4.00  1.00            
ATOM   1651   CB THR A 222      10.913  20.786   5.300  4.00  1.00            
ATOM   1652  OG1 THR A 222      11.730  21.370   6.304  4.00  1.00            
ATOM   1653  CG2 THR A 222       9.650  20.183   5.938  4.00  1.00            
ATOM   1654    C THR A 222      12.938  20.259   4.117  4.00  1.00            
ATOM   1655    O THR A 222      14.021  19.884   4.565  4.00  1.00            
ATOM   1656    N GLY A 223      12.822  21.193   3.167  4.00  1.00            
ATOM   1657   CA GLY A 223      13.975  21.821   2.622  4.00  1.00            
ATOM   1658    C GLY A 223      13.449  22.861   1.704  4.00  1.00            
ATOM   1659    O GLY A 223      12.256  23.151   1.708  4.00  1.00            
ATOM   1660    N PRO A 224      14.295  23.468   0.941  1.00  1.00            
ATOM   1661   CA PRO A 224      13.769  24.467   0.065  1.00  1.00            
ATOM   1662   CD PRO A 224      15.618  23.825   1.439  1.00  1.00            
ATOM   1663   CB PRO A 224      14.956  25.336  -0.342  1.00  1.00            
ATOM   1664   CG PRO A 224      15.917  25.215   0.855  1.00  1.00            
ATOM   1665    C PRO A 224      13.116  23.775  -1.081  1.00  1.00            
ATOM   1666    O PRO A 224      13.473  22.634  -1.366  1.00  1.00            
ATOM   1667    N THR A 225      12.171  24.445  -1.762  2.00  1.00            
ATOM   1668   CA THR A 225      11.426  23.813  -2.805  2.00  1.00            
ATOM   1669   CB THR A 225      10.303  24.668  -3.322  2.00  1.00            
ATOM   1670  OG1 THR A 225       9.462  23.901  -4.172  2.00  1.00            
ATOM   1671  CG2 THR A 225      10.885  25.868  -4.086  2.00  1.00            
ATOM   1672    C THR A 225      12.286  23.419  -3.970  2.00  1.00            
ATOM   1673    O THR A 225      12.151  22.308  -4.481  2.00  1.00            
ATOM   1674    N SER A 226      13.208  24.297  -4.415  2.00  1.00            
ATOM   1675   CA SER A 226      13.968  24.010  -5.603  2.00  1.00            
ATOM   1676   CB SER A 226      15.020  25.093  -5.907  2.00  1.00            
ATOM   1677   OG SER A 226      14.385  26.342  -6.139  2.00  1.00            
ATOM   1678    C SER A 226      14.703  22.719  -5.399  2.00  1.00            
ATOM   1679    O SER A 226      14.594  21.797  -6.207  2.00  1.00            
ATOM   1680    N ALA A 227      15.455  22.611  -4.288  2.00  1.00            
ATOM   1681   CA ALA A 227      16.256  21.447  -4.032  2.00  1.00            
ATOM   1682   CB ALA A 227      17.104  21.586  -2.757  2.00  1.00            
ATOM   1683    C ALA A 227      15.391  20.243  -3.865  2.00  1.00            
ATOM   1684    O ALA A 227      15.689  19.172  -4.391  2.00  1.00            
ATOM   1685    N ILE A 228      14.275  20.399  -3.137  2.00  1.00            
ATOM   1686   CA ILE A 228      13.393  19.301  -2.886  2.00  1.00            
ATOM   1687   CB ILE A 228      12.232  19.697  -2.042  2.00  1.00            
ATOM   1688  CG1 ILE A 228      12.770  20.086  -0.661  2.00  1.00            
ATOM   1689  CG2 ILE A 228      11.218  18.539  -2.008  2.00  1.00            
ATOM   1690  CD1 ILE A 228      11.817  20.963   0.130  2.00  1.00            
ATOM   1691    C ILE A 228      12.912  18.837  -4.214  2.00  1.00            
ATOM   1692    O ILE A 228      12.718  17.645  -4.443  2.00  1.00            
ATOM   1693    N ALA A 229      12.718  19.787  -5.142  2.00  1.00            
ATOM   1694   CA ALA A 229      12.249  19.422  -6.441  2.00  1.00            
ATOM   1695   CB ALA A 229      12.148  20.622  -7.397  2.00  1.00            
ATOM   1696    C ALA A 229      13.239  18.463  -7.032  2.00  1.00            
ATOM   1697    O ALA A 229      12.833  17.502  -7.678  2.00  1.00            
ATOM   1698    N ASN A 230      14.554  18.720  -6.854  2.00  1.00            
ATOM   1699   CA ASN A 230      15.642  17.907  -7.355  2.00  1.00            
ATOM   1700   CB ASN A 230      17.012  18.592  -7.191  2.00  1.00            
ATOM   1701   CG ASN A 230      17.151  19.685  -8.237  2.00  1.00            
ATOM   1702  OD1 ASN A 230      17.706  19.461  -9.311  2.00  1.00            
ATOM   1703  ND2 ASN A 230      16.628  20.900  -7.922  2.00  1.00            
ATOM   1704    C ASN A 230      15.759  16.606  -6.603  2.00  1.00            
ATOM   1705    O ASN A 230      16.138  15.594  -7.191  2.00  1.00            
ATOM   1706    N ILE A 231      15.493  16.583  -5.278  2.00  1.00            
ATOM   1707   CA ILE A 231      15.606  15.332  -4.565  2.00  1.00            
ATOM   1708   CB ILE A 231      15.434  15.477  -3.069  2.00  1.00            
ATOM   1709  CG1 ILE A 231      15.867  14.188  -2.347  2.00  1.00            
ATOM   1710  CG2 ILE A 231      13.991  15.900  -2.756  2.00  1.00            
ATOM   1711  CD1 ILE A 231      17.372  13.935  -2.400  2.00  1.00            
ATOM   1712    C ILE A 231      14.545  14.398  -5.100  2.00  1.00            
ATOM   1713    O ILE A 231      14.826  13.230  -5.358  2.00  1.00            
ATOM   1714    N GLN A 232      13.281  14.864  -5.282  2.00  1.00            
ATOM   1715   CA GLN A 232      12.340  14.043  -6.011  2.00  1.00            
ATOM   1716   CB GLN A 232      10.886  14.546  -6.001  2.00  1.00            
ATOM   1717   CG GLN A 232      10.233  14.454  -4.618  2.00  1.00            
ATOM   1718   CD GLN A 232       8.778  14.887  -4.735  2.00  1.00            
ATOM   1719  OE1 GLN A 232       8.263  15.089  -5.834  2.00  1.00            
ATOM   1720  NE2 GLN A 232       8.093  15.028  -3.569  2.00  1.00            
ATOM   1721    C GLN A 232      12.918  14.213  -7.388  2.00  1.00            
ATOM   1722    O GLN A 232      13.690  15.139  -7.583  2.00  1.00            
ATOM   1723    N SER A 233      12.606  13.381  -8.393  2.00  1.00            
ATOM   1724   CA SER A 233      13.330  13.461  -9.645  2.00  1.00            
ATOM   1725   CB SER A 233      13.485  14.866 -10.276  2.00  1.00            
ATOM   1726   OG SER A 233      12.214  15.391 -10.627  2.00  1.00            
ATOM   1727    C SER A 233      14.674  12.863  -9.416  2.00  1.00            
ATOM   1728    O SER A 233      15.520  12.824 -10.309  2.00  1.00            
ATOM   1729    N ASP A 234      14.880  12.354  -8.189  2.00  1.00            
ATOM   1730   CA ASP A 234      16.036  11.582  -7.868  2.00  1.00            
ATOM   1731   CB ASP A 234      16.921  12.179  -6.759  2.00  1.00            
ATOM   1732   CG ASP A 234      18.104  11.245  -6.544  2.00  1.00            
ATOM   1733  OD1 ASP A 234      18.286  10.319  -7.378  2.00  1.00            
ATOM   1734  OD2 ASP A 234      18.841  11.446  -5.542  2.00  1.00            
ATOM   1735    C ASP A 234      15.450  10.318  -7.346  2.00  1.00            
ATOM   1736    O ASP A 234      15.778   9.221  -7.794  2.00  1.00            
ATOM   1737    N ILE A 235      14.531  10.476  -6.374  2.00  1.00            
ATOM   1738   CA ILE A 235      13.821   9.369  -5.819  2.00  1.00            
ATOM   1739   CB ILE A 235      12.923   9.712  -4.669  2.00  1.00            
ATOM   1740  CG1 ILE A 235      12.263   8.421  -4.152  2.00  1.00            
ATOM   1741  CG2 ILE A 235      11.923  10.787  -5.123  2.00  1.00            
ATOM   1742  CD1 ILE A 235      11.448   8.596  -2.874  2.00  1.00            
ATOM   1743    C ILE A 235      12.944   8.797  -6.878  2.00  1.00            
ATOM   1744    O ILE A 235      12.822   7.580  -7.005  2.00  1.00            
ATOM   1745    N GLY A 236      12.318   9.668  -7.689  3.00  1.00            
ATOM   1746   CA GLY A 236      11.421   9.150  -8.675  3.00  1.00            
ATOM   1747    C GLY A 236      10.026   9.562  -8.345  3.00  1.00            
ATOM   1748    O GLY A 236       9.095   9.243  -9.082  3.00  1.00            
ATOM   1749    N ALA A 237       9.835  10.288  -7.229  1.00  1.00            
ATOM   1750   CA ALA A 237       8.498  10.697  -6.924  1.00  1.00            
ATOM   1751   CB ALA A 237       8.376  11.511  -5.625  1.00  1.00            
ATOM   1752    C ALA A 237       8.044  11.558  -8.046  1.00  1.00            
ATOM   1753    O ALA A 237       8.791  12.398  -8.544  1.00  1.00            
ATOM   1754    N SER A 238       6.789  11.352  -8.481  1.00  1.00            
ATOM   1755   CA SER A 238       6.278  12.135  -9.559  1.00  1.00            
ATOM   1756   CB SER A 238       5.923  11.318 -10.815  1.00  1.00            
ATOM   1757   OG SER A 238       4.843  10.438 -10.539  1.00  1.00            
ATOM   1758    C SER A 238       5.027  12.765  -9.079  1.00  1.00            
ATOM   1759    O SER A 238       4.430  12.327  -8.096  1.00  1.00            
ATOM   1760    N GLU A 239       4.608  13.837  -9.761  1.00  1.00            
ATOM   1761   CA GLU A 239       3.418  14.481  -9.324  1.00  1.00            
ATOM   1762   CB GLU A 239       3.456  16.002  -9.516  1.00  1.00            
ATOM   1763   CG GLU A 239       2.329  16.735  -8.795  1.00  1.00            
ATOM   1764   CD GLU A 239       2.659  18.219  -8.843  1.00  1.00            
ATOM   1765  OE1 GLU A 239       3.160  18.675  -9.904  1.00  1.00            
ATOM   1766  OE2 GLU A 239       2.426  18.913  -7.818  1.00  1.00            
ATOM   1767    C GLU A 239       2.304  13.930 -10.136  1.00  1.00            
ATOM   1768    O GLU A 239       2.331  13.968 -11.365  1.00  1.00            
ATOM   1769    N ASN A 240       1.300  13.365  -9.447  1.00  1.00            
ATOM   1770   CA ASN A 240       0.167  12.863 -10.150  1.00  1.00            
ATOM   1771   CB ASN A 240      -0.663  11.825  -9.371  1.00  1.00            
ATOM   1772   CG ASN A 240      -1.150  12.444  -8.073  1.00  1.00            
ATOM   1773  OD1 ASN A 240      -0.373  13.033  -7.323  1.00  1.00            
ATOM   1774  ND2 ASN A 240      -2.473  12.304  -7.793  1.00  1.00            
ATOM   1775    C ASN A 240      -0.662  14.052 -10.472  1.00  1.00            
ATOM   1776    O ASN A 240      -0.300  15.173 -10.119  1.00  1.00            
ATOM   1777    N SER A 241      -1.778  13.847 -11.193  3.00  1.00            
ATOM   1778   CA SER A 241      -2.576  14.970 -11.574  3.00  1.00            
ATOM   1779   CB SER A 241      -3.858  14.574 -12.328  3.00  1.00            
ATOM   1780   OG SER A 241      -4.713  13.818 -11.483  3.00  1.00            
ATOM   1781    C SER A 241      -2.982  15.686 -10.332  3.00  1.00            
ATOM   1782    O SER A 241      -2.825  16.902 -10.227  3.00  1.00            
ATOM   1783    N ASP A 242      -3.501  14.943  -9.338  3.00  1.00            
ATOM   1784   CA ASP A 242      -3.834  15.595  -8.111  3.00  1.00            
ATOM   1785   CB ASP A 242      -4.634  14.722  -7.132  3.00  1.00            
ATOM   1786   CG ASP A 242      -5.102  15.623  -6.000  3.00  1.00            
ATOM   1787  OD1 ASP A 242      -5.588  16.745  -6.308  3.00  1.00            
ATOM   1788  OD2 ASP A 242      -4.964  15.216  -4.817  3.00  1.00            
ATOM   1789    C ASP A 242      -2.515  15.871  -7.480  3.00  1.00            
ATOM   1790    O ASP A 242      -1.502  15.307  -7.887  3.00  1.00            
ATOM   1791    N GLY A 243      -2.467  16.758  -6.473  1.00  1.00            
ATOM   1792   CA GLY A 243      -1.170  17.020  -5.935  1.00  1.00            
ATOM   1793    C GLY A 243      -0.868  15.967  -4.926  1.00  1.00            
ATOM   1794    O GLY A 243      -1.311  16.033  -3.780  1.00  1.00            
ATOM   1795    N GLU A 244      -0.085  14.957  -5.346  1.00  1.00            
ATOM   1796   CA GLU A 244       0.318  13.923  -4.446  1.00  1.00            
ATOM   1797   CB GLU A 244      -0.576  12.674  -4.528  1.00  1.00            
ATOM   1798   CG GLU A 244      -0.602  11.839  -3.248  1.00  1.00            
ATOM   1799   CD GLU A 244      -1.687  12.419  -2.347  1.00  1.00            
ATOM   1800  OE1 GLU A 244      -2.340  13.412  -2.766  1.00  1.00            
ATOM   1801  OE2 GLU A 244      -1.883  11.871  -1.229  1.00  1.00            
ATOM   1802    C GLU A 244       1.676  13.539  -4.913  1.00  1.00            
ATOM   1803    O GLU A 244       1.884  13.311  -6.104  1.00  1.00            
ATOM   1804    N MET A 245       2.655  13.476  -3.997  1.00  1.00            
ATOM   1805   CA MET A 245       3.940  13.062  -4.461  1.00  1.00            
ATOM   1806   CB MET A 245       5.093  13.557  -3.572  1.00  1.00            
ATOM   1807   CG MET A 245       5.192  15.082  -3.469  1.00  1.00            
ATOM   1808   SD MET A 245       5.621  15.934  -5.015  1.00  1.00            
ATOM   1809   CE MET A 245       4.003  15.688  -5.802  1.00  1.00            
ATOM   1810    C MET A 245       3.891  11.575  -4.326  1.00  1.00            
ATOM   1811    O MET A 245       4.065  11.039  -3.234  1.00  1.00            
ATOM   1812    N VAL A 246       3.653  10.862  -5.444  4.00  1.00            
ATOM   1813   CA VAL A 246       3.479   9.443  -5.349  4.00  1.00            
ATOM   1814   CB VAL A 246       2.400   8.907  -6.246  4.00  1.00            
ATOM   1815  CG1 VAL A 246       1.053   9.523  -5.834  4.00  1.00            
ATOM   1816  CG2 VAL A 246       2.798   9.189  -7.706  4.00  1.00            
ATOM   1817    C VAL A 246       4.735   8.760  -5.787  4.00  1.00            
ATOM   1818    O VAL A 246       5.479   9.270  -6.623  4.00  1.00            
ATOM   1819    N ILE A 247       5.015   7.586  -5.186  4.00  1.00            
ATOM   1820   CA ILE A 247       6.163   6.811  -5.557  4.00  1.00            
ATOM   1821   CB ILE A 247       7.301   6.935  -4.578  4.00  1.00            
ATOM   1822  CG1 ILE A 247       7.748   8.398  -4.427  4.00  1.00            
ATOM   1823  CG2 ILE A 247       8.433   6.005  -5.043  4.00  1.00            
ATOM   1824  CD1 ILE A 247       6.739   9.276  -3.688  4.00  1.00            
ATOM   1825    C ILE A 247       5.742   5.373  -5.524  4.00  1.00            
ATOM   1826    O ILE A 247       4.816   5.011  -4.801  4.00  1.00            
ATOM   1827    N SER A 248       6.403   4.510  -6.324  1.00  1.00            
ATOM   1828   CA SER A 248       6.056   3.117  -6.317  1.00  1.00            
ATOM   1829   CB SER A 248       6.461   2.370  -7.600  1.00  1.00            
ATOM   1830   OG SER A 248       7.873   2.371  -7.741  1.00  1.00            
ATOM   1831    C SER A 248       6.728   2.463  -5.150  1.00  1.00            
ATOM   1832    O SER A 248       7.780   2.905  -4.690  1.00  1.00            
ATOM   1833    N CYS A 249       6.103   1.387  -4.631  3.00  1.00            
ATOM   1834   CA CYS A 249       6.616   0.636  -3.520  3.00  1.00            
ATOM   1835   CB CYS A 249       5.641  -0.447  -3.032  3.00  1.00            
ATOM   1836   SG CYS A 249       5.272  -1.689  -4.306  3.00  1.00            
ATOM   1837    C CYS A 249       7.884  -0.042  -3.952  3.00  1.00            
ATOM   1838    O CYS A 249       8.837  -0.154  -3.185  3.00  1.00            
ATOM   1839    N SER A 250       7.932  -0.501  -5.216  2.00  1.00            
ATOM   1840   CA SER A 250       9.051  -1.253  -5.712  2.00  1.00            
ATOM   1841   CB SER A 250       8.832  -1.751  -7.151  2.00  1.00            
ATOM   1842   OG SER A 250       8.688  -0.646  -8.032  2.00  1.00            
ATOM   1843    C SER A 250      10.297  -0.431  -5.691  2.00  1.00            
ATOM   1844    O SER A 250      11.389  -0.960  -5.495  2.00  1.00            
ATOM   1845    N SER A 251      10.175   0.892  -5.875  2.00  1.00            
ATOM   1846   CA SER A 251      11.350   1.711  -5.879  2.00  1.00            
ATOM   1847   CB SER A 251      11.031   3.198  -6.108  2.00  1.00            
ATOM   1848   OG SER A 251      10.430   3.379  -7.382  2.00  1.00            
ATOM   1849    C SER A 251      11.953   1.594  -4.522  2.00  1.00            
ATOM   1850    O SER A 251      13.142   1.845  -4.335  2.00  1.00            
ATOM   1851    N ILE A 252      11.139   1.185  -3.532  2.00  1.00            
ATOM   1852   CA ILE A 252      11.647   1.096  -2.201  2.00  1.00            
ATOM   1853   CB ILE A 252      10.643   0.560  -1.222  2.00  1.00            
ATOM   1854  CG1 ILE A 252       9.443   1.511  -1.095  2.00  1.00            
ATOM   1855  CG2 ILE A 252      11.368   0.296   0.108  2.00  1.00            
ATOM   1856  CD1 ILE A 252       8.272   0.895  -0.331  2.00  1.00            
ATOM   1857    C ILE A 252      12.786   0.126  -2.206  2.00  1.00            
ATOM   1858    O ILE A 252      13.862   0.422  -1.687  2.00  1.00            
ATOM   1859    N ASP A 253      12.591  -1.055  -2.820  2.00  1.00            
ATOM   1860   CA ASP A 253      13.632  -2.042  -2.810  2.00  1.00            
ATOM   1861   CB ASP A 253      13.195  -3.372  -3.453  2.00  1.00            
ATOM   1862   CG ASP A 253      14.260  -4.427  -3.181  2.00  1.00            
ATOM   1863  OD1 ASP A 253      15.447  -4.187  -3.533  2.00  1.00            
ATOM   1864  OD2 ASP A 253      13.895  -5.496  -2.622  2.00  1.00            
ATOM   1865    C ASP A 253      14.806  -1.518  -3.579  2.00  1.00            
ATOM   1866    O ASP A 253      15.951  -1.625  -3.140  2.00  1.00            
ATOM   1867    N SER A 254      14.534  -0.912  -4.746  2.00  1.00            
ATOM   1868   CA SER A 254      15.549  -0.488  -5.669  2.00  1.00            
ATOM   1869   CB SER A 254      14.974  -0.174  -7.063  2.00  1.00            
ATOM   1870   OG SER A 254      14.066   0.915  -6.991  2.00  1.00            
ATOM   1871    C SER A 254      16.345   0.710  -5.225  2.00  1.00            
ATOM   1872    O SER A 254      17.518   0.823  -5.576  2.00  1.00            
ATOM   1873    N LEU A 255      15.763   1.633  -4.438  1.00  1.00            
ATOM   1874   CA LEU A 255      16.449   2.873  -4.171  1.00  1.00            
ATOM   1875   CB LEU A 255      15.564   3.940  -3.503  1.00  1.00            
ATOM   1876   CG LEU A 255      14.423   4.462  -4.395  1.00  1.00            
ATOM   1877  CD1 LEU A 255      13.586   5.521  -3.661  1.00  1.00            
ATOM   1878  CD2 LEU A 255      14.955   4.965  -5.745  1.00  1.00            
ATOM   1879    C LEU A 255      17.640   2.705  -3.293  1.00  1.00            
ATOM   1880    O LEU A 255      17.721   1.869  -2.394  1.00  1.00            
ATOM   1881    N PRO A 256      18.585   3.536  -3.646  1.00  1.00            
ATOM   1882   CA PRO A 256      19.817   3.649  -2.913  1.00  1.00            
ATOM   1883   CD PRO A 256      18.776   3.794  -5.065  1.00  1.00            
ATOM   1884   CB PRO A 256      20.825   4.277  -3.874  1.00  1.00            
ATOM   1885   CG PRO A 256      20.293   3.898  -5.265  1.00  1.00            
ATOM   1886    C PRO A 256      19.530   4.513  -1.720  1.00  1.00            
ATOM   1887    O PRO A 256      18.477   5.150  -1.698  1.00  1.00            
ATOM   1888    N ASP A 257      20.432   4.549  -0.717  1.00  1.00            
ATOM   1889   CA ASP A 257      20.209   5.346   0.460  1.00  1.00            
ATOM   1890   CB ASP A 257      21.054   4.914   1.670  1.00  1.00            
ATOM   1891   CG ASP A 257      20.570   3.548   2.129  1.00  1.00            
ATOM   1892  OD1 ASP A 257      19.949   2.828   1.303  1.00  1.00            
ATOM   1893  OD2 ASP A 257      20.811   3.210   3.319  1.00  1.00            
ATOM   1894    C ASP A 257      20.585   6.761   0.170  1.00  1.00            
ATOM   1895    O ASP A 257      21.136   7.076  -0.882  1.00  1.00            
ATOM   1896    N ILE A 258      20.253   7.660   1.117  4.00  1.00            
ATOM   1897   CA ILE A 258      20.614   9.036   0.978  4.00  1.00            
ATOM   1898   CB ILE A 258      19.445   9.975   0.965  4.00  1.00            
ATOM   1899  CG1 ILE A 258      18.526   9.657  -0.229  4.00  1.00            
ATOM   1900  CG2 ILE A 258      19.997  11.410   0.947  4.00  1.00            
ATOM   1901  CD1 ILE A 258      19.219   9.772  -1.586  4.00  1.00            
ATOM   1902    C ILE A 258      21.458   9.363   2.144  4.00  1.00            
ATOM   1903    O ILE A 258      21.161   8.976   3.274  4.00  1.00            
ATOM   1904    N VAL A 259      22.560  10.082   1.895  4.00  1.00            
ATOM   1905   CA VAL A 259      23.410  10.370   2.997  4.00  1.00            
ATOM   1906   CB VAL A 259      24.860  10.045   2.763  4.00  1.00            
ATOM   1907  CG1 VAL A 259      24.989   8.521   2.590  4.00  1.00            
ATOM   1908  CG2 VAL A 259      25.376  10.838   1.555  4.00  1.00            
ATOM   1909    C VAL A 259      23.258  11.798   3.351  4.00  1.00            
ATOM   1910    O VAL A 259      22.573  12.560   2.672  4.00  1.00            
ATOM   1911    N PHE A 260      23.790  12.151   4.528  4.00  1.00            
ATOM   1912   CA PHE A 260      23.834  13.517   4.925  4.00  1.00            
ATOM   1913   CB PHE A 260      22.675  13.930   5.847  4.00  1.00            
ATOM   1914   CG PHE A 260      21.442  13.815   5.017  4.00  1.00            
ATOM   1915  CD1 PHE A 260      21.004  14.881   4.264  4.00  1.00            
ATOM   1916  CD2 PHE A 260      20.733  12.636   4.974  4.00  1.00            
ATOM   1917  CE1 PHE A 260      19.873  14.778   3.490  4.00  1.00            
ATOM   1918  CE2 PHE A 260      19.600  12.527   4.203  4.00  1.00            
ATOM   1919   CZ PHE A 260      19.167  13.599   3.460  4.00  1.00            
ATOM   1920    C PHE A 260      25.122  13.634   5.674  4.00  1.00            
ATOM   1921    O PHE A 260      25.465  12.795   6.504  4.00  1.00            
ATOM   1922    N THR A 261      25.872  14.689   5.344  4.00  1.00            
ATOM   1923   CA THR A 261      27.197  14.970   5.801  4.00  1.00            
ATOM   1924   CB THR A 261      27.735  16.074   4.991  4.00  1.00            
ATOM   1925  OG1 THR A 261      29.003  16.515   5.454  4.00  1.00            
ATOM   1926  CG2 THR A 261      26.653  17.142   5.091  4.00  1.00            
ATOM   1927    C THR A 261      27.355  15.326   7.255  4.00  1.00            
ATOM   1928    O THR A 261      28.274  14.794   7.870  4.00  1.00            
ATOM   1929    N ILE A 262      26.551  16.236   7.871  4.00  1.00            
ATOM   1930   CA ILE A 262      26.838  16.539   9.269  4.00  1.00            
ATOM   1931   CB ILE A 262      26.807  15.297  10.128  4.00  1.00            
ATOM   1932  CG1 ILE A 262      25.520  14.499   9.856  4.00  1.00            
ATOM   1933  CG2 ILE A 262      26.915  15.701  11.609  4.00  1.00            
ATOM   1934  CD1 ILE A 262      24.238  15.258  10.190  4.00  1.00            
ATOM   1935    C ILE A 262      28.226  17.128   9.295  4.00  1.00            
ATOM   1936    O ILE A 262      28.816  17.383   8.246  4.00  1.00            
ATOM   1937    N ASP A 263      28.746  17.509  10.477  3.00  1.00            
ATOM   1938   CA ASP A 263      30.114  17.933  10.451  3.00  1.00            
ATOM   1939   CB ASP A 263      30.595  18.636  11.732  3.00  1.00            
ATOM   1940   CG ASP A 263      30.028  20.049  11.748  3.00  1.00            
ATOM   1941  OD1 ASP A 263      29.071  20.317  10.972  3.00  1.00            
ATOM   1942  OD2 ASP A 263      30.555  20.885  12.529  3.00  1.00            
ATOM   1943    C ASP A 263      30.962  16.702  10.248  3.00  1.00            
ATOM   1944    O ASP A 263      31.545  16.170  11.191  3.00  1.00            
ATOM   1945    N GLY A 264      31.021  16.220   8.985  3.00  1.00            
ATOM   1946   CA GLY A 264      31.869  15.155   8.523  3.00  1.00            
ATOM   1947    C GLY A 264      31.456  13.771   8.957  3.00  1.00            
ATOM   1948    O GLY A 264      32.324  12.925   9.171  3.00  1.00            
ATOM   1949    N VAL A 265      30.151  13.477   9.122  4.00  1.00            
ATOM   1950   CA VAL A 265      29.786  12.117   9.437  4.00  1.00            
ATOM   1951   CB VAL A 265      29.374  11.942  10.869  4.00  1.00            
ATOM   1952  CG1 VAL A 265      28.905  10.493  11.079  4.00  1.00            
ATOM   1953  CG2 VAL A 265      30.548  12.364  11.769  4.00  1.00            
ATOM   1954    C VAL A 265      28.591  11.763   8.590  4.00  1.00            
ATOM   1955    O VAL A 265      27.592  12.476   8.586  4.00  1.00            
ATOM   1956    N GLN A 266      28.631  10.621   7.872  4.00  1.00            
ATOM   1957   CA GLN A 266      27.537  10.300   6.993  4.00  1.00            
ATOM   1958   CB GLN A 266      27.933   9.325   5.867  4.00  1.00            
ATOM   1959   CG GLN A 266      28.959   9.928   4.903  4.00  1.00            
ATOM   1960   CD GLN A 266      29.309   8.899   3.837  4.00  1.00            
ATOM   1961  OE1 GLN A 266      30.478   8.591   3.620  4.00  1.00            
ATOM   1962  NE2 GLN A 266      28.272   8.357   3.144  4.00  1.00            
ATOM   1963    C GLN A 266      26.401   9.691   7.779  4.00  1.00            
ATOM   1964    O GLN A 266      26.632   8.872   8.668  4.00  1.00            
ATOM   1965    N TYR A 267      25.132  10.084   7.479  4.00  1.00            
ATOM   1966   CA TYR A 267      24.041   9.624   8.306  4.00  1.00            
ATOM   1967   CB TYR A 267      22.721  10.359   8.043  4.00  1.00            
ATOM   1968   CG TYR A 267      21.807   9.744   9.030  4.00  1.00            
ATOM   1969  CD1 TYR A 267      22.168   9.754  10.356  4.00  1.00            
ATOM   1970  CD2 TYR A 267      20.607   9.197   8.649  4.00  1.00            
ATOM   1971  CE1 TYR A 267      21.354   9.190  11.303  4.00  1.00            
ATOM   1972  CE2 TYR A 267      19.786   8.632   9.592  4.00  1.00            
ATOM   1973   CZ TYR A 267      20.166   8.628  10.911  4.00  1.00            
ATOM   1974   OH TYR A 267      19.330   8.047  11.875  4.00  1.00            
ATOM   1975    C TYR A 267      23.815   8.124   8.224  4.00  1.00            
ATOM   1976    O TYR A 267      24.055   7.512   9.264  4.00  1.00            
ATOM   1977    N PRO A 268      23.426   7.387   7.179  4.00  1.00            
ATOM   1978   CA PRO A 268      22.576   7.782   6.060  4.00  1.00            
ATOM   1979   CD PRO A 268      24.369   6.358   6.768  4.00  1.00            
ATOM   1980   CB PRO A 268      23.054   6.983   4.849  4.00  1.00            
ATOM   1981   CG PRO A 268      24.445   6.467   5.240  4.00  1.00            
ATOM   1982    C PRO A 268      21.130   7.423   6.338  4.00  1.00            
ATOM   1983    O PRO A 268      20.864   6.794   7.361  4.00  1.00            
ATOM   1984    N LEU A 269      20.190   7.788   5.427  4.00  1.00            
ATOM   1985   CA LEU A 269      18.792   7.418   5.523  4.00  1.00            
ATOM   1986   CB LEU A 269      17.803   8.512   5.070  4.00  1.00            
ATOM   1987   CG LEU A 269      17.764   9.745   5.994  4.00  1.00            
ATOM   1988  CD1 LEU A 269      16.690  10.750   5.543  4.00  1.00            
ATOM   1989  CD2 LEU A 269      17.611   9.337   7.469  4.00  1.00            
ATOM   1990    C LEU A 269      18.570   6.205   4.646  4.00  1.00            
ATOM   1991    O LEU A 269      19.465   5.810   3.900  4.00  1.00            
ATOM   1992    N SER A 270      17.376   5.564   4.730  1.00  1.00            
ATOM   1993   CA SER A 270      17.088   4.361   3.977  1.00  1.00            
ATOM   1994   CB SER A 270      16.864   3.153   4.911  1.00  1.00            
ATOM   1995   OG SER A 270      18.012   2.955   5.722  1.00  1.00            
ATOM   1996    C SER A 270      15.809   4.554   3.232  1.00  1.00            
ATOM   1997    O SER A 270      14.936   5.331   3.620  1.00  1.00            
ATOM   1998    N PRO A 271      15.709   3.841   2.145  2.00  1.00            
ATOM   1999   CA PRO A 271      14.546   3.902   1.306  2.00  1.00            
ATOM   2000   CD PRO A 271      16.452   2.608   1.961  2.00  1.00            
ATOM   2001   CB PRO A 271      14.757   2.821   0.248  2.00  1.00            
ATOM   2002   CG PRO A 271      15.608   1.773   0.986  2.00  1.00            
ATOM   2003    C PRO A 271      13.344   3.603   2.137  2.00  1.00            
ATOM   2004    O PRO A 271      12.285   4.164   1.866  2.00  1.00            
ATOM   2005    N SER A 272      13.481   2.709   3.135  2.00  1.00            
ATOM   2006   CA SER A 272      12.349   2.363   3.933  2.00  1.00            
ATOM   2007   CB SER A 272      12.648   1.266   4.969  2.00  1.00            
ATOM   2008   OG SER A 272      12.916   0.037   4.312  2.00  1.00            
ATOM   2009    C SER A 272      11.880   3.577   4.679  2.00  1.00            
ATOM   2010    O SER A 272      10.709   3.946   4.603  2.00  1.00            
ATOM   2011    N ALA A 273      12.792   4.246   5.410  2.00  1.00            
ATOM   2012   CA ALA A 273      12.423   5.374   6.219  2.00  1.00            
ATOM   2013   CB ALA A 273      13.607   5.934   7.025  2.00  1.00            
ATOM   2014    C ALA A 273      11.919   6.481   5.344  2.00  1.00            
ATOM   2015    O ALA A 273      10.907   7.110   5.652  2.00  1.00            
ATOM   2016    N TYR A 274      12.600   6.744   4.210  2.00  1.00            
ATOM   2017   CA TYR A 274      12.176   7.832   3.374  2.00  1.00            
ATOM   2018   CB TYR A 274      13.357   8.670   2.853  2.00  1.00            
ATOM   2019   CG TYR A 274      12.871   9.510   1.729  2.00  1.00            
ATOM   2020  CD1 TYR A 274      12.052  10.590   1.956  2.00  1.00            
ATOM   2021  CD2 TYR A 274      13.215   9.191   0.435  2.00  1.00            
ATOM   2022  CE1 TYR A 274      11.606  11.351   0.904  2.00  1.00            
ATOM   2023  CE2 TYR A 274      12.771   9.952  -0.619  2.00  1.00            
ATOM   2024   CZ TYR A 274      11.965  11.037  -0.384  2.00  1.00            
ATOM   2025   OH TYR A 274      11.505  11.824  -1.461  2.00  1.00            
ATOM   2026    C TYR A 274      11.427   7.277   2.237  2.00  1.00            
ATOM   2027    O TYR A 274      11.995   6.864   1.229  2.00  1.00            
ATOM   2028    N ILE A 275      10.104   7.278   2.448  4.00  1.00            
ATOM   2029   CA ILE A 275       9.033   6.835   1.622  4.00  1.00            
ATOM   2030   CB ILE A 275       9.206   5.500   0.932  4.00  1.00            
ATOM   2031  CG1 ILE A 275       9.556   4.418   1.968  4.00  1.00            
ATOM   2032  CG2 ILE A 275      10.122   5.618  -0.298  4.00  1.00            
ATOM   2033  CD1 ILE A 275       9.410   2.990   1.452  4.00  1.00            
ATOM   2034    C ILE A 275       7.912   6.616   2.607  4.00  1.00            
ATOM   2035    O ILE A 275       8.126   6.022   3.663  4.00  1.00            
ATOM   2036    N LEU A 276       6.692   7.120   2.337  4.00  1.00            
ATOM   2037   CA LEU A 276       5.628   6.861   3.275  4.00  1.00            
ATOM   2038   CB LEU A 276       4.656   8.041   3.440  4.00  1.00            
ATOM   2039   CG LEU A 276       5.337   9.324   3.955  4.00  1.00            
ATOM   2040  CD1 LEU A 276       4.332  10.477   4.108  4.00  1.00            
ATOM   2041  CD2 LEU A 276       6.133   9.057   5.241  4.00  1.00            
ATOM   2042    C LEU A 276       4.847   5.712   2.688  4.00  1.00            
ATOM   2043    O LEU A 276       4.328   5.805   1.577  4.00  1.00            
ATOM   2044    N GLN A 277       4.762   4.587   3.433  4.00  1.00            
ATOM   2045   CA GLN A 277       4.187   3.347   2.968  4.00  1.00            
ATOM   2046   CB GLN A 277       4.491   2.196   3.942  4.00  1.00            
ATOM   2047   CG GLN A 277       4.095   0.807   3.446  4.00  1.00            
ATOM   2048   CD GLN A 277       4.723  -0.194   4.405  4.00  1.00            
ATOM   2049  OE1 GLN A 277       4.617  -0.055   5.623  4.00  1.00            
ATOM   2050  NE2 GLN A 277       5.417  -1.223   3.847  4.00  1.00            
ATOM   2051    C GLN A 277       2.706   3.394   2.734  4.00  1.00            
ATOM   2052    O GLN A 277       2.250   2.934   1.689  4.00  1.00            
ATOM   2053    N ASP A 278       1.919   3.956   3.676  4.00  1.00            
ATOM   2054   CA ASP A 278       0.480   3.996   3.563  4.00  1.00            
ATOM   2055   CB ASP A 278      -0.024   5.072   2.587  4.00  1.00            
ATOM   2056   CG ASP A 278       0.300   6.427   3.200  4.00  1.00            
ATOM   2057  OD1 ASP A 278       0.814   6.445   4.350  4.00  1.00            
ATOM   2058  OD2 ASP A 278       0.036   7.461   2.531  4.00  1.00            
ATOM   2059    C ASP A 278      -0.060   2.657   3.142  4.00  1.00            
ATOM   2060    O ASP A 278       0.640   1.646   3.159  4.00  1.00            
ATOM   2061    N ASP A 279      -1.370   2.611   2.813  3.00  1.00            
ATOM   2062   CA ASP A 279      -1.999   1.388   2.394  3.00  1.00            
ATOM   2063   CB ASP A 279      -3.498   1.338   2.738  3.00  1.00            
ATOM   2064   CG ASP A 279      -3.983  -0.099   2.607  3.00  1.00            
ATOM   2065  OD1 ASP A 279      -3.120  -1.016   2.544  3.00  1.00            
ATOM   2066  OD2 ASP A 279      -5.225  -0.299   2.570  3.00  1.00            
ATOM   2067    C ASP A 279      -1.872   1.343   0.902  3.00  1.00            
ATOM   2068    O ASP A 279      -2.706   1.885   0.178  3.00  1.00            
ATOM   2069    N ASP A 280      -0.798   0.695   0.409  3.00  1.00            
ATOM   2070   CA ASP A 280      -0.542   0.541  -0.997  3.00  1.00            
ATOM   2071   CB ASP A 280      -1.648  -0.237  -1.736  3.00  1.00            
ATOM   2072   CG ASP A 280      -1.642  -1.680  -1.250  3.00  1.00            
ATOM   2073  OD1 ASP A 280      -1.075  -1.937  -0.154  3.00  1.00            
ATOM   2074  OD2 ASP A 280      -2.203  -2.547  -1.972  3.00  1.00            
ATOM   2075    C ASP A 280      -0.422   1.885  -1.651  3.00  1.00            
ATOM   2076    O ASP A 280      -0.674   2.014  -2.848  3.00  1.00            
ATOM   2077    N SER A 281      -0.027   2.927  -0.894  4.00  1.00            
ATOM   2078   CA SER A 281       0.189   4.204  -1.517  4.00  1.00            
ATOM   2079   CB SER A 281      -0.914   5.235  -1.217  4.00  1.00            
ATOM   2080   OG SER A 281      -2.150   4.794  -1.761  4.00  1.00            
ATOM   2081    C SER A 281       1.461   4.715  -0.960  4.00  1.00            
ATOM   2082    O SER A 281       1.590   4.906   0.246  4.00  1.00            
ATOM   2083    N CYS A 282       2.445   4.970  -1.833  4.00  1.00            
ATOM   2084   CA CYS A 282       3.687   5.393  -1.285  4.00  1.00            
ATOM   2085   CB CYS A 282       4.893   4.596  -1.812  4.00  1.00            
ATOM   2086   SG CYS A 282       4.825   2.849  -1.306  4.00  1.00            
ATOM   2087    C CYS A 282       3.891   6.829  -1.622  4.00  1.00            
ATOM   2088    O CYS A 282       3.582   7.275  -2.726  4.00  1.00            
ATOM   2089    N THR A 283       4.415   7.599  -0.651  4.00  1.00            
ATOM   2090   CA THR A 283       4.653   8.986  -0.900  4.00  1.00            
ATOM   2091   CB THR A 283       3.869   9.934  -0.036  4.00  1.00            
ATOM   2092  OG1 THR A 283       4.251   9.799   1.323  4.00  1.00            
ATOM   2093  CG2 THR A 283       2.370   9.641  -0.205  4.00  1.00            
ATOM   2094    C THR A 283       6.095   9.243  -0.623  4.00  1.00            
ATOM   2095    O THR A 283       6.863   8.318  -0.367  4.00  1.00            
ATOM   2096    N SER A 284       6.507  10.522  -0.709  4.00  1.00            
ATOM   2097   CA SER A 284       7.872  10.860  -0.443  4.00  1.00            
ATOM   2098   CB SER A 284       8.465  11.847  -1.461  4.00  1.00            
ATOM   2099   OG SER A 284       8.441  11.283  -2.763  4.00  1.00            
ATOM   2100    C SER A 284       7.877  11.559   0.855  4.00  1.00            
ATOM   2101    O SER A 284       7.005  12.375   1.149  4.00  1.00            
ATOM   2102    N GLY A 285       8.865  11.226   1.689  1.00  1.00            
ATOM   2103   CA GLY A 285       8.933  11.886   2.941  1.00  1.00            
ATOM   2104    C GLY A 285       9.226  13.320   2.686  1.00  1.00            
ATOM   2105    O GLY A 285       8.666  14.201   3.331  1.00  1.00            
ATOM   2106    N PHE A 286      10.103  13.600   1.708  4.00  1.00            
ATOM   2107   CA PHE A 286      10.494  14.960   1.525  4.00  1.00            
ATOM   2108   CB PHE A 286      11.588  15.215   0.467  4.00  1.00            
ATOM   2109   CG PHE A 286      12.904  14.846   1.066  4.00  1.00            
ATOM   2110  CD1 PHE A 286      13.559  15.731   1.894  4.00  1.00            
ATOM   2111  CD2 PHE A 286      13.479  13.622   0.823  4.00  1.00            
ATOM   2112  CE1 PHE A 286      14.770  15.406   2.459  4.00  1.00            
ATOM   2113  CE2 PHE A 286      14.689  13.290   1.386  4.00  1.00            
ATOM   2114   CZ PHE A 286      15.339  14.182   2.205  4.00  1.00            
ATOM   2115    C PHE A 286       9.326  15.827   1.203  4.00  1.00            
ATOM   2116    O PHE A 286       8.402  15.432   0.493  4.00  1.00            
ATOM   2117    N GLU A 287       9.348  17.052   1.770  4.00  1.00            
ATOM   2118   CA GLU A 287       8.308  18.009   1.544  4.00  1.00            
ATOM   2119   CB GLU A 287       7.418  18.241   2.776  4.00  1.00            
ATOM   2120   CG GLU A 287       6.154  19.045   2.472  4.00  1.00            
ATOM   2121   CD GLU A 287       5.201  18.870   3.645  4.00  1.00            
ATOM   2122  OE1 GLU A 287       5.646  19.052   4.809  4.00  1.00            
ATOM   2123  OE2 GLU A 287       4.012  18.542   3.390  4.00  1.00            
ATOM   2124    C GLU A 287       8.951  19.292   1.176  4.00  1.00            
ATOM   2125    O GLU A 287      10.020  19.619   1.687  4.00  1.00            
ATOM   2126    N GLY A 288       8.306  20.055   0.272  4.00  1.00            
ATOM   2127   CA GLY A 288       8.904  21.279  -0.159  4.00  1.00            
ATOM   2128    C GLY A 288       8.268  22.407   0.587  4.00  1.00            
ATOM   2129    O GLY A 288       7.086  22.694   0.408  4.00  1.00            
ATOM   2130    N MET A 289       9.052  23.082   1.453  1.00  1.00            
ATOM   2131   CA MET A 289       8.529  24.218   2.153  1.00  1.00            
ATOM   2132   CB MET A 289       7.988  23.903   3.558  1.00  1.00            
ATOM   2133   CG MET A 289       7.429  25.126   4.296  1.00  1.00            
ATOM   2134   SD MET A 289       5.864  25.783   3.636  1.00  1.00            
ATOM   2135   CE MET A 289       6.630  26.853   2.386  1.00  1.00            
ATOM   2136    C MET A 289       9.640  25.188   2.318  1.00  1.00            
ATOM   2137    O MET A 289      10.721  24.844   2.787  1.00  1.00            
ATOM   2138    N ASP A 290       9.392  26.450   1.948  1.00  1.00            
ATOM   2139   CA ASP A 290      10.447  27.400   2.063  1.00  1.00            
ATOM   2140   CB ASP A 290      10.340  28.559   1.053  1.00  1.00            
ATOM   2141   CG ASP A 290      10.516  28.031  -0.365  1.00  1.00            
ATOM   2142  OD1 ASP A 290      10.932  26.852  -0.521  1.00  1.00            
ATOM   2143  OD2 ASP A 290      10.236  28.811  -1.315  1.00  1.00            
ATOM   2144    C ASP A 290      10.326  28.028   3.411  1.00  1.00            
ATOM   2145    O ASP A 290       9.445  28.858   3.635  1.00  1.00            
ATOM   2146    N VAL A 291      11.198  27.639   4.362  1.00  1.00            
ATOM   2147   CA VAL A 291      11.125  28.277   5.636  1.00  1.00            
ATOM   2148   CB VAL A 291      11.220  27.315   6.796  1.00  1.00            
ATOM   2149  CG1 VAL A 291      12.522  26.501   6.695  1.00  1.00            
ATOM   2150  CG2 VAL A 291      11.067  28.115   8.098  1.00  1.00            
ATOM   2151    C VAL A 291      12.224  29.289   5.694  1.00  1.00            
ATOM   2152    O VAL A 291      13.377  29.009   6.018  1.00  1.00            
ATOM   2153    N PRO A 292      11.843  30.487   5.356  4.00  1.00            
ATOM   2154   CA PRO A 292      12.736  31.608   5.332  4.00  1.00            
ATOM   2155   CD PRO A 292      10.449  30.887   5.368  4.00  1.00            
ATOM   2156   CB PRO A 292      11.879  32.781   4.874  4.00  1.00            
ATOM   2157   CG PRO A 292      10.484  32.424   5.424  4.00  1.00            
ATOM   2158    C PRO A 292      13.221  31.843   6.721  4.00  1.00            
ATOM   2159    O PRO A 292      12.465  31.646   7.672  4.00  1.00            
ATOM   2160    N THR A 293      14.494  32.229   6.845  1.00  1.00            
ATOM   2161   CA THR A 293      15.041  32.649   8.092  1.00  1.00            
ATOM   2162   CB THR A 293      15.834  31.608   8.825  1.00  1.00            
ATOM   2163  OG1 THR A 293      16.155  32.069  10.128  1.00  1.00            
ATOM   2164  CG2 THR A 293      17.120  31.313   8.043  1.00  1.00            
ATOM   2165    C THR A 293      15.966  33.729   7.679  1.00  1.00            
ATOM   2166    O THR A 293      16.248  33.879   6.492  1.00  1.00            
ATOM   2167    N SER A 294      16.450  34.539   8.628  1.00  1.00            
ATOM   2168   CA SER A 294      17.332  35.567   8.182  1.00  1.00            
ATOM   2169   CB SER A 294      17.811  36.491   9.315  1.00  1.00            
ATOM   2170   OG SER A 294      16.726  37.259   9.815  1.00  1.00            
ATOM   2171    C SER A 294      18.540  34.894   7.607  1.00  1.00            
ATOM   2172    O SER A 294      19.085  35.330   6.594  1.00  1.00            
ATOM   2173    N SER A 295      18.977  33.786   8.237  1.00  1.00            
ATOM   2174   CA SER A 295      20.172  33.128   7.797  1.00  1.00            
ATOM   2175   CB SER A 295      20.538  31.895   8.640  1.00  1.00            
ATOM   2176   OG SER A 295      20.967  32.300   9.932  1.00  1.00            
ATOM   2177    C SER A 295      20.044  32.680   6.373  1.00  1.00            
ATOM   2178    O SER A 295      20.779  33.155   5.509  1.00  1.00            
ATOM   2179    N GLY A 296      19.090  31.772   6.074  1.00  1.00            
ATOM   2180   CA GLY A 296      19.002  31.293   4.722  1.00  1.00            
ATOM   2181    C GLY A 296      17.886  30.316   4.624  1.00  1.00            
ATOM   2182    O GLY A 296      17.146  30.106   5.584  1.00  1.00            
ATOM   2183    N GLU A 297      17.730  29.699   3.432  4.00  1.00            
ATOM   2184   CA GLU A 297      16.706  28.709   3.321  4.00  1.00            
ATOM   2185   CB GLU A 297      16.606  28.012   1.950  4.00  1.00            
ATOM   2186   CG GLU A 297      16.012  28.881   0.838  4.00  1.00            
ATOM   2187   CD GLU A 297      17.138  29.654   0.171  4.00  1.00            
ATOM   2188  OE1 GLU A 297      18.181  29.021  -0.143  4.00  1.00            
ATOM   2189  OE2 GLU A 297      16.971  30.886  -0.035  4.00  1.00            
ATOM   2190    C GLU A 297      17.077  27.678   4.327  4.00  1.00            
ATOM   2191    O GLU A 297      18.219  27.224   4.380  4.00  1.00            
ATOM   2192    N LEU A 298      16.108  27.303   5.175  1.00  1.00            
ATOM   2193   CA LEU A 298      16.403  26.399   6.238  1.00  1.00            
ATOM   2194   CB LEU A 298      15.700  26.795   7.549  1.00  1.00            
ATOM   2195   CG LEU A 298      15.990  25.866   8.740  1.00  1.00            
ATOM   2196  CD1 LEU A 298      17.462  25.958   9.170  1.00  1.00            
ATOM   2197  CD2 LEU A 298      15.015  26.131   9.897  1.00  1.00            
ATOM   2198    C LEU A 298      15.898  25.059   5.839  1.00  1.00            
ATOM   2199    O LEU A 298      15.052  24.924   4.958  1.00  1.00            
ATOM   2200    N TRP A 299      16.458  24.024   6.480  4.00  1.00            
ATOM   2201   CA TRP A 299      16.086  22.671   6.226  4.00  1.00            
ATOM   2202   CB TRP A 299      17.323  21.795   5.973  4.00  1.00            
ATOM   2203   CG TRP A 299      17.055  20.347   5.657  4.00  1.00            
ATOM   2204  CD2 TRP A 299      17.281  19.765   4.365  4.00  1.00            
ATOM   2205  CD1 TRP A 299      16.669  19.328   6.478  4.00  1.00            
ATOM   2206  NE1 TRP A 299      16.619  18.150   5.771  4.00  1.00            
ATOM   2207  CE2 TRP A 299      17.001  18.404   4.471  4.00  1.00            
ATOM   2208  CE3 TRP A 299      17.701  20.320   3.192  4.00  1.00            
ATOM   2209  CZ2 TRP A 299      17.134  17.571   3.397  4.00  1.00            
ATOM   2210  CZ3 TRP A 299      17.825  19.481   2.108  4.00  1.00            
ATOM   2211  CH2 TRP A 299      17.546  18.133   2.209  4.00  1.00            
ATOM   2212    C TRP A 299      15.547  22.194   7.524  4.00  1.00            
ATOM   2213    O TRP A 299      16.024  22.601   8.582  4.00  1.00            
ATOM   2214    N ILE A 300      14.518  21.336   7.492  4.00  1.00            
ATOM   2215   CA ILE A 300      14.070  20.873   8.763  4.00  1.00            
ATOM   2216   CB ILE A 300      12.622  21.153   9.038  4.00  1.00            
ATOM   2217  CG1 ILE A 300      12.366  22.667   9.082  4.00  1.00            
ATOM   2218  CG2 ILE A 300      12.238  20.422  10.336  4.00  1.00            
ATOM   2219  CD1 ILE A 300      10.884  23.034   9.081  4.00  1.00            
ATOM   2220    C ILE A 300      14.233  19.374   8.806  4.00  1.00            
ATOM   2221    O ILE A 300      13.595  18.656   8.039  4.00  1.00            
ATOM   2222    N LEU A 301      15.109  18.857   9.701  4.00  1.00            
ATOM   2223   CA LEU A 301      15.198  17.432   9.908  4.00  1.00            
ATOM   2224   CB LEU A 301      16.346  17.010  10.841  4.00  1.00            
ATOM   2225   CG LEU A 301      17.751  17.292  10.279  4.00  1.00            
ATOM   2226  CD1 LEU A 301      17.959  18.791  10.008  4.00  1.00            
ATOM   2227  CD2 LEU A 301      18.836  16.703  11.198  4.00  1.00            
ATOM   2228    C LEU A 301      13.927  17.177  10.634  4.00  1.00            
ATOM   2229    O LEU A 301      13.426  18.065  11.322  4.00  1.00            
ATOM   2230    N GLY A 302      13.338  15.982  10.503  1.00  1.00            
ATOM   2231   CA GLY A 302      12.072  15.860  11.152  1.00  1.00            
ATOM   2232    C GLY A 302      11.951  14.513  11.738  1.00  1.00            
ATOM   2233    O GLY A 302      12.941  13.841  12.008  1.00  1.00            
ATOM   2234    N ASP A 303      10.695  14.096  11.939  2.00  1.00            
ATOM   2235   CA ASP A 303      10.410  12.847  12.556  2.00  1.00            
ATOM   2236   CB ASP A 303       8.905  12.577  12.706  2.00  1.00            
ATOM   2237   CG ASP A 303       8.403  13.484  13.817  2.00  1.00            
ATOM   2238  OD1 ASP A 303       9.264  14.031  14.558  2.00  1.00            
ATOM   2239  OD2 ASP A 303       7.160  13.638  13.946  2.00  1.00            
ATOM   2240    C ASP A 303      10.982  11.765  11.717  2.00  1.00            
ATOM   2241    O ASP A 303      11.426  10.744  12.241  2.00  1.00            
ATOM   2242    N VAL A 304      10.984  11.962  10.386  2.00  1.00            
ATOM   2243   CA VAL A 304      11.502  10.945   9.525  2.00  1.00            
ATOM   2244   CB VAL A 304      11.561  11.380   8.093  2.00  1.00            
ATOM   2245  CG1 VAL A 304      12.264  10.282   7.277  2.00  1.00            
ATOM   2246  CG2 VAL A 304      10.135  11.703   7.617  2.00  1.00            
ATOM   2247    C VAL A 304      12.922  10.688   9.955  2.00  1.00            
ATOM   2248    O VAL A 304      13.314   9.544  10.183  2.00  1.00            
ATOM   2249    N PHE A 305      13.722  11.765  10.090  2.00  1.00            
ATOM   2250   CA PHE A 305      15.112  11.698  10.460  2.00  1.00            
ATOM   2251   CB PHE A 305      15.805  13.052  10.195  2.00  1.00            
ATOM   2252   CG PHE A 305      17.275  12.930  10.404  2.00  1.00            
ATOM   2253  CD1 PHE A 305      18.041  12.137   9.581  2.00  1.00            
ATOM   2254  CD2 PHE A 305      17.896  13.654  11.393  2.00  1.00            
ATOM   2255  CE1 PHE A 305      19.399  12.035   9.769  2.00  1.00            
ATOM   2256  CE2 PHE A 305      19.254  13.559  11.586  2.00  1.00            
ATOM   2257   CZ PHE A 305      20.006  12.745  10.776  2.00  1.00            
ATOM   2258    C PHE A 305      15.286  11.301  11.898  2.00  1.00            
ATOM   2259    O PHE A 305      16.108  10.444  12.218  2.00  1.00            
ATOM   2260    N ILE A 306      14.483  11.895  12.799  2.00  1.00            
ATOM   2261   CA ILE A 306      14.593  11.704  14.218  2.00  1.00            
ATOM   2262   CB ILE A 306      13.584  12.499  14.993  2.00  1.00            
ATOM   2263  CG1 ILE A 306      13.852  14.004  14.843  2.00  1.00            
ATOM   2264  CG2 ILE A 306      13.624  12.014  16.451  2.00  1.00            
ATOM   2265  CD1 ILE A 306      15.201  14.429  15.419  2.00  1.00            
ATOM   2266    C ILE A 306      14.349  10.271  14.554  2.00  1.00            
ATOM   2267    O ILE A 306      15.055   9.696  15.380  2.00  1.00            
ATOM   2268    N ARG A 307      13.346   9.647  13.917  3.00  1.00            
ATOM   2269   CA ARG A 307      13.026   8.289  14.239  3.00  1.00            
ATOM   2270   CB ARG A 307      11.904   7.737  13.346  3.00  1.00            
ATOM   2271   CG ARG A 307      11.462   6.315  13.686  3.00  1.00            
ATOM   2272   CD ARG A 307      10.385   5.797  12.731  3.00  1.00            
ATOM   2273   NE ARG A 307       9.222   6.721  12.830  3.00  1.00            
ATOM   2274   CZ ARG A 307       8.649   7.216  11.692  3.00  1.00            
ATOM   2275  NH1 ARG A 307       9.162   6.880  10.473  3.00  1.00            
ATOM   2276  NH2 ARG A 307       7.572   8.051  11.774  3.00  1.00            
ATOM   2277    C ARG A 307      14.262   7.482  13.973  3.00  1.00            
ATOM   2278    O ARG A 307      14.615   6.595  14.749  3.00  1.00            
ATOM   2279    N GLN A 308      14.963   7.793  12.863  3.00  1.00            
ATOM   2280   CA GLN A 308      16.142   7.069  12.475  3.00  1.00            
ATOM   2281   CB GLN A 308      16.668   7.473  11.090  3.00  1.00            
ATOM   2282   CG GLN A 308      15.660   7.162   9.978  3.00  1.00            
ATOM   2283   CD GLN A 308      15.361   5.667  10.008  3.00  1.00            
ATOM   2284  OE1 GLN A 308      16.212   4.842   9.679  3.00  1.00            
ATOM   2285  NE2 GLN A 308      14.114   5.302  10.415  3.00  1.00            
ATOM   2286    C GLN A 308      17.227   7.258  13.485  3.00  1.00            
ATOM   2287    O GLN A 308      17.920   6.298  13.817  3.00  1.00            
ATOM   2288    N TYR A 309      17.417   8.481  14.025  4.00  1.00            
ATOM   2289   CA TYR A 309      18.576   8.610  14.864  4.00  1.00            
ATOM   2290   CB TYR A 309      19.625   9.583  14.299  4.00  1.00            
ATOM   2291   CG TYR A 309      19.198  10.987  14.550  4.00  1.00            
ATOM   2292  CD1 TYR A 309      18.072  11.506  13.954  4.00  1.00            
ATOM   2293  CD2 TYR A 309      19.912  11.771  15.426  4.00  1.00            
ATOM   2294  CE1 TYR A 309      17.692  12.804  14.201  4.00  1.00            
ATOM   2295  CE2 TYR A 309      19.538  13.069  15.675  4.00  1.00            
ATOM   2296   CZ TYR A 309      18.429  13.587  15.056  4.00  1.00            
ATOM   2297   OH TYR A 309      18.043  14.919  15.309  4.00  1.00            
ATOM   2298    C TYR A 309      18.205   9.062  16.256  4.00  1.00            
ATOM   2299    O TYR A 309      17.348   9.925  16.430  4.00  1.00            
ATOM   2300    N TYR A 310      18.864   8.482  17.294  4.00  1.00            
ATOM   2301   CA TYR A 310      18.597   8.821  18.671  4.00  1.00            
ATOM   2302   CB TYR A 310      19.391   8.010  19.707  4.00  1.00            
ATOM   2303   CG TYR A 310      18.581   8.105  20.951  4.00  1.00            
ATOM   2304  CD1 TYR A 310      18.586   9.233  21.739  4.00  1.00            
ATOM   2305  CD2 TYR A 310      17.768   7.051  21.298  4.00  1.00            
ATOM   2306  CE1 TYR A 310      17.810   9.289  22.875  4.00  1.00            
ATOM   2307  CE2 TYR A 310      16.991   7.102  22.429  4.00  1.00            
ATOM   2308   CZ TYR A 310      17.014   8.223  23.221  4.00  1.00            
ATOM   2309   OH TYR A 310      16.216   8.274  24.384  4.00  1.00            
ATOM   2310    C TYR A 310      19.038  10.240  18.793  4.00  1.00            
ATOM   2311    O TYR A 310      20.100  10.606  18.293  4.00  1.00            
ATOM   2312    N THR A 311      18.223  11.096  19.437  4.00  1.00            
ATOM   2313   CA THR A 311      18.598  12.477  19.482  4.00  1.00            
ATOM   2314   CB THR A 311      17.526  13.384  18.957  4.00  1.00            
ATOM   2315  OG1 THR A 311      16.412  13.372  19.836  4.00  1.00            
ATOM   2316  CG2 THR A 311      17.083  12.870  17.579  4.00  1.00            
ATOM   2317    C THR A 311      18.803  12.882  20.901  4.00  1.00            
ATOM   2318    O THR A 311      17.998  12.562  21.772  4.00  1.00            
ATOM   2319    N VAL A 312      19.914  13.595  21.171  4.00  1.00            
ATOM   2320   CA VAL A 312      20.110  14.096  22.496  4.00  1.00            
ATOM   2321   CB VAL A 312      21.194  13.396  23.257  4.00  1.00            
ATOM   2322  CG1 VAL A 312      21.361  14.085  24.622  4.00  1.00            
ATOM   2323  CG2 VAL A 312      20.806  11.912  23.367  4.00  1.00            
ATOM   2324    C VAL A 312      20.463  15.532  22.356  4.00  1.00            
ATOM   2325    O VAL A 312      21.313  15.897  21.546  4.00  1.00            
ATOM   2326    N PHE A 313      19.795  16.393  23.143  4.00  1.00            
ATOM   2327   CA PHE A 313      20.078  17.790  23.050  4.00  1.00            
ATOM   2328   CB PHE A 313      18.815  18.653  22.892  4.00  1.00            
ATOM   2329   CG PHE A 313      18.128  18.175  21.656  4.00  1.00            
ATOM   2330  CD1 PHE A 313      17.220  17.143  21.724  4.00  1.00            
ATOM   2331  CD2 PHE A 313      18.397  18.744  20.433  4.00  1.00            
ATOM   2332  CE1 PHE A 313      16.582  16.690  20.594  4.00  1.00            
ATOM   2333  CE2 PHE A 313      17.761  18.294  19.298  4.00  1.00            
ATOM   2334   CZ PHE A 313      16.853  17.267  19.377  4.00  1.00            
ATOM   2335    C PHE A 313      20.720  18.143  24.333  4.00  1.00            
ATOM   2336    O PHE A 313      20.270  17.730  25.400  4.00  1.00            
ATOM   2337    N ASP A 314      21.818  18.907  24.266  4.00  1.00            
ATOM   2338   CA ASP A 314      22.479  19.190  25.493  4.00  1.00            
ATOM   2339   CB ASP A 314      23.895  18.597  25.530  4.00  1.00            
ATOM   2340   CG ASP A 314      23.730  17.086  25.395  4.00  1.00            
ATOM   2341  OD1 ASP A 314      22.811  16.525  26.047  4.00  1.00            
ATOM   2342  OD2 ASP A 314      24.506  16.475  24.613  4.00  1.00            
ATOM   2343    C ASP A 314      22.586  20.660  25.622  4.00  1.00            
ATOM   2344    O ASP A 314      23.165  21.342  24.780  4.00  1.00            
ATOM   2345    N ARG A 315      21.928  21.204  26.646  3.00  1.00            
ATOM   2346   CA ARG A 315      22.075  22.595  26.893  3.00  1.00            
ATOM   2347   CB ARG A 315      21.006  23.118  27.861  3.00  1.00            
ATOM   2348   CG ARG A 315      19.591  23.057  27.281  3.00  1.00            
ATOM   2349   CD ARG A 315      18.530  23.577  28.247  3.00  1.00            
ATOM   2350   NE ARG A 315      19.083  24.822  28.845  3.00  1.00            
ATOM   2351   CZ ARG A 315      18.744  25.171  30.119  3.00  1.00            
ATOM   2352  NH1 ARG A 315      17.863  24.405  30.826  3.00  1.00            
ATOM   2353  NH2 ARG A 315      19.295  26.282  30.688  3.00  1.00            
ATOM   2354    C ARG A 315      23.419  22.841  27.505  3.00  1.00            
ATOM   2355    O ARG A 315      24.071  23.835  27.189  3.00  1.00            
ATOM   2356    N ALA A 316      23.877  21.922  28.385  3.00  1.00            
ATOM   2357   CA ALA A 316      25.099  22.151  29.110  3.00  1.00            
ATOM   2358   CB ALA A 316      25.497  20.960  29.997  3.00  1.00            
ATOM   2359    C ALA A 316      26.175  22.336  28.107  3.00  1.00            
ATOM   2360    O ALA A 316      26.942  23.294  28.168  3.00  1.00            
ATOM   2361    N ASN A 317      26.240  21.422  27.133  3.00  1.00            
ATOM   2362   CA ASN A 317      27.152  21.634  26.062  3.00  1.00            
ATOM   2363   CB ASN A 317      28.131  20.471  25.831  3.00  1.00            
ATOM   2364   CG ASN A 317      29.131  20.472  26.981  3.00  1.00            
ATOM   2365  OD1 ASN A 317      29.474  21.525  27.517  3.00  1.00            
ATOM   2366  ND2 ASN A 317      29.619  19.264  27.369  3.00  1.00            
ATOM   2367    C ASN A 317      26.258  21.729  24.896  3.00  1.00            
ATOM   2368    O ASN A 317      25.603  20.743  24.571  3.00  1.00            
ATOM   2369    N ASN A 318      26.218  22.919  24.260  3.00  1.00            
ATOM   2370   CA ASN A 318      25.328  23.220  23.177  3.00  1.00            
ATOM   2371   CB ASN A 318      25.331  24.726  22.808  3.00  1.00            
ATOM   2372   CG ASN A 318      26.724  25.227  22.400  3.00  1.00            
ATOM   2373  OD1 ASN A 318      26.865  25.933  21.402  3.00  1.00            
ATOM   2374  ND2 ASN A 318      27.781  24.879  23.182  3.00  1.00            
ATOM   2375    C ASN A 318      25.713  22.401  22.005  3.00  1.00            
ATOM   2376    O ASN A 318      26.365  22.863  21.070  3.00  1.00            
ATOM   2377    N LYS A 319      25.294  21.127  22.030  4.00  1.00            
ATOM   2378   CA LYS A 319      25.613  20.327  20.914  4.00  1.00            
ATOM   2379   CB LYS A 319      27.008  19.670  20.910  4.00  1.00            
ATOM   2380   CG LYS A 319      27.114  18.289  21.556  4.00  1.00            
ATOM   2381   CD LYS A 319      26.891  18.244  23.063  4.00  1.00            
ATOM   2382   CE LYS A 319      27.035  16.825  23.615  4.00  1.00            
ATOM   2383   NZ LYS A 319      28.310  16.229  23.156  4.00  1.00            
ATOM   2384    C LYS A 319      24.599  19.283  20.752  4.00  1.00            
ATOM   2385    O LYS A 319      23.847  18.949  21.667  4.00  1.00            
ATOM   2386    N VAL A 320      24.554  18.764  19.522  4.00  1.00            
ATOM   2387   CA VAL A 320      23.626  17.741  19.227  4.00  1.00            
ATOM   2388   CB VAL A 320      23.099  17.831  17.827  4.00  1.00            
ATOM   2389  CG1 VAL A 320      22.123  16.672  17.582  4.00  1.00            
ATOM   2390  CG2 VAL A 320      22.490  19.225  17.627  4.00  1.00            
ATOM   2391    C VAL A 320      24.378  16.458  19.321  4.00  1.00            
ATOM   2392    O VAL A 320      25.528  16.365  18.895  4.00  1.00            
ATOM   2393    N GLY A 321      23.746  15.433  19.916  4.00  1.00            
ATOM   2394   CA GLY A 321      24.391  14.160  19.984  4.00  1.00            
ATOM   2395    C GLY A 321      23.543  13.261  19.164  4.00  1.00            
ATOM   2396    O GLY A 321      22.327  13.203  19.342  4.00  1.00            
ATOM   2397    N LEU A 322      24.168  12.527  18.232  4.00  1.00            
ATOM   2398   CA LEU A 322      23.361  11.704  17.397  4.00  1.00            
ATOM   2399   CB LEU A 322      23.361  12.138  15.910  4.00  1.00            
ATOM   2400   CG LEU A 322      24.702  12.002  15.148  4.00  1.00            
ATOM   2401  CD1 LEU A 322      25.043  10.543  14.797  4.00  1.00            
ATOM   2402  CD2 LEU A 322      24.730  12.918  13.914  4.00  1.00            
ATOM   2403    C LEU A 322      23.856  10.302  17.470  4.00  1.00            
ATOM   2404    O LEU A 322      24.966  10.038  17.926  4.00  1.00            
ATOM   2405    N ALA A 323      22.999   9.356  17.041  4.00  1.00            
ATOM   2406   CA ALA A 323      23.367   7.974  16.987  4.00  1.00            
ATOM   2407   CB ALA A 323      23.578   7.341  18.372  4.00  1.00            
ATOM   2408    C ALA A 323      22.212   7.263  16.356  4.00  1.00            
ATOM   2409    O ALA A 323      21.139   7.835  16.183  4.00  1.00            
ATOM   2410    N PRO A 324      22.415   6.043  15.953  4.00  1.00            
ATOM   2411   CA PRO A 324      21.335   5.300  15.353  4.00  1.00            
ATOM   2412   CD PRO A 324      23.699   5.698  15.368  4.00  1.00            
ATOM   2413   CB PRO A 324      21.993   4.187  14.540  4.00  1.00            
ATOM   2414   CG PRO A 324      23.379   4.756  14.198  4.00  1.00            
ATOM   2415    C PRO A 324      20.520   4.781  16.489  4.00  1.00            
ATOM   2416    O PRO A 324      20.989   4.837  17.624  4.00  1.00            
ATOM   2417    N VAL A 325      19.297   4.289  16.227  4.00  1.00            
ATOM   2418   CA VAL A 325      18.532   3.750  17.309  4.00  1.00            
ATOM   2419   CB VAL A 325      17.066   4.062  17.243  4.00  1.00            
ATOM   2420  CG1 VAL A 325      16.890   5.585  17.365  4.00  1.00            
ATOM   2421  CG2 VAL A 325      16.489   3.465  15.948  4.00  1.00            
ATOM   2422    C VAL A 325      18.693   2.264  17.274  4.00  1.00            
ATOM   2423    O VAL A 325      18.807   1.668  16.205  4.00  1.00            
ATOM   2424    N ALA A 326      18.736   1.628  18.462  1.00  1.00            
ATOM   2425   CA ALA A 326      18.902   0.203  18.512  1.00  1.00            
ATOM   2426   CB ALA A 326      19.454  -0.300  19.858  1.00  1.00            
ATOM   2427    C ALA A 326      17.545  -0.448  18.297  1.00  1.00            
ATOM   2428    O ALA A 326      16.738   0.108  17.506  1.00  1.00            
ATOM   2429  OXT ALA A 326      17.300  -1.517  18.918  1.00  1.00            
ATOM   2430    N LYS B   1       0.386  15.168   7.625  4.00  0.00            
ATOM   2431   CA LYS B   1      -0.857  15.906   7.291  4.00  0.00            
ATOM   2432   CB LYS B   1      -2.056  14.951   7.125  4.00  0.00            
ATOM   2433   CG LYS B   1      -1.983  13.974   5.953  4.00  0.00            
ATOM   2434   CD LYS B   1      -3.085  12.914   6.037  4.00  0.00            
ATOM   2435   CE LYS B   1      -3.216  12.024   4.800  4.00  0.00            
ATOM   2436   NZ LYS B   1      -4.461  11.226   4.893  4.00  0.00            
ATOM   2437    C LYS B   1      -1.232  16.929   8.326  4.00  0.00            
ATOM   2438    O LYS B   1      -1.061  18.128   8.113  4.00  0.00            
ATOM   2439    N PRO B   2      -1.716  16.483   9.457  4.00  0.00            
ATOM   2440   CA PRO B   2      -2.379  17.334  10.403  4.00  0.00            
ATOM   2441   CD PRO B   2      -1.354  15.203  10.045  4.00  0.00            
ATOM   2442   CB PRO B   2      -2.610  16.481  11.655  4.00  0.00            
ATOM   2443   CG PRO B   2      -2.346  15.035  11.204  4.00  0.00            
ATOM   2444    C PRO B   2      -1.770  18.630  10.774  4.00  0.00            
ATOM   2445    O PRO B   2      -2.415  19.658  10.579  4.00  0.00            
ATOM   2446    N ALA B   3      -0.553  18.624  11.327  4.00  0.00            
ATOM   2447   CA ALA B   3      -0.021  19.891  11.700  4.00  0.00            
ATOM   2448   CB ALA B   3      -0.293  20.241  13.167  4.00  0.00            
ATOM   2449    C ALA B   3       1.455  19.767  11.525  4.00  0.00            
ATOM   2450    O ALA B   3       2.054  18.776  11.939  4.00  0.00            
ATOM   2451    N GLU B   4       2.084  20.762  10.877  4.00  0.00            
ATOM   2452   CA GLU B   4       3.512  20.732  10.812  4.00  0.00            
ATOM   2453   CB GLU B   4       4.135  21.052   9.442  4.00  0.00            
ATOM   2454   CG GLU B   4       3.957  22.511   9.015  4.00  0.00            
ATOM   2455   CD GLU B   4       5.063  22.852   8.024  4.00  0.00            
ATOM   2456  OE1 GLU B   4       5.187  22.139   6.993  4.00  0.00            
ATOM   2457  OE2 GLU B   4       5.810  23.830   8.297  4.00  0.00            
ATOM   2458    C GLU B   4       3.891  21.865  11.689  4.00  0.00            
ATOM   2459    O GLU B   4       3.265  22.923  11.636  4.00  0.00            
ATOM   2460    N PHE B   5       4.902  21.696  12.551  4.00  0.00            
ATOM   2461   CA PHE B   5       5.111  22.848  13.361  4.00  0.00            
ATOM   2462   CB PHE B   5       4.824  22.635  14.857  4.00  0.00            
ATOM   2463   CG PHE B   5       3.385  22.314  15.070  4.00  0.00            
ATOM   2464  CD1 PHE B   5       2.414  23.271  14.889  4.00  0.00            
ATOM   2465  CD2 PHE B   5       3.012  21.056  15.486  4.00  0.00            
ATOM   2466  CE1 PHE B   5       1.089  22.971  15.100  4.00  0.00            
ATOM   2467  CE2 PHE B   5       1.689  20.751  15.699  4.00  0.00            
ATOM   2468   CZ PHE B   5       0.726  21.710  15.504  4.00  0.00            
ATOM   2469    C PHE B   5       6.529  23.269  13.318  4.00  0.00            
ATOM   2470    O PHE B   5       7.451  22.493  13.564  4.00  0.00            
ATOM   2471    N ILE B   6       6.710  24.544  12.967  4.00  0.00            
ATOM   2472   CA ILE B   6       7.967  25.200  13.060  4.00  0.00            
ATOM   2473   CB ILE B   6       8.751  25.220  11.782  4.00  0.00            
ATOM   2474  CG1 ILE B   6      10.094  25.934  12.002  4.00  0.00            
ATOM   2475  CG2 ILE B   6       7.875  25.872  10.700  4.00  0.00            
ATOM   2476  CD1 ILE B   6      11.008  25.217  12.991  4.00  0.00            
ATOM   2477    C ILE B   6       7.582  26.606  13.358  4.00  0.00            
ATOM   2478    O ILE B   6       6.542  27.069  12.891  4.00  0.00            
ATOM   2479    N ARG B   7       8.377  27.336  14.152  4.00  0.00            
ATOM   2480   CA ARG B   7       7.942  28.676  14.393  4.00  0.00            
ATOM   2481   CB ARG B   7       8.185  29.192  15.818  4.00  0.00            
ATOM   2482   CG ARG B   7       7.303  30.405  16.116  4.00  0.00            
ATOM   2483   CD ARG B   7       7.615  31.129  17.422  4.00  0.00            
ATOM   2484   NE ARG B   7       8.768  32.025  17.140  4.00  0.00            
ATOM   2485   CZ ARG B   7       8.559  33.188  16.455  4.00  0.00            
ATOM   2486  NH1 ARG B   7       7.316  33.477  15.969  4.00  0.00            
ATOM   2487  NH2 ARG B   7       9.597  34.046  16.239  4.00  0.00            
ATOM   2488    C ARG B   7       8.685  29.554  13.454  4.00  0.00            
ATOM   2489    O ARG B   7       9.724  29.175  12.915  4.00  0.00            
ATOM   2490    N LEU B   8       8.139  30.756  13.212  4.00  0.00            
ATOM   2491   CA LEU B   8       8.778  31.637  12.290  4.00  0.00            
ATOM   2492   CB LEU B   8       7.821  32.685  11.702  4.00  0.00            
ATOM   2493   CG LEU B   8       6.621  32.054  10.971  4.00  0.00            
ATOM   2494  CD1 LEU B   8       5.805  33.113  10.215  4.00  0.00            
ATOM   2495  CD2 LEU B   8       7.056  30.876  10.083  4.00  0.00            
ATOM   2496    C LEU B   8       9.889  32.363  13.012  4.00  0.00            
ATOM   2497    O LEU B   8       9.975  33.613  12.887  4.00  0.00            
ATOM   2498  OXT LEU B   8      10.674  31.663  13.700  4.00  0.00            
END
