# Supplementary material for: Integrative modeling of diverse protein-peptide systems using CABS-dock
Source: PLoS Comput Biol. 2023 Jul 5;19(7):e1011275. doi: 10.1371/journal.pcbi.1011275 (PMC10351741; doi:10.1371/journal.pcbi.1011275)
Supplement: S1 File — Files in pdb format containing atomic coordinates of the structures obtained in this study: the highest-scored amyloid models and 10 examples of the docked peptide for each enzyme-substrate complex. (ZIP) [file pcbi.1011275.s006.zip › 1_pepsin_KPAEFIRL/188.pdb]

CRYST1    0.000    0.000    0.000   0.00   0.00   0.00 P 1           1
ATOM      1    N ILE A   1      15.480  11.670  36.626  1.00  1.00            
ATOM      2   CA ILE A   1      15.061  11.551  35.211  1.00  1.00            
ATOM      3   CB ILE A   1      15.615  10.290  34.603  1.00  1.00            
ATOM      4  CG1 ILE A   1      17.157  10.302  34.576  1.00  1.00            
ATOM      5  CG2 ILE A   1      14.979  10.125  33.213  1.00  1.00            
ATOM      6  CD1 ILE A   1      17.826  10.108  35.938  1.00  1.00            
ATOM      7    C ILE A   1      13.569  11.487  35.153  1.00  1.00            
ATOM      8    O ILE A   1      12.931  10.892  36.020  1.00  1.00            
ATOM      9    N GLY A   2      12.966  12.123  34.132  4.00  1.00            
ATOM     10   CA GLY A   2      11.538  12.068  34.014  4.00  1.00            
ATOM     11    C GLY A   2      11.264  11.383  32.721  4.00  1.00            
ATOM     12    O GLY A   2      11.909  11.655  31.709  4.00  1.00            
ATOM     13    N ASP A   3      10.287  10.462  32.725  4.00  1.00            
ATOM     14   CA ASP A   3       9.958   9.748  31.529  4.00  1.00            
ATOM     15   CB ASP A   3       9.262   8.403  31.784  4.00  1.00            
ATOM     16   CG ASP A   3       7.906   8.704  32.411  4.00  1.00            
ATOM     17  OD1 ASP A   3       7.793   9.739  33.122  4.00  1.00            
ATOM     18  OD2 ASP A   3       6.959   7.905  32.177  4.00  1.00            
ATOM     19    C ASP A   3       8.969  10.588  30.789  4.00  1.00            
ATOM     20    O ASP A   3       8.745  11.743  31.136  4.00  1.00            
ATOM     21    N GLU A   4       8.369  10.030  29.717  4.00  1.00            
ATOM     22   CA GLU A   4       7.368  10.754  28.990  4.00  1.00            
ATOM     23   CB GLU A   4       7.639  10.901  27.483  4.00  1.00            
ATOM     24   CG GLU A   4       6.556  11.713  26.766  4.00  1.00            
ATOM     25   CD GLU A   4       6.247  12.968  27.571  4.00  1.00            
ATOM     26  OE1 GLU A   4       7.190  13.754  27.853  4.00  1.00            
ATOM     27  OE2 GLU A   4       5.050  13.156  27.917  4.00  1.00            
ATOM     28    C GLU A   4       6.061  10.032  29.223  4.00  1.00            
ATOM     29    O GLU A   4       5.491  10.350  30.266  4.00  1.00            
ATOM     30    N PRO A   5       5.437   9.117  28.471  4.00  1.00            
ATOM     31   CA PRO A   5       5.781   8.580  27.157  4.00  1.00            
ATOM     32   CD PRO A   5       4.664   8.142  29.227  4.00  1.00            
ATOM     33   CB PRO A   5       5.393   7.103  27.184  4.00  1.00            
ATOM     34   CG PRO A   5       4.281   7.037  28.236  4.00  1.00            
ATOM     35    C PRO A   5       5.051   9.294  26.066  4.00  1.00            
ATOM     36    O PRO A   5       4.282  10.210  26.355  4.00  1.00            
ATOM     37    N LEU A   6       5.267   8.864  24.806  4.00  1.00            
ATOM     38   CA LEU A   6       4.689   9.524  23.675  4.00  1.00            
ATOM     39   CB LEU A   6       5.757   9.909  22.626  4.00  1.00            
ATOM     40   CG LEU A   6       5.273  10.748  21.422  4.00  1.00            
ATOM     41  CD1 LEU A   6       4.961  12.201  21.817  4.00  1.00            
ATOM     42  CD2 LEU A   6       6.282  10.688  20.266  4.00  1.00            
ATOM     43    C LEU A   6       3.703   8.638  22.993  4.00  1.00            
ATOM     44    O LEU A   6       3.637   7.436  23.241  4.00  1.00            
ATOM     45    N GLU A   7       2.882   9.263  22.125  4.00  1.00            
ATOM     46   CA GLU A   7       1.902   8.581  21.338  4.00  1.00            
ATOM     47   CB GLU A   7       0.480   9.140  21.516  4.00  1.00            
ATOM     48   CG GLU A   7      -0.110   8.962  22.914  4.00  1.00            
ATOM     49   CD GLU A   7      -1.458   9.668  22.907  4.00  1.00            
ATOM     50  OE1 GLU A   7      -2.226   9.453  21.931  4.00  1.00            
ATOM     51  OE2 GLU A   7      -1.732  10.442  23.863  4.00  1.00            
ATOM     52    C GLU A   7       2.251   8.861  19.908  4.00  1.00            
ATOM     53    O GLU A   7       2.698   9.959  19.581  4.00  1.00            
ATOM     54    N ASN A   8       2.078   7.868  19.009  4.00  1.00            
ATOM     55   CA ASN A   8       2.345   8.127  17.622  4.00  1.00            
ATOM     56   CB ASN A   8       3.279   7.099  16.960  4.00  1.00            
ATOM     57   CG ASN A   8       3.860   7.739  15.705  4.00  1.00            
ATOM     58  OD1 ASN A   8       3.166   8.429  14.960  4.00  1.00            
ATOM     59  ND2 ASN A   8       5.182   7.515  15.473  4.00  1.00            
ATOM     60    C ASN A   8       1.015   8.057  16.923  4.00  1.00            
ATOM     61    O ASN A   8       0.348   7.025  16.971  4.00  1.00            
ATOM     62    N TYR A   9       0.574   9.158  16.273  4.00  1.00            
ATOM     63   CA TYR A   9      -0.742   9.144  15.685  4.00  1.00            
ATOM     64   CB TYR A   9      -1.167  10.513  15.136  4.00  1.00            
ATOM     65   CG TYR A   9      -2.419  10.304  14.355  4.00  1.00            
ATOM     66  CD1 TYR A   9      -3.634  10.148  14.981  4.00  1.00            
ATOM     67  CD2 TYR A   9      -2.368  10.270  12.980  4.00  1.00            
ATOM     68  CE1 TYR A   9      -4.779   9.957  14.243  4.00  1.00            
ATOM     69  CE2 TYR A   9      -3.509  10.082  12.238  4.00  1.00            
ATOM     70   CZ TYR A   9      -4.717   9.923  12.870  4.00  1.00            
ATOM     71   OH TYR A   9      -5.891   9.728  12.112  4.00  1.00            
ATOM     72    C TYR A   9      -0.853   8.164  14.568  4.00  1.00            
ATOM     73    O TYR A   9      -1.656   7.234  14.617  4.00  1.00            
ATOM     74    N LEU A  10      -0.022   8.341  13.533  3.00  1.00            
ATOM     75   CA LEU A  10      -0.021   7.448  12.419  3.00  1.00            
ATOM     76   CB LEU A  10      -1.129   7.762  11.398  3.00  1.00            
ATOM     77   CG LEU A  10      -1.170   6.795  10.199  3.00  1.00            
ATOM     78  CD1 LEU A  10      -1.561   5.374  10.639  3.00  1.00            
ATOM     79  CD2 LEU A  10      -2.069   7.335   9.076  3.00  1.00            
ATOM     80    C LEU A  10       1.284   7.747  11.783  3.00  1.00            
ATOM     81    O LEU A  10       1.369   8.070  10.600  3.00  1.00            
ATOM     82    N ASP A  11       2.351   7.638  12.593  3.00  1.00            
ATOM     83   CA ASP A  11       3.664   7.929  12.126  3.00  1.00            
ATOM     84   CB ASP A  11       4.129   6.967  11.016  3.00  1.00            
ATOM     85   CG ASP A  11       4.356   5.582  11.614  3.00  1.00            
ATOM     86  OD1 ASP A  11       4.214   5.438  12.858  3.00  1.00            
ATOM     87  OD2 ASP A  11       4.676   4.649  10.829  3.00  1.00            
ATOM     88    C ASP A  11       3.674   9.317  11.567  3.00  1.00            
ATOM     89    O ASP A  11       4.380   9.608  10.603  3.00  1.00            
ATOM     90    N THR A  12       2.890  10.217  12.182  3.00  1.00            
ATOM     91   CA THR A  12       2.830  11.587  11.764  3.00  1.00            
ATOM     92   CB THR A  12       1.461  12.015  11.313  3.00  1.00            
ATOM     93  OG1 THR A  12       1.026  11.216  10.222  3.00  1.00            
ATOM     94  CG2 THR A  12       1.519  13.494  10.890  3.00  1.00            
ATOM     95    C THR A  12       3.147  12.375  12.990  3.00  1.00            
ATOM     96    O THR A  12       4.309  12.582  13.338  3.00  1.00            
ATOM     97    N GLU A  13       2.089  12.821  13.687  4.00  1.00            
ATOM     98   CA GLU A  13       2.235  13.640  14.849  4.00  1.00            
ATOM     99   CB GLU A  13       0.935  14.351  15.268  4.00  1.00            
ATOM    100   CG GLU A  13       0.377  15.307  14.211  4.00  1.00            
ATOM    101   CD GLU A  13      -0.470  14.490  13.245  4.00  1.00            
ATOM    102  OE1 GLU A  13      -1.044  13.459  13.689  4.00  1.00            
ATOM    103  OE2 GLU A  13      -0.558  14.885  12.052  4.00  1.00            
ATOM    104    C GLU A  13       2.678  12.822  16.024  4.00  1.00            
ATOM    105    O GLU A  13       2.630  11.594  16.004  4.00  1.00            
ATOM    106    N TYR A  14       3.148  13.519  17.084  4.00  1.00            
ATOM    107   CA TYR A  14       3.638  12.876  18.273  4.00  1.00            
ATOM    108   CB TYR A  14       5.089  13.268  18.585  4.00  1.00            
ATOM    109   CG TYR A  14       5.730  13.503  17.263  4.00  1.00            
ATOM    110  CD1 TYR A  14       5.654  14.775  16.750  4.00  1.00            
ATOM    111  CD2 TYR A  14       6.364  12.520  16.537  4.00  1.00            
ATOM    112  CE1 TYR A  14       6.204  15.086  15.537  4.00  1.00            
ATOM    113  CE2 TYR A  14       6.921  12.828  15.313  4.00  1.00            
ATOM    114   CZ TYR A  14       6.838  14.111  14.818  4.00  1.00            
ATOM    115   OH TYR A  14       7.397  14.454  13.571  4.00  1.00            
ATOM    116    C TYR A  14       2.829  13.483  19.374  4.00  1.00            
ATOM    117    O TYR A  14       2.447  14.648  19.282  4.00  1.00            
ATOM    118    N PHE A  15       2.517  12.722  20.443  4.00  1.00            
ATOM    119   CA PHE A  15       1.716  13.358  21.448  4.00  1.00            
ATOM    120   CB PHE A  15       0.233  12.956  21.390  4.00  1.00            
ATOM    121   CG PHE A  15      -0.281  13.181  20.013  4.00  1.00            
ATOM    122  CD1 PHE A  15      -0.112  12.203  19.060  4.00  1.00            
ATOM    123  CD2 PHE A  15      -0.934  14.341  19.670  4.00  1.00            
ATOM    124  CE1 PHE A  15      -0.580  12.377  17.781  4.00  1.00            
ATOM    125  CE2 PHE A  15      -1.404  14.522  18.389  4.00  1.00            
ATOM    126   CZ PHE A  15      -1.229  13.540  17.444  4.00  1.00            
ATOM    127    C PHE A  15       2.159  12.883  22.791  4.00  1.00            
ATOM    128    O PHE A  15       2.534  11.727  22.972  4.00  1.00            
ATOM    129    N GLY A  16       2.066  13.776  23.793  4.00  1.00            
ATOM    130   CA GLY A  16       2.442  13.427  25.129  4.00  1.00            
ATOM    131    C GLY A  16       1.284  13.810  25.995  4.00  1.00            
ATOM    132    O GLY A  16       0.250  14.256  25.500  4.00  1.00            
ATOM    133    N THR A  17       1.417  13.616  27.321  4.00  1.00            
ATOM    134   CA THR A  17       0.363  13.986  28.223  4.00  1.00            
ATOM    135   CB THR A  17      -0.188  12.817  28.989  4.00  1.00            
ATOM    136  OG1 THR A  17       0.823  12.255  29.814  4.00  1.00            
ATOM    137  CG2 THR A  17      -0.690  11.763  27.988  4.00  1.00            
ATOM    138    C THR A  17       0.988  14.908  29.219  4.00  1.00            
ATOM    139    O THR A  17       2.140  14.723  29.606  4.00  1.00            
ATOM    140    N ILE A  18       0.255  15.957  29.635  4.00  1.00            
ATOM    141   CA ILE A  18       0.802  16.853  30.611  4.00  1.00            
ATOM    142   CB ILE A  18       1.230  18.159  30.028  4.00  1.00            
ATOM    143  CG1 ILE A  18       2.114  18.919  31.025  4.00  1.00            
ATOM    144  CG2 ILE A  18      -0.039  18.905  29.598  4.00  1.00            
ATOM    145  CD1 ILE A  18       3.463  18.243  31.277  4.00  1.00            
ATOM    146    C ILE A  18      -0.275  17.122  31.603  4.00  1.00            
ATOM    147    O ILE A  18      -1.457  17.151  31.260  4.00  1.00            
ATOM    148    N GLY A  19       0.108  17.311  32.878  4.00  1.00            
ATOM    149   CA GLY A  19      -0.884  17.583  33.872  4.00  1.00            
ATOM    150    C GLY A  19      -0.604  18.953  34.393  4.00  1.00            
ATOM    151    O GLY A  19       0.547  19.313  34.640  4.00  1.00            
ATOM    152    N ILE A  20      -1.665  19.761  34.580  4.00  1.00            
ATOM    153   CA ILE A  20      -1.460  21.107  35.025  4.00  1.00            
ATOM    154   CB ILE A  20      -1.711  22.103  33.929  4.00  1.00            
ATOM    155  CG1 ILE A  20      -1.224  23.503  34.332  4.00  1.00            
ATOM    156  CG2 ILE A  20      -3.199  22.033  33.551  4.00  1.00            
ATOM    157  CD1 ILE A  20      -1.186  24.485  33.161  4.00  1.00            
ATOM    158    C ILE A  20      -2.418  21.403  36.127  4.00  1.00            
ATOM    159    O ILE A  20      -3.585  21.020  36.081  4.00  1.00            
ATOM    160    N GLY A  21      -1.925  22.090  37.171  3.00  1.00            
ATOM    161   CA GLY A  21      -2.804  22.524  38.207  3.00  1.00            
ATOM    162    C GLY A  21      -2.843  21.538  39.322  3.00  1.00            
ATOM    163    O GLY A  21      -2.430  20.389  39.178  3.00  1.00            
ATOM    164    N THR A  22      -3.359  21.997  40.484  3.00  1.00            
ATOM    165   CA THR A  22      -3.372  21.182  41.659  3.00  1.00            
ATOM    166   CB THR A  22      -3.781  21.947  42.889  3.00  1.00            
ATOM    167  OG1 THR A  22      -2.898  23.040  43.096  3.00  1.00            
ATOM    168  CG2 THR A  22      -3.740  21.003  44.103  3.00  1.00            
ATOM    169    C THR A  22      -4.231  19.969  41.490  3.00  1.00            
ATOM    170    O THR A  22      -3.693  18.867  41.584  3.00  1.00            
ATOM    171    N PRO A  23      -5.514  20.042  41.234  3.00  1.00            
ATOM    172   CA PRO A  23      -6.131  18.815  40.847  3.00  1.00            
ATOM    173   CD PRO A  23      -6.445  20.925  41.922  3.00  1.00            
ATOM    174   CB PRO A  23      -7.637  19.044  40.944  3.00  1.00            
ATOM    175   CG PRO A  23      -7.758  20.129  42.030  3.00  1.00            
ATOM    176    C PRO A  23      -5.569  18.846  39.471  3.00  1.00            
ATOM    177    O PRO A  23      -5.590  19.921  38.874  3.00  1.00            
ATOM    178    N ALA A  24      -5.042  17.744  38.929  3.00  1.00            
ATOM    179   CA ALA A  24      -4.444  17.957  37.649  3.00  1.00            
ATOM    180   CB ALA A  24      -3.368  16.920  37.289  3.00  1.00            
ATOM    181    C ALA A  24      -5.501  17.881  36.603  3.00  1.00            
ATOM    182    O ALA A  24      -6.462  17.122  36.718  3.00  1.00            
ATOM    183    N GLN A  25      -5.349  18.703  35.550  4.00  1.00            
ATOM    184   CA GLN A  25      -6.217  18.605  34.419  4.00  1.00            
ATOM    185   CB GLN A  25      -6.636  19.954  33.813  4.00  1.00            
ATOM    186   CG GLN A  25      -7.576  20.763  34.708  4.00  1.00            
ATOM    187   CD GLN A  25      -7.900  22.070  33.997  4.00  1.00            
ATOM    188  OE1 GLN A  25      -8.771  22.825  34.426  4.00  1.00            
ATOM    189  NE2 GLN A  25      -7.170  22.353  32.885  4.00  1.00            
ATOM    190    C GLN A  25      -5.363  17.898  33.407  4.00  1.00            
ATOM    191    O GLN A  25      -4.147  18.079  33.402  4.00  1.00            
ATOM    192    N ASP A  26      -5.956  17.057  32.534  4.00  1.00            
ATOM    193   CA ASP A  26      -5.126  16.300  31.636  4.00  1.00            
ATOM    194   CB ASP A  26      -5.459  14.797  31.622  4.00  1.00            
ATOM    195   CG ASP A  26      -5.070  14.229  32.977  4.00  1.00            
ATOM    196  OD1 ASP A  26      -4.347  14.940  33.725  4.00  1.00            
ATOM    197  OD2 ASP A  26      -5.486  13.080  33.285  4.00  1.00            
ATOM    198    C ASP A  26      -5.273  16.786  30.238  4.00  1.00            
ATOM    199    O ASP A  26      -6.379  16.854  29.706  4.00  1.00            
ATOM    200    N PHE A  27      -4.139  17.159  29.608  4.00  1.00            
ATOM    201   CA PHE A  27      -4.226  17.522  28.229  4.00  1.00            
ATOM    202   CB PHE A  27      -4.536  19.016  27.975  4.00  1.00            
ATOM    203   CG PHE A  27      -3.604  19.908  28.719  4.00  1.00            
ATOM    204  CD1 PHE A  27      -3.878  20.233  30.029  4.00  1.00            
ATOM    205  CD2 PHE A  27      -2.476  20.426  28.128  4.00  1.00            
ATOM    206  CE1 PHE A  27      -3.041  21.058  30.740  4.00  1.00            
ATOM    207  CE2 PHE A  27      -1.637  21.256  28.836  4.00  1.00            
ATOM    208   CZ PHE A  27      -1.917  21.574  30.142  4.00  1.00            
ATOM    209    C PHE A  27      -3.029  17.047  27.456  4.00  1.00            
ATOM    210    O PHE A  27      -1.904  17.055  27.955  4.00  1.00            
ATOM    211    N THR A  28      -3.269  16.599  26.200  4.00  1.00            
ATOM    212   CA THR A  28      -2.243  16.090  25.326  4.00  1.00            
ATOM    213   CB THR A  28      -2.779  15.353  24.128  4.00  1.00            
ATOM    214  OG1 THR A  28      -3.545  14.232  24.547  4.00  1.00            
ATOM    215  CG2 THR A  28      -1.605  14.891  23.247  4.00  1.00            
ATOM    216    C THR A  28      -1.470  17.275  24.829  4.00  1.00            
ATOM    217    O THR A  28      -1.968  18.400  24.826  4.00  1.00            
ATOM    218    N VAL A  29      -0.206  17.044  24.422  4.00  1.00            
ATOM    219   CA VAL A  29       0.669  18.084  23.959  4.00  1.00            
ATOM    220   CB VAL A  29       1.570  18.538  25.057  4.00  1.00            
ATOM    221  CG1 VAL A  29       2.382  17.324  25.542  4.00  1.00            
ATOM    222  CG2 VAL A  29       2.439  19.671  24.528  4.00  1.00            
ATOM    223    C VAL A  29       1.542  17.452  22.908  4.00  1.00            
ATOM    224    O VAL A  29       1.667  16.229  22.854  4.00  1.00            
ATOM    225    N ILE A  30       2.160  18.274  22.032  4.00  1.00            
ATOM    226   CA ILE A  30       3.052  17.776  21.015  4.00  1.00            
ATOM    227   CB ILE A  30       2.731  18.302  19.644  4.00  1.00            
ATOM    228  CG1 ILE A  30       3.668  17.680  18.598  4.00  1.00            
ATOM    229  CG2 ILE A  30       2.748  19.841  19.686  4.00  1.00            
ATOM    230  CD1 ILE A  30       3.202  17.906  17.162  4.00  1.00            
ATOM    231    C ILE A  30       4.418  18.259  21.403  4.00  1.00            
ATOM    232    O ILE A  30       4.622  19.447  21.647  4.00  1.00            
ATOM    233    N PHE A  31       5.399  17.339  21.507  4.00  1.00            
ATOM    234   CA PHE A  31       6.717  17.765  21.880  4.00  1.00            
ATOM    235   CB PHE A  31       7.603  16.622  22.400  4.00  1.00            
ATOM    236   CG PHE A  31       8.907  17.221  22.791  4.00  1.00            
ATOM    237  CD1 PHE A  31       9.035  17.860  24.001  4.00  1.00            
ATOM    238  CD2 PHE A  31       9.998  17.141  21.957  4.00  1.00            
ATOM    239  CE1 PHE A  31      10.234  18.419  24.371  4.00  1.00            
ATOM    240  CE2 PHE A  31      11.201  17.698  22.322  4.00  1.00            
ATOM    241   CZ PHE A  31      11.320  18.337  23.532  4.00  1.00            
ATOM    242    C PHE A  31       7.351  18.309  20.638  4.00  1.00            
ATOM    243    O PHE A  31       7.370  17.645  19.603  4.00  1.00            
ATOM    244    N ASP A  32       7.873  19.552  20.700  4.00  1.00            
ATOM    245   CA ASP A  32       8.447  20.130  19.517  4.00  1.00            
ATOM    246   CB ASP A  32       7.612  21.283  18.930  4.00  1.00            
ATOM    247   CG ASP A  32       6.318  20.736  18.341  4.00  1.00            
ATOM    248  OD1 ASP A  32       5.938  19.578  18.663  4.00  1.00            
ATOM    249  OD2 ASP A  32       5.684  21.488  17.553  4.00  1.00            
ATOM    250    C ASP A  32       9.781  20.709  19.835  4.00  1.00            
ATOM    251    O ASP A  32       9.896  21.617  20.657  4.00  1.00            
ATOM    252    N THR A  33      10.842  20.174  19.201  3.00  1.00            
ATOM    253   CA THR A  33      12.095  20.850  19.307  3.00  1.00            
ATOM    254   CB THR A  33      13.287  19.936  19.187  3.00  1.00            
ATOM    255  OG1 THR A  33      13.249  19.206  17.971  3.00  1.00            
ATOM    256  CG2 THR A  33      13.282  18.970  20.383  3.00  1.00            
ATOM    257    C THR A  33      12.024  21.771  18.126  3.00  1.00            
ATOM    258    O THR A  33      12.544  21.502  17.047  3.00  1.00            
ATOM    259    N GLY A  34      11.333  22.908  18.329  3.00  1.00            
ATOM    260   CA GLY A  34      11.046  23.867  17.300  3.00  1.00            
ATOM    261    C GLY A  34      10.723  25.116  18.055  3.00  1.00            
ATOM    262    O GLY A  34      11.559  26.008  18.195  3.00  1.00            
ATOM    263    N SER A  35       9.478  25.207  18.559  1.00  1.00            
ATOM    264   CA SER A  35       9.057  26.363  19.294  1.00  1.00            
ATOM    265   CB SER A  35       7.530  26.564  19.298  1.00  1.00            
ATOM    266   OG SER A  35       7.053  26.783  17.979  1.00  1.00            
ATOM    267    C SER A  35       9.467  26.255  20.712  1.00  1.00            
ATOM    268    O SER A  35       9.771  25.177  21.219  1.00  1.00            
ATOM    269    N SER A  36       9.507  27.422  21.376  1.00  1.00            
ATOM    270   CA SER A  36       9.771  27.443  22.775  1.00  1.00            
ATOM    271   CB SER A  36      11.015  28.267  23.151  1.00  1.00            
ATOM    272   OG SER A  36      11.210  28.241  24.557  1.00  1.00            
ATOM    273    C SER A  36       8.581  28.126  23.389  1.00  1.00            
ATOM    274    O SER A  36       8.524  29.353  23.442  1.00  1.00            
ATOM    275    N ASN A  37       7.594  27.343  23.877  1.00  1.00            
ATOM    276   CA ASN A  37       6.399  27.915  24.444  1.00  1.00            
ATOM    277   CB ASN A  37       5.362  28.318  23.381  1.00  1.00            
ATOM    278   CG ASN A  37       5.960  29.374  22.469  1.00  1.00            
ATOM    279  OD1 ASN A  37       6.052  30.547  22.824  1.00  1.00            
ATOM    280  ND2 ASN A  37       6.391  28.939  21.253  1.00  1.00            
ATOM    281    C ASN A  37       5.736  26.818  25.190  1.00  1.00            
ATOM    282    O ASN A  37       6.131  25.655  25.115  1.00  1.00            
ATOM    283    N LEU A  38       4.706  27.187  25.960  4.00  1.00            
ATOM    284   CA LEU A  38       3.880  26.214  26.589  4.00  1.00            
ATOM    285   CB LEU A  38       3.820  26.320  28.124  4.00  1.00            
ATOM    286   CG LEU A  38       5.150  25.919  28.797  4.00  1.00            
ATOM    287  CD1 LEU A  38       6.276  26.913  28.468  4.00  1.00            
ATOM    288  CD2 LEU A  38       4.970  25.676  30.304  4.00  1.00            
ATOM    289    C LEU A  38       2.538  26.470  26.015  4.00  1.00            
ATOM    290    O LEU A  38       2.421  27.159  25.003  4.00  1.00            
ATOM    291    N TRP A  39       1.480  25.913  26.613  4.00  1.00            
ATOM    292   CA TRP A  39       0.251  26.074  25.910  4.00  1.00            
ATOM    293   CB TRP A  39       0.155  25.060  24.777  4.00  1.00            
ATOM    294   CG TRP A  39       0.000  23.684  25.401  4.00  1.00            
ATOM    295  CD2 TRP A  39       1.042  22.960  26.080  4.00  1.00            
ATOM    296  CD1 TRP A  39      -1.125  22.923  25.530  4.00  1.00            
ATOM    297  NE1 TRP A  39      -0.847  21.769  26.215  4.00  1.00            
ATOM    298  CE2 TRP A  39       0.479  21.781  26.572  4.00  1.00            
ATOM    299  CE3 TRP A  39       2.354  23.253  26.294  4.00  1.00            
ATOM    300  CZ2 TRP A  39       1.220  20.879  27.281  4.00  1.00            
ATOM    301  CZ3 TRP A  39       3.096  22.337  26.999  4.00  1.00            
ATOM    302  CH2 TRP A  39       2.547  21.172  27.487  4.00  1.00            
ATOM    303    C TRP A  39      -0.810  25.557  26.786  4.00  1.00            
ATOM    304    O TRP A  39      -0.578  25.118  27.911  4.00  1.00            
ATOM    305    N VAL A  40      -2.025  25.618  26.227  4.00  1.00            
ATOM    306   CA VAL A  40      -3.153  24.951  26.768  4.00  1.00            
ATOM    307   CB VAL A  40      -3.292  25.011  28.264  4.00  1.00            
ATOM    308  CG1 VAL A  40      -3.498  26.475  28.689  4.00  1.00            
ATOM    309  CG2 VAL A  40      -4.468  24.105  28.670  4.00  1.00            
ATOM    310    C VAL A  40      -4.368  25.633  26.217  4.00  1.00            
ATOM    311    O VAL A  40      -4.355  26.834  25.952  4.00  1.00            
ATOM    312    N PRO A  41      -5.416  24.882  26.016  1.00  1.00            
ATOM    313   CA PRO A  41      -6.651  25.485  25.589  1.00  1.00            
ATOM    314   CD PRO A  41      -5.240  23.555  25.446  1.00  1.00            
ATOM    315   CB PRO A  41      -7.469  24.368  24.946  1.00  1.00            
ATOM    316   CG PRO A  41      -6.406  23.369  24.462  1.00  1.00            
ATOM    317    C PRO A  41      -7.271  26.008  26.846  1.00  1.00            
ATOM    318    O PRO A  41      -6.791  25.637  27.915  1.00  1.00            
ATOM    319    N SER A  42      -8.316  26.861  26.781  4.00  1.00            
ATOM    320   CA SER A  42      -8.804  27.320  28.049  4.00  1.00            
ATOM    321   CB SER A  42      -8.057  28.557  28.563  4.00  1.00            
ATOM    322   OG SER A  42      -6.680  28.244  28.707  4.00  1.00            
ATOM    323    C SER A  42     -10.249  27.659  27.993  4.00  1.00            
ATOM    324    O SER A  42     -10.905  27.569  26.956  4.00  1.00            
ATOM    325    N VAL A  43     -10.766  28.034  29.178  3.00  1.00            
ATOM    326   CA VAL A  43     -12.123  28.430  29.384  3.00  1.00            
ATOM    327   CB VAL A  43     -12.429  28.716  30.828  3.00  1.00            
ATOM    328  CG1 VAL A  43     -11.552  29.888  31.302  3.00  1.00            
ATOM    329  CG2 VAL A  43     -13.938  28.977  30.970  3.00  1.00            
ATOM    330    C VAL A  43     -12.345  29.677  28.610  3.00  1.00            
ATOM    331    O VAL A  43     -13.410  29.893  28.034  3.00  1.00            
ATOM    332    N TYR A  44     -11.310  30.526  28.560  3.00  1.00            
ATOM    333   CA TYR A  44     -11.452  31.781  27.904  3.00  1.00            
ATOM    334   CB TYR A  44     -10.150  32.606  27.858  3.00  1.00            
ATOM    335   CG TYR A  44      -9.793  33.117  29.213  3.00  1.00            
ATOM    336  CD1 TYR A  44      -9.119  32.329  30.117  3.00  1.00            
ATOM    337  CD2 TYR A  44     -10.122  34.406  29.568  3.00  1.00            
ATOM    338  CE1 TYR A  44      -8.789  32.819  31.360  3.00  1.00            
ATOM    339  CE2 TYR A  44      -9.796  34.900  30.809  3.00  1.00            
ATOM    340   CZ TYR A  44      -9.128  34.106  31.707  3.00  1.00            
ATOM    341   OH TYR A  44      -8.792  34.609  32.981  3.00  1.00            
ATOM    342    C TYR A  44     -11.824  31.545  26.467  3.00  1.00            
ATOM    343    O TYR A  44     -12.727  32.196  25.943  3.00  1.00            
ATOM    344    N CYS A  45     -11.153  30.588  25.798  1.00  1.00            
ATOM    345   CA CYS A  45     -11.325  30.402  24.382  1.00  1.00            
ATOM    346   CB CYS A  45     -10.300  29.428  23.772  1.00  1.00            
ATOM    347   SG CYS A  45     -10.532  29.187  21.985  1.00  1.00            
ATOM    348    C CYS A  45     -12.683  29.918  23.984  1.00  1.00            
ATOM    349    O CYS A  45     -13.140  28.853  24.394  1.00  1.00            
ATOM    350    N SER A  46     -13.365  30.753  23.173  1.00  1.00            
ATOM    351   CA SER A  46     -14.638  30.475  22.570  1.00  1.00            
ATOM    352   CB SER A  46     -15.447  31.754  22.291  1.00  1.00            
ATOM    353   OG SER A  46     -14.781  32.561  21.331  1.00  1.00            
ATOM    354    C SER A  46     -14.472  29.755  21.249  1.00  1.00            
ATOM    355    O SER A  46     -15.422  29.152  20.753  1.00  1.00            
ATOM    356    N SER A  47     -13.259  29.776  20.654  1.00  1.00            
ATOM    357   CA SER A  47     -13.033  29.299  19.305  1.00  1.00            
ATOM    358   CB SER A  47     -11.554  29.323  18.885  1.00  1.00            
ATOM    359   OG SER A  47     -11.077  30.660  18.845  1.00  1.00            
ATOM    360    C SER A  47     -13.535  27.903  19.117  1.00  1.00            
ATOM    361    O SER A  47     -13.745  27.158  20.073  1.00  1.00            
ATOM    362    N LEU A  48     -13.754  27.535  17.832  2.00  1.00            
ATOM    363   CA LEU A  48     -14.263  26.242  17.474  2.00  1.00            
ATOM    364   CB LEU A  48     -14.436  26.050  15.958  2.00  1.00            
ATOM    365   CG LEU A  48     -15.575  26.904  15.368  2.00  1.00            
ATOM    366  CD1 LEU A  48     -15.271  28.407  15.474  2.00  1.00            
ATOM    367  CD2 LEU A  48     -15.927  26.460  13.940  2.00  1.00            
ATOM    368    C LEU A  48     -13.293  25.230  17.972  2.00  1.00            
ATOM    369    O LEU A  48     -13.681  24.262  18.625  2.00  1.00            
ATOM    370    N ALA A  49     -11.989  25.437  17.709  2.00  1.00            
ATOM    371   CA ALA A  49     -11.064  24.501  18.264  2.00  1.00            
ATOM    372   CB ALA A  49      -9.663  24.573  17.631  2.00  1.00            
ATOM    373    C ALA A  49     -10.932  24.935  19.678  2.00  1.00            
ATOM    374    O ALA A  49     -10.344  25.976  19.966  2.00  1.00            
ATOM    375    N CYS A  50     -11.505  24.125  20.585  2.00  1.00            
ATOM    376   CA CYS A  50     -11.564  24.396  21.988  2.00  1.00            
ATOM    377   CB CYS A  50     -11.732  25.891  22.320  2.00  1.00            
ATOM    378   SG CYS A  50     -11.802  26.225  24.106  2.00  1.00            
ATOM    379    C CYS A  50     -12.827  23.725  22.373  2.00  1.00            
ATOM    380    O CYS A  50     -12.908  23.006  23.367  2.00  1.00            
ATOM    381    N SER A  51     -13.849  23.948  21.525  2.00  1.00            
ATOM    382   CA SER A  51     -15.119  23.336  21.719  2.00  1.00            
ATOM    383   CB SER A  51     -16.103  23.631  20.576  2.00  1.00            
ATOM    384   OG SER A  51     -16.370  25.024  20.511  2.00  1.00            
ATOM    385    C SER A  51     -14.818  21.871  21.695  2.00  1.00            
ATOM    386    O SER A  51     -15.402  21.093  22.447  2.00  1.00            
ATOM    387    N ASP A  52     -13.864  21.470  20.825  2.00  1.00            
ATOM    388   CA ASP A  52     -13.473  20.093  20.741  2.00  1.00            
ATOM    389   CB ASP A  52     -13.564  19.525  19.308  2.00  1.00            
ATOM    390   CG ASP A  52     -12.684  20.343  18.369  2.00  1.00            
ATOM    391  OD1 ASP A  52     -12.910  21.579  18.267  2.00  1.00            
ATOM    392  OD2 ASP A  52     -11.782  19.737  17.730  2.00  1.00            
ATOM    393    C ASP A  52     -12.060  19.942  21.239  2.00  1.00            
ATOM    394    O ASP A  52     -11.158  19.553  20.499  2.00  1.00            
ATOM    395    N HIS A  53     -11.842  20.245  22.532  1.00  1.00            
ATOM    396   CA HIS A  53     -10.572  20.071  23.187  1.00  1.00            
ATOM    397  ND1 HIS A  53      -9.222  21.690  20.549  1.00  1.00            
ATOM    398   CG HIS A  53      -8.799  21.154  21.741  1.00  1.00            
ATOM    399   CB HIS A  53      -9.571  21.223  23.017  1.00  1.00            
ATOM    400  NE2 HIS A  53      -7.243  20.751  20.161  1.00  1.00            
ATOM    401  CD2 HIS A  53      -7.589  20.584  21.488  1.00  1.00            
ATOM    402  CE1 HIS A  53      -8.255  21.420  19.639  1.00  1.00            
ATOM    403    C HIS A  53     -10.888  20.049  24.640  1.00  1.00            
ATOM    404    O HIS A  53     -12.047  20.152  25.040  1.00  1.00            
ATOM    405    N ASN A  54      -9.849  19.873  25.469  1.00  1.00            
ATOM    406   CA ASN A  54     -10.048  19.951  26.880  1.00  1.00            
ATOM    407   CB ASN A  54      -9.014  19.157  27.702  1.00  1.00            
ATOM    408   CG ASN A  54      -9.415  19.205  29.172  1.00  1.00            
ATOM    409  OD1 ASN A  54     -10.499  18.763  29.550  1.00  1.00            
ATOM    410  ND2 ASN A  54      -8.514  19.753  30.032  1.00  1.00            
ATOM    411    C ASN A  54      -9.876  21.391  27.221  1.00  1.00            
ATOM    412    O ASN A  54      -9.338  22.166  26.432  1.00  1.00            
ATOM    413    N GLN A  55     -10.346  21.791  28.413  1.00  1.00            
ATOM    414   CA GLN A  55     -10.278  23.173  28.772  1.00  1.00            
ATOM    415   CB GLN A  55     -11.677  23.756  29.036  1.00  1.00            
ATOM    416   CG GLN A  55     -11.707  25.232  29.429  1.00  1.00            
ATOM    417   CD GLN A  55     -13.138  25.543  29.850  1.00  1.00            
ATOM    418  OE1 GLN A  55     -13.568  25.178  30.943  1.00  1.00            
ATOM    419  NE2 GLN A  55     -13.902  26.225  28.956  1.00  1.00            
ATOM    420    C GLN A  55      -9.520  23.297  30.057  1.00  1.00            
ATOM    421    O GLN A  55      -9.419  22.347  30.830  1.00  1.00            
ATOM    422    N PHE A  56      -8.942  24.492  30.302  4.00  1.00            
ATOM    423   CA PHE A  56      -8.244  24.734  31.531  4.00  1.00            
ATOM    424   CB PHE A  56      -6.875  25.400  31.318  4.00  1.00            
ATOM    425   CG PHE A  56      -6.219  25.594  32.642  4.00  1.00            
ATOM    426  CD1 PHE A  56      -6.420  26.746  33.367  4.00  1.00            
ATOM    427  CD2 PHE A  56      -5.400  24.617  33.158  4.00  1.00            
ATOM    428  CE1 PHE A  56      -5.809  26.922  34.587  4.00  1.00            
ATOM    429  CE2 PHE A  56      -4.787  24.787  34.378  4.00  1.00            
ATOM    430   CZ PHE A  56      -4.992  25.942  35.094  4.00  1.00            
ATOM    431    C PHE A  56      -9.079  25.699  32.285  4.00  1.00            
ATOM    432    O PHE A  56      -9.314  26.818  31.836  4.00  1.00            
ATOM    433    N ASN A  57      -9.575  25.277  33.457  1.00  1.00            
ATOM    434   CA ASN A  57     -10.311  26.215  34.231  1.00  1.00            
ATOM    435   CB ASN A  57     -11.574  25.656  34.898  1.00  1.00            
ATOM    436   CG ASN A  57     -12.633  25.503  33.822  1.00  1.00            
ATOM    437  OD1 ASN A  57     -12.979  26.460  33.131  1.00  1.00            
ATOM    438  ND2 ASN A  57     -13.163  24.260  33.671  1.00  1.00            
ATOM    439    C ASN A  57      -9.390  26.621  35.326  1.00  1.00            
ATOM    440    O ASN A  57      -8.914  25.804  36.113  1.00  1.00            
ATOM    441    N PRO A  58      -9.101  27.886  35.353  2.00  1.00            
ATOM    442   CA PRO A  58      -8.412  28.480  36.460  2.00  1.00            
ATOM    443   CD PRO A  58      -9.048  28.698  34.151  2.00  1.00            
ATOM    444   CB PRO A  58      -7.892  29.826  35.949  2.00  1.00            
ATOM    445   CG PRO A  58      -8.708  30.102  34.673  2.00  1.00            
ATOM    446    C PRO A  58      -9.568  28.569  37.409  2.00  1.00            
ATOM    447    O PRO A  58     -10.699  28.353  36.975  2.00  1.00            
ATOM    448    N ASP A  59      -9.351  28.898  38.688  2.00  1.00            
ATOM    449   CA ASP A  59     -10.455  28.847  39.604  2.00  1.00            
ATOM    450   CB ASP A  59     -11.693  29.653  39.172  2.00  1.00            
ATOM    451   CG ASP A  59     -12.602  29.750  40.391  2.00  1.00            
ATOM    452  OD1 ASP A  59     -12.215  29.220  41.468  2.00  1.00            
ATOM    453  OD2 ASP A  59     -13.696  30.360  40.265  2.00  1.00            
ATOM    454    C ASP A  59     -10.829  27.408  39.749  2.00  1.00            
ATOM    455    O ASP A  59     -11.939  27.064  40.152  2.00  1.00            
ATOM    456    N ASP A  60      -9.866  26.525  39.425  2.00  1.00            
ATOM    457   CA ASP A  60     -10.025  25.110  39.580  2.00  1.00            
ATOM    458   CB ASP A  60      -9.910  24.347  38.250  2.00  1.00            
ATOM    459   CG ASP A  60     -10.260  22.879  38.469  2.00  1.00            
ATOM    460  OD1 ASP A  60     -10.169  22.397  39.630  2.00  1.00            
ATOM    461  OD2 ASP A  60     -10.626  22.217  37.462  2.00  1.00            
ATOM    462    C ASP A  60      -8.891  24.687  40.434  2.00  1.00            
ATOM    463    O ASP A  60      -9.072  24.160  41.531  2.00  1.00            
ATOM    464    N SER A  61      -7.671  24.936  39.938  1.00  1.00            
ATOM    465   CA SER A  61      -6.533  24.542  40.692  1.00  1.00            
ATOM    466   CB SER A  61      -5.240  24.432  39.863  1.00  1.00            
ATOM    467   OG SER A  61      -4.873  25.706  39.353  1.00  1.00            
ATOM    468    C SER A  61      -6.299  25.532  41.768  1.00  1.00            
ATOM    469    O SER A  61      -6.580  26.720  41.624  1.00  1.00            
ATOM    470    N SER A  62      -5.792  25.031  42.905  1.00  1.00            
ATOM    471   CA SER A  62      -5.467  25.888  43.993  1.00  1.00            
ATOM    472   CB SER A  62      -5.056  25.107  45.253  1.00  1.00            
ATOM    473   OG SER A  62      -6.135  24.302  45.708  1.00  1.00            
ATOM    474    C SER A  62      -4.294  26.687  43.561  1.00  1.00            
ATOM    475    O SER A  62      -4.176  27.871  43.874  1.00  1.00            
ATOM    476    N THR A  63      -3.400  26.041  42.792  1.00  1.00            
ATOM    477   CA THR A  63      -2.206  26.711  42.395  1.00  1.00            
ATOM    478   CB THR A  63      -0.991  25.831  42.438  1.00  1.00            
ATOM    479  OG1 THR A  63      -0.798  25.324  43.750  1.00  1.00            
ATOM    480  CG2 THR A  63       0.232  26.656  42.002  1.00  1.00            
ATOM    481    C THR A  63      -2.359  27.173  40.986  1.00  1.00            
ATOM    482    O THR A  63      -2.376  26.380  40.045  1.00  1.00            
ATOM    483    N PHE A  64      -2.495  28.500  40.831  1.00  1.00            
ATOM    484   CA PHE A  64      -2.601  29.137  39.558  1.00  1.00            
ATOM    485   CB PHE A  64      -3.949  28.843  38.876  1.00  1.00            
ATOM    486   CG PHE A  64      -4.124  29.765  37.723  1.00  1.00            
ATOM    487  CD1 PHE A  64      -3.474  29.544  36.532  1.00  1.00            
ATOM    488  CD2 PHE A  64      -4.964  30.849  37.839  1.00  1.00            
ATOM    489  CE1 PHE A  64      -3.653  30.406  35.474  1.00  1.00            
ATOM    490  CE2 PHE A  64      -5.146  31.713  36.787  1.00  1.00            
ATOM    491   CZ PHE A  64      -4.488  31.490  35.602  1.00  1.00            
ATOM    492    C PHE A  64      -2.549  30.597  39.857  1.00  1.00            
ATOM    493    O PHE A  64      -3.101  31.056  40.856  1.00  1.00            
ATOM    494    N GLU A  65      -1.855  31.366  39.005  4.00  1.00            
ATOM    495   CA GLU A  65      -1.807  32.785  39.176  4.00  1.00            
ATOM    496   CB GLU A  65      -0.492  33.306  39.770  4.00  1.00            
ATOM    497   CG GLU A  65      -0.339  34.828  39.693  4.00  1.00            
ATOM    498   CD GLU A  65      -1.333  35.466  40.649  4.00  1.00            
ATOM    499  OE1 GLU A  65      -2.456  34.911  40.790  4.00  1.00            
ATOM    500  OE2 GLU A  65      -0.984  36.515  41.253  4.00  1.00            
ATOM    501    C GLU A  65      -1.924  33.346  37.803  4.00  1.00            
ATOM    502    O GLU A  65      -1.531  32.705  36.829  4.00  1.00            
ATOM    503    N ALA A  66      -2.486  34.560  37.689  4.00  1.00            
ATOM    504   CA ALA A  66      -2.647  35.116  36.384  4.00  1.00            
ATOM    505   CB ALA A  66      -4.094  35.537  36.075  4.00  1.00            
ATOM    506    C ALA A  66      -1.809  36.335  36.287  4.00  1.00            
ATOM    507    O ALA A  66      -1.745  37.148  37.207  4.00  1.00            
ATOM    508    N THR A  67      -1.119  36.474  35.146  4.00  1.00            
ATOM    509   CA THR A  67      -0.362  37.659  34.920  4.00  1.00            
ATOM    510   CB THR A  67       1.085  37.406  34.608  4.00  1.00            
ATOM    511  OG1 THR A  67       1.809  38.627  34.604  4.00  1.00            
ATOM    512  CG2 THR A  67       1.186  36.716  33.237  4.00  1.00            
ATOM    513    C THR A  67      -1.003  38.276  33.724  4.00  1.00            
ATOM    514    O THR A  67      -1.551  37.580  32.870  4.00  1.00            
ATOM    515    N SER A  68      -0.975  39.613  33.647  4.00  1.00            
ATOM    516   CA SER A  68      -1.660  40.298  32.597  4.00  1.00            
ATOM    517   CB SER A  68      -1.744  41.817  32.827  4.00  1.00            
ATOM    518   OG SER A  68      -0.443  42.385  32.825  4.00  1.00            
ATOM    519    C SER A  68      -0.995  40.085  31.276  4.00  1.00            
ATOM    520    O SER A  68      -1.617  40.286  30.235  4.00  1.00            
ATOM    521    N GLN A  69       0.282  39.661  31.268  4.00  1.00            
ATOM    522   CA GLN A  69       0.971  39.579  30.013  4.00  1.00            
ATOM    523   CB GLN A  69       2.441  39.146  30.126  4.00  1.00            
ATOM    524   CG GLN A  69       3.325  40.226  30.755  4.00  1.00            
ATOM    525   CD GLN A  69       3.430  41.377  29.760  4.00  1.00            
ATOM    526  OE1 GLN A  69       2.925  41.295  28.642  4.00  1.00            
ATOM    527  NE2 GLN A  69       4.108  42.480  30.175  4.00  1.00            
ATOM    528    C GLN A  69       0.261  38.657  29.072  4.00  1.00            
ATOM    529    O GLN A  69      -0.171  37.565  29.440  4.00  1.00            
ATOM    530    N GLU A  70       0.114  39.122  27.813  4.00  1.00            
ATOM    531   CA GLU A  70      -0.555  38.398  26.770  4.00  1.00            
ATOM    532   CB GLU A  70      -1.293  39.308  25.772  4.00  1.00            
ATOM    533   CG GLU A  70      -2.144  38.547  24.755  4.00  1.00            
ATOM    534   CD GLU A  70      -2.837  39.575  23.872  4.00  1.00            
ATOM    535  OE1 GLU A  70      -2.134  40.235  23.061  4.00  1.00            
ATOM    536  OE2 GLU A  70      -4.081  39.719  24.005  4.00  1.00            
ATOM    537    C GLU A  70       0.450  37.607  26.016  4.00  1.00            
ATOM    538    O GLU A  70       1.651  37.860  26.088  4.00  1.00            
ATOM    539    N LEU A  71      -0.040  36.584  25.292  4.00  1.00            
ATOM    540   CA LEU A  71       0.836  35.760  24.527  4.00  1.00            
ATOM    541   CB LEU A  71       0.911  34.322  25.094  4.00  1.00            
ATOM    542   CG LEU A  71       1.926  33.342  24.457  4.00  1.00            
ATOM    543  CD1 LEU A  71       1.889  31.992  25.194  4.00  1.00            
ATOM    544  CD2 LEU A  71       1.728  33.158  22.944  4.00  1.00            
ATOM    545    C LEU A  71       0.281  35.706  23.126  4.00  1.00            
ATOM    546    O LEU A  71      -0.922  35.530  22.938  4.00  1.00            
ATOM    547    N SER A  72       1.150  35.888  22.104  4.00  1.00            
ATOM    548   CA SER A  72       0.763  35.780  20.718  4.00  1.00            
ATOM    549   CB SER A  72       0.750  37.131  19.980  4.00  1.00            
ATOM    550   OG SER A  72       0.363  36.952  18.625  4.00  1.00            
ATOM    551    C SER A  72       1.822  34.928  20.077  4.00  1.00            
ATOM    552    O SER A  72       3.011  35.165  20.282  4.00  1.00            
ATOM    553    N ILE A  73       1.429  33.899  19.294  4.00  1.00            
ATOM    554   CA ILE A  73       2.427  33.061  18.682  4.00  1.00            
ATOM    555   CB ILE A  73       2.594  31.722  19.342  4.00  1.00            
ATOM    556  CG1 ILE A  73       3.820  30.996  18.764  4.00  1.00            
ATOM    557  CG2 ILE A  73       1.275  30.948  19.201  4.00  1.00            
ATOM    558  CD1 ILE A  73       4.227  29.761  19.565  4.00  1.00            
ATOM    559    C ILE A  73       2.069  32.813  17.257  4.00  1.00            
ATOM    560    O ILE A  73       0.901  32.843  16.872  4.00  1.00            
ATOM    561    N THR A  74       3.103  32.589  16.426  4.00  1.00            
ATOM    562   CA THR A  74       2.894  32.275  15.047  4.00  1.00            
ATOM    563   CB THR A  74       3.522  33.256  14.107  4.00  1.00            
ATOM    564  OG1 THR A  74       3.126  32.977  12.773  4.00  1.00            
ATOM    565  CG2 THR A  74       5.050  33.164  14.249  4.00  1.00            
ATOM    566    C THR A  74       3.547  30.950  14.833  4.00  1.00            
ATOM    567    O THR A  74       4.569  30.647  15.445  4.00  1.00            
ATOM    568    N TYR A  75       2.943  30.111  13.971  4.00  1.00            
ATOM    569   CA TYR A  75       3.484  28.816  13.687  4.00  1.00            
ATOM    570   CB TYR A  75       2.631  27.639  14.192  4.00  1.00            
ATOM    571   CG TYR A  75       2.423  27.735  15.663  4.00  1.00            
ATOM    572  CD1 TYR A  75       1.352  28.443  16.157  4.00  1.00            
ATOM    573  CD2 TYR A  75       3.278  27.114  16.546  4.00  1.00            
ATOM    574  CE1 TYR A  75       1.136  28.535  17.511  4.00  1.00            
ATOM    575  CE2 TYR A  75       3.065  27.205  17.903  4.00  1.00            
ATOM    576   CZ TYR A  75       1.994  27.916  18.386  4.00  1.00            
ATOM    577   OH TYR A  75       1.769  28.010  19.776  4.00  1.00            
ATOM    578    C TYR A  75       3.427  28.694  12.210  4.00  1.00            
ATOM    579    O TYR A  75       2.861  29.550  11.531  4.00  1.00            
ATOM    580    N GLY A  76       4.043  27.631  11.669  3.00  1.00            
ATOM    581   CA GLY A  76       3.905  27.429  10.264  3.00  1.00            
ATOM    582    C GLY A  76       2.437  27.257  10.088  3.00  1.00            
ATOM    583    O GLY A  76       1.858  27.722   9.107  3.00  1.00            
ATOM    584    N THR A  77       1.794  26.567  11.054  3.00  1.00            
ATOM    585   CA THR A  77       0.378  26.410  10.949  3.00  1.00            
ATOM    586   CB THR A  77      -0.074  24.977  10.845  3.00  1.00            
ATOM    587  OG1 THR A  77      -1.461  24.927  10.547  3.00  1.00            
ATOM    588  CG2 THR A  77       0.228  24.228  12.154  3.00  1.00            
ATOM    589    C THR A  77      -0.301  27.064  12.105  3.00  1.00            
ATOM    590    O THR A  77      -0.101  26.708  13.266  3.00  1.00            
ATOM    591    N GLY A  78      -1.113  28.088  11.790  4.00  1.00            
ATOM    592   CA GLY A  78      -1.947  28.684  12.781  4.00  1.00            
ATOM    593    C GLY A  78      -1.314  29.836  13.482  4.00  1.00            
ATOM    594    O GLY A  78      -0.117  30.098  13.371  4.00  1.00            
ATOM    595    N SER A  79      -2.174  30.550  14.242  4.00  1.00            
ATOM    596   CA SER A  79      -1.820  31.672  15.056  4.00  1.00            
ATOM    597   CB SER A  79      -2.445  33.004  14.604  4.00  1.00            
ATOM    598   OG SER A  79      -3.855  32.960  14.756  4.00  1.00            
ATOM    599    C SER A  79      -2.366  31.360  16.407  4.00  1.00            
ATOM    600    O SER A  79      -3.138  30.415  16.558  4.00  1.00            
ATOM    601    N MET A  80      -1.936  32.101  17.443  4.00  1.00            
ATOM    602   CA MET A  80      -2.479  31.839  18.742  4.00  1.00            
ATOM    603   CB MET A  80      -1.653  30.824  19.552  4.00  1.00            
ATOM    604   CG MET A  80      -2.320  30.382  20.856  4.00  1.00            
ATOM    605   SD MET A  80      -3.754  29.288  20.631  4.00  1.00            
ATOM    606   CE MET A  80      -2.771  27.860  20.092  4.00  1.00            
ATOM    607    C MET A  80      -2.459  33.133  19.498  4.00  1.00            
ATOM    608    O MET A  80      -1.573  33.964  19.302  4.00  1.00            
ATOM    609    N THR A  81      -3.468  33.346  20.366  4.00  1.00            
ATOM    610   CA THR A  81      -3.530  34.499  21.223  4.00  1.00            
ATOM    611   CB THR A  81      -4.695  35.398  20.929  4.00  1.00            
ATOM    612  OG1 THR A  81      -4.628  35.853  19.584  4.00  1.00            
ATOM    613  CG2 THR A  81      -4.658  36.594  21.895  4.00  1.00            
ATOM    614    C THR A  81      -3.735  33.912  22.585  4.00  1.00            
ATOM    615    O THR A  81      -4.305  32.827  22.697  4.00  1.00            
ATOM    616    N GLY A  82      -3.269  34.567  23.669  4.00  1.00            
ATOM    617   CA GLY A  82      -3.502  33.897  24.917  4.00  1.00            
ATOM    618    C GLY A  82      -2.985  34.682  26.079  4.00  1.00            
ATOM    619    O GLY A  82      -2.470  35.789  25.928  4.00  1.00            
ATOM    620    N ILE A  83      -3.124  34.096  27.292  4.00  1.00            
ATOM    621   CA ILE A  83      -2.715  34.758  28.497  4.00  1.00            
ATOM    622   CB ILE A  83      -3.856  35.127  29.402  4.00  1.00            
ATOM    623  CG1 ILE A  83      -4.750  36.171  28.709  4.00  1.00            
ATOM    624  CG2 ILE A  83      -3.278  35.602  30.747  4.00  1.00            
ATOM    625  CD1 ILE A  83      -6.053  36.464  29.450  4.00  1.00            
ATOM    626    C ILE A  83      -1.762  33.897  29.273  4.00  1.00            
ATOM    627    O ILE A  83      -1.872  32.672  29.281  4.00  1.00            
ATOM    628    N LEU A  84      -0.778  34.545  29.943  4.00  1.00            
ATOM    629   CA LEU A  84       0.221  33.854  30.715  4.00  1.00            
ATOM    630   CB LEU A  84       1.509  34.662  30.945  4.00  1.00            
ATOM    631   CG LEU A  84       2.295  34.889  29.639  4.00  1.00            
ATOM    632  CD1 LEU A  84       3.647  35.570  29.901  4.00  1.00            
ATOM    633  CD2 LEU A  84       2.432  33.580  28.844  4.00  1.00            
ATOM    634    C LEU A  84      -0.350  33.445  32.034  4.00  1.00            
ATOM    635    O LEU A  84      -1.179  34.147  32.612  4.00  1.00            
ATOM    636    N GLY A  85       0.079  32.265  32.533  4.00  1.00            
ATOM    637   CA GLY A  85      -0.393  31.775  33.798  4.00  1.00            
ATOM    638    C GLY A  85       0.646  30.882  34.359  4.00  1.00            
ATOM    639    O GLY A  85       1.271  30.110  33.632  4.00  1.00            
ATOM    640    N TYR A  86       0.862  30.956  35.685  4.00  1.00            
ATOM    641   CA TYR A  86       1.866  30.080  36.183  4.00  1.00            
ATOM    642   CB TYR A  86       3.162  30.771  36.660  4.00  1.00            
ATOM    643   CG TYR A  86       2.900  31.722  37.775  4.00  1.00            
ATOM    644  CD1 TYR A  86       2.853  31.285  39.079  4.00  1.00            
ATOM    645  CD2 TYR A  86       2.722  33.060  37.513  4.00  1.00            
ATOM    646  CE1 TYR A  86       2.623  32.168  40.107  4.00  1.00            
ATOM    647  CE2 TYR A  86       2.492  33.949  38.536  4.00  1.00            
ATOM    648   CZ TYR A  86       2.442  33.502  39.834  4.00  1.00            
ATOM    649   OH TYR A  86       2.205  34.411  40.887  4.00  1.00            
ATOM    650    C TYR A  86       1.329  29.185  37.256  4.00  1.00            
ATOM    651    O TYR A  86       0.809  29.646  38.270  4.00  1.00            
ATOM    652    N ASP A  87       1.438  27.856  37.025  4.00  1.00            
ATOM    653   CA ASP A  87       0.996  26.861  37.964  4.00  1.00            
ATOM    654   CB ASP A  87      -0.499  26.501  37.829  4.00  1.00            
ATOM    655   CG ASP A  87      -0.828  25.978  36.434  4.00  1.00            
ATOM    656  OD1 ASP A  87       0.101  25.560  35.693  4.00  1.00            
ATOM    657  OD2 ASP A  87      -2.041  26.002  36.090  4.00  1.00            
ATOM    658    C ASP A  87       1.838  25.645  37.810  4.00  1.00            
ATOM    659    O ASP A  87       2.711  25.579  36.946  4.00  1.00            
ATOM    660    N THR A  88       1.598  24.646  38.674  4.00  1.00            
ATOM    661   CA THR A  88       2.410  23.474  38.626  4.00  1.00            
ATOM    662   CB THR A  88       2.284  22.604  39.843  4.00  1.00            
ATOM    663  OG1 THR A  88       3.241  21.556  39.795  4.00  1.00            
ATOM    664  CG2 THR A  88       0.862  22.018  39.883  4.00  1.00            
ATOM    665    C THR A  88       2.025  22.626  37.456  4.00  1.00            
ATOM    666    O THR A  88       0.844  22.461  37.155  4.00  1.00            
ATOM    667    N VAL A  89       3.038  22.076  36.752  4.00  1.00            
ATOM    668   CA VAL A  89       2.768  21.176  35.667  4.00  1.00            
ATOM    669   CB VAL A  89       3.093  21.720  34.315  4.00  1.00            
ATOM    670  CG1 VAL A  89       2.999  20.573  33.297  4.00  1.00            
ATOM    671  CG2 VAL A  89       2.086  22.849  34.031  4.00  1.00            
ATOM    672    C VAL A  89       3.554  19.931  35.907  4.00  1.00            
ATOM    673    O VAL A  89       4.707  19.979  36.332  4.00  1.00            
ATOM    674    N GLN A  90       2.923  18.768  35.652  4.00  1.00            
ATOM    675   CA GLN A  90       3.580  17.518  35.896  4.00  1.00            
ATOM    676   CB GLN A  90       2.636  16.454  36.484  4.00  1.00            
ATOM    677   CG GLN A  90       2.052  16.811  37.852  4.00  1.00            
ATOM    678   CD GLN A  90       2.976  16.264  38.929  4.00  1.00            
ATOM    679  OE1 GLN A  90       3.794  15.381  38.674  4.00  1.00            
ATOM    680  NE2 GLN A  90       2.833  16.791  40.174  4.00  1.00            
ATOM    681    C GLN A  90       4.008  16.976  34.562  4.00  1.00            
ATOM    682    O GLN A  90       3.164  16.606  33.748  4.00  1.00            
ATOM    683    N VAL A  91       5.329  16.915  34.279  4.00  1.00            
ATOM    684   CA VAL A  91       5.696  16.317  33.024  4.00  1.00            
ATOM    685   CB VAL A  91       6.339  17.255  32.032  4.00  1.00            
ATOM    686  CG1 VAL A  91       7.716  17.711  32.537  4.00  1.00            
ATOM    687  CG2 VAL A  91       6.400  16.538  30.672  4.00  1.00            
ATOM    688    C VAL A  91       6.620  15.173  33.294  4.00  1.00            
ATOM    689    O VAL A  91       7.674  15.332  33.903  4.00  1.00            
ATOM    690    N GLY A  92       6.220  13.961  32.868  3.00  1.00            
ATOM    691   CA GLY A  92       7.068  12.812  33.009  3.00  1.00            
ATOM    692    C GLY A  92       7.275  12.513  34.464  3.00  1.00            
ATOM    693    O GLY A  92       8.243  11.845  34.826  3.00  1.00            
ATOM    694    N GLY A  93       6.369  12.988  35.342  3.00  1.00            
ATOM    695   CA GLY A  93       6.515  12.717  36.747  3.00  1.00            
ATOM    696    C GLY A  93       7.393  13.780  37.345  3.00  1.00            
ATOM    697    O GLY A  93       7.817  13.679  38.496  3.00  1.00            
ATOM    698    N ILE A  94       7.683  14.834  36.563  4.00  1.00            
ATOM    699   CA ILE A  94       8.599  15.869  36.950  4.00  1.00            
ATOM    700   CB ILE A  94       8.993  16.776  35.818  4.00  1.00            
ATOM    701  CG1 ILE A  94      10.256  17.567  36.191  4.00  1.00            
ATOM    702  CG2 ILE A  94       7.789  17.665  35.472  4.00  1.00            
ATOM    703  CD1 ILE A  94      11.493  16.683  36.343  4.00  1.00            
ATOM    704    C ILE A  94       8.145  16.755  38.069  4.00  1.00            
ATOM    705    O ILE A  94       8.927  17.050  38.971  4.00  1.00            
ATOM    706    N SER A  95       6.870  17.177  38.085  4.00  1.00            
ATOM    707   CA SER A  95       6.477  18.151  39.061  4.00  1.00            
ATOM    708   CB SER A  95       6.705  17.674  40.506  4.00  1.00            
ATOM    709   OG SER A  95       5.913  16.526  40.768  4.00  1.00            
ATOM    710    C SER A  95       7.210  19.463  38.885  4.00  1.00            
ATOM    711    O SER A  95       7.892  19.922  39.800  4.00  1.00            
ATOM    712    N ASP A  96       7.083  20.095  37.690  4.00  1.00            
ATOM    713   CA ASP A  96       7.622  21.411  37.414  4.00  1.00            
ATOM    714   CB ASP A  96       7.249  21.933  36.016  4.00  1.00            
ATOM    715   CG ASP A  96       7.618  20.916  34.944  4.00  1.00            
ATOM    716  OD1 ASP A  96       8.687  20.262  35.056  4.00  1.00            
ATOM    717  OD2 ASP A  96       6.803  20.766  33.993  4.00  1.00            
ATOM    718    C ASP A  96       6.839  22.291  38.333  4.00  1.00            
ATOM    719    O ASP A  96       5.678  22.005  38.623  4.00  1.00            
ATOM    720    N THR A  97       7.447  23.376  38.838  4.00  1.00            
ATOM    721   CA THR A  97       6.690  24.237  39.695  4.00  1.00            
ATOM    722   CB THR A  97       7.153  24.220  41.117  4.00  1.00            
ATOM    723  OG1 THR A  97       6.260  24.960  41.934  4.00  1.00            
ATOM    724  CG2 THR A  97       8.562  24.833  41.171  4.00  1.00            
ATOM    725    C THR A  97       6.894  25.624  39.194  4.00  1.00            
ATOM    726    O THR A  97       7.903  25.912  38.554  4.00  1.00            
ATOM    727    N ASN A  98       5.917  26.509  39.475  4.00  1.00            
ATOM    728   CA ASN A  98       6.006  27.886  39.091  4.00  1.00            
ATOM    729   CB ASN A  98       7.074  28.667  39.881  4.00  1.00            
ATOM    730   CG ASN A  98       6.645  28.750  41.341  4.00  1.00            
ATOM    731  OD1 ASN A  98       6.382  27.735  41.985  4.00  1.00            
ATOM    732  ND2 ASN A  98       6.574  29.995  41.881  4.00  1.00            
ATOM    733    C ASN A  98       6.352  27.969  37.636  4.00  1.00            
ATOM    734    O ASN A  98       7.286  28.675  37.258  4.00  1.00            
ATOM    735    N GLN A  99       5.613  27.245  36.770  4.00  1.00            
ATOM    736   CA GLN A  99       5.965  27.307  35.381  4.00  1.00            
ATOM    737   CB GLN A  99       5.886  25.978  34.614  4.00  1.00            
ATOM    738   CG GLN A  99       4.468  25.439  34.433  4.00  1.00            
ATOM    739   CD GLN A  99       4.546  24.328  33.397  4.00  1.00            
ATOM    740  OE1 GLN A  99       3.803  24.325  32.417  4.00  1.00            
ATOM    741  NE2 GLN A  99       5.466  23.351  33.619  4.00  1.00            
ATOM    742    C GLN A  99       5.041  28.263  34.675  4.00  1.00            
ATOM    743    O GLN A  99       3.977  28.596  35.191  4.00  1.00            
ATOM    744    N ILE A 100       5.445  28.738  33.469  4.00  1.00            
ATOM    745   CA ILE A 100       4.659  29.665  32.689  4.00  1.00            
ATOM    746   CB ILE A 100       5.427  30.870  32.215  4.00  1.00            
ATOM    747  CG1 ILE A 100       4.492  31.845  31.478  4.00  1.00            
ATOM    748  CG2 ILE A 100       6.621  30.395  31.370  4.00  1.00            
ATOM    749  CD1 ILE A 100       3.439  32.477  32.385  4.00  1.00            
ATOM    750    C ILE A 100       4.139  28.962  31.484  4.00  1.00            
ATOM    751    O ILE A 100       4.887  28.388  30.693  4.00  1.00            
ATOM    752    N PHE A 101       2.807  28.986  31.329  4.00  1.00            
ATOM    753   CA PHE A 101       2.208  28.370  30.190  4.00  1.00            
ATOM    754   CB PHE A 101       1.566  27.001  30.470  4.00  1.00            
ATOM    755   CG PHE A 101       0.409  27.187  31.388  4.00  1.00            
ATOM    756  CD1 PHE A 101       0.594  27.149  32.748  4.00  1.00            
ATOM    757  CD2 PHE A 101      -0.856  27.400  30.889  4.00  1.00            
ATOM    758  CE1 PHE A 101      -0.469  27.318  33.603  4.00  1.00            
ATOM    759  CE2 PHE A 101      -1.923  27.570  31.739  4.00  1.00            
ATOM    760   CZ PHE A 101      -1.730  27.527  33.099  4.00  1.00            
ATOM    761    C PHE A 101       1.158  29.289  29.748  4.00  1.00            
ATOM    762    O PHE A 101       0.932  30.336  30.353  4.00  1.00            
ATOM    763    N GLY A 102       0.477  28.941  28.656  4.00  1.00            
ATOM    764   CA GLY A 102      -0.435  29.950  28.287  4.00  1.00            
ATOM    765    C GLY A 102      -1.785  29.393  28.066  4.00  1.00            
ATOM    766    O GLY A 102      -1.961  28.358  27.427  4.00  1.00            
ATOM    767    N LEU A 103      -2.781  30.111  28.610  4.00  1.00            
ATOM    768   CA LEU A 103      -4.142  29.780  28.361  4.00  1.00            
ATOM    769   CB LEU A 103      -5.114  30.451  29.351  4.00  1.00            
ATOM    770   CG LEU A 103      -4.893  30.027  30.817  4.00  1.00            
ATOM    771  CD1 LEU A 103      -5.151  28.524  31.019  4.00  1.00            
ATOM    772  CD2 LEU A 103      -3.511  30.467  31.323  4.00  1.00            
ATOM    773    C LEU A 103      -4.376  30.362  26.991  4.00  1.00            
ATOM    774    O LEU A 103      -3.764  31.371  26.653  4.00  1.00            
ATOM    775    N SER A 104      -5.242  29.764  26.142  4.00  1.00            
ATOM    776   CA SER A 104      -5.326  30.321  24.815  4.00  1.00            
ATOM    777   CB SER A 104      -5.100  29.282  23.699  4.00  1.00            
ATOM    778   OG SER A 104      -6.149  28.323  23.698  4.00  1.00            
ATOM    779    C SER A 104      -6.671  30.935  24.569  4.00  1.00            
ATOM    780    O SER A 104      -7.704  30.296  24.766  4.00  1.00            
ATOM    781    N GLU A 105      -6.675  32.221  24.149  4.00  1.00            
ATOM    782   CA GLU A 105      -7.889  32.949  23.893  4.00  1.00            
ATOM    783   CB GLU A 105      -7.640  34.455  23.715  4.00  1.00            
ATOM    784   CG GLU A 105      -8.918  35.260  23.474  4.00  1.00            
ATOM    785   CD GLU A 105      -8.499  36.688  23.157  4.00  1.00            
ATOM    786  OE1 GLU A 105      -7.337  36.868  22.705  4.00  1.00            
ATOM    787  OE2 GLU A 105      -9.330  37.614  23.358  4.00  1.00            
ATOM    788    C GLU A 105      -8.619  32.507  22.660  4.00  1.00            
ATOM    789    O GLU A 105      -9.773  32.089  22.738  4.00  1.00            
ATOM    790    N THR A 106      -7.954  32.562  21.486  4.00  1.00            
ATOM    791   CA THR A 106      -8.627  32.259  20.251  4.00  1.00            
ATOM    792   CB THR A 106      -8.918  33.473  19.419  4.00  1.00            
ATOM    793  OG1 THR A 106      -9.743  34.374  20.142  4.00  1.00            
ATOM    794  CG2 THR A 106      -9.616  33.034  18.121  4.00  1.00            
ATOM    795    C THR A 106      -7.719  31.397  19.454  4.00  1.00            
ATOM    796    O THR A 106      -6.504  31.576  19.505  4.00  1.00            
ATOM    797    N GLU A 107      -8.260  30.401  18.721  1.00  1.00            
ATOM    798   CA GLU A 107      -7.287  29.632  18.015  1.00  1.00            
ATOM    799   CB GLU A 107      -7.879  28.376  17.344  1.00  1.00            
ATOM    800   CG GLU A 107      -8.390  27.326  18.334  1.00  1.00            
ATOM    801   CD GLU A 107      -7.188  26.574  18.886  1.00  1.00            
ATOM    802  OE1 GLU A 107      -6.084  27.179  18.939  1.00  1.00            
ATOM    803  OE2 GLU A 107      -7.356  25.381  19.255  1.00  1.00            
ATOM    804    C GLU A 107      -6.625  30.510  16.979  1.00  1.00            
ATOM    805    O GLU A 107      -5.507  30.931  17.263  1.00  1.00            
ATOM    806    N PRO A 108      -7.150  30.897  15.818  1.00  1.00            
ATOM    807   CA PRO A 108      -8.283  30.308  15.123  1.00  1.00            
ATOM    808   CD PRO A 108      -7.010  32.305  15.480  1.00  1.00            
ATOM    809   CB PRO A 108      -9.034  31.468  14.473  1.00  1.00            
ATOM    810   CG PRO A 108      -7.956  32.546  14.295  1.00  1.00            
ATOM    811    C PRO A 108      -7.761  29.364  14.090  1.00  1.00            
ATOM    812    O PRO A 108      -6.552  29.339  13.870  1.00  1.00            
ATOM    813    N GLY A 109      -8.641  28.577  13.438  1.00  1.00            
ATOM    814   CA GLY A 109      -8.162  27.790  12.339  1.00  1.00            
ATOM    815    C GLY A 109      -8.888  26.494  12.291  1.00  1.00            
ATOM    816    O GLY A 109      -9.317  25.958  13.312  1.00  1.00            
ATOM    817    N SER A 110      -9.033  25.958  11.066  2.00  1.00            
ATOM    818   CA SER A 110      -9.623  24.668  10.913  2.00  1.00            
ATOM    819   CB SER A 110      -9.783  24.258   9.440  2.00  1.00            
ATOM    820   OG SER A 110     -10.702  25.128   8.793  2.00  1.00            
ATOM    821    C SER A 110      -8.637  23.766  11.552  2.00  1.00            
ATOM    822    O SER A 110      -8.978  22.739  12.136  2.00  1.00            
ATOM    823    N PHE A 111      -7.360  24.171  11.465  2.00  1.00            
ATOM    824   CA PHE A 111      -6.333  23.419  12.099  2.00  1.00            
ATOM    825   CB PHE A 111      -4.909  23.900  11.770  2.00  1.00            
ATOM    826   CG PHE A 111      -3.989  23.046  12.569  2.00  1.00            
ATOM    827  CD1 PHE A 111      -3.728  21.751  12.188  2.00  1.00            
ATOM    828  CD2 PHE A 111      -3.389  23.545  13.702  2.00  1.00            
ATOM    829  CE1 PHE A 111      -2.882  20.964  12.934  2.00  1.00            
ATOM    830  CE2 PHE A 111      -2.541  22.762  14.449  2.00  1.00            
ATOM    831   CZ PHE A 111      -2.288  21.468  14.064  2.00  1.00            
ATOM    832    C PHE A 111      -6.554  23.580  13.563  2.00  1.00            
ATOM    833    O PHE A 111      -7.086  24.589  14.022  2.00  1.00            
ATOM    834    N LEU A 112      -6.149  22.552  14.322  2.00  1.00            
ATOM    835   CA LEU A 112      -6.351  22.466  15.732  2.00  1.00            
ATOM    836   CB LEU A 112      -6.165  23.801  16.477  2.00  1.00            
ATOM    837   CG LEU A 112      -4.702  24.278  16.516  2.00  1.00            
ATOM    838  CD1 LEU A 112      -4.564  25.611  17.268  2.00  1.00            
ATOM    839  CD2 LEU A 112      -3.781  23.195  17.100  2.00  1.00            
ATOM    840    C LEU A 112      -7.750  21.986  15.924  2.00  1.00            
ATOM    841    O LEU A 112      -8.035  21.225  16.843  2.00  1.00            
ATOM    842    N TYR A 113      -8.662  22.358  15.011  2.00  1.00            
ATOM    843   CA TYR A 113      -9.983  21.811  15.096  2.00  1.00            
ATOM    844   CB TYR A 113     -10.925  22.417  14.042  2.00  1.00            
ATOM    845   CG TYR A 113     -12.278  21.811  14.178  2.00  1.00            
ATOM    846  CD1 TYR A 113     -13.192  22.319  15.071  2.00  1.00            
ATOM    847  CD2 TYR A 113     -12.634  20.732  13.400  2.00  1.00            
ATOM    848  CE1 TYR A 113     -14.442  21.759  15.189  2.00  1.00            
ATOM    849  CE2 TYR A 113     -13.882  20.167  13.515  2.00  1.00            
ATOM    850   CZ TYR A 113     -14.788  20.681  14.411  2.00  1.00            
ATOM    851   OH TYR A 113     -16.070  20.104  14.530  2.00  1.00            
ATOM    852    C TYR A 113      -9.800  20.381  14.782  2.00  1.00            
ATOM    853    O TYR A 113     -10.332  19.496  15.450  2.00  1.00            
ATOM    854    N TYR A 114      -8.992  20.140  13.736  2.00  1.00            
ATOM    855   CA TYR A 114      -8.719  18.795  13.369  2.00  1.00            
ATOM    856   CB TYR A 114      -8.790  18.546  11.850  2.00  1.00            
ATOM    857   CG TYR A 114      -8.581  17.086  11.650  2.00  1.00            
ATOM    858  CD1 TYR A 114      -9.650  16.220  11.697  2.00  1.00            
ATOM    859  CD2 TYR A 114      -7.322  16.577  11.426  2.00  1.00            
ATOM    860  CE1 TYR A 114      -9.467  14.869  11.522  2.00  1.00            
ATOM    861  CE2 TYR A 114      -7.134  15.227  11.250  2.00  1.00            
ATOM    862   CZ TYR A 114      -8.207  14.369  11.297  2.00  1.00            
ATOM    863   OH TYR A 114      -8.014  12.983  11.118  2.00  1.00            
ATOM    864    C TYR A 114      -7.311  18.511  13.797  2.00  1.00            
ATOM    865    O TYR A 114      -6.375  18.612  13.008  2.00  1.00            
ATOM    866    N ALA A 115      -7.136  18.161  15.087  1.00  1.00            
ATOM    867   CA ALA A 115      -5.860  17.762  15.611  1.00  1.00            
ATOM    868   CB ALA A 115      -4.921  18.933  15.949  1.00  1.00            
ATOM    869    C ALA A 115      -6.190  17.077  16.891  1.00  1.00            
ATOM    870    O ALA A 115      -7.090  17.495  17.627  1.00  1.00            
ATOM    871    N PRO A 116      -5.511  16.009  17.158  1.00  1.00            
ATOM    872   CA PRO A 116      -5.732  15.278  18.371  1.00  1.00            
ATOM    873   CD PRO A 116      -4.970  15.170  16.102  1.00  1.00            
ATOM    874   CB PRO A 116      -5.236  13.854  18.107  1.00  1.00            
ATOM    875   CG PRO A 116      -4.361  13.973  16.849  1.00  1.00            
ATOM    876    C PRO A 116      -5.082  15.917  19.571  1.00  1.00            
ATOM    877    O PRO A 116      -5.330  15.473  20.690  1.00  1.00            
ATOM    878    N PHE A 117      -4.257  16.958  19.352  1.00  1.00            
ATOM    879   CA PHE A 117      -3.323  17.493  20.311  1.00  1.00            
ATOM    880   CB PHE A 117      -2.483  18.628  19.704  1.00  1.00            
ATOM    881   CG PHE A 117      -1.724  18.133  18.524  1.00  1.00            
ATOM    882  CD1 PHE A 117      -2.365  17.971  17.319  1.00  1.00            
ATOM    883  CD2 PHE A 117      -0.379  17.862  18.612  1.00  1.00            
ATOM    884  CE1 PHE A 117      -1.681  17.524  16.214  1.00  1.00            
ATOM    885  CE2 PHE A 117       0.312  17.415  17.511  1.00  1.00            
ATOM    886   CZ PHE A 117      -0.339  17.246  16.312  1.00  1.00            
ATOM    887    C PHE A 117      -3.804  18.099  21.604  1.00  1.00            
ATOM    888    O PHE A 117      -3.442  17.606  22.671  1.00  1.00            
ATOM    889    N ASP A 118      -4.637  19.157  21.563  1.00  1.00            
ATOM    890   CA ASP A 118      -4.963  19.909  22.757  1.00  1.00            
ATOM    891   CB ASP A 118      -5.429  19.022  23.927  1.00  1.00            
ATOM    892   CG ASP A 118      -6.774  18.401  23.571  1.00  1.00            
ATOM    893  OD1 ASP A 118      -6.828  17.619  22.585  1.00  1.00            
ATOM    894  OD2 ASP A 118      -7.765  18.692  24.292  1.00  1.00            
ATOM    895    C ASP A 118      -3.786  20.718  23.232  1.00  1.00            
ATOM    896    O ASP A 118      -3.747  21.096  24.403  1.00  1.00            
ATOM    897    N GLY A 119      -2.789  21.030  22.369  4.00  1.00            
ATOM    898   CA GLY A 119      -1.798  21.951  22.866  4.00  1.00            
ATOM    899    C GLY A 119      -0.416  21.685  22.345  4.00  1.00            
ATOM    900    O GLY A 119      -0.147  20.644  21.750  4.00  1.00            
ATOM    901    N ILE A 120       0.508  22.658  22.568  4.00  1.00            
ATOM    902   CA ILE A 120       1.862  22.506  22.107  4.00  1.00            
ATOM    903   CB ILE A 120       2.198  23.366  20.923  4.00  1.00            
ATOM    904  CG1 ILE A 120       1.346  22.969  19.706  4.00  1.00            
ATOM    905  CG2 ILE A 120       3.713  23.257  20.678  4.00  1.00            
ATOM    906  CD1 ILE A 120      -0.138  23.282  19.879  4.00  1.00            
ATOM    907    C ILE A 120       2.852  22.861  23.176  4.00  1.00            
ATOM    908    O ILE A 120       2.847  23.972  23.701  4.00  1.00            
ATOM    909    N LEU A 121       3.763  21.909  23.482  4.00  1.00            
ATOM    910   CA LEU A 121       4.831  22.075  24.430  4.00  1.00            
ATOM    911   CB LEU A 121       5.107  20.858  25.325  4.00  1.00            
ATOM    912   CG LEU A 121       6.289  21.093  26.290  4.00  1.00            
ATOM    913  CD1 LEU A 121       6.020  22.240  27.278  4.00  1.00            
ATOM    914  CD2 LEU A 121       6.689  19.796  27.004  4.00  1.00            
ATOM    915    C LEU A 121       6.028  22.279  23.590  4.00  1.00            
ATOM    916    O LEU A 121       6.097  21.773  22.471  4.00  1.00            
ATOM    917    N GLY A 122       7.015  23.043  24.077  4.00  1.00            
ATOM    918   CA GLY A 122       8.072  23.217  23.145  4.00  1.00            
ATOM    919    C GLY A 122       9.392  23.190  23.828  4.00  1.00            
ATOM    920    O GLY A 122       9.571  23.732  24.918  4.00  1.00            
ATOM    921    N LEU A 123      10.359  22.530  23.167  1.00  1.00            
ATOM    922   CA LEU A 123      11.705  22.518  23.638  1.00  1.00            
ATOM    923   CB LEU A 123      12.285  21.109  23.860  1.00  1.00            
ATOM    924   CG LEU A 123      13.735  21.113  24.382  1.00  1.00            
ATOM    925  CD1 LEU A 123      13.817  21.787  25.761  1.00  1.00            
ATOM    926  CD2 LEU A 123      14.339  19.699  24.387  1.00  1.00            
ATOM    927    C LEU A 123      12.478  23.163  22.537  1.00  1.00            
ATOM    928    O LEU A 123      12.349  22.807  21.366  1.00  1.00            
ATOM    929    N ALA A 124      13.285  24.159  22.913  1.00  1.00            
ATOM    930   CA ALA A 124      14.076  24.961  22.033  1.00  1.00            
ATOM    931   CB ALA A 124      13.256  25.938  21.173  1.00  1.00            
ATOM    932    C ALA A 124      14.826  25.777  23.021  1.00  1.00            
ATOM    933    O ALA A 124      15.004  25.363  24.166  1.00  1.00            
ATOM    934    N TYR A 125      15.296  26.957  22.611  1.00  1.00            
ATOM    935   CA TYR A 125      15.983  27.787  23.547  1.00  1.00            
ATOM    936   CB TYR A 125      17.289  28.359  22.962  1.00  1.00            
ATOM    937   CG TYR A 125      18.081  29.022  24.035  1.00  1.00            
ATOM    938  CD1 TYR A 125      18.861  28.269  24.883  1.00  1.00            
ATOM    939  CD2 TYR A 125      18.065  30.390  24.187  1.00  1.00            
ATOM    940  CE1 TYR A 125      19.604  28.869  25.873  1.00  1.00            
ATOM    941  CE2 TYR A 125      18.806  30.995  25.175  1.00  1.00            
ATOM    942   CZ TYR A 125      19.577  30.234  26.020  1.00  1.00            
ATOM    943   OH TYR A 125      20.339  30.851  27.035  1.00  1.00            
ATOM    944    C TYR A 125      15.015  28.927  23.757  1.00  1.00            
ATOM    945    O TYR A 125      14.081  29.092  22.974  1.00  1.00            
ATOM    946    N PRO A 126      15.178  29.695  24.800  2.00  1.00            
ATOM    947   CA PRO A 126      14.295  30.806  25.091  2.00  1.00            
ATOM    948   CD PRO A 126      15.779  29.150  26.007  2.00  1.00            
ATOM    949   CB PRO A 126      14.592  31.199  26.536  2.00  1.00            
ATOM    950   CG PRO A 126      15.116  29.900  27.172  2.00  1.00            
ATOM    951    C PRO A 126      14.332  31.965  24.160  2.00  1.00            
ATOM    952    O PRO A 126      13.505  32.862  24.319  2.00  1.00            
ATOM    953    N SER A 127      15.269  32.004  23.204  2.00  1.00            
ATOM    954   CA SER A 127      15.328  33.165  22.373  2.00  1.00            
ATOM    955   CB SER A 127      16.428  33.078  21.299  2.00  1.00            
ATOM    956   OG SER A 127      16.147  32.031  20.383  2.00  1.00            
ATOM    957    C SER A 127      14.017  33.352  21.674  2.00  1.00            
ATOM    958    O SER A 127      13.479  34.458  21.634  2.00  1.00            
ATOM    959    N ILE A 128      13.460  32.258  21.131  2.00  1.00            
ATOM    960   CA ILE A 128      12.239  32.272  20.372  2.00  1.00            
ATOM    961   CB ILE A 128      11.878  30.937  19.808  2.00  1.00            
ATOM    962  CG1 ILE A 128      12.915  30.514  18.770  2.00  1.00            
ATOM    963  CG2 ILE A 128      10.441  31.023  19.264  2.00  1.00            
ATOM    964  CD1 ILE A 128      14.288  30.227  19.359  2.00  1.00            
ATOM    965    C ILE A 128      11.076  32.656  21.225  2.00  1.00            
ATOM    966    O ILE A 128      10.197  33.366  20.735  2.00  1.00            
ATOM    967    N SER A 129      11.045  32.187  22.499  1.00  1.00            
ATOM    968   CA SER A 129       9.919  32.333  23.393  1.00  1.00            
ATOM    969   CB SER A 129      10.253  32.057  24.869  1.00  1.00            
ATOM    970   OG SER A 129      11.153  33.039  25.362  1.00  1.00            
ATOM    971    C SER A 129       9.367  33.715  23.292  1.00  1.00            
ATOM    972    O SER A 129      10.077  34.706  23.455  1.00  1.00            
ATOM    973    N ALA A 130       8.054  33.788  23.001  2.00  1.00            
ATOM    974   CA ALA A 130       7.450  35.029  22.628  2.00  1.00            
ATOM    975   CB ALA A 130       5.982  34.855  22.203  2.00  1.00            
ATOM    976    C ALA A 130       7.476  36.094  23.684  2.00  1.00            
ATOM    977    O ALA A 130       8.024  37.173  23.463  2.00  1.00            
ATOM    978    N SER A 131       6.902  35.826  24.869  2.00  1.00            
ATOM    979   CA SER A 131       6.851  36.822  25.905  2.00  1.00            
ATOM    980   CB SER A 131       5.762  36.532  26.951  2.00  1.00            
ATOM    981   OG SER A 131       4.479  36.583  26.347  2.00  1.00            
ATOM    982    C SER A 131       8.152  36.802  26.615  2.00  1.00            
ATOM    983    O SER A 131       8.455  37.691  27.410  2.00  1.00            
ATOM    984    N GLY A 132       8.972  35.782  26.328  2.00  1.00            
ATOM    985   CA GLY A 132      10.163  35.644  27.095  2.00  1.00            
ATOM    986    C GLY A 132       9.838  34.619  28.131  2.00  1.00            
ATOM    987    O GLY A 132      10.605  34.390  29.064  2.00  1.00            
ATOM    988    N ALA A 133       8.663  33.972  27.979  1.00  1.00            
ATOM    989   CA ALA A 133       8.266  32.946  28.895  1.00  1.00            
ATOM    990   CB ALA A 133       6.938  32.264  28.528  1.00  1.00            
ATOM    991    C ALA A 133       9.329  31.915  28.833  1.00  1.00            
ATOM    992    O ALA A 133       9.890  31.644  27.774  1.00  1.00            
ATOM    993    N THR A 134       9.654  31.312  29.990  1.00  1.00            
ATOM    994   CA THR A 134      10.692  30.336  29.961  1.00  1.00            
ATOM    995   CB THR A 134      11.428  30.191  31.261  1.00  1.00            
ATOM    996  OG1 THR A 134      10.538  29.788  32.289  1.00  1.00            
ATOM    997  CG2 THR A 134      12.078  31.541  31.615  1.00  1.00            
ATOM    998    C THR A 134      10.055  29.031  29.650  1.00  1.00            
ATOM    999    O THR A 134       9.138  28.570  30.328  1.00  1.00            
ATOM   1000    N PRO A 135      10.566  28.429  28.617  1.00  1.00            
ATOM   1001   CA PRO A 135      10.077  27.161  28.170  1.00  1.00            
ATOM   1002   CD PRO A 135      11.943  28.655  28.207  1.00  1.00            
ATOM   1003   CB PRO A 135      11.009  26.749  27.034  1.00  1.00            
ATOM   1004   CG PRO A 135      12.352  27.376  27.454  1.00  1.00            
ATOM   1005    C PRO A 135      10.220  26.223  29.340  1.00  1.00            
ATOM   1006    O PRO A 135      10.962  26.522  30.269  1.00  1.00            
ATOM   1007    N VAL A 136       9.514  25.080  29.301  2.00  1.00            
ATOM   1008   CA VAL A 136       9.411  24.140  30.386  2.00  1.00            
ATOM   1009   CB VAL A 136       8.459  23.028  30.055  2.00  1.00            
ATOM   1010  CG1 VAL A 136       7.061  23.634  29.837  2.00  1.00            
ATOM   1011  CG2 VAL A 136       9.000  22.270  28.830  2.00  1.00            
ATOM   1012    C VAL A 136      10.717  23.511  30.795  2.00  1.00            
ATOM   1013    O VAL A 136      10.900  23.290  31.986  2.00  1.00            
ATOM   1014    N PHE A 137      11.623  23.139  29.862  2.00  1.00            
ATOM   1015   CA PHE A 137      12.900  22.522  30.182  2.00  1.00            
ATOM   1016   CB PHE A 137      13.640  22.025  28.931  2.00  1.00            
ATOM   1017   CG PHE A 137      14.871  21.328  29.392  2.00  1.00            
ATOM   1018  CD1 PHE A 137      14.840  19.982  29.678  2.00  1.00            
ATOM   1019  CD2 PHE A 137      16.052  22.017  29.546  2.00  1.00            
ATOM   1020  CE1 PHE A 137      15.974  19.333  30.105  2.00  1.00            
ATOM   1021  CE2 PHE A 137      17.189  21.373  29.975  2.00  1.00            
ATOM   1022   CZ PHE A 137      17.150  20.027  30.253  2.00  1.00            
ATOM   1023    C PHE A 137      13.770  23.550  30.817  2.00  1.00            
ATOM   1024    O PHE A 137      14.649  23.224  31.613  2.00  1.00            
ATOM   1025    N ASP A 138      13.599  24.821  30.415  2.00  1.00            
ATOM   1026   CA ASP A 138      14.362  25.868  31.025  2.00  1.00            
ATOM   1027   CB ASP A 138      14.118  27.241  30.374  2.00  1.00            
ATOM   1028   CG ASP A 138      15.115  28.229  30.965  2.00  1.00            
ATOM   1029  OD1 ASP A 138      15.889  27.826  31.872  2.00  1.00            
ATOM   1030  OD2 ASP A 138      15.114  29.406  30.517  2.00  1.00            
ATOM   1031    C ASP A 138      13.953  25.970  32.458  2.00  1.00            
ATOM   1032    O ASP A 138      14.806  26.069  33.340  2.00  1.00            
ATOM   1033    N ASN A 139      12.629  25.928  32.752  2.00  1.00            
ATOM   1034   CA ASN A 139      12.289  25.803  34.143  2.00  1.00            
ATOM   1035   CB ASN A 139      10.821  26.040  34.557  2.00  1.00            
ATOM   1036   CG ASN A 139       9.923  24.931  34.049  2.00  1.00            
ATOM   1037  OD1 ASN A 139       9.343  25.034  32.971  2.00  1.00            
ATOM   1038  ND2 ASN A 139       9.789  23.844  34.855  2.00  1.00            
ATOM   1039    C ASN A 139      12.675  24.362  34.362  2.00  1.00            
ATOM   1040    O ASN A 139      12.928  23.659  33.400  2.00  1.00            
ATOM   1041    N LEU A 140      12.768  23.847  35.590  2.00  1.00            
ATOM   1042   CA LEU A 140      13.287  22.514  35.811  2.00  1.00            
ATOM   1043   CB LEU A 140      12.900  21.379  34.823  2.00  1.00            
ATOM   1044   CG LEU A 140      11.437  20.925  34.902  2.00  1.00            
ATOM   1045  CD1 LEU A 140      11.142  19.803  33.893  2.00  1.00            
ATOM   1046  CD2 LEU A 140      11.096  20.498  36.332  2.00  1.00            
ATOM   1047    C LEU A 140      14.778  22.603  35.825  2.00  1.00            
ATOM   1048    O LEU A 140      15.432  21.902  36.594  2.00  1.00            
ATOM   1049    N TRP A 141      15.364  23.449  34.959  2.00  1.00            
ATOM   1050   CA TRP A 141      16.761  23.773  35.039  2.00  1.00            
ATOM   1051   CB TRP A 141      17.319  24.366  33.738  2.00  1.00            
ATOM   1052   CG TRP A 141      18.524  25.246  33.963  2.00  1.00            
ATOM   1053  CD2 TRP A 141      19.763  24.840  34.569  2.00  1.00            
ATOM   1054  CD1 TRP A 141      18.628  26.588  33.740  2.00  1.00            
ATOM   1055  NE1 TRP A 141      19.859  27.040  34.146  2.00  1.00            
ATOM   1056  CE2 TRP A 141      20.565  25.978  34.665  2.00  1.00            
ATOM   1057  CE3 TRP A 141      20.192  23.626  35.021  2.00  1.00            
ATOM   1058  CZ2 TRP A 141      21.813  25.918  35.213  2.00  1.00            
ATOM   1059  CZ3 TRP A 141      21.457  23.568  35.564  2.00  1.00            
ATOM   1060  CH2 TRP A 141      22.252  24.691  35.658  2.00  1.00            
ATOM   1061    C TRP A 141      16.991  24.774  36.117  2.00  1.00            
ATOM   1062    O TRP A 141      17.947  24.672  36.884  2.00  1.00            
ATOM   1063    N ASP A 142      16.109  25.791  36.183  2.00  1.00            
ATOM   1064   CA ASP A 142      16.303  26.823  37.153  2.00  1.00            
ATOM   1065   CB ASP A 142      15.203  27.898  37.122  2.00  1.00            
ATOM   1066   CG ASP A 142      15.630  29.031  38.046  2.00  1.00            
ATOM   1067  OD1 ASP A 142      16.706  28.896  38.686  2.00  1.00            
ATOM   1068  OD2 ASP A 142      14.886  30.045  38.126  2.00  1.00            
ATOM   1069    C ASP A 142      16.243  26.149  38.468  2.00  1.00            
ATOM   1070    O ASP A 142      17.098  26.350  39.330  2.00  1.00            
ATOM   1071    N GLN A 143      15.222  25.300  38.642  3.00  1.00            
ATOM   1072   CA GLN A 143      15.176  24.534  39.839  3.00  1.00            
ATOM   1073   CB GLN A 143      13.796  23.930  40.147  3.00  1.00            
ATOM   1074   CG GLN A 143      12.712  24.989  40.359  3.00  1.00            
ATOM   1075   CD GLN A 143      13.094  25.822  41.576  3.00  1.00            
ATOM   1076  OE1 GLN A 143      12.656  26.962  41.723  3.00  1.00            
ATOM   1077  NE2 GLN A 143      13.936  25.242  42.471  3.00  1.00            
ATOM   1078    C GLN A 143      16.126  23.418  39.568  3.00  1.00            
ATOM   1079    O GLN A 143      16.545  23.236  38.428  3.00  1.00            
ATOM   1080    N GLY A 144      16.550  22.654  40.585  3.00  1.00            
ATOM   1081   CA GLY A 144      17.448  21.602  40.208  3.00  1.00            
ATOM   1082    C GLY A 144      16.626  20.363  40.086  3.00  1.00            
ATOM   1083    O GLY A 144      16.923  19.342  40.704  3.00  1.00            
ATOM   1084    N LEU A 145      15.550  20.438  39.278  1.00  1.00            
ATOM   1085   CA LEU A 145      14.688  19.311  39.095  1.00  1.00            
ATOM   1086   CB LEU A 145      13.302  19.685  38.544  1.00  1.00            
ATOM   1087   CG LEU A 145      12.547  20.547  39.582  1.00  1.00            
ATOM   1088  CD1 LEU A 145      11.055  20.714  39.260  1.00  1.00            
ATOM   1089  CD2 LEU A 145      12.786  20.018  41.005  1.00  1.00            
ATOM   1090    C LEU A 145      15.360  18.241  38.291  1.00  1.00            
ATOM   1091    O LEU A 145      15.248  17.062  38.621  1.00  1.00            
ATOM   1092    N VAL A 146      16.103  18.601  37.225  1.00  1.00            
ATOM   1093   CA VAL A 146      16.703  17.527  36.488  1.00  1.00            
ATOM   1094   CB VAL A 146      16.365  17.521  35.024  1.00  1.00            
ATOM   1095  CG1 VAL A 146      16.941  18.781  34.360  1.00  1.00            
ATOM   1096  CG2 VAL A 146      16.875  16.202  34.419  1.00  1.00            
ATOM   1097    C VAL A 146      18.179  17.587  36.637  1.00  1.00            
ATOM   1098    O VAL A 146      18.812  18.602  36.352  1.00  1.00            
ATOM   1099    N SER A 147      18.772  16.483  37.125  1.00  1.00            
ATOM   1100   CA SER A 147      20.194  16.482  37.158  1.00  1.00            
ATOM   1101   CB SER A 147      20.809  15.273  37.883  1.00  1.00            
ATOM   1102   OG SER A 147      20.520  14.079  37.172  1.00  1.00            
ATOM   1103    C SER A 147      20.541  16.378  35.711  1.00  1.00            
ATOM   1104    O SER A 147      19.863  15.671  34.966  1.00  1.00            
ATOM   1105    N GLN A 148      21.582  17.097  35.262  1.00  1.00            
ATOM   1106   CA GLN A 148      21.940  17.041  33.874  1.00  1.00            
ATOM   1107   CB GLN A 148      22.081  15.600  33.356  1.00  1.00            
ATOM   1108   CG GLN A 148      23.166  14.825  34.112  1.00  1.00            
ATOM   1109   CD GLN A 148      23.147  13.371  33.664  1.00  1.00            
ATOM   1110  OE1 GLN A 148      22.675  13.049  32.576  1.00  1.00            
ATOM   1111  NE2 GLN A 148      23.672  12.463  34.531  1.00  1.00            
ATOM   1112    C GLN A 148      20.907  17.779  33.093  1.00  1.00            
ATOM   1113    O GLN A 148      19.708  17.611  33.308  1.00  1.00            
ATOM   1114    N ASP A 149      21.364  18.642  32.163  1.00  1.00            
ATOM   1115   CA ASP A 149      20.447  19.422  31.388  1.00  1.00            
ATOM   1116   CB ASP A 149      20.862  20.897  31.294  1.00  1.00            
ATOM   1117   CG ASP A 149      20.783  21.482  32.696  1.00  1.00            
ATOM   1118  OD1 ASP A 149      19.882  21.053  33.464  1.00  1.00            
ATOM   1119  OD2 ASP A 149      21.626  22.360  33.018  1.00  1.00            
ATOM   1120    C ASP A 149      20.450  18.876  29.998  1.00  1.00            
ATOM   1121    O ASP A 149      20.895  19.536  29.062  1.00  1.00            
ATOM   1122    N LEU A 150      19.946  17.643  29.826  4.00  1.00            
ATOM   1123   CA LEU A 150      19.877  17.066  28.517  4.00  1.00            
ATOM   1124   CB LEU A 150      20.775  15.827  28.359  4.00  1.00            
ATOM   1125   CG LEU A 150      22.253  16.088  28.705  4.00  1.00            
ATOM   1126  CD1 LEU A 150      23.136  14.873  28.373  4.00  1.00            
ATOM   1127  CD2 LEU A 150      22.758  17.389  28.068  4.00  1.00            
ATOM   1128    C LEU A 150      18.478  16.585  28.404  4.00  1.00            
ATOM   1129    O LEU A 150      17.811  16.362  29.410  4.00  1.00            
ATOM   1130    N PHE A 151      17.970  16.471  27.172  4.00  1.00            
ATOM   1131   CA PHE A 151      16.664  15.923  26.988  4.00  1.00            
ATOM   1132   CB PHE A 151      15.655  17.002  26.547  4.00  1.00            
ATOM   1133   CG PHE A 151      14.262  16.488  26.657  4.00  1.00            
ATOM   1134  CD1 PHE A 151      13.605  16.554  27.863  4.00  1.00            
ATOM   1135  CD2 PHE A 151      13.607  15.962  25.566  4.00  1.00            
ATOM   1136  CE1 PHE A 151      12.319  16.090  27.989  4.00  1.00            
ATOM   1137  CE2 PHE A 151      12.317  15.498  25.686  4.00  1.00            
ATOM   1138   CZ PHE A 151      11.673  15.559  26.898  4.00  1.00            
ATOM   1139    C PHE A 151      16.881  15.012  25.819  4.00  1.00            
ATOM   1140    O PHE A 151      17.575  15.389  24.875  4.00  1.00            
ATOM   1141    N SER A 152      16.324  13.786  25.827  4.00  1.00            
ATOM   1142   CA SER A 152      16.618  12.928  24.711  4.00  1.00            
ATOM   1143   CB SER A 152      17.495  11.718  25.075  4.00  1.00            
ATOM   1144   OG SER A 152      16.784  10.833  25.928  4.00  1.00            
ATOM   1145    C SER A 152      15.332  12.401  24.171  4.00  1.00            
ATOM   1146    O SER A 152      14.343  12.306  24.895  4.00  1.00            
ATOM   1147    N VAL A 153      15.300  12.061  22.864  4.00  1.00            
ATOM   1148   CA VAL A 153      14.061  11.566  22.341  4.00  1.00            
ATOM   1149   CB VAL A 153      13.267  12.604  21.605  4.00  1.00            
ATOM   1150  CG1 VAL A 153      14.053  13.033  20.359  4.00  1.00            
ATOM   1151  CG2 VAL A 153      11.881  12.021  21.285  4.00  1.00            
ATOM   1152    C VAL A 153      14.304  10.421  21.389  4.00  1.00            
ATOM   1153    O VAL A 153      15.282  10.408  20.645  4.00  1.00            
ATOM   1154    N TYR A 154      13.403   9.409  21.431  4.00  1.00            
ATOM   1155   CA TYR A 154      13.381   8.274  20.537  4.00  1.00            
ATOM   1156   CB TYR A 154      13.657   6.930  21.226  4.00  1.00            
ATOM   1157   CG TYR A 154      13.342   5.858  20.240  4.00  1.00            
ATOM   1158  CD1 TYR A 154      14.205   5.572  19.207  4.00  1.00            
ATOM   1159  CD2 TYR A 154      12.177   5.136  20.358  4.00  1.00            
ATOM   1160  CE1 TYR A 154      13.902   4.580  18.303  4.00  1.00            
ATOM   1161  CE2 TYR A 154      11.870   4.142  19.459  4.00  1.00            
ATOM   1162   CZ TYR A 154      12.735   3.865  18.428  4.00  1.00            
ATOM   1163   OH TYR A 154      12.426   2.847  17.502  4.00  1.00            
ATOM   1164    C TYR A 154      11.969   8.216  20.028  4.00  1.00            
ATOM   1165    O TYR A 154      11.025   8.298  20.812  4.00  1.00            
ATOM   1166    N LEU A 155      11.782   8.090  18.697  1.00  1.00            
ATOM   1167   CA LEU A 155      10.460   8.051  18.127  1.00  1.00            
ATOM   1168   CB LEU A 155      10.288   9.163  17.066  1.00  1.00            
ATOM   1169   CG LEU A 155       8.881   9.372  16.471  1.00  1.00            
ATOM   1170  CD1 LEU A 155       8.889  10.541  15.475  1.00  1.00            
ATOM   1171  CD2 LEU A 155       8.318   8.103  15.823  1.00  1.00            
ATOM   1172    C LEU A 155      10.339   6.700  17.491  1.00  1.00            
ATOM   1173    O LEU A 155      11.307   6.191  16.927  1.00  1.00            
ATOM   1174    N SER A 156       9.150   6.069  17.584  1.00  1.00            
ATOM   1175   CA SER A 156       9.010   4.738  17.068  1.00  1.00            
ATOM   1176   CB SER A 156       8.042   3.852  17.874  1.00  1.00            
ATOM   1177   OG SER A 156       6.712   4.339  17.756  1.00  1.00            
ATOM   1178    C SER A 156       8.482   4.759  15.670  1.00  1.00            
ATOM   1179    O SER A 156       7.576   5.515  15.328  1.00  1.00            
ATOM   1180    N SER A 157       9.060   3.885  14.828  1.00  1.00            
ATOM   1181   CA SER A 157       8.756   3.824  13.432  1.00  1.00            
ATOM   1182   CB SER A 157       9.708   2.883  12.674  1.00  1.00            
ATOM   1183   OG SER A 157      11.045   3.345  12.795  1.00  1.00            
ATOM   1184    C SER A 157       7.371   3.387  13.100  1.00  1.00            
ATOM   1185    O SER A 157       6.526   4.200  12.729  1.00  1.00            
ATOM   1186    N ASN A 158       7.091   2.072  13.248  3.00  1.00            
ATOM   1187   CA ASN A 158       5.777   1.563  12.962  3.00  1.00            
ATOM   1188   CB ASN A 158       5.639   0.051  13.206  3.00  1.00            
ATOM   1189   CG ASN A 158       6.479  -0.674  12.168  3.00  1.00            
ATOM   1190  OD1 ASN A 158       6.214  -0.591  10.970  3.00  1.00            
ATOM   1191  ND2 ASN A 158       7.528  -1.403  12.637  3.00  1.00            
ATOM   1192    C ASN A 158       4.956   2.244  13.988  3.00  1.00            
ATOM   1193    O ASN A 158       5.508   2.747  14.962  3.00  1.00            
ATOM   1194    N ASP A 159       3.632   2.340  13.794  3.00  1.00            
ATOM   1195   CA ASP A 159       2.911   2.987  14.843  3.00  1.00            
ATOM   1196   CB ASP A 159       1.465   3.369  14.465  3.00  1.00            
ATOM   1197   CG ASP A 159       0.719   2.131  13.991  3.00  1.00            
ATOM   1198  OD1 ASP A 159       1.263   1.420  13.104  3.00  1.00            
ATOM   1199  OD2 ASP A 159      -0.398   1.873  14.516  3.00  1.00            
ATOM   1200    C ASP A 159       2.923   2.041  16.009  3.00  1.00            
ATOM   1201    O ASP A 159       2.111   1.124  16.121  3.00  1.00            
ATOM   1202    N ASP A 160       3.899   2.261  16.908  1.00  1.00            
ATOM   1203   CA ASP A 160       4.168   1.454  18.048  1.00  1.00            
ATOM   1204   CB ASP A 160       5.640   1.014  18.130  1.00  1.00            
ATOM   1205   CG ASP A 160       5.947   0.132  16.926  1.00  1.00            
ATOM   1206  OD1 ASP A 160       5.214  -0.876  16.725  1.00  1.00            
ATOM   1207  OD2 ASP A 160       6.922   0.450  16.195  1.00  1.00            
ATOM   1208    C ASP A 160       3.928   2.358  19.208  1.00  1.00            
ATOM   1209    O ASP A 160       4.102   3.571  19.105  1.00  1.00            
ATOM   1210    N SER A 161       3.489   1.793  20.342  1.00  1.00            
ATOM   1211   CA SER A 161       3.232   2.614  21.483  1.00  1.00            
ATOM   1212   CB SER A 161       2.621   1.825  22.654  1.00  1.00            
ATOM   1213   OG SER A 161       3.534   0.830  23.098  1.00  1.00            
ATOM   1214    C SER A 161       4.508   3.206  21.968  1.00  1.00            
ATOM   1215    O SER A 161       4.578   4.397  22.267  1.00  1.00            
ATOM   1216    N GLY A 162       5.568   2.384  22.029  1.00  1.00            
ATOM   1217   CA GLY A 162       6.795   2.862  22.581  1.00  1.00            
ATOM   1218    C GLY A 162       7.294   3.998  21.765  1.00  1.00            
ATOM   1219    O GLY A 162       7.492   3.888  20.558  1.00  1.00            
ATOM   1220    N SER A 163       7.505   5.130  22.452  4.00  1.00            
ATOM   1221   CA SER A 163       8.077   6.312  21.889  4.00  1.00            
ATOM   1222   CB SER A 163       7.076   7.185  21.118  4.00  1.00            
ATOM   1223   OG SER A 163       7.736   8.332  20.603  4.00  1.00            
ATOM   1224    C SER A 163       8.491   7.085  23.097  4.00  1.00            
ATOM   1225    O SER A 163       7.833   6.988  24.130  4.00  1.00            
ATOM   1226    N VAL A 164       9.586   7.868  23.053  4.00  1.00            
ATOM   1227   CA VAL A 164       9.824   8.466  24.329  4.00  1.00            
ATOM   1228   CB VAL A 164      10.453   7.512  25.310  4.00  1.00            
ATOM   1229  CG1 VAL A 164      11.869   7.163  24.827  4.00  1.00            
ATOM   1230  CG2 VAL A 164      10.393   8.119  26.724  4.00  1.00            
ATOM   1231    C VAL A 164      10.668   9.686  24.259  4.00  1.00            
ATOM   1232    O VAL A 164      11.448   9.900  23.332  4.00  1.00            
ATOM   1233    N VAL A 165      10.473  10.541  25.280  4.00  1.00            
ATOM   1234   CA VAL A 165      11.267  11.704  25.481  4.00  1.00            
ATOM   1235   CB VAL A 165      10.506  12.989  25.346  4.00  1.00            
ATOM   1236  CG1 VAL A 165       9.988  13.099  23.902  4.00  1.00            
ATOM   1237  CG2 VAL A 165       9.398  13.015  26.408  4.00  1.00            
ATOM   1238    C VAL A 165      11.757  11.595  26.896  4.00  1.00            
ATOM   1239    O VAL A 165      10.986  11.253  27.792  4.00  1.00            
ATOM   1240    N LEU A 166      13.061  11.855  27.136  4.00  1.00            
ATOM   1241   CA LEU A 166      13.599  11.731  28.466  4.00  1.00            
ATOM   1242   CB LEU A 166      14.845  10.834  28.575  4.00  1.00            
ATOM   1243   CG LEU A 166      14.581   9.338  28.334  4.00  1.00            
ATOM   1244  CD1 LEU A 166      15.862   8.520  28.562  4.00  1.00            
ATOM   1245  CD2 LEU A 166      13.395   8.829  29.171  4.00  1.00            
ATOM   1246    C LEU A 166      14.015  13.084  28.954  4.00  1.00            
ATOM   1247    O LEU A 166      14.383  13.948  28.162  4.00  1.00            
ATOM   1248    N LEU A 167      13.939  13.302  30.288  4.00  1.00            
ATOM   1249   CA LEU A 167      14.351  14.549  30.879  4.00  1.00            
ATOM   1250   CB LEU A 167      13.319  15.154  31.850  4.00  1.00            
ATOM   1251   CG LEU A 167      13.774  16.477  32.507  4.00  1.00            
ATOM   1252  CD1 LEU A 167      13.958  17.597  31.470  4.00  1.00            
ATOM   1253  CD2 LEU A 167      12.838  16.881  33.659  4.00  1.00            
ATOM   1254    C LEU A 167      15.584  14.289  31.685  4.00  1.00            
ATOM   1255    O LEU A 167      15.565  13.527  32.651  4.00  1.00            
ATOM   1256    N GLY A 168      16.699  14.922  31.285  3.00  1.00            
ATOM   1257   CA GLY A 168      17.929  14.814  32.011  3.00  1.00            
ATOM   1258    C GLY A 168      18.391  13.409  31.966  3.00  1.00            
ATOM   1259    O GLY A 168      19.018  12.931  32.910  3.00  1.00            
ATOM   1260    N GLY A 169      18.098  12.693  30.870  1.00  1.00            
ATOM   1261   CA GLY A 169      18.549  11.345  30.916  1.00  1.00            
ATOM   1262    C GLY A 169      18.732  10.808  29.543  1.00  1.00            
ATOM   1263    O GLY A 169      18.190  11.321  28.565  1.00  1.00            
ATOM   1264    N ILE A 170      19.536   9.731  29.465  1.00  1.00            
ATOM   1265   CA ILE A 170      19.811   9.050  28.241  1.00  1.00            
ATOM   1266   CB ILE A 170      21.249   9.155  27.828  1.00  1.00            
ATOM   1267  CG1 ILE A 170      21.479   8.458  26.478  1.00  1.00            
ATOM   1268  CG2 ILE A 170      22.115   8.616  28.980  1.00  1.00            
ATOM   1269  CD1 ILE A 170      22.829   8.792  25.844  1.00  1.00            
ATOM   1270    C ILE A 170      19.533   7.592  28.483  1.00  1.00            
ATOM   1271    O ILE A 170      19.906   7.046  29.522  1.00  1.00            
ATOM   1272    N ASP A 171      18.838   6.925  27.537  1.00  1.00            
ATOM   1273   CA ASP A 171      18.509   5.532  27.695  1.00  1.00            
ATOM   1274   CB ASP A 171      17.594   5.006  26.575  1.00  1.00            
ATOM   1275   CG ASP A 171      16.197   5.563  26.792  1.00  1.00            
ATOM   1276  OD1 ASP A 171      15.853   5.843  27.971  1.00  1.00            
ATOM   1277  OD2 ASP A 171      15.454   5.712  25.785  1.00  1.00            
ATOM   1278    C ASP A 171      19.743   4.680  27.664  1.00  1.00            
ATOM   1279    O ASP A 171      19.986   3.878  28.565  1.00  1.00            
ATOM   1280    N SER A 172      20.566   4.867  26.616  3.00  1.00            
ATOM   1281   CA SER A 172      21.767   4.111  26.381  3.00  1.00            
ATOM   1282   CB SER A 172      22.622   3.943  27.649  3.00  1.00            
ATOM   1283   OG SER A 172      23.791   3.193  27.356  3.00  1.00            
ATOM   1284    C SER A 172      21.398   2.753  25.886  3.00  1.00            
ATOM   1285    O SER A 172      22.182   2.108  25.193  3.00  1.00            
ATOM   1286    N SER A 173      20.181   2.284  26.201  3.00  1.00            
ATOM   1287   CA SER A 173      19.784   1.016  25.664  3.00  1.00            
ATOM   1288   CB SER A 173      18.540   0.435  26.355  3.00  1.00            
ATOM   1289   OG SER A 173      18.816   0.187  27.725  3.00  1.00            
ATOM   1290    C SER A 173      19.443   1.245  24.238  3.00  1.00            
ATOM   1291    O SER A 173      19.796   0.455  23.364  3.00  1.00            
ATOM   1292    N TYR A 174      18.766   2.377  23.966  1.00  1.00            
ATOM   1293   CA TYR A 174      18.332   2.597  22.625  1.00  1.00            
ATOM   1294   CB TYR A 174      16.946   3.263  22.544  1.00  1.00            
ATOM   1295   CG TYR A 174      15.943   2.321  23.113  1.00  1.00            
ATOM   1296  CD1 TYR A 174      15.784   2.212  24.476  1.00  1.00            
ATOM   1297  CD2 TYR A 174      15.156   1.552  22.287  1.00  1.00            
ATOM   1298  CE1 TYR A 174      14.860   1.347  25.009  1.00  1.00            
ATOM   1299  CE2 TYR A 174      14.229   0.684  22.815  1.00  1.00            
ATOM   1300   CZ TYR A 174      14.081   0.580  24.177  1.00  1.00            
ATOM   1301   OH TYR A 174      13.130  -0.309  24.723  1.00  1.00            
ATOM   1302    C TYR A 174      19.278   3.531  21.957  1.00  1.00            
ATOM   1303    O TYR A 174      18.915   4.643  21.577  1.00  1.00            
ATOM   1304    N TYR A 175      20.531   3.083  21.797  4.00  1.00            
ATOM   1305   CA TYR A 175      21.522   3.814  21.072  4.00  1.00            
ATOM   1306   CB TYR A 175      22.500   4.624  21.940  4.00  1.00            
ATOM   1307   CG TYR A 175      21.857   5.834  22.520  4.00  1.00            
ATOM   1308  CD1 TYR A 175      21.072   5.762  23.646  4.00  1.00            
ATOM   1309  CD2 TYR A 175      22.067   7.058  21.930  4.00  1.00            
ATOM   1310  CE1 TYR A 175      20.504   6.900  24.170  4.00  1.00            
ATOM   1311  CE2 TYR A 175      21.504   8.199  22.449  4.00  1.00            
ATOM   1312   CZ TYR A 175      20.721   8.119  23.573  4.00  1.00            
ATOM   1313   OH TYR A 175      20.144   9.288  24.110  4.00  1.00            
ATOM   1314    C TYR A 175      22.378   2.765  20.470  4.00  1.00            
ATOM   1315    O TYR A 175      22.489   1.664  21.008  4.00  1.00            
ATOM   1316    N THR A 176      23.002   3.060  19.325  1.00  1.00            
ATOM   1317   CA THR A 176      23.907   2.078  18.828  1.00  1.00            
ATOM   1318   CB THR A 176      23.457   1.438  17.549  1.00  1.00            
ATOM   1319  OG1 THR A 176      23.391   2.405  16.512  1.00  1.00            
ATOM   1320  CG2 THR A 176      22.068   0.815  17.777  1.00  1.00            
ATOM   1321    C THR A 176      25.176   2.811  18.554  1.00  1.00            
ATOM   1322    O THR A 176      25.176   3.851  17.899  1.00  1.00            
ATOM   1323    N GLY A 177      26.298   2.295  19.081  1.00  1.00            
ATOM   1324   CA GLY A 177      27.550   2.937  18.831  1.00  1.00            
ATOM   1325    C GLY A 177      27.629   4.149  19.692  1.00  1.00            
ATOM   1326    O GLY A 177      26.783   4.377  20.554  1.00  1.00            
ATOM   1327    N SER A 178      28.671   4.966  19.463  1.00  1.00            
ATOM   1328   CA SER A 178      28.839   6.147  20.245  1.00  1.00            
ATOM   1329   CB SER A 178      30.270   6.714  20.220  1.00  1.00            
ATOM   1330   OG SER A 178      31.171   5.806  20.837  1.00  1.00            
ATOM   1331    C SER A 178      27.937   7.194  19.710  1.00  1.00            
ATOM   1332    O SER A 178      27.415   7.086  18.601  1.00  1.00            
ATOM   1333    N LEU A 179      27.708   8.229  20.534  1.00  1.00            
ATOM   1334   CA LEU A 179      26.914   9.333  20.114  1.00  1.00            
ATOM   1335   CB LEU A 179      26.432  10.232  21.270  1.00  1.00            
ATOM   1336   CG LEU A 179      25.439   9.564  22.232  1.00  1.00            
ATOM   1337  CD1 LEU A 179      25.009  10.525  23.355  1.00  1.00            
ATOM   1338  CD2 LEU A 179      24.247   8.985  21.459  1.00  1.00            
ATOM   1339    C LEU A 179      27.810  10.203  19.305  1.00  1.00            
ATOM   1340    O LEU A 179      29.015  10.264  19.546  1.00  1.00            
ATOM   1341    N ASN A 180      27.245  10.876  18.290  4.00  1.00            
ATOM   1342   CA ASN A 180      28.038  11.829  17.591  4.00  1.00            
ATOM   1343   CB ASN A 180      27.887  11.825  16.050  4.00  1.00            
ATOM   1344   CG ASN A 180      26.476  12.217  15.623  4.00  1.00            
ATOM   1345  OD1 ASN A 180      26.029  13.341  15.841  4.00  1.00            
ATOM   1346  ND2 ASN A 180      25.765  11.268  14.957  4.00  1.00            
ATOM   1347    C ASN A 180      27.562  13.138  18.128  4.00  1.00            
ATOM   1348    O ASN A 180      26.369  13.330  18.353  4.00  1.00            
ATOM   1349    N TRP A 181      28.499  14.063  18.396  4.00  1.00            
ATOM   1350   CA TRP A 181      28.140  15.317  18.988  4.00  1.00            
ATOM   1351   CB TRP A 181      28.996  15.619  20.229  4.00  1.00            
ATOM   1352   CG TRP A 181      30.469  15.351  20.006  4.00  1.00            
ATOM   1353  CD2 TRP A 181      31.075  14.069  20.236  4.00  1.00            
ATOM   1354  CD1 TRP A 181      31.463  16.174  19.564  4.00  1.00            
ATOM   1355  NE1 TRP A 181      32.653  15.482  19.502  4.00  1.00            
ATOM   1356  CE2 TRP A 181      32.427  14.185  19.914  4.00  1.00            
ATOM   1357  CE3 TRP A 181      30.547  12.889  20.679  4.00  1.00            
ATOM   1358  CZ2 TRP A 181      33.274  13.118  20.030  4.00  1.00            
ATOM   1359  CZ3 TRP A 181      31.403  11.816  20.796  4.00  1.00            
ATOM   1360  CH2 TRP A 181      32.742  11.929  20.478  4.00  1.00            
ATOM   1361    C TRP A 181      28.339  16.396  17.987  4.00  1.00            
ATOM   1362    O TRP A 181      29.319  16.400  17.244  4.00  1.00            
ATOM   1363    N VAL A 182      27.380  17.341  17.931  4.00  1.00            
ATOM   1364   CA VAL A 182      27.505  18.417  17.003  4.00  1.00            
ATOM   1365   CB VAL A 182      26.621  18.277  15.793  4.00  1.00            
ATOM   1366  CG1 VAL A 182      27.078  17.048  14.988  4.00  1.00            
ATOM   1367  CG2 VAL A 182      25.164  18.202  16.273  4.00  1.00            
ATOM   1368    C VAL A 182      27.125  19.684  17.686  4.00  1.00            
ATOM   1369    O VAL A 182      26.307  19.709  18.601  4.00  1.00            
ATOM   1370    N PRO A 183      27.756  20.740  17.265  4.00  1.00            
ATOM   1371   CA PRO A 183      27.466  22.026  17.822  4.00  1.00            
ATOM   1372   CD PRO A 183      29.117  20.660  16.757  4.00  1.00            
ATOM   1373   CB PRO A 183      28.704  22.890  17.582  4.00  1.00            
ATOM   1374   CG PRO A 183      29.514  22.123  16.519  4.00  1.00            
ATOM   1375    C PRO A 183      26.231  22.549  17.186  4.00  1.00            
ATOM   1376    O PRO A 183      25.906  22.112  16.085  4.00  1.00            
ATOM   1377    N VAL A 184      25.516  23.460  17.863  1.00  1.00            
ATOM   1378   CA VAL A 184      24.379  24.033  17.218  1.00  1.00            
ATOM   1379   CB VAL A 184      23.186  24.183  18.124  1.00  1.00            
ATOM   1380  CG1 VAL A 184      22.699  22.777  18.519  1.00  1.00            
ATOM   1381  CG2 VAL A 184      23.573  25.046  19.336  1.00  1.00            
ATOM   1382    C VAL A 184      24.832  25.390  16.757  1.00  1.00            
ATOM   1383    O VAL A 184      25.304  26.198  17.554  1.00  1.00            
ATOM   1384    N SER A 185      24.740  25.670  15.439  1.00  1.00            
ATOM   1385   CA SER A 185      25.222  26.921  14.912  1.00  1.00            
ATOM   1386   CB SER A 185      25.130  27.001  13.378  1.00  1.00            
ATOM   1387   OG SER A 185      25.974  26.026  12.784  1.00  1.00            
ATOM   1388    C SER A 185      24.413  28.062  15.458  1.00  1.00            
ATOM   1389    O SER A 185      24.959  28.977  16.071  1.00  1.00            
ATOM   1390    N VAL A 186      23.076  28.034  15.267  1.00  1.00            
ATOM   1391   CA VAL A 186      22.259  29.130  15.720  1.00  1.00            
ATOM   1392   CB VAL A 186      21.236  29.563  14.713  1.00  1.00            
ATOM   1393  CG1 VAL A 186      20.387  30.684  15.334  1.00  1.00            
ATOM   1394  CG2 VAL A 186      21.959  29.964  13.416  1.00  1.00            
ATOM   1395    C VAL A 186      21.512  28.647  16.933  1.00  1.00            
ATOM   1396    O VAL A 186      21.058  27.504  16.983  1.00  1.00            
ATOM   1397    N GLU A 187      21.394  29.518  17.958  4.00  1.00            
ATOM   1398   CA GLU A 187      20.818  29.196  19.239  4.00  1.00            
ATOM   1399   CB GLU A 187      21.177  30.217  20.332  4.00  1.00            
ATOM   1400   CG GLU A 187      22.665  30.198  20.695  4.00  1.00            
ATOM   1401   CD GLU A 187      22.870  31.079  21.919  4.00  1.00            
ATOM   1402  OE1 GLU A 187      22.211  30.804  22.957  4.00  1.00            
ATOM   1403  OE2 GLU A 187      23.685  32.037  21.835  4.00  1.00            
ATOM   1404    C GLU A 187      19.325  29.001  19.257  4.00  1.00            
ATOM   1405    O GLU A 187      18.836  28.119  19.961  4.00  1.00            
ATOM   1406    N GLY A 188      18.546  29.783  18.485  3.00  1.00            
ATOM   1407   CA GLY A 188      17.122  29.773  18.711  3.00  1.00            
ATOM   1408    C GLY A 188      16.486  28.416  18.545  3.00  1.00            
ATOM   1409    O GLY A 188      15.797  27.943  19.447  3.00  1.00            
ATOM   1410    N TYR A 189      16.723  27.725  17.419  3.00  1.00            
ATOM   1411   CA TYR A 189      16.066  26.467  17.164  3.00  1.00            
ATOM   1412   CB TYR A 189      15.364  26.450  15.801  3.00  1.00            
ATOM   1413   CG TYR A 189      14.387  27.574  15.863  3.00  1.00            
ATOM   1414  CD1 TYR A 189      14.811  28.874  15.707  3.00  1.00            
ATOM   1415  CD2 TYR A 189      13.053  27.333  16.083  3.00  1.00            
ATOM   1416  CE1 TYR A 189      13.930  29.923  15.765  3.00  1.00            
ATOM   1417  CE2 TYR A 189      12.171  28.381  16.138  3.00  1.00            
ATOM   1418   CZ TYR A 189      12.601  29.677  15.977  3.00  1.00            
ATOM   1419   OH TYR A 189      11.697  30.760  16.035  3.00  1.00            
ATOM   1420    C TYR A 189      17.229  25.547  17.115  3.00  1.00            
ATOM   1421    O TYR A 189      18.336  26.023  16.878  3.00  1.00            
ATOM   1422    N TRP A 190      17.032  24.250  17.428  4.00  1.00            
ATOM   1423   CA TRP A 190      18.100  23.288  17.360  4.00  1.00            
ATOM   1424   CB TRP A 190      17.534  21.890  17.697  4.00  1.00            
ATOM   1425   CG TRP A 190      18.407  20.667  17.539  4.00  1.00            
ATOM   1426  CD2 TRP A 190      18.113  19.425  18.200  4.00  1.00            
ATOM   1427  CD1 TRP A 190      19.534  20.456  16.802  4.00  1.00            
ATOM   1428  NE1 TRP A 190      19.949  19.152  16.950  4.00  1.00            
ATOM   1429  CE2 TRP A 190      19.087  18.509  17.813  4.00  1.00            
ATOM   1430  CE3 TRP A 190      17.108  19.079  19.059  4.00  1.00            
ATOM   1431  CZ2 TRP A 190      19.072  17.225  18.281  4.00  1.00            
ATOM   1432  CZ3 TRP A 190      17.097  17.786  19.533  4.00  1.00            
ATOM   1433  CH2 TRP A 190      18.061  16.876  19.149  4.00  1.00            
ATOM   1434    C TRP A 190      18.526  23.343  15.928  4.00  1.00            
ATOM   1435    O TRP A 190      17.931  22.708  15.058  4.00  1.00            
ATOM   1436    N GLN A 191      19.589  24.124  15.656  4.00  1.00            
ATOM   1437   CA GLN A 191      20.032  24.327  14.317  4.00  1.00            
ATOM   1438   CB GLN A 191      20.058  25.796  13.852  4.00  1.00            
ATOM   1439   CG GLN A 191      18.660  26.389  13.656  4.00  1.00            
ATOM   1440   CD GLN A 191      18.813  27.725  12.944  4.00  1.00            
ATOM   1441  OE1 GLN A 191      19.921  28.136  12.602  4.00  1.00            
ATOM   1442  NE2 GLN A 191      17.670  28.422  12.701  4.00  1.00            
ATOM   1443    C GLN A 191      21.410  23.777  14.251  4.00  1.00            
ATOM   1444    O GLN A 191      22.175  23.849  15.211  4.00  1.00            
ATOM   1445    N ILE A 192      21.741  23.178  13.099  4.00  1.00            
ATOM   1446   CA ILE A 192      22.999  22.528  12.939  4.00  1.00            
ATOM   1447   CB ILE A 192      22.850  21.037  13.004  4.00  1.00            
ATOM   1448  CG1 ILE A 192      21.907  20.575  11.875  4.00  1.00            
ATOM   1449  CG2 ILE A 192      22.371  20.655  14.415  4.00  1.00            
ATOM   1450  CD1 ILE A 192      21.801  19.060  11.713  4.00  1.00            
ATOM   1451    C ILE A 192      23.493  22.846  11.566  4.00  1.00            
ATOM   1452    O ILE A 192      22.753  23.373  10.738  4.00  1.00            
ATOM   1453    N THR A 193      24.782  22.551  11.295  4.00  1.00            
ATOM   1454   CA THR A 193      25.298  22.800   9.982  4.00  1.00            
ATOM   1455   CB THR A 193      26.707  23.328   9.967  4.00  1.00            
ATOM   1456  OG1 THR A 193      27.092  23.658   8.640  4.00  1.00            
ATOM   1457  CG2 THR A 193      27.662  22.279  10.560  4.00  1.00            
ATOM   1458    C THR A 193      25.261  21.507   9.249  4.00  1.00            
ATOM   1459    O THR A 193      25.768  20.487   9.715  4.00  1.00            
ATOM   1460    N LEU A 194      24.599  21.514   8.079  4.00  1.00            
ATOM   1461   CA LEU A 194      24.546  20.305   7.327  4.00  1.00            
ATOM   1462   CB LEU A 194      23.126  19.946   6.833  4.00  1.00            
ATOM   1463   CG LEU A 194      22.584  20.627   5.559  4.00  1.00            
ATOM   1464  CD1 LEU A 194      23.208  20.053   4.272  4.00  1.00            
ATOM   1465  CD2 LEU A 194      21.048  20.552   5.524  4.00  1.00            
ATOM   1466    C LEU A 194      25.425  20.526   6.147  4.00  1.00            
ATOM   1467    O LEU A 194      25.250  21.484   5.398  4.00  1.00            
ATOM   1468    N ASP A 195      26.445  19.668   5.984  4.00  1.00            
ATOM   1469   CA ASP A 195      27.347  19.896   4.901  4.00  1.00            
ATOM   1470   CB ASP A 195      28.632  19.054   5.007  4.00  1.00            
ATOM   1471   CG ASP A 195      29.576  19.447   3.880  4.00  1.00            
ATOM   1472  OD1 ASP A 195      29.814  20.673   3.706  4.00  1.00            
ATOM   1473  OD2 ASP A 195      30.061  18.526   3.168  4.00  1.00            
ATOM   1474    C ASP A 195      26.733  19.640   3.556  4.00  1.00            
ATOM   1475    O ASP A 195      26.721  20.525   2.701  4.00  1.00            
ATOM   1476    N SER A 196      26.170  18.438   3.323  4.00  1.00            
ATOM   1477   CA SER A 196      25.687  18.177   1.995  4.00  1.00            
ATOM   1478   CB SER A 196      26.804  17.925   0.965  4.00  1.00            
ATOM   1479   OG SER A 196      27.502  16.727   1.269  4.00  1.00            
ATOM   1480    C SER A 196      24.816  16.971   2.013  4.00  1.00            
ATOM   1481    O SER A 196      24.743  16.239   3.000  4.00  1.00            
ATOM   1482    N ILE A 197      24.105  16.756   0.890  4.00  1.00            
ATOM   1483   CA ILE A 197      23.261  15.611   0.753  4.00  1.00            
ATOM   1484   CB ILE A 197      21.836  15.947   0.406  4.00  1.00            
ATOM   1485  CG1 ILE A 197      21.194  16.751   1.551  4.00  1.00            
ATOM   1486  CG2 ILE A 197      21.095  14.638   0.087  4.00  1.00            
ATOM   1487  CD1 ILE A 197      19.840  17.366   1.199  4.00  1.00            
ATOM   1488    C ILE A 197      23.848  14.805  -0.356  4.00  1.00            
ATOM   1489    O ILE A 197      24.230  15.345  -1.394  4.00  1.00            
ATOM   1490    N THR A 198      23.957  13.478  -0.158  4.00  1.00            
ATOM   1491   CA THR A 198      24.626  12.704  -1.157  4.00  1.00            
ATOM   1492   CB THR A 198      25.878  12.046  -0.635  4.00  1.00            
ATOM   1493  OG1 THR A 198      26.762  13.032  -0.121  4.00  1.00            
ATOM   1494  CG2 THR A 198      26.575  11.277  -1.771  4.00  1.00            
ATOM   1495    C THR A 198      23.731  11.635  -1.668  4.00  1.00            
ATOM   1496    O THR A 198      22.819  11.159  -0.996  4.00  1.00            
ATOM   1497    N MET A 199      24.004  11.266  -2.928  4.00  1.00            
ATOM   1498   CA MET A 199      23.358  10.215  -3.636  4.00  1.00            
ATOM   1499   CB MET A 199      22.808  10.661  -4.999  4.00  1.00            
ATOM   1500   CG MET A 199      21.759  11.769  -4.876  4.00  1.00            
ATOM   1501   SD MET A 199      20.233  11.298  -4.004  4.00  1.00            
ATOM   1502   CE MET A 199      19.461  12.939  -4.132  4.00  1.00            
ATOM   1503    C MET A 199      24.493   9.271  -3.870  4.00  1.00            
ATOM   1504    O MET A 199      25.266   9.000  -2.952  4.00  1.00            
ATOM   1505    N ASP A 200      24.631   8.734  -5.094  3.00  1.00            
ATOM   1506   CA ASP A 200      25.708   7.818  -5.335  3.00  1.00            
ATOM   1507   CB ASP A 200      25.383   6.837  -6.484  3.00  1.00            
ATOM   1508   CG ASP A 200      25.065   7.622  -7.755  3.00  1.00            
ATOM   1509  OD1 ASP A 200      25.032   8.880  -7.684  3.00  1.00            
ATOM   1510  OD2 ASP A 200      24.853   6.973  -8.814  3.00  1.00            
ATOM   1511    C ASP A 200      26.968   8.566  -5.652  3.00  1.00            
ATOM   1512    O ASP A 200      27.421   8.620  -6.795  3.00  1.00            
ATOM   1513    N GLY A 201      27.577   9.170  -4.615  3.00  1.00            
ATOM   1514   CA GLY A 201      28.838   9.836  -4.769  3.00  1.00            
ATOM   1515    C GLY A 201      28.590  11.168  -5.385  3.00  1.00            
ATOM   1516    O GLY A 201      29.503  11.979  -5.529  3.00  1.00            
ATOM   1517    N GLU A 202      27.332  11.423  -5.776  4.00  1.00            
ATOM   1518   CA GLU A 202      27.014  12.690  -6.349  4.00  1.00            
ATOM   1519   CB GLU A 202      25.811  12.646  -7.312  4.00  1.00            
ATOM   1520   CG GLU A 202      26.002  11.745  -8.536  4.00  1.00            
ATOM   1521   CD GLU A 202      26.992  12.407  -9.481  4.00  1.00            
ATOM   1522  OE1 GLU A 202      26.802  13.612  -9.796  4.00  1.00            
ATOM   1523  OE2 GLU A 202      27.955  11.712  -9.900  4.00  1.00            
ATOM   1524    C GLU A 202      26.586  13.541  -5.204  4.00  1.00            
ATOM   1525    O GLU A 202      26.153  13.033  -4.171  4.00  1.00            
ATOM   1526    N THR A 203      26.722  14.869  -5.344  4.00  1.00            
ATOM   1527   CA THR A 203      26.255  15.712  -4.292  4.00  1.00            
ATOM   1528   CB THR A 203      27.201  16.832  -3.968  4.00  1.00            
ATOM   1529  OG1 THR A 203      28.458  16.313  -3.562  4.00  1.00            
ATOM   1530  CG2 THR A 203      26.592  17.691  -2.846  4.00  1.00            
ATOM   1531    C THR A 203      24.993  16.319  -4.801  4.00  1.00            
ATOM   1532    O THR A 203      25.020  17.181  -5.679  4.00  1.00            
ATOM   1533    N ILE A 204      23.839  15.865  -4.278  4.00  1.00            
ATOM   1534   CA ILE A 204      22.621  16.457  -4.733  4.00  1.00            
ATOM   1535   CB ILE A 204      21.581  15.483  -5.208  4.00  1.00            
ATOM   1536  CG1 ILE A 204      22.057  14.772  -6.484  4.00  1.00            
ATOM   1537  CG2 ILE A 204      20.259  16.245  -5.397  4.00  1.00            
ATOM   1538  CD1 ILE A 204      21.078  13.711  -6.986  4.00  1.00            
ATOM   1539    C ILE A 204      22.051  17.236  -3.598  4.00  1.00            
ATOM   1540    O ILE A 204      21.684  16.685  -2.562  4.00  1.00            
ATOM   1541    N ALA A 205      22.005  18.569  -3.780  4.00  1.00            
ATOM   1542   CA ALA A 205      21.438  19.480  -2.832  4.00  1.00            
ATOM   1543   CB ALA A 205      20.199  18.940  -2.096  4.00  1.00            
ATOM   1544    C ALA A 205      22.464  19.872  -1.812  4.00  1.00            
ATOM   1545    O ALA A 205      23.367  19.104  -1.482  4.00  1.00            
ATOM   1546    N CYS A 206      22.336  21.119  -1.308  1.00  1.00            
ATOM   1547   CA CYS A 206      23.137  21.672  -0.249  1.00  1.00            
ATOM   1548   CB CYS A 206      22.761  21.125   1.139  1.00  1.00            
ATOM   1549   SG CYS A 206      21.054  21.539   1.611  1.00  1.00            
ATOM   1550    C CYS A 206      24.586  21.417  -0.474  1.00  1.00            
ATOM   1551    O CYS A 206      25.259  20.830   0.372  1.00  1.00            
ATOM   1552    N SER A 207      25.114  21.856  -1.625  3.00  1.00            
ATOM   1553   CA SER A 207      26.498  21.622  -1.889  3.00  1.00            
ATOM   1554   CB SER A 207      26.910  22.048  -3.308  3.00  1.00            
ATOM   1555   OG SER A 207      28.293  21.792  -3.512  3.00  1.00            
ATOM   1556    C SER A 207      27.369  22.377  -0.932  3.00  1.00            
ATOM   1557    O SER A 207      28.209  21.791  -0.252  3.00  1.00            
ATOM   1558    N GLY A 208      27.173  23.705  -0.848  3.00  1.00            
ATOM   1559   CA GLY A 208      28.009  24.552  -0.046  3.00  1.00            
ATOM   1560    C GLY A 208      27.865  24.179   1.389  3.00  1.00            
ATOM   1561    O GLY A 208      28.822  24.243   2.160  3.00  1.00            
ATOM   1562    N GLY A 209      26.646  23.779   1.782  1.00  1.00            
ATOM   1563   CA GLY A 209      26.368  23.481   3.152  1.00  1.00            
ATOM   1564    C GLY A 209      25.254  24.394   3.513  1.00  1.00            
ATOM   1565    O GLY A 209      25.239  25.561   3.124  1.00  1.00            
ATOM   1566    N CYS A 210      24.278  23.879   4.279  4.00  1.00            
ATOM   1567   CA CYS A 210      23.154  24.713   4.535  4.00  1.00            
ATOM   1568   CB CYS A 210      21.932  24.345   3.677  4.00  1.00            
ATOM   1569   SG CYS A 210      22.239  24.591   1.901  4.00  1.00            
ATOM   1570    C CYS A 210      22.752  24.588   5.968  4.00  1.00            
ATOM   1571    O CYS A 210      23.400  23.904   6.759  4.00  1.00            
ATOM   1572    N GLN A 211      21.655  25.287   6.329  4.00  1.00            
ATOM   1573   CA GLN A 211      21.161  25.309   7.673  4.00  1.00            
ATOM   1574   CB GLN A 211      20.508  26.646   8.047  4.00  1.00            
ATOM   1575   CG GLN A 211      19.284  26.988   7.202  4.00  1.00            
ATOM   1576   CD GLN A 211      18.951  28.446   7.475  4.00  1.00            
ATOM   1577  OE1 GLN A 211      19.163  29.308   6.625  4.00  1.00            
ATOM   1578  NE2 GLN A 211      18.432  28.737   8.698  4.00  1.00            
ATOM   1579    C GLN A 211      20.188  24.201   7.874  4.00  1.00            
ATOM   1580    O GLN A 211      19.504  23.779   6.943  4.00  1.00            
ATOM   1581    N ALA A 212      20.120  23.685   9.118  4.00  1.00            
ATOM   1582   CA ALA A 212      19.235  22.588   9.343  4.00  1.00            
ATOM   1583   CB ALA A 212      19.919  21.218   9.223  4.00  1.00            
ATOM   1584    C ALA A 212      18.651  22.664  10.704  4.00  1.00            
ATOM   1585    O ALA A 212      19.222  23.258  11.619  4.00  1.00            
ATOM   1586    N ILE A 213      17.460  22.055  10.857  4.00  1.00            
ATOM   1587   CA ILE A 213      16.831  22.090  12.133  4.00  1.00            
ATOM   1588   CB ILE A 213      15.684  23.051  12.201  4.00  1.00            
ATOM   1589  CG1 ILE A 213      16.169  24.471  11.874  4.00  1.00            
ATOM   1590  CG2 ILE A 213      15.045  22.929  13.594  4.00  1.00            
ATOM   1591  CD1 ILE A 213      15.029  25.452  11.609  4.00  1.00            
ATOM   1592    C ILE A 213      16.290  20.731  12.472  4.00  1.00            
ATOM   1593    O ILE A 213      15.872  19.978  11.594  4.00  1.00            
ATOM   1594    N VAL A 214      16.313  20.381  13.780  4.00  1.00            
ATOM   1595   CA VAL A 214      15.744  19.148  14.259  4.00  1.00            
ATOM   1596   CB VAL A 214      16.527  18.544  15.385  4.00  1.00            
ATOM   1597  CG1 VAL A 214      15.776  17.307  15.905  4.00  1.00            
ATOM   1598  CG2 VAL A 214      17.951  18.257  14.882  4.00  1.00            
ATOM   1599    C VAL A 214      14.416  19.540  14.799  4.00  1.00            
ATOM   1600    O VAL A 214      14.340  20.173  15.848  4.00  1.00            
ATOM   1601    N ASP A 215      13.327  19.189  14.089  1.00  1.00            
ATOM   1602   CA ASP A 215      12.048  19.596  14.582  1.00  1.00            
ATOM   1603   CB ASP A 215      11.248  20.470  13.599  1.00  1.00            
ATOM   1604   CG ASP A 215      11.910  21.836  13.513  1.00  1.00            
ATOM   1605  OD1 ASP A 215      12.547  22.255  14.516  1.00  1.00            
ATOM   1606  OD2 ASP A 215      11.780  22.485  12.440  1.00  1.00            
ATOM   1607    C ASP A 215      11.213  18.381  14.821  1.00  1.00            
ATOM   1608    O ASP A 215      10.540  17.908  13.907  1.00  1.00            
ATOM   1609    N THR A 216      11.245  17.812  16.043  3.00  1.00            
ATOM   1610   CA THR A 216      10.242  16.815  16.273  3.00  1.00            
ATOM   1611   CB THR A 216      10.308  16.200  17.638  3.00  1.00            
ATOM   1612  OG1 THR A 216      11.560  15.556  17.819  3.00  1.00            
ATOM   1613  CG2 THR A 216       9.158  15.190  17.791  3.00  1.00            
ATOM   1614    C THR A 216       9.046  17.707  16.197  3.00  1.00            
ATOM   1615    O THR A 216       9.054  18.788  16.786  3.00  1.00            
ATOM   1616    N GLY A 217       7.985  17.320  15.472  3.00  1.00            
ATOM   1617   CA GLY A 217       6.930  18.282  15.347  3.00  1.00            
ATOM   1618    C GLY A 217       6.592  18.492  13.907  3.00  1.00            
ATOM   1619    O GLY A 217       5.453  18.827  13.585  3.00  1.00            
ATOM   1620    N THR A 218       7.558  18.306  12.993  1.00  1.00            
ATOM   1621   CA THR A 218       7.224  18.435  11.604  1.00  1.00            
ATOM   1622   CB THR A 218       8.159  19.320  10.836  1.00  1.00            
ATOM   1623  OG1 THR A 218       8.189  20.619  11.406  1.00  1.00            
ATOM   1624  CG2 THR A 218       7.672  19.393   9.379  1.00  1.00            
ATOM   1625    C THR A 218       7.378  17.063  11.043  1.00  1.00            
ATOM   1626    O THR A 218       8.374  16.383  11.288  1.00  1.00            
ATOM   1627    N SER A 219       6.369  16.622  10.278  1.00  1.00            
ATOM   1628   CA SER A 219       6.320  15.277   9.804  1.00  1.00            
ATOM   1629   CB SER A 219       5.006  14.979   9.060  1.00  1.00            
ATOM   1630   OG SER A 219       3.902  15.147   9.938  1.00  1.00            
ATOM   1631    C SER A 219       7.436  14.901   8.880  1.00  1.00            
ATOM   1632    O SER A 219       8.362  14.188   9.258  1.00  1.00            
ATOM   1633    N LEU A 220       7.398  15.416   7.641  1.00  1.00            
ATOM   1634   CA LEU A 220       8.271  14.927   6.611  1.00  1.00            
ATOM   1635   CB LEU A 220       7.556  14.850   5.254  1.00  1.00            
ATOM   1636   CG LEU A 220       6.400  13.830   5.201  1.00  1.00            
ATOM   1637  CD1 LEU A 220       6.918  12.388   5.327  1.00  1.00            
ATOM   1638  CD2 LEU A 220       5.301  14.160   6.227  1.00  1.00            
ATOM   1639    C LEU A 220       9.453  15.834   6.449  1.00  1.00            
ATOM   1640    O LEU A 220       9.486  16.933   7.002  1.00  1.00            
ATOM   1641    N LEU A 221      10.475  15.367   5.691  4.00  1.00            
ATOM   1642   CA LEU A 221      11.641  16.176   5.464  4.00  1.00            
ATOM   1643   CB LEU A 221      12.782  15.479   4.703  4.00  1.00            
ATOM   1644   CG LEU A 221      14.027  16.378   4.581  4.00  1.00            
ATOM   1645  CD1 LEU A 221      14.590  16.720   5.967  4.00  1.00            
ATOM   1646  CD2 LEU A 221      15.100  15.763   3.674  4.00  1.00            
ATOM   1647    C LEU A 221      11.177  17.335   4.654  4.00  1.00            
ATOM   1648    O LEU A 221      10.412  17.161   3.712  4.00  1.00            
ATOM   1649    N THR A 222      11.589  18.563   5.021  4.00  1.00            
ATOM   1650   CA THR A 222      11.181  19.700   4.249  4.00  1.00            
ATOM   1651   CB THR A 222      10.351  20.695   5.006  4.00  1.00            
ATOM   1652  OG1 THR A 222       9.804  21.654   4.113  4.00  1.00            
ATOM   1653  CG2 THR A 222      11.249  21.393   6.040  4.00  1.00            
ATOM   1654    C THR A 222      12.428  20.404   3.863  4.00  1.00            
ATOM   1655    O THR A 222      13.431  20.359   4.572  4.00  1.00            
ATOM   1656    N GLY A 223      12.393  21.066   2.700  4.00  1.00            
ATOM   1657   CA GLY A 223      13.533  21.788   2.240  4.00  1.00            
ATOM   1658    C GLY A 223      12.976  22.782   1.280  4.00  1.00            
ATOM   1659    O GLY A 223      11.768  22.792   1.049  4.00  1.00            
ATOM   1660    N PRO A 224      13.814  23.618   0.728  1.00  1.00            
ATOM   1661   CA PRO A 224      13.377  24.598  -0.229  1.00  1.00            
ATOM   1662   CD PRO A 224      15.225  23.292   0.559  1.00  1.00            
ATOM   1663   CB PRO A 224      14.650  25.263  -0.738  1.00  1.00            
ATOM   1664   CG PRO A 224      15.681  24.118  -0.655  1.00  1.00            
ATOM   1665    C PRO A 224      12.720  23.780  -1.299  1.00  1.00            
ATOM   1666    O PRO A 224      13.118  22.629  -1.476  1.00  1.00            
ATOM   1667    N THR A 225      11.713  24.319  -2.012  2.00  1.00            
ATOM   1668   CA THR A 225      10.965  23.538  -2.963  2.00  1.00            
ATOM   1669   CB THR A 225       9.836  24.300  -3.595  2.00  1.00            
ATOM   1670  OG1 THR A 225       9.070  23.435  -4.422  2.00  1.00            
ATOM   1671  CG2 THR A 225      10.403  25.465  -4.421  2.00  1.00            
ATOM   1672    C THR A 225      11.850  23.046  -4.057  2.00  1.00            
ATOM   1673    O THR A 225      11.752  21.891  -4.468  2.00  1.00            
ATOM   1674    N SER A 226      12.755  23.906  -4.549  2.00  1.00            
ATOM   1675   CA SER A 226      13.551  23.521  -5.671  2.00  1.00            
ATOM   1676   CB SER A 226      14.532  24.621  -6.112  2.00  1.00            
ATOM   1677   OG SER A 226      13.817  25.760  -6.565  2.00  1.00            
ATOM   1678    C SER A 226      14.368  22.308  -5.337  2.00  1.00            
ATOM   1679    O SER A 226      14.375  21.335  -6.089  2.00  1.00            
ATOM   1680    N ALA A 227      15.064  22.321  -4.186  2.00  1.00            
ATOM   1681   CA ALA A 227      15.969  21.253  -3.862  2.00  1.00            
ATOM   1682   CB ALA A 227      16.729  21.501  -2.548  2.00  1.00            
ATOM   1683    C ALA A 227      15.252  19.955  -3.718  2.00  1.00            
ATOM   1684    O ALA A 227      15.688  18.936  -4.253  2.00  1.00            
ATOM   1685    N ILE A 228      14.111  19.967  -3.014  2.00  1.00            
ATOM   1686   CA ILE A 228      13.371  18.768  -2.763  2.00  1.00            
ATOM   1687   CB ILE A 228      12.132  19.032  -1.966  2.00  1.00            
ATOM   1688  CG1 ILE A 228      12.513  19.705  -0.638  2.00  1.00            
ATOM   1689  CG2 ILE A 228      11.387  17.700  -1.778  2.00  1.00            
ATOM   1690  CD1 ILE A 228      13.416  18.841   0.239  2.00  1.00            
ATOM   1691    C ILE A 228      12.966  18.253  -4.105  2.00  1.00            
ATOM   1692    O ILE A 228      12.909  17.050  -4.342  2.00  1.00            
ATOM   1693    N ALA A 229      12.653  19.180  -5.021  2.00  1.00            
ATOM   1694   CA ALA A 229      12.240  18.845  -6.349  2.00  1.00            
ATOM   1695   CB ALA A 229      11.885  20.086  -7.185  2.00  1.00            
ATOM   1696    C ALA A 229      13.343  18.123  -7.066  2.00  1.00            
ATOM   1697    O ALA A 229      13.053  17.292  -7.921  2.00  1.00            
ATOM   1698    N ASN A 230      14.624  18.484  -6.828  2.00  1.00            
ATOM   1699   CA ASN A 230      15.741  17.811  -7.454  2.00  1.00            
ATOM   1700   CB ASN A 230      17.077  18.540  -7.225  2.00  1.00            
ATOM   1701   CG ASN A 230      17.066  19.864  -7.979  2.00  1.00            
ATOM   1702  OD1 ASN A 230      16.873  19.902  -9.192  2.00  1.00            
ATOM   1703  ND2 ASN A 230      17.283  20.982  -7.236  2.00  1.00            
ATOM   1704    C ASN A 230      15.914  16.445  -6.869  2.00  1.00            
ATOM   1705    O ASN A 230      16.226  15.496  -7.586  2.00  1.00            
ATOM   1706    N ILE A 231      15.765  16.323  -5.534  2.00  1.00            
ATOM   1707   CA ILE A 231      15.914  15.058  -4.867  2.00  1.00            
ATOM   1708   CB ILE A 231      16.051  15.200  -3.376  2.00  1.00            
ATOM   1709  CG1 ILE A 231      14.824  15.890  -2.772  2.00  1.00            
ATOM   1710  CG2 ILE A 231      17.374  15.928  -3.093  2.00  1.00            
ATOM   1711  CD1 ILE A 231      14.920  16.052  -1.260  2.00  1.00            
ATOM   1712    C ILE A 231      14.796  14.152  -5.239  2.00  1.00            
ATOM   1713    O ILE A 231      15.004  12.970  -5.508  2.00  1.00            
ATOM   1714    N GLN A 232      13.564  14.698  -5.278  2.00  1.00            
ATOM   1715   CA GLN A 232      12.475  13.986  -5.882  2.00  1.00            
ATOM   1716   CB GLN A 232      11.142  14.750  -5.791  2.00  1.00            
ATOM   1717   CG GLN A 232      10.694  15.014  -4.351  2.00  1.00            
ATOM   1718   CD GLN A 232       9.503  15.961  -4.391  2.00  1.00            
ATOM   1719  OE1 GLN A 232       9.578  17.093  -3.914  2.00  1.00            
ATOM   1720  NE2 GLN A 232       8.371  15.490  -4.978  2.00  1.00            
ATOM   1721    C GLN A 232      12.958  14.062  -7.302  2.00  1.00            
ATOM   1722    O GLN A 232      13.775  14.916  -7.618  2.00  1.00            
ATOM   1723    N SER A 233      12.510  13.202  -8.216  2.00  1.00            
ATOM   1724   CA SER A 233      13.070  13.168  -9.542  2.00  1.00            
ATOM   1725   CB SER A 233      13.291  14.524 -10.252  2.00  1.00            
ATOM   1726   OG SER A 233      12.045  15.170 -10.460  2.00  1.00            
ATOM   1727    C SER A 233      14.357  12.396  -9.484  2.00  1.00            
ATOM   1728    O SER A 233      14.696  11.697 -10.438  2.00  1.00            
ATOM   1729    N ASP A 234      15.110  12.469  -8.366  2.00  1.00            
ATOM   1730   CA ASP A 234      16.224  11.567  -8.233  2.00  1.00            
ATOM   1731   CB ASP A 234      17.187  11.937  -7.090  2.00  1.00            
ATOM   1732   CG ASP A 234      18.074  13.088  -7.544  2.00  1.00            
ATOM   1733  OD1 ASP A 234      18.684  12.969  -8.639  2.00  1.00            
ATOM   1734  OD2 ASP A 234      18.171  14.090  -6.788  2.00  1.00            
ATOM   1735    C ASP A 234      15.638  10.229  -7.895  2.00  1.00            
ATOM   1736    O ASP A 234      15.975   9.207  -8.492  2.00  1.00            
ATOM   1737    N ILE A 235      14.708  10.242  -6.915  2.00  1.00            
ATOM   1738   CA ILE A 235      14.030   9.097  -6.369  2.00  1.00            
ATOM   1739   CB ILE A 235      13.193   9.428  -5.169  2.00  1.00            
ATOM   1740  CG1 ILE A 235      12.625   8.142  -4.540  2.00  1.00            
ATOM   1741  CG2 ILE A 235      12.122  10.442  -5.602  2.00  1.00            
ATOM   1742  CD1 ILE A 235      12.028   8.351  -3.150  2.00  1.00            
ATOM   1743    C ILE A 235      13.120   8.493  -7.385  2.00  1.00            
ATOM   1744    O ILE A 235      13.022   7.271  -7.484  2.00  1.00            
ATOM   1745    N GLY A 236      12.436   9.328  -8.188  3.00  1.00            
ATOM   1746   CA GLY A 236      11.481   8.757  -9.090  3.00  1.00            
ATOM   1747    C GLY A 236      10.106   9.188  -8.674  3.00  1.00            
ATOM   1748    O GLY A 236       9.112   8.713  -9.219  3.00  1.00            
ATOM   1749    N ALA A 237      10.014  10.105  -7.689  1.00  1.00            
ATOM   1750   CA ALA A 237       8.736  10.577  -7.231  1.00  1.00            
ATOM   1751   CB ALA A 237       8.824  11.479  -5.987  1.00  1.00            
ATOM   1752    C ALA A 237       8.093  11.372  -8.305  1.00  1.00            
ATOM   1753    O ALA A 237       8.758  12.048  -9.087  1.00  1.00            
ATOM   1754    N SER A 238       6.752  11.284  -8.373  1.00  1.00            
ATOM   1755   CA SER A 238       6.036  12.045  -9.344  1.00  1.00            
ATOM   1756   CB SER A 238       5.607  11.235 -10.580  1.00  1.00            
ATOM   1757   OG SER A 238       4.718  10.193 -10.203  1.00  1.00            
ATOM   1758    C SER A 238       4.799  12.558  -8.685  1.00  1.00            
ATOM   1759    O SER A 238       4.338  11.998  -7.691  1.00  1.00            
ATOM   1760    N GLU A 239       4.242  13.665  -9.214  1.00  1.00            
ATOM   1761   CA GLU A 239       3.040  14.206  -8.652  1.00  1.00            
ATOM   1762   CB GLU A 239       2.738  15.662  -9.062  1.00  1.00            
ATOM   1763   CG GLU A 239       3.734  16.685  -8.510  1.00  1.00            
ATOM   1764   CD GLU A 239       3.290  18.079  -8.942  1.00  1.00            
ATOM   1765  OE1 GLU A 239       2.071  18.374  -8.829  1.00  1.00            
ATOM   1766  OE2 GLU A 239       4.165  18.866  -9.390  1.00  1.00            
ATOM   1767    C GLU A 239       1.902  13.370  -9.147  1.00  1.00            
ATOM   1768    O GLU A 239       1.971  12.768 -10.217  1.00  1.00            
ATOM   1769    N ASN A 240       0.827  13.294  -8.342  1.00  1.00            
ATOM   1770   CA ASN A 240      -0.351  12.563  -8.708  1.00  1.00            
ATOM   1771   CB ASN A 240      -1.042  11.886  -7.512  1.00  1.00            
ATOM   1772   CG ASN A 240      -2.070  10.885  -8.024  1.00  1.00            
ATOM   1773  OD1 ASN A 240      -2.147  10.603  -9.219  1.00  1.00            
ATOM   1774  ND2 ASN A 240      -2.883  10.327  -7.088  1.00  1.00            
ATOM   1775    C ASN A 240      -1.297  13.581  -9.253  1.00  1.00            
ATOM   1776    O ASN A 240      -0.951  14.756  -9.358  1.00  1.00            
ATOM   1777    N SER A 241      -2.507  13.157  -9.664  3.00  1.00            
ATOM   1778   CA SER A 241      -3.449  14.156 -10.071  3.00  1.00            
ATOM   1779   CB SER A 241      -4.819  13.582 -10.469  3.00  1.00            
ATOM   1780   OG SER A 241      -5.691  14.635 -10.856  3.00  1.00            
ATOM   1781    C SER A 241      -3.641  14.982  -8.853  3.00  1.00            
ATOM   1782    O SER A 241      -3.673  16.211  -8.907  3.00  1.00            
ATOM   1783    N ASP A 242      -3.750  14.295  -7.703  3.00  1.00            
ATOM   1784   CA ASP A 242      -3.822  14.984  -6.455  3.00  1.00            
ATOM   1785   CB ASP A 242      -4.161  14.071  -5.267  3.00  1.00            
ATOM   1786   CG ASP A 242      -5.544  13.475  -5.482  3.00  1.00            
ATOM   1787  OD1 ASP A 242      -6.254  13.932  -6.417  3.00  1.00            
ATOM   1788  OD2 ASP A 242      -5.907  12.544  -4.713  3.00  1.00            
ATOM   1789    C ASP A 242      -2.415  15.439  -6.250  3.00  1.00            
ATOM   1790    O ASP A 242      -1.490  14.944  -6.891  3.00  1.00            
ATOM   1791    N GLY A 243      -2.196  16.387  -5.338  1.00  1.00            
ATOM   1792   CA GLY A 243      -0.873  16.898  -5.159  1.00  1.00            
ATOM   1793    C GLY A 243       0.033  15.804  -4.711  1.00  1.00            
ATOM   1794    O GLY A 243       1.229  15.836  -4.997  1.00  1.00            
ATOM   1795    N GLU A 244      -0.526  14.819  -3.986  1.00  1.00            
ATOM   1796   CA GLU A 244       0.225  13.772  -3.358  1.00  1.00            
ATOM   1797   CB GLU A 244      -0.643  12.600  -2.869  1.00  1.00            
ATOM   1798   CG GLU A 244      -1.578  12.964  -1.714  1.00  1.00            
ATOM   1799   CD GLU A 244      -2.315  11.697  -1.308  1.00  1.00            
ATOM   1800  OE1 GLU A 244      -1.639  10.753  -0.819  1.00  1.00            
ATOM   1801  OE2 GLU A 244      -3.563  11.653  -1.485  1.00  1.00            
ATOM   1802    C GLU A 244       1.278  13.207  -4.255  1.00  1.00            
ATOM   1803    O GLU A 244       1.035  12.892  -5.418  1.00  1.00            
ATOM   1804    N MET A 245       2.506  13.094  -3.698  1.00  1.00            
ATOM   1805   CA MET A 245       3.627  12.528  -4.389  1.00  1.00            
ATOM   1806   CB MET A 245       4.982  13.094  -3.933  1.00  1.00            
ATOM   1807   CG MET A 245       5.178  14.563  -4.315  1.00  1.00            
ATOM   1808   SD MET A 245       4.078  15.720  -3.444  1.00  1.00            
ATOM   1809   CE MET A 245       4.778  15.407  -1.798  1.00  1.00            
ATOM   1810    C MET A 245       3.597  11.066  -4.097  1.00  1.00            
ATOM   1811    O MET A 245       3.437  10.657  -2.948  1.00  1.00            
ATOM   1812    N VAL A 246       3.730  10.236  -5.149  4.00  1.00            
ATOM   1813   CA VAL A 246       3.678   8.822  -4.940  4.00  1.00            
ATOM   1814   CB VAL A 246       2.472   8.169  -5.543  4.00  1.00            
ATOM   1815  CG1 VAL A 246       1.213   8.725  -4.856  4.00  1.00            
ATOM   1816  CG2 VAL A 246       2.515   8.394  -7.064  4.00  1.00            
ATOM   1817    C VAL A 246       4.863   8.210  -5.600  4.00  1.00            
ATOM   1818    O VAL A 246       5.461   8.792  -6.505  4.00  1.00            
ATOM   1819    N ILE A 247       5.246   7.008  -5.133  4.00  1.00            
ATOM   1820   CA ILE A 247       6.392   6.365  -5.685  4.00  1.00            
ATOM   1821   CB ILE A 247       7.638   6.579  -4.878  4.00  1.00            
ATOM   1822  CG1 ILE A 247       8.875   6.094  -5.652  4.00  1.00            
ATOM   1823  CG2 ILE A 247       7.436   5.883  -3.523  4.00  1.00            
ATOM   1824  CD1 ILE A 247       9.198   6.935  -6.886  4.00  1.00            
ATOM   1825    C ILE A 247       6.166   4.885  -5.746  4.00  1.00            
ATOM   1826    O ILE A 247       5.263   4.352  -5.103  4.00  1.00            
ATOM   1827    N SER A 248       6.986   4.186  -6.560  1.00  1.00            
ATOM   1828   CA SER A 248       6.895   2.757  -6.669  1.00  1.00            
ATOM   1829   CB SER A 248       7.651   2.193  -7.887  1.00  1.00            
ATOM   1830   OG SER A 248       7.526   0.779  -7.942  1.00  1.00            
ATOM   1831    C SER A 248       7.515   2.191  -5.423  1.00  1.00            
ATOM   1832    O SER A 248       8.447   2.766  -4.863  1.00  1.00            
ATOM   1833    N CYS A 249       6.975   1.054  -4.939  3.00  1.00            
ATOM   1834   CA CYS A 249       7.428   0.421  -3.731  3.00  1.00            
ATOM   1835   CB CYS A 249       6.492  -0.714  -3.280  3.00  1.00            
ATOM   1836   SG CYS A 249       7.050  -1.528  -1.753  3.00  1.00            
ATOM   1837    C CYS A 249       8.791  -0.161  -3.903  3.00  1.00            
ATOM   1838    O CYS A 249       9.644  -0.062  -3.023  3.00  1.00            
ATOM   1839    N SER A 250       9.038  -0.758  -5.077  2.00  1.00            
ATOM   1840   CA SER A 250      10.246  -1.491  -5.285  2.00  1.00            
ATOM   1841   CB SER A 250      10.308  -2.154  -6.672  2.00  1.00            
ATOM   1842   OG SER A 250       9.291  -3.138  -6.787  2.00  1.00            
ATOM   1843    C SER A 250      11.429  -0.588  -5.169  2.00  1.00            
ATOM   1844    O SER A 250      12.545  -1.051  -4.936  2.00  1.00            
ATOM   1845    N SER A 251      11.222   0.730  -5.306  2.00  1.00            
ATOM   1846   CA SER A 251      12.337   1.628  -5.289  2.00  1.00            
ATOM   1847   CB SER A 251      11.924   3.097  -5.489  2.00  1.00            
ATOM   1848   OG SER A 251      13.070   3.935  -5.461  2.00  1.00            
ATOM   1849    C SER A 251      13.043   1.530  -3.974  2.00  1.00            
ATOM   1850    O SER A 251      14.259   1.701  -3.911  2.00  1.00            
ATOM   1851    N ILE A 252      12.312   1.218  -2.889  2.00  1.00            
ATOM   1852   CA ILE A 252      12.944   1.192  -1.603  2.00  1.00            
ATOM   1853   CB ILE A 252      11.984   0.836  -0.492  2.00  1.00            
ATOM   1854  CG1 ILE A 252      11.417  -0.582  -0.677  2.00  1.00            
ATOM   1855  CG2 ILE A 252      10.886   1.912  -0.450  2.00  1.00            
ATOM   1856  CD1 ILE A 252      10.682  -1.119   0.549  2.00  1.00            
ATOM   1857    C ILE A 252      14.037   0.186  -1.631  2.00  1.00            
ATOM   1858    O ILE A 252      15.148   0.457  -1.178  2.00  1.00            
ATOM   1859    N ASP A 253      13.760  -1.005  -2.181  2.00  1.00            
ATOM   1860   CA ASP A 253      14.779  -1.999  -2.196  2.00  1.00            
ATOM   1861   CB ASP A 253      14.287  -3.376  -2.672  2.00  1.00            
ATOM   1862   CG ASP A 253      15.373  -4.392  -2.346  2.00  1.00            
ATOM   1863  OD1 ASP A 253      16.413  -4.411  -3.059  2.00  1.00            
ATOM   1864  OD2 ASP A 253      15.182  -5.153  -1.359  2.00  1.00            
ATOM   1865    C ASP A 253      15.877  -1.548  -3.113  2.00  1.00            
ATOM   1866    O ASP A 253      17.061  -1.706  -2.816  2.00  1.00            
ATOM   1867    N SER A 254      15.486  -0.948  -4.251  2.00  1.00            
ATOM   1868   CA SER A 254      16.369  -0.584  -5.324  2.00  1.00            
ATOM   1869   CB SER A 254      15.602  -0.156  -6.584  2.00  1.00            
ATOM   1870   OG SER A 254      16.518   0.197  -7.611  2.00  1.00            
ATOM   1871    C SER A 254      17.335   0.540  -5.011  2.00  1.00            
ATOM   1872    O SER A 254      18.511   0.449  -5.361  2.00  1.00            
ATOM   1873    N LEU A 255      16.889   1.623  -4.339  1.00  1.00            
ATOM   1874   CA LEU A 255      17.689   2.825  -4.241  1.00  1.00            
ATOM   1875   CB LEU A 255      16.862   4.091  -3.950  1.00  1.00            
ATOM   1876   CG LEU A 255      15.895   4.474  -5.086  1.00  1.00            
ATOM   1877  CD1 LEU A 255      15.146   5.778  -4.767  1.00  1.00            
ATOM   1878  CD2 LEU A 255      16.614   4.516  -6.445  1.00  1.00            
ATOM   1879    C LEU A 255      18.787   2.781  -3.234  1.00  1.00            
ATOM   1880    O LEU A 255      18.816   2.018  -2.269  1.00  1.00            
ATOM   1881    N PRO A 256      19.722   3.641  -3.566  1.00  1.00            
ATOM   1882   CA PRO A 256      20.913   3.882  -2.794  1.00  1.00            
ATOM   1883   CD PRO A 256      19.888   4.039  -4.955  1.00  1.00            
ATOM   1884   CB PRO A 256      21.915   4.544  -3.745  1.00  1.00            
ATOM   1885   CG PRO A 256      21.063   5.027  -4.932  1.00  1.00            
ATOM   1886    C PRO A 256      20.534   4.733  -1.627  1.00  1.00            
ATOM   1887    O PRO A 256      19.507   5.404  -1.693  1.00  1.00            
ATOM   1888    N ASP A 257      21.333   4.715  -0.541  1.00  1.00            
ATOM   1889   CA ASP A 257      21.003   5.516   0.602  1.00  1.00            
ATOM   1890   CB ASP A 257      21.874   5.221   1.838  1.00  1.00            
ATOM   1891   CG ASP A 257      21.646   3.796   2.315  1.00  1.00            
ATOM   1892  OD1 ASP A 257      20.461   3.381   2.415  1.00  1.00            
ATOM   1893  OD2 ASP A 257      22.663   3.099   2.579  1.00  1.00            
ATOM   1894    C ASP A 257      21.321   6.941   0.240  1.00  1.00            
ATOM   1895    O ASP A 257      22.201   7.197  -0.580  1.00  1.00            
ATOM   1896    N ILE A 258      20.592   7.912   0.835  4.00  1.00            
ATOM   1897   CA ILE A 258      20.897   9.307   0.635  4.00  1.00            
ATOM   1898   CB ILE A 258      19.689  10.140   0.288  4.00  1.00            
ATOM   1899  CG1 ILE A 258      20.093  11.601   0.039  4.00  1.00            
ATOM   1900  CG2 ILE A 258      18.596   9.938   1.351  4.00  1.00            
ATOM   1901  CD1 ILE A 258      18.979  12.432  -0.598  4.00  1.00            
ATOM   1902    C ILE A 258      21.488   9.746   1.923  4.00  1.00            
ATOM   1903    O ILE A 258      20.816   9.862   2.946  4.00  1.00            
ATOM   1904    N VAL A 259      22.807   9.974   1.897  4.00  1.00            
ATOM   1905   CA VAL A 259      23.471  10.305   3.109  4.00  1.00            
ATOM   1906   CB VAL A 259      24.907   9.879   3.128  4.00  1.00            
ATOM   1907  CG1 VAL A 259      24.960   8.345   3.025  4.00  1.00            
ATOM   1908  CG2 VAL A 259      25.643  10.608   1.990  4.00  1.00            
ATOM   1909    C VAL A 259      23.439  11.791   3.276  4.00  1.00            
ATOM   1910    O VAL A 259      23.485  12.550   2.310  4.00  1.00            
ATOM   1911    N PHE A 260      23.334  12.220   4.545  4.00  1.00            
ATOM   1912   CA PHE A 260      23.318  13.587   4.979  4.00  1.00            
ATOM   1913   CB PHE A 260      22.132  13.800   5.934  4.00  1.00            
ATOM   1914   CG PHE A 260      22.186  15.092   6.671  4.00  1.00            
ATOM   1915  CD1 PHE A 260      22.819  15.146   7.892  4.00  1.00            
ATOM   1916  CD2 PHE A 260      21.597  16.228   6.167  4.00  1.00            
ATOM   1917  CE1 PHE A 260      22.871  16.315   8.607  4.00  1.00            
ATOM   1918  CE2 PHE A 260      21.643  17.402   6.878  4.00  1.00            
ATOM   1919   CZ PHE A 260      22.280  17.442   8.097  4.00  1.00            
ATOM   1920    C PHE A 260      24.575  13.726   5.752  4.00  1.00            
ATOM   1921    O PHE A 260      24.930  12.843   6.532  4.00  1.00            
ATOM   1922    N THR A 261      25.309  14.827   5.542  4.00  1.00            
ATOM   1923   CA THR A 261      26.534  14.892   6.264  4.00  1.00            
ATOM   1924   CB THR A 261      27.729  15.055   5.373  4.00  1.00            
ATOM   1925  OG1 THR A 261      28.925  15.072   6.136  4.00  1.00            
ATOM   1926  CG2 THR A 261      27.581  16.346   4.571  4.00  1.00            
ATOM   1927    C THR A 261      26.470  16.007   7.261  4.00  1.00            
ATOM   1928    O THR A 261      26.281  17.167   6.899  4.00  1.00            
ATOM   1929    N ILE A 262      26.601  15.660   8.563  4.00  1.00            
ATOM   1930   CA ILE A 262      26.615  16.657   9.598  4.00  1.00            
ATOM   1931   CB ILE A 262      25.544  16.523  10.650  4.00  1.00            
ATOM   1932  CG1 ILE A 262      25.566  17.769  11.554  4.00  1.00            
ATOM   1933  CG2 ILE A 262      25.726  15.200  11.413  4.00  1.00            
ATOM   1934  CD1 ILE A 262      24.375  17.866  12.505  4.00  1.00            
ATOM   1935    C ILE A 262      27.935  16.574  10.278  4.00  1.00            
ATOM   1936    O ILE A 262      28.360  15.517  10.742  4.00  1.00            
ATOM   1937    N ASP A 263      28.639  17.713  10.314  3.00  1.00            
ATOM   1938   CA ASP A 263      29.882  17.784  11.010  3.00  1.00            
ATOM   1939   CB ASP A 263      29.700  17.601  12.529  3.00  1.00            
ATOM   1940   CG ASP A 263      30.998  17.967  13.232  3.00  1.00            
ATOM   1941  OD1 ASP A 263      31.923  18.462  12.533  3.00  1.00            
ATOM   1942  OD2 ASP A 263      31.085  17.753  14.471  3.00  1.00            
ATOM   1943    C ASP A 263      30.816  16.716  10.509  3.00  1.00            
ATOM   1944    O ASP A 263      31.607  16.163  11.271  3.00  1.00            
ATOM   1945    N GLY A 264      30.764  16.383   9.208  3.00  1.00            
ATOM   1946   CA GLY A 264      31.726  15.442   8.705  3.00  1.00            
ATOM   1947    C GLY A 264      31.272  14.031   8.933  3.00  1.00            
ATOM   1948    O GLY A 264      32.030  13.098   8.667  3.00  1.00            
ATOM   1949    N VAL A 265      30.039  13.809   9.430  4.00  1.00            
ATOM   1950   CA VAL A 265      29.648  12.439   9.622  4.00  1.00            
ATOM   1951   CB VAL A 265      29.170  12.106  11.007  4.00  1.00            
ATOM   1952  CG1 VAL A 265      27.862  12.864  11.282  4.00  1.00            
ATOM   1953  CG2 VAL A 265      29.036  10.576  11.110  4.00  1.00            
ATOM   1954    C VAL A 265      28.532  12.123   8.674  4.00  1.00            
ATOM   1955    O VAL A 265      27.683  12.964   8.381  4.00  1.00            
ATOM   1956    N GLN A 266      28.532  10.882   8.150  4.00  1.00            
ATOM   1957   CA GLN A 266      27.529  10.445   7.220  4.00  1.00            
ATOM   1958   CB GLN A 266      28.031   9.311   6.305  4.00  1.00            
ATOM   1959   CG GLN A 266      29.181   9.726   5.381  4.00  1.00            
ATOM   1960   CD GLN A 266      29.670   8.484   4.649  4.00  1.00            
ATOM   1961  OE1 GLN A 266      29.913   8.509   3.443  4.00  1.00            
ATOM   1962  NE2 GLN A 266      29.829   7.364   5.402  4.00  1.00            
ATOM   1963    C GLN A 266      26.376   9.906   8.026  4.00  1.00            
ATOM   1964    O GLN A 266      26.598   9.269   9.054  4.00  1.00            
ATOM   1965    N TYR A 267      25.105  10.152   7.616  4.00  1.00            
ATOM   1966   CA TYR A 267      24.084   9.690   8.518  4.00  1.00            
ATOM   1967   CB TYR A 267      22.671  10.235   8.240  4.00  1.00            
ATOM   1968   CG TYR A 267      21.849   9.703   9.364  4.00  1.00            
ATOM   1969  CD1 TYR A 267      22.277   9.896  10.657  4.00  1.00            
ATOM   1970  CD2 TYR A 267      20.655   9.057   9.154  4.00  1.00            
ATOM   1971  CE1 TYR A 267      21.549   9.421  11.721  4.00  1.00            
ATOM   1972  CE2 TYR A 267      19.920   8.581  10.217  4.00  1.00            
ATOM   1973   CZ TYR A 267      20.367   8.759  11.504  4.00  1.00            
ATOM   1974   OH TYR A 267      19.618   8.272  12.596  4.00  1.00            
ATOM   1975    C TYR A 267      24.046   8.170   8.607  4.00  1.00            
ATOM   1976    O TYR A 267      24.359   7.724   9.709  4.00  1.00            
ATOM   1977    N PRO A 268      23.744   7.251   7.675  4.00  1.00            
ATOM   1978   CA PRO A 268      23.090   7.437   6.383  4.00  1.00            
ATOM   1979   CD PRO A 268      24.662   6.121   7.619  4.00  1.00            
ATOM   1980   CB PRO A 268      23.580   6.315   5.473  4.00  1.00            
ATOM   1981   CG PRO A 268      24.879   5.831   6.127  4.00  1.00            
ATOM   1982    C PRO A 268      21.604   7.325   6.582  4.00  1.00            
ATOM   1983    O PRO A 268      21.187   6.843   7.633  4.00  1.00            
ATOM   1984    N LEU A 269      20.794   7.739   5.581  4.00  1.00            
ATOM   1985   CA LEU A 269      19.358   7.600   5.631  4.00  1.00            
ATOM   1986   CB LEU A 269      18.620   8.845   5.105  4.00  1.00            
ATOM   1987   CG LEU A 269      17.084   8.742   5.137  4.00  1.00            
ATOM   1988  CD1 LEU A 269      16.563   8.680   6.582  4.00  1.00            
ATOM   1989  CD2 LEU A 269      16.436   9.882   4.340  4.00  1.00            
ATOM   1990    C LEU A 269      19.046   6.457   4.704  4.00  1.00            
ATOM   1991    O LEU A 269      19.848   6.130   3.831  4.00  1.00            
ATOM   1992    N SER A 270      17.884   5.797   4.885  1.00  1.00            
ATOM   1993   CA SER A 270      17.583   4.667   4.041  1.00  1.00            
ATOM   1994   CB SER A 270      17.499   3.340   4.820  1.00  1.00            
ATOM   1995   OG SER A 270      18.753   3.055   5.428  1.00  1.00            
ATOM   1996    C SER A 270      16.271   4.900   3.396  1.00  1.00            
ATOM   1997    O SER A 270      15.403   5.624   3.883  1.00  1.00            
ATOM   1998    N PRO A 271      16.168   4.284   2.259  2.00  1.00            
ATOM   1999   CA PRO A 271      14.970   4.363   1.483  2.00  1.00            
ATOM   2000   CD PRO A 271      17.337   4.005   1.450  2.00  1.00            
ATOM   2001   CB PRO A 271      15.316   3.744   0.130  2.00  1.00            
ATOM   2002   CG PRO A 271      16.828   3.993  -0.003  2.00  1.00            
ATOM   2003    C PRO A 271      13.907   3.635   2.219  2.00  1.00            
ATOM   2004    O PRO A 271      12.741   3.784   1.864  2.00  1.00            
ATOM   2005    N SER A 272      14.262   2.836   3.248  2.00  1.00            
ATOM   2006   CA SER A 272      13.227   2.223   4.023  2.00  1.00            
ATOM   2007   CB SER A 272      13.776   1.358   5.171  2.00  1.00            
ATOM   2008   OG SER A 272      14.508   2.157   6.091  2.00  1.00            
ATOM   2009    C SER A 272      12.440   3.359   4.609  2.00  1.00            
ATOM   2010    O SER A 272      11.222   3.425   4.461  2.00  1.00            
ATOM   2011    N ALA A 273      13.143   4.294   5.287  2.00  1.00            
ATOM   2012   CA ALA A 273      12.573   5.527   5.764  2.00  1.00            
ATOM   2013   CB ALA A 273      13.416   6.226   6.842  2.00  1.00            
ATOM   2014    C ALA A 273      12.620   6.351   4.529  2.00  1.00            
ATOM   2015    O ALA A 273      12.909   5.812   3.468  2.00  1.00            
ATOM   2016    N TYR A 274      12.256   7.639   4.558  2.00  1.00            
ATOM   2017   CA TYR A 274      12.478   8.363   3.338  2.00  1.00            
ATOM   2018   CB TYR A 274      13.974   8.250   2.927  2.00  1.00            
ATOM   2019   CG TYR A 274      14.264   8.503   1.487  2.00  1.00            
ATOM   2020  CD1 TYR A 274      14.142   7.466   0.590  2.00  1.00            
ATOM   2021  CD2 TYR A 274      14.667   9.734   1.027  2.00  1.00            
ATOM   2022  CE1 TYR A 274      14.412   7.639  -0.746  2.00  1.00            
ATOM   2023  CE2 TYR A 274      14.939   9.908  -0.311  2.00  1.00            
ATOM   2024   CZ TYR A 274      14.815   8.869  -1.200  2.00  1.00            
ATOM   2025   OH TYR A 274      15.099   9.068  -2.568  2.00  1.00            
ATOM   2026    C TYR A 274      11.529   7.898   2.260  2.00  1.00            
ATOM   2027    O TYR A 274      11.548   8.413   1.142  2.00  1.00            
ATOM   2028    N ILE A 275      10.662   6.911   2.574  4.00  1.00            
ATOM   2029   CA ILE A 275       9.555   6.520   1.736  4.00  1.00            
ATOM   2030   CB ILE A 275       9.819   5.410   0.748  4.00  1.00            
ATOM   2031  CG1 ILE A 275      10.057   4.043   1.416  4.00  1.00            
ATOM   2032  CG2 ILE A 275      10.976   5.880  -0.149  4.00  1.00            
ATOM   2033  CD1 ILE A 275       8.786   3.271   1.786  4.00  1.00            
ATOM   2034    C ILE A 275       8.563   6.039   2.734  4.00  1.00            
ATOM   2035    O ILE A 275       8.938   5.398   3.714  4.00  1.00            
ATOM   2036    N LEU A 276       7.271   6.333   2.543  4.00  1.00            
ATOM   2037   CA LEU A 276       6.354   5.858   3.531  4.00  1.00            
ATOM   2038   CB LEU A 276       5.307   6.909   3.937  4.00  1.00            
ATOM   2039   CG LEU A 276       5.921   8.207   4.496  4.00  1.00            
ATOM   2040  CD1 LEU A 276       4.830   9.215   4.889  4.00  1.00            
ATOM   2041  CD2 LEU A 276       6.913   7.922   5.635  4.00  1.00            
ATOM   2042    C LEU A 276       5.615   4.734   2.896  4.00  1.00            
ATOM   2043    O LEU A 276       5.194   4.831   1.745  4.00  1.00            
ATOM   2044    N GLN A 277       5.459   3.615   3.625  4.00  1.00            
ATOM   2045   CA GLN A 277       4.742   2.537   3.025  4.00  1.00            
ATOM   2046   CB GLN A 277       5.474   1.182   3.089  4.00  1.00            
ATOM   2047   CG GLN A 277       4.692   0.036   2.439  4.00  1.00            
ATOM   2048   CD GLN A 277       5.464  -1.257   2.666  4.00  1.00            
ATOM   2049  OE1 GLN A 277       5.340  -2.216   1.904  4.00  1.00            
ATOM   2050  NE2 GLN A 277       6.280  -1.288   3.752  4.00  1.00            
ATOM   2051    C GLN A 277       3.466   2.357   3.778  4.00  1.00            
ATOM   2052    O GLN A 277       3.461   1.995   4.953  4.00  1.00            
ATOM   2053    N ASP A 278       2.341   2.638   3.099  4.00  1.00            
ATOM   2054   CA ASP A 278       1.040   2.404   3.649  4.00  1.00            
ATOM   2055   CB ASP A 278      -0.009   3.453   3.252  4.00  1.00            
ATOM   2056   CG ASP A 278       0.314   4.738   4.001  4.00  1.00            
ATOM   2057  OD1 ASP A 278       1.248   4.712   4.846  4.00  1.00            
ATOM   2058  OD2 ASP A 278      -0.376   5.760   3.742  4.00  1.00            
ATOM   2059    C ASP A 278       0.622   1.093   3.064  4.00  1.00            
ATOM   2060    O ASP A 278       1.464   0.236   2.803  4.00  1.00            
ATOM   2061    N ASP A 279      -0.695   0.899   2.845  3.00  1.00            
ATOM   2062   CA ASP A 279      -1.134  -0.341   2.275  3.00  1.00            
ATOM   2063   CB ASP A 279      -2.649  -0.379   1.999  3.00  1.00            
ATOM   2064   CG ASP A 279      -3.018  -1.773   1.505  3.00  1.00            
ATOM   2065  OD1 ASP A 279      -2.094  -2.617   1.354  3.00  1.00            
ATOM   2066  OD2 ASP A 279      -4.231  -2.014   1.270  3.00  1.00            
ATOM   2067    C ASP A 279      -0.433  -0.469   0.953  3.00  1.00            
ATOM   2068    O ASP A 279       0.138  -1.516   0.652  3.00  1.00            
ATOM   2069    N ASP A 280      -0.446   0.599   0.128  3.00  1.00            
ATOM   2070   CA ASP A 280       0.246   0.539  -1.132  3.00  1.00            
ATOM   2071   CB ASP A 280      -0.627  -0.081  -2.243  3.00  1.00            
ATOM   2072   CG ASP A 280       0.225  -0.372  -3.472  3.00  1.00            
ATOM   2073  OD1 ASP A 280       1.450  -0.079  -3.436  3.00  1.00            
ATOM   2074  OD2 ASP A 280      -0.343  -0.900  -4.466  3.00  1.00            
ATOM   2075    C ASP A 280       0.544   1.956  -1.543  3.00  1.00            
ATOM   2076    O ASP A 280       0.709   2.244  -2.727  3.00  1.00            
ATOM   2077    N SER A 281       0.630   2.876  -0.560  4.00  1.00            
ATOM   2078   CA SER A 281       0.812   4.282  -0.816  4.00  1.00            
ATOM   2079   CB SER A 281       0.672   5.137   0.452  4.00  1.00            
ATOM   2080   OG SER A 281       0.864   6.507   0.130  4.00  1.00            
ATOM   2081    C SER A 281       2.151   4.611  -1.400  4.00  1.00            
ATOM   2082    O SER A 281       2.222   5.252  -2.448  4.00  1.00            
ATOM   2083    N CYS A 282       3.247   4.161  -0.758  4.00  1.00            
ATOM   2084   CA CYS A 282       4.573   4.486  -1.214  4.00  1.00            
ATOM   2085   CB CYS A 282       4.998   3.685  -2.454  4.00  1.00            
ATOM   2086   SG CYS A 282       5.124   1.903  -2.116  4.00  1.00            
ATOM   2087    C CYS A 282       4.702   5.946  -1.523  4.00  1.00            
ATOM   2088    O CYS A 282       4.627   6.346  -2.681  4.00  1.00            
ATOM   2089    N THR A 283       4.861   6.791  -0.482  4.00  1.00            
ATOM   2090   CA THR A 283       5.015   8.203  -0.705  4.00  1.00            
ATOM   2091   CB THR A 283       4.063   9.037   0.097  4.00  1.00            
ATOM   2092  OG1 THR A 283       4.276   8.819   1.484  4.00  1.00            
ATOM   2093  CG2 THR A 283       2.626   8.650  -0.289  4.00  1.00            
ATOM   2094    C THR A 283       6.398   8.603  -0.310  4.00  1.00            
ATOM   2095    O THR A 283       7.058   7.924   0.474  4.00  1.00            
ATOM   2096    N SER A 284       6.882   9.719  -0.888  4.00  1.00            
ATOM   2097   CA SER A 284       8.200  10.188  -0.585  4.00  1.00            
ATOM   2098   CB SER A 284       8.832  11.022  -1.711  4.00  1.00            
ATOM   2099   OG SER A 284       8.099  12.224  -1.892  4.00  1.00            
ATOM   2100    C SER A 284       8.128  11.076   0.632  4.00  1.00            
ATOM   2101    O SER A 284       7.143  11.783   0.838  4.00  1.00            
ATOM   2102    N GLY A 285       9.184  11.033   1.479  1.00  1.00            
ATOM   2103   CA GLY A 285       9.316  11.819   2.683  1.00  1.00            
ATOM   2104    C GLY A 285       9.497  13.265   2.342  1.00  1.00            
ATOM   2105    O GLY A 285       8.969  14.139   3.024  1.00  1.00            
ATOM   2106    N PHE A 286      10.244  13.573   1.265  4.00  1.00            
ATOM   2107   CA PHE A 286      10.581  14.951   1.046  4.00  1.00            
ATOM   2108   CB PHE A 286      11.491  15.232  -0.158  4.00  1.00            
ATOM   2109   CG PHE A 286      12.765  14.499   0.048  4.00  1.00            
ATOM   2110  CD1 PHE A 286      13.620  14.830   1.075  4.00  1.00            
ATOM   2111  CD2 PHE A 286      13.075  13.442  -0.770  4.00  1.00            
ATOM   2112  CE1 PHE A 286      14.791  14.131   1.248  4.00  1.00            
ATOM   2113  CE2 PHE A 286      14.244  12.747  -0.596  4.00  1.00            
ATOM   2114   CZ PHE A 286      15.110  13.091   0.411  4.00  1.00            
ATOM   2115    C PHE A 286       9.361  15.782   0.851  4.00  1.00            
ATOM   2116    O PHE A 286       8.334  15.324   0.354  4.00  1.00            
ATOM   2117    N GLU A 287       9.472  17.054   1.284  4.00  1.00            
ATOM   2118   CA GLU A 287       8.423  18.019   1.186  4.00  1.00            
ATOM   2119   CB GLU A 287       7.685  18.279   2.517  4.00  1.00            
ATOM   2120   CG GLU A 287       6.572  19.330   2.425  4.00  1.00            
ATOM   2121   CD GLU A 287       5.940  19.478   3.805  4.00  1.00            
ATOM   2122  OE1 GLU A 287       5.832  18.445   4.517  4.00  1.00            
ATOM   2123  OE2 GLU A 287       5.543  20.621   4.162  4.00  1.00            
ATOM   2124    C GLU A 287       9.033  19.311   0.773  4.00  1.00            
ATOM   2125    O GLU A 287      10.243  19.498   0.882  4.00  1.00            
ATOM   2126    N GLY A 288       8.204  20.246   0.275  4.00  1.00            
ATOM   2127   CA GLY A 288       8.767  21.491  -0.142  4.00  1.00            
ATOM   2128    C GLY A 288       8.132  22.586   0.632  4.00  1.00            
ATOM   2129    O GLY A 288       6.909  22.688   0.721  4.00  1.00            
ATOM   2130    N MET A 289       8.987  23.439   1.219  1.00  1.00            
ATOM   2131   CA MET A 289       8.532  24.584   1.935  1.00  1.00            
ATOM   2132   CB MET A 289       8.192  24.299   3.410  1.00  1.00            
ATOM   2133   CG MET A 289       7.388  25.416   4.083  1.00  1.00            
ATOM   2134   SD MET A 289       5.671  25.553   3.497  1.00  1.00            
ATOM   2135   CE MET A 289       5.113  23.967   4.186  1.00  1.00            
ATOM   2136    C MET A 289       9.676  25.528   1.922  1.00  1.00            
ATOM   2137    O MET A 289      10.833  25.112   1.883  1.00  1.00            
ATOM   2138    N ASP A 290       9.379  26.835   1.924  1.00  1.00            
ATOM   2139   CA ASP A 290      10.452  27.776   1.930  1.00  1.00            
ATOM   2140   CB ASP A 290      10.325  28.860   0.846  1.00  1.00            
ATOM   2141   CG ASP A 290      10.442  28.205  -0.521  1.00  1.00            
ATOM   2142  OD1 ASP A 290      10.768  26.989  -0.566  1.00  1.00            
ATOM   2143  OD2 ASP A 290      10.208  28.912  -1.538  1.00  1.00            
ATOM   2144    C ASP A 290      10.367  28.501   3.234  1.00  1.00            
ATOM   2145    O ASP A 290       9.528  29.386   3.387  1.00  1.00            
ATOM   2146    N VAL A 291      11.202  28.136   4.221  1.00  1.00            
ATOM   2147   CA VAL A 291      11.140  28.904   5.429  1.00  1.00            
ATOM   2148   CB VAL A 291      11.037  28.062   6.678  1.00  1.00            
ATOM   2149  CG1 VAL A 291      12.183  27.038   6.710  1.00  1.00            
ATOM   2150  CG2 VAL A 291      11.002  28.994   7.903  1.00  1.00            
ATOM   2151    C VAL A 291      12.362  29.759   5.474  1.00  1.00            
ATOM   2152    O VAL A 291      13.406  29.385   6.004  1.00  1.00            
ATOM   2153    N PRO A 292      12.237  30.920   4.900  4.00  1.00            
ATOM   2154   CA PRO A 292      13.305  31.871   4.854  4.00  1.00            
ATOM   2155   CD PRO A 292      10.953  31.519   4.575  4.00  1.00            
ATOM   2156   CB PRO A 292      12.764  33.049   4.055  4.00  1.00            
ATOM   2157   CG PRO A 292      11.258  33.015   4.380  4.00  1.00            
ATOM   2158    C PRO A 292      13.557  32.294   6.254  4.00  1.00            
ATOM   2159    O PRO A 292      12.617  32.397   7.041  4.00  1.00            
ATOM   2160    N THR A 293      14.836  32.513   6.578  1.00  1.00            
ATOM   2161   CA THR A 293      15.234  33.073   7.821  1.00  1.00            
ATOM   2162   CB THR A 293      15.789  32.073   8.792  1.00  1.00            
ATOM   2163  OG1 THR A 293      16.965  31.476   8.265  1.00  1.00            
ATOM   2164  CG2 THR A 293      14.721  31.000   9.062  1.00  1.00            
ATOM   2165    C THR A 293      16.365  33.934   7.381  1.00  1.00            
ATOM   2166    O THR A 293      16.767  33.873   6.220  1.00  1.00            
ATOM   2167    N SER A 294      16.913  34.776   8.264  1.00  1.00            
ATOM   2168   CA SER A 294      18.001  35.574   7.792  1.00  1.00            
ATOM   2169   CB SER A 294      18.519  36.582   8.834  1.00  1.00            
ATOM   2170   OG SER A 294      17.553  37.595   9.065  1.00  1.00            
ATOM   2171    C SER A 294      19.131  34.652   7.470  1.00  1.00            
ATOM   2172    O SER A 294      19.927  34.929   6.573  1.00  1.00            
ATOM   2173    N SER A 295      19.222  33.513   8.181  1.00  1.00            
ATOM   2174   CA SER A 295      20.316  32.616   7.950  1.00  1.00            
ATOM   2175   CB SER A 295      20.237  31.342   8.810  1.00  1.00            
ATOM   2176   OG SER A 295      21.346  30.499   8.537  1.00  1.00            
ATOM   2177    C SER A 295      20.267  32.207   6.521  1.00  1.00            
ATOM   2178    O SER A 295      21.284  32.194   5.829  1.00  1.00            
ATOM   2179    N GLY A 296      19.058  31.886   6.035  1.00  1.00            
ATOM   2180   CA GLY A 296      18.935  31.488   4.669  1.00  1.00            
ATOM   2181    C GLY A 296      17.785  30.552   4.608  1.00  1.00            
ATOM   2182    O GLY A 296      17.000  30.447   5.549  1.00  1.00            
ATOM   2183    N GLU A 297      17.662  29.833   3.483  4.00  1.00            
ATOM   2184   CA GLU A 297      16.611  28.878   3.380  4.00  1.00            
ATOM   2185   CB GLU A 297      16.547  28.222   1.986  4.00  1.00            
ATOM   2186   CG GLU A 297      17.868  27.574   1.564  4.00  1.00            
ATOM   2187   CD GLU A 297      17.820  27.351   0.059  4.00  1.00            
ATOM   2188  OE1 GLU A 297      17.279  28.244  -0.646  4.00  1.00            
ATOM   2189  OE2 GLU A 297      18.323  26.294  -0.405  4.00  1.00            
ATOM   2190    C GLU A 297      16.894  27.841   4.413  4.00  1.00            
ATOM   2191    O GLU A 297      18.044  27.613   4.784  4.00  1.00            
ATOM   2192    N LEU A 298      15.828  27.212   4.936  1.00  1.00            
ATOM   2193   CA LEU A 298      15.983  26.284   6.012  1.00  1.00            
ATOM   2194   CB LEU A 298      15.064  26.648   7.199  1.00  1.00            
ATOM   2195   CG LEU A 298      15.031  25.651   8.371  1.00  1.00            
ATOM   2196  CD1 LEU A 298      14.175  24.422   8.034  1.00  1.00            
ATOM   2197  CD2 LEU A 298      16.449  25.291   8.842  1.00  1.00            
ATOM   2198    C LEU A 298      15.661  24.892   5.535  1.00  1.00            
ATOM   2199    O LEU A 298      14.919  24.707   4.571  1.00  1.00            
ATOM   2200    N TRP A 299      16.267  23.875   6.194  4.00  1.00            
ATOM   2201   CA TRP A 299      16.047  22.477   5.918  4.00  1.00            
ATOM   2202   CB TRP A 299      17.367  21.767   5.571  4.00  1.00            
ATOM   2203   CG TRP A 299      17.259  20.332   5.122  4.00  1.00            
ATOM   2204  CD2 TRP A 299      17.097  19.932   3.752  4.00  1.00            
ATOM   2205  CD1 TRP A 299      17.317  19.186   5.856  4.00  1.00            
ATOM   2206  NE1 TRP A 299      17.209  18.094   5.030  4.00  1.00            
ATOM   2207  CE2 TRP A 299      17.072  18.539   3.732  4.00  1.00            
ATOM   2208  CE3 TRP A 299      16.984  20.666   2.604  4.00  1.00            
ATOM   2209  CZ2 TRP A 299      16.934  17.853   2.559  4.00  1.00            
ATOM   2210  CZ3 TRP A 299      16.840  19.972   1.423  4.00  1.00            
ATOM   2211  CH2 TRP A 299      16.816  18.593   1.403  4.00  1.00            
ATOM   2212    C TRP A 299      15.532  21.940   7.216  4.00  1.00            
ATOM   2213    O TRP A 299      16.167  22.107   8.255  4.00  1.00            
ATOM   2214    N ILE A 300      14.344  21.307   7.207  4.00  1.00            
ATOM   2215   CA ILE A 300      13.848  20.809   8.456  4.00  1.00            
ATOM   2216   CB ILE A 300      12.393  21.051   8.735  4.00  1.00            
ATOM   2217  CG1 ILE A 300      12.103  22.534   9.005  4.00  1.00            
ATOM   2218  CG2 ILE A 300      11.979  20.108   9.878  4.00  1.00            
ATOM   2219  CD1 ILE A 300      10.609  22.849   9.028  4.00  1.00            
ATOM   2220    C ILE A 300      13.994  19.325   8.448  4.00  1.00            
ATOM   2221    O ILE A 300      13.474  18.653   7.558  4.00  1.00            
ATOM   2222    N LEU A 301      14.725  18.771   9.438  4.00  1.00            
ATOM   2223   CA LEU A 301      14.800  17.342   9.554  4.00  1.00            
ATOM   2224   CB LEU A 301      16.061  16.833  10.273  4.00  1.00            
ATOM   2225   CG LEU A 301      17.378  17.166   9.552  4.00  1.00            
ATOM   2226  CD1 LEU A 301      17.593  18.686   9.471  4.00  1.00            
ATOM   2227  CD2 LEU A 301      18.565  16.434  10.199  4.00  1.00            
ATOM   2228    C LEU A 301      13.638  17.021  10.450  4.00  1.00            
ATOM   2229    O LEU A 301      13.643  17.381  11.626  4.00  1.00            
ATOM   2230    N GLY A 302      12.601  16.343   9.920  1.00  1.00            
ATOM   2231   CA GLY A 302      11.420  16.087  10.703  1.00  1.00            
ATOM   2232    C GLY A 302      11.484  14.712  11.262  1.00  1.00            
ATOM   2233    O GLY A 302      12.555  14.185  11.557  1.00  1.00            
ATOM   2234    N ASP A 303      10.296  14.099  11.414  2.00  1.00            
ATOM   2235   CA ASP A 303      10.190  12.812  12.024  2.00  1.00            
ATOM   2236   CB ASP A 303       8.748  12.359  12.362  2.00  1.00            
ATOM   2237   CG ASP A 303       7.837  12.275  11.142  2.00  1.00            
ATOM   2238  OD1 ASP A 303       8.283  11.789  10.072  2.00  1.00            
ATOM   2239  OD2 ASP A 303       6.655  12.694  11.274  2.00  1.00            
ATOM   2240    C ASP A 303      10.867  11.734  11.220  2.00  1.00            
ATOM   2241    O ASP A 303      11.402  10.798  11.812  2.00  1.00            
ATOM   2242    N VAL A 304      10.881  11.812   9.868  2.00  1.00            
ATOM   2243   CA VAL A 304      11.459  10.746   9.083  2.00  1.00            
ATOM   2244   CB VAL A 304      11.489  11.053   7.613  2.00  1.00            
ATOM   2245  CG1 VAL A 304      12.227   9.911   6.892  2.00  1.00            
ATOM   2246  CG2 VAL A 304      10.049  11.276   7.121  2.00  1.00            
ATOM   2247    C VAL A 304      12.885  10.601   9.528  2.00  1.00            
ATOM   2248    O VAL A 304      13.338   9.495   9.819  2.00  1.00            
ATOM   2249    N PHE A 305      13.629  11.724   9.617  2.00  1.00            
ATOM   2250   CA PHE A 305      14.994  11.659  10.064  2.00  1.00            
ATOM   2251   CB PHE A 305      15.797  12.954   9.854  2.00  1.00            
ATOM   2252   CG PHE A 305      16.393  12.885   8.489  2.00  1.00            
ATOM   2253  CD1 PHE A 305      15.693  13.252   7.363  2.00  1.00            
ATOM   2254  CD2 PHE A 305      17.685  12.430   8.353  2.00  1.00            
ATOM   2255  CE1 PHE A 305      16.283  13.170   6.122  2.00  1.00            
ATOM   2256  CE2 PHE A 305      18.278  12.346   7.118  2.00  1.00            
ATOM   2257   CZ PHE A 305      17.575  12.717   5.999  2.00  1.00            
ATOM   2258    C PHE A 305      15.088  11.250  11.502  2.00  1.00            
ATOM   2259    O PHE A 305      15.841  10.340  11.842  2.00  1.00            
ATOM   2260    N ILE A 306      14.270  11.865  12.372  2.00  1.00            
ATOM   2261   CA ILE A 306      14.354  11.678  13.794  2.00  1.00            
ATOM   2262   CB ILE A 306      13.333  12.490  14.547  2.00  1.00            
ATOM   2263  CG1 ILE A 306      13.656  12.512  16.047  2.00  1.00            
ATOM   2264  CG2 ILE A 306      11.938  11.923  14.249  2.00  1.00            
ATOM   2265  CD1 ILE A 306      14.863  13.376  16.399  2.00  1.00            
ATOM   2266    C ILE A 306      14.121  10.238  14.152  2.00  1.00            
ATOM   2267    O ILE A 306      14.738   9.733  15.090  2.00  1.00            
ATOM   2268    N ARG A 307      13.219   9.537  13.430  3.00  1.00            
ATOM   2269   CA ARG A 307      12.893   8.177  13.773  3.00  1.00            
ATOM   2270   CB ARG A 307      12.018   7.476  12.723  3.00  1.00            
ATOM   2271   CG ARG A 307      10.719   8.199  12.374  3.00  1.00            
ATOM   2272   CD ARG A 307       9.720   7.290  11.661  3.00  1.00            
ATOM   2273   NE ARG A 307       8.726   8.160  10.981  3.00  1.00            
ATOM   2274   CZ ARG A 307       8.966   8.556   9.697  3.00  1.00            
ATOM   2275  NH1 ARG A 307      10.092   8.136   9.051  3.00  1.00            
ATOM   2276  NH2 ARG A 307       8.067   9.348   9.047  3.00  1.00            
ATOM   2277    C ARG A 307      14.184   7.400  13.773  3.00  1.00            
ATOM   2278    O ARG A 307      14.454   6.643  14.704  3.00  1.00            
ATOM   2279    N GLN A 308      15.029   7.591  12.738  3.00  1.00            
ATOM   2280   CA GLN A 308      16.257   6.852  12.596  3.00  1.00            
ATOM   2281   CB GLN A 308      16.922   7.051  11.226  3.00  1.00            
ATOM   2282   CG GLN A 308      16.033   6.484  10.120  3.00  1.00            
ATOM   2283   CD GLN A 308      16.755   6.537   8.786  3.00  1.00            
ATOM   2284  OE1 GLN A 308      16.166   6.233   7.751  3.00  1.00            
ATOM   2285  NE2 GLN A 308      18.060   6.919   8.802  3.00  1.00            
ATOM   2286    C GLN A 308      17.230   7.191  13.691  3.00  1.00            
ATOM   2287    O GLN A 308      17.912   6.310  14.212  3.00  1.00            
ATOM   2288    N TYR A 309      17.304   8.476  14.087  4.00  1.00            
ATOM   2289   CA TYR A 309      18.266   8.935  15.056  4.00  1.00            
ATOM   2290   CB TYR A 309      18.465  10.466  15.134  4.00  1.00            
ATOM   2291   CG TYR A 309      18.857  11.178  13.885  4.00  1.00            
ATOM   2292  CD1 TYR A 309      17.878  11.687  13.068  4.00  1.00            
ATOM   2293  CD2 TYR A 309      20.173  11.388  13.547  4.00  1.00            
ATOM   2294  CE1 TYR A 309      18.185  12.369  11.915  4.00  1.00            
ATOM   2295  CE2 TYR A 309      20.488  12.072  12.395  4.00  1.00            
ATOM   2296   CZ TYR A 309      19.500  12.561  11.576  4.00  1.00            
ATOM   2297   OH TYR A 309      19.835  13.260  10.396  4.00  1.00            
ATOM   2298    C TYR A 309      17.734   8.748  16.455  4.00  1.00            
ATOM   2299    O TYR A 309      16.524   8.766  16.668  4.00  1.00            
ATOM   2300    N TYR A 310      18.638   8.534  17.448  4.00  1.00            
ATOM   2301   CA TYR A 310      18.216   8.673  18.824  4.00  1.00            
ATOM   2302   CB TYR A 310      18.842   7.721  19.851  4.00  1.00            
ATOM   2303   CG TYR A 310      18.053   7.980  21.091  4.00  1.00            
ATOM   2304  CD1 TYR A 310      18.328   9.057  21.905  4.00  1.00            
ATOM   2305  CD2 TYR A 310      16.999   7.160  21.419  4.00  1.00            
ATOM   2306  CE1 TYR A 310      17.581   9.287  23.038  4.00  1.00            
ATOM   2307  CE2 TYR A 310      16.250   7.384  22.551  4.00  1.00            
ATOM   2308   CZ TYR A 310      16.543   8.450  23.366  4.00  1.00            
ATOM   2309   OH TYR A 310      15.777   8.684  24.528  4.00  1.00            
ATOM   2310    C TYR A 310      18.742  10.026  19.142  4.00  1.00            
ATOM   2311    O TYR A 310      19.917  10.188  19.470  4.00  1.00            
ATOM   2312    N THR A 311      17.878  11.050  19.039  4.00  1.00            
ATOM   2313   CA THR A 311      18.402  12.370  19.171  4.00  1.00            
ATOM   2314   CB THR A 311      17.665  13.407  18.380  4.00  1.00            
ATOM   2315  OG1 THR A 311      16.311  13.475  18.796  4.00  1.00            
ATOM   2316  CG2 THR A 311      17.752  13.046  16.888  4.00  1.00            
ATOM   2317    C THR A 311      18.420  12.802  20.592  4.00  1.00            
ATOM   2318    O THR A 311      17.555  12.442  21.389  4.00  1.00            
ATOM   2319    N VAL A 312      19.457  13.592  20.933  4.00  1.00            
ATOM   2320   CA VAL A 312      19.572  14.142  22.245  4.00  1.00            
ATOM   2321   CB VAL A 312      20.711  13.612  23.063  4.00  1.00            
ATOM   2322  CG1 VAL A 312      20.547  12.091  23.217  4.00  1.00            
ATOM   2323  CG2 VAL A 312      22.033  14.062  22.426  4.00  1.00            
ATOM   2324    C VAL A 312      19.831  15.597  22.061  4.00  1.00            
ATOM   2325    O VAL A 312      20.378  16.021  21.045  4.00  1.00            
ATOM   2326    N PHE A 313      19.415  16.400  23.051  4.00  1.00            
ATOM   2327   CA PHE A 313      19.594  17.817  22.999  4.00  1.00            
ATOM   2328   CB PHE A 313      18.246  18.538  23.179  4.00  1.00            
ATOM   2329   CG PHE A 313      18.388  20.013  23.041  4.00  1.00            
ATOM   2330  CD1 PHE A 313      18.259  20.608  21.808  4.00  1.00            
ATOM   2331  CD2 PHE A 313      18.634  20.802  24.141  4.00  1.00            
ATOM   2332  CE1 PHE A 313      18.378  21.971  21.670  4.00  1.00            
ATOM   2333  CE2 PHE A 313      18.754  22.165  24.007  4.00  1.00            
ATOM   2334   CZ PHE A 313      18.626  22.752  22.771  4.00  1.00            
ATOM   2335    C PHE A 313      20.441  18.137  24.192  4.00  1.00            
ATOM   2336    O PHE A 313      20.247  17.566  25.266  4.00  1.00            
ATOM   2337    N ASP A 314      21.423  19.045  24.040  4.00  1.00            
ATOM   2338   CA ASP A 314      22.269  19.331  25.161  4.00  1.00            
ATOM   2339   CB ASP A 314      23.724  18.878  24.929  4.00  1.00            
ATOM   2340   CG ASP A 314      24.491  18.922  26.244  4.00  1.00            
ATOM   2341  OD1 ASP A 314      24.200  19.815  27.080  4.00  1.00            
ATOM   2342  OD2 ASP A 314      25.383  18.052  26.432  4.00  1.00            
ATOM   2343    C ASP A 314      22.293  20.796  25.369  4.00  1.00            
ATOM   2344    O ASP A 314      22.984  21.533  24.670  4.00  1.00            
ATOM   2345    N ARG A 315      21.485  21.261  26.326  3.00  1.00            
ATOM   2346   CA ARG A 315      21.514  22.645  26.651  3.00  1.00            
ATOM   2347   CB ARG A 315      20.370  23.060  27.596  3.00  1.00            
ATOM   2348   CG ARG A 315      18.967  22.852  27.015  3.00  1.00            
ATOM   2349   CD ARG A 315      18.404  24.051  26.245  3.00  1.00            
ATOM   2350   NE ARG A 315      18.164  25.160  27.212  3.00  1.00            
ATOM   2351   CZ ARG A 315      19.137  26.091  27.433  3.00  1.00            
ATOM   2352  NH1 ARG A 315      20.319  26.010  26.754  3.00  1.00            
ATOM   2353  NH2 ARG A 315      18.927  27.106  28.320  3.00  1.00            
ATOM   2354    C ARG A 315      22.800  22.927  27.372  3.00  1.00            
ATOM   2355    O ARG A 315      23.408  23.979  27.181  3.00  1.00            
ATOM   2356    N ALA A 316      23.265  21.976  28.212  3.00  1.00            
ATOM   2357   CA ALA A 316      24.400  22.245  29.055  3.00  1.00            
ATOM   2358   CB ALA A 316      24.818  21.031  29.901  3.00  1.00            
ATOM   2359    C ALA A 316      25.569  22.627  28.226  3.00  1.00            
ATOM   2360    O ALA A 316      26.171  23.678  28.440  3.00  1.00            
ATOM   2361    N ASN A 317      25.917  21.791  27.243  3.00  1.00            
ATOM   2362   CA ASN A 317      26.911  22.214  26.317  3.00  1.00            
ATOM   2363   CB ASN A 317      28.039  21.199  26.066  3.00  1.00            
ATOM   2364   CG ASN A 317      28.960  21.223  27.278  3.00  1.00            
ATOM   2365  OD1 ASN A 317      29.360  22.285  27.752  3.00  1.00            
ATOM   2366  ND2 ASN A 317      29.305  20.014  27.796  3.00  1.00            
ATOM   2367    C ASN A 317      26.097  22.327  25.090  3.00  1.00            
ATOM   2368    O ASN A 317      25.508  21.330  24.680  3.00  1.00            
ATOM   2369    N ASN A 318      26.019  23.541  24.504  3.00  1.00            
ATOM   2370   CA ASN A 318      25.158  23.730  23.376  3.00  1.00            
ATOM   2371   CB ASN A 318      25.240  25.139  22.771  3.00  1.00            
ATOM   2372   CG ASN A 318      24.685  26.098  23.812  3.00  1.00            
ATOM   2373  OD1 ASN A 318      23.537  25.979  24.241  3.00  1.00            
ATOM   2374  ND2 ASN A 318      25.532  27.069  24.247  3.00  1.00            
ATOM   2375    C ASN A 318      25.595  22.751  22.355  3.00  1.00            
ATOM   2376    O ASN A 318      26.639  22.902  21.723  3.00  1.00            
ATOM   2377    N LYS A 319      24.787  21.689  22.198  4.00  1.00            
ATOM   2378   CA LYS A 319      25.188  20.663  21.304  4.00  1.00            
ATOM   2379   CB LYS A 319      26.236  19.690  21.868  4.00  1.00            
ATOM   2380   CG LYS A 319      27.644  20.264  22.011  4.00  1.00            
ATOM   2381   CD LYS A 319      28.592  19.274  22.687  4.00  1.00            
ATOM   2382   CE LYS A 319      30.062  19.689  22.654  4.00  1.00            
ATOM   2383   NZ LYS A 319      30.886  18.640  23.294  4.00  1.00            
ATOM   2384    C LYS A 319      24.021  19.815  20.943  4.00  1.00            
ATOM   2385    O LYS A 319      22.886  20.061  21.352  4.00  1.00            
ATOM   2386    N VAL A 320      24.303  18.789  20.120  4.00  1.00            
ATOM   2387   CA VAL A 320      23.332  17.829  19.694  4.00  1.00            
ATOM   2388   CB VAL A 320      22.978  17.987  18.250  4.00  1.00            
ATOM   2389  CG1 VAL A 320      21.972  16.893  17.858  4.00  1.00            
ATOM   2390  CG2 VAL A 320      22.492  19.430  18.037  4.00  1.00            
ATOM   2391    C VAL A 320      24.017  16.511  19.821  4.00  1.00            
ATOM   2392    O VAL A 320      25.245  16.434  19.775  4.00  1.00            
ATOM   2393    N GLY A 321      23.237  15.433  20.006  4.00  1.00            
ATOM   2394   CA GLY A 321      23.842  14.139  20.103  4.00  1.00            
ATOM   2395    C GLY A 321      23.099  13.271  19.144  4.00  1.00            
ATOM   2396    O GLY A 321      21.883  13.125  19.244  4.00  1.00            
ATOM   2397    N LEU A 322      23.815  12.662  18.180  4.00  1.00            
ATOM   2398   CA LEU A 322      23.119  11.849  17.229  4.00  1.00            
ATOM   2399   CB LEU A 322      23.240  12.355  15.783  4.00  1.00            
ATOM   2400   CG LEU A 322      22.601  13.739  15.569  4.00  1.00            
ATOM   2401  CD1 LEU A 322      22.693  14.179  14.099  4.00  1.00            
ATOM   2402  CD2 LEU A 322      21.169  13.789  16.125  4.00  1.00            
ATOM   2403    C LEU A 322      23.689  10.482  17.278  4.00  1.00            
ATOM   2404    O LEU A 322      24.904  10.296  17.280  4.00  1.00            
ATOM   2405    N ALA A 323      22.809   9.475  17.347  4.00  1.00            
ATOM   2406   CA ALA A 323      23.302   8.143  17.327  4.00  1.00            
ATOM   2407   CB ALA A 323      23.520   7.538  18.734  4.00  1.00            
ATOM   2408    C ALA A 323      22.280   7.321  16.650  4.00  1.00            
ATOM   2409    O ALA A 323      21.103   7.661  16.598  4.00  1.00            
ATOM   2410    N PRO A 324      22.735   6.255  16.080  4.00  1.00            
ATOM   2411   CA PRO A 324      21.796   5.430  15.404  4.00  1.00            
ATOM   2412   CD PRO A 324      24.044   6.229  15.440  4.00  1.00            
ATOM   2413   CB PRO A 324      22.613   4.488  14.530  4.00  1.00            
ATOM   2414   CG PRO A 324      23.879   5.308  14.220  4.00  1.00            
ATOM   2415    C PRO A 324      21.007   4.747  16.481  4.00  1.00            
ATOM   2416    O PRO A 324      21.553   4.504  17.559  4.00  1.00            
ATOM   2417    N VAL A 325      19.723   4.440  16.229  4.00  1.00            
ATOM   2418   CA VAL A 325      18.915   3.795  17.221  4.00  1.00            
ATOM   2419   CB VAL A 325      17.447   4.057  17.058  4.00  1.00            
ATOM   2420  CG1 VAL A 325      16.677   3.243  18.113  4.00  1.00            
ATOM   2421  CG2 VAL A 325      17.210   5.573  17.140  4.00  1.00            
ATOM   2422    C VAL A 325      19.114   2.327  17.059  4.00  1.00            
ATOM   2423    O VAL A 325      19.428   1.847  15.971  4.00  1.00            
ATOM   2424    N ALA A 326      18.960   1.575  18.161  1.00  1.00            
ATOM   2425   CA ALA A 326      19.117   0.158  18.076  1.00  1.00            
ATOM   2426   CB ALA A 326      18.894  -0.559  19.417  1.00  1.00            
ATOM   2427    C ALA A 326      18.080  -0.354  17.088  1.00  1.00            
ATOM   2428    O ALA A 326      18.492  -0.885  16.024  1.00  1.00            
ATOM   2429  OXT ALA A 326      16.861  -0.219  17.383  1.00  1.00            
ATOM   2430    N LYS B   1       0.712  16.718   6.859  4.00  0.00            
ATOM   2431   CA LYS B   1      -0.218  17.807   6.483  4.00  0.00            
ATOM   2432   CB LYS B   1      -1.376  17.277   5.618  4.00  0.00            
ATOM   2433   CG LYS B   1      -0.934  16.793   4.233  4.00  0.00            
ATOM   2434   CD LYS B   1      -2.065  16.195   3.390  4.00  0.00            
ATOM   2435   CE LYS B   1      -2.601  14.863   3.919  4.00  0.00            
ATOM   2436   NZ LYS B   1      -3.663  14.352   3.022  4.00  0.00            
ATOM   2437    C LYS B   1      -0.770  18.512   7.683  4.00  0.00            
ATOM   2438    O LYS B   1      -0.340  19.619   7.998  4.00  0.00            
ATOM   2439    N PRO B   2      -1.693  17.903   8.379  4.00  0.00            
ATOM   2440   CA PRO B   2      -2.330  18.557   9.486  4.00  0.00            
ATOM   2441   CD PRO B   2      -1.760  16.454   8.507  4.00  0.00            
ATOM   2442   CB PRO B   2      -3.182  17.490  10.169  4.00  0.00            
ATOM   2443   CG PRO B   2      -2.407  16.194   9.879  4.00  0.00            
ATOM   2444    C PRO B   2      -1.468  19.281  10.474  4.00  0.00            
ATOM   2445    O PRO B   2      -1.601  20.501  10.558  4.00  0.00            
ATOM   2446    N ALA B   3      -0.558  18.605  11.203  4.00  0.00            
ATOM   2447   CA ALA B   3       0.131  19.355  12.218  4.00  0.00            
ATOM   2448   CB ALA B   3       0.044  18.715  13.614  4.00  0.00            
ATOM   2449    C ALA B   3       1.563  19.445  11.865  4.00  0.00            
ATOM   2450    O ALA B   3       2.233  18.452  11.587  4.00  0.00            
ATOM   2451    N GLU B   4       2.058  20.685  11.860  4.00  0.00            
ATOM   2452   CA GLU B   4       3.438  20.891  11.607  4.00  0.00            
ATOM   2453   CB GLU B   4       3.754  21.152  10.122  4.00  0.00            
ATOM   2454   CG GLU B   4       3.537  19.934   9.218  4.00  0.00            
ATOM   2455   CD GLU B   4       3.864  20.336   7.784  4.00  0.00            
ATOM   2456  OE1 GLU B   4       4.084  21.554   7.548  4.00  0.00            
ATOM   2457  OE2 GLU B   4       3.894  19.434   6.905  4.00  0.00            
ATOM   2458    C GLU B   4       3.775  22.126  12.352  4.00  0.00            
ATOM   2459    O GLU B   4       2.996  23.078  12.366  4.00  0.00            
ATOM   2460    N PHE B   5       4.936  22.150  13.021  4.00  0.00            
ATOM   2461   CA PHE B   5       5.206  23.368  13.701  4.00  0.00            
ATOM   2462   CB PHE B   5       5.153  23.275  15.238  4.00  0.00            
ATOM   2463   CG PHE B   5       3.719  23.130  15.623  4.00  0.00            
ATOM   2464  CD1 PHE B   5       2.950  24.249  15.850  4.00  0.00            
ATOM   2465  CD2 PHE B   5       3.136  21.889  15.744  4.00  0.00            
ATOM   2466  CE1 PHE B   5       1.626  24.137  16.202  4.00  0.00            
ATOM   2467  CE2 PHE B   5       1.811  21.771  16.096  4.00  0.00            
ATOM   2468   CZ PHE B   5       1.053  22.894  16.326  4.00  0.00            
ATOM   2469    C PHE B   5       6.541  23.867  13.316  4.00  0.00            
ATOM   2470    O PHE B   5       7.497  23.103  13.190  4.00  0.00            
ATOM   2471    N ILE B   6       6.625  25.189  13.090  4.00  0.00            
ATOM   2472   CA ILE B   6       7.892  25.713  12.717  4.00  0.00            
ATOM   2473   CB ILE B   6       8.125  25.707  11.229  4.00  0.00            
ATOM   2474  CG1 ILE B   6       9.601  25.994  10.901  4.00  0.00            
ATOM   2475  CG2 ILE B   6       7.142  26.695  10.579  4.00  0.00            
ATOM   2476  CD1 ILE B   6       9.953  25.736   9.437  4.00  0.00            
ATOM   2477    C ILE B   6       8.025  27.116  13.173  4.00  0.00            
ATOM   2478    O ILE B   6       7.045  27.775  13.518  4.00  0.00            
ATOM   2479    N ARG B   7       9.281  27.593  13.206  4.00  0.00            
ATOM   2480   CA ARG B   7       9.524  28.954  13.547  4.00  0.00            
ATOM   2481   CB ARG B   7       9.590  29.235  15.054  4.00  0.00            
ATOM   2482   CG ARG B   7       8.221  29.297  15.726  4.00  0.00            
ATOM   2483   CD ARG B   7       7.578  30.676  15.588  4.00  0.00            
ATOM   2484   NE ARG B   7       8.370  31.625  16.419  4.00  0.00            
ATOM   2485   CZ ARG B   7       7.750  32.264  17.453  4.00  0.00            
ATOM   2486  NH1 ARG B   7       6.426  32.027  17.680  4.00  0.00            
ATOM   2487  NH2 ARG B   7       8.440  33.139  18.241  4.00  0.00            
ATOM   2488    C ARG B   7      10.786  29.394  12.887  4.00  0.00            
ATOM   2489    O ARG B   7      11.285  28.721  11.987  4.00  0.00            
ATOM   2490    N LEU B   8      11.305  30.569  13.301  4.00  0.00            
ATOM   2491   CA LEU B   8      12.461  31.171  12.696  4.00  0.00            
ATOM   2492   CB LEU B   8      12.770  32.572  13.249  4.00  0.00            
ATOM   2493   CG LEU B   8      11.639  33.589  13.007  4.00  0.00            
ATOM   2494  CD1 LEU B   8      12.051  34.998  13.460  4.00  0.00            
ATOM   2495  CD2 LEU B   8      11.141  33.547  11.553  4.00  0.00            
ATOM   2496    C LEU B   8      13.726  30.336  12.859  4.00  0.00            
ATOM   2497    O LEU B   8      13.732  29.134  12.485  4.00  0.00            
ATOM   2498  OXT LEU B   8      14.729  30.922  13.344  4.00  0.00            
END
