# Supplementary material for: Integrative modeling of diverse protein-peptide systems using CABS-dock
Source: PLoS Comput Biol. 2023 Jul 5;19(7):e1011275. doi: 10.1371/journal.pcbi.1011275 (PMC10351741; doi:10.1371/journal.pcbi.1011275)
Supplement: S1 File — Files in pdb format containing atomic coordinates of the structures obtained in this study: the highest-scored amyloid models and 10 examples of the docked peptide for each enzyme-substrate complex. (ZIP) [file pcbi.1011275.s006.zip › 1_pepsin_KPAEFIRL/226.pdb]

CRYST1    0.000    0.000    0.000   0.00   0.00   0.00 P 1           1
ATOM      1    N ILE A   1      15.737  12.300  36.784  1.00  1.00            
ATOM      2   CA ILE A   1      15.296  11.906  35.428  1.00  1.00            
ATOM      3   CB ILE A   1      15.597  10.455  35.181  1.00  1.00            
ATOM      4  CG1 ILE A   1      15.430  10.107  33.694  1.00  1.00            
ATOM      5  CG2 ILE A   1      14.698   9.621  36.107  1.00  1.00            
ATOM      6  CD1 ILE A   1      15.997   8.737  33.321  1.00  1.00            
ATOM      7    C ILE A   1      13.828  12.086  35.302  1.00  1.00            
ATOM      8    O ILE A   1      13.126  12.310  36.287  1.00  1.00            
ATOM      9    N GLY A   2      13.329  12.010  34.059  4.00  1.00            
ATOM     10   CA GLY A   2      11.923  12.126  33.866  4.00  1.00            
ATOM     11    C GLY A   2      11.597  11.254  32.703  4.00  1.00            
ATOM     12    O GLY A   2      12.240  11.330  31.656  4.00  1.00            
ATOM     13    N ASP A   3      10.574  10.394  32.852  4.00  1.00            
ATOM     14   CA ASP A   3      10.255   9.531  31.760  4.00  1.00            
ATOM     15   CB ASP A   3      10.185   8.042  32.151  4.00  1.00            
ATOM     16   CG ASP A   3      11.593   7.544  32.443  4.00  1.00            
ATOM     17  OD1 ASP A   3      12.508   7.860  31.639  4.00  1.00            
ATOM     18  OD2 ASP A   3      11.770   6.829  33.466  4.00  1.00            
ATOM     19    C ASP A   3       8.901   9.895  31.249  4.00  1.00            
ATOM     20    O ASP A   3       7.889   9.588  31.878  4.00  1.00            
ATOM     21    N GLU A   4       8.838  10.570  30.080  4.00  1.00            
ATOM     22   CA GLU A   4       7.561  10.894  29.531  4.00  1.00            
ATOM     23   CB GLU A   4       7.475  12.333  28.981  4.00  1.00            
ATOM     24   CG GLU A   4       6.043  12.805  28.724  4.00  1.00            
ATOM     25   CD GLU A   4       6.094  14.297  28.432  4.00  1.00            
ATOM     26  OE1 GLU A   4       7.210  14.805  28.147  4.00  1.00            
ATOM     27  OE2 GLU A   4       5.018  14.950  28.496  4.00  1.00            
ATOM     28    C GLU A   4       7.332   9.943  28.393  4.00  1.00            
ATOM     29    O GLU A   4       8.116   9.895  27.443  4.00  1.00            
ATOM     30    N PRO A   5       6.301   9.148  28.489  4.00  1.00            
ATOM     31   CA PRO A   5       5.991   8.187  27.453  4.00  1.00            
ATOM     32   CD PRO A   5       5.884   8.674  29.802  4.00  1.00            
ATOM     33   CB PRO A   5       5.021   7.192  28.080  4.00  1.00            
ATOM     34   CG PRO A   5       5.366   7.246  29.580  4.00  1.00            
ATOM     35    C PRO A   5       5.366   8.998  26.362  4.00  1.00            
ATOM     36    O PRO A   5       5.043  10.154  26.605  4.00  1.00            
ATOM     37    N LEU A   6       5.191   8.427  25.159  4.00  1.00            
ATOM     38   CA LEU A   6       4.681   9.269  24.118  4.00  1.00            
ATOM     39   CB LEU A   6       5.869   9.833  23.310  4.00  1.00            
ATOM     40   CG LEU A   6       5.592  11.024  22.378  4.00  1.00            
ATOM     41  CD1 LEU A   6       4.720  10.647  21.180  4.00  1.00            
ATOM     42  CD2 LEU A   6       5.083  12.232  23.180  4.00  1.00            
ATOM     43    C LEU A   6       3.806   8.416  23.224  4.00  1.00            
ATOM     44    O LEU A   6       3.959   7.194  23.185  4.00  1.00            
ATOM     45    N GLU A   7       2.838   9.039  22.505  4.00  1.00            
ATOM     46   CA GLU A   7       1.954   8.338  21.603  4.00  1.00            
ATOM     47   CB GLU A   7       0.490   8.802  21.708  4.00  1.00            
ATOM     48   CG GLU A   7      -0.111   8.638  23.106  4.00  1.00            
ATOM     49   CD GLU A   7      -0.378   7.164  23.373  4.00  1.00            
ATOM     50  OE1 GLU A   7      -0.606   6.414  22.388  4.00  1.00            
ATOM     51  OE2 GLU A   7      -0.362   6.770  24.570  4.00  1.00            
ATOM     52    C GLU A   7       2.398   8.643  20.188  4.00  1.00            
ATOM     53    O GLU A   7       2.521   9.801  19.797  4.00  1.00            
ATOM     54    N ASN A   8       2.627   7.585  19.380  4.00  1.00            
ATOM     55   CA ASN A   8       3.166   7.647  18.040  4.00  1.00            
ATOM     56   CB ASN A   8       3.548   6.252  17.515  4.00  1.00            
ATOM     57   CG ASN A   8       4.467   6.447  16.322  4.00  1.00            
ATOM     58  OD1 ASN A   8       4.688   5.527  15.538  4.00  1.00            
ATOM     59  ND2 ASN A   8       5.029   7.677  16.184  4.00  1.00            
ATOM     60    C ASN A   8       2.248   8.272  17.023  4.00  1.00            
ATOM     61    O ASN A   8       2.710   8.973  16.127  4.00  1.00            
ATOM     62    N TYR A   9       0.931   8.008  17.102  4.00  1.00            
ATOM     63   CA TYR A   9      -0.042   8.580  16.205  4.00  1.00            
ATOM     64   CB TYR A   9      -0.572   9.958  16.632  4.00  1.00            
ATOM     65   CG TYR A   9      -1.531   9.670  17.733  4.00  1.00            
ATOM     66  CD1 TYR A   9      -1.094   9.472  19.022  4.00  1.00            
ATOM     67  CD2 TYR A   9      -2.877   9.578  17.460  4.00  1.00            
ATOM     68  CE1 TYR A   9      -1.993   9.201  20.026  4.00  1.00            
ATOM     69  CE2 TYR A   9      -3.779   9.307  18.461  4.00  1.00            
ATOM     70   CZ TYR A   9      -3.337   9.119  19.748  4.00  1.00            
ATOM     71   OH TYR A   9      -4.259   8.840  20.779  4.00  1.00            
ATOM     72    C TYR A   9       0.276   8.587  14.731  4.00  1.00            
ATOM     73    O TYR A   9       0.741   9.588  14.188  4.00  1.00            
ATOM     74    N LEU A  10       0.038   7.435  14.060  3.00  1.00            
ATOM     75   CA LEU A  10       0.129   7.286  12.624  3.00  1.00            
ATOM     76   CB LEU A  10      -0.960   8.019  11.823  3.00  1.00            
ATOM     77   CG LEU A  10      -2.315   7.295  11.877  3.00  1.00            
ATOM     78  CD1 LEU A  10      -3.380   8.026  11.045  3.00  1.00            
ATOM     79  CD2 LEU A  10      -2.153   5.820  11.474  3.00  1.00            
ATOM     80    C LEU A  10       1.460   7.725  12.141  3.00  1.00            
ATOM     81    O LEU A  10       1.589   8.218  11.023  3.00  1.00            
ATOM     82    N ASP A  11       2.492   7.544  12.977  3.00  1.00            
ATOM     83   CA ASP A  11       3.824   7.884  12.586  3.00  1.00            
ATOM     84   CB ASP A  11       4.363   7.034  11.427  3.00  1.00            
ATOM     85   CG ASP A  11       5.877   7.176  11.420  3.00  1.00            
ATOM     86  OD1 ASP A  11       6.460   7.375  12.521  3.00  1.00            
ATOM     87  OD2 ASP A  11       6.477   7.070  10.318  3.00  1.00            
ATOM     88    C ASP A  11       3.826   9.320  12.160  3.00  1.00            
ATOM     89    O ASP A  11       4.650   9.742  11.349  3.00  1.00            
ATOM     90    N THR A  12       2.889  10.105  12.724  3.00  1.00            
ATOM     91   CA THR A  12       2.766  11.505  12.443  3.00  1.00            
ATOM     92   CB THR A  12       1.353  11.920  12.173  3.00  1.00            
ATOM     93  OG1 THR A  12       0.821  11.179  11.084  3.00  1.00            
ATOM     94  CG2 THR A  12       1.355  13.418  11.841  3.00  1.00            
ATOM     95    C THR A  12       3.206  12.203  13.690  3.00  1.00            
ATOM     96    O THR A  12       4.400  12.345  13.955  3.00  1.00            
ATOM     97    N GLU A  13       2.221  12.660  14.487  4.00  1.00            
ATOM     98   CA GLU A  13       2.485  13.423  15.668  4.00  1.00            
ATOM     99   CB GLU A  13       1.333  14.370  16.052  4.00  1.00            
ATOM    100   CG GLU A  13       1.141  15.467  15.001  4.00  1.00            
ATOM    101   CD GLU A  13       0.006  16.390  15.413  4.00  1.00            
ATOM    102  OE1 GLU A  13      -0.730  16.060  16.381  4.00  1.00            
ATOM    103  OE2 GLU A  13      -0.136  17.456  14.757  4.00  1.00            
ATOM    104    C GLU A  13       2.836  12.562  16.852  4.00  1.00            
ATOM    105    O GLU A  13       2.542  11.371  16.901  4.00  1.00            
ATOM    106    N TYR A  14       3.495  13.205  17.843  4.00  1.00            
ATOM    107   CA TYR A  14       4.076  12.689  19.061  4.00  1.00            
ATOM    108   CB TYR A  14       5.509  13.273  19.072  4.00  1.00            
ATOM    109   CG TYR A  14       6.499  12.734  20.043  4.00  1.00            
ATOM    110  CD1 TYR A  14       7.145  11.547  19.789  4.00  1.00            
ATOM    111  CD2 TYR A  14       6.839  13.453  21.166  4.00  1.00            
ATOM    112  CE1 TYR A  14       8.081  11.060  20.669  4.00  1.00            
ATOM    113  CE2 TYR A  14       7.775  12.971  22.051  4.00  1.00            
ATOM    114   CZ TYR A  14       8.393  11.768  21.804  4.00  1.00            
ATOM    115   OH TYR A  14       9.355  11.263  22.704  4.00  1.00            
ATOM    116    C TYR A  14       3.264  13.354  20.159  4.00  1.00            
ATOM    117    O TYR A  14       3.125  14.576  20.145  4.00  1.00            
ATOM    118    N PHE A  15       2.677  12.596  21.123  4.00  1.00            
ATOM    119   CA PHE A  15       1.870  13.239  22.143  4.00  1.00            
ATOM    120   CB PHE A  15       0.358  13.002  22.000  4.00  1.00            
ATOM    121   CG PHE A  15      -0.068  13.329  20.613  4.00  1.00            
ATOM    122  CD1 PHE A  15      -0.367  14.617  20.238  4.00  1.00            
ATOM    123  CD2 PHE A  15      -0.161  12.319  19.681  4.00  1.00            
ATOM    124  CE1 PHE A  15      -0.762  14.889  18.948  4.00  1.00            
ATOM    125  CE2 PHE A  15      -0.555  12.585  18.393  4.00  1.00            
ATOM    126   CZ PHE A  15      -0.858  13.873  18.026  4.00  1.00            
ATOM    127    C PHE A  15       2.172  12.602  23.466  4.00  1.00            
ATOM    128    O PHE A  15       2.498  11.420  23.539  4.00  1.00            
ATOM    129    N GLY A  16       2.029  13.376  24.560  4.00  1.00            
ATOM    130   CA GLY A  16       2.245  12.863  25.885  4.00  1.00            
ATOM    131    C GLY A  16       1.205  13.516  26.751  4.00  1.00            
ATOM    132    O GLY A  16       0.449  14.363  26.279  4.00  1.00            
ATOM    133    N THR A  17       1.125  13.147  28.048  4.00  1.00            
ATOM    134   CA THR A  17       0.117  13.767  28.865  4.00  1.00            
ATOM    135   CB THR A  17      -0.768  12.808  29.606  4.00  1.00            
ATOM    136  OG1 THR A  17      -1.889  13.496  30.145  4.00  1.00            
ATOM    137  CG2 THR A  17       0.044  12.161  30.738  4.00  1.00            
ATOM    138    C THR A  17       0.787  14.635  29.891  4.00  1.00            
ATOM    139    O THR A  17       1.802  14.257  30.475  4.00  1.00            
ATOM    140    N ILE A  18       0.231  15.847  30.115  4.00  1.00            
ATOM    141   CA ILE A  18       0.762  16.757  31.093  4.00  1.00            
ATOM    142   CB ILE A  18       1.319  18.028  30.515  4.00  1.00            
ATOM    143  CG1 ILE A  18       2.535  17.716  29.625  4.00  1.00            
ATOM    144  CG2 ILE A  18       1.637  18.982  31.679  4.00  1.00            
ATOM    145  CD1 ILE A  18       2.996  18.894  28.766  4.00  1.00            
ATOM    146    C ILE A  18      -0.347  17.123  32.016  4.00  1.00            
ATOM    147    O ILE A  18      -1.492  17.285  31.598  4.00  1.00            
ATOM    148    N GLY A  19      -0.033  17.240  33.319  4.00  1.00            
ATOM    149   CA GLY A  19      -1.054  17.606  34.247  4.00  1.00            
ATOM    150    C GLY A  19      -0.762  19.008  34.670  4.00  1.00            
ATOM    151    O GLY A  19       0.334  19.312  35.138  4.00  1.00            
ATOM    152    N ILE A  20      -1.755  19.902  34.512  4.00  1.00            
ATOM    153   CA ILE A  20      -1.585  21.273  34.888  4.00  1.00            
ATOM    154   CB ILE A  20      -1.835  22.212  33.744  4.00  1.00            
ATOM    155  CG1 ILE A  20      -0.822  21.941  32.618  4.00  1.00            
ATOM    156  CG2 ILE A  20      -1.809  23.655  34.276  4.00  1.00            
ATOM    157  CD1 ILE A  20      -1.186  22.602  31.291  4.00  1.00            
ATOM    158    C ILE A  20      -2.637  21.547  35.940  4.00  1.00            
ATOM    159    O ILE A  20      -3.811  21.257  35.716  4.00  1.00            
ATOM    160    N GLY A  21      -2.243  22.078  37.126  3.00  1.00            
ATOM    161   CA GLY A  21      -3.179  22.439  38.174  3.00  1.00            
ATOM    162    C GLY A  21      -3.293  21.328  39.182  3.00  1.00            
ATOM    163    O GLY A  21      -3.054  20.166  38.861  3.00  1.00            
ATOM    164    N THR A  22      -3.672  21.669  40.444  3.00  1.00            
ATOM    165   CA THR A  22      -3.700  20.674  41.486  3.00  1.00            
ATOM    166   CB THR A  22      -3.652  21.205  42.904  3.00  1.00            
ATOM    167  OG1 THR A  22      -3.441  20.125  43.801  3.00  1.00            
ATOM    168  CG2 THR A  22      -4.916  21.981  43.291  3.00  1.00            
ATOM    169    C THR A  22      -4.746  19.622  41.321  3.00  1.00            
ATOM    170    O THR A  22      -4.354  18.457  41.411  3.00  1.00            
ATOM    171    N PRO A  23      -6.030  19.857  41.137  3.00  1.00            
ATOM    172   CA PRO A  23      -6.847  18.785  40.666  3.00  1.00            
ATOM    173   CD PRO A  23      -6.667  21.157  40.987  3.00  1.00            
ATOM    174   CB PRO A  23      -8.256  19.367  40.553  3.00  1.00            
ATOM    175   CG PRO A  23      -8.011  20.867  40.288  3.00  1.00            
ATOM    176    C PRO A  23      -6.122  18.694  39.359  3.00  1.00            
ATOM    177    O PRO A  23      -6.062  19.694  38.647  3.00  1.00            
ATOM    178    N ALA A  24      -5.536  17.547  38.997  3.00  1.00            
ATOM    179   CA ALA A  24      -4.735  17.712  37.826  3.00  1.00            
ATOM    180   CB ALA A  24      -3.796  16.530  37.536  3.00  1.00            
ATOM    181    C ALA A  24      -5.638  17.860  36.657  3.00  1.00            
ATOM    182    O ALA A  24      -6.474  17.000  36.388  3.00  1.00            
ATOM    183    N GLN A  25      -5.492  18.981  35.927  4.00  1.00            
ATOM    184   CA GLN A  25      -6.254  19.102  34.726  4.00  1.00            
ATOM    185   CB GLN A  25      -6.646  20.540  34.343  4.00  1.00            
ATOM    186   CG GLN A  25      -7.735  21.158  35.228  4.00  1.00            
ATOM    187   CD GLN A  25      -7.084  21.897  36.389  4.00  1.00            
ATOM    188  OE1 GLN A  25      -5.988  22.438  36.259  4.00  1.00            
ATOM    189  NE2 GLN A  25      -7.782  21.941  37.553  4.00  1.00            
ATOM    190    C GLN A  25      -5.332  18.564  33.673  4.00  1.00            
ATOM    191    O GLN A  25      -4.256  19.115  33.446  4.00  1.00            
ATOM    192    N ASP A  26      -5.723  17.456  33.013  4.00  1.00            
ATOM    193   CA ASP A  26      -4.836  16.813  32.083  4.00  1.00            
ATOM    194   CB ASP A  26      -5.194  15.347  31.783  4.00  1.00            
ATOM    195   CG ASP A  26      -4.941  14.520  33.035  4.00  1.00            
ATOM    196  OD1 ASP A  26      -4.891  15.115  34.144  4.00  1.00            
ATOM    197  OD2 ASP A  26      -4.787  13.277  32.898  4.00  1.00            
ATOM    198    C ASP A  26      -4.820  17.534  30.766  4.00  1.00            
ATOM    199    O ASP A  26      -5.738  18.283  30.436  4.00  1.00            
ATOM    200    N PHE A  27      -3.729  17.329  29.986  4.00  1.00            
ATOM    201   CA PHE A  27      -3.605  17.878  28.661  4.00  1.00            
ATOM    202   CB PHE A  27      -2.873  19.230  28.583  4.00  1.00            
ATOM    203   CG PHE A  27      -3.823  20.265  29.074  4.00  1.00            
ATOM    204  CD1 PHE A  27      -3.912  20.567  30.413  4.00  1.00            
ATOM    205  CD2 PHE A  27      -4.635  20.933  28.186  4.00  1.00            
ATOM    206  CE1 PHE A  27      -4.792  21.523  30.857  4.00  1.00            
ATOM    207  CE2 PHE A  27      -5.518  21.891  28.625  4.00  1.00            
ATOM    208   CZ PHE A  27      -5.597  22.188  29.963  4.00  1.00            
ATOM    209    C PHE A  27      -2.863  16.898  27.795  4.00  1.00            
ATOM    210    O PHE A  27      -2.029  16.135  28.280  4.00  1.00            
ATOM    211    N THR A  28      -3.180  16.886  26.479  4.00  1.00            
ATOM    212   CA THR A  28      -2.470  16.071  25.527  4.00  1.00            
ATOM    213   CB THR A  28      -3.334  15.520  24.431  4.00  1.00            
ATOM    214  OG1 THR A  28      -4.350  14.696  24.982  4.00  1.00            
ATOM    215  CG2 THR A  28      -2.454  14.701  23.473  4.00  1.00            
ATOM    216    C THR A  28      -1.485  17.030  24.934  4.00  1.00            
ATOM    217    O THR A  28      -1.868  18.093  24.449  4.00  1.00            
ATOM    218    N VAL A  29      -0.180  16.700  24.984  4.00  1.00            
ATOM    219   CA VAL A  29       0.791  17.662  24.543  4.00  1.00            
ATOM    220   CB VAL A  29       1.748  18.064  25.624  4.00  1.00            
ATOM    221  CG1 VAL A  29       2.547  16.820  26.048  4.00  1.00            
ATOM    222  CG2 VAL A  29       2.630  19.210  25.098  4.00  1.00            
ATOM    223    C VAL A  29       1.614  17.091  23.452  4.00  1.00            
ATOM    224    O VAL A  29       1.868  15.890  23.397  4.00  1.00            
ATOM    225    N ILE A  30       2.037  17.975  22.533  4.00  1.00            
ATOM    226   CA ILE A  30       2.918  17.534  21.508  4.00  1.00            
ATOM    227   CB ILE A  30       2.495  17.869  20.102  4.00  1.00            
ATOM    228  CG1 ILE A  30       3.471  17.215  19.106  4.00  1.00            
ATOM    229  CG2 ILE A  30       2.366  19.395  19.953  4.00  1.00            
ATOM    230  CD1 ILE A  30       2.994  17.247  17.654  4.00  1.00            
ATOM    231    C ILE A  30       4.237  18.196  21.762  4.00  1.00            
ATOM    232    O ILE A  30       4.332  19.420  21.856  4.00  1.00            
ATOM    233    N PHE A  31       5.299  17.384  21.924  4.00  1.00            
ATOM    234   CA PHE A  31       6.623  17.893  22.132  4.00  1.00            
ATOM    235   CB PHE A  31       7.606  16.786  22.559  4.00  1.00            
ATOM    236   CG PHE A  31       8.994  17.229  22.253  4.00  1.00            
ATOM    237  CD1 PHE A  31       9.689  18.080  23.078  4.00  1.00            
ATOM    238  CD2 PHE A  31       9.601  16.765  21.108  4.00  1.00            
ATOM    239  CE1 PHE A  31      10.971  18.455  22.751  4.00  1.00            
ATOM    240  CE2 PHE A  31      10.880  17.139  20.781  4.00  1.00            
ATOM    241   CZ PHE A  31      11.570  17.993  21.604  4.00  1.00            
ATOM    242    C PHE A  31       7.092  18.461  20.826  4.00  1.00            
ATOM    243    O PHE A  31       6.901  17.850  19.776  4.00  1.00            
ATOM    244    N ASP A  32       7.704  19.666  20.849  4.00  1.00            
ATOM    245   CA ASP A  32       8.133  20.251  19.609  4.00  1.00            
ATOM    246   CB ASP A  32       7.160  21.319  19.084  4.00  1.00            
ATOM    247   CG ASP A  32       7.641  21.752  17.709  4.00  1.00            
ATOM    248  OD1 ASP A  32       8.383  20.959  17.074  4.00  1.00            
ATOM    249  OD2 ASP A  32       7.279  22.879  17.279  4.00  1.00            
ATOM    250    C ASP A  32       9.417  20.932  19.804  4.00  1.00            
ATOM    251    O ASP A  32       9.459  22.102  20.187  4.00  1.00            
ATOM    252    N THR A  33      10.515  20.208  19.570  3.00  1.00            
ATOM    253   CA THR A  33      11.691  20.991  19.524  3.00  1.00            
ATOM    254   CB THR A  33      12.945  20.186  19.320  3.00  1.00            
ATOM    255  OG1 THR A  33      14.086  21.030  19.328  3.00  1.00            
ATOM    256  CG2 THR A  33      12.847  19.427  17.987  3.00  1.00            
ATOM    257    C THR A  33      11.402  21.788  18.284  3.00  1.00            
ATOM    258    O THR A  33      10.894  21.233  17.312  3.00  1.00            
ATOM    259    N GLY A  34      11.697  23.100  18.256  3.00  1.00            
ATOM    260   CA GLY A  34      11.254  23.874  17.126  3.00  1.00            
ATOM    261    C GLY A  34      10.390  24.985  17.655  3.00  1.00            
ATOM    262    O GLY A  34      10.271  26.028  17.014  3.00  1.00            
ATOM    263    N SER A  35       9.757  24.801  18.836  1.00  1.00            
ATOM    264   CA SER A  35       8.978  25.865  19.415  1.00  1.00            
ATOM    265   CB SER A  35       7.459  25.652  19.296  1.00  1.00            
ATOM    266   OG SER A  35       7.071  25.666  17.930  1.00  1.00            
ATOM    267    C SER A  35       9.312  25.899  20.870  1.00  1.00            
ATOM    268    O SER A  35       9.481  24.851  21.486  1.00  1.00            
ATOM    269    N SER A  36       9.488  27.106  21.442  1.00  1.00            
ATOM    270   CA SER A  36       9.831  27.209  22.833  1.00  1.00            
ATOM    271   CB SER A  36      10.457  28.562  23.207  1.00  1.00            
ATOM    272   OG SER A  36      10.769  28.598  24.592  1.00  1.00            
ATOM    273    C SER A  36       8.653  27.023  23.762  1.00  1.00            
ATOM    274    O SER A  36       8.721  26.233  24.703  1.00  1.00            
ATOM    275    N ASN A  37       7.527  27.726  23.502  1.00  1.00            
ATOM    276   CA ASN A  37       6.434  27.848  24.442  1.00  1.00            
ATOM    277   CB ASN A  37       5.553  29.082  24.176  1.00  1.00            
ATOM    278   CG ASN A  37       4.975  28.968  22.775  1.00  1.00            
ATOM    279  OD1 ASN A  37       5.413  28.147  21.971  1.00  1.00            
ATOM    280  ND2 ASN A  37       3.973  29.833  22.465  1.00  1.00            
ATOM    281    C ASN A  37       5.551  26.653  24.537  1.00  1.00            
ATOM    282    O ASN A  37       5.452  25.824  23.634  1.00  1.00            
ATOM    283    N LEU A  38       4.903  26.572  25.717  4.00  1.00            
ATOM    284   CA LEU A  38       3.928  25.597  26.095  4.00  1.00            
ATOM    285   CB LEU A  38       4.098  25.133  27.553  4.00  1.00            
ATOM    286   CG LEU A  38       3.006  24.170  28.050  4.00  1.00            
ATOM    287  CD1 LEU A  38       3.020  22.850  27.267  4.00  1.00            
ATOM    288  CD2 LEU A  38       3.098  23.967  29.572  4.00  1.00            
ATOM    289    C LEU A  38       2.626  26.314  26.011  4.00  1.00            
ATOM    290    O LEU A  38       2.534  27.489  26.362  4.00  1.00            
ATOM    291    N TRP A  39       1.579  25.634  25.518  4.00  1.00            
ATOM    292   CA TRP A  39       0.339  26.329  25.349  4.00  1.00            
ATOM    293   CB TRP A  39       0.267  26.907  23.932  4.00  1.00            
ATOM    294   CG TRP A  39      -0.838  27.888  23.699  4.00  1.00            
ATOM    295  CD2 TRP A  39      -0.632  29.305  23.705  4.00  1.00            
ATOM    296  CD1 TRP A  39      -2.150  27.680  23.405  4.00  1.00            
ATOM    297  NE1 TRP A  39      -2.780  28.887  23.238  4.00  1.00            
ATOM    298  CE2 TRP A  39      -1.856  29.894  23.417  4.00  1.00            
ATOM    299  CE3 TRP A  39       0.488  30.051  23.928  4.00  1.00            
ATOM    300  CZ2 TRP A  39      -1.981  31.248  23.350  4.00  1.00            
ATOM    301  CZ3 TRP A  39       0.359  31.420  23.860  4.00  1.00            
ATOM    302  CH2 TRP A  39      -0.855  32.008  23.577  4.00  1.00            
ATOM    303    C TRP A  39      -0.733  25.282  25.438  4.00  1.00            
ATOM    304    O TRP A  39      -0.458  24.094  25.267  4.00  1.00            
ATOM    305    N VAL A  40      -1.991  25.691  25.726  4.00  1.00            
ATOM    306   CA VAL A  40      -3.081  24.743  25.781  4.00  1.00            
ATOM    307   CB VAL A  40      -3.235  24.090  27.116  4.00  1.00            
ATOM    308  CG1 VAL A  40      -1.965  23.283  27.429  4.00  1.00            
ATOM    309  CG2 VAL A  40      -3.549  25.181  28.161  4.00  1.00            
ATOM    310    C VAL A  40      -4.338  25.529  25.563  4.00  1.00            
ATOM    311    O VAL A  40      -4.329  26.761  25.590  4.00  1.00            
ATOM    312    N PRO A  41      -5.411  24.831  25.306  1.00  1.00            
ATOM    313   CA PRO A  41      -6.657  25.518  25.087  1.00  1.00            
ATOM    314   CD PRO A  41      -5.309  23.635  24.485  1.00  1.00            
ATOM    315   CB PRO A  41      -7.567  24.521  24.368  1.00  1.00            
ATOM    316   CG PRO A  41      -6.578  23.621  23.609  1.00  1.00            
ATOM    317    C PRO A  41      -7.171  25.961  26.423  1.00  1.00            
ATOM    318    O PRO A  41      -6.760  25.385  27.432  1.00  1.00            
ATOM    319    N SER A  42      -8.050  26.984  26.455  4.00  1.00            
ATOM    320   CA SER A  42      -8.517  27.486  27.715  4.00  1.00            
ATOM    321   CB SER A  42      -7.969  28.891  28.040  4.00  1.00            
ATOM    322   OG SER A  42      -8.447  29.350  29.295  4.00  1.00            
ATOM    323    C SER A  42      -9.994  27.583  27.660  4.00  1.00            
ATOM    324    O SER A  42     -10.617  27.425  26.610  4.00  1.00            
ATOM    325    N VAL A  43     -10.583  27.843  28.835  3.00  1.00            
ATOM    326   CA VAL A  43     -11.994  27.971  28.937  3.00  1.00            
ATOM    327   CB VAL A  43     -12.464  28.271  30.330  3.00  1.00            
ATOM    328  CG1 VAL A  43     -11.903  29.635  30.767  3.00  1.00            
ATOM    329  CG2 VAL A  43     -14.000  28.207  30.346  3.00  1.00            
ATOM    330    C VAL A  43     -12.386  29.118  28.072  3.00  1.00            
ATOM    331    O VAL A  43     -13.441  29.110  27.440  3.00  1.00            
ATOM    332    N TYR A  44     -11.515  30.138  28.012  3.00  1.00            
ATOM    333   CA TYR A  44     -11.841  31.329  27.296  3.00  1.00            
ATOM    334   CB TYR A  44     -10.755  32.418  27.362  3.00  1.00            
ATOM    335   CG TYR A  44     -11.316  33.638  26.706  3.00  1.00            
ATOM    336  CD1 TYR A  44     -12.022  34.566  27.440  3.00  1.00            
ATOM    337  CD2 TYR A  44     -11.147  33.852  25.357  3.00  1.00            
ATOM    338  CE1 TYR A  44     -12.543  35.690  26.839  3.00  1.00            
ATOM    339  CE2 TYR A  44     -11.665  34.974  24.752  3.00  1.00            
ATOM    340   CZ TYR A  44     -12.362  35.899  25.493  3.00  1.00            
ATOM    341   OH TYR A  44     -12.894  37.050  24.876  3.00  1.00            
ATOM    342    C TYR A  44     -12.070  31.010  25.839  3.00  1.00            
ATOM    343    O TYR A  44     -13.012  31.522  25.235  3.00  1.00            
ATOM    344    N CYS A  45     -11.236  30.131  25.245  1.00  1.00            
ATOM    345   CA CYS A  45     -11.258  29.862  23.828  1.00  1.00            
ATOM    346   CB CYS A  45     -10.262  28.762  23.423  1.00  1.00            
ATOM    347   SG CYS A  45     -10.288  28.414  21.642  1.00  1.00            
ATOM    348    C CYS A  45     -12.607  29.456  23.330  1.00  1.00            
ATOM    349    O CYS A  45     -13.113  28.380  23.640  1.00  1.00            
ATOM    350    N SER A  46     -13.215  30.361  22.537  1.00  1.00            
ATOM    351   CA SER A  46     -14.479  30.191  21.876  1.00  1.00            
ATOM    352   CB SER A  46     -15.126  31.535  21.503  1.00  1.00            
ATOM    353   OG SER A  46     -14.329  32.197  20.533  1.00  1.00            
ATOM    354    C SER A  46     -14.319  29.434  20.590  1.00  1.00            
ATOM    355    O SER A  46     -15.289  28.886  20.067  1.00  1.00            
ATOM    356    N SER A  47     -13.090  29.363  20.044  1.00  1.00            
ATOM    357   CA SER A  47     -12.934  28.838  18.715  1.00  1.00            
ATOM    358   CB SER A  47     -11.490  28.867  18.182  1.00  1.00            
ATOM    359   OG SER A  47     -10.705  27.873  18.819  1.00  1.00            
ATOM    360    C SER A  47     -13.425  27.427  18.648  1.00  1.00            
ATOM    361    O SER A  47     -13.725  26.795  19.660  1.00  1.00            
ATOM    362    N LEU A  48     -13.543  26.923  17.401  2.00  1.00            
ATOM    363   CA LEU A  48     -14.013  25.602  17.092  2.00  1.00            
ATOM    364   CB LEU A  48     -14.000  25.290  15.583  2.00  1.00            
ATOM    365   CG LEU A  48     -14.985  26.106  14.730  2.00  1.00            
ATOM    366  CD1 LEU A  48     -14.888  25.711  13.247  2.00  1.00            
ATOM    367  CD2 LEU A  48     -16.417  25.981  15.271  2.00  1.00            
ATOM    368    C LEU A  48     -13.057  24.619  17.691  2.00  1.00            
ATOM    369    O LEU A  48     -13.461  23.573  18.194  2.00  1.00            
ATOM    370    N ALA A  49     -11.753  24.945  17.661  2.00  1.00            
ATOM    371   CA ALA A  49     -10.755  23.998  18.056  2.00  1.00            
ATOM    372   CB ALA A  49      -9.328  24.557  17.943  2.00  1.00            
ATOM    373    C ALA A  49     -10.933  23.554  19.472  2.00  1.00            
ATOM    374    O ALA A  49     -10.897  22.359  19.761  2.00  1.00            
ATOM    375    N CYS A  50     -11.144  24.502  20.392  2.00  1.00            
ATOM    376   CA CYS A  50     -11.203  24.184  21.787  2.00  1.00            
ATOM    377   CB CYS A  50     -11.206  25.442  22.672  2.00  1.00            
ATOM    378   SG CYS A  50     -11.282  25.046  24.443  2.00  1.00            
ATOM    379    C CYS A  50     -12.405  23.397  22.126  2.00  1.00            
ATOM    380    O CYS A  50     -12.347  22.551  23.018  2.00  1.00            
ATOM    381    N SER A  51     -13.522  23.671  21.431  2.00  1.00            
ATOM    382   CA SER A  51     -14.733  22.983  21.742  2.00  1.00            
ATOM    383   CB SER A  51     -15.893  23.328  20.791  2.00  1.00            
ATOM    384   OG SER A  51     -15.599  22.885  19.474  2.00  1.00            
ATOM    385    C SER A  51     -14.423  21.534  21.581  2.00  1.00            
ATOM    386    O SER A  51     -14.942  20.678  22.297  2.00  1.00            
ATOM    387    N ASP A  52     -13.532  21.241  20.623  2.00  1.00            
ATOM    388   CA ASP A  52     -13.121  19.900  20.360  2.00  1.00            
ATOM    389   CB ASP A  52     -12.308  19.762  19.062  2.00  1.00            
ATOM    390   CG ASP A  52     -12.288  18.286  18.687  2.00  1.00            
ATOM    391  OD1 ASP A  52     -13.127  17.521  19.236  2.00  1.00            
ATOM    392  OD2 ASP A  52     -11.433  17.901  17.846  2.00  1.00            
ATOM    393    C ASP A  52     -12.275  19.358  21.467  2.00  1.00            
ATOM    394    O ASP A  52     -12.385  18.184  21.816  2.00  1.00            
ATOM    395    N HIS A  53     -11.416  20.198  22.073  1.00  1.00            
ATOM    396   CA HIS A  53     -10.451  19.615  22.958  1.00  1.00            
ATOM    397  ND1 HIS A  53      -7.572  20.136  20.489  1.00  1.00            
ATOM    398   CG HIS A  53      -8.692  19.686  21.152  1.00  1.00            
ATOM    399   CB HIS A  53      -9.014  20.015  22.584  1.00  1.00            
ATOM    400  NE2 HIS A  53      -8.723  18.912  19.030  1.00  1.00            
ATOM    401  CD2 HIS A  53      -9.384  18.940  20.248  1.00  1.00            
ATOM    402  CE1 HIS A  53      -7.641  19.643  19.224  1.00  1.00            
ATOM    403    C HIS A  53     -10.683  19.986  24.381  1.00  1.00            
ATOM    404    O HIS A  53     -11.499  20.847  24.703  1.00  1.00            
ATOM    405    N ASN A  54      -9.942  19.290  25.270  1.00  1.00            
ATOM    406   CA ASN A  54     -10.013  19.495  26.686  1.00  1.00            
ATOM    407   CB ASN A  54      -9.228  18.463  27.512  1.00  1.00            
ATOM    408   CG ASN A  54     -10.085  17.206  27.593  1.00  1.00            
ATOM    409  OD1 ASN A  54     -10.980  17.106  28.432  1.00  1.00            
ATOM    410  ND2 ASN A  54      -9.819  16.223  26.692  1.00  1.00            
ATOM    411    C ASN A  54      -9.487  20.840  26.962  1.00  1.00            
ATOM    412    O ASN A  54      -8.782  21.434  26.148  1.00  1.00            
ATOM    413    N GLN A  55      -9.841  21.365  28.138  1.00  1.00            
ATOM    414   CA GLN A  55      -9.497  22.724  28.341  1.00  1.00            
ATOM    415   CB GLN A  55     -10.742  23.622  28.387  1.00  1.00            
ATOM    416   CG GLN A  55     -11.614  23.547  27.134  1.00  1.00            
ATOM    417   CD GLN A  55     -12.965  24.153  27.486  1.00  1.00            
ATOM    418  OE1 GLN A  55     -13.073  24.990  28.383  1.00  1.00            
ATOM    419  NE2 GLN A  55     -14.032  23.707  26.771  1.00  1.00            
ATOM    420    C GLN A  55      -8.865  22.901  29.657  1.00  1.00            
ATOM    421    O GLN A  55      -8.638  21.959  30.414  1.00  1.00            
ATOM    422    N PHE A  56      -8.541  24.173  29.923  4.00  1.00            
ATOM    423   CA PHE A  56      -7.989  24.494  31.181  4.00  1.00            
ATOM    424   CB PHE A  56      -6.606  25.154  31.091  4.00  1.00            
ATOM    425   CG PHE A  56      -6.103  25.348  32.479  4.00  1.00            
ATOM    426  CD1 PHE A  56      -5.557  24.293  33.172  4.00  1.00            
ATOM    427  CD2 PHE A  56      -6.172  26.582  33.085  4.00  1.00            
ATOM    428  CE1 PHE A  56      -5.096  24.464  34.457  4.00  1.00            
ATOM    429  CE2 PHE A  56      -5.712  26.759  34.369  4.00  1.00            
ATOM    430   CZ PHE A  56      -5.170  25.699  35.056  4.00  1.00            
ATOM    431    C PHE A  56      -8.915  25.461  31.833  4.00  1.00            
ATOM    432    O PHE A  56      -9.271  26.486  31.255  4.00  1.00            
ATOM    433    N ASN A  57      -9.346  25.135  33.061  1.00  1.00            
ATOM    434   CA ASN A  57     -10.202  26.030  33.773  1.00  1.00            
ATOM    435   CB ASN A  57     -11.430  25.330  34.367  1.00  1.00            
ATOM    436   CG ASN A  57     -12.202  24.725  33.203  1.00  1.00            
ATOM    437  OD1 ASN A  57     -11.989  25.085  32.047  1.00  1.00            
ATOM    438  ND2 ASN A  57     -13.121  23.773  33.516  1.00  1.00            
ATOM    439    C ASN A  57      -9.360  26.514  34.915  1.00  1.00            
ATOM    440    O ASN A  57      -9.150  25.803  35.897  1.00  1.00            
ATOM    441    N PRO A  58      -8.879  27.718  34.811  2.00  1.00            
ATOM    442   CA PRO A  58      -8.056  28.324  35.823  2.00  1.00            
ATOM    443   CD PRO A  58      -9.445  28.702  33.900  2.00  1.00            
ATOM    444   CB PRO A  58      -7.752  29.725  35.302  2.00  1.00            
ATOM    445   CG PRO A  58      -8.995  30.062  34.460  2.00  1.00            
ATOM    446    C PRO A  58      -8.812  28.395  37.110  2.00  1.00            
ATOM    447    O PRO A  58      -8.192  28.574  38.158  2.00  1.00            
ATOM    448    N ASP A  59     -10.150  28.267  37.050  2.00  1.00            
ATOM    449   CA ASP A  59     -10.979  28.431  38.205  2.00  1.00            
ATOM    450   CB ASP A  59     -12.470  28.186  37.901  2.00  1.00            
ATOM    451   CG ASP A  59     -12.991  29.320  37.032  2.00  1.00            
ATOM    452  OD1 ASP A  59     -12.262  30.337  36.891  2.00  1.00            
ATOM    453  OD2 ASP A  59     -14.125  29.185  36.501  2.00  1.00            
ATOM    454    C ASP A  59     -10.606  27.432  39.258  2.00  1.00            
ATOM    455    O ASP A  59     -10.552  27.774  40.437  2.00  1.00            
ATOM    456    N ASP A  60     -10.317  26.170  38.876  2.00  1.00            
ATOM    457   CA ASP A  60     -10.135  25.192  39.910  2.00  1.00            
ATOM    458   CB ASP A  60     -10.796  23.850  39.557  2.00  1.00            
ATOM    459   CG ASP A  60     -12.288  24.110  39.413  2.00  1.00            
ATOM    460  OD1 ASP A  60     -12.732  25.226  39.790  2.00  1.00            
ATOM    461  OD2 ASP A  60     -13.003  23.198  38.917  2.00  1.00            
ATOM    462    C ASP A  60      -8.694  24.912  40.147  2.00  1.00            
ATOM    463    O ASP A  60      -8.315  23.770  40.404  2.00  1.00            
ATOM    464    N SER A  61      -7.840  25.939  40.078  1.00  1.00            
ATOM    465   CA SER A  61      -6.454  25.656  40.270  1.00  1.00            
ATOM    466   CB SER A  61      -5.530  26.781  39.768  1.00  1.00            
ATOM    467   OG SER A  61      -5.614  26.881  38.355  1.00  1.00            
ATOM    468    C SER A  61      -6.086  25.392  41.693  1.00  1.00            
ATOM    469    O SER A  61      -5.594  24.316  42.028  1.00  1.00            
ATOM    470    N SER A  62      -6.340  26.382  42.570  1.00  1.00            
ATOM    471   CA SER A  62      -5.869  26.415  43.931  1.00  1.00            
ATOM    472   CB SER A  62      -5.936  25.057  44.648  1.00  1.00            
ATOM    473   OG SER A  62      -5.457  25.192  45.978  1.00  1.00            
ATOM    474    C SER A  62      -4.431  26.823  43.867  1.00  1.00            
ATOM    475    O SER A  62      -3.877  27.335  44.838  1.00  1.00            
ATOM    476    N THR A  63      -3.794  26.636  42.694  1.00  1.00            
ATOM    477   CA THR A  63      -2.458  27.087  42.494  1.00  1.00            
ATOM    478   CB THR A  63      -1.413  26.019  42.703  1.00  1.00            
ATOM    479  OG1 THR A  63      -1.645  24.906  41.849  1.00  1.00            
ATOM    480  CG2 THR A  63      -1.439  25.577  44.175  1.00  1.00            
ATOM    481    C THR A  63      -2.337  27.574  41.077  1.00  1.00            
ATOM    482    O THR A  63      -1.791  26.887  40.214  1.00  1.00            
ATOM    483    N PHE A  64      -2.846  28.789  40.791  1.00  1.00            
ATOM    484   CA PHE A  64      -2.687  29.358  39.481  1.00  1.00            
ATOM    485   CB PHE A  64      -3.956  29.308  38.607  1.00  1.00            
ATOM    486   CG PHE A  64      -4.952  30.261  39.175  1.00  1.00            
ATOM    487  CD1 PHE A  64      -5.774  29.882  40.211  1.00  1.00            
ATOM    488  CD2 PHE A  64      -5.050  31.543  38.681  1.00  1.00            
ATOM    489  CE1 PHE A  64      -6.687  30.766  40.736  1.00  1.00            
ATOM    490  CE2 PHE A  64      -5.961  32.431  39.203  1.00  1.00            
ATOM    491   CZ PHE A  64      -6.783  32.041  40.233  1.00  1.00            
ATOM    492    C PHE A  64      -2.410  30.799  39.753  1.00  1.00            
ATOM    493    O PHE A  64      -2.959  31.378  40.690  1.00  1.00            
ATOM    494    N GLU A  65      -1.511  31.416  38.972  4.00  1.00            
ATOM    495   CA GLU A  65      -1.279  32.816  39.165  4.00  1.00            
ATOM    496   CB GLU A  65       0.155  33.119  39.636  4.00  1.00            
ATOM    497   CG GLU A  65       0.456  34.600  39.867  4.00  1.00            
ATOM    498   CD GLU A  65       1.904  34.685  40.335  4.00  1.00            
ATOM    499  OE1 GLU A  65       2.593  33.631  40.303  4.00  1.00            
ATOM    500  OE2 GLU A  65       2.340  35.800  40.730  4.00  1.00            
ATOM    501    C GLU A  65      -1.426  33.407  37.792  4.00  1.00            
ATOM    502    O GLU A  65      -0.555  33.229  36.942  4.00  1.00            
ATOM    503    N ALA A  66      -2.541  34.120  37.529  4.00  1.00            
ATOM    504   CA ALA A  66      -2.765  34.678  36.221  4.00  1.00            
ATOM    505   CB ALA A  66      -4.240  35.024  35.949  4.00  1.00            
ATOM    506    C ALA A  66      -1.968  35.939  36.097  4.00  1.00            
ATOM    507    O ALA A  66      -1.674  36.600  37.092  4.00  1.00            
ATOM    508    N THR A  67      -1.580  36.292  34.853  4.00  1.00            
ATOM    509   CA THR A  67      -0.831  37.497  34.638  4.00  1.00            
ATOM    510   CB THR A  67       0.599  37.255  34.253  4.00  1.00            
ATOM    511  OG1 THR A  67       1.245  36.493  35.262  4.00  1.00            
ATOM    512  CG2 THR A  67       1.306  38.613  34.095  4.00  1.00            
ATOM    513    C THR A  67      -1.500  38.256  33.529  4.00  1.00            
ATOM    514    O THR A  67      -2.225  37.683  32.718  4.00  1.00            
ATOM    515    N SER A  68      -1.278  39.584  33.488  4.00  1.00            
ATOM    516   CA SER A  68      -1.866  40.456  32.507  4.00  1.00            
ATOM    517   CB SER A  68      -1.660  41.949  32.827  4.00  1.00            
ATOM    518   OG SER A  68      -0.280  42.278  32.803  4.00  1.00            
ATOM    519    C SER A  68      -1.234  40.186  31.174  4.00  1.00            
ATOM    520    O SER A  68      -1.701  40.679  30.150  4.00  1.00            
ATOM    521    N GLN A  69      -0.162  39.372  31.152  4.00  1.00            
ATOM    522   CA GLN A  69       0.594  39.161  29.949  4.00  1.00            
ATOM    523   CB GLN A  69       1.783  38.206  30.143  4.00  1.00            
ATOM    524   CG GLN A  69       2.840  38.363  29.055  4.00  1.00            
ATOM    525   CD GLN A  69       3.465  39.734  29.278  4.00  1.00            
ATOM    526  OE1 GLN A  69       3.610  40.185  30.414  4.00  1.00            
ATOM    527  NE2 GLN A  69       3.831  40.427  28.166  4.00  1.00            
ATOM    528    C GLN A  69      -0.278  38.610  28.859  4.00  1.00            
ATOM    529    O GLN A  69      -1.227  37.870  29.113  4.00  1.00            
ATOM    530    N GLU A  70       0.030  39.001  27.599  4.00  1.00            
ATOM    531   CA GLU A  70      -0.675  38.551  26.427  4.00  1.00            
ATOM    532   CB GLU A  70      -1.103  39.677  25.471  4.00  1.00            
ATOM    533   CG GLU A  70      -2.076  40.689  26.075  4.00  1.00            
ATOM    534   CD GLU A  70      -1.258  41.736  26.819  4.00  1.00            
ATOM    535  OE1 GLU A  70      -0.020  41.542  26.942  4.00  1.00            
ATOM    536  OE2 GLU A  70      -1.864  42.746  27.269  4.00  1.00            
ATOM    537    C GLU A  70       0.304  37.739  25.653  4.00  1.00            
ATOM    538    O GLU A  70       1.507  37.984  25.712  4.00  1.00            
ATOM    539    N LEU A  71      -0.181  36.722  24.917  4.00  1.00            
ATOM    540   CA LEU A  71       0.753  35.958  24.155  4.00  1.00            
ATOM    541   CB LEU A  71       0.904  34.494  24.594  4.00  1.00            
ATOM    542   CG LEU A  71       1.541  34.315  25.980  4.00  1.00            
ATOM    543  CD1 LEU A  71       0.622  34.834  27.097  4.00  1.00            
ATOM    544  CD2 LEU A  71       1.998  32.860  26.179  4.00  1.00            
ATOM    545    C LEU A  71       0.341  35.928  22.726  4.00  1.00            
ATOM    546    O LEU A  71      -0.841  35.823  22.402  4.00  1.00            
ATOM    547    N SER A  72       1.337  36.046  21.827  4.00  1.00            
ATOM    548   CA SER A  72       1.068  35.946  20.427  4.00  1.00            
ATOM    549   CB SER A  72       1.173  37.287  19.680  4.00  1.00            
ATOM    550   OG SER A  72       2.504  37.781  19.735  4.00  1.00            
ATOM    551    C SER A  72       2.097  35.038  19.862  4.00  1.00            
ATOM    552    O SER A  72       3.293  35.214  20.088  4.00  1.00            
ATOM    553    N ILE A  73       1.647  34.016  19.119  4.00  1.00            
ATOM    554   CA ILE A  73       2.605  33.119  18.563  4.00  1.00            
ATOM    555   CB ILE A  73       2.726  31.845  19.350  4.00  1.00            
ATOM    556  CG1 ILE A  73       1.382  31.098  19.387  4.00  1.00            
ATOM    557  CG2 ILE A  73       3.266  32.207  20.744  4.00  1.00            
ATOM    558  CD1 ILE A  73       1.447  29.780  20.158  4.00  1.00            
ATOM    559    C ILE A  73       2.225  32.809  17.175  4.00  1.00            
ATOM    560    O ILE A  73       1.054  32.623  16.851  4.00  1.00            
ATOM    561    N THR A  74       3.239  32.761  16.303  4.00  1.00            
ATOM    562   CA THR A  74       2.916  32.433  14.965  4.00  1.00            
ATOM    563   CB THR A  74       3.296  33.488  13.964  4.00  1.00            
ATOM    564  OG1 THR A  74       4.700  33.701  13.972  4.00  1.00            
ATOM    565  CG2 THR A  74       2.561  34.790  14.317  4.00  1.00            
ATOM    566    C THR A  74       3.653  31.198  14.619  4.00  1.00            
ATOM    567    O THR A  74       4.820  31.020  14.959  4.00  1.00            
ATOM    568    N TYR A  75       2.939  30.301  13.935  4.00  1.00            
ATOM    569   CA TYR A  75       3.499  29.076  13.483  4.00  1.00            
ATOM    570   CB TYR A  75       2.812  27.831  14.070  4.00  1.00            
ATOM    571   CG TYR A  75       3.106  27.847  15.531  4.00  1.00            
ATOM    572  CD1 TYR A  75       2.449  28.729  16.358  4.00  1.00            
ATOM    573  CD2 TYR A  75       4.030  26.981  16.070  4.00  1.00            
ATOM    574  CE1 TYR A  75       2.715  28.749  17.706  4.00  1.00            
ATOM    575  CE2 TYR A  75       4.299  26.999  17.418  4.00  1.00            
ATOM    576   CZ TYR A  75       3.642  27.885  18.237  4.00  1.00            
ATOM    577   OH TYR A  75       3.919  27.905  19.621  4.00  1.00            
ATOM    578    C TYR A  75       3.227  29.105  12.025  4.00  1.00            
ATOM    579    O TYR A  75       2.433  29.924  11.565  4.00  1.00            
ATOM    580    N GLY A  76       3.909  28.250  11.248  3.00  1.00            
ATOM    581   CA GLY A  76       3.664  28.294   9.843  3.00  1.00            
ATOM    582    C GLY A  76       2.217  27.975   9.656  3.00  1.00            
ATOM    583    O GLY A  76       1.528  28.595   8.847  3.00  1.00            
ATOM    584    N THR A  77       1.721  26.985  10.422  3.00  1.00            
ATOM    585   CA THR A  77       0.369  26.541  10.273  3.00  1.00            
ATOM    586   CB THR A  77       0.112  25.257  10.964  3.00  1.00            
ATOM    587  OG1 THR A  77       0.992  24.301  10.397  3.00  1.00            
ATOM    588  CG2 THR A  77      -1.354  24.841  10.737  3.00  1.00            
ATOM    589    C THR A  77      -0.649  27.545  10.685  3.00  1.00            
ATOM    590    O THR A  77      -1.574  27.834   9.928  3.00  1.00            
ATOM    591    N GLY A  78      -0.510  28.149  11.874  4.00  1.00            
ATOM    592   CA GLY A  78      -1.576  29.020  12.251  4.00  1.00            
ATOM    593    C GLY A  78      -1.069  29.941  13.306  4.00  1.00            
ATOM    594    O GLY A  78       0.130  30.013  13.566  4.00  1.00            
ATOM    595    N SER A  79      -1.990  30.692  13.932  4.00  1.00            
ATOM    596   CA SER A  79      -1.566  31.598  14.950  4.00  1.00            
ATOM    597   CB SER A  79      -1.808  33.077  14.597  4.00  1.00            
ATOM    598   OG SER A  79      -1.359  33.913  15.653  4.00  1.00            
ATOM    599    C SER A  79      -2.338  31.320  16.194  4.00  1.00            
ATOM    600    O SER A  79      -3.515  30.971  16.145  4.00  1.00            
ATOM    601    N MET A  80      -1.676  31.461  17.359  4.00  1.00            
ATOM    602   CA MET A  80      -2.353  31.246  18.602  4.00  1.00            
ATOM    603   CB MET A  80      -1.814  30.070  19.436  4.00  1.00            
ATOM    604   CG MET A  80      -1.949  28.700  18.774  4.00  1.00            
ATOM    605   SD MET A  80      -1.428  27.319  19.836  4.00  1.00            
ATOM    606   CE MET A  80      -1.105  26.159  18.478  4.00  1.00            
ATOM    607    C MET A  80      -2.119  32.466  19.443  4.00  1.00            
ATOM    608    O MET A  80      -1.057  33.082  19.369  4.00  1.00            
ATOM    609    N THR A  81      -3.125  32.863  20.250  4.00  1.00            
ATOM    610   CA THR A  81      -2.995  33.987  21.141  4.00  1.00            
ATOM    611   CB THR A  81      -3.776  35.187  20.686  4.00  1.00            
ATOM    612  OG1 THR A  81      -3.576  36.279  21.573  4.00  1.00            
ATOM    613  CG2 THR A  81      -5.267  34.812  20.626  4.00  1.00            
ATOM    614    C THR A  81      -3.564  33.547  22.445  4.00  1.00            
ATOM    615    O THR A  81      -4.388  32.636  22.493  4.00  1.00            
ATOM    616    N GLY A  82      -3.117  34.166  23.554  4.00  1.00            
ATOM    617   CA GLY A  82      -3.623  33.735  24.823  4.00  1.00            
ATOM    618    C GLY A  82      -3.049  34.614  25.871  4.00  1.00            
ATOM    619    O GLY A  82      -2.481  35.669  25.592  4.00  1.00            
ATOM    620    N ILE A  83      -3.216  34.177  27.128  4.00  1.00            
ATOM    621   CA ILE A  83      -2.734  34.898  28.259  4.00  1.00            
ATOM    622   CB ILE A  83      -3.858  35.381  29.130  4.00  1.00            
ATOM    623  CG1 ILE A  83      -3.384  36.427  30.149  4.00  1.00            
ATOM    624  CG2 ILE A  83      -4.529  34.148  29.757  4.00  1.00            
ATOM    625  CD1 ILE A  83      -4.546  37.165  30.813  4.00  1.00            
ATOM    626    C ILE A  83      -1.911  33.918  29.043  4.00  1.00            
ATOM    627    O ILE A  83      -2.161  32.715  29.005  4.00  1.00            
ATOM    628    N LEU A  84      -0.886  34.416  29.762  4.00  1.00            
ATOM    629   CA LEU A  84       0.012  33.582  30.518  4.00  1.00            
ATOM    630   CB LEU A  84       1.276  34.316  30.996  4.00  1.00            
ATOM    631   CG LEU A  84       2.213  34.793  29.878  4.00  1.00            
ATOM    632  CD1 LEU A  84       3.442  35.509  30.462  4.00  1.00            
ATOM    633  CD2 LEU A  84       2.609  33.631  28.954  4.00  1.00            
ATOM    634    C LEU A  84      -0.668  33.170  31.772  4.00  1.00            
ATOM    635    O LEU A  84      -1.761  33.632  32.101  4.00  1.00            
ATOM    636    N GLY A  85      -0.021  32.235  32.487  4.00  1.00            
ATOM    637   CA GLY A  85      -0.530  31.802  33.744  4.00  1.00            
ATOM    638    C GLY A  85       0.570  31.101  34.432  4.00  1.00            
ATOM    639    O GLY A  85       1.623  30.818  33.864  4.00  1.00            
ATOM    640    N TYR A  86       0.315  30.812  35.706  4.00  1.00            
ATOM    641   CA TYR A  86       1.251  30.146  36.536  4.00  1.00            
ATOM    642   CB TYR A  86       1.637  30.993  37.761  4.00  1.00            
ATOM    643   CG TYR A  86       1.827  30.061  38.912  4.00  1.00            
ATOM    644  CD1 TYR A  86       2.977  29.327  39.092  4.00  1.00            
ATOM    645  CD2 TYR A  86       0.807  29.934  39.830  4.00  1.00            
ATOM    646  CE1 TYR A  86       3.098  28.481  40.171  4.00  1.00            
ATOM    647  CE2 TYR A  86       0.921  29.092  40.908  4.00  1.00            
ATOM    648   CZ TYR A  86       2.071  28.363  41.080  4.00  1.00            
ATOM    649   OH TYR A  86       2.193  27.497  42.187  4.00  1.00            
ATOM    650    C TYR A  86       0.607  28.935  37.063  4.00  1.00            
ATOM    651    O TYR A  86      -0.578  28.927  37.390  4.00  1.00            
ATOM    652    N ASP A  87       1.385  27.849  37.124  4.00  1.00            
ATOM    653   CA ASP A  87       0.815  26.698  37.714  4.00  1.00            
ATOM    654   CB ASP A  87      -0.344  26.069  36.903  4.00  1.00            
ATOM    655   CG ASP A  87       0.140  25.571  35.543  4.00  1.00            
ATOM    656  OD1 ASP A  87       1.042  24.693  35.495  4.00  1.00            
ATOM    657  OD2 ASP A  87      -0.422  26.051  34.521  4.00  1.00            
ATOM    658    C ASP A  87       1.872  25.696  37.899  4.00  1.00            
ATOM    659    O ASP A  87       3.029  25.904  37.538  4.00  1.00            
ATOM    660    N THR A  88       1.486  24.571  38.508  4.00  1.00            
ATOM    661   CA THR A  88       2.455  23.551  38.632  4.00  1.00            
ATOM    662   CB THR A  88       2.392  22.797  39.926  4.00  1.00            
ATOM    663  OG1 THR A  88       1.129  22.161  40.065  4.00  1.00            
ATOM    664  CG2 THR A  88       2.625  23.784  41.084  4.00  1.00            
ATOM    665    C THR A  88       2.188  22.586  37.518  4.00  1.00            
ATOM    666    O THR A  88       1.102  22.017  37.432  4.00  1.00            
ATOM    667    N VAL A  89       3.176  22.383  36.619  4.00  1.00            
ATOM    668   CA VAL A  89       2.952  21.504  35.505  4.00  1.00            
ATOM    669   CB VAL A  89       3.498  22.025  34.207  4.00  1.00            
ATOM    670  CG1 VAL A  89       3.330  20.934  33.134  4.00  1.00            
ATOM    671  CG2 VAL A  89       2.792  23.348  33.865  4.00  1.00            
ATOM    672    C VAL A  89       3.639  20.206  35.773  4.00  1.00            
ATOM    673    O VAL A  89       4.851  20.165  35.975  4.00  1.00            
ATOM    674    N GLN A  90       2.864  19.098  35.795  4.00  1.00            
ATOM    675   CA GLN A  90       3.469  17.810  35.964  4.00  1.00            
ATOM    676   CB GLN A  90       2.542  16.724  36.529  4.00  1.00            
ATOM    677   CG GLN A  90       1.400  16.349  35.589  4.00  1.00            
ATOM    678   CD GLN A  90       0.576  15.264  36.262  4.00  1.00            
ATOM    679  OE1 GLN A  90       1.068  14.169  36.528  4.00  1.00            
ATOM    680  NE2 GLN A  90      -0.715  15.579  36.551  4.00  1.00            
ATOM    681    C GLN A  90       3.858  17.387  34.584  4.00  1.00            
ATOM    682    O GLN A  90       3.156  17.661  33.614  4.00  1.00            
ATOM    683    N VAL A  91       5.019  16.728  34.472  4.00  1.00            
ATOM    684   CA VAL A  91       5.528  16.227  33.231  4.00  1.00            
ATOM    685   CB VAL A  91       6.696  17.004  32.691  4.00  1.00            
ATOM    686  CG1 VAL A  91       6.217  18.427  32.356  4.00  1.00            
ATOM    687  CG2 VAL A  91       7.842  16.970  33.708  4.00  1.00            
ATOM    688    C VAL A  91       5.972  14.865  33.605  4.00  1.00            
ATOM    689    O VAL A  91       5.327  14.224  34.432  4.00  1.00            
ATOM    690    N GLY A  92       7.048  14.357  32.991  3.00  1.00            
ATOM    691   CA GLY A  92       7.430  13.036  33.367  3.00  1.00            
ATOM    692    C GLY A  92       7.892  12.992  34.792  3.00  1.00            
ATOM    693    O GLY A  92       9.056  13.256  35.089  3.00  1.00            
ATOM    694    N GLY A  93       6.966  12.651  35.709  3.00  1.00            
ATOM    695   CA GLY A  93       7.236  12.372  37.089  3.00  1.00            
ATOM    696    C GLY A  93       7.829  13.541  37.814  3.00  1.00            
ATOM    697    O GLY A  93       8.286  13.379  38.944  3.00  1.00            
ATOM    698    N ILE A  94       7.861  14.747  37.222  4.00  1.00            
ATOM    699   CA ILE A  94       8.391  15.823  38.013  4.00  1.00            
ATOM    700   CB ILE A  94       9.673  16.433  37.514  4.00  1.00            
ATOM    701  CG1 ILE A  94       9.486  17.091  36.142  4.00  1.00            
ATOM    702  CG2 ILE A  94      10.755  15.340  37.541  4.00  1.00            
ATOM    703  CD1 ILE A  94      10.658  17.979  35.726  4.00  1.00            
ATOM    704    C ILE A  94       7.322  16.887  38.072  4.00  1.00            
ATOM    705    O ILE A  94       6.659  17.168  37.074  4.00  1.00            
ATOM    706    N SER A  95       7.123  17.485  39.270  4.00  1.00            
ATOM    707   CA SER A  95       6.061  18.415  39.584  4.00  1.00            
ATOM    708   CB SER A  95       5.941  18.677  41.094  4.00  1.00            
ATOM    709   OG SER A  95       5.556  17.482  41.757  4.00  1.00            
ATOM    710    C SER A  95       6.154  19.747  38.891  4.00  1.00            
ATOM    711    O SER A  95       5.126  20.296  38.500  4.00  1.00            
ATOM    712    N ASP A  96       7.366  20.303  38.694  4.00  1.00            
ATOM    713   CA ASP A  96       7.512  21.579  38.032  4.00  1.00            
ATOM    714   CB ASP A  96       7.434  21.498  36.497  4.00  1.00            
ATOM    715   CG ASP A  96       8.752  20.926  35.992  4.00  1.00            
ATOM    716  OD1 ASP A  96       9.823  21.457  36.391  4.00  1.00            
ATOM    717  OD2 ASP A  96       8.706  19.940  35.209  4.00  1.00            
ATOM    718    C ASP A  96       6.551  22.640  38.500  4.00  1.00            
ATOM    719    O ASP A  96       5.454  22.778  37.961  4.00  1.00            
ATOM    720    N THR A  97       6.940  23.399  39.554  4.00  1.00            
ATOM    721   CA THR A  97       6.157  24.497  40.071  4.00  1.00            
ATOM    722   CB THR A  97       6.481  24.848  41.494  4.00  1.00            
ATOM    723  OG1 THR A  97       7.819  25.316  41.592  4.00  1.00            
ATOM    724  CG2 THR A  97       6.295  23.599  42.369  4.00  1.00            
ATOM    725    C THR A  97       6.452  25.730  39.269  4.00  1.00            
ATOM    726    O THR A  97       7.389  25.757  38.473  4.00  1.00            
ATOM    727    N ASN A  98       5.618  26.780  39.468  4.00  1.00            
ATOM    728   CA ASN A  98       5.766  28.078  38.863  4.00  1.00            
ATOM    729   CB ASN A  98       6.884  28.925  39.498  4.00  1.00            
ATOM    730   CG ASN A  98       6.637  30.400  39.178  4.00  1.00            
ATOM    731  OD1 ASN A  98       6.355  31.192  40.076  4.00  1.00            
ATOM    732  ND2 ASN A  98       6.749  30.791  37.880  4.00  1.00            
ATOM    733    C ASN A  98       6.064  27.913  37.418  4.00  1.00            
ATOM    734    O ASN A  98       7.106  28.340  36.924  4.00  1.00            
ATOM    735    N GLN A  99       5.160  27.247  36.694  4.00  1.00            
ATOM    736   CA GLN A  99       5.411  27.102  35.302  4.00  1.00            
ATOM    737   CB GLN A  99       4.889  25.783  34.707  4.00  1.00            
ATOM    738   CG GLN A  99       5.801  24.581  34.944  4.00  1.00            
ATOM    739   CD GLN A  99       6.799  24.562  33.795  4.00  1.00            
ATOM    740  OE1 GLN A  99       7.154  25.606  33.249  4.00  1.00            
ATOM    741  NE2 GLN A  99       7.251  23.341  33.402  4.00  1.00            
ATOM    742    C GLN A  99       4.722  28.206  34.577  4.00  1.00            
ATOM    743    O GLN A  99       3.701  28.728  35.022  4.00  1.00            
ATOM    744    N ILE A 100       5.295  28.597  33.425  4.00  1.00            
ATOM    745   CA ILE A 100       4.683  29.616  32.636  4.00  1.00            
ATOM    746   CB ILE A 100       5.631  30.613  32.035  4.00  1.00            
ATOM    747  CG1 ILE A 100       6.330  31.439  33.127  4.00  1.00            
ATOM    748  CG2 ILE A 100       4.843  31.466  31.027  4.00  1.00            
ATOM    749  CD1 ILE A 100       7.414  32.366  32.579  4.00  1.00            
ATOM    750    C ILE A 100       4.041  28.918  31.487  4.00  1.00            
ATOM    751    O ILE A 100       4.666  28.086  30.830  4.00  1.00            
ATOM    752    N PHE A 101       2.752  29.214  31.229  4.00  1.00            
ATOM    753   CA PHE A 101       2.113  28.555  30.131  4.00  1.00            
ATOM    754   CB PHE A 101       1.321  27.304  30.556  4.00  1.00            
ATOM    755   CG PHE A 101       0.101  27.710  31.313  4.00  1.00            
ATOM    756  CD1 PHE A 101       0.189  28.436  32.479  4.00  1.00            
ATOM    757  CD2 PHE A 101      -1.141  27.318  30.867  4.00  1.00            
ATOM    758  CE1 PHE A 101      -0.948  28.789  33.168  4.00  1.00            
ATOM    759  CE2 PHE A 101      -2.281  27.666  31.553  4.00  1.00            
ATOM    760   CZ PHE A 101      -2.185  28.408  32.705  4.00  1.00            
ATOM    761    C PHE A 101       1.175  29.519  29.515  4.00  1.00            
ATOM    762    O PHE A 101       0.923  30.598  30.052  4.00  1.00            
ATOM    763    N GLY A 102       0.642  29.155  28.339  4.00  1.00            
ATOM    764   CA GLY A 102      -0.237  30.081  27.713  4.00  1.00            
ATOM    765    C GLY A 102      -1.588  29.448  27.565  4.00  1.00            
ATOM    766    O GLY A 102      -1.727  28.380  26.971  4.00  1.00            
ATOM    767    N LEU A 103      -2.629  30.109  28.119  4.00  1.00            
ATOM    768   CA LEU A 103      -3.983  29.679  27.908  4.00  1.00            
ATOM    769   CB LEU A 103      -5.018  30.268  28.881  4.00  1.00            
ATOM    770   CG LEU A 103      -4.925  29.726  30.317  4.00  1.00            
ATOM    771  CD1 LEU A 103      -5.995  30.359  31.221  4.00  1.00            
ATOM    772  CD2 LEU A 103      -4.976  28.189  30.334  4.00  1.00            
ATOM    773    C LEU A 103      -4.307  30.241  26.542  4.00  1.00            
ATOM    774    O LEU A 103      -3.582  31.113  26.063  4.00  1.00            
ATOM    775    N SER A 104      -5.376  29.772  25.853  4.00  1.00            
ATOM    776   CA SER A 104      -5.561  30.270  24.508  4.00  1.00            
ATOM    777   CB SER A 104      -5.530  29.152  23.454  4.00  1.00            
ATOM    778   OG SER A 104      -5.723  29.692  22.156  4.00  1.00            
ATOM    779    C SER A 104      -6.893  30.923  24.309  4.00  1.00            
ATOM    780    O SER A 104      -7.942  30.315  24.525  4.00  1.00            
ATOM    781    N GLU A 105      -6.864  32.211  23.907  4.00  1.00            
ATOM    782   CA GLU A 105      -8.036  32.944  23.517  4.00  1.00            
ATOM    783   CB GLU A 105      -7.765  34.455  23.464  4.00  1.00            
ATOM    784   CG GLU A 105      -7.448  35.047  24.840  4.00  1.00            
ATOM    785   CD GLU A 105      -6.767  36.391  24.626  4.00  1.00            
ATOM    786  OE1 GLU A 105      -7.174  37.128  23.691  4.00  1.00            
ATOM    787  OE2 GLU A 105      -5.816  36.690  25.398  4.00  1.00            
ATOM    788    C GLU A 105      -8.443  32.508  22.136  4.00  1.00            
ATOM    789    O GLU A 105      -9.621  32.265  21.881  4.00  1.00            
ATOM    790    N THR A 106      -7.463  32.385  21.205  4.00  1.00            
ATOM    791   CA THR A 106      -7.809  32.086  19.839  4.00  1.00            
ATOM    792   CB THR A 106      -7.690  33.286  18.938  4.00  1.00            
ATOM    793  OG1 THR A 106      -8.510  34.343  19.412  4.00  1.00            
ATOM    794  CG2 THR A 106      -8.117  32.887  17.516  4.00  1.00            
ATOM    795    C THR A 106      -6.885  31.046  19.273  4.00  1.00            
ATOM    796    O THR A 106      -5.663  31.181  19.342  4.00  1.00            
ATOM    797    N GLU A 107      -7.467  29.963  18.712  1.00  1.00            
ATOM    798   CA GLU A 107      -6.749  28.951  17.979  1.00  1.00            
ATOM    799   CB GLU A 107      -6.587  27.635  18.758  1.00  1.00            
ATOM    800   CG GLU A 107      -5.663  27.751  19.972  1.00  1.00            
ATOM    801   CD GLU A 107      -5.667  26.409  20.692  1.00  1.00            
ATOM    802  OE1 GLU A 107      -5.473  25.369  20.008  1.00  1.00            
ATOM    803  OE2 GLU A 107      -5.875  26.407  21.935  1.00  1.00            
ATOM    804    C GLU A 107      -7.665  28.664  16.804  1.00  1.00            
ATOM    805    O GLU A 107      -8.512  27.773  16.853  1.00  1.00            
ATOM    806    N PRO A 108      -7.519  29.446  15.766  1.00  1.00            
ATOM    807   CA PRO A 108      -8.430  29.472  14.632  1.00  1.00            
ATOM    808   CD PRO A 108      -6.786  30.691  15.910  1.00  1.00            
ATOM    809   CB PRO A 108      -8.280  30.874  14.029  1.00  1.00            
ATOM    810   CG PRO A 108      -6.933  31.391  14.554  1.00  1.00            
ATOM    811    C PRO A 108      -8.559  28.452  13.543  1.00  1.00            
ATOM    812    O PRO A 108      -9.657  28.350  12.998  1.00  1.00            
ATOM    813    N GLY A 109      -7.513  27.696  13.174  1.00  1.00            
ATOM    814   CA GLY A 109      -7.679  26.938  11.963  1.00  1.00            
ATOM    815    C GLY A 109      -8.404  25.657  12.184  1.00  1.00            
ATOM    816    O GLY A 109      -8.613  25.211  13.311  1.00  1.00            
ATOM    817    N SER A 110      -8.800  25.040  11.052  2.00  1.00            
ATOM    818   CA SER A 110      -9.438  23.760  11.035  2.00  1.00            
ATOM    819   CB SER A 110      -9.887  23.327   9.628  2.00  1.00            
ATOM    820   OG SER A 110      -8.755  23.117   8.797  2.00  1.00            
ATOM    821    C SER A 110      -8.377  22.810  11.472  2.00  1.00            
ATOM    822    O SER A 110      -8.649  21.708  11.946  2.00  1.00            
ATOM    823    N PHE A 111      -7.117  23.262  11.339  2.00  1.00            
ATOM    824   CA PHE A 111      -5.972  22.446  11.589  2.00  1.00            
ATOM    825   CB PHE A 111      -4.656  23.158  11.236  2.00  1.00            
ATOM    826   CG PHE A 111      -4.623  23.214   9.744  2.00  1.00            
ATOM    827  CD1 PHE A 111      -5.274  24.210   9.051  2.00  1.00            
ATOM    828  CD2 PHE A 111      -3.939  22.253   9.035  2.00  1.00            
ATOM    829  CE1 PHE A 111      -5.236  24.244   7.675  2.00  1.00            
ATOM    830  CE2 PHE A 111      -3.898  22.282   7.661  2.00  1.00            
ATOM    831   CZ PHE A 111      -4.548  23.280   6.976  2.00  1.00            
ATOM    832    C PHE A 111      -5.915  21.949  13.016  2.00  1.00            
ATOM    833    O PHE A 111      -5.734  20.752  13.237  2.00  1.00            
ATOM    834    N LEU A 112      -6.074  22.834  14.023  2.00  1.00            
ATOM    835   CA LEU A 112      -5.996  22.445  15.415  2.00  1.00            
ATOM    836   CB LEU A 112      -6.041  23.667  16.358  2.00  1.00            
ATOM    837   CG LEU A 112      -5.878  23.363  17.864  2.00  1.00            
ATOM    838  CD1 LEU A 112      -7.098  22.641  18.456  2.00  1.00            
ATOM    839  CD2 LEU A 112      -4.555  22.630  18.137  2.00  1.00            
ATOM    840    C LEU A 112      -7.147  21.560  15.724  2.00  1.00            
ATOM    841    O LEU A 112      -7.014  20.587  16.466  2.00  1.00            
ATOM    842    N TYR A 113      -8.309  21.875  15.133  2.00  1.00            
ATOM    843   CA TYR A 113      -9.493  21.121  15.396  2.00  1.00            
ATOM    844   CB TYR A 113     -10.668  21.585  14.509  2.00  1.00            
ATOM    845   CG TYR A 113     -11.763  20.571  14.524  2.00  1.00            
ATOM    846  CD1 TYR A 113     -11.755  19.535  13.617  2.00  1.00            
ATOM    847  CD2 TYR A 113     -12.803  20.654  15.423  2.00  1.00            
ATOM    848  CE1 TYR A 113     -12.752  18.590  13.609  2.00  1.00            
ATOM    849  CE2 TYR A 113     -13.806  19.711  15.420  2.00  1.00            
ATOM    850   CZ TYR A 113     -13.782  18.678  14.512  2.00  1.00            
ATOM    851   OH TYR A 113     -14.807  17.707  14.503  2.00  1.00            
ATOM    852    C TYR A 113      -9.189  19.713  15.046  2.00  1.00            
ATOM    853    O TYR A 113      -9.477  18.789  15.805  2.00  1.00            
ATOM    854    N TYR A 114      -8.570  19.527  13.875  2.00  1.00            
ATOM    855   CA TYR A 114      -8.315  18.212  13.400  2.00  1.00            
ATOM    856   CB TYR A 114      -7.828  18.170  11.938  2.00  1.00            
ATOM    857   CG TYR A 114      -7.468  16.755  11.624  2.00  1.00            
ATOM    858  CD1 TYR A 114      -8.441  15.811  11.385  2.00  1.00            
ATOM    859  CD2 TYR A 114      -6.146  16.371  11.557  2.00  1.00            
ATOM    860  CE1 TYR A 114      -8.103  14.509  11.095  2.00  1.00            
ATOM    861  CE2 TYR A 114      -5.800  15.071  11.266  2.00  1.00            
ATOM    862   CZ TYR A 114      -6.781  14.136  11.036  2.00  1.00            
ATOM    863   OH TYR A 114      -6.430  12.801  10.737  2.00  1.00            
ATOM    864    C TYR A 114      -7.307  17.458  14.206  2.00  1.00            
ATOM    865    O TYR A 114      -7.525  16.294  14.530  2.00  1.00            
ATOM    866    N ALA A 115      -6.189  18.099  14.563  1.00  1.00            
ATOM    867   CA ALA A 115      -5.165  17.328  15.188  1.00  1.00            
ATOM    868   CB ALA A 115      -3.864  18.115  15.456  1.00  1.00            
ATOM    869    C ALA A 115      -5.658  16.793  16.485  1.00  1.00            
ATOM    870    O ALA A 115      -6.532  17.339  17.162  1.00  1.00            
ATOM    871    N PRO A 116      -5.089  15.659  16.783  1.00  1.00            
ATOM    872   CA PRO A 116      -5.360  14.918  17.984  1.00  1.00            
ATOM    873   CD PRO A 116      -4.513  14.835  15.742  1.00  1.00            
ATOM    874   CB PRO A 116      -4.819  13.506  17.732  1.00  1.00            
ATOM    875   CG PRO A 116      -3.909  13.643  16.496  1.00  1.00            
ATOM    876    C PRO A 116      -4.868  15.532  19.258  1.00  1.00            
ATOM    877    O PRO A 116      -5.278  15.062  20.319  1.00  1.00            
ATOM    878    N PHE A 117      -4.003  16.571  19.226  1.00  1.00            
ATOM    879   CA PHE A 117      -3.441  17.001  20.475  1.00  1.00            
ATOM    880   CB PHE A 117      -1.914  17.198  20.422  1.00  1.00            
ATOM    881   CG PHE A 117      -1.658  18.393  19.570  1.00  1.00            
ATOM    882  CD1 PHE A 117      -1.582  18.280  18.202  1.00  1.00            
ATOM    883  CD2 PHE A 117      -1.503  19.633  20.147  1.00  1.00            
ATOM    884  CE1 PHE A 117      -1.349  19.389  17.421  1.00  1.00            
ATOM    885  CE2 PHE A 117      -1.270  20.742  19.372  1.00  1.00            
ATOM    886   CZ PHE A 117      -1.191  20.622  18.006  1.00  1.00            
ATOM    887    C PHE A 117      -4.004  18.287  20.929  1.00  1.00            
ATOM    888    O PHE A 117      -4.399  19.150  20.147  1.00  1.00            
ATOM    889    N ASP A 118      -4.075  18.395  22.261  1.00  1.00            
ATOM    890   CA ASP A 118      -4.560  19.556  22.913  1.00  1.00            
ATOM    891   CB ASP A 118      -4.717  19.348  24.430  1.00  1.00            
ATOM    892   CG ASP A 118      -5.832  18.345  24.678  1.00  1.00            
ATOM    893  OD1 ASP A 118      -6.733  18.234  23.807  1.00  1.00            
ATOM    894  OD2 ASP A 118      -5.796  17.674  25.746  1.00  1.00            
ATOM    895    C ASP A 118      -3.625  20.690  22.768  1.00  1.00            
ATOM    896    O ASP A 118      -4.026  21.802  22.427  1.00  1.00            
ATOM    897    N GLY A 119      -2.329  20.439  22.997  4.00  1.00            
ATOM    898   CA GLY A 119      -1.510  21.597  23.024  4.00  1.00            
ATOM    899    C GLY A 119      -0.134  21.260  22.662  4.00  1.00            
ATOM    900    O GLY A 119       0.183  20.141  22.263  4.00  1.00            
ATOM    901    N ILE A 120       0.725  22.273  22.810  4.00  1.00            
ATOM    902   CA ILE A 120       2.061  22.079  22.402  4.00  1.00            
ATOM    903   CB ILE A 120       2.465  22.974  21.264  4.00  1.00            
ATOM    904  CG1 ILE A 120       3.845  22.574  20.720  4.00  1.00            
ATOM    905  CG2 ILE A 120       2.384  24.431  21.745  4.00  1.00            
ATOM    906  CD1 ILE A 120       4.184  23.248  19.391  4.00  1.00            
ATOM    907    C ILE A 120       2.991  22.362  23.530  4.00  1.00            
ATOM    908    O ILE A 120       2.733  23.215  24.378  4.00  1.00            
ATOM    909    N LEU A 121       4.104  21.606  23.563  4.00  1.00            
ATOM    910   CA LEU A 121       5.105  21.786  24.568  4.00  1.00            
ATOM    911   CB LEU A 121       5.410  20.470  25.325  4.00  1.00            
ATOM    912   CG LEU A 121       6.172  20.569  26.669  4.00  1.00            
ATOM    913  CD1 LEU A 121       6.449  19.165  27.231  4.00  1.00            
ATOM    914  CD2 LEU A 121       7.447  21.420  26.606  4.00  1.00            
ATOM    915    C LEU A 121       6.336  22.197  23.798  4.00  1.00            
ATOM    916    O LEU A 121       6.526  21.744  22.670  4.00  1.00            
ATOM    917    N GLY A 122       7.206  23.079  24.350  4.00  1.00            
ATOM    918   CA GLY A 122       8.331  23.499  23.557  4.00  1.00            
ATOM    919    C GLY A 122       9.634  23.230  24.235  4.00  1.00            
ATOM    920    O GLY A 122       9.898  23.711  25.335  4.00  1.00            
ATOM    921    N LEU A 123      10.485  22.432  23.555  1.00  1.00            
ATOM    922   CA LEU A 123      11.844  22.242  23.963  1.00  1.00            
ATOM    923   CB LEU A 123      12.280  20.771  24.084  1.00  1.00            
ATOM    924   CG LEU A 123      11.648  20.058  25.293  1.00  1.00            
ATOM    925  CD1 LEU A 123      12.165  18.617  25.439  1.00  1.00            
ATOM    926  CD2 LEU A 123      11.846  20.879  26.576  1.00  1.00            
ATOM    927    C LEU A 123      12.611  22.879  22.844  1.00  1.00            
ATOM    928    O LEU A 123      12.835  22.280  21.792  1.00  1.00            
ATOM    929    N ALA A 124      13.007  24.142  23.067  1.00  1.00            
ATOM    930   CA ALA A 124      13.709  24.999  22.152  1.00  1.00            
ATOM    931   CB ALA A 124      12.794  25.961  21.377  1.00  1.00            
ATOM    932    C ALA A 124      14.502  25.814  23.091  1.00  1.00            
ATOM    933    O ALA A 124      14.735  25.409  24.228  1.00  1.00            
ATOM    934    N TYR A 125      14.959  26.987  22.653  1.00  1.00            
ATOM    935   CA TYR A 125      15.742  27.708  23.587  1.00  1.00            
ATOM    936   CB TYR A 125      17.137  28.060  23.028  1.00  1.00            
ATOM    937   CG TYR A 125      18.054  28.445  24.142  1.00  1.00            
ATOM    938  CD1 TYR A 125      18.593  27.470  24.949  1.00  1.00            
ATOM    939  CD2 TYR A 125      18.401  29.757  24.374  1.00  1.00            
ATOM    940  CE1 TYR A 125      19.449  27.793  25.977  1.00  1.00            
ATOM    941  CE2 TYR A 125      19.258  30.088  25.401  1.00  1.00            
ATOM    942   CZ TYR A 125      19.782  29.104  26.206  1.00  1.00            
ATOM    943   OH TYR A 125      20.659  29.437  27.260  1.00  1.00            
ATOM    944    C TYR A 125      15.007  28.966  23.842  1.00  1.00            
ATOM    945    O TYR A 125      14.084  29.329  23.121  1.00  1.00            
ATOM    946    N PRO A 126      15.364  29.627  24.893  2.00  1.00            
ATOM    947   CA PRO A 126      14.753  30.894  25.137  2.00  1.00            
ATOM    948   CD PRO A 126      15.723  28.950  26.127  2.00  1.00            
ATOM    949   CB PRO A 126      15.114  31.264  26.569  2.00  1.00            
ATOM    950   CG PRO A 126      15.267  29.894  27.253  2.00  1.00            
ATOM    951    C PRO A 126      15.386  31.750  24.094  2.00  1.00            
ATOM    952    O PRO A 126      16.336  31.309  23.450  2.00  1.00            
ATOM    953    N SER A 127      14.912  32.987  23.951  2.00  1.00            
ATOM    954   CA SER A 127      15.281  33.846  22.873  2.00  1.00            
ATOM    955   CB SER A 127      16.766  33.809  22.455  2.00  1.00            
ATOM    956   OG SER A 127      17.004  34.757  21.423  2.00  1.00            
ATOM    957    C SER A 127      14.421  33.434  21.725  2.00  1.00            
ATOM    958    O SER A 127      14.271  34.179  20.758  2.00  1.00            
ATOM    959    N ILE A 128      13.800  32.235  21.805  2.00  1.00            
ATOM    960   CA ILE A 128      12.785  31.960  20.834  2.00  1.00            
ATOM    961   CB ILE A 128      13.127  30.883  19.837  2.00  1.00            
ATOM    962  CG1 ILE A 128      13.337  29.518  20.498  2.00  1.00            
ATOM    963  CG2 ILE A 128      14.344  31.377  19.037  2.00  1.00            
ATOM    964  CD1 ILE A 128      13.413  28.365  19.501  2.00  1.00            
ATOM    965    C ILE A 128      11.538  31.605  21.590  2.00  1.00            
ATOM    966    O ILE A 128      10.957  30.542  21.388  2.00  1.00            
ATOM    967    N SER A 129      11.070  32.538  22.448  1.00  1.00            
ATOM    968   CA SER A 129       9.890  32.361  23.255  1.00  1.00            
ATOM    969   CB SER A 129      10.175  32.384  24.766  1.00  1.00            
ATOM    970   OG SER A 129      10.659  33.664  25.143  1.00  1.00            
ATOM    971    C SER A 129       9.065  33.573  22.974  1.00  1.00            
ATOM    972    O SER A 129       9.593  34.618  22.597  1.00  1.00            
ATOM    973    N ALA A 130       7.735  33.462  23.111  2.00  1.00            
ATOM    974   CA ALA A 130       6.919  34.580  22.751  2.00  1.00            
ATOM    975   CB ALA A 130       5.419  34.235  22.748  2.00  1.00            
ATOM    976    C ALA A 130       7.097  35.769  23.638  2.00  1.00            
ATOM    977    O ALA A 130       7.329  36.872  23.146  2.00  1.00            
ATOM    978    N SER A 131       7.008  35.603  24.971  2.00  1.00            
ATOM    979   CA SER A 131       7.121  36.802  25.749  2.00  1.00            
ATOM    980   CB SER A 131       5.770  37.293  26.299  2.00  1.00            
ATOM    981   OG SER A 131       4.915  37.672  25.231  2.00  1.00            
ATOM    982    C SER A 131       7.991  36.524  26.925  2.00  1.00            
ATOM    983    O SER A 131       7.565  36.657  28.071  2.00  1.00            
ATOM    984    N GLY A 132       9.248  36.136  26.664  2.00  1.00            
ATOM    985   CA GLY A 132      10.164  35.938  27.741  2.00  1.00            
ATOM    986    C GLY A 132       9.652  34.839  28.612  2.00  1.00            
ATOM    987    O GLY A 132      10.109  34.669  29.741  2.00  1.00            
ATOM    988    N ALA A 133       8.683  34.051  28.114  1.00  1.00            
ATOM    989   CA ALA A 133       8.179  32.994  28.937  1.00  1.00            
ATOM    990   CB ALA A 133       6.960  32.269  28.340  1.00  1.00            
ATOM    991    C ALA A 133       9.287  31.997  29.052  1.00  1.00            
ATOM    992    O ALA A 133      10.113  31.870  28.149  1.00  1.00            
ATOM    993    N THR A 134       9.356  31.264  30.186  1.00  1.00            
ATOM    994   CA THR A 134      10.403  30.293  30.334  1.00  1.00            
ATOM    995   CB THR A 134      10.912  30.161  31.739  1.00  1.00            
ATOM    996  OG1 THR A 134       9.865  29.757  32.606  1.00  1.00            
ATOM    997  CG2 THR A 134      11.488  31.514  32.186  1.00  1.00            
ATOM    998    C THR A 134       9.823  28.961  29.950  1.00  1.00            
ATOM    999    O THR A 134       8.913  28.446  30.597  1.00  1.00            
ATOM   1000    N PRO A 135      10.352  28.395  28.896  1.00  1.00            
ATOM   1001   CA PRO A 135       9.921  27.123  28.369  1.00  1.00            
ATOM   1002   CD PRO A 135      11.653  28.792  28.386  1.00  1.00            
ATOM   1003   CB PRO A 135      10.809  26.884  27.150  1.00  1.00            
ATOM   1004   CG PRO A 135      12.119  27.604  27.526  1.00  1.00            
ATOM   1005    C PRO A 135      10.158  26.058  29.405  1.00  1.00            
ATOM   1006    O PRO A 135      10.984  26.272  30.292  1.00  1.00            
ATOM   1007    N VAL A 136       9.434  24.918  29.330  2.00  1.00            
ATOM   1008   CA VAL A 136       9.636  23.820  30.248  2.00  1.00            
ATOM   1009   CB VAL A 136       8.502  22.832  30.220  2.00  1.00            
ATOM   1010  CG1 VAL A 136       8.819  21.668  31.174  2.00  1.00            
ATOM   1011  CG2 VAL A 136       7.198  23.572  30.546  2.00  1.00            
ATOM   1012    C VAL A 136      10.839  23.107  29.744  2.00  1.00            
ATOM   1013    O VAL A 136      10.852  22.603  28.622  2.00  1.00            
ATOM   1014    N PHE A 137      11.872  23.047  30.599  2.00  1.00            
ATOM   1015   CA PHE A 137      13.170  22.573  30.232  2.00  1.00            
ATOM   1016   CB PHE A 137      13.540  23.038  28.809  2.00  1.00            
ATOM   1017   CG PHE A 137      14.886  22.577  28.368  2.00  1.00            
ATOM   1018  CD1 PHE A 137      16.026  23.228  28.774  2.00  1.00            
ATOM   1019  CD2 PHE A 137      15.004  21.493  27.527  2.00  1.00            
ATOM   1020  CE1 PHE A 137      17.265  22.802  28.356  2.00  1.00            
ATOM   1021  CE2 PHE A 137      16.242  21.070  27.105  2.00  1.00            
ATOM   1022   CZ PHE A 137      17.377  21.721  27.520  2.00  1.00            
ATOM   1023    C PHE A 137      13.969  23.444  31.133  2.00  1.00            
ATOM   1024    O PHE A 137      14.560  23.009  32.120  2.00  1.00            
ATOM   1025    N ASP A 138      13.952  24.743  30.770  2.00  1.00            
ATOM   1026   CA ASP A 138      14.616  25.788  31.479  2.00  1.00            
ATOM   1027   CB ASP A 138      14.433  27.176  30.846  2.00  1.00            
ATOM   1028   CG ASP A 138      15.296  27.243  29.599  2.00  1.00            
ATOM   1029  OD1 ASP A 138      15.279  26.264  28.806  2.00  1.00            
ATOM   1030  OD2 ASP A 138      16.006  28.271  29.439  2.00  1.00            
ATOM   1031    C ASP A 138      14.063  25.877  32.868  2.00  1.00            
ATOM   1032    O ASP A 138      14.827  25.974  33.828  2.00  1.00            
ATOM   1033    N ASN A 139      12.724  25.826  33.034  2.00  1.00            
ATOM   1034   CA ASN A 139      12.199  25.970  34.364  2.00  1.00            
ATOM   1035   CB ASN A 139      10.661  26.000  34.473  2.00  1.00            
ATOM   1036   CG ASN A 139      10.110  24.621  34.168  2.00  1.00            
ATOM   1037  OD1 ASN A 139      10.182  24.144  33.038  2.00  1.00            
ATOM   1038  ND2 ASN A 139       9.540  23.959  35.211  2.00  1.00            
ATOM   1039    C ASN A 139      12.692  24.807  35.162  2.00  1.00            
ATOM   1040    O ASN A 139      13.020  24.944  36.341  2.00  1.00            
ATOM   1041    N LEU A 140      12.779  23.623  34.522  2.00  1.00            
ATOM   1042   CA LEU A 140      13.203  22.443  35.221  2.00  1.00            
ATOM   1043   CB LEU A 140      13.248  21.170  34.348  2.00  1.00            
ATOM   1044   CG LEU A 140      11.877  20.631  33.900  2.00  1.00            
ATOM   1045  CD1 LEU A 140      11.189  21.599  32.930  2.00  1.00            
ATOM   1046  CD2 LEU A 140      11.996  19.205  33.331  2.00  1.00            
ATOM   1047    C LEU A 140      14.594  22.633  35.740  2.00  1.00            
ATOM   1048    O LEU A 140      14.870  22.267  36.876  2.00  1.00            
ATOM   1049    N TRP A 141      15.508  23.174  34.909  2.00  1.00            
ATOM   1050   CA TRP A 141      16.896  23.404  35.234  2.00  1.00            
ATOM   1051   CB TRP A 141      17.708  23.827  34.006  2.00  1.00            
ATOM   1052   CG TRP A 141      19.137  24.177  34.332  2.00  1.00            
ATOM   1053  CD2 TRP A 141      20.210  23.226  34.350  2.00  1.00            
ATOM   1054  CD1 TRP A 141      19.683  25.386  34.644  2.00  1.00            
ATOM   1055  NE1 TRP A 141      21.035  25.249  34.858  2.00  1.00            
ATOM   1056  CE2 TRP A 141      21.372  23.924  34.679  2.00  1.00            
ATOM   1057  CE3 TRP A 141      20.226  21.884  34.109  2.00  1.00            
ATOM   1058  CZ2 TRP A 141      22.574  23.285  34.773  2.00  1.00            
ATOM   1059  CZ3 TRP A 141      21.440  21.242  34.206  2.00  1.00            
ATOM   1060  CH2 TRP A 141      22.592  21.929  34.532  2.00  1.00            
ATOM   1061    C TRP A 141      17.065  24.502  36.228  2.00  1.00            
ATOM   1062    O TRP A 141      17.955  24.433  37.074  2.00  1.00            
ATOM   1063    N ASP A 142      16.256  25.573  36.121  2.00  1.00            
ATOM   1064   CA ASP A 142      16.467  26.676  37.010  2.00  1.00            
ATOM   1065   CB ASP A 142      15.475  27.825  36.783  2.00  1.00            
ATOM   1066   CG ASP A 142      15.871  28.497  35.476  2.00  1.00            
ATOM   1067  OD1 ASP A 142      17.074  28.409  35.113  2.00  1.00            
ATOM   1068  OD2 ASP A 142      14.981  29.105  34.825  2.00  1.00            
ATOM   1069    C ASP A 142      16.295  26.166  38.393  2.00  1.00            
ATOM   1070    O ASP A 142      17.151  26.380  39.250  2.00  1.00            
ATOM   1071    N GLN A 143      15.189  25.449  38.648  3.00  1.00            
ATOM   1072   CA GLN A 143      15.126  24.831  39.930  3.00  1.00            
ATOM   1073   CB GLN A 143      13.714  24.426  40.382  3.00  1.00            
ATOM   1074   CG GLN A 143      12.831  25.641  40.683  3.00  1.00            
ATOM   1075   CD GLN A 143      11.470  25.152  41.149  3.00  1.00            
ATOM   1076  OE1 GLN A 143      10.751  24.479  40.413  3.00  1.00            
ATOM   1077  NE2 GLN A 143      11.106  25.500  42.412  3.00  1.00            
ATOM   1078    C GLN A 143      16.027  23.656  39.764  3.00  1.00            
ATOM   1079    O GLN A 143      16.336  23.288  38.638  3.00  1.00            
ATOM   1080    N GLY A 144      16.548  23.036  40.828  3.00  1.00            
ATOM   1081   CA GLY A 144      17.471  22.009  40.441  3.00  1.00            
ATOM   1082    C GLY A 144      16.739  20.715  40.336  3.00  1.00            
ATOM   1083    O GLY A 144      17.069  19.750  41.022  3.00  1.00            
ATOM   1084    N LEU A 145      15.713  20.663  39.466  1.00  1.00            
ATOM   1085   CA LEU A 145      14.998  19.432  39.315  1.00  1.00            
ATOM   1086   CB LEU A 145      13.670  19.543  38.545  1.00  1.00            
ATOM   1087   CG LEU A 145      12.543  20.257  39.315  1.00  1.00            
ATOM   1088  CD1 LEU A 145      12.148  19.487  40.585  1.00  1.00            
ATOM   1089  CD2 LEU A 145      12.900  21.717  39.594  1.00  1.00            
ATOM   1090    C LEU A 145      15.813  18.394  38.601  1.00  1.00            
ATOM   1091    O LEU A 145      15.910  17.256  39.060  1.00  1.00            
ATOM   1092    N VAL A 146      16.449  18.766  37.470  1.00  1.00            
ATOM   1093   CA VAL A 146      17.105  17.794  36.635  1.00  1.00            
ATOM   1094   CB VAL A 146      17.032  18.130  35.175  1.00  1.00            
ATOM   1095  CG1 VAL A 146      15.556  18.128  34.744  1.00  1.00            
ATOM   1096  CG2 VAL A 146      17.747  19.475  34.951  1.00  1.00            
ATOM   1097    C VAL A 146      18.555  17.716  36.974  1.00  1.00            
ATOM   1098    O VAL A 146      19.179  18.700  37.366  1.00  1.00            
ATOM   1099    N SER A 147      19.116  16.498  36.835  1.00  1.00            
ATOM   1100   CA SER A 147      20.501  16.255  37.100  1.00  1.00            
ATOM   1101   CB SER A 147      20.874  14.776  36.916  1.00  1.00            
ATOM   1102   OG SER A 147      22.253  14.580  37.189  1.00  1.00            
ATOM   1103    C SER A 147      21.322  17.051  36.131  1.00  1.00            
ATOM   1104    O SER A 147      22.081  17.932  36.532  1.00  1.00            
ATOM   1105    N GLN A 148      21.167  16.772  34.820  1.00  1.00            
ATOM   1106   CA GLN A 148      21.929  17.467  33.818  1.00  1.00            
ATOM   1107   CB GLN A 148      22.852  16.558  32.986  1.00  1.00            
ATOM   1108   CG GLN A 148      22.129  15.523  32.124  1.00  1.00            
ATOM   1109   CD GLN A 148      23.199  14.612  31.539  1.00  1.00            
ATOM   1110  OE1 GLN A 148      24.376  14.728  31.879  1.00  1.00            
ATOM   1111  NE2 GLN A 148      22.787  13.673  30.646  1.00  1.00            
ATOM   1112    C GLN A 148      20.951  18.113  32.904  1.00  1.00            
ATOM   1113    O GLN A 148      19.808  17.674  32.789  1.00  1.00            
ATOM   1114    N ASP A 149      21.379  19.199  32.240  1.00  1.00            
ATOM   1115   CA ASP A 149      20.457  19.895  31.403  1.00  1.00            
ATOM   1116   CB ASP A 149      20.787  21.387  31.259  1.00  1.00            
ATOM   1117   CG ASP A 149      22.199  21.540  30.716  1.00  1.00            
ATOM   1118  OD1 ASP A 149      22.850  20.509  30.393  1.00  1.00            
ATOM   1119  OD2 ASP A 149      22.648  22.713  30.628  1.00  1.00            
ATOM   1120    C ASP A 149      20.412  19.247  30.060  1.00  1.00            
ATOM   1121    O ASP A 149      20.805  19.838  29.054  1.00  1.00            
ATOM   1122    N LEU A 150      19.900  18.002  30.008  4.00  1.00            
ATOM   1123   CA LEU A 150      19.825  17.345  28.741  4.00  1.00            
ATOM   1124   CB LEU A 150      20.925  16.297  28.497  4.00  1.00            
ATOM   1125   CG LEU A 150      22.345  16.881  28.402  4.00  1.00            
ATOM   1126  CD1 LEU A 150      22.781  17.511  29.735  4.00  1.00            
ATOM   1127  CD2 LEU A 150      23.339  15.833  27.879  4.00  1.00            
ATOM   1128    C LEU A 150      18.556  16.610  28.639  4.00  1.00            
ATOM   1129    O LEU A 150      17.906  16.292  29.634  4.00  1.00            
ATOM   1130    N PHE A 151      18.165  16.343  27.387  4.00  1.00            
ATOM   1131   CA PHE A 151      16.993  15.570  27.211  4.00  1.00            
ATOM   1132   CB PHE A 151      15.733  16.405  26.931  4.00  1.00            
ATOM   1133   CG PHE A 151      15.457  17.234  28.140  4.00  1.00            
ATOM   1134  CD1 PHE A 151      16.144  18.405  28.347  4.00  1.00            
ATOM   1135  CD2 PHE A 151      14.514  16.852  29.069  4.00  1.00            
ATOM   1136  CE1 PHE A 151      15.906  19.189  29.451  4.00  1.00            
ATOM   1137  CE2 PHE A 151      14.270  17.630  30.178  4.00  1.00            
ATOM   1138   CZ PHE A 151      14.966  18.800  30.373  4.00  1.00            
ATOM   1139    C PHE A 151      17.212  14.675  26.053  4.00  1.00            
ATOM   1140    O PHE A 151      18.033  14.945  25.179  4.00  1.00            
ATOM   1141    N SER A 152      16.471  13.557  26.030  4.00  1.00            
ATOM   1142   CA SER A 152      16.657  12.664  24.941  4.00  1.00            
ATOM   1143   CB SER A 152      17.336  11.343  25.340  4.00  1.00            
ATOM   1144   OG SER A 152      18.663  11.590  25.783  4.00  1.00            
ATOM   1145    C SER A 152      15.313  12.319  24.389  4.00  1.00            
ATOM   1146    O SER A 152      14.332  12.231  25.127  4.00  1.00            
ATOM   1147    N VAL A 153      15.230  12.128  23.057  4.00  1.00            
ATOM   1148   CA VAL A 153      13.970  11.766  22.484  4.00  1.00            
ATOM   1149   CB VAL A 153      13.420  12.766  21.511  4.00  1.00            
ATOM   1150  CG1 VAL A 153      12.152  12.177  20.870  4.00  1.00            
ATOM   1151  CG2 VAL A 153      13.166  14.083  22.264  4.00  1.00            
ATOM   1152    C VAL A 153      14.140  10.472  21.765  4.00  1.00            
ATOM   1153    O VAL A 153      15.120  10.251  21.054  4.00  1.00            
ATOM   1154    N TYR A 154      13.164   9.571  21.973  4.00  1.00            
ATOM   1155   CA TYR A 154      13.123   8.289  21.344  4.00  1.00            
ATOM   1156   CB TYR A 154      12.906   7.167  22.377  4.00  1.00            
ATOM   1157   CG TYR A 154      12.734   5.841  21.718  4.00  1.00            
ATOM   1158  CD1 TYR A 154      13.823   5.136  21.263  4.00  1.00            
ATOM   1159  CD2 TYR A 154      11.479   5.291  21.581  4.00  1.00            
ATOM   1160  CE1 TYR A 154      13.665   3.905  20.670  4.00  1.00            
ATOM   1161  CE2 TYR A 154      11.311   4.061  20.989  4.00  1.00            
ATOM   1162   CZ TYR A 154      12.407   3.368  20.532  4.00  1.00            
ATOM   1163   OH TYR A 154      12.239   2.106  19.926  4.00  1.00            
ATOM   1164    C TYR A 154      11.901   8.344  20.473  4.00  1.00            
ATOM   1165    O TYR A 154      10.778   8.369  20.976  4.00  1.00            
ATOM   1166    N LEU A 155      12.082   8.371  19.140  1.00  1.00            
ATOM   1167   CA LEU A 155      10.957   8.442  18.244  1.00  1.00            
ATOM   1168   CB LEU A 155      11.263   9.338  17.027  1.00  1.00            
ATOM   1169   CG LEU A 155      10.066   9.743  16.142  1.00  1.00            
ATOM   1170  CD1 LEU A 155      10.542  10.606  14.960  1.00  1.00            
ATOM   1171  CD2 LEU A 155       9.219   8.546  15.690  1.00  1.00            
ATOM   1172    C LEU A 155      10.794   7.026  17.765  1.00  1.00            
ATOM   1173    O LEU A 155      11.780   6.332  17.523  1.00  1.00            
ATOM   1174    N SER A 156       9.537   6.550  17.652  1.00  1.00            
ATOM   1175   CA SER A 156       9.260   5.184  17.293  1.00  1.00            
ATOM   1176   CB SER A 156       8.022   4.619  18.008  1.00  1.00            
ATOM   1177   OG SER A 156       6.862   5.327  17.600  1.00  1.00            
ATOM   1178    C SER A 156       9.030   5.027  15.812  1.00  1.00            
ATOM   1179    O SER A 156       9.482   5.845  15.011  1.00  1.00            
ATOM   1180    N SER A 157       8.299   3.945  15.425  1.00  1.00            
ATOM   1181   CA SER A 157       8.159   3.551  14.043  1.00  1.00            
ATOM   1182   CB SER A 157       8.780   2.173  13.751  1.00  1.00            
ATOM   1183   OG SER A 157       8.860   1.955  12.349  1.00  1.00            
ATOM   1184    C SER A 157       6.744   3.520  13.563  1.00  1.00            
ATOM   1185    O SER A 157       6.030   4.520  13.629  1.00  1.00            
ATOM   1186    N ASN A 158       6.326   2.338  13.048  3.00  1.00            
ATOM   1187   CA ASN A 158       5.093   2.177  12.334  3.00  1.00            
ATOM   1188   CB ASN A 158       4.736   0.708  12.053  3.00  1.00            
ATOM   1189   CG ASN A 158       3.610   0.692  11.027  3.00  1.00            
ATOM   1190  OD1 ASN A 158       2.807   1.621  10.947  3.00  1.00            
ATOM   1191  ND2 ASN A 158       3.554  -0.394  10.212  3.00  1.00            
ATOM   1192    C ASN A 158       3.985   2.764  13.144  3.00  1.00            
ATOM   1193    O ASN A 158       3.249   3.626  12.667  3.00  1.00            
ATOM   1194    N ASP A 159       3.841   2.325  14.400  3.00  1.00            
ATOM   1195   CA ASP A 159       2.843   2.913  15.239  3.00  1.00            
ATOM   1196   CB ASP A 159       1.404   2.548  14.827  3.00  1.00            
ATOM   1197   CG ASP A 159       1.231   1.039  14.956  3.00  1.00            
ATOM   1198  OD1 ASP A 159       1.907   0.293  14.196  3.00  1.00            
ATOM   1199  OD2 ASP A 159       0.433   0.614  15.833  3.00  1.00            
ATOM   1200    C ASP A 159       3.068   2.290  16.580  3.00  1.00            
ATOM   1201    O ASP A 159       2.130   2.041  17.337  3.00  1.00            
ATOM   1202    N ASP A 160       4.349   2.060  16.921  1.00  1.00            
ATOM   1203   CA ASP A 160       4.679   1.362  18.127  1.00  1.00            
ATOM   1204   CB ASP A 160       6.180   1.053  18.269  1.00  1.00            
ATOM   1205   CG ASP A 160       6.579   0.018  17.228  1.00  1.00            
ATOM   1206  OD1 ASP A 160       5.669  -0.671  16.693  1.00  1.00            
ATOM   1207  OD2 ASP A 160       7.804  -0.095  16.953  1.00  1.00            
ATOM   1208    C ASP A 160       4.328   2.218  19.302  1.00  1.00            
ATOM   1209    O ASP A 160       4.224   3.439  19.204  1.00  1.00            
ATOM   1210    N SER A 161       4.108   1.553  20.454  1.00  1.00            
ATOM   1211   CA SER A 161       3.751   2.194  21.686  1.00  1.00            
ATOM   1212   CB SER A 161       3.363   1.182  22.778  1.00  1.00            
ATOM   1213   OG SER A 161       2.225   0.437  22.373  1.00  1.00            
ATOM   1214    C SER A 161       4.908   2.993  22.211  1.00  1.00            
ATOM   1215    O SER A 161       4.738   4.139  22.620  1.00  1.00            
ATOM   1216    N GLY A 162       6.122   2.405  22.197  1.00  1.00            
ATOM   1217   CA GLY A 162       7.265   3.038  22.799  1.00  1.00            
ATOM   1218    C GLY A 162       7.680   4.254  22.032  1.00  1.00            
ATOM   1219    O GLY A 162       7.780   4.246  20.805  1.00  1.00            
ATOM   1220    N SER A 163       7.929   5.340  22.790  4.00  1.00            
ATOM   1221   CA SER A 163       8.456   6.601  22.349  4.00  1.00            
ATOM   1222   CB SER A 163       7.452   7.458  21.559  4.00  1.00            
ATOM   1223   OG SER A 163       7.102   6.810  20.345  4.00  1.00            
ATOM   1224    C SER A 163       8.725   7.309  23.629  4.00  1.00            
ATOM   1225    O SER A 163       7.858   7.339  24.501  4.00  1.00            
ATOM   1226    N VAL A 164       9.921   7.900  23.806  4.00  1.00            
ATOM   1227   CA VAL A 164      10.078   8.484  25.098  4.00  1.00            
ATOM   1228   CB VAL A 164      10.655   7.532  26.108  4.00  1.00            
ATOM   1229  CG1 VAL A 164      10.892   8.293  27.424  4.00  1.00            
ATOM   1230  CG2 VAL A 164       9.712   6.323  26.249  4.00  1.00            
ATOM   1231    C VAL A 164      10.974   9.667  25.048  4.00  1.00            
ATOM   1232    O VAL A 164      11.931   9.719  24.279  4.00  1.00            
ATOM   1233    N VAL A 165      10.652  10.664  25.894  4.00  1.00            
ATOM   1234   CA VAL A 165      11.479  11.821  26.039  4.00  1.00            
ATOM   1235   CB VAL A 165      10.723  13.113  25.947  4.00  1.00            
ATOM   1236  CG1 VAL A 165      11.692  14.263  26.259  4.00  1.00            
ATOM   1237  CG2 VAL A 165      10.074  13.208  24.558  4.00  1.00            
ATOM   1238    C VAL A 165      12.002  11.734  27.431  4.00  1.00            
ATOM   1239    O VAL A 165      11.239  11.750  28.394  4.00  1.00            
ATOM   1240    N LEU A 166      13.329  11.610  27.577  4.00  1.00            
ATOM   1241   CA LEU A 166      13.868  11.576  28.897  4.00  1.00            
ATOM   1242   CB LEU A 166      15.214  10.846  29.012  4.00  1.00            
ATOM   1243   CG LEU A 166      15.153   9.351  28.676  4.00  1.00            
ATOM   1244  CD1 LEU A 166      16.520   8.699  28.934  4.00  1.00            
ATOM   1245  CD2 LEU A 166      13.999   8.650  29.411  4.00  1.00            
ATOM   1246    C LEU A 166      14.142  12.978  29.232  4.00  1.00            
ATOM   1247    O LEU A 166      14.192  13.849  28.365  4.00  1.00            
ATOM   1248    N LEU A 167      14.292  13.228  30.530  4.00  1.00            
ATOM   1249   CA LEU A 167      14.643  14.539  30.929  4.00  1.00            
ATOM   1250   CB LEU A 167      13.995  14.940  32.262  4.00  1.00            
ATOM   1251   CG LEU A 167      12.458  14.847  32.209  4.00  1.00            
ATOM   1252  CD1 LEU A 167      11.806  15.421  33.477  4.00  1.00            
ATOM   1253  CD2 LEU A 167      11.908  15.456  30.910  4.00  1.00            
ATOM   1254    C LEU A 167      16.124  14.448  31.115  4.00  1.00            
ATOM   1255    O LEU A 167      16.818  13.994  30.206  4.00  1.00            
ATOM   1256    N GLY A 168      16.666  14.908  32.266  3.00  1.00            
ATOM   1257   CA GLY A 168      18.079  14.716  32.457  3.00  1.00            
ATOM   1258    C GLY A 168      18.269  13.235  32.395  3.00  1.00            
ATOM   1259    O GLY A 168      17.905  12.521  33.329  3.00  1.00            
ATOM   1260    N GLY A 169      18.846  12.726  31.283  1.00  1.00            
ATOM   1261   CA GLY A 169      18.996  11.302  31.207  1.00  1.00            
ATOM   1262    C GLY A 169      19.458  10.872  29.843  1.00  1.00            
ATOM   1263    O GLY A 169      19.378  11.623  28.871  1.00  1.00            
ATOM   1264    N ILE A 170      19.980   9.624  29.761  1.00  1.00            
ATOM   1265   CA ILE A 170      20.444   9.033  28.532  1.00  1.00            
ATOM   1266   CB ILE A 170      21.942   9.165  28.391  1.00  1.00            
ATOM   1267  CG1 ILE A 170      22.417   8.721  27.001  1.00  1.00            
ATOM   1268  CG2 ILE A 170      22.617   8.425  29.559  1.00  1.00            
ATOM   1269  CD1 ILE A 170      22.046   9.704  25.894  1.00  1.00            
ATOM   1270    C ILE A 170      20.116   7.555  28.580  1.00  1.00            
ATOM   1271    O ILE A 170      20.349   6.896  29.593  1.00  1.00            
ATOM   1272    N ASP A 171      19.515   6.992  27.507  1.00  1.00            
ATOM   1273   CA ASP A 171      19.184   5.585  27.513  1.00  1.00            
ATOM   1274   CB ASP A 171      18.240   5.165  26.374  1.00  1.00            
ATOM   1275   CG ASP A 171      16.822   5.552  26.755  1.00  1.00            
ATOM   1276  OD1 ASP A 171      16.655   6.195  27.824  1.00  1.00            
ATOM   1277  OD2 ASP A 171      15.885   5.203  25.986  1.00  1.00            
ATOM   1278    C ASP A 171      20.368   4.678  27.395  1.00  1.00            
ATOM   1279    O ASP A 171      20.602   3.823  28.249  1.00  1.00            
ATOM   1280    N SER A 172      21.151   4.876  26.320  3.00  1.00            
ATOM   1281   CA SER A 172      22.251   4.033  25.948  3.00  1.00            
ATOM   1282   CB SER A 172      23.151   3.669  27.143  3.00  1.00            
ATOM   1283   OG SER A 172      24.224   2.840  26.724  3.00  1.00            
ATOM   1284    C SER A 172      21.697   2.761  25.363  3.00  1.00            
ATOM   1285    O SER A 172      22.333   2.130  24.519  3.00  1.00            
ATOM   1286    N SER A 173      20.476   2.366  25.779  3.00  1.00            
ATOM   1287   CA SER A 173      19.823   1.182  25.284  3.00  1.00            
ATOM   1288   CB SER A 173      18.676   0.726  26.204  3.00  1.00            
ATOM   1289   OG SER A 173      19.173   0.418  27.498  3.00  1.00            
ATOM   1290    C SER A 173      19.230   1.434  23.953  3.00  1.00            
ATOM   1291    O SER A 173      19.473   0.690  23.005  3.00  1.00            
ATOM   1292    N TYR A 174      18.444   2.522  23.840  1.00  1.00            
ATOM   1293   CA TYR A 174      17.843   2.745  22.568  1.00  1.00            
ATOM   1294   CB TYR A 174      16.537   3.551  22.617  1.00  1.00            
ATOM   1295   CG TYR A 174      15.547   2.662  23.280  1.00  1.00            
ATOM   1296  CD1 TYR A 174      14.809   1.779  22.527  1.00  1.00            
ATOM   1297  CD2 TYR A 174      15.376   2.689  24.645  1.00  1.00            
ATOM   1298  CE1 TYR A 174      13.894   0.946  23.126  1.00  1.00            
ATOM   1299  CE2 TYR A 174      14.461   1.857  25.248  1.00  1.00            
ATOM   1300   CZ TYR A 174      13.720   0.985  24.487  1.00  1.00            
ATOM   1301   OH TYR A 174      12.782   0.130  25.103  1.00  1.00            
ATOM   1302    C TYR A 174      18.855   3.532  21.821  1.00  1.00            
ATOM   1303    O TYR A 174      18.604   4.634  21.337  1.00  1.00            
ATOM   1304    N TYR A 175      20.052   2.932  21.713  4.00  1.00            
ATOM   1305   CA TYR A 175      21.150   3.534  21.042  4.00  1.00            
ATOM   1306   CB TYR A 175      22.161   4.221  21.970  4.00  1.00            
ATOM   1307   CG TYR A 175      21.564   5.440  22.569  4.00  1.00            
ATOM   1308  CD1 TYR A 175      20.639   5.350  23.582  4.00  1.00            
ATOM   1309  CD2 TYR A 175      21.959   6.679  22.124  4.00  1.00            
ATOM   1310  CE1 TYR A 175      20.105   6.491  24.136  4.00  1.00            
ATOM   1311  CE2 TYR A 175      21.431   7.821  22.672  4.00  1.00            
ATOM   1312   CZ TYR A 175      20.500   7.725  23.678  4.00  1.00            
ATOM   1313   OH TYR A 175      19.958   8.897  24.241  4.00  1.00            
ATOM   1314    C TYR A 175      21.945   2.432  20.434  4.00  1.00            
ATOM   1315    O TYR A 175      21.776   1.261  20.771  4.00  1.00            
ATOM   1316    N THR A 176      22.830   2.795  19.490  1.00  1.00            
ATOM   1317   CA THR A 176      23.731   1.829  18.950  1.00  1.00            
ATOM   1318   CB THR A 176      23.195   1.101  17.753  1.00  1.00            
ATOM   1319  OG1 THR A 176      24.075   0.049  17.386  1.00  1.00            
ATOM   1320  CG2 THR A 176      23.039   2.098  16.592  1.00  1.00            
ATOM   1321    C THR A 176      24.951   2.574  18.512  1.00  1.00            
ATOM   1322    O THR A 176      24.906   3.783  18.291  1.00  1.00            
ATOM   1323    N GLY A 177      26.089   1.864  18.394  1.00  1.00            
ATOM   1324   CA GLY A 177      27.293   2.491  17.930  1.00  1.00            
ATOM   1325    C GLY A 177      27.686   3.548  18.910  1.00  1.00            
ATOM   1326    O GLY A 177      27.655   3.327  20.119  1.00  1.00            
ATOM   1327    N SER A 178      28.067   4.738  18.400  1.00  1.00            
ATOM   1328   CA SER A 178      28.525   5.755  19.297  1.00  1.00            
ATOM   1329   CB SER A 178      30.032   6.050  19.179  1.00  1.00            
ATOM   1330   OG SER A 178      30.411   7.054  20.110  1.00  1.00            
ATOM   1331    C SER A 178      27.808   7.030  19.030  1.00  1.00            
ATOM   1332    O SER A 178      27.219   7.239  17.971  1.00  1.00            
ATOM   1333    N LEU A 179      27.846   7.919  20.038  1.00  1.00            
ATOM   1334   CA LEU A 179      27.201   9.189  19.965  1.00  1.00            
ATOM   1335   CB LEU A 179      26.951   9.795  21.354  1.00  1.00            
ATOM   1336   CG LEU A 179      26.252  11.165  21.337  1.00  1.00            
ATOM   1337  CD1 LEU A 179      24.796  11.047  20.866  1.00  1.00            
ATOM   1338  CD2 LEU A 179      26.396  11.879  22.690  1.00  1.00            
ATOM   1339    C LEU A 179      28.117  10.114  19.235  1.00  1.00            
ATOM   1340    O LEU A 179      29.299  10.215  19.559  1.00  1.00            
ATOM   1341    N ASN A 180      27.592  10.800  18.200  4.00  1.00            
ATOM   1342   CA ASN A 180      28.373  11.776  17.497  4.00  1.00            
ATOM   1343   CB ASN A 180      28.455  11.552  15.978  4.00  1.00            
ATOM   1344   CG ASN A 180      29.498  10.461  15.762  4.00  1.00            
ATOM   1345  OD1 ASN A 180      30.656  10.612  16.146  4.00  1.00            
ATOM   1346  ND2 ASN A 180      29.079   9.324  15.145  4.00  1.00            
ATOM   1347    C ASN A 180      27.725  13.086  17.792  4.00  1.00            
ATOM   1348    O ASN A 180      26.503  13.212  17.750  4.00  1.00            
ATOM   1349    N TRP A 181      28.546  14.101  18.114  4.00  1.00            
ATOM   1350   CA TRP A 181      28.027  15.359  18.560  4.00  1.00            
ATOM   1351   CB TRP A 181      28.781  15.882  19.793  4.00  1.00            
ATOM   1352   CG TRP A 181      30.275  15.989  19.574  4.00  1.00            
ATOM   1353  CD2 TRP A 181      31.175  14.871  19.624  4.00  1.00            
ATOM   1354  CD1 TRP A 181      31.041  17.082  19.281  4.00  1.00            
ATOM   1355  NE1 TRP A 181      32.359  16.712  19.149  4.00  1.00            
ATOM   1356  CE2 TRP A 181      32.456  15.352  19.358  4.00  1.00            
ATOM   1357  CE3 TRP A 181      30.951  13.546  19.870  4.00  1.00            
ATOM   1358  CZ2 TRP A 181      33.536  14.515  19.333  4.00  1.00            
ATOM   1359  CZ3 TRP A 181      32.043  12.705  19.847  4.00  1.00            
ATOM   1360  CH2 TRP A 181      33.312  13.179  19.585  4.00  1.00            
ATOM   1361    C TRP A 181      28.149  16.383  17.500  4.00  1.00            
ATOM   1362    O TRP A 181      28.983  16.293  16.600  4.00  1.00            
ATOM   1363    N VAL A 182      27.259  17.391  17.584  4.00  1.00            
ATOM   1364   CA VAL A 182      27.297  18.479  16.672  4.00  1.00            
ATOM   1365   CB VAL A 182      26.243  18.394  15.613  4.00  1.00            
ATOM   1366  CG1 VAL A 182      26.479  17.124  14.777  4.00  1.00            
ATOM   1367  CG2 VAL A 182      24.870  18.446  16.306  4.00  1.00            
ATOM   1368    C VAL A 182      27.004  19.722  17.457  4.00  1.00            
ATOM   1369    O VAL A 182      26.249  19.695  18.428  4.00  1.00            
ATOM   1370    N PRO A 183      27.617  20.804  17.084  4.00  1.00            
ATOM   1371   CA PRO A 183      27.383  22.041  17.778  4.00  1.00            
ATOM   1372   CD PRO A 183      28.967  20.740  16.540  4.00  1.00            
ATOM   1373   CB PRO A 183      28.672  22.854  17.673  4.00  1.00            
ATOM   1374   CG PRO A 183      29.437  22.200  16.508  4.00  1.00            
ATOM   1375    C PRO A 183      26.183  22.747  17.200  4.00  1.00            
ATOM   1376    O PRO A 183      25.767  22.397  16.098  4.00  1.00            
ATOM   1377    N VAL A 184      25.610  23.731  17.922  1.00  1.00            
ATOM   1378   CA VAL A 184      24.506  24.486  17.384  1.00  1.00            
ATOM   1379   CB VAL A 184      23.472  24.865  18.414  1.00  1.00            
ATOM   1380  CG1 VAL A 184      22.846  23.570  18.959  1.00  1.00            
ATOM   1381  CG2 VAL A 184      24.115  25.733  19.508  1.00  1.00            
ATOM   1382    C VAL A 184      25.109  25.731  16.817  1.00  1.00            
ATOM   1383    O VAL A 184      25.814  26.474  17.500  1.00  1.00            
ATOM   1384    N SER A 185      24.897  25.966  15.512  1.00  1.00            
ATOM   1385   CA SER A 185      25.466  27.145  14.938  1.00  1.00            
ATOM   1386   CB SER A 185      25.280  27.221  13.414  1.00  1.00            
ATOM   1387   OG SER A 185      25.865  28.414  12.911  1.00  1.00            
ATOM   1388    C SER A 185      24.781  28.327  15.532  1.00  1.00            
ATOM   1389    O SER A 185      25.412  29.183  16.150  1.00  1.00            
ATOM   1390    N VAL A 186      23.446  28.390  15.368  1.00  1.00            
ATOM   1391   CA VAL A 186      22.700  29.470  15.937  1.00  1.00            
ATOM   1392   CB VAL A 186      21.773  30.165  14.983  1.00  1.00            
ATOM   1393  CG1 VAL A 186      22.616  30.772  13.850  1.00  1.00            
ATOM   1394  CG2 VAL A 186      20.692  29.176  14.518  1.00  1.00            
ATOM   1395    C VAL A 186      21.881  28.847  16.994  1.00  1.00            
ATOM   1396    O VAL A 186      21.461  27.696  16.881  1.00  1.00            
ATOM   1397    N GLU A 187      21.657  29.593  18.081  4.00  1.00            
ATOM   1398   CA GLU A 187      20.839  29.043  19.100  4.00  1.00            
ATOM   1399   CB GLU A 187      20.966  29.738  20.466  4.00  1.00            
ATOM   1400   CG GLU A 187      22.315  29.502  21.146  4.00  1.00            
ATOM   1401   CD GLU A 187      22.291  30.226  22.485  4.00  1.00            
ATOM   1402  OE1 GLU A 187      21.169  30.485  22.994  4.00  1.00            
ATOM   1403  OE2 GLU A 187      23.395  30.521  23.017  4.00  1.00            
ATOM   1404    C GLU A 187      19.453  29.245  18.615  4.00  1.00            
ATOM   1405    O GLU A 187      19.182  29.107  17.424  4.00  1.00            
ATOM   1406    N GLY A 188      18.518  29.567  19.521  3.00  1.00            
ATOM   1407   CA GLY A 188      17.186  29.683  19.029  3.00  1.00            
ATOM   1408    C GLY A 188      16.759  28.278  18.787  3.00  1.00            
ATOM   1409    O GLY A 188      16.826  27.441  19.686  3.00  1.00            
ATOM   1410    N TYR A 189      16.290  27.977  17.567  3.00  1.00            
ATOM   1411   CA TYR A 189      15.951  26.615  17.294  3.00  1.00            
ATOM   1412   CB TYR A 189      15.179  26.418  15.971  3.00  1.00            
ATOM   1413   CG TYR A 189      16.025  26.811  14.803  3.00  1.00            
ATOM   1414  CD1 TYR A 189      16.043  28.112  14.352  3.00  1.00            
ATOM   1415  CD2 TYR A 189      16.797  25.878  14.147  3.00  1.00            
ATOM   1416  CE1 TYR A 189      16.816  28.475  13.274  3.00  1.00            
ATOM   1417  CE2 TYR A 189      17.574  26.234  13.067  3.00  1.00            
ATOM   1418   CZ TYR A 189      17.582  27.535  12.626  3.00  1.00            
ATOM   1419   OH TYR A 189      18.375  27.907  11.519  3.00  1.00            
ATOM   1420    C TYR A 189      17.249  25.906  17.195  3.00  1.00            
ATOM   1421    O TYR A 189      18.206  26.471  16.666  3.00  1.00            
ATOM   1422    N TRP A 190      17.335  24.685  17.768  4.00  1.00            
ATOM   1423   CA TRP A 190      18.571  23.981  17.626  4.00  1.00            
ATOM   1424   CB TRP A 190      18.584  22.549  18.202  4.00  1.00            
ATOM   1425   CG TRP A 190      18.777  22.436  19.694  4.00  1.00            
ATOM   1426  CD2 TRP A 190      17.734  22.385  20.678  4.00  1.00            
ATOM   1427  CD1 TRP A 190      19.955  22.336  20.380  4.00  1.00            
ATOM   1428  NE1 TRP A 190      19.709  22.228  21.726  4.00  1.00            
ATOM   1429  CE2 TRP A 190      18.345  22.257  21.928  4.00  1.00            
ATOM   1430  CE3 TRP A 190      16.372  22.437  20.557  4.00  1.00            
ATOM   1431  CZ2 TRP A 190      17.608  22.181  23.073  4.00  1.00            
ATOM   1432  CZ3 TRP A 190      15.633  22.363  21.716  4.00  1.00            
ATOM   1433  CH2 TRP A 190      16.237  22.238  22.951  4.00  1.00            
ATOM   1434    C TRP A 190      18.775  23.860  16.152  4.00  1.00            
ATOM   1435    O TRP A 190      18.068  23.122  15.467  4.00  1.00            
ATOM   1436    N GLN A 191      19.756  24.622  15.636  4.00  1.00            
ATOM   1437   CA GLN A 191      20.050  24.633  14.235  4.00  1.00            
ATOM   1438   CB GLN A 191      20.445  26.013  13.690  4.00  1.00            
ATOM   1439   CG GLN A 191      20.811  25.974  12.207  4.00  1.00            
ATOM   1440   CD GLN A 191      21.672  27.190  11.905  4.00  1.00            
ATOM   1441  OE1 GLN A 191      21.654  27.722  10.798  4.00  1.00            
ATOM   1442  NE2 GLN A 191      22.479  27.619  12.912  4.00  1.00            
ATOM   1443    C GLN A 191      21.286  23.824  14.070  4.00  1.00            
ATOM   1444    O GLN A 191      22.224  23.946  14.857  4.00  1.00            
ATOM   1445    N ILE A 192      21.317  22.951  13.051  4.00  1.00            
ATOM   1446   CA ILE A 192      22.530  22.232  12.818  4.00  1.00            
ATOM   1447   CB ILE A 192      22.433  20.747  13.057  4.00  1.00            
ATOM   1448  CG1 ILE A 192      21.436  20.088  12.087  4.00  1.00            
ATOM   1449  CG2 ILE A 192      22.101  20.528  14.543  4.00  1.00            
ATOM   1450  CD1 ILE A 192      19.992  20.560  12.254  4.00  1.00            
ATOM   1451    C ILE A 192      22.861  22.416  11.379  4.00  1.00            
ATOM   1452    O ILE A 192      21.983  22.373  10.518  4.00  1.00            
ATOM   1453    N THR A 193      24.150  22.642  11.073  4.00  1.00            
ATOM   1454   CA THR A 193      24.496  22.828   9.701  4.00  1.00            
ATOM   1455   CB THR A 193      25.860  23.419   9.497  4.00  1.00            
ATOM   1456  OG1 THR A 193      26.070  23.715   8.123  4.00  1.00            
ATOM   1457  CG2 THR A 193      26.910  22.411   9.998  4.00  1.00            
ATOM   1458    C THR A 193      24.482  21.484   9.037  4.00  1.00            
ATOM   1459    O THR A 193      24.908  20.491   9.625  4.00  1.00            
ATOM   1460    N LEU A 194      23.953  21.416   7.794  4.00  1.00            
ATOM   1461   CA LEU A 194      23.974  20.183   7.050  4.00  1.00            
ATOM   1462   CB LEU A 194      22.672  19.845   6.292  4.00  1.00            
ATOM   1463   CG LEU A 194      21.444  19.536   7.168  4.00  1.00            
ATOM   1464  CD1 LEU A 194      20.222  19.212   6.291  4.00  1.00            
ATOM   1465  CD2 LEU A 194      21.736  18.434   8.200  4.00  1.00            
ATOM   1466    C LEU A 194      25.009  20.371   5.993  4.00  1.00            
ATOM   1467    O LEU A 194      24.881  21.250   5.144  4.00  1.00            
ATOM   1468    N ASP A 195      26.086  19.565   6.028  4.00  1.00            
ATOM   1469   CA ASP A 195      27.115  19.801   5.064  4.00  1.00            
ATOM   1470   CB ASP A 195      28.424  19.046   5.355  4.00  1.00            
ATOM   1471   CG ASP A 195      29.480  19.606   4.410  4.00  1.00            
ATOM   1472  OD1 ASP A 195      29.616  19.055   3.284  4.00  1.00            
ATOM   1473  OD2 ASP A 195      30.164  20.590   4.800  4.00  1.00            
ATOM   1474    C ASP A 195      26.682  19.471   3.653  4.00  1.00            
ATOM   1475    O ASP A 195      26.746  20.337   2.781  4.00  1.00            
ATOM   1476    N SER A 196      26.205  18.232   3.378  4.00  1.00            
ATOM   1477   CA SER A 196      25.845  17.894   2.018  4.00  1.00            
ATOM   1478   CB SER A 196      27.058  17.621   1.109  4.00  1.00            
ATOM   1479   OG SER A 196      27.739  16.450   1.533  4.00  1.00            
ATOM   1480    C SER A 196      25.003  16.651   2.025  4.00  1.00            
ATOM   1481    O SER A 196      25.260  15.727   2.795  4.00  1.00            
ATOM   1482    N ILE A 197      23.949  16.593   1.175  4.00  1.00            
ATOM   1483   CA ILE A 197      23.115  15.428   1.239  4.00  1.00            
ATOM   1484   CB ILE A 197      21.734  15.596   0.676  4.00  1.00            
ATOM   1485  CG1 ILE A 197      21.727  15.877  -0.825  4.00  1.00            
ATOM   1486  CG2 ILE A 197      21.033  16.680   1.509  4.00  1.00            
ATOM   1487  CD1 ILE A 197      20.300  15.840  -1.362  4.00  1.00            
ATOM   1488    C ILE A 197      23.769  14.198   0.685  4.00  1.00            
ATOM   1489    O ILE A 197      23.865  13.195   1.379  4.00  1.00            
ATOM   1490    N THR A 198      24.311  14.223  -0.543  4.00  1.00            
ATOM   1491   CA THR A 198      24.851  13.005  -1.092  4.00  1.00            
ATOM   1492   CB THR A 198      25.859  12.293  -0.223  4.00  1.00            
ATOM   1493  OG1 THR A 198      26.964  13.140   0.060  4.00  1.00            
ATOM   1494  CG2 THR A 198      26.327  11.027  -0.946  4.00  1.00            
ATOM   1495    C THR A 198      23.712  12.076  -1.404  4.00  1.00            
ATOM   1496    O THR A 198      22.727  11.987  -0.672  4.00  1.00            
ATOM   1497    N MET A 199      23.849  11.381  -2.550  4.00  1.00            
ATOM   1498   CA MET A 199      22.976  10.387  -3.119  4.00  1.00            
ATOM   1499   CB MET A 199      22.542  10.761  -4.547  4.00  1.00            
ATOM   1500   CG MET A 199      21.670   9.733  -5.270  4.00  1.00            
ATOM   1501   SD MET A 199      19.927   9.676  -4.765  4.00  1.00            
ATOM   1502   CE MET A 199      19.464   8.502  -6.073  4.00  1.00            
ATOM   1503    C MET A 199      23.936   9.246  -3.240  4.00  1.00            
ATOM   1504    O MET A 199      24.250   8.576  -2.258  4.00  1.00            
ATOM   1505    N ASP A 200      24.431   9.006  -4.469  3.00  1.00            
ATOM   1506   CA ASP A 200      25.496   8.067  -4.668  3.00  1.00            
ATOM   1507   CB ASP A 200      25.700   7.705  -6.151  3.00  1.00            
ATOM   1508   CG ASP A 200      26.666   6.533  -6.247  3.00  1.00            
ATOM   1509  OD1 ASP A 200      27.034   5.974  -5.180  3.00  1.00            
ATOM   1510  OD2 ASP A 200      27.046   6.182  -7.395  3.00  1.00            
ATOM   1511    C ASP A 200      26.693   8.835  -4.217  3.00  1.00            
ATOM   1512    O ASP A 200      26.671   9.454  -3.157  3.00  1.00            
ATOM   1513    N GLY A 201      27.786   8.801  -4.994  3.00  1.00            
ATOM   1514   CA GLY A 201      28.906   9.627  -4.664  3.00  1.00            
ATOM   1515    C GLY A 201      28.387  11.025  -4.790  3.00  1.00            
ATOM   1516    O GLY A 201      28.814  11.942  -4.089  3.00  1.00            
ATOM   1517    N GLU A 202      27.420  11.188  -5.714  4.00  1.00            
ATOM   1518   CA GLU A 202      26.847  12.438  -6.122  4.00  1.00            
ATOM   1519   CB GLU A 202      25.745  12.282  -7.186  4.00  1.00            
ATOM   1520   CG GLU A 202      26.221  11.711  -8.523  4.00  1.00            
ATOM   1521   CD GLU A 202      25.022  11.700  -9.461  4.00  1.00            
ATOM   1522  OE1 GLU A 202      23.939  11.209  -9.040  4.00  1.00            
ATOM   1523  OE2 GLU A 202      25.172  12.185 -10.613  4.00  1.00            
ATOM   1524    C GLU A 202      26.222  13.193  -4.997  4.00  1.00            
ATOM   1525    O GLU A 202      25.729  12.623  -4.024  4.00  1.00            
ATOM   1526    N THR A 203      26.270  14.538  -5.125  4.00  1.00            
ATOM   1527   CA THR A 203      25.668  15.425  -4.177  4.00  1.00            
ATOM   1528   CB THR A 203      26.646  16.416  -3.606  4.00  1.00            
ATOM   1529  OG1 THR A 203      27.216  17.209  -4.637  4.00  1.00            
ATOM   1530  CG2 THR A 203      27.754  15.638  -2.873  4.00  1.00            
ATOM   1531    C THR A 203      24.574  16.172  -4.875  4.00  1.00            
ATOM   1532    O THR A 203      24.813  17.172  -5.552  4.00  1.00            
ATOM   1533    N ILE A 204      23.328  15.680  -4.741  4.00  1.00            
ATOM   1534   CA ILE A 204      22.226  16.326  -5.386  4.00  1.00            
ATOM   1535   CB ILE A 204      20.990  15.478  -5.517  4.00  1.00            
ATOM   1536  CG1 ILE A 204      19.887  16.274  -6.237  4.00  1.00            
ATOM   1537  CG2 ILE A 204      20.592  14.942  -4.140  4.00  1.00            
ATOM   1538  CD1 ILE A 204      20.218  16.598  -7.692  4.00  1.00            
ATOM   1539    C ILE A 204      21.880  17.635  -4.764  4.00  1.00            
ATOM   1540    O ILE A 204      21.654  18.615  -5.473  4.00  1.00            
ATOM   1541    N ALA A 205      21.853  17.708  -3.422  4.00  1.00            
ATOM   1542   CA ALA A 205      21.400  18.927  -2.821  4.00  1.00            
ATOM   1543   CB ALA A 205      20.058  18.783  -2.084  4.00  1.00            
ATOM   1544    C ALA A 205      22.406  19.382  -1.805  4.00  1.00            
ATOM   1545    O ALA A 205      23.409  18.717  -1.555  4.00  1.00            
ATOM   1546    N CYS A 206      22.149  20.574  -1.222  1.00  1.00            
ATOM   1547   CA CYS A 206      22.959  21.162  -0.191  1.00  1.00            
ATOM   1548   CB CYS A 206      22.899  20.395   1.140  1.00  1.00            
ATOM   1549   SG CYS A 206      21.244  20.412   1.891  1.00  1.00            
ATOM   1550    C CYS A 206      24.394  21.237  -0.600  1.00  1.00            
ATOM   1551    O CYS A 206      25.271  20.757   0.118  1.00  1.00            
ATOM   1552    N SER A 207      24.680  21.850  -1.764  3.00  1.00            
ATOM   1553   CA SER A 207      26.056  22.012  -2.122  3.00  1.00            
ATOM   1554   CB SER A 207      26.263  22.561  -3.543  3.00  1.00            
ATOM   1555   OG SER A 207      27.650  22.695  -3.815  3.00  1.00            
ATOM   1556    C SER A 207      26.588  23.008  -1.156  3.00  1.00            
ATOM   1557    O SER A 207      25.815  23.718  -0.513  3.00  1.00            
ATOM   1558    N GLY A 208      27.926  23.083  -1.019  3.00  1.00            
ATOM   1559   CA GLY A 208      28.429  23.930   0.015  3.00  1.00            
ATOM   1560    C GLY A 208      27.869  23.295   1.245  3.00  1.00            
ATOM   1561    O GLY A 208      28.083  22.110   1.491  3.00  1.00            
ATOM   1562    N GLY A 209      27.116  24.065   2.048  1.00  1.00            
ATOM   1563   CA GLY A 209      26.486  23.477   3.193  1.00  1.00            
ATOM   1564    C GLY A 209      25.300  24.335   3.496  1.00  1.00            
ATOM   1565    O GLY A 209      25.315  25.538   3.237  1.00  1.00            
ATOM   1566    N CYS A 210      24.239  23.737   4.069  4.00  1.00            
ATOM   1567   CA CYS A 210      23.054  24.497   4.339  4.00  1.00            
ATOM   1568   CB CYS A 210      21.804  23.967   3.619  4.00  1.00            
ATOM   1569   SG CYS A 210      21.908  24.170   1.817  4.00  1.00            
ATOM   1570    C CYS A 210      22.771  24.444   5.799  4.00  1.00            
ATOM   1571    O CYS A 210      23.473  23.788   6.567  4.00  1.00            
ATOM   1572    N GLN A 211      21.719  25.177   6.207  4.00  1.00            
ATOM   1573   CA GLN A 211      21.316  25.250   7.574  4.00  1.00            
ATOM   1574   CB GLN A 211      20.853  26.658   7.972  4.00  1.00            
ATOM   1575   CG GLN A 211      21.953  27.712   7.842  4.00  1.00            
ATOM   1576   CD GLN A 211      21.280  29.073   7.880  4.00  1.00            
ATOM   1577  OE1 GLN A 211      21.350  29.833   6.916  4.00  1.00            
ATOM   1578  NE2 GLN A 211      20.596  29.386   9.012  4.00  1.00            
ATOM   1579    C GLN A 211      20.147  24.339   7.739  4.00  1.00            
ATOM   1580    O GLN A 211      19.394  24.106   6.794  4.00  1.00            
ATOM   1581    N ALA A 212      19.969  23.779   8.950  4.00  1.00            
ATOM   1582   CA ALA A 212      18.869  22.880   9.108  4.00  1.00            
ATOM   1583   CB ALA A 212      19.248  21.406   8.882  4.00  1.00            
ATOM   1584    C ALA A 212      18.341  22.977  10.509  4.00  1.00            
ATOM   1585    O ALA A 212      19.013  23.486  11.403  4.00  1.00            
ATOM   1586    N ILE A 213      17.090  22.504  10.721  4.00  1.00            
ATOM   1587   CA ILE A 213      16.502  22.523  12.032  4.00  1.00            
ATOM   1588   CB ILE A 213      15.265  23.375  12.132  4.00  1.00            
ATOM   1589  CG1 ILE A 213      14.880  23.586  13.606  4.00  1.00            
ATOM   1590  CG2 ILE A 213      14.153  22.749  11.274  4.00  1.00            
ATOM   1591  CD1 ILE A 213      13.850  24.696  13.810  4.00  1.00            
ATOM   1592    C ILE A 213      16.143  21.110  12.412  4.00  1.00            
ATOM   1593    O ILE A 213      15.506  20.394  11.641  4.00  1.00            
ATOM   1594    N VAL A 214      16.577  20.651  13.609  4.00  1.00            
ATOM   1595   CA VAL A 214      16.186  19.343  14.070  4.00  1.00            
ATOM   1596   CB VAL A 214      17.084  18.795  15.142  4.00  1.00            
ATOM   1597  CG1 VAL A 214      16.516  17.447  15.615  4.00  1.00            
ATOM   1598  CG2 VAL A 214      18.516  18.710  14.589  4.00  1.00            
ATOM   1599    C VAL A 214      14.846  19.592  14.686  4.00  1.00            
ATOM   1600    O VAL A 214      14.737  20.349  15.648  4.00  1.00            
ATOM   1601    N ASP A 215      13.773  18.980  14.141  1.00  1.00            
ATOM   1602   CA ASP A 215      12.483  19.343  14.657  1.00  1.00            
ATOM   1603   CB ASP A 215      11.797  20.378  13.745  1.00  1.00            
ATOM   1604   CG ASP A 215      10.710  21.112  14.513  1.00  1.00            
ATOM   1605  OD1 ASP A 215       9.773  20.438  15.017  1.00  1.00            
ATOM   1606  OD2 ASP A 215      10.812  22.364  14.610  1.00  1.00            
ATOM   1607    C ASP A 215      11.606  18.123  14.740  1.00  1.00            
ATOM   1608    O ASP A 215      11.437  17.420  13.748  1.00  1.00            
ATOM   1609    N THR A 216      11.090  17.787  15.947  3.00  1.00            
ATOM   1610   CA THR A 216      10.172  16.684  16.127  3.00  1.00            
ATOM   1611   CB THR A 216      10.027  16.305  17.572  3.00  1.00            
ATOM   1612  OG1 THR A 216      11.294  15.959  18.112  3.00  1.00            
ATOM   1613  CG2 THR A 216       9.062  15.110  17.683  3.00  1.00            
ATOM   1614    C THR A 216       8.810  17.037  15.600  3.00  1.00            
ATOM   1615    O THR A 216       8.213  16.264  14.852  3.00  1.00            
ATOM   1616    N GLY A 217       8.278  18.228  15.965  3.00  1.00            
ATOM   1617   CA GLY A 217       6.959  18.588  15.510  3.00  1.00            
ATOM   1618    C GLY A 217       7.138  19.000  14.090  3.00  1.00            
ATOM   1619    O GLY A 217       7.377  20.169  13.791  3.00  1.00            
ATOM   1620    N THR A 218       7.011  18.030  13.168  1.00  1.00            
ATOM   1621   CA THR A 218       7.247  18.318  11.789  1.00  1.00            
ATOM   1622   CB THR A 218       8.704  18.299  11.451  1.00  1.00            
ATOM   1623  OG1 THR A 218       8.884  18.360  10.045  1.00  1.00            
ATOM   1624  CG2 THR A 218       9.344  17.041  12.047  1.00  1.00            
ATOM   1625    C THR A 218       6.539  17.304  10.939  1.00  1.00            
ATOM   1626    O THR A 218       5.657  17.652  10.155  1.00  1.00            
ATOM   1627    N SER A 219       6.925  16.021  11.101  1.00  1.00            
ATOM   1628   CA SER A 219       6.487  14.849  10.401  1.00  1.00            
ATOM   1629   CB SER A 219       4.966  14.595  10.461  1.00  1.00            
ATOM   1630   OG SER A 219       4.252  15.548   9.689  1.00  1.00            
ATOM   1631    C SER A 219       6.915  14.847   8.975  1.00  1.00            
ATOM   1632    O SER A 219       6.301  14.173   8.149  1.00  1.00            
ATOM   1633    N LEU A 220       7.981  15.592   8.626  1.00  1.00            
ATOM   1634   CA LEU A 220       8.417  15.463   7.271  1.00  1.00            
ATOM   1635   CB LEU A 220       7.340  15.847   6.236  1.00  1.00            
ATOM   1636   CG LEU A 220       6.334  16.902   6.735  1.00  1.00            
ATOM   1637  CD1 LEU A 220       7.009  18.254   7.003  1.00  1.00            
ATOM   1638  CD2 LEU A 220       5.115  17.000   5.801  1.00  1.00            
ATOM   1639    C LEU A 220       9.668  16.228   7.026  1.00  1.00            
ATOM   1640    O LEU A 220       9.957  17.222   7.691  1.00  1.00            
ATOM   1641    N LEU A 221      10.455  15.744   6.043  4.00  1.00            
ATOM   1642   CA LEU A 221      11.663  16.398   5.649  4.00  1.00            
ATOM   1643   CB LEU A 221      12.462  15.596   4.611  4.00  1.00            
ATOM   1644   CG LEU A 221      12.801  14.172   5.087  4.00  1.00            
ATOM   1645  CD1 LEU A 221      13.748  13.461   4.105  4.00  1.00            
ATOM   1646  CD2 LEU A 221      13.297  14.169   6.542  4.00  1.00            
ATOM   1647    C LEU A 221      11.170  17.655   4.983  4.00  1.00            
ATOM   1648    O LEU A 221      10.036  17.681   4.508  4.00  1.00            
ATOM   1649    N THR A 222      11.939  18.766   5.017  4.00  1.00            
ATOM   1650   CA THR A 222      11.527  19.928   4.265  4.00  1.00            
ATOM   1651   CB THR A 222      10.843  21.018   5.035  4.00  1.00            
ATOM   1652  OG1 THR A 222      11.772  21.696   5.866  4.00  1.00            
ATOM   1653  CG2 THR A 222       9.709  20.391   5.866  4.00  1.00            
ATOM   1654    C THR A 222      12.770  20.523   3.737  4.00  1.00            
ATOM   1655    O THR A 222      13.851  20.352   4.298  4.00  1.00            
ATOM   1656    N GLY A 223      12.635  21.237   2.618  4.00  1.00            
ATOM   1657   CA GLY A 223      13.753  21.881   2.021  4.00  1.00            
ATOM   1658    C GLY A 223      13.133  22.918   1.164  4.00  1.00            
ATOM   1659    O GLY A 223      11.911  22.951   1.012  4.00  1.00            
ATOM   1660    N PRO A 224      13.918  23.766   0.593  1.00  1.00            
ATOM   1661   CA PRO A 224      13.296  24.731  -0.243  1.00  1.00            
ATOM   1662   CD PRO A 224      15.096  24.298   1.260  1.00  1.00            
ATOM   1663   CB PRO A 224      14.369  25.775  -0.540  1.00  1.00            
ATOM   1664   CG PRO A 224      15.248  25.735   0.729  1.00  1.00            
ATOM   1665    C PRO A 224      12.780  23.956  -1.397  1.00  1.00            
ATOM   1666    O PRO A 224      13.296  22.875  -1.660  1.00  1.00            
ATOM   1667    N THR A 225      11.762  24.476  -2.084  2.00  1.00            
ATOM   1668   CA THR A 225      11.149  23.722  -3.135  2.00  1.00            
ATOM   1669   CB THR A 225      10.001  24.449  -3.777  2.00  1.00            
ATOM   1670  OG1 THR A 225      10.453  25.656  -4.372  2.00  1.00            
ATOM   1671  CG2 THR A 225       8.940  24.752  -2.702  2.00  1.00            
ATOM   1672    C THR A 225      12.162  23.450  -4.207  2.00  1.00            
ATOM   1673    O THR A 225      12.181  22.373  -4.793  2.00  1.00            
ATOM   1674    N SER A 226      13.038  24.416  -4.524  2.00  1.00            
ATOM   1675   CA SER A 226      13.982  24.153  -5.574  2.00  1.00            
ATOM   1676   CB SER A 226      14.906  25.356  -5.843  2.00  1.00            
ATOM   1677   OG SER A 226      15.660  25.664  -4.679  2.00  1.00            
ATOM   1678    C SER A 226      14.832  22.986  -5.168  2.00  1.00            
ATOM   1679    O SER A 226      15.083  22.088  -5.969  2.00  1.00            
ATOM   1680    N ALA A 227      15.290  22.958  -3.900  2.00  1.00            
ATOM   1681   CA ALA A 227      16.116  21.877  -3.433  2.00  1.00            
ATOM   1682   CB ALA A 227      16.577  22.065  -1.977  2.00  1.00            
ATOM   1683    C ALA A 227      15.311  20.609  -3.490  2.00  1.00            
ATOM   1684    O ALA A 227      15.821  19.567  -3.897  2.00  1.00            
ATOM   1685    N ILE A 228      14.020  20.665  -3.094  2.00  1.00            
ATOM   1686   CA ILE A 228      13.219  19.468  -3.052  2.00  1.00            
ATOM   1687   CB ILE A 228      11.820  19.653  -2.490  2.00  1.00            
ATOM   1688  CG1 ILE A 228      10.868  20.398  -3.440  2.00  1.00            
ATOM   1689  CG2 ILE A 228      11.959  20.420  -1.165  2.00  1.00            
ATOM   1690  CD1 ILE A 228       9.400  20.310  -3.030  2.00  1.00            
ATOM   1691    C ILE A 228      13.072  18.984  -4.444  2.00  1.00            
ATOM   1692    O ILE A 228      13.138  17.789  -4.720  2.00  1.00            
ATOM   1693    N ALA A 229      12.841  19.910  -5.378  2.00  1.00            
ATOM   1694   CA ALA A 229      12.783  19.437  -6.709  2.00  1.00            
ATOM   1695   CB ALA A 229      12.448  20.520  -7.749  2.00  1.00            
ATOM   1696    C ALA A 229      14.191  18.986  -6.951  2.00  1.00            
ATOM   1697    O ALA A 229      15.125  19.499  -6.338  2.00  1.00            
ATOM   1698    N ASN A 230      14.366  18.005  -7.850  2.00  1.00            
ATOM   1699   CA ASN A 230      15.617  17.372  -8.163  2.00  1.00            
ATOM   1700   CB ASN A 230      16.844  18.310  -8.110  2.00  1.00            
ATOM   1701   CG ASN A 230      16.881  19.244  -9.313  2.00  1.00            
ATOM   1702  OD1 ASN A 230      16.763  18.814 -10.459  2.00  1.00            
ATOM   1703  ND2 ASN A 230      17.072  20.564  -9.043  2.00  1.00            
ATOM   1704    C ASN A 230      15.894  16.291  -7.150  2.00  1.00            
ATOM   1705    O ASN A 230      16.360  15.219  -7.530  2.00  1.00            
ATOM   1706    N ILE A 231      15.610  16.501  -5.844  2.00  1.00            
ATOM   1707   CA ILE A 231      15.774  15.403  -4.923  2.00  1.00            
ATOM   1708   CB ILE A 231      15.898  15.760  -3.464  2.00  1.00            
ATOM   1709  CG1 ILE A 231      16.387  14.531  -2.681  2.00  1.00            
ATOM   1710  CG2 ILE A 231      14.562  16.294  -2.941  2.00  1.00            
ATOM   1711  CD1 ILE A 231      17.798  14.079  -3.057  2.00  1.00            
ATOM   1712    C ILE A 231      14.635  14.482  -5.135  2.00  1.00            
ATOM   1713    O ILE A 231      14.761  13.259  -5.104  2.00  1.00            
ATOM   1714    N GLN A 232      13.475  15.102  -5.379  2.00  1.00            
ATOM   1715   CA GLN A 232      12.236  14.427  -5.569  2.00  1.00            
ATOM   1716   CB GLN A 232      11.070  15.400  -5.816  2.00  1.00            
ATOM   1717   CG GLN A 232       9.712  14.715  -5.999  2.00  1.00            
ATOM   1718   CD GLN A 232       9.216  14.309  -4.620  2.00  1.00            
ATOM   1719  OE1 GLN A 232       8.199  13.631  -4.481  2.00  1.00            
ATOM   1720  NE2 GLN A 232       9.954  14.742  -3.563  2.00  1.00            
ATOM   1721    C GLN A 232      12.353  13.579  -6.772  2.00  1.00            
ATOM   1722    O GLN A 232      11.628  12.599  -6.873  2.00  1.00            
ATOM   1723    N SER A 233      13.168  14.003  -7.757  2.00  1.00            
ATOM   1724   CA SER A 233      13.365  13.266  -8.974  2.00  1.00            
ATOM   1725   CB SER A 233      13.943  14.134 -10.103  2.00  1.00            
ATOM   1726   OG SER A 233      14.113  13.351 -11.277  2.00  1.00            
ATOM   1727    C SER A 233      14.277  12.085  -8.831  2.00  1.00            
ATOM   1728    O SER A 233      14.018  11.051  -9.444  2.00  1.00            
ATOM   1729    N ASP A 234      15.361  12.195  -8.025  2.00  1.00            
ATOM   1730   CA ASP A 234      16.327  11.124  -7.944  2.00  1.00            
ATOM   1731   CB ASP A 234      17.435  11.408  -6.915  2.00  1.00            
ATOM   1732   CG ASP A 234      18.303  12.526  -7.478  2.00  1.00            
ATOM   1733  OD1 ASP A 234      18.553  12.510  -8.713  2.00  1.00            
ATOM   1734  OD2 ASP A 234      18.718  13.414  -6.685  2.00  1.00            
ATOM   1735    C ASP A 234      15.567   9.916  -7.505  2.00  1.00            
ATOM   1736    O ASP A 234      15.721   8.836  -8.073  2.00  1.00            
ATOM   1737    N ILE A 235      14.702  10.078  -6.488  2.00  1.00            
ATOM   1738   CA ILE A 235      13.803   9.021  -6.130  2.00  1.00            
ATOM   1739   CB ILE A 235      13.234   9.205  -4.747  2.00  1.00            
ATOM   1740  CG1 ILE A 235      12.508   7.940  -4.269  2.00  1.00            
ATOM   1741  CG2 ILE A 235      12.383  10.485  -4.729  2.00  1.00            
ATOM   1742  CD1 ILE A 235      12.246   7.938  -2.763  2.00  1.00            
ATOM   1743    C ILE A 235      12.750   9.190  -7.157  2.00  1.00            
ATOM   1744    O ILE A 235      12.384  10.312  -7.465  2.00  1.00            
ATOM   1745    N GLY A 236      12.271   8.138  -7.824  3.00  1.00            
ATOM   1746   CA GLY A 236      11.309   8.548  -8.800  3.00  1.00            
ATOM   1747    C GLY A 236      10.080   8.966  -8.076  3.00  1.00            
ATOM   1748    O GLY A 236       9.369   8.138  -7.513  3.00  1.00            
ATOM   1749    N ALA A 237       9.803  10.281  -8.092  1.00  1.00            
ATOM   1750   CA ALA A 237       8.615  10.800  -7.493  1.00  1.00            
ATOM   1751   CB ALA A 237       8.865  11.591  -6.198  1.00  1.00            
ATOM   1752    C ALA A 237       8.074  11.749  -8.506  1.00  1.00            
ATOM   1753    O ALA A 237       8.829  12.480  -9.146  1.00  1.00            
ATOM   1754    N SER A 238       6.746  11.746  -8.702  1.00  1.00            
ATOM   1755   CA SER A 238       6.180  12.644  -9.660  1.00  1.00            
ATOM   1756   CB SER A 238       5.809  11.980 -10.997  1.00  1.00            
ATOM   1757   OG SER A 238       4.754  11.049 -10.806  1.00  1.00            
ATOM   1758    C SER A 238       4.903  13.140  -9.044  1.00  1.00            
ATOM   1759    O SER A 238       4.457  12.628  -8.019  1.00  1.00            
ATOM   1760    N GLU A 239       4.297  14.175  -9.655  1.00  1.00            
ATOM   1761   CA GLU A 239       3.143  14.840  -9.108  1.00  1.00            
ATOM   1762   CB GLU A 239       2.795  16.108  -9.908  1.00  1.00            
ATOM   1763   CG GLU A 239       1.616  16.912  -9.351  1.00  1.00            
ATOM   1764   CD GLU A 239       2.143  17.872  -8.294  1.00  1.00            
ATOM   1765  OE1 GLU A 239       2.770  17.394  -7.310  1.00  1.00            
ATOM   1766  OE2 GLU A 239       1.923  19.101  -8.459  1.00  1.00            
ATOM   1767    C GLU A 239       1.884  14.020  -9.061  1.00  1.00            
ATOM   1768    O GLU A 239       1.250  13.916  -8.013  1.00  1.00            
ATOM   1769    N ASN A 240       1.485  13.394 -10.180  1.00  1.00            
ATOM   1770   CA ASN A 240       0.248  12.658 -10.212  1.00  1.00            
ATOM   1771   CB ASN A 240       0.144  11.635  -9.065  1.00  1.00            
ATOM   1772   CG ASN A 240      -0.883  10.578  -9.448  1.00  1.00            
ATOM   1773  OD1 ASN A 240      -0.593   9.673 -10.230  1.00  1.00            
ATOM   1774  ND2 ASN A 240      -2.111  10.680  -8.875  1.00  1.00            
ATOM   1775    C ASN A 240      -0.929  13.598 -10.148  1.00  1.00            
ATOM   1776    O ASN A 240      -2.060  13.165  -9.936  1.00  1.00            
ATOM   1777    N SER A 241      -0.695  14.912 -10.348  3.00  1.00            
ATOM   1778   CA SER A 241      -1.743  15.897 -10.457  3.00  1.00            
ATOM   1779   CB SER A 241      -2.543  15.773 -11.766  3.00  1.00            
ATOM   1780   OG SER A 241      -3.218  14.525 -11.813  3.00  1.00            
ATOM   1781    C SER A 241      -2.698  15.825  -9.307  3.00  1.00            
ATOM   1782    O SER A 241      -3.891  16.046  -9.501  3.00  1.00            
ATOM   1783    N ASP A 242      -2.230  15.539  -8.075  3.00  1.00            
ATOM   1784   CA ASP A 242      -3.202  15.509  -7.014  3.00  1.00            
ATOM   1785   CB ASP A 242      -3.620  14.078  -6.630  3.00  1.00            
ATOM   1786   CG ASP A 242      -4.580  13.562  -7.695  3.00  1.00            
ATOM   1787  OD1 ASP A 242      -5.351  14.396  -8.240  3.00  1.00            
ATOM   1788  OD2 ASP A 242      -4.559  12.333  -7.977  3.00  1.00            
ATOM   1789    C ASP A 242      -2.634  16.137  -5.783  3.00  1.00            
ATOM   1790    O ASP A 242      -3.121  15.887  -4.683  3.00  1.00            
ATOM   1791    N GLY A 243      -1.600  16.985  -5.923  1.00  1.00            
ATOM   1792   CA GLY A 243      -1.062  17.606  -4.746  1.00  1.00            
ATOM   1793    C GLY A 243      -0.387  16.531  -3.968  1.00  1.00            
ATOM   1794    O GLY A 243      -0.079  16.697  -2.789  1.00  1.00            
ATOM   1795    N GLU A 244      -0.137  15.385  -4.625  1.00  1.00            
ATOM   1796   CA GLU A 244       0.470  14.288  -3.940  1.00  1.00            
ATOM   1797   CB GLU A 244      -0.312  12.970  -4.053  1.00  1.00            
ATOM   1798   CG GLU A 244      -1.675  12.976  -3.364  1.00  1.00            
ATOM   1799   CD GLU A 244      -2.247  11.571  -3.509  1.00  1.00            
ATOM   1800  OE1 GLU A 244      -1.622  10.625  -2.959  1.00  1.00            
ATOM   1801  OE2 GLU A 244      -3.308  11.423  -4.173  1.00  1.00            
ATOM   1802    C GLU A 244       1.782  14.016  -4.585  1.00  1.00            
ATOM   1803    O GLU A 244       2.065  14.487  -5.684  1.00  1.00            
ATOM   1804    N MET A 245       2.645  13.281  -3.865  1.00  1.00            
ATOM   1805   CA MET A 245       3.882  12.840  -4.427  1.00  1.00            
ATOM   1806   CB MET A 245       5.114  13.326  -3.645  1.00  1.00            
ATOM   1807   CG MET A 245       5.266  14.848  -3.665  1.00  1.00            
ATOM   1808   SD MET A 245       6.702  15.484  -2.748  1.00  1.00            
ATOM   1809   CE MET A 245       6.219  17.230  -2.890  1.00  1.00            
ATOM   1810    C MET A 245       3.814  11.356  -4.294  1.00  1.00            
ATOM   1811    O MET A 245       3.683  10.837  -3.187  1.00  1.00            
ATOM   1812    N VAL A 246       3.877  10.623  -5.420  4.00  1.00            
ATOM   1813   CA VAL A 246       3.751   9.203  -5.289  4.00  1.00            
ATOM   1814   CB VAL A 246       2.499   8.648  -5.905  4.00  1.00            
ATOM   1815  CG1 VAL A 246       2.520   7.115  -5.774  4.00  1.00            
ATOM   1816  CG2 VAL A 246       1.294   9.315  -5.220  4.00  1.00            
ATOM   1817    C VAL A 246       4.908   8.564  -5.973  4.00  1.00            
ATOM   1818    O VAL A 246       5.396   9.062  -6.986  4.00  1.00            
ATOM   1819    N ILE A 247       5.391   7.436  -5.413  4.00  1.00            
ATOM   1820   CA ILE A 247       6.498   6.766  -6.020  4.00  1.00            
ATOM   1821   CB ILE A 247       7.786   6.869  -5.247  4.00  1.00            
ATOM   1822  CG1 ILE A 247       7.684   6.147  -3.895  4.00  1.00            
ATOM   1823  CG2 ILE A 247       8.114   8.363  -5.091  4.00  1.00            
ATOM   1824  CD1 ILE A 247       6.700   6.800  -2.930  4.00  1.00            
ATOM   1825    C ILE A 247       6.163   5.312  -6.096  4.00  1.00            
ATOM   1826    O ILE A 247       5.345   4.812  -5.327  4.00  1.00            
ATOM   1827    N SER A 248       6.786   4.591  -7.051  1.00  1.00            
ATOM   1828   CA SER A 248       6.508   3.190  -7.173  1.00  1.00            
ATOM   1829   CB SER A 248       7.198   2.519  -8.368  1.00  1.00            
ATOM   1830   OG SER A 248       8.602   2.483  -8.153  1.00  1.00            
ATOM   1831    C SER A 248       7.044   2.529  -5.951  1.00  1.00            
ATOM   1832    O SER A 248       8.051   2.959  -5.391  1.00  1.00            
ATOM   1833    N CYS A 249       6.349   1.480  -5.473  3.00  1.00            
ATOM   1834   CA CYS A 249       6.915   0.682  -4.428  3.00  1.00            
ATOM   1835   CB CYS A 249       5.915  -0.280  -3.760  3.00  1.00            
ATOM   1836   SG CYS A 249       5.230  -1.493  -4.930  3.00  1.00            
ATOM   1837    C CYS A 249       7.867  -0.134  -5.211  3.00  1.00            
ATOM   1838    O CYS A 249       7.900  -0.029  -6.435  3.00  1.00            
ATOM   1839    N SER A 250       8.697  -0.943  -4.534  2.00  1.00            
ATOM   1840   CA SER A 250       9.773  -1.625  -5.189  2.00  1.00            
ATOM   1841   CB SER A 250       9.410  -2.299  -6.528  2.00  1.00            
ATOM   1842   OG SER A 250      10.555  -2.940  -7.073  2.00  1.00            
ATOM   1843    C SER A 250      10.828  -0.583  -5.453  2.00  1.00            
ATOM   1844    O SER A 250      11.919  -0.881  -5.936  2.00  1.00            
ATOM   1845    N SER A 251      10.509   0.689  -5.133  2.00  1.00            
ATOM   1846   CA SER A 251      11.425   1.775  -5.176  2.00  1.00            
ATOM   1847   CB SER A 251      10.763   3.157  -5.066  2.00  1.00            
ATOM   1848   OG SER A 251      11.752   4.174  -5.117  2.00  1.00            
ATOM   1849    C SER A 251      12.244   1.581  -3.962  2.00  1.00            
ATOM   1850    O SER A 251      13.413   1.956  -3.904  2.00  1.00            
ATOM   1851    N ILE A 252      11.622   0.940  -2.957  2.00  1.00            
ATOM   1852   CA ILE A 252      12.295   0.769  -1.717  2.00  1.00            
ATOM   1853   CB ILE A 252      11.454   0.128  -0.646  2.00  1.00            
ATOM   1854  CG1 ILE A 252      12.233   0.127   0.680  2.00  1.00            
ATOM   1855  CG2 ILE A 252      10.990  -1.263  -1.115  2.00  1.00            
ATOM   1856  CD1 ILE A 252      11.381  -0.236   1.893  2.00  1.00            
ATOM   1857    C ILE A 252      13.515  -0.057  -1.919  2.00  1.00            
ATOM   1858    O ILE A 252      14.605   0.332  -1.500  2.00  1.00            
ATOM   1859    N ASP A 253      13.386  -1.209  -2.598  2.00  1.00            
ATOM   1860   CA ASP A 253      14.564  -2.000  -2.754  2.00  1.00            
ATOM   1861   CB ASP A 253      14.322  -3.436  -3.266  2.00  1.00            
ATOM   1862   CG ASP A 253      13.622  -3.429  -4.611  2.00  1.00            
ATOM   1863  OD1 ASP A 253      12.437  -3.007  -4.659  2.00  1.00            
ATOM   1864  OD2 ASP A 253      14.261  -3.862  -5.607  2.00  1.00            
ATOM   1865    C ASP A 253      15.523  -1.276  -3.648  2.00  1.00            
ATOM   1866    O ASP A 253      16.733  -1.283  -3.423  2.00  1.00            
ATOM   1867    N SER A 254      14.989  -0.594  -4.675  2.00  1.00            
ATOM   1868   CA SER A 254      15.799   0.059  -5.662  2.00  1.00            
ATOM   1869   CB SER A 254      14.970   0.623  -6.831  2.00  1.00            
ATOM   1870   OG SER A 254      14.113   1.662  -6.381  2.00  1.00            
ATOM   1871    C SER A 254      16.607   1.189  -5.109  2.00  1.00            
ATOM   1872    O SER A 254      17.784   1.325  -5.439  2.00  1.00            
ATOM   1873    N LEU A 255      16.022   2.035  -4.245  1.00  1.00            
ATOM   1874   CA LEU A 255      16.741   3.220  -3.858  1.00  1.00            
ATOM   1875   CB LEU A 255      15.869   4.315  -3.232  1.00  1.00            
ATOM   1876   CG LEU A 255      16.684   5.544  -2.784  1.00  1.00            
ATOM   1877  CD1 LEU A 255      17.405   6.203  -3.970  1.00  1.00            
ATOM   1878  CD2 LEU A 255      15.820   6.536  -1.984  1.00  1.00            
ATOM   1879    C LEU A 255      17.846   2.936  -2.862  1.00  1.00            
ATOM   1880    O LEU A 255      17.652   2.249  -1.862  1.00  1.00            
ATOM   1881    N PRO A 256      19.032   3.418  -3.178  1.00  1.00            
ATOM   1882   CA PRO A 256      20.182   3.228  -2.319  1.00  1.00            
ATOM   1883   CD PRO A 256      19.426   3.469  -4.580  1.00  1.00            
ATOM   1884   CB PRO A 256      21.405   3.551  -3.168  1.00  1.00            
ATOM   1885   CG PRO A 256      20.942   3.207  -4.596  1.00  1.00            
ATOM   1886    C PRO A 256      20.216   3.867  -0.955  1.00  1.00            
ATOM   1887    O PRO A 256      20.257   3.121   0.023  1.00  1.00            
ATOM   1888    N ASP A 257      20.166   5.227  -0.847  1.00  1.00            
ATOM   1889   CA ASP A 257      20.289   5.889   0.437  1.00  1.00            
ATOM   1890   CB ASP A 257      21.360   5.242   1.349  1.00  1.00            
ATOM   1891   CG ASP A 257      21.406   5.982   2.674  1.00  1.00            
ATOM   1892  OD1 ASP A 257      21.870   7.155   2.685  1.00  1.00            
ATOM   1893  OD2 ASP A 257      20.997   5.376   3.701  1.00  1.00            
ATOM   1894    C ASP A 257      20.694   7.312   0.207  1.00  1.00            
ATOM   1895    O ASP A 257      21.528   7.599  -0.651  1.00  1.00            
ATOM   1896    N ILE A 258      20.086   8.242   0.967  4.00  1.00            
ATOM   1897   CA ILE A 258      20.438   9.632   0.880  4.00  1.00            
ATOM   1898   CB ILE A 258      19.254  10.551   0.759  4.00  1.00            
ATOM   1899  CG1 ILE A 258      18.329  10.432   1.984  4.00  1.00            
ATOM   1900  CG2 ILE A 258      18.561  10.246  -0.580  4.00  1.00            
ATOM   1901  CD1 ILE A 258      17.277  11.535   2.067  4.00  1.00            
ATOM   1902    C ILE A 258      21.161   9.943   2.133  4.00  1.00            
ATOM   1903    O ILE A 258      20.665   9.747   3.242  4.00  1.00            
ATOM   1904    N VAL A 259      22.399  10.417   1.968  4.00  1.00            
ATOM   1905   CA VAL A 259      23.215  10.718   3.092  4.00  1.00            
ATOM   1906   CB VAL A 259      24.676  10.803   2.724  4.00  1.00            
ATOM   1907  CG1 VAL A 259      25.528  11.133   3.963  4.00  1.00            
ATOM   1908  CG2 VAL A 259      25.075   9.487   2.034  4.00  1.00            
ATOM   1909    C VAL A 259      22.772  12.046   3.590  4.00  1.00            
ATOM   1910    O VAL A 259      21.981  12.744   2.958  4.00  1.00            
ATOM   1911    N PHE A 260      23.150  12.357   4.828  4.00  1.00            
ATOM   1912   CA PHE A 260      23.102  13.714   5.243  4.00  1.00            
ATOM   1913   CB PHE A 260      21.902  14.102   6.128  4.00  1.00            
ATOM   1914   CG PHE A 260      20.772  14.399   5.197  4.00  1.00            
ATOM   1915  CD1 PHE A 260      19.962  13.405   4.697  4.00  1.00            
ATOM   1916  CD2 PHE A 260      20.534  15.702   4.822  4.00  1.00            
ATOM   1917  CE1 PHE A 260      18.933  13.714   3.835  4.00  1.00            
ATOM   1918  CE2 PHE A 260      19.509  16.017   3.964  4.00  1.00            
ATOM   1919   CZ PHE A 260      18.704  15.020   3.470  4.00  1.00            
ATOM   1920    C PHE A 260      24.367  13.867   5.992  4.00  1.00            
ATOM   1921    O PHE A 260      24.596  13.170   6.980  4.00  1.00            
ATOM   1922    N THR A 261      25.245  14.776   5.538  4.00  1.00            
ATOM   1923   CA THR A 261      26.492  14.816   6.223  4.00  1.00            
ATOM   1924   CB THR A 261      27.672  15.091   5.339  4.00  1.00            
ATOM   1925  OG1 THR A 261      27.535  16.352   4.704  4.00  1.00            
ATOM   1926  CG2 THR A 261      27.768  13.968   4.291  4.00  1.00            
ATOM   1927    C THR A 261      26.409  15.877   7.277  4.00  1.00            
ATOM   1928    O THR A 261      26.399  17.071   6.983  4.00  1.00            
ATOM   1929    N ILE A 262      26.336  15.442   8.553  4.00  1.00            
ATOM   1930   CA ILE A 262      26.300  16.346   9.667  4.00  1.00            
ATOM   1931   CB ILE A 262      25.380  15.914  10.774  4.00  1.00            
ATOM   1932  CG1 ILE A 262      25.807  14.565  11.369  4.00  1.00            
ATOM   1933  CG2 ILE A 262      23.948  15.924  10.218  4.00  1.00            
ATOM   1934  CD1 ILE A 262      25.030  14.190  12.631  4.00  1.00            
ATOM   1935    C ILE A 262      27.703  16.410  10.158  4.00  1.00            
ATOM   1936    O ILE A 262      28.322  15.363  10.340  4.00  1.00            
ATOM   1937    N ASP A 263      28.215  17.647  10.368  3.00  1.00            
ATOM   1938   CA ASP A 263      29.588  17.924  10.705  3.00  1.00            
ATOM   1939   CB ASP A 263      29.915  17.921  12.219  3.00  1.00            
ATOM   1940   CG ASP A 263      29.643  16.570  12.865  3.00  1.00            
ATOM   1941  OD1 ASP A 263      28.490  16.075  12.765  3.00  1.00            
ATOM   1942  OD2 ASP A 263      30.587  16.033  13.505  3.00  1.00            
ATOM   1943    C ASP A 263      30.452  16.989   9.929  3.00  1.00            
ATOM   1944    O ASP A 263      30.260  16.839   8.724  3.00  1.00            
ATOM   1945    N GLY A 264      31.431  16.324  10.564  3.00  1.00            
ATOM   1946   CA GLY A 264      32.179  15.433   9.733  3.00  1.00            
ATOM   1947    C GLY A 264      31.675  14.045   9.982  3.00  1.00            
ATOM   1948    O GLY A 264      32.344  13.246  10.637  3.00  1.00            
ATOM   1949    N VAL A 265      30.473  13.720   9.459  4.00  1.00            
ATOM   1950   CA VAL A 265      29.978  12.378   9.579  4.00  1.00            
ATOM   1951   CB VAL A 265      29.453  12.010  10.942  4.00  1.00            
ATOM   1952  CG1 VAL A 265      28.146  12.773  11.209  4.00  1.00            
ATOM   1953  CG2 VAL A 265      29.291  10.482  10.999  4.00  1.00            
ATOM   1954    C VAL A 265      28.856  12.204   8.623  4.00  1.00            
ATOM   1955    O VAL A 265      28.193  13.169   8.248  4.00  1.00            
ATOM   1956    N GLN A 266      28.617  10.953   8.180  4.00  1.00            
ATOM   1957   CA GLN A 266      27.492  10.802   7.313  4.00  1.00            
ATOM   1958   CB GLN A 266      27.826  10.368   5.866  4.00  1.00            
ATOM   1959   CG GLN A 266      28.414   8.968   5.696  4.00  1.00            
ATOM   1960   CD GLN A 266      28.526   8.733   4.193  4.00  1.00            
ATOM   1961  OE1 GLN A 266      28.704   7.607   3.732  4.00  1.00            
ATOM   1962  NE2 GLN A 266      28.403   9.832   3.400  4.00  1.00            
ATOM   1963    C GLN A 266      26.550   9.833   7.909  4.00  1.00            
ATOM   1964    O GLN A 266      26.926   8.737   8.323  4.00  1.00            
ATOM   1965    N TYR A 267      25.271  10.245   7.977  4.00  1.00            
ATOM   1966   CA TYR A 267      24.263   9.390   8.539  4.00  1.00            
ATOM   1967   CB TYR A 267      23.471  10.063   9.655  4.00  1.00            
ATOM   1968   CG TYR A 267      22.645   9.030  10.339  4.00  1.00            
ATOM   1969  CD1 TYR A 267      23.242   8.107  11.167  4.00  1.00            
ATOM   1970  CD2 TYR A 267      21.281   8.991  10.167  4.00  1.00            
ATOM   1971  CE1 TYR A 267      22.495   7.148  11.804  4.00  1.00            
ATOM   1972  CE2 TYR A 267      20.529   8.035  10.801  4.00  1.00            
ATOM   1973   CZ TYR A 267      21.134   7.113  11.621  4.00  1.00            
ATOM   1974   OH TYR A 267      20.360   6.130  12.275  4.00  1.00            
ATOM   1975    C TYR A 267      23.364   9.079   7.410  4.00  1.00            
ATOM   1976    O TYR A 267      22.845   9.957   6.721  4.00  1.00            
ATOM   1977    N PRO A 268      23.213   7.813   7.211  4.00  1.00            
ATOM   1978   CA PRO A 268      22.366   7.385   6.156  4.00  1.00            
ATOM   1979   CD PRO A 268      24.269   6.862   7.500  4.00  1.00            
ATOM   1980   CB PRO A 268      22.840   5.978   5.770  4.00  1.00            
ATOM   1981   CG PRO A 268      23.730   5.534   6.939  4.00  1.00            
ATOM   1982    C PRO A 268      20.912   7.444   6.469  4.00  1.00            
ATOM   1983    O PRO A 268      20.519   7.287   7.628  4.00  1.00            
ATOM   1984    N LEU A 269      20.105   7.710   5.427  4.00  1.00            
ATOM   1985   CA LEU A 269      18.682   7.661   5.518  4.00  1.00            
ATOM   1986   CB LEU A 269      18.021   9.048   5.401  4.00  1.00            
ATOM   1987   CG LEU A 269      16.508   9.059   5.697  4.00  1.00            
ATOM   1988  CD1 LEU A 269      16.226   8.658   7.153  4.00  1.00            
ATOM   1989  CD2 LEU A 269      15.875  10.412   5.330  4.00  1.00            
ATOM   1990    C LEU A 269      18.321   6.851   4.303  4.00  1.00            
ATOM   1991    O LEU A 269      18.616   7.268   3.184  4.00  1.00            
ATOM   1992    N SER A 270      17.687   5.666   4.466  1.00  1.00            
ATOM   1993   CA SER A 270      17.464   4.838   3.298  1.00  1.00            
ATOM   1994   CB SER A 270      18.132   3.458   3.392  1.00  1.00            
ATOM   1995   OG SER A 270      17.500   2.665   4.383  1.00  1.00            
ATOM   1996    C SER A 270      16.004   4.612   3.113  1.00  1.00            
ATOM   1997    O SER A 270      15.250   4.612   4.085  1.00  1.00            
ATOM   1998    N PRO A 271      15.618   4.437   1.858  2.00  1.00            
ATOM   1999   CA PRO A 271      14.241   4.201   1.505  2.00  1.00            
ATOM   2000   CD PRO A 271      16.518   3.872   0.865  2.00  1.00            
ATOM   2001   CB PRO A 271      14.241   3.810   0.033  2.00  1.00            
ATOM   2002   CG PRO A 271      15.609   3.129  -0.128  2.00  1.00            
ATOM   2003    C PRO A 271      13.809   3.070   2.374  2.00  1.00            
ATOM   2004    O PRO A 271      14.292   1.947   2.225  2.00  1.00            
ATOM   2005    N SER A 272      12.874   3.398   3.268  2.00  1.00            
ATOM   2006   CA SER A 272      12.336   2.646   4.353  2.00  1.00            
ATOM   2007   CB SER A 272      13.396   2.003   5.261  2.00  1.00            
ATOM   2008   OG SER A 272      14.059   0.944   4.588  2.00  1.00            
ATOM   2009    C SER A 272      11.815   3.830   5.076  2.00  1.00            
ATOM   2010    O SER A 272      10.633   4.164   5.003  2.00  1.00            
ATOM   2011    N ALA A 273      12.732   4.492   5.807  2.00  1.00            
ATOM   2012   CA ALA A 273      12.456   5.823   6.245  2.00  1.00            
ATOM   2013   CB ALA A 273      13.515   6.399   7.200  2.00  1.00            
ATOM   2014    C ALA A 273      12.558   6.560   4.937  2.00  1.00            
ATOM   2015    O ALA A 273      13.176   6.059   4.001  2.00  1.00            
ATOM   2016    N TYR A 274      11.929   7.738   4.799  2.00  1.00            
ATOM   2017   CA TYR A 274      12.063   8.510   3.590  2.00  1.00            
ATOM   2018   CB TYR A 274      13.549   8.649   3.187  2.00  1.00            
ATOM   2019   CG TYR A 274      13.744   9.568   2.023  2.00  1.00            
ATOM   2020  CD1 TYR A 274      13.699  10.935   2.191  2.00  1.00            
ATOM   2021  CD2 TYR A 274      14.006   9.064   0.769  2.00  1.00            
ATOM   2022  CE1 TYR A 274      13.893  11.781   1.123  2.00  1.00            
ATOM   2023  CE2 TYR A 274      14.202   9.904  -0.302  2.00  1.00            
ATOM   2024   CZ TYR A 274      14.145  11.266  -0.126  2.00  1.00            
ATOM   2025   OH TYR A 274      14.347  12.130  -1.223  2.00  1.00            
ATOM   2026    C TYR A 274      11.274   7.936   2.456  2.00  1.00            
ATOM   2027    O TYR A 274      11.344   8.431   1.332  2.00  1.00            
ATOM   2028    N ILE A 275      10.491   6.882   2.713  4.00  1.00            
ATOM   2029   CA ILE A 275       9.542   6.418   1.743  4.00  1.00            
ATOM   2030   CB ILE A 275       9.964   5.144   1.050  4.00  1.00            
ATOM   2031  CG1 ILE A 275       9.005   4.792  -0.105  4.00  1.00            
ATOM   2032  CG2 ILE A 275      10.154   4.034   2.098  4.00  1.00            
ATOM   2033  CD1 ILE A 275       7.572   4.481   0.328  4.00  1.00            
ATOM   2034    C ILE A 275       8.340   6.161   2.620  4.00  1.00            
ATOM   2035    O ILE A 275       8.462   5.512   3.658  4.00  1.00            
ATOM   2036    N LEU A 276       7.151   6.693   2.273  4.00  1.00            
ATOM   2037   CA LEU A 276       6.015   6.491   3.135  4.00  1.00            
ATOM   2038   CB LEU A 276       5.195   7.766   3.416  4.00  1.00            
ATOM   2039   CG LEU A 276       5.959   8.829   4.231  4.00  1.00            
ATOM   2040  CD1 LEU A 276       7.129   9.422   3.430  4.00  1.00            
ATOM   2041  CD2 LEU A 276       5.010   9.903   4.787  4.00  1.00            
ATOM   2042    C LEU A 276       5.112   5.495   2.482  4.00  1.00            
ATOM   2043    O LEU A 276       4.885   5.550   1.274  4.00  1.00            
ATOM   2044    N GLN A 277       4.585   4.534   3.269  4.00  1.00            
ATOM   2045   CA GLN A 277       3.741   3.541   2.671  4.00  1.00            
ATOM   2046   CB GLN A 277       4.442   2.188   2.479  4.00  1.00            
ATOM   2047   CG GLN A 277       5.552   2.234   1.427  4.00  1.00            
ATOM   2048   CD GLN A 277       6.227   0.872   1.410  4.00  1.00            
ATOM   2049  OE1 GLN A 277       6.834   0.457   2.396  4.00  1.00            
ATOM   2050  NE2 GLN A 277       6.114   0.148   0.264  4.00  1.00            
ATOM   2051    C GLN A 277       2.529   3.304   3.524  4.00  1.00            
ATOM   2052    O GLN A 277       2.612   3.230   4.748  4.00  1.00            
ATOM   2053    N ASP A 278       1.353   3.203   2.868  4.00  1.00            
ATOM   2054   CA ASP A 278       0.107   2.877   3.504  4.00  1.00            
ATOM   2055   CB ASP A 278      -1.017   3.906   3.252  4.00  1.00            
ATOM   2056   CG ASP A 278      -1.288   4.042   1.759  4.00  1.00            
ATOM   2057  OD1 ASP A 278      -0.374   4.506   1.028  4.00  1.00            
ATOM   2058  OD2 ASP A 278      -2.423   3.700   1.332  4.00  1.00            
ATOM   2059    C ASP A 278      -0.295   1.544   2.945  4.00  1.00            
ATOM   2060    O ASP A 278       0.535   0.645   2.822  4.00  1.00            
ATOM   2061    N ASP A 279      -1.585   1.367   2.590  3.00  1.00            
ATOM   2062   CA ASP A 279      -2.001   0.092   2.080  3.00  1.00            
ATOM   2063   CB ASP A 279      -3.481   0.054   1.652  3.00  1.00            
ATOM   2064   CG ASP A 279      -4.362  -0.037   2.887  3.00  1.00            
ATOM   2065  OD1 ASP A 279      -3.809  -0.144   4.015  3.00  1.00            
ATOM   2066  OD2 ASP A 279      -5.611  -0.014   2.713  3.00  1.00            
ATOM   2067    C ASP A 279      -1.219  -0.238   0.857  3.00  1.00            
ATOM   2068    O ASP A 279      -0.576  -1.286   0.787  3.00  1.00            
ATOM   2069    N ASP A 280      -1.229   0.658  -0.144  3.00  1.00            
ATOM   2070   CA ASP A 280      -0.513   0.331  -1.337  3.00  1.00            
ATOM   2071   CB ASP A 280      -1.351  -0.539  -2.298  3.00  1.00            
ATOM   2072   CG ASP A 280      -2.664   0.170  -2.615  3.00  1.00            
ATOM   2073  OD1 ASP A 280      -2.865   1.314  -2.130  3.00  1.00            
ATOM   2074  OD2 ASP A 280      -3.494  -0.440  -3.341  3.00  1.00            
ATOM   2075    C ASP A 280      -0.144   1.596  -2.024  3.00  1.00            
ATOM   2076    O ASP A 280       0.033   1.625  -3.241  3.00  1.00            
ATOM   2077    N SER A 281      -0.003   2.685  -1.253  4.00  1.00            
ATOM   2078   CA SER A 281       0.400   3.896  -1.889  4.00  1.00            
ATOM   2079   CB SER A 281      -0.582   5.068  -1.718  4.00  1.00            
ATOM   2080   OG SER A 281      -0.097   6.209  -2.411  4.00  1.00            
ATOM   2081    C SER A 281       1.682   4.270  -1.247  4.00  1.00            
ATOM   2082    O SER A 281       1.879   4.064  -0.052  4.00  1.00            
ATOM   2083    N CYS A 282       2.615   4.801  -2.047  4.00  1.00            
ATOM   2084   CA CYS A 282       3.859   5.177  -1.464  4.00  1.00            
ATOM   2085   CB CYS A 282       5.071   4.464  -2.087  4.00  1.00            
ATOM   2086   SG CYS A 282       5.022   2.663  -1.838  4.00  1.00            
ATOM   2087    C CYS A 282       4.017   6.635  -1.732  4.00  1.00            
ATOM   2088    O CYS A 282       3.628   7.129  -2.789  4.00  1.00            
ATOM   2089    N THR A 283       4.576   7.369  -0.757  4.00  1.00            
ATOM   2090   CA THR A 283       4.815   8.764  -0.961  4.00  1.00            
ATOM   2091   CB THR A 283       3.922   9.664  -0.158  4.00  1.00            
ATOM   2092  OG1 THR A 283       4.121   9.444   1.230  4.00  1.00            
ATOM   2093  CG2 THR A 283       2.458   9.375  -0.540  4.00  1.00            
ATOM   2094    C THR A 283       6.239   9.015  -0.544  4.00  1.00            
ATOM   2095    O THR A 283       6.829   8.214   0.174  4.00  1.00            
ATOM   2096    N SER A 284       6.848  10.118  -1.026  4.00  1.00            
ATOM   2097   CA SER A 284       8.243  10.392  -0.784  4.00  1.00            
ATOM   2098   CB SER A 284       8.774  11.536  -1.660  4.00  1.00            
ATOM   2099   OG SER A 284      10.148  11.766  -1.385  4.00  1.00            
ATOM   2100    C SER A 284       8.607  10.741   0.640  4.00  1.00            
ATOM   2101    O SER A 284       9.345   9.997   1.284  4.00  1.00            
ATOM   2102    N GLY A 285       8.094  11.866   1.189  1.00  1.00            
ATOM   2103   CA GLY A 285       8.522  12.284   2.505  1.00  1.00            
ATOM   2104    C GLY A 285       9.365  13.530   2.408  1.00  1.00            
ATOM   2105    O GLY A 285       9.693  14.132   3.429  1.00  1.00            
ATOM   2106    N PHE A 286       9.738  13.961   1.185  4.00  1.00            
ATOM   2107   CA PHE A 286      10.647  15.072   1.048  4.00  1.00            
ATOM   2108   CB PHE A 286      11.205  15.233  -0.374  4.00  1.00            
ATOM   2109   CG PHE A 286      12.428  16.060  -0.204  4.00  1.00            
ATOM   2110  CD1 PHE A 286      13.598  15.457   0.198  4.00  1.00            
ATOM   2111  CD2 PHE A 286      12.423  17.416  -0.426  4.00  1.00            
ATOM   2112  CE1 PHE A 286      14.751  16.185   0.372  4.00  1.00            
ATOM   2113  CE2 PHE A 286      13.576  18.145  -0.252  4.00  1.00            
ATOM   2114   CZ PHE A 286      14.741  17.538   0.146  4.00  1.00            
ATOM   2115    C PHE A 286      10.080  16.398   1.454  4.00  1.00            
ATOM   2116    O PHE A 286      10.750  17.162   2.144  4.00  1.00            
ATOM   2117    N GLU A 287       8.850  16.727   1.019  4.00  1.00            
ATOM   2118   CA GLU A 287       8.230  17.983   1.352  4.00  1.00            
ATOM   2119   CB GLU A 287       7.913  18.173   2.846  4.00  1.00            
ATOM   2120   CG GLU A 287       6.699  17.352   3.289  4.00  1.00            
ATOM   2121   CD GLU A 287       5.454  18.001   2.688  4.00  1.00            
ATOM   2122  OE1 GLU A 287       5.035  19.069   3.211  4.00  1.00            
ATOM   2123  OE2 GLU A 287       4.908  17.443   1.699  4.00  1.00            
ATOM   2124    C GLU A 287       8.963  19.166   0.828  4.00  1.00            
ATOM   2125    O GLU A 287      10.184  19.157   0.678  4.00  1.00            
ATOM   2126    N GLY A 288       8.187  20.226   0.506  4.00  1.00            
ATOM   2127   CA GLY A 288       8.758  21.438  -0.001  4.00  1.00            
ATOM   2128    C GLY A 288       8.032  22.602   0.617  4.00  1.00            
ATOM   2129    O GLY A 288       6.837  22.799   0.396  4.00  1.00            
ATOM   2130    N MET A 289       8.764  23.403   1.420  1.00  1.00            
ATOM   2131   CA MET A 289       8.288  24.617   2.031  1.00  1.00            
ATOM   2132   CB MET A 289       7.784  24.433   3.470  1.00  1.00            
ATOM   2133   CG MET A 289       7.384  25.750   4.135  1.00  1.00            
ATOM   2134   SD MET A 289       6.823  25.588   5.858  1.00  1.00            
ATOM   2135   CE MET A 289       5.079  25.290   5.459  1.00  1.00            
ATOM   2136    C MET A 289       9.502  25.471   2.119  1.00  1.00            
ATOM   2137    O MET A 289      10.561  25.005   2.539  1.00  1.00            
ATOM   2138    N ASP A 290       9.401  26.747   1.716  1.00  1.00            
ATOM   2139   CA ASP A 290      10.576  27.557   1.797  1.00  1.00            
ATOM   2140   CB ASP A 290      10.787  28.463   0.571  1.00  1.00            
ATOM   2141   CG ASP A 290      11.078  27.597  -0.646  1.00  1.00            
ATOM   2142  OD1 ASP A 290      10.621  26.423  -0.660  1.00  1.00            
ATOM   2143  OD2 ASP A 290      11.770  28.098  -1.574  1.00  1.00            
ATOM   2144    C ASP A 290      10.383  28.466   2.946  1.00  1.00            
ATOM   2145    O ASP A 290       9.598  29.412   2.876  1.00  1.00            
ATOM   2146    N VAL A 291      11.088  28.206   4.065  1.00  1.00            
ATOM   2147   CA VAL A 291      10.921  29.115   5.151  1.00  1.00            
ATOM   2148   CB VAL A 291      10.685  28.459   6.472  1.00  1.00            
ATOM   2149  CG1 VAL A 291      10.697  29.549   7.558  1.00  1.00            
ATOM   2150  CG2 VAL A 291       9.358  27.682   6.402  1.00  1.00            
ATOM   2151    C VAL A 291      12.173  29.921   5.262  1.00  1.00            
ATOM   2152    O VAL A 291      13.234  29.408   5.609  1.00  1.00            
ATOM   2153    N PRO A 292      12.063  31.182   4.936  4.00  1.00            
ATOM   2154   CA PRO A 292      13.226  32.024   5.016  4.00  1.00            
ATOM   2155   CD PRO A 292      11.209  31.555   3.814  4.00  1.00            
ATOM   2156   CB PRO A 292      12.952  33.217   4.106  4.00  1.00            
ATOM   2157   CG PRO A 292      11.976  32.654   3.060  4.00  1.00            
ATOM   2158    C PRO A 292      13.487  32.421   6.435  4.00  1.00            
ATOM   2159    O PRO A 292      12.558  32.477   7.241  4.00  1.00            
ATOM   2160    N THR A 293      14.763  32.672   6.739  1.00  1.00            
ATOM   2161   CA THR A 293      15.206  33.165   8.008  1.00  1.00            
ATOM   2162   CB THR A 293      15.855  32.121   8.864  1.00  1.00            
ATOM   2163  OG1 THR A 293      17.046  31.654   8.248  1.00  1.00            
ATOM   2164  CG2 THR A 293      14.866  30.959   9.056  1.00  1.00            
ATOM   2165    C THR A 293      16.273  34.109   7.603  1.00  1.00            
ATOM   2166    O THR A 293      16.551  34.256   6.413  1.00  1.00            
ATOM   2167    N SER A 294      16.890  34.800   8.565  1.00  1.00            
ATOM   2168   CA SER A 294      17.885  35.725   8.141  1.00  1.00            
ATOM   2169   CB SER A 294      18.444  36.585   9.289  1.00  1.00            
ATOM   2170   OG SER A 294      19.431  37.477   8.792  1.00  1.00            
ATOM   2171    C SER A 294      19.037  35.000   7.540  1.00  1.00            
ATOM   2172    O SER A 294      19.509  35.350   6.459  1.00  1.00            
ATOM   2173    N SER A 295      19.510  33.948   8.226  1.00  1.00            
ATOM   2174   CA SER A 295      20.688  33.276   7.779  1.00  1.00            
ATOM   2175   CB SER A 295      21.149  32.186   8.759  1.00  1.00            
ATOM   2176   OG SER A 295      22.415  31.674   8.368  1.00  1.00            
ATOM   2177    C SER A 295      20.450  32.650   6.439  1.00  1.00            
ATOM   2178    O SER A 295      21.265  32.819   5.534  1.00  1.00            
ATOM   2179    N GLY A 296      19.334  31.915   6.248  1.00  1.00            
ATOM   2180   CA GLY A 296      19.163  31.315   4.952  1.00  1.00            
ATOM   2181    C GLY A 296      17.922  30.503   4.935  1.00  1.00            
ATOM   2182    O GLY A 296      17.244  30.358   5.950  1.00  1.00            
ATOM   2183    N GLU A 297      17.588  29.941   3.755  4.00  1.00            
ATOM   2184   CA GLU A 297      16.410  29.137   3.729  4.00  1.00            
ATOM   2185   CB GLU A 297      15.935  28.705   2.329  4.00  1.00            
ATOM   2186   CG GLU A 297      15.346  29.870   1.527  4.00  1.00            
ATOM   2187   CD GLU A 297      14.495  29.308   0.396  4.00  1.00            
ATOM   2188  OE1 GLU A 297      13.736  28.335   0.655  4.00  1.00            
ATOM   2189  OE2 GLU A 297      14.586  29.848  -0.739  4.00  1.00            
ATOM   2190    C GLU A 297      16.689  27.929   4.556  4.00  1.00            
ATOM   2191    O GLU A 297      17.743  27.307   4.442  4.00  1.00            
ATOM   2192    N LEU A 298      15.729  27.581   5.433  1.00  1.00            
ATOM   2193   CA LEU A 298      15.910  26.495   6.346  1.00  1.00            
ATOM   2194   CB LEU A 298      15.076  26.599   7.635  1.00  1.00            
ATOM   2195   CG LEU A 298      15.489  27.747   8.573  1.00  1.00            
ATOM   2196  CD1 LEU A 298      14.644  27.731   9.859  1.00  1.00            
ATOM   2197  CD2 LEU A 298      17.001  27.731   8.849  1.00  1.00            
ATOM   2198    C LEU A 298      15.510  25.208   5.713  1.00  1.00            
ATOM   2199    O LEU A 298      14.799  25.164   4.711  1.00  1.00            
ATOM   2200    N TRP A 299      16.020  24.122   6.315  4.00  1.00            
ATOM   2201   CA TRP A 299      15.748  22.766   5.952  4.00  1.00            
ATOM   2202   CB TRP A 299      17.055  22.074   5.521  4.00  1.00            
ATOM   2203   CG TRP A 299      16.978  20.690   4.925  4.00  1.00            
ATOM   2204  CD2 TRP A 299      17.001  20.439   3.509  4.00  1.00            
ATOM   2205  CD1 TRP A 299      16.961  19.472   5.535  4.00  1.00            
ATOM   2206  NE1 TRP A 299      16.980  18.474   4.589  4.00  1.00            
ATOM   2207  CE2 TRP A 299      17.004  19.056   3.339  4.00  1.00            
ATOM   2208  CE3 TRP A 299      17.032  21.290   2.443  4.00  1.00            
ATOM   2209  CZ2 TRP A 299      17.038  18.500   2.091  4.00  1.00            
ATOM   2210  CZ3 TRP A 299      17.053  20.728   1.186  4.00  1.00            
ATOM   2211  CH2 TRP A 299      17.057  19.359   1.015  4.00  1.00            
ATOM   2212    C TRP A 299      15.307  22.169   7.267  4.00  1.00            
ATOM   2213    O TRP A 299      16.004  22.345   8.265  4.00  1.00            
ATOM   2214    N ILE A 300      14.150  21.468   7.343  4.00  1.00            
ATOM   2215   CA ILE A 300      13.793  20.964   8.648  4.00  1.00            
ATOM   2216   CB ILE A 300      12.384  21.245   9.115  4.00  1.00            
ATOM   2217  CG1 ILE A 300      11.334  20.472   8.313  4.00  1.00            
ATOM   2218  CG2 ILE A 300      12.178  22.770   9.084  4.00  1.00            
ATOM   2219  CD1 ILE A 300       9.916  20.654   8.855  4.00  1.00            
ATOM   2220    C ILE A 300      13.995  19.473   8.630  4.00  1.00            
ATOM   2221    O ILE A 300      13.425  18.769   7.799  4.00  1.00            
ATOM   2222    N LEU A 301      14.852  18.960   9.544  4.00  1.00            
ATOM   2223   CA LEU A 301      15.085  17.543   9.645  4.00  1.00            
ATOM   2224   CB LEU A 301      16.465  17.213  10.243  4.00  1.00            
ATOM   2225   CG LEU A 301      17.631  17.906   9.513  4.00  1.00            
ATOM   2226  CD1 LEU A 301      18.991  17.419  10.037  4.00  1.00            
ATOM   2227  CD2 LEU A 301      17.489  17.805   7.986  4.00  1.00            
ATOM   2228    C LEU A 301      14.056  17.109  10.649  4.00  1.00            
ATOM   2229    O LEU A 301      14.164  17.437  11.829  4.00  1.00            
ATOM   2230    N GLY A 302      13.014  16.375  10.204  1.00  1.00            
ATOM   2231   CA GLY A 302      11.930  16.046  11.092  1.00  1.00            
ATOM   2232    C GLY A 302      11.942  14.596  11.479  1.00  1.00            
ATOM   2233    O GLY A 302      12.992  13.981  11.656  1.00  1.00            
ATOM   2234    N ASP A 303      10.718  14.027  11.603  2.00  1.00            
ATOM   2235   CA ASP A 303      10.441  12.688  12.055  2.00  1.00            
ATOM   2236   CB ASP A 303       8.937  12.365  12.141  2.00  1.00            
ATOM   2237   CG ASP A 303       8.330  13.113  13.319  2.00  1.00            
ATOM   2238  OD1 ASP A 303       9.032  13.983  13.900  2.00  1.00            
ATOM   2239  OD2 ASP A 303       7.155  12.811  13.663  2.00  1.00            
ATOM   2240    C ASP A 303      11.037  11.687  11.135  2.00  1.00            
ATOM   2241    O ASP A 303      11.473  10.631  11.591  2.00  1.00            
ATOM   2242    N VAL A 304      11.058  11.978   9.820  2.00  1.00            
ATOM   2243   CA VAL A 304      11.600  11.020   8.902  2.00  1.00            
ATOM   2244   CB VAL A 304      11.651  11.528   7.491  2.00  1.00            
ATOM   2245  CG1 VAL A 304      12.330  10.462   6.615  2.00  1.00            
ATOM   2246  CG2 VAL A 304      10.223  11.890   7.049  2.00  1.00            
ATOM   2247    C VAL A 304      13.025  10.764   9.353  2.00  1.00            
ATOM   2248    O VAL A 304      13.438   9.612   9.467  2.00  1.00            
ATOM   2249    N PHE A 305      13.815  11.829   9.638  2.00  1.00            
ATOM   2250   CA PHE A 305      15.175  11.677  10.113  2.00  1.00            
ATOM   2251   CB PHE A 305      16.021  12.968  10.123  2.00  1.00            
ATOM   2252   CG PHE A 305      16.396  13.353   8.732  2.00  1.00            
ATOM   2253  CD1 PHE A 305      17.332  12.617   8.042  2.00  1.00            
ATOM   2254  CD2 PHE A 305      15.808  14.427   8.107  2.00  1.00            
ATOM   2255  CE1 PHE A 305      17.692  12.950   6.757  2.00  1.00            
ATOM   2256  CE2 PHE A 305      16.165  14.769   6.822  2.00  1.00            
ATOM   2257   CZ PHE A 305      17.108  14.033   6.145  2.00  1.00            
ATOM   2258    C PHE A 305      15.238  11.163  11.522  2.00  1.00            
ATOM   2259    O PHE A 305      16.039  10.284  11.837  2.00  1.00            
ATOM   2260    N ILE A 306      14.367  11.691  12.401  2.00  1.00            
ATOM   2261   CA ILE A 306      14.448  11.475  13.821  2.00  1.00            
ATOM   2262   CB ILE A 306      13.337  12.159  14.566  2.00  1.00            
ATOM   2263  CG1 ILE A 306      13.381  13.681  14.355  2.00  1.00            
ATOM   2264  CG2 ILE A 306      13.432  11.735  16.042  2.00  1.00            
ATOM   2265  CD1 ILE A 306      12.114  14.393  14.828  2.00  1.00            
ATOM   2266    C ILE A 306      14.330  10.033  14.181  2.00  1.00            
ATOM   2267    O ILE A 306      15.053   9.561  15.055  2.00  1.00            
ATOM   2268    N ARG A 307      13.420   9.289  13.533  3.00  1.00            
ATOM   2269   CA ARG A 307      13.194   7.942  13.965  3.00  1.00            
ATOM   2270   CB ARG A 307      12.164   7.195  13.104  3.00  1.00            
ATOM   2271   CG ARG A 307      12.575   7.051  11.638  3.00  1.00            
ATOM   2272   CD ARG A 307      11.556   6.269  10.809  3.00  1.00            
ATOM   2273   NE ARG A 307      10.394   7.167  10.559  3.00  1.00            
ATOM   2274   CZ ARG A 307      10.240   7.765   9.341  3.00  1.00            
ATOM   2275  NH1 ARG A 307      11.114   7.499   8.328  3.00  1.00            
ATOM   2276  NH2 ARG A 307       9.195   8.617   9.133  3.00  1.00            
ATOM   2277    C ARG A 307      14.472   7.169  13.867  3.00  1.00            
ATOM   2278    O ARG A 307      14.814   6.404  14.767  3.00  1.00            
ATOM   2279    N GLN A 308      15.220   7.361  12.772  3.00  1.00            
ATOM   2280   CA GLN A 308      16.436   6.626  12.596  3.00  1.00            
ATOM   2281   CB GLN A 308      17.083   6.881  11.225  3.00  1.00            
ATOM   2282   CG GLN A 308      16.199   6.444  10.052  3.00  1.00            
ATOM   2283   CD GLN A 308      16.153   4.923  10.028  3.00  1.00            
ATOM   2284  OE1 GLN A 308      16.111   4.271  11.070  3.00  1.00            
ATOM   2285  NE2 GLN A 308      16.168   4.342   8.798  3.00  1.00            
ATOM   2286    C GLN A 308      17.402   7.012  13.643  3.00  1.00            
ATOM   2287    O GLN A 308      18.070   6.154  14.217  3.00  1.00            
ATOM   2288    N TYR A 309      17.498   8.313  13.958  4.00  1.00            
ATOM   2289   CA TYR A 309      18.533   8.550  14.897  4.00  1.00            
ATOM   2290   CB TYR A 309      19.708   9.406  14.383  4.00  1.00            
ATOM   2291   CG TYR A 309      19.230  10.757  13.992  4.00  1.00            
ATOM   2292  CD1 TYR A 309      19.110  11.758  14.928  4.00  1.00            
ATOM   2293  CD2 TYR A 309      18.915  11.019  12.680  4.00  1.00            
ATOM   2294  CE1 TYR A 309      18.673  13.007  14.554  4.00  1.00            
ATOM   2295  CE2 TYR A 309      18.478  12.265  12.303  4.00  1.00            
ATOM   2296   CZ TYR A 309      18.356  13.261  13.241  4.00  1.00            
ATOM   2297   OH TYR A 309      17.907  14.542  12.860  4.00  1.00            
ATOM   2298    C TYR A 309      18.044   9.099  16.186  4.00  1.00            
ATOM   2299    O TYR A 309      17.239  10.027  16.246  4.00  1.00            
ATOM   2300    N TYR A 310      18.563   8.498  17.273  4.00  1.00            
ATOM   2301   CA TYR A 310      18.221   8.873  18.602  4.00  1.00            
ATOM   2302   CB TYR A 310      18.813   7.960  19.687  4.00  1.00            
ATOM   2303   CG TYR A 310      18.037   8.225  20.930  4.00  1.00            
ATOM   2304  CD1 TYR A 310      18.345   9.284  21.750  4.00  1.00            
ATOM   2305  CD2 TYR A 310      16.973   7.416  21.257  4.00  1.00            
ATOM   2306  CE1 TYR A 310      17.612   9.519  22.890  4.00  1.00            
ATOM   2307  CE2 TYR A 310      16.238   7.646  22.396  4.00  1.00            
ATOM   2308   CZ TYR A 310      16.560   8.698  23.217  4.00  1.00            
ATOM   2309   OH TYR A 310      15.808   8.936  24.386  4.00  1.00            
ATOM   2310    C TYR A 310      18.793  10.236  18.803  4.00  1.00            
ATOM   2311    O TYR A 310      19.895  10.527  18.340  4.00  1.00            
ATOM   2312    N THR A 311      18.041  11.127  19.476  4.00  1.00            
ATOM   2313   CA THR A 311      18.518  12.468  19.619  4.00  1.00            
ATOM   2314   CB THR A 311      17.569  13.484  19.061  4.00  1.00            
ATOM   2315  OG1 THR A 311      18.140  14.783  19.126  4.00  1.00            
ATOM   2316  CG2 THR A 311      16.274  13.432  19.890  4.00  1.00            
ATOM   2317    C THR A 311      18.685  12.813  21.073  4.00  1.00            
ATOM   2318    O THR A 311      17.959  12.315  21.932  4.00  1.00            
ATOM   2319    N VAL A 312      19.693  13.667  21.375  4.00  1.00            
ATOM   2320   CA VAL A 312      19.932  14.162  22.708  4.00  1.00            
ATOM   2321   CB VAL A 312      21.115  13.515  23.367  4.00  1.00            
ATOM   2322  CG1 VAL A 312      21.347  14.187  24.731  4.00  1.00            
ATOM   2323  CG2 VAL A 312      20.856  12.001  23.457  4.00  1.00            
ATOM   2324    C VAL A 312      20.233  15.618  22.557  4.00  1.00            
ATOM   2325    O VAL A 312      21.091  15.991  21.759  4.00  1.00            
ATOM   2326    N PHE A 313      19.521  16.493  23.298  4.00  1.00            
ATOM   2327   CA PHE A 313      19.849  17.886  23.201  4.00  1.00            
ATOM   2328   CB PHE A 313      18.702  18.813  22.732  4.00  1.00            
ATOM   2329   CG PHE A 313      17.397  18.466  23.364  4.00  1.00            
ATOM   2330  CD1 PHE A 313      16.584  17.553  22.733  4.00  1.00            
ATOM   2331  CD2 PHE A 313      16.970  19.037  24.539  4.00  1.00            
ATOM   2332  CE1 PHE A 313      15.365  17.201  23.261  4.00  1.00            
ATOM   2333  CE2 PHE A 313      15.749  18.689  25.071  4.00  1.00            
ATOM   2334   CZ PHE A 313      14.943  17.773  24.437  4.00  1.00            
ATOM   2335    C PHE A 313      20.545  18.340  24.444  4.00  1.00            
ATOM   2336    O PHE A 313      19.986  18.327  25.542  4.00  1.00            
ATOM   2337    N ASP A 314      21.830  18.732  24.268  4.00  1.00            
ATOM   2338   CA ASP A 314      22.706  19.145  25.332  4.00  1.00            
ATOM   2339   CB ASP A 314      24.186  18.830  25.057  4.00  1.00            
ATOM   2340   CG ASP A 314      24.954  19.018  26.357  4.00  1.00            
ATOM   2341  OD1 ASP A 314      24.287  19.143  27.418  4.00  1.00            
ATOM   2342  OD2 ASP A 314      26.213  19.037  26.308  4.00  1.00            
ATOM   2343    C ASP A 314      22.586  20.643  25.474  4.00  1.00            
ATOM   2344    O ASP A 314      22.938  21.385  24.561  4.00  1.00            
ATOM   2345    N ARG A 315      21.964  21.130  26.573  3.00  1.00            
ATOM   2346   CA ARG A 315      21.866  22.551  26.798  3.00  1.00            
ATOM   2347   CB ARG A 315      20.672  22.974  27.668  3.00  1.00            
ATOM   2348   CG ARG A 315      20.412  24.478  27.558  3.00  1.00            
ATOM   2349   CD ARG A 315      19.238  24.989  28.389  3.00  1.00            
ATOM   2350   NE ARG A 315      19.432  24.464  29.765  3.00  1.00            
ATOM   2351   CZ ARG A 315      20.338  25.070  30.587  3.00  1.00            
ATOM   2352  NH1 ARG A 315      21.097  26.104  30.120  3.00  1.00            
ATOM   2353  NH2 ARG A 315      20.511  24.623  31.861  3.00  1.00            
ATOM   2354    C ARG A 315      23.117  23.164  27.368  3.00  1.00            
ATOM   2355    O ARG A 315      23.483  24.269  26.973  3.00  1.00            
ATOM   2356    N ALA A 316      23.813  22.467  28.302  3.00  1.00            
ATOM   2357   CA ALA A 316      24.947  23.059  28.976  3.00  1.00            
ATOM   2358   CB ALA A 316      25.642  22.094  29.951  3.00  1.00            
ATOM   2359    C ALA A 316      25.912  23.396  27.891  3.00  1.00            
ATOM   2360    O ALA A 316      26.450  24.503  27.838  3.00  1.00            
ATOM   2361    N ASN A 317      26.124  22.426  26.982  3.00  1.00            
ATOM   2362   CA ASN A 317      26.893  22.640  25.796  3.00  1.00            
ATOM   2363   CB ASN A 317      28.038  21.635  25.580  3.00  1.00            
ATOM   2364   CG ASN A 317      29.242  22.076  26.399  3.00  1.00            
ATOM   2365  OD1 ASN A 317      29.642  21.418  27.356  3.00  1.00            
ATOM   2366  ND2 ASN A 317      29.849  23.224  25.995  3.00  1.00            
ATOM   2367    C ASN A 317      25.919  22.400  24.707  3.00  1.00            
ATOM   2368    O ASN A 317      25.446  21.274  24.582  3.00  1.00            
ATOM   2369    N ASN A 318      25.614  23.433  23.892  3.00  1.00            
ATOM   2370   CA ASN A 318      24.611  23.284  22.878  3.00  1.00            
ATOM   2371   CB ASN A 318      24.191  24.613  22.233  3.00  1.00            
ATOM   2372   CG ASN A 318      23.403  25.393  23.273  3.00  1.00            
ATOM   2373  OD1 ASN A 318      23.884  26.383  23.821  3.00  1.00            
ATOM   2374  ND2 ASN A 318      22.155  24.932  23.559  3.00  1.00            
ATOM   2375    C ASN A 318      25.169  22.405  21.830  3.00  1.00            
ATOM   2376    O ASN A 318      25.764  22.859  20.854  3.00  1.00            
ATOM   2377    N LYS A 319      24.965  21.095  22.032  4.00  1.00            
ATOM   2378   CA LYS A 319      25.458  20.129  21.123  4.00  1.00            
ATOM   2379   CB LYS A 319      26.727  19.407  21.617  4.00  1.00            
ATOM   2380   CG LYS A 319      27.946  20.327  21.754  4.00  1.00            
ATOM   2381   CD LYS A 319      29.102  19.717  22.552  4.00  1.00            
ATOM   2382   CE LYS A 319      30.070  18.886  21.706  4.00  1.00            
ATOM   2383   NZ LYS A 319      31.230  18.473  22.528  4.00  1.00            
ATOM   2384    C LYS A 319      24.402  19.109  20.979  4.00  1.00            
ATOM   2385    O LYS A 319      23.746  18.731  21.947  4.00  1.00            
ATOM   2386    N VAL A 320      24.209  18.643  19.739  4.00  1.00            
ATOM   2387   CA VAL A 320      23.207  17.658  19.546  4.00  1.00            
ATOM   2388   CB VAL A 320      22.397  17.860  18.298  4.00  1.00            
ATOM   2389  CG1 VAL A 320      21.414  16.688  18.146  4.00  1.00            
ATOM   2390  CG2 VAL A 320      21.711  19.234  18.383  4.00  1.00            
ATOM   2391    C VAL A 320      23.901  16.365  19.421  4.00  1.00            
ATOM   2392    O VAL A 320      24.960  16.261  18.804  4.00  1.00            
ATOM   2393    N GLY A 321      23.316  15.333  20.034  4.00  1.00            
ATOM   2394   CA GLY A 321      23.963  14.078  19.919  4.00  1.00            
ATOM   2395    C GLY A 321      23.068  13.207  19.099  4.00  1.00            
ATOM   2396    O GLY A 321      21.873  13.095  19.369  4.00  1.00            
ATOM   2397    N LEU A 322      23.637  12.556  18.069  4.00  1.00            
ATOM   2398   CA LEU A 322      22.835  11.717  17.229  4.00  1.00            
ATOM   2399   CB LEU A 322      22.870  12.142  15.754  4.00  1.00            
ATOM   2400   CG LEU A 322      22.475  13.617  15.551  4.00  1.00            
ATOM   2401  CD1 LEU A 322      22.293  13.947  14.062  4.00  1.00            
ATOM   2402  CD2 LEU A 322      21.271  14.006  16.424  4.00  1.00            
ATOM   2403    C LEU A 322      23.430  10.345  17.313  4.00  1.00            
ATOM   2404    O LEU A 322      24.638  10.193  17.488  4.00  1.00            
ATOM   2405    N ALA A 323      22.579   9.303  17.231  4.00  1.00            
ATOM   2406   CA ALA A 323      23.051   7.943  17.252  4.00  1.00            
ATOM   2407   CB ALA A 323      23.200   7.358  18.658  4.00  1.00            
ATOM   2408    C ALA A 323      22.006   7.145  16.537  4.00  1.00            
ATOM   2409    O ALA A 323      20.859   7.574  16.445  4.00  1.00            
ATOM   2410    N PRO A 324      22.345   6.007  15.998  4.00  1.00            
ATOM   2411   CA PRO A 324      21.320   5.237  15.344  4.00  1.00            
ATOM   2412   CD PRO A 324      23.637   5.858  15.357  4.00  1.00            
ATOM   2413   CB PRO A 324      22.058   4.263  14.424  4.00  1.00            
ATOM   2414   CG PRO A 324      23.381   4.988  14.115  4.00  1.00            
ATOM   2415    C PRO A 324      20.546   4.580  16.443  4.00  1.00            
ATOM   2416    O PRO A 324      21.067   4.515  17.555  4.00  1.00            
ATOM   2417    N VAL A 325      19.310   4.094  16.193  4.00  1.00            
ATOM   2418   CA VAL A 325      18.556   3.495  17.265  4.00  1.00            
ATOM   2419   CB VAL A 325      17.101   3.861  17.257  4.00  1.00            
ATOM   2420  CG1 VAL A 325      16.392   3.102  18.391  4.00  1.00            
ATOM   2421  CG2 VAL A 325      16.985   5.390  17.373  4.00  1.00            
ATOM   2422    C VAL A 325      18.659   2.017  17.157  4.00  1.00            
ATOM   2423    O VAL A 325      18.684   1.457  16.062  4.00  1.00            
ATOM   2424    N ALA A 326      18.748   1.343  18.319  1.00  1.00            
ATOM   2425   CA ALA A 326      18.817  -0.086  18.315  1.00  1.00            
ATOM   2426   CB ALA A 326      19.090  -0.687  19.702  1.00  1.00            
ATOM   2427    C ALA A 326      17.437  -0.558  17.877  1.00  1.00            
ATOM   2428    O ALA A 326      16.462  -0.306  18.635  1.00  1.00            
ATOM   2429  OXT ALA A 326      17.336  -1.170  16.780  1.00  1.00            
ATOM   2430    N LYS B   1      -0.401  15.606   5.813  4.00  0.00            
ATOM   2431   CA LYS B   1      -0.013  16.934   6.326  4.00  0.00            
ATOM   2432   CB LYS B   1      -0.343  18.016   5.270  4.00  0.00            
ATOM   2433   CG LYS B   1       0.340  19.358   5.518  4.00  0.00            
ATOM   2434   CD LYS B   1       1.833  19.354   5.184  4.00  0.00            
ATOM   2435   CE LYS B   1       2.536  20.675   5.503  4.00  0.00            
ATOM   2436   NZ LYS B   1       1.833  21.801   4.848  4.00  0.00            
ATOM   2437    C LYS B   1      -0.815  17.228   7.549  4.00  0.00            
ATOM   2438    O LYS B   1      -1.997  17.552   7.517  4.00  0.00            
ATOM   2439    N PRO B   2      -0.133  17.064   8.631  4.00  0.00            
ATOM   2440   CA PRO B   2      -0.686  17.283   9.940  4.00  0.00            
ATOM   2441   CD PRO B   2       0.906  16.048   8.655  4.00  0.00            
ATOM   2442   CB PRO B   2       0.001  16.290  10.862  4.00  0.00            
ATOM   2443   CG PRO B   2       1.293  15.910  10.128  4.00  0.00            
ATOM   2444    C PRO B   2      -0.520  18.694  10.413  4.00  0.00            
ATOM   2445    O PRO B   2      -0.359  19.596   9.590  4.00  0.00            
ATOM   2446    N ALA B   3      -0.514  18.866  11.747  4.00  0.00            
ATOM   2447   CA ALA B   3      -0.506  20.144  12.393  4.00  0.00            
ATOM   2448   CB ALA B   3      -0.434  20.049  13.928  4.00  0.00            
ATOM   2449    C ALA B   3       0.643  20.987  11.952  4.00  0.00            
ATOM   2450    O ALA B   3       0.425  22.154  11.651  4.00  0.00            
ATOM   2451    N GLU B   4       1.875  20.446  11.864  4.00  0.00            
ATOM   2452   CA GLU B   4       3.000  21.254  11.462  4.00  0.00            
ATOM   2453   CB GLU B   4       2.753  22.056  10.168  4.00  0.00            
ATOM   2454   CG GLU B   4       3.949  22.897   9.705  4.00  0.00            
ATOM   2455   CD GLU B   4       4.566  22.244   8.473  4.00  0.00            
ATOM   2456  OE1 GLU B   4       3.845  22.157   7.444  4.00  0.00            
ATOM   2457  OE2 GLU B   4       5.758  21.838   8.534  4.00  0.00            
ATOM   2458    C GLU B   4       3.275  22.255  12.540  4.00  0.00            
ATOM   2459    O GLU B   4       2.440  23.104  12.849  4.00  0.00            
ATOM   2460    N PHE B   5       4.466  22.185  13.159  4.00  0.00            
ATOM   2461   CA PHE B   5       4.757  23.162  14.167  4.00  0.00            
ATOM   2462   CB PHE B   5       4.978  22.560  15.566  4.00  0.00            
ATOM   2463   CG PHE B   5       3.829  21.684  15.925  4.00  0.00            
ATOM   2464  CD1 PHE B   5       3.804  20.384  15.478  4.00  0.00            
ATOM   2465  CD2 PHE B   5       2.796  22.141  16.711  4.00  0.00            
ATOM   2466  CE1 PHE B   5       2.760  19.549  15.799  4.00  0.00            
ATOM   2467  CE2 PHE B   5       1.750  21.310  17.035  4.00  0.00            
ATOM   2468   CZ PHE B   5       1.728  20.013  16.578  4.00  0.00            
ATOM   2469    C PHE B   5       6.104  23.718  13.814  4.00  0.00            
ATOM   2470    O PHE B   5       7.089  22.982  13.790  4.00  0.00            
ATOM   2471    N ILE B   6       6.196  25.026  13.509  4.00  0.00            
ATOM   2472   CA ILE B   6       7.491  25.595  13.250  4.00  0.00            
ATOM   2473   CB ILE B   6       7.874  25.573  11.796  4.00  0.00            
ATOM   2474  CG1 ILE B   6       7.955  24.131  11.273  4.00  0.00            
ATOM   2475  CG2 ILE B   6       9.184  26.361  11.630  4.00  0.00            
ATOM   2476  CD1 ILE B   6       8.054  24.046   9.750  4.00  0.00            
ATOM   2477    C ILE B   6       7.399  27.030  13.622  4.00  0.00            
ATOM   2478    O ILE B   6       6.370  27.667  13.400  4.00  0.00            
ATOM   2479    N ARG B   7       8.465  27.587  14.217  4.00  0.00            
ATOM   2480   CA ARG B   7       8.410  28.994  14.443  4.00  0.00            
ATOM   2481   CB ARG B   7       8.629  29.435  15.901  4.00  0.00            
ATOM   2482   CG ARG B   7       8.264  30.907  16.113  4.00  0.00            
ATOM   2483   CD ARG B   7       8.453  31.403  17.547  4.00  0.00            
ATOM   2484   NE ARG B   7       8.028  32.833  17.580  4.00  0.00            
ATOM   2485   CZ ARG B   7       8.924  33.827  17.312  4.00  0.00            
ATOM   2486  NH1 ARG B   7      10.222  33.523  17.018  4.00  0.00            
ATOM   2487  NH2 ARG B   7       8.521  35.131  17.341  4.00  0.00            
ATOM   2488    C ARG B   7       9.509  29.542  13.628  4.00  0.00            
ATOM   2489    O ARG B   7      10.646  29.074  13.688  4.00  0.00            
ATOM   2490    N LEU B   8       9.190  30.560  12.826  4.00  0.00            
ATOM   2491   CA LEU B   8      10.203  31.032  11.953  4.00  0.00            
ATOM   2492   CB LEU B   8       9.658  31.996  10.889  4.00  0.00            
ATOM   2493   CG LEU B   8       8.517  31.362  10.068  4.00  0.00            
ATOM   2494  CD1 LEU B   8       8.184  32.183   8.813  4.00  0.00            
ATOM   2495  CD2 LEU B   8       8.792  29.879   9.781  4.00  0.00            
ATOM   2496    C LEU B   8      11.282  31.730  12.766  4.00  0.00            
ATOM   2497    O LEU B   8      10.933  32.595  13.612  4.00  0.00            
ATOM   2498  OXT LEU B   8      12.478  31.397  12.546  4.00  0.00            
END
