# Supplementary material for: Integrative modeling of diverse protein-peptide systems using CABS-dock
Source: PLoS Comput Biol. 2023 Jul 5;19(7):e1011275. doi: 10.1371/journal.pcbi.1011275 (PMC10351741; doi:10.1371/journal.pcbi.1011275)
Supplement: S1 File — Files in pdb format containing atomic coordinates of the structures obtained in this study: the highest-scored amyloid models and 10 examples of the docked peptide for each enzyme-substrate complex. (ZIP) [file pcbi.1011275.s006.zip › 1_pepsin_KPAEFIRL/287.pdb]

CRYST1    0.000    0.000    0.000   0.00   0.00   0.00 P 1           1
ATOM      1    N ILE A   1      16.395  12.363  34.583  1.00  1.00            
ATOM      2   CA ILE A   1      15.159  12.110  35.354  1.00  1.00            
ATOM      3   CB ILE A   1      15.294  12.673  36.734  1.00  1.00            
ATOM      4  CG1 ILE A   1      14.078  12.290  37.588  1.00  1.00            
ATOM      5  CG2 ILE A   1      15.548  14.185  36.611  1.00  1.00            
ATOM      6  CD1 ILE A   1      14.300  12.535  39.078  1.00  1.00            
ATOM      7    C ILE A   1      13.979  12.731  34.680  1.00  1.00            
ATOM      8    O ILE A   1      14.124  13.660  33.885  1.00  1.00            
ATOM      9    N GLY A   2      12.775  12.207  34.972  4.00  1.00            
ATOM     10   CA GLY A   2      11.571  12.676  34.347  4.00  1.00            
ATOM     11    C GLY A   2      11.396  11.780  33.162  4.00  1.00            
ATOM     12    O GLY A   2      12.215  11.803  32.245  4.00  1.00            
ATOM     13    N ASP A   3      10.326  10.958  33.142  4.00  1.00            
ATOM     14   CA ASP A   3      10.125  10.057  32.037  4.00  1.00            
ATOM     15   CB ASP A   3      10.062   8.576  32.461  4.00  1.00            
ATOM     16   CG ASP A   3       9.952   7.664  31.238  4.00  1.00            
ATOM     17  OD1 ASP A   3       9.699   8.167  30.110  4.00  1.00            
ATOM     18  OD2 ASP A   3      10.119   6.430  31.430  4.00  1.00            
ATOM     19    C ASP A   3       8.803  10.386  31.437  4.00  1.00            
ATOM     20    O ASP A   3       7.771  10.230  32.089  4.00  1.00            
ATOM     21    N GLU A   4       8.792  10.870  30.182  4.00  1.00            
ATOM     22   CA GLU A   4       7.506  11.090  29.607  4.00  1.00            
ATOM     23   CB GLU A   4       7.206  12.521  29.131  4.00  1.00            
ATOM     24   CG GLU A   4       5.767  12.610  28.613  4.00  1.00            
ATOM     25   CD GLU A   4       5.292  14.053  28.636  4.00  1.00            
ATOM     26  OE1 GLU A   4       5.900  14.878  29.371  4.00  1.00            
ATOM     27  OE2 GLU A   4       4.297  14.343  27.922  4.00  1.00            
ATOM     28    C GLU A   4       7.360  10.187  28.425  4.00  1.00            
ATOM     29    O GLU A   4       8.189  10.174  27.518  4.00  1.00            
ATOM     30    N PRO A   5       6.318   9.401  28.442  4.00  1.00            
ATOM     31   CA PRO A   5       6.009   8.464  27.394  4.00  1.00            
ATOM     32   CD PRO A   5       5.440   9.275  29.592  4.00  1.00            
ATOM     33   CB PRO A   5       4.947   7.537  27.980  4.00  1.00            
ATOM     34   CG PRO A   5       4.296   8.372  29.100  4.00  1.00            
ATOM     35    C PRO A   5       5.453   9.312  26.301  4.00  1.00            
ATOM     36    O PRO A   5       5.111  10.463  26.561  4.00  1.00            
ATOM     37    N LEU A   6       5.365   8.773  25.070  4.00  1.00            
ATOM     38   CA LEU A   6       4.892   9.571  23.984  4.00  1.00            
ATOM     39   CB LEU A   6       6.090  10.034  23.129  4.00  1.00            
ATOM     40   CG LEU A   6       5.789  10.939  21.925  4.00  1.00            
ATOM     41  CD1 LEU A   6       5.055  10.176  20.815  4.00  1.00            
ATOM     42  CD2 LEU A   6       5.084  12.230  22.368  4.00  1.00            
ATOM     43    C LEU A   6       3.985   8.703  23.138  4.00  1.00            
ATOM     44    O LEU A   6       4.281   7.531  22.911  4.00  1.00            
ATOM     45    N GLU A   7       2.845   9.256  22.657  4.00  1.00            
ATOM     46   CA GLU A   7       1.925   8.525  21.825  4.00  1.00            
ATOM     47   CB GLU A   7       0.442   8.848  22.054  4.00  1.00            
ATOM     48   CG GLU A   7      -0.071   8.108  23.287  4.00  1.00            
ATOM     49   CD GLU A   7       0.164   6.624  23.017  4.00  1.00            
ATOM     50  OE1 GLU A   7       0.292   6.263  21.817  4.00  1.00            
ATOM     51  OE2 GLU A   7       0.223   5.834  23.998  4.00  1.00            
ATOM     52    C GLU A   7       2.294   8.762  20.394  4.00  1.00            
ATOM     53    O GLU A   7       2.465   9.895  19.946  4.00  1.00            
ATOM     54    N ASN A   8       2.435   7.642  19.662  4.00  1.00            
ATOM     55   CA ASN A   8       2.957   7.536  18.328  4.00  1.00            
ATOM     56   CB ASN A   8       3.214   6.061  17.957  4.00  1.00            
ATOM     57   CG ASN A   8       4.237   5.993  16.832  4.00  1.00            
ATOM     58  OD1 ASN A   8       5.389   6.391  17.002  4.00  1.00            
ATOM     59  ND2 ASN A   8       3.815   5.463  15.654  4.00  1.00            
ATOM     60    C ASN A   8       2.125   8.139  17.250  4.00  1.00            
ATOM     61    O ASN A   8       2.684   8.756  16.346  4.00  1.00            
ATOM     62    N TYR A   9       0.788   7.967  17.251  4.00  1.00            
ATOM     63   CA TYR A   9       0.082   8.517  16.126  4.00  1.00            
ATOM     64   CB TYR A   9       0.299  10.035  15.923  4.00  1.00            
ATOM     65   CG TYR A   9      -0.730  10.547  14.968  4.00  1.00            
ATOM     66  CD1 TYR A   9      -2.064  10.468  15.294  4.00  1.00            
ATOM     67  CD2 TYR A   9      -0.382  11.147  13.781  4.00  1.00            
ATOM     68  CE1 TYR A   9      -3.036  10.936  14.440  4.00  1.00            
ATOM     69  CE2 TYR A   9      -1.349  11.619  12.919  4.00  1.00            
ATOM     70   CZ TYR A   9      -2.681  11.513  13.246  4.00  1.00            
ATOM     71   OH TYR A   9      -3.675  11.996  12.364  4.00  1.00            
ATOM     72    C TYR A   9       0.463   7.709  14.928  4.00  1.00            
ATOM     73    O TYR A   9       1.288   6.803  15.032  4.00  1.00            
ATOM     74    N LEU A  10      -0.227   7.901  13.788  3.00  1.00            
ATOM     75   CA LEU A  10       0.153   7.108  12.659  3.00  1.00            
ATOM     76   CB LEU A  10      -0.931   7.054  11.565  3.00  1.00            
ATOM     77   CG LEU A  10      -0.494   6.309  10.290  3.00  1.00            
ATOM     78  CD1 LEU A  10      -0.040   4.874  10.596  3.00  1.00            
ATOM     79  CD2 LEU A  10      -1.594   6.357   9.217  3.00  1.00            
ATOM     80    C LEU A  10       1.415   7.660  12.068  3.00  1.00            
ATOM     81    O LEU A  10       1.458   8.129  10.932  3.00  1.00            
ATOM     82    N ASP A  11       2.484   7.606  12.885  3.00  1.00            
ATOM     83   CA ASP A  11       3.840   8.010  12.677  3.00  1.00            
ATOM     84   CB ASP A  11       4.502   7.447  11.403  3.00  1.00            
ATOM     85   CG ASP A  11       4.636   5.940  11.514  3.00  1.00            
ATOM     86  OD1 ASP A  11       3.867   5.347  12.314  3.00  1.00            
ATOM     87  OD2 ASP A  11       5.503   5.361  10.804  3.00  1.00            
ATOM     88    C ASP A  11       3.879   9.501  12.501  3.00  1.00            
ATOM     89    O ASP A  11       4.951  10.102  12.534  3.00  1.00            
ATOM     90    N THR A  12       2.705  10.136  12.324  3.00  1.00            
ATOM     91   CA THR A  12       2.642  11.538  12.043  3.00  1.00            
ATOM     92   CB THR A  12       1.307  11.970  11.515  3.00  1.00            
ATOM     93  OG1 THR A  12       1.010  11.289  10.306  3.00  1.00            
ATOM     94  CG2 THR A  12       1.333  13.493  11.290  3.00  1.00            
ATOM     95    C THR A  12       2.914  12.419  13.218  3.00  1.00            
ATOM     96    O THR A  12       3.773  13.297  13.156  3.00  1.00            
ATOM     97    N GLU A  13       2.207  12.193  14.340  4.00  1.00            
ATOM     98   CA GLU A  13       2.299  13.143  15.411  4.00  1.00            
ATOM     99   CB GLU A  13       0.934  13.683  15.869  4.00  1.00            
ATOM    100   CG GLU A  13       0.259  14.609  14.861  4.00  1.00            
ATOM    101   CD GLU A  13       1.089  15.881  14.789  4.00  1.00            
ATOM    102  OE1 GLU A  13       1.421  16.444  15.868  4.00  1.00            
ATOM    103  OE2 GLU A  13       1.410  16.300  13.648  4.00  1.00            
ATOM    104    C GLU A  13       2.885  12.457  16.611  4.00  1.00            
ATOM    105    O GLU A  13       2.788  11.245  16.760  4.00  1.00            
ATOM    106    N TYR A  14       3.512  13.248  17.505  4.00  1.00            
ATOM    107   CA TYR A  14       4.192  12.778  18.685  4.00  1.00            
ATOM    108   CB TYR A  14       5.628  13.333  18.563  4.00  1.00            
ATOM    109   CG TYR A  14       6.676  12.742  19.438  4.00  1.00            
ATOM    110  CD1 TYR A  14       7.229  11.524  19.117  4.00  1.00            
ATOM    111  CD2 TYR A  14       7.150  13.419  20.539  4.00  1.00            
ATOM    112  CE1 TYR A  14       8.222  10.979  19.897  4.00  1.00            
ATOM    113  CE2 TYR A  14       8.142  12.878  21.322  4.00  1.00            
ATOM    114   CZ TYR A  14       8.679  11.655  21.002  4.00  1.00            
ATOM    115   OH TYR A  14       9.702  11.104  21.806  4.00  1.00            
ATOM    116    C TYR A  14       3.496  13.496  19.824  4.00  1.00            
ATOM    117    O TYR A  14       3.593  14.718  19.907  4.00  1.00            
ATOM    118    N PHE A  15       2.771  12.798  20.737  4.00  1.00            
ATOM    119   CA PHE A  15       2.110  13.552  21.780  4.00  1.00            
ATOM    120   CB PHE A  15       0.615  13.856  21.520  4.00  1.00            
ATOM    121   CG PHE A  15      -0.159  12.620  21.202  4.00  1.00            
ATOM    122  CD1 PHE A  15      -0.043  12.033  19.961  4.00  1.00            
ATOM    123  CD2 PHE A  15      -1.029  12.070  22.115  4.00  1.00            
ATOM    124  CE1 PHE A  15      -0.757  10.902  19.641  4.00  1.00            
ATOM    125  CE2 PHE A  15      -1.748  10.939  21.802  4.00  1.00            
ATOM    126   CZ PHE A  15      -1.611  10.353  20.566  4.00  1.00            
ATOM    127    C PHE A  15       2.321  12.959  23.137  4.00  1.00            
ATOM    128    O PHE A  15       2.538  11.762  23.282  4.00  1.00            
ATOM    129    N GLY A  16       2.285  13.810  24.184  4.00  1.00            
ATOM    130   CA GLY A  16       2.527  13.356  25.525  4.00  1.00            
ATOM    131    C GLY A  16       1.376  13.817  26.367  4.00  1.00            
ATOM    132    O GLY A  16       0.392  14.347  25.856  4.00  1.00            
ATOM    133    N THR A  17       1.478  13.605  27.696  4.00  1.00            
ATOM    134   CA THR A  17       0.445  13.988  28.614  4.00  1.00            
ATOM    135   CB THR A  17      -0.054  12.827  29.425  4.00  1.00            
ATOM    136  OG1 THR A  17      -1.203  13.194  30.174  4.00  1.00            
ATOM    137  CG2 THR A  17       1.078  12.382  30.369  4.00  1.00            
ATOM    138    C THR A  17       1.052  14.935  29.591  4.00  1.00            
ATOM    139    O THR A  17       2.241  14.853  29.902  4.00  1.00            
ATOM    140    N ILE A  18       0.244  15.895  30.069  4.00  1.00            
ATOM    141   CA ILE A  18       0.734  16.810  31.051  4.00  1.00            
ATOM    142   CB ILE A  18       1.303  18.076  30.449  4.00  1.00            
ATOM    143  CG1 ILE A  18       2.619  17.756  29.717  4.00  1.00            
ATOM    144  CG2 ILE A  18       1.454  19.152  31.542  4.00  1.00            
ATOM    145  CD1 ILE A  18       3.689  17.173  30.642  4.00  1.00            
ATOM    146    C ILE A  18      -0.383  17.179  31.975  4.00  1.00            
ATOM    147    O ILE A  18      -1.550  17.194  31.587  4.00  1.00            
ATOM    148    N GLY A  19      -0.053  17.485  33.246  4.00  1.00            
ATOM    149   CA GLY A  19      -1.085  17.885  34.153  4.00  1.00            
ATOM    150    C GLY A  19      -0.774  19.282  34.579  4.00  1.00            
ATOM    151    O GLY A  19       0.357  19.588  34.955  4.00  1.00            
ATOM    152    N ILE A  20      -1.784  20.173  34.525  4.00  1.00            
ATOM    153   CA ILE A  20      -1.588  21.534  34.931  4.00  1.00            
ATOM    154   CB ILE A  20      -1.813  22.520  33.819  4.00  1.00            
ATOM    155  CG1 ILE A  20      -0.760  22.335  32.710  4.00  1.00            
ATOM    156  CG2 ILE A  20      -1.851  23.926  34.439  4.00  1.00            
ATOM    157  CD1 ILE A  20      -1.063  23.098  31.420  4.00  1.00            
ATOM    158    C ILE A  20      -2.629  21.823  35.987  4.00  1.00            
ATOM    159    O ILE A  20      -3.802  21.509  35.798  4.00  1.00            
ATOM    160    N GLY A  21      -2.227  22.417  37.138  3.00  1.00            
ATOM    161   CA GLY A  21      -3.156  22.779  38.189  3.00  1.00            
ATOM    162    C GLY A  21      -3.166  21.711  39.241  3.00  1.00            
ATOM    163    O GLY A  21      -2.852  20.552  38.971  3.00  1.00            
ATOM    164    N THR A  22      -3.561  22.095  40.478  3.00  1.00            
ATOM    165   CA THR A  22      -3.487  21.226  41.621  3.00  1.00            
ATOM    166   CB THR A  22      -3.679  21.950  42.938  3.00  1.00            
ATOM    167  OG1 THR A  22      -3.519  21.046  44.022  3.00  1.00            
ATOM    168  CG2 THR A  22      -5.048  22.642  43.004  3.00  1.00            
ATOM    169    C THR A  22      -4.360  20.007  41.559  3.00  1.00            
ATOM    170    O THR A  22      -3.813  18.910  41.657  3.00  1.00            
ATOM    171    N PRO A  23      -5.654  20.068  41.362  3.00  1.00            
ATOM    172   CA PRO A  23      -6.443  18.864  41.301  3.00  1.00            
ATOM    173   CD PRO A  23      -6.314  21.177  40.691  3.00  1.00            
ATOM    174   CB PRO A  23      -7.867  19.345  41.047  3.00  1.00            
ATOM    175   CG PRO A  23      -7.655  20.609  40.193  3.00  1.00            
ATOM    176    C PRO A  23      -5.925  18.073  40.138  3.00  1.00            
ATOM    177    O PRO A  23      -6.151  16.865  40.072  3.00  1.00            
ATOM    178    N ALA A  24      -5.255  18.767  39.200  3.00  1.00            
ATOM    179   CA ALA A  24      -4.662  18.224  38.018  3.00  1.00            
ATOM    180   CB ALA A  24      -4.032  16.831  38.207  3.00  1.00            
ATOM    181    C ALA A  24      -5.733  18.125  36.992  3.00  1.00            
ATOM    182    O ALA A  24      -6.760  17.482  37.196  3.00  1.00            
ATOM    183    N GLN A  25      -5.501  18.785  35.844  4.00  1.00            
ATOM    184   CA GLN A  25      -6.401  18.704  34.739  4.00  1.00            
ATOM    185   CB GLN A  25      -6.995  20.060  34.319  4.00  1.00            
ATOM    186   CG GLN A  25      -8.131  19.957  33.299  4.00  1.00            
ATOM    187   CD GLN A  25      -9.429  19.671  34.049  4.00  1.00            
ATOM    188  OE1 GLN A  25      -9.458  19.648  35.279  4.00  1.00            
ATOM    189  NE2 GLN A  25     -10.538  19.462  33.290  4.00  1.00            
ATOM    190    C GLN A  25      -5.497  18.227  33.642  4.00  1.00            
ATOM    191    O GLN A  25      -4.472  18.850  33.370  4.00  1.00            
ATOM    192    N ASP A  26      -5.842  17.111  32.973  4.00  1.00            
ATOM    193   CA ASP A  26      -4.887  16.501  32.090  4.00  1.00            
ATOM    194   CB ASP A  26      -5.002  14.962  32.088  4.00  1.00            
ATOM    195   CG ASP A  26      -3.804  14.355  31.366  4.00  1.00            
ATOM    196  OD1 ASP A  26      -2.692  14.937  31.450  4.00  1.00            
ATOM    197  OD2 ASP A  26      -3.991  13.299  30.706  4.00  1.00            
ATOM    198    C ASP A  26      -4.997  16.972  30.691  4.00  1.00            
ATOM    199    O ASP A  26      -6.077  17.287  30.193  4.00  1.00            
ATOM    200    N PHE A  27      -3.827  17.019  30.024  4.00  1.00            
ATOM    201   CA PHE A  27      -3.793  17.458  28.670  4.00  1.00            
ATOM    202   CB PHE A  27      -3.377  18.931  28.500  4.00  1.00            
ATOM    203   CG PHE A  27      -4.384  19.790  29.187  4.00  1.00            
ATOM    204  CD1 PHE A  27      -4.252  20.062  30.529  4.00  1.00            
ATOM    205  CD2 PHE A  27      -5.454  20.325  28.505  4.00  1.00            
ATOM    206  CE1 PHE A  27      -5.173  20.856  31.172  4.00  1.00            
ATOM    207  CE2 PHE A  27      -6.378  21.118  29.145  4.00  1.00            
ATOM    208   CZ PHE A  27      -6.238  21.386  30.484  4.00  1.00            
ATOM    209    C PHE A  27      -2.790  16.653  27.916  4.00  1.00            
ATOM    210    O PHE A  27      -2.007  15.898  28.491  4.00  1.00            
ATOM    211    N THR A  28      -2.831  16.802  26.576  4.00  1.00            
ATOM    212   CA THR A  28      -1.899  16.179  25.687  4.00  1.00            
ATOM    213   CB THR A  28      -2.533  15.419  24.557  4.00  1.00            
ATOM    214  OG1 THR A  28      -3.364  14.383  25.059  4.00  1.00            
ATOM    215  CG2 THR A  28      -1.415  14.824  23.683  4.00  1.00            
ATOM    216    C THR A  28      -1.120  17.308  25.075  4.00  1.00            
ATOM    217    O THR A  28      -1.648  18.403  24.889  4.00  1.00            
ATOM    218    N VAL A  29       0.175  17.083  24.771  4.00  1.00            
ATOM    219   CA VAL A  29       0.988  18.128  24.207  4.00  1.00            
ATOM    220   CB VAL A  29       2.023  18.644  25.139  4.00  1.00            
ATOM    221  CG1 VAL A  29       1.336  19.059  26.435  4.00  1.00            
ATOM    222  CG2 VAL A  29       3.097  17.562  25.327  4.00  1.00            
ATOM    223    C VAL A  29       1.821  17.461  23.153  4.00  1.00            
ATOM    224    O VAL A  29       1.818  16.239  23.028  4.00  1.00            
ATOM    225    N ILE A  30       2.536  18.268  22.345  4.00  1.00            
ATOM    226   CA ILE A  30       3.523  17.770  21.424  4.00  1.00            
ATOM    227   CB ILE A  30       3.397  18.312  20.030  4.00  1.00            
ATOM    228  CG1 ILE A  30       2.099  17.836  19.363  4.00  1.00            
ATOM    229  CG2 ILE A  30       4.670  17.927  19.263  4.00  1.00            
ATOM    230  CD1 ILE A  30       1.787  18.579  18.066  4.00  1.00            
ATOM    231    C ILE A  30       4.782  18.378  22.004  4.00  1.00            
ATOM    232    O ILE A  30       4.765  19.536  22.420  4.00  1.00            
ATOM    233    N PHE A  31       5.899  17.624  22.085  4.00  1.00            
ATOM    234   CA PHE A  31       7.108  18.104  22.720  4.00  1.00            
ATOM    235   CB PHE A  31       8.205  17.033  22.810  4.00  1.00            
ATOM    236   CG PHE A  31       7.753  16.104  23.880  4.00  1.00            
ATOM    237  CD1 PHE A  31       6.804  15.144  23.619  4.00  1.00            
ATOM    238  CD2 PHE A  31       8.281  16.205  25.146  4.00  1.00            
ATOM    239  CE1 PHE A  31       6.388  14.293  24.617  4.00  1.00            
ATOM    240  CE2 PHE A  31       7.868  15.358  26.146  4.00  1.00            
ATOM    241   CZ PHE A  31       6.920  14.401  25.879  4.00  1.00            
ATOM    242    C PHE A  31       7.673  19.297  21.985  4.00  1.00            
ATOM    243    O PHE A  31       8.100  20.263  22.615  4.00  1.00            
ATOM    244    N ASP A  32       7.674  19.268  20.634  4.00  1.00            
ATOM    245   CA ASP A  32       8.150  20.323  19.761  4.00  1.00            
ATOM    246   CB ASP A  32       7.120  21.449  19.535  4.00  1.00            
ATOM    247   CG ASP A  32       7.547  22.213  18.290  4.00  1.00            
ATOM    248  OD1 ASP A  32       8.375  21.651  17.525  4.00  1.00            
ATOM    249  OD2 ASP A  32       7.052  23.354  18.082  4.00  1.00            
ATOM    250    C ASP A  32       9.458  20.936  20.150  4.00  1.00            
ATOM    251    O ASP A  32       9.527  21.852  20.967  4.00  1.00            
ATOM    252    N THR A  33      10.547  20.398  19.562  3.00  1.00            
ATOM    253   CA THR A  33      11.871  20.929  19.713  3.00  1.00            
ATOM    254   CB THR A  33      12.918  20.088  19.052  3.00  1.00            
ATOM    255  OG1 THR A  33      14.209  20.641  19.269  3.00  1.00            
ATOM    256  CG2 THR A  33      12.598  20.006  17.559  3.00  1.00            
ATOM    257    C THR A  33      11.864  22.302  19.089  3.00  1.00            
ATOM    258    O THR A  33      12.621  23.183  19.493  3.00  1.00            
ATOM    259    N GLY A  34      11.017  22.535  18.063  3.00  1.00            
ATOM    260   CA GLY A  34      11.055  23.820  17.414  3.00  1.00            
ATOM    261    C GLY A  34      10.713  24.968  18.336  3.00  1.00            
ATOM    262    O GLY A  34      11.564  25.818  18.590  3.00  1.00            
ATOM    263    N SER A  35       9.506  25.001  18.942  1.00  1.00            
ATOM    264   CA SER A  35       9.115  26.214  19.632  1.00  1.00            
ATOM    265   CB SER A  35       7.592  26.413  19.706  1.00  1.00            
ATOM    266   OG SER A  35       7.001  25.377  20.478  1.00  1.00            
ATOM    267    C SER A  35       9.615  26.242  21.026  1.00  1.00            
ATOM    268    O SER A  35      10.103  25.247  21.554  1.00  1.00            
ATOM    269    N SER A  36       9.621  27.459  21.603  1.00  1.00            
ATOM    270   CA SER A  36       9.999  27.647  22.967  1.00  1.00            
ATOM    271   CB SER A  36      10.683  28.997  23.215  1.00  1.00            
ATOM    272   OG SER A  36      11.087  29.100  24.572  1.00  1.00            
ATOM    273    C SER A  36       8.836  27.557  23.950  1.00  1.00            
ATOM    274    O SER A  36       8.952  26.909  24.990  1.00  1.00            
ATOM    275    N ASN A  37       7.674  28.182  23.627  1.00  1.00            
ATOM    276   CA ASN A  37       6.552  28.419  24.529  1.00  1.00            
ATOM    277   CB ASN A  37       5.464  29.340  23.931  1.00  1.00            
ATOM    278   CG ASN A  37       5.988  30.764  23.812  1.00  1.00            
ATOM    279  OD1 ASN A  37       6.675  31.262  24.703  1.00  1.00            
ATOM    280  ND2 ASN A  37       5.647  31.447  22.686  1.00  1.00            
ATOM    281    C ASN A  37       5.820  27.171  24.925  1.00  1.00            
ATOM    282    O ASN A  37       6.006  26.095  24.361  1.00  1.00            
ATOM    283    N LEU A  38       4.968  27.332  25.968  4.00  1.00            
ATOM    284   CA LEU A  38       4.070  26.339  26.493  4.00  1.00            
ATOM    285   CB LEU A  38       3.860  26.443  28.011  4.00  1.00            
ATOM    286   CG LEU A  38       5.185  26.357  28.802  4.00  1.00            
ATOM    287  CD1 LEU A  38       5.944  25.052  28.505  4.00  1.00            
ATOM    288  CD2 LEU A  38       6.047  27.615  28.606  4.00  1.00            
ATOM    289    C LEU A  38       2.783  26.618  25.775  4.00  1.00            
ATOM    290    O LEU A  38       2.786  27.236  24.710  4.00  1.00            
ATOM    291    N TRP A  39       1.646  26.178  26.329  4.00  1.00            
ATOM    292   CA TRP A  39       0.437  26.205  25.557  4.00  1.00            
ATOM    293   CB TRP A  39       0.448  24.928  24.708  4.00  1.00            
ATOM    294   CG TRP A  39       0.794  23.775  25.639  4.00  1.00            
ATOM    295  CD2 TRP A  39      -0.150  22.907  26.288  4.00  1.00            
ATOM    296  CD1 TRP A  39       2.027  23.395  26.088  4.00  1.00            
ATOM    297  NE1 TRP A  39       1.906  22.390  27.017  4.00  1.00            
ATOM    298  CE2 TRP A  39       0.571  22.073  27.142  4.00  1.00            
ATOM    299  CE3 TRP A  39      -1.506  22.822  26.202  4.00  1.00            
ATOM    300  CZ2 TRP A  39      -0.062  21.154  27.927  4.00  1.00            
ATOM    301  CZ3 TRP A  39      -2.140  21.873  26.970  4.00  1.00            
ATOM    302  CH2 TRP A  39      -1.429  21.055  27.821  4.00  1.00            
ATOM    303    C TRP A  39      -0.667  25.993  26.510  4.00  1.00            
ATOM    304    O TRP A  39      -0.486  26.092  27.722  4.00  1.00            
ATOM    305    N VAL A  40      -1.855  25.767  25.918  4.00  1.00            
ATOM    306   CA VAL A  40      -3.054  25.290  26.521  4.00  1.00            
ATOM    307   CB VAL A  40      -3.213  25.388  28.032  4.00  1.00            
ATOM    308  CG1 VAL A  40      -2.318  24.346  28.729  4.00  1.00            
ATOM    309  CG2 VAL A  40      -3.007  26.839  28.489  4.00  1.00            
ATOM    310    C VAL A  40      -4.260  25.935  25.909  4.00  1.00            
ATOM    311    O VAL A  40      -4.282  27.131  25.623  4.00  1.00            
ATOM    312    N PRO A  41      -5.259  25.112  25.681  1.00  1.00            
ATOM    313   CA PRO A  41      -6.477  25.589  25.081  1.00  1.00            
ATOM    314   CD PRO A  41      -4.965  23.754  25.233  1.00  1.00            
ATOM    315   CB PRO A  41      -7.208  24.365  24.535  1.00  1.00            
ATOM    316   CG PRO A  41      -6.057  23.398  24.209  1.00  1.00            
ATOM    317    C PRO A  41      -7.362  26.577  25.809  1.00  1.00            
ATOM    318    O PRO A  41      -7.794  27.527  25.162  1.00  1.00            
ATOM    319    N SER A  42      -7.679  26.381  27.105  4.00  1.00            
ATOM    320   CA SER A  42      -8.415  27.359  27.880  4.00  1.00            
ATOM    321   CB SER A  42      -7.999  28.804  27.581  4.00  1.00            
ATOM    322   OG SER A  42      -8.688  29.693  28.448  4.00  1.00            
ATOM    323    C SER A  42      -9.910  27.261  27.804  4.00  1.00            
ATOM    324    O SER A  42     -10.478  26.837  26.801  4.00  1.00            
ATOM    325    N VAL A  43     -10.566  27.632  28.938  3.00  1.00            
ATOM    326   CA VAL A  43     -11.995  27.784  29.077  3.00  1.00            
ATOM    327   CB VAL A  43     -12.400  28.123  30.479  3.00  1.00            
ATOM    328  CG1 VAL A  43     -13.925  28.314  30.522  3.00  1.00            
ATOM    329  CG2 VAL A  43     -11.890  27.012  31.406  3.00  1.00            
ATOM    330    C VAL A  43     -12.308  28.969  28.238  3.00  1.00            
ATOM    331    O VAL A  43     -13.257  28.974  27.455  3.00  1.00            
ATOM    332    N TYR A  44     -11.474  30.019  28.392  3.00  1.00            
ATOM    333   CA TYR A  44     -11.625  31.147  27.535  3.00  1.00            
ATOM    334   CB TYR A  44     -10.678  32.319  27.833  3.00  1.00            
ATOM    335   CG TYR A  44     -11.079  32.931  29.122  3.00  1.00            
ATOM    336  CD1 TYR A  44     -10.673  32.375  30.311  3.00  1.00            
ATOM    337  CD2 TYR A  44     -11.856  34.065  29.135  3.00  1.00            
ATOM    338  CE1 TYR A  44     -11.038  32.944  31.506  3.00  1.00            
ATOM    339  CE2 TYR A  44     -12.224  34.638  30.329  3.00  1.00            
ATOM    340   CZ TYR A  44     -11.816  34.075  31.515  3.00  1.00            
ATOM    341   OH TYR A  44     -12.188  34.655  32.745  3.00  1.00            
ATOM    342    C TYR A  44     -11.170  30.602  26.228  3.00  1.00            
ATOM    343    O TYR A  44     -10.030  30.157  26.109  3.00  1.00            
ATOM    344    N CYS A  45     -12.048  30.605  25.210  1.00  1.00            
ATOM    345   CA CYS A  45     -11.621  29.998  23.988  1.00  1.00            
ATOM    346   CB CYS A  45     -11.305  28.496  24.152  1.00  1.00            
ATOM    347   SG CYS A  45     -12.601  27.551  25.018  1.00  1.00            
ATOM    348    C CYS A  45     -12.668  30.184  22.932  1.00  1.00            
ATOM    349    O CYS A  45     -12.753  31.238  22.304  1.00  1.00            
ATOM    350    N SER A  46     -13.493  29.140  22.718  1.00  1.00            
ATOM    351   CA SER A  46     -14.588  29.144  21.792  1.00  1.00            
ATOM    352   CB SER A  46     -15.485  30.378  21.974  1.00  1.00            
ATOM    353   OG SER A  46     -16.004  30.409  23.296  1.00  1.00            
ATOM    354    C SER A  46     -14.164  29.109  20.347  1.00  1.00            
ATOM    355    O SER A  46     -14.933  29.516  19.478  1.00  1.00            
ATOM    356    N SER A  47     -12.951  28.617  20.032  1.00  1.00            
ATOM    357   CA SER A  47     -12.513  28.567  18.658  1.00  1.00            
ATOM    358   CB SER A  47     -10.983  28.587  18.497  1.00  1.00            
ATOM    359   OG SER A  47     -10.413  27.393  19.010  1.00  1.00            
ATOM    360    C SER A  47     -13.050  27.389  17.899  1.00  1.00            
ATOM    361    O SER A  47     -12.863  27.310  16.684  1.00  1.00            
ATOM    362    N LEU A  48     -13.724  26.449  18.582  2.00  1.00            
ATOM    363   CA LEU A  48     -14.189  25.227  17.979  2.00  1.00            
ATOM    364   CB LEU A  48     -14.817  25.398  16.583  2.00  1.00            
ATOM    365   CG LEU A  48     -16.260  25.936  16.618  2.00  1.00            
ATOM    366  CD1 LEU A  48     -16.365  27.266  17.380  2.00  1.00            
ATOM    367  CD2 LEU A  48     -16.841  26.021  15.198  2.00  1.00            
ATOM    368    C LEU A  48     -13.044  24.274  17.917  2.00  1.00            
ATOM    369    O LEU A  48     -13.252  23.062  17.912  2.00  1.00            
ATOM    370    N ALA A  49     -11.797  24.783  17.901  2.00  1.00            
ATOM    371   CA ALA A  49     -10.683  23.886  18.008  2.00  1.00            
ATOM    372   CB ALA A  49      -9.329  24.600  17.857  2.00  1.00            
ATOM    373    C ALA A  49     -10.728  23.347  19.402  2.00  1.00            
ATOM    374    O ALA A  49     -10.617  22.146  19.638  2.00  1.00            
ATOM    375    N CYS A  50     -10.937  24.273  20.357  2.00  1.00            
ATOM    376   CA CYS A  50     -10.904  24.039  21.771  2.00  1.00            
ATOM    377   CB CYS A  50     -10.883  25.352  22.581  2.00  1.00            
ATOM    378   SG CYS A  50     -10.507  25.090  24.342  2.00  1.00            
ATOM    379    C CYS A  50     -12.055  23.215  22.248  2.00  1.00            
ATOM    380    O CYS A  50     -11.899  22.469  23.213  2.00  1.00            
ATOM    381    N SER A  51     -13.237  23.333  21.603  2.00  1.00            
ATOM    382   CA SER A  51     -14.400  22.624  22.076  2.00  1.00            
ATOM    383   CB SER A  51     -15.631  22.759  21.159  2.00  1.00            
ATOM    384   OG SER A  51     -16.162  24.074  21.230  2.00  1.00            
ATOM    385    C SER A  51     -14.056  21.169  22.156  2.00  1.00            
ATOM    386    O SER A  51     -14.276  20.530  23.183  2.00  1.00            
ATOM    387    N ASP A  52     -13.472  20.616  21.078  2.00  1.00            
ATOM    388   CA ASP A  52     -13.123  19.226  21.059  2.00  1.00            
ATOM    389   CB ASP A  52     -12.632  18.750  19.685  2.00  1.00            
ATOM    390   CG ASP A  52     -12.295  17.274  19.815  2.00  1.00            
ATOM    391  OD1 ASP A  52     -11.166  16.966  20.280  2.00  1.00            
ATOM    392  OD2 ASP A  52     -13.170  16.433  19.470  2.00  1.00            
ATOM    393    C ASP A  52     -12.039  18.933  22.062  2.00  1.00            
ATOM    394    O ASP A  52     -12.104  17.930  22.769  2.00  1.00            
ATOM    395    N HIS A  53     -11.028  19.817  22.170  1.00  1.00            
ATOM    396   CA HIS A  53      -9.867  19.547  22.978  1.00  1.00            
ATOM    397  ND1 HIS A  53      -8.898  20.156  20.049  1.00  1.00            
ATOM    398   CG HIS A  53      -8.151  19.996  21.196  1.00  1.00            
ATOM    399   CB HIS A  53      -8.638  20.372  22.563  1.00  1.00            
ATOM    400  NE2 HIS A  53      -6.961  19.262  19.424  1.00  1.00            
ATOM    401  CD2 HIS A  53      -6.971  19.449  20.794  1.00  1.00            
ATOM    402  CE1 HIS A  53      -8.141  19.702  19.022  1.00  1.00            
ATOM    403    C HIS A  53     -10.112  19.771  24.436  1.00  1.00            
ATOM    404    O HIS A  53     -11.096  20.384  24.848  1.00  1.00            
ATOM    405    N ASN A  54      -9.191  19.221  25.254  1.00  1.00            
ATOM    406   CA ASN A  54      -9.263  19.366  26.673  1.00  1.00            
ATOM    407   CB ASN A  54      -8.262  18.489  27.446  1.00  1.00            
ATOM    408   CG ASN A  54      -8.846  17.082  27.500  1.00  1.00            
ATOM    409  OD1 ASN A  54      -9.646  16.765  28.380  1.00  1.00            
ATOM    410  ND2 ASN A  54      -8.457  16.217  26.526  1.00  1.00            
ATOM    411    C ASN A  54      -9.028  20.794  27.000  1.00  1.00            
ATOM    412    O ASN A  54      -8.272  21.491  26.326  1.00  1.00            
ATOM    413    N GLN A  55      -9.697  21.258  28.065  1.00  1.00            
ATOM    414   CA GLN A  55      -9.679  22.642  28.415  1.00  1.00            
ATOM    415   CB GLN A  55     -11.109  23.197  28.508  1.00  1.00            
ATOM    416   CG GLN A  55     -11.903  22.468  29.600  1.00  1.00            
ATOM    417   CD GLN A  55     -13.332  22.990  29.664  1.00  1.00            
ATOM    418  OE1 GLN A  55     -14.274  22.288  29.301  1.00  1.00            
ATOM    419  NE2 GLN A  55     -13.505  24.245  30.157  1.00  1.00            
ATOM    420    C GLN A  55      -9.070  22.797  29.765  1.00  1.00            
ATOM    421    O GLN A  55      -8.979  21.844  30.537  1.00  1.00            
ATOM    422    N PHE A  56      -8.609  24.028  30.066  4.00  1.00            
ATOM    423   CA PHE A  56      -8.055  24.284  31.358  4.00  1.00            
ATOM    424   CB PHE A  56      -6.630  24.870  31.313  4.00  1.00            
ATOM    425   CG PHE A  56      -6.145  25.011  32.716  4.00  1.00            
ATOM    426  CD1 PHE A  56      -5.709  23.908  33.414  4.00  1.00            
ATOM    427  CD2 PHE A  56      -6.114  26.242  33.329  4.00  1.00            
ATOM    428  CE1 PHE A  56      -5.259  24.028  34.708  4.00  1.00            
ATOM    429  CE2 PHE A  56      -5.666  26.368  34.622  4.00  1.00            
ATOM    430   CZ PHE A  56      -5.237  25.261  35.316  4.00  1.00            
ATOM    431    C PHE A  56      -8.937  25.281  32.025  4.00  1.00            
ATOM    432    O PHE A  56      -9.125  26.391  31.533  4.00  1.00            
ATOM    433    N ASN A  57      -9.512  24.901  33.180  1.00  1.00            
ATOM    434   CA ASN A  57     -10.372  25.821  33.853  1.00  1.00            
ATOM    435   CB ASN A  57     -11.652  25.166  34.406  1.00  1.00            
ATOM    436   CG ASN A  57     -12.547  24.770  33.240  1.00  1.00            
ATOM    437  OD1 ASN A  57     -12.249  23.840  32.493  1.00  1.00            
ATOM    438  ND2 ASN A  57     -13.690  25.492  33.090  1.00  1.00            
ATOM    439    C ASN A  57      -9.629  26.334  35.036  1.00  1.00            
ATOM    440    O ASN A  57      -9.468  25.617  36.021  1.00  1.00            
ATOM    441    N PRO A  58      -9.140  27.542  34.987  2.00  1.00            
ATOM    442   CA PRO A  58      -8.609  28.100  36.187  2.00  1.00            
ATOM    443   CD PRO A  58      -8.568  28.147  33.801  2.00  1.00            
ATOM    444   CB PRO A  58      -7.827  29.347  35.776  2.00  1.00            
ATOM    445   CG PRO A  58      -8.179  29.554  34.287  2.00  1.00            
ATOM    446    C PRO A  58      -9.863  28.324  36.963  2.00  1.00            
ATOM    447    O PRO A  58     -10.745  29.017  36.461  2.00  1.00            
ATOM    448    N ASP A  59      -9.952  27.751  38.171  2.00  1.00            
ATOM    449   CA ASP A  59     -11.105  27.761  39.026  2.00  1.00            
ATOM    450   CB ASP A  59     -12.477  27.762  38.314  2.00  1.00            
ATOM    451   CG ASP A  59     -12.945  29.195  38.066  2.00  1.00            
ATOM    452  OD1 ASP A  59     -12.406  30.118  38.734  2.00  1.00            
ATOM    453  OD2 ASP A  59     -13.857  29.382  37.216  2.00  1.00            
ATOM    454    C ASP A  59     -10.976  26.473  39.757  2.00  1.00            
ATOM    455    O ASP A  59     -11.050  26.414  40.984  2.00  1.00            
ATOM    456    N ASP A  60     -10.739  25.401  38.976  2.00  1.00            
ATOM    457   CA ASP A  60     -10.516  24.089  39.497  2.00  1.00            
ATOM    458   CB ASP A  60     -10.301  23.048  38.386  2.00  1.00            
ATOM    459   CG ASP A  60     -11.588  22.942  37.583  2.00  1.00            
ATOM    460  OD1 ASP A  60     -12.674  23.212  38.162  2.00  1.00            
ATOM    461  OD2 ASP A  60     -11.501  22.601  36.373  2.00  1.00            
ATOM    462    C ASP A  60      -9.247  24.171  40.273  2.00  1.00            
ATOM    463    O ASP A  60      -9.110  23.593  41.351  2.00  1.00            
ATOM    464    N SER A  61      -8.289  24.939  39.727  1.00  1.00            
ATOM    465   CA SER A  61      -6.977  25.023  40.288  1.00  1.00            
ATOM    466   CB SER A  61      -5.968  25.732  39.366  1.00  1.00            
ATOM    467   OG SER A  61      -4.713  25.854  40.018  1.00  1.00            
ATOM    468    C SER A  61      -6.955  25.770  41.569  1.00  1.00            
ATOM    469    O SER A  61      -7.405  26.912  41.664  1.00  1.00            
ATOM    470    N SER A  62      -6.426  25.099  42.608  1.00  1.00            
ATOM    471   CA SER A  62      -6.183  25.728  43.865  1.00  1.00            
ATOM    472   CB SER A  62      -5.954  24.724  45.001  1.00  1.00            
ATOM    473   OG SER A  62      -7.132  23.957  45.202  1.00  1.00            
ATOM    474    C SER A  62      -4.949  26.548  43.699  1.00  1.00            
ATOM    475    O SER A  62      -4.812  27.619  44.285  1.00  1.00            
ATOM    476    N THR A  63      -4.008  26.047  42.873  1.00  1.00            
ATOM    477   CA THR A  63      -2.767  26.738  42.692  1.00  1.00            
ATOM    478   CB THR A  63      -1.593  25.857  43.026  1.00  1.00            
ATOM    479  OG1 THR A  63      -0.370  26.553  42.840  1.00  1.00            
ATOM    480  CG2 THR A  63      -1.651  24.565  42.194  1.00  1.00            
ATOM    481    C THR A  63      -2.663  27.245  41.286  1.00  1.00            
ATOM    482    O THR A  63      -2.084  26.599  40.413  1.00  1.00            
ATOM    483    N PHE A  64      -3.232  28.445  41.044  1.00  1.00            
ATOM    484   CA PHE A  64      -3.190  29.085  39.759  1.00  1.00            
ATOM    485   CB PHE A  64      -4.480  28.880  38.939  1.00  1.00            
ATOM    486   CG PHE A  64      -4.379  29.637  37.656  1.00  1.00            
ATOM    487  CD1 PHE A  64      -3.695  29.128  36.574  1.00  1.00            
ATOM    488  CD2 PHE A  64      -4.991  30.863  37.533  1.00  1.00            
ATOM    489  CE1 PHE A  64      -3.613  29.833  35.396  1.00  1.00            
ATOM    490  CE2 PHE A  64      -4.913  31.573  36.357  1.00  1.00            
ATOM    491   CZ PHE A  64      -4.223  31.060  35.286  1.00  1.00            
ATOM    492    C PHE A  64      -3.037  30.549  40.022  1.00  1.00            
ATOM    493    O PHE A  64      -3.538  31.064  41.021  1.00  1.00            
ATOM    494    N GLU A  65      -2.306  31.252  39.135  4.00  1.00            
ATOM    495   CA GLU A  65      -2.119  32.670  39.252  4.00  1.00            
ATOM    496   CB GLU A  65      -0.684  33.080  39.623  4.00  1.00            
ATOM    497   CG GLU A  65      -0.461  34.594  39.660  4.00  1.00            
ATOM    498   CD GLU A  65      -1.060  35.148  40.943  4.00  1.00            
ATOM    499  OE1 GLU A  65      -1.006  34.430  41.979  4.00  1.00            
ATOM    500  OE2 GLU A  65      -1.578  36.295  40.907  4.00  1.00            
ATOM    501    C GLU A  65      -2.391  33.220  37.889  4.00  1.00            
ATOM    502    O GLU A  65      -2.226  32.517  36.892  4.00  1.00            
ATOM    503    N ALA A  66      -2.849  34.484  37.806  4.00  1.00            
ATOM    504   CA ALA A  66      -3.079  35.057  36.512  4.00  1.00            
ATOM    505   CB ALA A  66      -4.525  35.535  36.291  4.00  1.00            
ATOM    506    C ALA A  66      -2.200  36.253  36.403  4.00  1.00            
ATOM    507    O ALA A  66      -2.079  37.030  37.347  4.00  1.00            
ATOM    508    N THR A  67      -1.551  36.423  35.235  4.00  1.00            
ATOM    509   CA THR A  67      -0.702  37.558  35.046  4.00  1.00            
ATOM    510   CB THR A  67       0.756  37.213  34.899  4.00  1.00            
ATOM    511  OG1 THR A  67       0.936  36.272  33.857  4.00  1.00            
ATOM    512  CG2 THR A  67       1.278  36.630  36.222  4.00  1.00            
ATOM    513    C THR A  67      -1.185  38.307  33.831  4.00  1.00            
ATOM    514    O THR A  67      -1.865  37.756  32.967  4.00  1.00            
ATOM    515    N SER A  68      -0.845  39.612  33.771  4.00  1.00            
ATOM    516   CA SER A  68      -1.288  40.549  32.772  4.00  1.00            
ATOM    517   CB SER A  68      -0.914  42.004  33.115  4.00  1.00            
ATOM    518   OG SER A  68       0.497  42.159  33.130  4.00  1.00            
ATOM    519    C SER A  68      -0.708  40.252  31.419  4.00  1.00            
ATOM    520    O SER A  68      -1.236  40.718  30.411  4.00  1.00            
ATOM    521    N GLN A  69       0.386  39.474  31.335  4.00  1.00            
ATOM    522   CA GLN A  69       0.960  39.300  30.031  4.00  1.00            
ATOM    523   CB GLN A  69       2.333  38.609  30.011  4.00  1.00            
ATOM    524   CG GLN A  69       3.042  38.754  28.661  4.00  1.00            
ATOM    525   CD GLN A  69       3.376  40.229  28.476  4.00  1.00            
ATOM    526  OE1 GLN A  69       2.489  41.083  28.459  4.00  1.00            
ATOM    527  NE2 GLN A  69       4.694  40.542  28.350  4.00  1.00            
ATOM    528    C GLN A  69       0.018  38.519  29.160  4.00  1.00            
ATOM    529    O GLN A  69      -0.751  37.685  29.634  4.00  1.00            
ATOM    530    N GLU A  70       0.054  38.823  27.843  4.00  1.00            
ATOM    531   CA GLU A  70      -0.745  38.194  26.825  4.00  1.00            
ATOM    532   CB GLU A  70      -1.574  39.218  26.028  4.00  1.00            
ATOM    533   CG GLU A  70      -2.495  38.612  24.970  4.00  1.00            
ATOM    534   CD GLU A  70      -3.205  39.770  24.287  4.00  1.00            
ATOM    535  OE1 GLU A  70      -3.100  40.911  24.810  4.00  1.00            
ATOM    536  OE2 GLU A  70      -3.854  39.534  23.233  4.00  1.00            
ATOM    537    C GLU A  70       0.244  37.587  25.896  4.00  1.00            
ATOM    538    O GLU A  70       1.415  37.964  25.901  4.00  1.00            
ATOM    539    N LEU A  71      -0.170  36.597  25.091  4.00  1.00            
ATOM    540   CA LEU A  71       0.854  36.040  24.270  4.00  1.00            
ATOM    541   CB LEU A  71       1.368  34.706  24.854  4.00  1.00            
ATOM    542   CG LEU A  71       2.640  34.110  24.213  4.00  1.00            
ATOM    543  CD1 LEU A  71       3.067  32.829  24.946  4.00  1.00            
ATOM    544  CD2 LEU A  71       2.488  33.870  22.704  4.00  1.00            
ATOM    545    C LEU A  71       0.304  35.820  22.903  4.00  1.00            
ATOM    546    O LEU A  71      -0.815  35.337  22.741  4.00  1.00            
ATOM    547    N SER A  72       1.093  36.196  21.877  4.00  1.00            
ATOM    548   CA SER A  72       0.702  35.943  20.525  4.00  1.00            
ATOM    549   CB SER A  72       0.665  37.187  19.617  4.00  1.00            
ATOM    550   OG SER A  72      -0.368  38.071  20.024  4.00  1.00            
ATOM    551    C SER A  72       1.753  35.038  19.963  4.00  1.00            
ATOM    552    O SER A  72       2.948  35.274  20.136  4.00  1.00            
ATOM    553    N ILE A  73       1.329  33.955  19.291  4.00  1.00            
ATOM    554   CA ILE A  73       2.268  33.040  18.708  4.00  1.00            
ATOM    555   CB ILE A  73       2.355  31.686  19.366  4.00  1.00            
ATOM    556  CG1 ILE A  73       0.968  31.035  19.477  4.00  1.00            
ATOM    557  CG2 ILE A  73       3.121  31.816  20.690  4.00  1.00            
ATOM    558  CD1 ILE A  73       0.064  31.739  20.489  4.00  1.00            
ATOM    559    C ILE A  73       1.910  32.837  17.281  4.00  1.00            
ATOM    560    O ILE A  73       0.737  32.838  16.908  4.00  1.00            
ATOM    561    N THR A  74       2.953  32.705  16.443  4.00  1.00            
ATOM    562   CA THR A  74       2.792  32.457  15.046  4.00  1.00            
ATOM    563   CB THR A  74       3.400  33.537  14.196  4.00  1.00            
ATOM    564  OG1 THR A  74       3.207  33.260  12.817  4.00  1.00            
ATOM    565  CG2 THR A  74       4.899  33.645  14.528  4.00  1.00            
ATOM    566    C THR A  74       3.516  31.186  14.779  4.00  1.00            
ATOM    567    O THR A  74       4.606  30.953  15.296  4.00  1.00            
ATOM    568    N TYR A  75       2.906  30.319  13.958  4.00  1.00            
ATOM    569   CA TYR A  75       3.497  29.046  13.692  4.00  1.00            
ATOM    570   CB TYR A  75       2.595  27.852  14.056  4.00  1.00            
ATOM    571   CG TYR A  75       2.100  27.931  15.456  4.00  1.00            
ATOM    572  CD1 TYR A  75       2.912  27.605  16.516  4.00  1.00            
ATOM    573  CD2 TYR A  75       0.797  28.305  15.696  4.00  1.00            
ATOM    574  CE1 TYR A  75       2.427  27.674  17.801  4.00  1.00            
ATOM    575  CE2 TYR A  75       0.306  28.375  16.976  4.00  1.00            
ATOM    576   CZ TYR A  75       1.128  28.060  18.031  4.00  1.00            
ATOM    577   OH TYR A  75       0.637  28.128  19.352  4.00  1.00            
ATOM    578    C TYR A  75       3.485  28.945  12.212  4.00  1.00            
ATOM    579    O TYR A  75       2.867  29.755  11.523  4.00  1.00            
ATOM    580    N GLY A  76       4.204  27.947  11.678  3.00  1.00            
ATOM    581   CA GLY A  76       4.088  27.713  10.277  3.00  1.00            
ATOM    582    C GLY A  76       2.672  27.281  10.078  3.00  1.00            
ATOM    583    O GLY A  76       2.041  27.599   9.071  3.00  1.00            
ATOM    584    N THR A  77       2.147  26.509  11.050  3.00  1.00            
ATOM    585   CA THR A  77       0.821  25.988  10.934  3.00  1.00            
ATOM    586   CB THR A  77       0.436  25.046  12.046  3.00  1.00            
ATOM    587  OG1 THR A  77       0.351  25.740  13.282  3.00  1.00            
ATOM    588  CG2 THR A  77       1.482  23.925  12.145  3.00  1.00            
ATOM    589    C THR A  77      -0.222  27.065  10.951  3.00  1.00            
ATOM    590    O THR A  77      -1.066  27.120  10.058  3.00  1.00            
ATOM    591    N GLY A  78      -0.194  27.974  11.946  4.00  1.00            
ATOM    592   CA GLY A  78      -1.284  28.903  12.004  4.00  1.00            
ATOM    593    C GLY A  78      -1.061  29.834  13.144  4.00  1.00            
ATOM    594    O GLY A  78       0.070  30.038  13.585  4.00  1.00            
ATOM    595    N SER A  79      -2.156  30.425  13.663  4.00  1.00            
ATOM    596   CA SER A  79      -1.962  31.406  14.682  4.00  1.00            
ATOM    597   CB SER A  79      -2.409  32.818  14.272  4.00  1.00            
ATOM    598   OG SER A  79      -2.183  33.730  15.337  4.00  1.00            
ATOM    599    C SER A  79      -2.696  31.066  15.934  4.00  1.00            
ATOM    600    O SER A  79      -3.682  30.331  15.933  4.00  1.00            
ATOM    601    N MET A  80      -2.168  31.595  17.058  4.00  1.00            
ATOM    602   CA MET A  80      -2.810  31.472  18.331  4.00  1.00            
ATOM    603   CB MET A  80      -2.247  30.386  19.260  4.00  1.00            
ATOM    604   CG MET A  80      -2.593  28.945  18.893  4.00  1.00            
ATOM    605   SD MET A  80      -2.133  27.767  20.200  4.00  1.00            
ATOM    606   CE MET A  80      -2.804  26.303  19.365  4.00  1.00            
ATOM    607    C MET A  80      -2.630  32.764  19.077  4.00  1.00            
ATOM    608    O MET A  80      -1.600  33.426  18.963  4.00  1.00            
ATOM    609    N THR A  81      -3.659  33.154  19.861  4.00  1.00            
ATOM    610   CA THR A  81      -3.614  34.319  20.708  4.00  1.00            
ATOM    611   CB THR A  81      -4.686  35.328  20.411  4.00  1.00            
ATOM    612  OG1 THR A  81      -4.455  36.519  21.148  4.00  1.00            
ATOM    613  CG2 THR A  81      -6.051  34.727  20.792  4.00  1.00            
ATOM    614    C THR A  81      -3.892  33.784  22.074  4.00  1.00            
ATOM    615    O THR A  81      -4.620  32.802  22.205  4.00  1.00            
ATOM    616    N GLY A  82      -3.326  34.384  23.143  4.00  1.00            
ATOM    617   CA GLY A  82      -3.618  33.765  24.405  4.00  1.00            
ATOM    618    C GLY A  82      -3.141  34.589  25.555  4.00  1.00            
ATOM    619    O GLY A  82      -2.658  35.706  25.384  4.00  1.00            
ATOM    620    N ILE A  83      -3.298  34.032  26.781  4.00  1.00            
ATOM    621   CA ILE A  83      -2.878  34.714  27.971  4.00  1.00            
ATOM    622   CB ILE A  83      -4.013  35.276  28.782  4.00  1.00            
ATOM    623  CG1 ILE A  83      -4.929  34.161  29.314  4.00  1.00            
ATOM    624  CG2 ILE A  83      -4.742  36.302  27.898  4.00  1.00            
ATOM    625  CD1 ILE A  83      -5.991  34.658  30.296  4.00  1.00            
ATOM    626    C ILE A  83      -2.093  33.785  28.835  4.00  1.00            
ATOM    627    O ILE A  83      -2.316  32.577  28.829  4.00  1.00            
ATOM    628    N LEU A  84      -1.135  34.344  29.603  4.00  1.00            
ATOM    629   CA LEU A  84      -0.293  33.523  30.419  4.00  1.00            
ATOM    630   CB LEU A  84       1.217  33.804  30.267  4.00  1.00            
ATOM    631   CG LEU A  84       1.578  35.273  29.991  4.00  1.00            
ATOM    632  CD1 LEU A  84       1.124  35.713  28.591  4.00  1.00            
ATOM    633  CD2 LEU A  84       1.041  36.189  31.090  4.00  1.00            
ATOM    634    C LEU A  84      -0.689  33.568  31.871  4.00  1.00            
ATOM    635    O LEU A  84      -1.133  34.592  32.387  4.00  1.00            
ATOM    636    N GLY A  85      -0.543  32.402  32.550  4.00  1.00            
ATOM    637   CA GLY A  85      -0.857  32.189  33.942  4.00  1.00            
ATOM    638    C GLY A  85       0.128  31.183  34.434  4.00  1.00            
ATOM    639    O GLY A  85       0.801  30.533  33.635  4.00  1.00            
ATOM    640    N TYR A  86       0.273  31.031  35.765  4.00  1.00            
ATOM    641   CA TYR A  86       1.242  30.050  36.130  4.00  1.00            
ATOM    642   CB TYR A  86       2.647  30.618  36.415  4.00  1.00            
ATOM    643   CG TYR A  86       2.573  31.683  37.446  4.00  1.00            
ATOM    644  CD1 TYR A  86       2.214  32.955  37.071  4.00  1.00            
ATOM    645  CD2 TYR A  86       2.852  31.417  38.766  4.00  1.00            
ATOM    646  CE1 TYR A  86       2.138  33.963  37.998  4.00  1.00            
ATOM    647  CE2 TYR A  86       2.779  32.422  39.700  4.00  1.00            
ATOM    648   CZ TYR A  86       2.423  33.694  39.313  4.00  1.00            
ATOM    649   OH TYR A  86       2.345  34.731  40.266  4.00  1.00            
ATOM    650    C TYR A  86       0.801  29.133  37.195  4.00  1.00            
ATOM    651    O TYR A  86       0.247  29.540  38.214  4.00  1.00            
ATOM    652    N ASP A  87       1.043  27.832  36.944  4.00  1.00            
ATOM    653   CA ASP A  87       0.651  26.868  37.909  4.00  1.00            
ATOM    654   CB ASP A  87      -0.868  26.598  37.921  4.00  1.00            
ATOM    655   CG ASP A  87      -1.315  26.120  36.550  4.00  1.00            
ATOM    656  OD1 ASP A  87      -0.484  26.172  35.604  4.00  1.00            
ATOM    657  OD2 ASP A  87      -2.499  25.708  36.427  4.00  1.00            
ATOM    658    C ASP A  87       1.403  25.576  37.761  4.00  1.00            
ATOM    659    O ASP A  87       2.131  25.357  36.794  4.00  1.00            
ATOM    660    N THR A  88       1.220  24.685  38.763  4.00  1.00            
ATOM    661   CA THR A  88       1.902  23.425  38.896  4.00  1.00            
ATOM    662   CB THR A  88       1.426  22.634  40.082  4.00  1.00            
ATOM    663  OG1 THR A  88       0.051  22.312  39.934  4.00  1.00            
ATOM    664  CG2 THR A  88       1.627  23.480  41.352  4.00  1.00            
ATOM    665    C THR A  88       1.696  22.596  37.677  4.00  1.00            
ATOM    666    O THR A  88       0.567  22.305  37.286  4.00  1.00            
ATOM    667    N VAL A  89       2.816  22.206  37.034  4.00  1.00            
ATOM    668   CA VAL A  89       2.719  21.362  35.885  4.00  1.00            
ATOM    669   CB VAL A  89       3.267  21.967  34.632  4.00  1.00            
ATOM    670  CG1 VAL A  89       3.340  20.873  33.554  4.00  1.00            
ATOM    671  CG2 VAL A  89       2.353  23.140  34.241  4.00  1.00            
ATOM    672    C VAL A  89       3.468  20.113  36.158  4.00  1.00            
ATOM    673    O VAL A  89       4.660  20.139  36.454  4.00  1.00            
ATOM    674    N GLN A  90       2.756  18.976  36.081  4.00  1.00            
ATOM    675   CA GLN A  90       3.404  17.713  36.219  4.00  1.00            
ATOM    676   CB GLN A  90       2.473  16.570  36.661  4.00  1.00            
ATOM    677   CG GLN A  90       1.348  16.274  35.667  4.00  1.00            
ATOM    678   CD GLN A  90       0.612  15.034  36.155  4.00  1.00            
ATOM    679  OE1 GLN A  90       1.042  13.909  35.905  4.00  1.00            
ATOM    680  NE2 GLN A  90      -0.523  15.236  36.877  4.00  1.00            
ATOM    681    C GLN A  90       3.884  17.393  34.837  4.00  1.00            
ATOM    682    O GLN A  90       3.302  17.850  33.855  4.00  1.00            
ATOM    683    N VAL A  91       4.980  16.624  34.713  4.00  1.00            
ATOM    684   CA VAL A  91       5.447  16.267  33.405  4.00  1.00            
ATOM    685   CB VAL A  91       6.628  17.076  32.938  4.00  1.00            
ATOM    686  CG1 VAL A  91       7.075  16.649  31.523  4.00  1.00            
ATOM    687  CG2 VAL A  91       6.184  18.544  32.991  4.00  1.00            
ATOM    688    C VAL A  91       5.753  14.813  33.535  4.00  1.00            
ATOM    689    O VAL A  91       4.897  14.059  33.995  4.00  1.00            
ATOM    690    N GLY A  92       6.941  14.353  33.114  3.00  1.00            
ATOM    691   CA GLY A  92       7.187  12.958  33.242  3.00  1.00            
ATOM    692    C GLY A  92       7.490  12.659  34.669  3.00  1.00            
ATOM    693    O GLY A  92       8.646  12.513  35.058  3.00  1.00            
ATOM    694    N GLY A  93       6.431  12.563  35.490  3.00  1.00            
ATOM    695   CA GLY A  93       6.582  12.196  36.861  3.00  1.00            
ATOM    696    C GLY A  93       7.285  13.284  37.589  3.00  1.00            
ATOM    697    O GLY A  93       7.603  13.131  38.768  3.00  1.00            
ATOM    698    N ILE A  94       7.553  14.423  36.928  4.00  1.00            
ATOM    699   CA ILE A  94       8.220  15.425  37.696  4.00  1.00            
ATOM    700   CB ILE A  94       9.543  15.895  37.147  4.00  1.00            
ATOM    701  CG1 ILE A  94       9.400  16.509  35.748  4.00  1.00            
ATOM    702  CG2 ILE A  94      10.514  14.702  37.199  4.00  1.00            
ATOM    703  CD1 ILE A  94       8.994  15.489  34.688  4.00  1.00            
ATOM    704    C ILE A  94       7.306  16.572  37.896  4.00  1.00            
ATOM    705    O ILE A  94       6.682  17.072  36.962  4.00  1.00            
ATOM    706    N SER A  95       7.189  16.997  39.167  4.00  1.00            
ATOM    707   CA SER A  95       6.310  18.077  39.461  4.00  1.00            
ATOM    708   CB SER A  95       5.787  18.075  40.912  4.00  1.00            
ATOM    709   OG SER A  95       5.069  16.878  41.182  4.00  1.00            
ATOM    710    C SER A  95       7.077  19.332  39.255  4.00  1.00            
ATOM    711    O SER A  95       8.155  19.523  39.816  4.00  1.00            
ATOM    712    N ASP A  96       6.522  20.223  38.419  4.00  1.00            
ATOM    713   CA ASP A  96       7.154  21.467  38.113  4.00  1.00            
ATOM    714   CB ASP A  96       7.121  21.745  36.609  4.00  1.00            
ATOM    715   CG ASP A  96       7.824  20.546  35.987  4.00  1.00            
ATOM    716  OD1 ASP A  96       8.792  20.038  36.615  4.00  1.00            
ATOM    717  OD2 ASP A  96       7.390  20.102  34.892  4.00  1.00            
ATOM    718    C ASP A  96       6.334  22.474  38.821  4.00  1.00            
ATOM    719    O ASP A  96       5.114  22.344  38.906  4.00  1.00            
ATOM    720    N THR A  97       6.984  23.503  39.381  4.00  1.00            
ATOM    721   CA THR A  97       6.174  24.401  40.126  4.00  1.00            
ATOM    722   CB THR A  97       6.587  24.560  41.564  4.00  1.00            
ATOM    723  OG1 THR A  97       7.865  25.174  41.645  4.00  1.00            
ATOM    724  CG2 THR A  97       6.622  23.179  42.238  4.00  1.00            
ATOM    725    C THR A  97       6.256  25.765  39.534  4.00  1.00            
ATOM    726    O THR A  97       7.271  26.163  38.966  4.00  1.00            
ATOM    727    N ASN A  98       5.133  26.497  39.647  4.00  1.00            
ATOM    728   CA ASN A  98       5.049  27.870  39.263  4.00  1.00            
ATOM    729   CB ASN A  98       5.837  28.770  40.222  4.00  1.00            
ATOM    730   CG ASN A  98       5.183  28.626  41.593  4.00  1.00            
ATOM    731  OD1 ASN A  98       4.547  29.555  42.088  4.00  1.00            
ATOM    732  ND2 ASN A  98       5.330  27.427  42.221  4.00  1.00            
ATOM    733    C ASN A  98       5.541  28.029  37.863  4.00  1.00            
ATOM    734    O ASN A  98       6.220  29.002  37.539  4.00  1.00            
ATOM    735    N GLN A  99       5.190  27.076  36.981  4.00  1.00            
ATOM    736   CA GLN A  99       5.623  27.201  35.624  4.00  1.00            
ATOM    737   CB GLN A  99       5.615  25.894  34.819  4.00  1.00            
ATOM    738   CG GLN A  99       6.103  26.120  33.387  4.00  1.00            
ATOM    739   CD GLN A  99       5.938  24.835  32.593  4.00  1.00            
ATOM    740  OE1 GLN A  99       6.695  23.880  32.755  4.00  1.00            
ATOM    741  NE2 GLN A  99       4.913  24.817  31.700  4.00  1.00            
ATOM    742    C GLN A  99       4.669  28.115  34.935  4.00  1.00            
ATOM    743    O GLN A  99       3.521  28.254  35.352  4.00  1.00            
ATOM    744    N ILE A 100       5.131  28.746  33.840  4.00  1.00            
ATOM    745   CA ILE A 100       4.337  29.697  33.118  4.00  1.00            
ATOM    746   CB ILE A 100       5.139  30.878  32.653  4.00  1.00            
ATOM    747  CG1 ILE A 100       4.227  32.044  32.236  4.00  1.00            
ATOM    748  CG2 ILE A 100       6.076  30.384  31.539  4.00  1.00            
ATOM    749  CD1 ILE A 100       4.971  33.369  32.054  4.00  1.00            
ATOM    750    C ILE A 100       3.794  29.000  31.890  4.00  1.00            
ATOM    751    O ILE A 100       4.474  28.168  31.291  4.00  1.00            
ATOM    752    N PHE A 101       2.519  29.283  31.516  4.00  1.00            
ATOM    753   CA PHE A 101       1.906  28.661  30.364  4.00  1.00            
ATOM    754   CB PHE A 101       1.159  27.361  30.698  4.00  1.00            
ATOM    755   CG PHE A 101       0.049  27.743  31.609  4.00  1.00            
ATOM    756  CD1 PHE A 101       0.287  27.901  32.953  4.00  1.00            
ATOM    757  CD2 PHE A 101      -1.217  27.969  31.118  4.00  1.00            
ATOM    758  CE1 PHE A 101      -0.732  28.260  33.803  4.00  1.00            
ATOM    759  CE2 PHE A 101      -2.240  28.327  31.964  4.00  1.00            
ATOM    760   CZ PHE A 101      -1.997  28.471  33.310  4.00  1.00            
ATOM    761    C PHE A 101       0.910  29.612  29.785  4.00  1.00            
ATOM    762    O PHE A 101       0.650  30.670  30.355  4.00  1.00            
ATOM    763    N GLY A 102       0.318  29.260  28.623  4.00  1.00            
ATOM    764   CA GLY A 102      -0.572  30.212  28.031  4.00  1.00            
ATOM    765    C GLY A 102      -1.878  29.598  27.671  4.00  1.00            
ATOM    766    O GLY A 102      -1.954  28.725  26.809  4.00  1.00            
ATOM    767    N LEU A 103      -2.953  30.094  28.315  4.00  1.00            
ATOM    768   CA LEU A 103      -4.280  29.684  27.979  4.00  1.00            
ATOM    769   CB LEU A 103      -5.353  30.219  28.943  4.00  1.00            
ATOM    770   CG LEU A 103      -5.230  29.672  30.377  4.00  1.00            
ATOM    771  CD1 LEU A 103      -6.330  30.236  31.292  4.00  1.00            
ATOM    772  CD2 LEU A 103      -5.175  28.137  30.379  4.00  1.00            
ATOM    773    C LEU A 103      -4.525  30.308  26.633  4.00  1.00            
ATOM    774    O LEU A 103      -4.054  31.415  26.370  4.00  1.00            
ATOM    775    N SER A 104      -5.262  29.626  25.732  4.00  1.00            
ATOM    776   CA SER A 104      -5.379  30.179  24.410  4.00  1.00            
ATOM    777   CB SER A 104      -5.003  29.183  23.302  4.00  1.00            
ATOM    778   OG SER A 104      -5.926  28.104  23.284  4.00  1.00            
ATOM    779    C SER A 104      -6.764  30.626  24.124  4.00  1.00            
ATOM    780    O SER A 104      -7.720  29.855  24.169  4.00  1.00            
ATOM    781    N GLU A 105      -6.891  31.929  23.840  4.00  1.00            
ATOM    782   CA GLU A 105      -8.164  32.491  23.547  4.00  1.00            
ATOM    783   CB GLU A 105      -8.151  34.018  23.723  4.00  1.00            
ATOM    784   CG GLU A 105      -9.522  34.650  23.943  4.00  1.00            
ATOM    785   CD GLU A 105      -9.286  36.021  24.564  4.00  1.00            
ATOM    786  OE1 GLU A 105      -8.101  36.376  24.815  4.00  1.00            
ATOM    787  OE2 GLU A 105     -10.298  36.730  24.801  4.00  1.00            
ATOM    788    C GLU A 105      -8.632  32.149  22.170  4.00  1.00            
ATOM    789    O GLU A 105      -9.767  31.709  21.989  4.00  1.00            
ATOM    790    N THR A 106      -7.756  32.324  21.160  4.00  1.00            
ATOM    791   CA THR A 106      -8.191  32.090  19.815  4.00  1.00            
ATOM    792   CB THR A 106      -8.225  33.326  18.974  4.00  1.00            
ATOM    793  OG1 THR A 106      -9.116  34.274  19.544  4.00  1.00            
ATOM    794  CG2 THR A 106      -8.695  32.941  17.562  4.00  1.00            
ATOM    795    C THR A 106      -7.273  31.111  19.161  4.00  1.00            
ATOM    796    O THR A 106      -6.052  31.256  19.202  4.00  1.00            
ATOM    797    N GLU A 107      -7.862  30.060  18.555  1.00  1.00            
ATOM    798   CA GLU A 107      -7.087  29.094  17.831  1.00  1.00            
ATOM    799   CB GLU A 107      -6.934  27.768  18.588  1.00  1.00            
ATOM    800   CG GLU A 107      -6.153  27.926  19.894  1.00  1.00            
ATOM    801   CD GLU A 107      -6.274  26.635  20.694  1.00  1.00            
ATOM    802  OE1 GLU A 107      -7.432  26.190  20.924  1.00  1.00            
ATOM    803  OE2 GLU A 107      -5.219  26.076  21.089  1.00  1.00            
ATOM    804    C GLU A 107      -7.848  28.837  16.569  1.00  1.00            
ATOM    805    O GLU A 107      -8.864  28.143  16.548  1.00  1.00            
ATOM    806    N PRO A 108      -7.345  29.428  15.524  1.00  1.00            
ATOM    807   CA PRO A 108      -7.937  29.313  14.216  1.00  1.00            
ATOM    808   CD PRO A 108      -6.639  30.684  15.693  1.00  1.00            
ATOM    809   CB PRO A 108      -7.640  30.640  13.511  1.00  1.00            
ATOM    810   CG PRO A 108      -6.437  31.218  14.271  1.00  1.00            
ATOM    811    C PRO A 108      -7.488  28.169  13.389  1.00  1.00            
ATOM    812    O PRO A 108      -6.488  27.537  13.715  1.00  1.00            
ATOM    813    N GLY A 109      -8.241  27.910  12.301  1.00  1.00            
ATOM    814   CA GLY A 109      -7.870  26.945  11.317  1.00  1.00            
ATOM    815    C GLY A 109      -8.413  25.620  11.708  1.00  1.00            
ATOM    816    O GLY A 109      -8.577  25.315  12.888  1.00  1.00            
ATOM    817    N SER A 110      -8.697  24.793  10.688  2.00  1.00            
ATOM    818   CA SER A 110      -9.202  23.475  10.897  2.00  1.00            
ATOM    819   CB SER A 110      -9.757  22.814   9.626  2.00  1.00            
ATOM    820   OG SER A 110      -8.700  22.523   8.725  2.00  1.00            
ATOM    821    C SER A 110      -8.070  22.631  11.359  2.00  1.00            
ATOM    822    O SER A 110      -8.264  21.459  11.656  2.00  1.00            
ATOM    823    N PHE A 111      -6.848  23.192  11.365  2.00  1.00            
ATOM    824   CA PHE A 111      -5.654  22.475  11.718  2.00  1.00            
ATOM    825   CB PHE A 111      -4.389  23.327  11.488  2.00  1.00            
ATOM    826   CG PHE A 111      -4.197  23.540  10.023  2.00  1.00            
ATOM    827  CD1 PHE A 111      -5.023  24.386   9.321  2.00  1.00            
ATOM    828  CD2 PHE A 111      -3.166  22.919   9.354  2.00  1.00            
ATOM    829  CE1 PHE A 111      -4.839  24.584   7.972  2.00  1.00            
ATOM    830  CE2 PHE A 111      -2.976  23.113   8.005  2.00  1.00            
ATOM    831   CZ PHE A 111      -3.816  23.949   7.310  2.00  1.00            
ATOM    832    C PHE A 111      -5.607  22.059  13.154  2.00  1.00            
ATOM    833    O PHE A 111      -5.270  20.915  13.454  2.00  1.00            
ATOM    834    N LEU A 112      -5.883  22.976  14.098  2.00  1.00            
ATOM    835   CA LEU A 112      -5.809  22.554  15.468  2.00  1.00            
ATOM    836   CB LEU A 112      -6.030  23.689  16.483  2.00  1.00            
ATOM    837   CG LEU A 112      -5.905  23.202  17.939  2.00  1.00            
ATOM    838  CD1 LEU A 112      -4.476  22.721  18.232  2.00  1.00            
ATOM    839  CD2 LEU A 112      -6.381  24.261  18.943  2.00  1.00            
ATOM    840    C LEU A 112      -6.906  21.581  15.649  2.00  1.00            
ATOM    841    O LEU A 112      -6.754  20.568  16.332  2.00  1.00            
ATOM    842    N TYR A 113      -8.060  21.904  15.041  2.00  1.00            
ATOM    843   CA TYR A 113      -9.139  20.979  15.015  2.00  1.00            
ATOM    844   CB TYR A 113     -10.293  21.470  14.120  2.00  1.00            
ATOM    845   CG TYR A 113     -11.358  20.432  14.084  2.00  1.00            
ATOM    846  CD1 TYR A 113     -12.307  20.371  15.076  2.00  1.00            
ATOM    847  CD2 TYR A 113     -11.410  19.528  13.048  2.00  1.00            
ATOM    848  CE1 TYR A 113     -13.289  19.412  15.039  2.00  1.00            
ATOM    849  CE2 TYR A 113     -12.391  18.565  13.005  2.00  1.00            
ATOM    850   CZ TYR A 113     -13.334  18.511  14.005  2.00  1.00            
ATOM    851   OH TYR A 113     -14.347  17.530  13.979  2.00  1.00            
ATOM    852    C TYR A 113      -8.479  19.785  14.363  2.00  1.00            
ATOM    853    O TYR A 113      -7.597  19.940  13.527  2.00  1.00            
ATOM    854    N TYR A 114      -8.784  18.545  14.757  2.00  1.00            
ATOM    855   CA TYR A 114      -8.145  17.455  14.064  2.00  1.00            
ATOM    856   CB TYR A 114      -8.552  17.430  12.576  2.00  1.00            
ATOM    857   CG TYR A 114      -8.054  16.182  11.940  2.00  1.00            
ATOM    858  CD1 TYR A 114      -8.479  14.939  12.360  2.00  1.00            
ATOM    859  CD2 TYR A 114      -7.185  16.270  10.882  2.00  1.00            
ATOM    860  CE1 TYR A 114      -8.007  13.803  11.745  2.00  1.00            
ATOM    861  CE2 TYR A 114      -6.711  15.141  10.264  2.00  1.00            
ATOM    862   CZ TYR A 114      -7.122  13.904  10.697  2.00  1.00            
ATOM    863   OH TYR A 114      -6.636  12.742  10.061  2.00  1.00            
ATOM    864    C TYR A 114      -6.634  17.422  14.260  2.00  1.00            
ATOM    865    O TYR A 114      -5.890  17.105  13.334  2.00  1.00            
ATOM    866    N ALA A 115      -6.117  17.753  15.471  1.00  1.00            
ATOM    867   CA ALA A 115      -4.680  17.758  15.662  1.00  1.00            
ATOM    868   CB ALA A 115      -4.257  18.525  16.928  1.00  1.00            
ATOM    869    C ALA A 115      -3.966  16.429  15.685  1.00  1.00            
ATOM    870    O ALA A 115      -3.101  16.262  14.827  1.00  1.00            
ATOM    871    N PRO A 116      -4.188  15.432  16.528  1.00  1.00            
ATOM    872   CA PRO A 116      -5.069  15.379  17.674  1.00  1.00            
ATOM    873   CD PRO A 116      -3.607  14.130  16.243  1.00  1.00            
ATOM    874   CB PRO A 116      -5.151  13.910  18.082  1.00  1.00            
ATOM    875   CG PRO A 116      -3.875  13.288  17.499  1.00  1.00            
ATOM    876    C PRO A 116      -4.746  16.242  18.869  1.00  1.00            
ATOM    877    O PRO A 116      -5.641  16.465  19.684  1.00  1.00            
ATOM    878    N PHE A 117      -3.510  16.752  18.998  1.00  1.00            
ATOM    879   CA PHE A 117      -3.023  17.328  20.228  1.00  1.00            
ATOM    880   CB PHE A 117      -1.502  17.536  20.210  1.00  1.00            
ATOM    881   CG PHE A 117      -1.220  18.585  19.189  1.00  1.00            
ATOM    882  CD1 PHE A 117      -1.136  18.254  17.856  1.00  1.00            
ATOM    883  CD2 PHE A 117      -1.063  19.903  19.556  1.00  1.00            
ATOM    884  CE1 PHE A 117      -0.879  19.212  16.903  1.00  1.00            
ATOM    885  CE2 PHE A 117      -0.805  20.865  18.609  1.00  1.00            
ATOM    886   CZ PHE A 117      -0.711  20.522  17.280  1.00  1.00            
ATOM    887    C PHE A 117      -3.600  18.617  20.700  1.00  1.00            
ATOM    888    O PHE A 117      -4.010  19.505  19.952  1.00  1.00            
ATOM    889    N ASP A 118      -3.623  18.691  22.045  1.00  1.00            
ATOM    890   CA ASP A 118      -4.120  19.794  22.797  1.00  1.00            
ATOM    891   CB ASP A 118      -4.306  19.462  24.288  1.00  1.00            
ATOM    892   CG ASP A 118      -5.471  18.486  24.418  1.00  1.00            
ATOM    893  OD1 ASP A 118      -5.378  17.371  23.840  1.00  1.00            
ATOM    894  OD2 ASP A 118      -6.476  18.848  25.089  1.00  1.00            
ATOM    895    C ASP A 118      -3.287  21.027  22.721  1.00  1.00            
ATOM    896    O ASP A 118      -3.781  22.086  22.335  1.00  1.00            
ATOM    897    N GLY A 119      -1.986  20.921  23.045  4.00  1.00            
ATOM    898   CA GLY A 119      -1.206  22.119  23.139  4.00  1.00            
ATOM    899    C GLY A 119       0.210  21.769  22.844  4.00  1.00            
ATOM    900    O GLY A 119       0.550  20.601  22.654  4.00  1.00            
ATOM    901    N ILE A 120       1.084  22.793  22.813  4.00  1.00            
ATOM    902   CA ILE A 120       2.433  22.539  22.418  4.00  1.00            
ATOM    903   CB ILE A 120       2.756  23.218  21.120  4.00  1.00            
ATOM    904  CG1 ILE A 120       4.160  22.844  20.625  4.00  1.00            
ATOM    905  CG2 ILE A 120       2.522  24.727  21.304  4.00  1.00            
ATOM    906  CD1 ILE A 120       4.411  23.267  19.178  4.00  1.00            
ATOM    907    C ILE A 120       3.420  23.023  23.434  4.00  1.00            
ATOM    908    O ILE A 120       3.398  24.182  23.847  4.00  1.00            
ATOM    909    N LEU A 121       4.324  22.109  23.853  4.00  1.00            
ATOM    910   CA LEU A 121       5.445  22.439  24.686  4.00  1.00            
ATOM    911   CB LEU A 121       6.169  21.236  25.319  4.00  1.00            
ATOM    912   CG LEU A 121       5.536  20.665  26.598  4.00  1.00            
ATOM    913  CD1 LEU A 121       4.053  20.343  26.415  4.00  1.00            
ATOM    914  CD2 LEU A 121       6.328  19.440  27.079  4.00  1.00            
ATOM    915    C LEU A 121       6.426  23.028  23.755  4.00  1.00            
ATOM    916    O LEU A 121       6.275  22.940  22.537  4.00  1.00            
ATOM    917    N GLY A 122       7.443  23.698  24.308  4.00  1.00            
ATOM    918   CA GLY A 122       8.442  24.189  23.427  4.00  1.00            
ATOM    919    C GLY A 122       9.738  23.853  24.044  4.00  1.00            
ATOM    920    O GLY A 122      10.097  24.366  25.102  4.00  1.00            
ATOM    921    N LEU A 123      10.474  22.958  23.375  1.00  1.00            
ATOM    922   CA LEU A 123      11.752  22.614  23.885  1.00  1.00            
ATOM    923   CB LEU A 123      11.995  21.096  23.922  1.00  1.00            
ATOM    924   CG LEU A 123      13.287  20.706  24.658  1.00  1.00            
ATOM    925  CD1 LEU A 123      13.106  20.875  26.172  1.00  1.00            
ATOM    926  CD2 LEU A 123      13.799  19.317  24.246  1.00  1.00            
ATOM    927    C LEU A 123      12.695  23.137  22.861  1.00  1.00            
ATOM    928    O LEU A 123      12.990  22.460  21.881  1.00  1.00            
ATOM    929    N ALA A 124      13.212  24.352  23.088  1.00  1.00            
ATOM    930   CA ALA A 124      14.052  25.027  22.147  1.00  1.00            
ATOM    931   CB ALA A 124      13.267  25.820  21.090  1.00  1.00            
ATOM    932    C ALA A 124      14.758  26.022  22.991  1.00  1.00            
ATOM    933    O ALA A 124      15.111  25.738  24.134  1.00  1.00            
ATOM    934    N TYR A 125      15.003  27.223  22.449  1.00  1.00            
ATOM    935   CA TYR A 125      15.722  28.141  23.263  1.00  1.00            
ATOM    936   CB TYR A 125      16.978  28.682  22.560  1.00  1.00            
ATOM    937   CG TYR A 125      17.954  29.169  23.576  1.00  1.00            
ATOM    938  CD1 TYR A 125      18.732  28.253  24.247  1.00  1.00            
ATOM    939  CD2 TYR A 125      18.118  30.509  23.847  1.00  1.00            
ATOM    940  CE1 TYR A 125      19.653  28.660  25.183  1.00  1.00            
ATOM    941  CE2 TYR A 125      19.039  30.923  24.782  1.00  1.00            
ATOM    942   CZ TYR A 125      19.806  29.998  25.449  1.00  1.00            
ATOM    943   OH TYR A 125      20.750  30.425  26.406  1.00  1.00            
ATOM    944    C TYR A 125      14.790  29.285  23.548  1.00  1.00            
ATOM    945    O TYR A 125      13.863  29.543  22.787  1.00  1.00            
ATOM    946    N PRO A 126      14.978  29.952  24.657  2.00  1.00            
ATOM    947   CA PRO A 126      14.156  31.069  25.051  2.00  1.00            
ATOM    948   CD PRO A 126      15.770  29.431  25.758  2.00  1.00            
ATOM    949   CB PRO A 126      14.465  31.319  26.530  2.00  1.00            
ATOM    950   CG PRO A 126      15.789  30.577  26.784  2.00  1.00            
ATOM    951    C PRO A 126      14.334  32.275  24.189  2.00  1.00            
ATOM    952    O PRO A 126      13.538  33.203  24.328  2.00  1.00            
ATOM    953    N SER A 127      15.361  32.308  23.316  2.00  1.00            
ATOM    954   CA SER A 127      15.537  33.465  22.486  2.00  1.00            
ATOM    955   CB SER A 127      16.658  33.309  21.441  2.00  1.00            
ATOM    956   OG SER A 127      16.322  32.295  20.505  2.00  1.00            
ATOM    957    C SER A 127      14.260  33.609  21.720  2.00  1.00            
ATOM    958    O SER A 127      13.776  34.716  21.486  2.00  1.00            
ATOM    959    N ILE A 128      13.686  32.461  21.321  2.00  1.00            
ATOM    960   CA ILE A 128      12.490  32.419  20.534  2.00  1.00            
ATOM    961   CB ILE A 128      12.249  31.119  19.819  2.00  1.00            
ATOM    962  CG1 ILE A 128      12.037  29.964  20.792  2.00  1.00            
ATOM    963  CG2 ILE A 128      13.418  30.884  18.854  2.00  1.00            
ATOM    964  CD1 ILE A 128      11.680  28.656  20.092  2.00  1.00            
ATOM    965    C ILE A 128      11.222  32.820  21.244  2.00  1.00            
ATOM    966    O ILE A 128      10.384  33.458  20.609  2.00  1.00            
ATOM    967    N SER A 129      11.052  32.468  22.548  1.00  1.00            
ATOM    968   CA SER A 129       9.830  32.599  23.327  1.00  1.00            
ATOM    969   CB SER A 129      10.079  32.648  24.847  1.00  1.00            
ATOM    970   OG SER A 129       8.846  32.776  25.539  1.00  1.00            
ATOM    971    C SER A 129       9.069  33.839  22.955  1.00  1.00            
ATOM    972    O SER A 129       9.635  34.920  22.804  1.00  1.00            
ATOM    973    N ALA A 130       7.736  33.677  22.782  2.00  1.00            
ATOM    974   CA ALA A 130       6.928  34.743  22.265  2.00  1.00            
ATOM    975   CB ALA A 130       5.452  34.338  22.105  2.00  1.00            
ATOM    976    C ALA A 130       6.964  35.939  23.170  2.00  1.00            
ATOM    977    O ALA A 130       7.374  37.021  22.751  2.00  1.00            
ATOM    978    N SER A 131       6.560  35.775  24.444  2.00  1.00            
ATOM    979   CA SER A 131       6.550  36.885  25.356  2.00  1.00            
ATOM    980   CB SER A 131       5.560  36.734  26.521  2.00  1.00            
ATOM    981   OG SER A 131       5.635  37.880  27.357  2.00  1.00            
ATOM    982    C SER A 131       7.898  37.023  25.978  2.00  1.00            
ATOM    983    O SER A 131       8.241  38.087  26.491  2.00  1.00            
ATOM    984    N GLY A 132       8.721  35.959  25.926  2.00  1.00            
ATOM    985   CA GLY A 132       9.935  36.000  26.689  2.00  1.00            
ATOM    986    C GLY A 132       9.698  35.188  27.931  2.00  1.00            
ATOM    987    O GLY A 132      10.417  35.322  28.920  2.00  1.00            
ATOM    988    N ALA A 133       8.662  34.320  27.899  1.00  1.00            
ATOM    989   CA ALA A 133       8.322  33.452  28.995  1.00  1.00            
ATOM    990   CB ALA A 133       7.006  32.689  28.781  1.00  1.00            
ATOM    991    C ALA A 133       9.412  32.433  29.170  1.00  1.00            
ATOM    992    O ALA A 133      10.149  32.123  28.234  1.00  1.00            
ATOM    993    N THR A 134       9.565  31.900  30.404  1.00  1.00            
ATOM    994   CA THR A 134      10.554  30.879  30.635  1.00  1.00            
ATOM    995   CB THR A 134      10.925  30.690  32.075  1.00  1.00            
ATOM    996  OG1 THR A 134       9.807  30.245  32.826  1.00  1.00            
ATOM    997  CG2 THR A 134      11.439  32.032  32.625  1.00  1.00            
ATOM    998    C THR A 134       9.957  29.609  30.143  1.00  1.00            
ATOM    999    O THR A 134       8.833  29.257  30.486  1.00  1.00            
ATOM   1000    N PRO A 135      10.689  28.922  29.318  1.00  1.00            
ATOM   1001   CA PRO A 135      10.179  27.684  28.812  1.00  1.00            
ATOM   1002   CD PRO A 135      11.582  29.571  28.375  1.00  1.00            
ATOM   1003   CB PRO A 135      10.887  27.442  27.472  1.00  1.00            
ATOM   1004   CG PRO A 135      12.068  28.429  27.470  1.00  1.00            
ATOM   1005    C PRO A 135      10.303  26.571  29.782  1.00  1.00            
ATOM   1006    O PRO A 135      11.234  26.583  30.590  1.00  1.00            
ATOM   1007    N VAL A 136       9.374  25.601  29.748  2.00  1.00            
ATOM   1008   CA VAL A 136       9.593  24.462  30.576  2.00  1.00            
ATOM   1009   CB VAL A 136       8.444  23.493  30.589  2.00  1.00            
ATOM   1010  CG1 VAL A 136       8.125  23.075  29.142  2.00  1.00            
ATOM   1011  CG2 VAL A 136       8.834  22.301  31.476  2.00  1.00            
ATOM   1012    C VAL A 136      10.737  23.800  29.872  2.00  1.00            
ATOM   1013    O VAL A 136      10.730  23.722  28.644  2.00  1.00            
ATOM   1014    N PHE A 137      11.759  23.367  30.638  2.00  1.00            
ATOM   1015   CA PHE A 137      13.012  22.816  30.182  2.00  1.00            
ATOM   1016   CB PHE A 137      13.343  23.003  28.690  2.00  1.00            
ATOM   1017   CG PHE A 137      14.659  22.360  28.414  2.00  1.00            
ATOM   1018  CD1 PHE A 137      14.816  21.000  28.562  2.00  1.00            
ATOM   1019  CD2 PHE A 137      15.726  23.102  27.969  2.00  1.00            
ATOM   1020  CE1 PHE A 137      16.018  20.387  28.297  2.00  1.00            
ATOM   1021  CE2 PHE A 137      16.932  22.493  27.702  2.00  1.00            
ATOM   1022   CZ PHE A 137      17.084  21.136  27.866  2.00  1.00            
ATOM   1023    C PHE A 137      13.929  23.709  30.944  2.00  1.00            
ATOM   1024    O PHE A 137      14.690  23.279  31.810  2.00  1.00            
ATOM   1025    N ASP A 138      13.830  25.014  30.609  2.00  1.00            
ATOM   1026   CA ASP A 138      14.557  26.077  31.235  2.00  1.00            
ATOM   1027   CB ASP A 138      14.265  27.449  30.600  2.00  1.00            
ATOM   1028   CG ASP A 138      15.350  28.435  31.025  2.00  1.00            
ATOM   1029  OD1 ASP A 138      16.059  28.154  32.027  2.00  1.00            
ATOM   1030  OD2 ASP A 138      15.489  29.485  30.340  2.00  1.00            
ATOM   1031    C ASP A 138      14.133  26.145  32.676  2.00  1.00            
ATOM   1032    O ASP A 138      14.972  26.270  33.567  2.00  1.00            
ATOM   1033    N ASN A 139      12.811  26.045  32.943  2.00  1.00            
ATOM   1034   CA ASN A 139      12.322  26.153  34.292  2.00  1.00            
ATOM   1035   CB ASN A 139      10.787  26.270  34.399  2.00  1.00            
ATOM   1036   CG ASN A 139      10.122  25.024  33.848  2.00  1.00            
ATOM   1037  OD1 ASN A 139      10.726  24.259  33.099  2.00  1.00            
ATOM   1038  ND2 ASN A 139       8.828  24.822  34.215  2.00  1.00            
ATOM   1039    C ASN A 139      12.822  24.988  35.110  2.00  1.00            
ATOM   1040    O ASN A 139      13.214  25.169  36.261  2.00  1.00            
ATOM   1041    N LEU A 140      12.859  23.762  34.541  2.00  1.00            
ATOM   1042   CA LEU A 140      13.320  22.628  35.305  2.00  1.00            
ATOM   1043   CB LEU A 140      13.422  21.324  34.491  2.00  1.00            
ATOM   1044   CG LEU A 140      12.101  20.740  33.966  2.00  1.00            
ATOM   1045  CD1 LEU A 140      11.467  21.630  32.892  2.00  1.00            
ATOM   1046  CD2 LEU A 140      12.306  19.305  33.459  2.00  1.00            
ATOM   1047    C LEU A 140      14.735  22.911  35.694  2.00  1.00            
ATOM   1048    O LEU A 140      15.125  22.678  36.835  2.00  1.00            
ATOM   1049    N TRP A 141      15.541  23.420  34.740  2.00  1.00            
ATOM   1050   CA TRP A 141      16.919  23.722  35.003  2.00  1.00            
ATOM   1051   CB TRP A 141      17.754  24.032  33.742  2.00  1.00            
ATOM   1052   CG TRP A 141      19.155  24.550  33.998  2.00  1.00            
ATOM   1053  CD2 TRP A 141      20.141  23.920  34.840  2.00  1.00            
ATOM   1054  CD1 TRP A 141      19.712  25.717  33.567  2.00  1.00            
ATOM   1055  NE1 TRP A 141      20.987  25.846  34.063  2.00  1.00            
ATOM   1056  CE2 TRP A 141      21.259  24.755  34.852  2.00  1.00            
ATOM   1057  CE3 TRP A 141      20.109  22.759  35.555  2.00  1.00            
ATOM   1058  CZ2 TRP A 141      22.371  24.435  35.584  2.00  1.00            
ATOM   1059  CZ3 TRP A 141      21.239  22.433  36.274  2.00  1.00            
ATOM   1060  CH2 TRP A 141      22.347  23.254  36.288  2.00  1.00            
ATOM   1061    C TRP A 141      16.985  24.844  36.009  2.00  1.00            
ATOM   1062    O TRP A 141      17.912  24.885  36.815  2.00  1.00            
ATOM   1063    N ASP A 142      16.017  25.790  36.003  2.00  1.00            
ATOM   1064   CA ASP A 142      16.053  26.856  36.980  2.00  1.00            
ATOM   1065   CB ASP A 142      14.799  27.755  36.969  2.00  1.00            
ATOM   1066   CG ASP A 142      14.797  28.686  35.768  2.00  1.00            
ATOM   1067  OD1 ASP A 142      15.854  28.782  35.092  2.00  1.00            
ATOM   1068  OD2 ASP A 142      13.739  29.327  35.520  2.00  1.00            
ATOM   1069    C ASP A 142      16.017  26.225  38.323  2.00  1.00            
ATOM   1070    O ASP A 142      16.855  26.483  39.185  2.00  1.00            
ATOM   1071    N GLN A 143      15.018  25.353  38.511  3.00  1.00            
ATOM   1072   CA GLN A 143      14.884  24.628  39.729  3.00  1.00            
ATOM   1073   CB GLN A 143      13.531  23.907  39.843  3.00  1.00            
ATOM   1074   CG GLN A 143      13.354  23.087  41.120  3.00  1.00            
ATOM   1075   CD GLN A 143      11.975  22.446  41.059  3.00  1.00            
ATOM   1076  OE1 GLN A 143      11.262  22.570  40.064  3.00  1.00            
ATOM   1077  NE2 GLN A 143      11.590  21.734  42.152  3.00  1.00            
ATOM   1078    C GLN A 143      15.949  23.590  39.617  3.00  1.00            
ATOM   1079    O GLN A 143      16.679  23.558  38.629  3.00  1.00            
ATOM   1080    N GLY A 144      16.124  22.739  40.640  3.00  1.00            
ATOM   1081   CA GLY A 144      17.118  21.731  40.442  3.00  1.00            
ATOM   1082    C GLY A 144      16.363  20.471  40.226  3.00  1.00            
ATOM   1083    O GLY A 144      16.693  19.421  40.776  3.00  1.00            
ATOM   1084    N LEU A 145      15.311  20.563  39.395  1.00  1.00            
ATOM   1085   CA LEU A 145      14.495  19.425  39.123  1.00  1.00            
ATOM   1086   CB LEU A 145      13.268  19.762  38.251  1.00  1.00            
ATOM   1087   CG LEU A 145      12.235  18.618  38.142  1.00  1.00            
ATOM   1088  CD1 LEU A 145      12.772  17.384  37.394  1.00  1.00            
ATOM   1089  CD2 LEU A 145      11.671  18.277  39.531  1.00  1.00            
ATOM   1090    C LEU A 145      15.330  18.443  38.372  1.00  1.00            
ATOM   1091    O LEU A 145      15.328  17.253  38.687  1.00  1.00            
ATOM   1092    N VAL A 146      16.098  18.918  37.371  1.00  1.00            
ATOM   1093   CA VAL A 146      16.792  17.967  36.561  1.00  1.00            
ATOM   1094   CB VAL A 146      16.465  18.077  35.100  1.00  1.00            
ATOM   1095  CG1 VAL A 146      14.986  17.690  34.919  1.00  1.00            
ATOM   1096  CG2 VAL A 146      16.805  19.496  34.613  1.00  1.00            
ATOM   1097    C VAL A 146      18.273  18.063  36.736  1.00  1.00            
ATOM   1098    O VAL A 146      18.854  19.146  36.791  1.00  1.00            
ATOM   1099    N SER A 147      18.902  16.873  36.853  1.00  1.00            
ATOM   1100   CA SER A 147      20.314  16.685  37.039  1.00  1.00            
ATOM   1101   CB SER A 147      20.667  15.197  37.219  1.00  1.00            
ATOM   1102   OG SER A 147      22.070  15.033  37.366  1.00  1.00            
ATOM   1103    C SER A 147      21.055  17.172  35.837  1.00  1.00            
ATOM   1104    O SER A 147      21.933  18.028  35.942  1.00  1.00            
ATOM   1105    N GLN A 148      20.713  16.634  34.652  1.00  1.00            
ATOM   1106   CA GLN A 148      21.406  17.043  33.469  1.00  1.00            
ATOM   1107   CB GLN A 148      21.845  15.868  32.566  1.00  1.00            
ATOM   1108   CG GLN A 148      22.871  14.920  33.208  1.00  1.00            
ATOM   1109   CD GLN A 148      22.132  13.935  34.110  1.00  1.00            
ATOM   1110  OE1 GLN A 148      22.656  13.483  35.127  1.00  1.00            
ATOM   1111  NE2 GLN A 148      20.876  13.586  33.725  1.00  1.00            
ATOM   1112    C GLN A 148      20.447  17.882  32.706  1.00  1.00            
ATOM   1113    O GLN A 148      19.244  17.629  32.673  1.00  1.00            
ATOM   1114    N ASP A 149      20.979  18.942  32.094  1.00  1.00            
ATOM   1115   CA ASP A 149      20.173  19.829  31.326  1.00  1.00            
ATOM   1116   CB ASP A 149      20.931  21.077  30.844  1.00  1.00            
ATOM   1117   CG ASP A 149      21.077  21.993  32.048  1.00  1.00            
ATOM   1118  OD1 ASP A 149      20.672  21.558  33.158  1.00  1.00            
ATOM   1119  OD2 ASP A 149      21.577  23.138  31.881  1.00  1.00            
ATOM   1120    C ASP A 149      19.679  19.090  30.117  1.00  1.00            
ATOM   1121    O ASP A 149      18.644  19.434  29.550  1.00  1.00            
ATOM   1122    N LEU A 150      20.413  18.038  29.704  4.00  1.00            
ATOM   1123   CA LEU A 150      20.167  17.333  28.474  4.00  1.00            
ATOM   1124   CB LEU A 150      21.193  16.219  28.192  4.00  1.00            
ATOM   1125   CG LEU A 150      22.652  16.713  28.238  4.00  1.00            
ATOM   1126  CD1 LEU A 150      23.076  17.014  29.685  4.00  1.00            
ATOM   1127  CD2 LEU A 150      23.610  15.765  27.495  4.00  1.00            
ATOM   1128    C LEU A 150      18.800  16.714  28.448  4.00  1.00            
ATOM   1129    O LEU A 150      18.165  16.532  29.483  4.00  1.00            
ATOM   1130    N PHE A 151      18.326  16.411  27.214  4.00  1.00            
ATOM   1131   CA PHE A 151      17.014  15.901  26.890  4.00  1.00            
ATOM   1132   CB PHE A 151      16.283  16.969  26.063  4.00  1.00            
ATOM   1133   CG PHE A 151      14.798  16.880  26.095  4.00  1.00            
ATOM   1134  CD1 PHE A 151      14.112  17.493  27.119  4.00  1.00            
ATOM   1135  CD2 PHE A 151      14.092  16.240  25.105  4.00  1.00            
ATOM   1136  CE1 PHE A 151      12.740  17.453  27.170  4.00  1.00            
ATOM   1137  CE2 PHE A 151      12.719  16.197  25.151  4.00  1.00            
ATOM   1138   CZ PHE A 151      12.043  16.805  26.183  4.00  1.00            
ATOM   1139    C PHE A 151      17.268  14.739  25.995  4.00  1.00            
ATOM   1140    O PHE A 151      18.370  14.574  25.474  4.00  1.00            
ATOM   1141    N SER A 152      16.254  13.882  25.813  4.00  1.00            
ATOM   1142   CA SER A 152      16.444  12.760  24.952  4.00  1.00            
ATOM   1143   CB SER A 152      16.628  11.457  25.726  4.00  1.00            
ATOM   1144   OG SER A 152      16.484  10.375  24.828  4.00  1.00            
ATOM   1145    C SER A 152      15.185  12.597  24.159  4.00  1.00            
ATOM   1146    O SER A 152      14.097  12.910  24.639  4.00  1.00            
ATOM   1147    N VAL A 153      15.309  12.137  22.897  4.00  1.00            
ATOM   1148   CA VAL A 153      14.138  11.874  22.115  4.00  1.00            
ATOM   1149   CB VAL A 153      13.805  12.981  21.157  4.00  1.00            
ATOM   1150  CG1 VAL A 153      12.632  12.523  20.277  4.00  1.00            
ATOM   1151  CG2 VAL A 153      13.511  14.261  21.959  4.00  1.00            
ATOM   1152    C VAL A 153      14.419  10.675  21.312  4.00  1.00            
ATOM   1153    O VAL A 153      15.307  10.649  20.462  4.00  1.00            
ATOM   1154    N TYR A 154      13.647   9.629  21.597  4.00  1.00            
ATOM   1155   CA TYR A 154      13.771   8.449  20.828  4.00  1.00            
ATOM   1156   CB TYR A 154      14.282   7.271  21.660  4.00  1.00            
ATOM   1157   CG TYR A 154      14.099   6.075  20.813  4.00  1.00            
ATOM   1158  CD1 TYR A 154      14.918   5.848  19.734  4.00  1.00            
ATOM   1159  CD2 TYR A 154      13.105   5.178  21.120  4.00  1.00            
ATOM   1160  CE1 TYR A 154      14.724   4.729  18.958  4.00  1.00            
ATOM   1161  CE2 TYR A 154      12.909   4.063  20.350  4.00  1.00            
ATOM   1162   CZ TYR A 154      13.719   3.840  19.266  4.00  1.00            
ATOM   1163   OH TYR A 154      13.515   2.694  18.473  4.00  1.00            
ATOM   1164    C TYR A 154      12.372   8.164  20.380  4.00  1.00            
ATOM   1165    O TYR A 154      11.480   7.969  21.204  4.00  1.00            
ATOM   1166    N LEU A 155      12.135   8.141  19.055  1.00  1.00            
ATOM   1167   CA LEU A 155      10.800   7.939  18.568  1.00  1.00            
ATOM   1168   CB LEU A 155      10.392   8.996  17.522  1.00  1.00            
ATOM   1169   CG LEU A 155       8.970   8.854  16.945  1.00  1.00            
ATOM   1170  CD1 LEU A 155       8.894   7.752  15.879  1.00  1.00            
ATOM   1171  CD2 LEU A 155       7.928   8.677  18.062  1.00  1.00            
ATOM   1172    C LEU A 155      10.732   6.551  17.998  1.00  1.00            
ATOM   1173    O LEU A 155      11.747   5.983  17.601  1.00  1.00            
ATOM   1174    N SER A 156       9.512   5.973  17.972  1.00  1.00            
ATOM   1175   CA SER A 156       9.223   4.628  17.542  1.00  1.00            
ATOM   1176   CB SER A 156       7.785   4.171  17.842  1.00  1.00            
ATOM   1177   OG SER A 156       7.533   4.141  19.236  1.00  1.00            
ATOM   1178    C SER A 156       9.294   4.541  16.064  1.00  1.00            
ATOM   1179    O SER A 156       9.997   5.294  15.391  1.00  1.00            
ATOM   1180    N SER A 157       8.547   3.554  15.539  1.00  1.00            
ATOM   1181   CA SER A 157       8.546   3.276  14.141  1.00  1.00            
ATOM   1182   CB SER A 157       9.311   1.995  13.769  1.00  1.00            
ATOM   1183   OG SER A 157      10.700   2.156  14.021  1.00  1.00            
ATOM   1184    C SER A 157       7.143   3.090  13.660  1.00  1.00            
ATOM   1185    O SER A 157       6.403   4.050  13.451  1.00  1.00            
ATOM   1186    N ASN A 158       6.749   1.815  13.486  3.00  1.00            
ATOM   1187   CA ASN A 158       5.519   1.437  12.848  3.00  1.00            
ATOM   1188   CB ASN A 158       5.255  -0.070  13.036  3.00  1.00            
ATOM   1189   CG ASN A 158       3.916  -0.450  12.424  3.00  1.00            
ATOM   1190  OD1 ASN A 158       3.728  -0.388  11.210  3.00  1.00            
ATOM   1191  ND2 ASN A 158       2.957  -0.875  13.293  3.00  1.00            
ATOM   1192    C ASN A 158       4.363   2.158  13.419  3.00  1.00            
ATOM   1193    O ASN A 158       3.638   2.855  12.711  3.00  1.00            
ATOM   1194    N ASP A 159       4.155   2.004  14.719  3.00  1.00            
ATOM   1195   CA ASP A 159       3.089   2.679  15.372  3.00  1.00            
ATOM   1196   CB ASP A 159       1.705   2.301  14.808  3.00  1.00            
ATOM   1197   CG ASP A 159       0.681   3.334  15.266  3.00  1.00            
ATOM   1198  OD1 ASP A 159       0.973   4.070  16.247  3.00  1.00            
ATOM   1199  OD2 ASP A 159      -0.406   3.407  14.633  3.00  1.00            
ATOM   1200    C ASP A 159       3.220   2.084  16.723  3.00  1.00            
ATOM   1201    O ASP A 159       2.264   1.969  17.489  3.00  1.00            
ATOM   1202    N ASP A 160       4.470   1.681  17.024  1.00  1.00            
ATOM   1203   CA ASP A 160       4.792   1.031  18.251  1.00  1.00            
ATOM   1204   CB ASP A 160       6.255   0.554  18.337  1.00  1.00            
ATOM   1205   CG ASP A 160       6.447  -0.670  17.452  1.00  1.00            
ATOM   1206  OD1 ASP A 160       5.516  -1.518  17.410  1.00  1.00            
ATOM   1207  OD2 ASP A 160       7.526  -0.777  16.811  1.00  1.00            
ATOM   1208    C ASP A 160       4.622   2.038  19.329  1.00  1.00            
ATOM   1209    O ASP A 160       4.808   3.237  19.125  1.00  1.00            
ATOM   1210    N SER A 161       4.233   1.551  20.514  1.00  1.00            
ATOM   1211   CA SER A 161       3.970   2.393  21.634  1.00  1.00            
ATOM   1212   CB SER A 161       3.319   1.618  22.793  1.00  1.00            
ATOM   1213   OG SER A 161       4.144   0.527  23.178  1.00  1.00            
ATOM   1214    C SER A 161       5.192   3.066  22.180  1.00  1.00            
ATOM   1215    O SER A 161       5.239   4.291  22.267  1.00  1.00            
ATOM   1216    N GLY A 162       6.230   2.286  22.544  1.00  1.00            
ATOM   1217   CA GLY A 162       7.342   2.859  23.256  1.00  1.00            
ATOM   1218    C GLY A 162       7.982   3.938  22.456  1.00  1.00            
ATOM   1219    O GLY A 162       8.702   3.688  21.491  1.00  1.00            
ATOM   1220    N SER A 163       7.752   5.182  22.909  4.00  1.00            
ATOM   1221   CA SER A 163       8.322   6.372  22.359  4.00  1.00            
ATOM   1222   CB SER A 163       7.271   7.331  21.774  4.00  1.00            
ATOM   1223   OG SER A 163       7.889   8.521  21.308  4.00  1.00            
ATOM   1224    C SER A 163       8.892   7.025  23.566  4.00  1.00            
ATOM   1225    O SER A 163       8.472   6.716  24.681  4.00  1.00            
ATOM   1226    N VAL A 164       9.885   7.915  23.422  4.00  1.00            
ATOM   1227   CA VAL A 164      10.355   8.385  24.683  4.00  1.00            
ATOM   1228   CB VAL A 164      11.475   7.553  25.247  4.00  1.00            
ATOM   1229  CG1 VAL A 164      12.731   7.764  24.382  4.00  1.00            
ATOM   1230  CG2 VAL A 164      11.665   7.908  26.732  4.00  1.00            
ATOM   1231    C VAL A 164      10.850   9.764  24.590  4.00  1.00            
ATOM   1232    O VAL A 164      11.388  10.208  23.577  4.00  1.00            
ATOM   1233    N VAL A 165      10.612  10.474  25.697  4.00  1.00            
ATOM   1234   CA VAL A 165      11.157  11.762  25.910  4.00  1.00            
ATOM   1235   CB VAL A 165      10.103  12.822  25.995  4.00  1.00            
ATOM   1236  CG1 VAL A 165      10.782  14.155  26.319  4.00  1.00            
ATOM   1237  CG2 VAL A 165       9.301  12.824  24.684  4.00  1.00            
ATOM   1238    C VAL A 165      11.761  11.639  27.274  4.00  1.00            
ATOM   1239    O VAL A 165      11.042  11.494  28.262  4.00  1.00            
ATOM   1240    N LEU A 166      13.101  11.658  27.377  4.00  1.00            
ATOM   1241   CA LEU A 166      13.662  11.593  28.692  4.00  1.00            
ATOM   1242   CB LEU A 166      14.825  10.600  28.885  4.00  1.00            
ATOM   1243   CG LEU A 166      14.394   9.120  28.868  4.00  1.00            
ATOM   1244  CD1 LEU A 166      15.576   8.185  29.174  4.00  1.00            
ATOM   1245  CD2 LEU A 166      13.200   8.874  29.806  4.00  1.00            
ATOM   1246    C LEU A 166      14.176  12.947  28.971  4.00  1.00            
ATOM   1247    O LEU A 166      14.695  13.630  28.089  4.00  1.00            
ATOM   1248    N LEU A 167      14.035  13.384  30.226  4.00  1.00            
ATOM   1249   CA LEU A 167      14.457  14.713  30.479  4.00  1.00            
ATOM   1250   CB LEU A 167      13.753  15.390  31.662  4.00  1.00            
ATOM   1251   CG LEU A 167      12.259  15.642  31.369  4.00  1.00            
ATOM   1252  CD1 LEU A 167      11.615  16.530  32.444  4.00  1.00            
ATOM   1253  CD2 LEU A 167      12.042  16.166  29.938  4.00  1.00            
ATOM   1254    C LEU A 167      15.922  14.702  30.684  4.00  1.00            
ATOM   1255    O LEU A 167      16.684  14.496  29.742  4.00  1.00            
ATOM   1256    N GLY A 168      16.351  14.866  31.940  3.00  1.00            
ATOM   1257   CA GLY A 168      17.738  15.040  32.233  3.00  1.00            
ATOM   1258    C GLY A 168      18.556  13.903  31.695  3.00  1.00            
ATOM   1259    O GLY A 168      19.704  14.104  31.301  3.00  1.00            
ATOM   1260    N GLY A 169      18.008  12.677  31.672  1.00  1.00            
ATOM   1261   CA GLY A 169      18.846  11.557  31.350  1.00  1.00            
ATOM   1262    C GLY A 169      18.986  11.197  29.901  1.00  1.00            
ATOM   1263    O GLY A 169      18.394  11.798  29.004  1.00  1.00            
ATOM   1264    N ILE A 170      19.841  10.161  29.696  1.00  1.00            
ATOM   1265   CA ILE A 170      20.189   9.508  28.460  1.00  1.00            
ATOM   1266   CB ILE A 170      21.625   9.731  28.081  1.00  1.00            
ATOM   1267  CG1 ILE A 170      21.940   9.058  26.738  1.00  1.00            
ATOM   1268  CG2 ILE A 170      22.516   9.266  29.245  1.00  1.00            
ATOM   1269  CD1 ILE A 170      23.315   9.427  26.186  1.00  1.00            
ATOM   1270    C ILE A 170      20.008   8.032  28.691  1.00  1.00            
ATOM   1271    O ILE A 170      20.467   7.501  29.701  1.00  1.00            
ATOM   1272    N ASP A 171      19.302   7.324  27.783  1.00  1.00            
ATOM   1273   CA ASP A 171      19.074   5.921  28.021  1.00  1.00            
ATOM   1274   CB ASP A 171      17.988   5.297  27.134  1.00  1.00            
ATOM   1275   CG ASP A 171      17.599   4.001  27.830  1.00  1.00            
ATOM   1276  OD1 ASP A 171      17.939   3.875  29.037  1.00  1.00            
ATOM   1277  OD2 ASP A 171      16.956   3.129  27.188  1.00  1.00            
ATOM   1278    C ASP A 171      20.323   5.073  27.880  1.00  1.00            
ATOM   1279    O ASP A 171      20.653   4.293  28.772  1.00  1.00            
ATOM   1280    N SER A 172      21.073   5.215  26.767  3.00  1.00            
ATOM   1281   CA SER A 172      22.245   4.412  26.483  3.00  1.00            
ATOM   1282   CB SER A 172      23.206   4.287  27.677  3.00  1.00            
ATOM   1283   OG SER A 172      23.796   5.546  27.972  3.00  1.00            
ATOM   1284    C SER A 172      21.836   3.034  26.060  3.00  1.00            
ATOM   1285    O SER A 172      22.636   2.304  25.475  3.00  1.00            
ATOM   1286    N SER A 173      20.581   2.629  26.327  3.00  1.00            
ATOM   1287   CA SER A 173      20.134   1.350  25.849  3.00  1.00            
ATOM   1288   CB SER A 173      18.826   0.894  26.514  3.00  1.00            
ATOM   1289   OG SER A 173      18.342  -0.274  25.869  3.00  1.00            
ATOM   1290    C SER A 173      19.857   1.475  24.392  3.00  1.00            
ATOM   1291    O SER A 173      20.321   0.680  23.574  3.00  1.00            
ATOM   1292    N TYR A 174      19.100   2.538  24.057  1.00  1.00            
ATOM   1293   CA TYR A 174      18.616   2.774  22.733  1.00  1.00            
ATOM   1294   CB TYR A 174      17.690   4.001  22.613  1.00  1.00            
ATOM   1295   CG TYR A 174      16.381   3.693  23.258  1.00  1.00            
ATOM   1296  CD1 TYR A 174      16.246   3.764  24.622  1.00  1.00            
ATOM   1297  CD2 TYR A 174      15.277   3.348  22.506  1.00  1.00            
ATOM   1298  CE1 TYR A 174      15.048   3.483  25.236  1.00  1.00            
ATOM   1299  CE2 TYR A 174      14.074   3.067  23.113  1.00  1.00            
ATOM   1300   CZ TYR A 174      13.955   3.134  24.482  1.00  1.00            
ATOM   1301   OH TYR A 174      12.723   2.846  25.109  1.00  1.00            
ATOM   1302    C TYR A 174      19.748   3.000  21.784  1.00  1.00            
ATOM   1303    O TYR A 174      19.773   2.439  20.690  1.00  1.00            
ATOM   1304    N TYR A 175      20.728   3.820  22.196  4.00  1.00            
ATOM   1305   CA TYR A 175      21.819   4.183  21.343  4.00  1.00            
ATOM   1306   CB TYR A 175      22.920   5.004  22.040  4.00  1.00            
ATOM   1307   CG TYR A 175      22.403   6.316  22.513  4.00  1.00            
ATOM   1308  CD1 TYR A 175      21.556   6.372  23.596  4.00  1.00            
ATOM   1309  CD2 TYR A 175      22.797   7.483  21.901  4.00  1.00            
ATOM   1310  CE1 TYR A 175      21.084   7.579  24.051  4.00  1.00            
ATOM   1311  CE2 TYR A 175      22.329   8.693  22.351  4.00  1.00            
ATOM   1312   CZ TYR A 175      21.472   8.739  23.425  4.00  1.00            
ATOM   1313   OH TYR A 175      20.989   9.981  23.889  4.00  1.00            
ATOM   1314    C TYR A 175      22.528   2.964  20.884  4.00  1.00            
ATOM   1315    O TYR A 175      22.637   1.973  21.604  4.00  1.00            
ATOM   1316    N THR A 176      23.007   3.017  19.630  1.00  1.00            
ATOM   1317   CA THR A 176      23.807   1.964  19.096  1.00  1.00            
ATOM   1318   CB THR A 176      23.245   1.375  17.844  1.00  1.00            
ATOM   1319  OG1 THR A 176      24.040   0.274  17.431  1.00  1.00            
ATOM   1320  CG2 THR A 176      23.227   2.465  16.756  1.00  1.00            
ATOM   1321    C THR A 176      25.105   2.595  18.721  1.00  1.00            
ATOM   1322    O THR A 176      25.151   3.778  18.386  1.00  1.00            
ATOM   1323    N GLY A 177      26.204   1.823  18.785  1.00  1.00            
ATOM   1324   CA GLY A 177      27.470   2.384  18.425  1.00  1.00            
ATOM   1325    C GLY A 177      27.779   3.442  19.427  1.00  1.00            
ATOM   1326    O GLY A 177      27.663   3.212  20.630  1.00  1.00            
ATOM   1327    N SER A 178      28.185   4.636  18.944  1.00  1.00            
ATOM   1328   CA SER A 178      28.544   5.692  19.841  1.00  1.00            
ATOM   1329   CB SER A 178      30.060   5.950  19.909  1.00  1.00            
ATOM   1330   OG SER A 178      30.738   4.789  20.371  1.00  1.00            
ATOM   1331    C SER A 178      27.912   6.961  19.404  1.00  1.00            
ATOM   1332    O SER A 178      27.436   7.096  18.278  1.00  1.00            
ATOM   1333    N LEU A 179      27.883   7.926  20.339  1.00  1.00            
ATOM   1334   CA LEU A 179      27.330   9.210  20.066  1.00  1.00            
ATOM   1335   CB LEU A 179      26.982  10.022  21.322  1.00  1.00            
ATOM   1336   CG LEU A 179      25.798   9.460  22.124  1.00  1.00            
ATOM   1337  CD1 LEU A 179      26.085   8.041  22.640  1.00  1.00            
ATOM   1338  CD2 LEU A 179      25.380  10.441  23.234  1.00  1.00            
ATOM   1339    C LEU A 179      28.349  10.011  19.330  1.00  1.00            
ATOM   1340    O LEU A 179      29.552   9.835  19.511  1.00  1.00            
ATOM   1341    N ASN A 180      27.864  10.894  18.439  4.00  1.00            
ATOM   1342   CA ASN A 180      28.722  11.811  17.759  4.00  1.00            
ATOM   1343   CB ASN A 180      28.852  11.506  16.261  4.00  1.00            
ATOM   1344   CG ASN A 180      29.591  10.177  16.155  4.00  1.00            
ATOM   1345  OD1 ASN A 180      29.043   9.118  16.460  4.00  1.00            
ATOM   1346  ND2 ASN A 180      30.875  10.236  15.713  4.00  1.00            
ATOM   1347    C ASN A 180      28.085  13.140  17.939  4.00  1.00            
ATOM   1348    O ASN A 180      26.986  13.385  17.447  4.00  1.00            
ATOM   1349    N TRP A 181      28.760  14.038  18.676  4.00  1.00            
ATOM   1350   CA TRP A 181      28.131  15.293  18.916  4.00  1.00            
ATOM   1351   CB TRP A 181      28.530  15.993  20.227  4.00  1.00            
ATOM   1352   CG TRP A 181      27.916  15.357  21.447  4.00  1.00            
ATOM   1353  CD2 TRP A 181      28.494  14.251  22.153  4.00  1.00            
ATOM   1354  CD1 TRP A 181      26.750  15.661  22.086  4.00  1.00            
ATOM   1355  NE1 TRP A 181      26.564  14.810  23.150  4.00  1.00            
ATOM   1356  CE2 TRP A 181      27.630  13.935  23.201  4.00  1.00            
ATOM   1357  CE3 TRP A 181      29.646  13.549  21.938  4.00  1.00            
ATOM   1358  CZ2 TRP A 181      27.908  12.907  24.054  4.00  1.00            
ATOM   1359  CZ3 TRP A 181      29.929  12.518  22.805  4.00  1.00            
ATOM   1360  CH2 TRP A 181      29.075  12.204  23.843  4.00  1.00            
ATOM   1361    C TRP A 181      28.427  16.236  17.802  4.00  1.00            
ATOM   1362    O TRP A 181      29.466  16.156  17.150  4.00  1.00            
ATOM   1363    N VAL A 182      27.470  17.151  17.550  4.00  1.00            
ATOM   1364   CA VAL A 182      27.618  18.176  16.561  4.00  1.00            
ATOM   1365   CB VAL A 182      26.658  18.018  15.418  4.00  1.00            
ATOM   1366  CG1 VAL A 182      26.844  19.198  14.450  4.00  1.00            
ATOM   1367  CG2 VAL A 182      26.872  16.637  14.772  4.00  1.00            
ATOM   1368    C VAL A 182      27.292  19.454  17.280  4.00  1.00            
ATOM   1369    O VAL A 182      26.455  19.460  18.189  4.00  1.00            
ATOM   1370    N PRO A 183      27.934  20.535  16.937  4.00  1.00            
ATOM   1371   CA PRO A 183      27.650  21.796  17.586  4.00  1.00            
ATOM   1372   CD PRO A 183      29.308  20.453  16.468  4.00  1.00            
ATOM   1373   CB PRO A 183      28.841  22.699  17.273  4.00  1.00            
ATOM   1374   CG PRO A 183      29.995  21.718  17.006  4.00  1.00            
ATOM   1375    C PRO A 183      26.368  22.351  17.031  4.00  1.00            
ATOM   1376    O PRO A 183      26.016  21.974  15.915  4.00  1.00            
ATOM   1377    N VAL A 184      25.641  23.223  17.773  1.00  1.00            
ATOM   1378   CA VAL A 184      24.480  23.830  17.176  1.00  1.00            
ATOM   1379   CB VAL A 184      23.264  23.916  18.052  1.00  1.00            
ATOM   1380  CG1 VAL A 184      22.779  22.486  18.347  1.00  1.00            
ATOM   1381  CG2 VAL A 184      23.602  24.742  19.300  1.00  1.00            
ATOM   1382    C VAL A 184      24.903  25.206  16.748  1.00  1.00            
ATOM   1383    O VAL A 184      25.407  25.994  17.547  1.00  1.00            
ATOM   1384    N SER A 185      24.713  25.512  15.445  1.00  1.00            
ATOM   1385   CA SER A 185      25.191  26.718  14.827  1.00  1.00            
ATOM   1386   CB SER A 185      24.894  26.757  13.318  1.00  1.00            
ATOM   1387   OG SER A 185      25.540  25.669  12.673  1.00  1.00            
ATOM   1388    C SER A 185      24.602  27.942  15.431  1.00  1.00            
ATOM   1389    O SER A 185      25.324  28.784  15.962  1.00  1.00            
ATOM   1390    N VAL A 186      23.267  28.068  15.381  1.00  1.00            
ATOM   1391   CA VAL A 186      22.665  29.275  15.854  1.00  1.00            
ATOM   1392   CB VAL A 186      21.736  29.891  14.859  1.00  1.00            
ATOM   1393  CG1 VAL A 186      22.561  30.371  13.655  1.00  1.00            
ATOM   1394  CG2 VAL A 186      20.668  28.841  14.497  1.00  1.00            
ATOM   1395    C VAL A 186      21.832  28.940  17.041  1.00  1.00            
ATOM   1396    O VAL A 186      21.145  27.921  17.071  1.00  1.00            
ATOM   1397    N GLU A 187      21.895  29.805  18.067  4.00  1.00            
ATOM   1398   CA GLU A 187      21.065  29.619  19.211  4.00  1.00            
ATOM   1399   CB GLU A 187      21.459  30.546  20.373  4.00  1.00            
ATOM   1400   CG GLU A 187      22.898  30.294  20.842  4.00  1.00            
ATOM   1401   CD GLU A 187      23.094  30.961  22.196  4.00  1.00            
ATOM   1402  OE1 GLU A 187      22.685  30.341  23.213  4.00  1.00            
ATOM   1403  OE2 GLU A 187      23.651  32.090  22.237  4.00  1.00            
ATOM   1404    C GLU A 187      19.715  29.994  18.702  4.00  1.00            
ATOM   1405    O GLU A 187      19.596  30.824  17.802  4.00  1.00            
ATOM   1406    N GLY A 188      18.656  29.374  19.240  3.00  1.00            
ATOM   1407   CA GLY A 188      17.362  29.618  18.687  3.00  1.00            
ATOM   1408    C GLY A 188      16.784  28.259  18.549  3.00  1.00            
ATOM   1409    O GLY A 188      16.739  27.488  19.506  3.00  1.00            
ATOM   1410    N TYR A 189      16.310  27.940  17.340  3.00  1.00            
ATOM   1411   CA TYR A 189      15.869  26.609  17.082  3.00  1.00            
ATOM   1412   CB TYR A 189      15.099  26.485  15.757  3.00  1.00            
ATOM   1413   CG TYR A 189      13.722  26.931  16.088  3.00  1.00            
ATOM   1414  CD1 TYR A 189      13.520  28.099  16.785  3.00  1.00            
ATOM   1415  CD2 TYR A 189      12.634  26.199  15.671  3.00  1.00            
ATOM   1416  CE1 TYR A 189      12.246  28.507  17.101  3.00  1.00            
ATOM   1417  CE2 TYR A 189      11.359  26.606  15.980  3.00  1.00            
ATOM   1418   CZ TYR A 189      11.162  27.760  16.703  3.00  1.00            
ATOM   1419   OH TYR A 189       9.858  28.186  17.031  3.00  1.00            
ATOM   1420    C TYR A 189      17.088  25.762  17.037  3.00  1.00            
ATOM   1421    O TYR A 189      18.123  26.193  16.531  3.00  1.00            
ATOM   1422    N TRP A 190      17.003  24.547  17.621  4.00  1.00            
ATOM   1423   CA TRP A 190      18.130  23.664  17.626  4.00  1.00            
ATOM   1424   CB TRP A 190      17.774  22.285  18.199  4.00  1.00            
ATOM   1425   CG TRP A 190      18.952  21.377  18.428  4.00  1.00            
ATOM   1426  CD2 TRP A 190      19.777  21.478  19.594  4.00  1.00            
ATOM   1427  CD1 TRP A 190      19.465  20.369  17.668  4.00  1.00            
ATOM   1428  NE1 TRP A 190      20.562  19.825  18.297  4.00  1.00            
ATOM   1429  CE2 TRP A 190      20.763  20.503  19.481  4.00  1.00            
ATOM   1430  CE3 TRP A 190      19.717  22.319  20.667  4.00  1.00            
ATOM   1431  CZ2 TRP A 190      21.712  20.358  20.450  4.00  1.00            
ATOM   1432  CZ3 TRP A 190      20.672  22.166  21.646  4.00  1.00            
ATOM   1433  CH2 TRP A 190      21.651  21.201  21.537  4.00  1.00            
ATOM   1434    C TRP A 190      18.472  23.508  16.194  4.00  1.00            
ATOM   1435    O TRP A 190      17.697  22.960  15.412  4.00  1.00            
ATOM   1436    N GLN A 191      19.646  24.034  15.810  4.00  1.00            
ATOM   1437   CA GLN A 191      19.985  23.960  14.430  4.00  1.00            
ATOM   1438   CB GLN A 191      19.975  25.311  13.690  4.00  1.00            
ATOM   1439   CG GLN A 191      18.598  25.971  13.642  4.00  1.00            
ATOM   1440   CD GLN A 191      18.641  27.115  12.635  4.00  1.00            
ATOM   1441  OE1 GLN A 191      17.920  28.102  12.769  4.00  1.00            
ATOM   1442  NE2 GLN A 191      19.498  26.973  11.590  4.00  1.00            
ATOM   1443    C GLN A 191      21.365  23.423  14.328  4.00  1.00            
ATOM   1444    O GLN A 191      22.241  23.735  15.134  4.00  1.00            
ATOM   1445    N ILE A 192      21.581  22.559  13.327  4.00  1.00            
ATOM   1446   CA ILE A 192      22.894  22.059  13.110  4.00  1.00            
ATOM   1447   CB ILE A 192      23.065  20.588  13.372  4.00  1.00            
ATOM   1448  CG1 ILE A 192      22.159  19.747  12.459  4.00  1.00            
ATOM   1449  CG2 ILE A 192      22.847  20.345  14.876  4.00  1.00            
ATOM   1450  CD1 ILE A 192      20.666  19.944  12.721  4.00  1.00            
ATOM   1451    C ILE A 192      23.188  22.308  11.678  4.00  1.00            
ATOM   1452    O ILE A 192      22.284  22.320  10.844  4.00  1.00            
ATOM   1453    N THR A 193      24.469  22.556  11.359  4.00  1.00            
ATOM   1454   CA THR A 193      24.790  22.792   9.990  4.00  1.00            
ATOM   1455   CB THR A 193      26.161  23.374   9.784  4.00  1.00            
ATOM   1456  OG1 THR A 193      26.315  23.826   8.446  4.00  1.00            
ATOM   1457  CG2 THR A 193      27.201  22.281  10.087  4.00  1.00            
ATOM   1458    C THR A 193      24.785  21.471   9.330  4.00  1.00            
ATOM   1459    O THR A 193      25.130  20.456   9.933  4.00  1.00            
ATOM   1460    N LEU A 194      24.350  21.447   8.066  4.00  1.00            
ATOM   1461   CA LEU A 194      24.378  20.207   7.371  4.00  1.00            
ATOM   1462   CB LEU A 194      23.010  19.801   6.784  4.00  1.00            
ATOM   1463   CG LEU A 194      22.313  20.867   5.912  4.00  1.00            
ATOM   1464  CD1 LEU A 194      23.022  21.096   4.567  4.00  1.00            
ATOM   1465  CD2 LEU A 194      20.822  20.531   5.749  4.00  1.00            
ATOM   1466    C LEU A 194      25.351  20.393   6.255  4.00  1.00            
ATOM   1467    O LEU A 194      25.476  21.490   5.714  4.00  1.00            
ATOM   1468    N ASP A 195      26.108  19.339   5.900  4.00  1.00            
ATOM   1469   CA ASP A 195      27.039  19.516   4.824  4.00  1.00            
ATOM   1470   CB ASP A 195      28.243  18.563   4.871  4.00  1.00            
ATOM   1471   CG ASP A 195      29.294  19.061   3.887  4.00  1.00            
ATOM   1472  OD1 ASP A 195      28.903  19.612   2.824  4.00  1.00            
ATOM   1473  OD2 ASP A 195      30.506  18.892   4.186  4.00  1.00            
ATOM   1474    C ASP A 195      26.257  19.314   3.550  4.00  1.00            
ATOM   1475    O ASP A 195      25.592  20.239   3.088  4.00  1.00            
ATOM   1476    N SER A 196      26.300  18.108   2.936  4.00  1.00            
ATOM   1477   CA SER A 196      25.561  17.933   1.707  4.00  1.00            
ATOM   1478   CB SER A 196      26.453  17.984   0.453  4.00  1.00            
ATOM   1479   OG SER A 196      25.681  17.761  -0.719  4.00  1.00            
ATOM   1480    C SER A 196      24.901  16.596   1.696  4.00  1.00            
ATOM   1481    O SER A 196      25.346  15.683   2.390  4.00  1.00            
ATOM   1482    N ILE A 197      23.795  16.444   0.923  4.00  1.00            
ATOM   1483   CA ILE A 197      23.140  15.178   1.062  4.00  1.00            
ATOM   1484   CB ILE A 197      21.690  15.113   0.644  4.00  1.00            
ATOM   1485  CG1 ILE A 197      21.510  15.224  -0.867  4.00  1.00            
ATOM   1486  CG2 ILE A 197      20.937  16.198   1.427  4.00  1.00            
ATOM   1487  CD1 ILE A 197      20.126  14.838  -1.383  4.00  1.00            
ATOM   1488    C ILE A 197      23.847  14.000   0.433  4.00  1.00            
ATOM   1489    O ILE A 197      24.310  13.123   1.154  4.00  1.00            
ATOM   1490    N THR A 198      24.021  13.972  -0.909  4.00  1.00            
ATOM   1491   CA THR A 198      24.638  12.870  -1.615  4.00  1.00            
ATOM   1492   CB THR A 198      25.870  12.331  -0.938  4.00  1.00            
ATOM   1493  OG1 THR A 198      26.803  13.382  -0.734  4.00  1.00            
ATOM   1494  CG2 THR A 198      26.502  11.234  -1.813  4.00  1.00            
ATOM   1495    C THR A 198      23.685  11.756  -1.857  4.00  1.00            
ATOM   1496    O THR A 198      22.762  11.506  -1.085  4.00  1.00            
ATOM   1497    N MET A 199      23.932  11.063  -2.981  4.00  1.00            
ATOM   1498   CA MET A 199      23.232   9.898  -3.415  4.00  1.00            
ATOM   1499   CB MET A 199      22.598  10.033  -4.805  4.00  1.00            
ATOM   1500   CG MET A 199      21.551  11.145  -4.872  4.00  1.00            
ATOM   1501   SD MET A 199      22.252  12.818  -4.962  4.00  1.00            
ATOM   1502   CE MET A 199      22.689  12.625  -6.713  4.00  1.00            
ATOM   1503    C MET A 199      24.351   8.908  -3.509  4.00  1.00            
ATOM   1504    O MET A 199      25.109   8.741  -2.554  4.00  1.00            
ATOM   1505    N ASP A 200      24.496   8.214  -4.653  3.00  1.00            
ATOM   1506   CA ASP A 200      25.602   7.307  -4.739  3.00  1.00            
ATOM   1507   CB ASP A 200      25.392   6.173  -5.754  3.00  1.00            
ATOM   1508   CG ASP A 200      24.384   5.202  -5.160  3.00  1.00            
ATOM   1509  OD1 ASP A 200      23.528   5.640  -4.345  3.00  1.00            
ATOM   1510  OD2 ASP A 200      24.479   3.992  -5.500  3.00  1.00            
ATOM   1511    C ASP A 200      26.810   8.069  -5.157  3.00  1.00            
ATOM   1512    O ASP A 200      27.346   7.862  -6.244  3.00  1.00            
ATOM   1513    N GLY A 201      27.270   8.984  -4.283  3.00  1.00            
ATOM   1514   CA GLY A 201      28.460   9.736  -4.537  3.00  1.00            
ATOM   1515    C GLY A 201      28.077  11.036  -5.170  3.00  1.00            
ATOM   1516    O GLY A 201      28.690  12.067  -4.897  3.00  1.00            
ATOM   1517    N GLU A 202      27.026  11.039  -6.013  4.00  1.00            
ATOM   1518   CA GLU A 202      26.698  12.284  -6.640  4.00  1.00            
ATOM   1519   CB GLU A 202      25.666  12.213  -7.782  4.00  1.00            
ATOM   1520   CG GLU A 202      26.262  11.805  -9.135  4.00  1.00            
ATOM   1521   CD GLU A 202      26.366  10.288  -9.222  4.00  1.00            
ATOM   1522  OE1 GLU A 202      26.519   9.627  -8.162  4.00  1.00            
ATOM   1523  OE2 GLU A 202      26.301   9.770 -10.369  4.00  1.00            
ATOM   1524    C GLU A 202      26.176  13.196  -5.598  4.00  1.00            
ATOM   1525    O GLU A 202      25.439  12.790  -4.702  4.00  1.00            
ATOM   1526    N THR A 203      26.570  14.476  -5.690  4.00  1.00            
ATOM   1527   CA THR A 203      26.104  15.383  -4.700  4.00  1.00            
ATOM   1528   CB THR A 203      27.161  16.320  -4.192  4.00  1.00            
ATOM   1529  OG1 THR A 203      27.735  17.046  -5.269  4.00  1.00            
ATOM   1530  CG2 THR A 203      28.233  15.499  -3.456  4.00  1.00            
ATOM   1531    C THR A 203      24.985  16.176  -5.276  4.00  1.00            
ATOM   1532    O THR A 203      25.194  17.157  -5.988  4.00  1.00            
ATOM   1533    N ILE A 204      23.750  15.730  -4.980  4.00  1.00            
ATOM   1534   CA ILE A 204      22.591  16.472  -5.367  4.00  1.00            
ATOM   1535   CB ILE A 204      21.523  15.669  -6.048  4.00  1.00            
ATOM   1536  CG1 ILE A 204      21.929  15.362  -7.500  4.00  1.00            
ATOM   1537  CG2 ILE A 204      20.201  16.444  -5.921  4.00  1.00            
ATOM   1538  CD1 ILE A 204      22.058  16.618  -8.365  4.00  1.00            
ATOM   1539    C ILE A 204      22.010  17.012  -4.113  4.00  1.00            
ATOM   1540    O ILE A 204      21.365  16.276  -3.373  4.00  1.00            
ATOM   1541    N ALA A 205      22.202  18.321  -3.850  4.00  1.00            
ATOM   1542   CA ALA A 205      21.708  18.832  -2.607  4.00  1.00            
ATOM   1543   CB ALA A 205      22.143  18.027  -1.384  4.00  1.00            
ATOM   1544    C ALA A 205      22.287  20.198  -2.360  4.00  1.00            
ATOM   1545    O ALA A 205      22.540  20.971  -3.282  4.00  1.00            
ATOM   1546    N CYS A 206      22.502  20.499  -1.054  1.00  1.00            
ATOM   1547   CA CYS A 206      22.937  21.773  -0.537  1.00  1.00            
ATOM   1548   CB CYS A 206      23.096  21.787   0.993  1.00  1.00            
ATOM   1549   SG CYS A 206      21.519  21.540   1.864  1.00  1.00            
ATOM   1550    C CYS A 206      24.254  22.184  -1.138  1.00  1.00            
ATOM   1551    O CYS A 206      24.400  23.337  -1.544  1.00  1.00            
ATOM   1552    N SER A 207      25.234  21.259  -1.232  3.00  1.00            
ATOM   1553   CA SER A 207      26.523  21.525  -1.826  3.00  1.00            
ATOM   1554   CB SER A 207      26.537  21.457  -3.366  3.00  1.00            
ATOM   1555   OG SER A 207      25.751  22.502  -3.918  3.00  1.00            
ATOM   1556    C SER A 207      27.097  22.845  -1.417  3.00  1.00            
ATOM   1557    O SER A 207      26.824  23.883  -2.020  3.00  1.00            
ATOM   1558    N GLY A 208      27.946  22.825  -0.374  3.00  1.00            
ATOM   1559   CA GLY A 208      28.540  24.030   0.119  3.00  1.00            
ATOM   1560    C GLY A 208      28.141  24.144   1.546  3.00  1.00            
ATOM   1561    O GLY A 208      28.769  24.860   2.325  3.00  1.00            
ATOM   1562    N GLY A 209      27.071  23.423   1.921  1.00  1.00            
ATOM   1563   CA GLY A 209      26.662  23.378   3.291  1.00  1.00            
ATOM   1564    C GLY A 209      25.514  24.316   3.488  1.00  1.00            
ATOM   1565    O GLY A 209      25.520  25.442   2.995  1.00  1.00            
ATOM   1566    N CYS A 210      24.493  23.858   4.244  4.00  1.00            
ATOM   1567   CA CYS A 210      23.344  24.671   4.525  4.00  1.00            
ATOM   1568   CB CYS A 210      22.071  24.292   3.747  4.00  1.00            
ATOM   1569   SG CYS A 210      22.146  24.752   1.989  4.00  1.00            
ATOM   1570    C CYS A 210      23.024  24.530   5.970  4.00  1.00            
ATOM   1571    O CYS A 210      23.685  23.794   6.701  4.00  1.00            
ATOM   1572    N GLN A 211      21.992  25.273   6.410  4.00  1.00            
ATOM   1573   CA GLN A 211      21.573  25.243   7.775  4.00  1.00            
ATOM   1574   CB GLN A 211      21.232  26.638   8.328  4.00  1.00            
ATOM   1575   CG GLN A 211      22.420  27.605   8.310  4.00  1.00            
ATOM   1576   CD GLN A 211      23.344  27.259   9.467  4.00  1.00            
ATOM   1577  OE1 GLN A 211      24.566  27.339   9.349  4.00  1.00            
ATOM   1578  NE2 GLN A 211      22.743  26.877  10.626  4.00  1.00            
ATOM   1579    C GLN A 211      20.327  24.424   7.827  4.00  1.00            
ATOM   1580    O GLN A 211      19.492  24.493   6.925  4.00  1.00            
ATOM   1581    N ALA A 212      20.187  23.605   8.889  4.00  1.00            
ATOM   1582   CA ALA A 212      19.027  22.776   9.030  4.00  1.00            
ATOM   1583   CB ALA A 212      19.270  21.301   8.667  4.00  1.00            
ATOM   1584    C ALA A 212      18.620  22.802  10.471  4.00  1.00            
ATOM   1585    O ALA A 212      19.409  23.169  11.341  4.00  1.00            
ATOM   1586    N ILE A 213      17.349  22.437  10.752  4.00  1.00            
ATOM   1587   CA ILE A 213      16.869  22.419  12.106  4.00  1.00            
ATOM   1588   CB ILE A 213      15.785  23.410  12.383  4.00  1.00            
ATOM   1589  CG1 ILE A 213      16.322  24.830  12.161  4.00  1.00            
ATOM   1590  CG2 ILE A 213      15.261  23.159  13.809  4.00  1.00            
ATOM   1591  CD1 ILE A 213      15.243  25.909  12.185  4.00  1.00            
ATOM   1592    C ILE A 213      16.318  21.076  12.396  4.00  1.00            
ATOM   1593    O ILE A 213      15.698  20.440  11.544  4.00  1.00            
ATOM   1594    N VAL A 214      16.583  20.600  13.624  4.00  1.00            
ATOM   1595   CA VAL A 214      16.008  19.372  14.060  4.00  1.00            
ATOM   1596   CB VAL A 214      16.715  18.764  15.239  4.00  1.00            
ATOM   1597  CG1 VAL A 214      15.939  17.515  15.685  4.00  1.00            
ATOM   1598  CG2 VAL A 214      18.178  18.490  14.865  4.00  1.00            
ATOM   1599    C VAL A 214      14.664  19.764  14.562  4.00  1.00            
ATOM   1600    O VAL A 214      14.536  20.741  15.297  4.00  1.00            
ATOM   1601    N ASP A 215      13.607  19.038  14.173  1.00  1.00            
ATOM   1602   CA ASP A 215      12.350  19.482  14.682  1.00  1.00            
ATOM   1603   CB ASP A 215      11.632  20.410  13.682  1.00  1.00            
ATOM   1604   CG ASP A 215      10.738  21.383  14.435  1.00  1.00            
ATOM   1605  OD1 ASP A 215      10.711  21.322  15.692  1.00  1.00            
ATOM   1606  OD2 ASP A 215      10.080  22.217  13.753  1.00  1.00            
ATOM   1607    C ASP A 215      11.524  18.242  14.898  1.00  1.00            
ATOM   1608    O ASP A 215      11.141  17.571  13.941  1.00  1.00            
ATOM   1609    N THR A 216      11.244  17.899  16.173  3.00  1.00            
ATOM   1610   CA THR A 216      10.488  16.721  16.520  3.00  1.00            
ATOM   1611   CB THR A 216      10.348  16.545  18.000  3.00  1.00            
ATOM   1612  OG1 THR A 216      11.631  16.456  18.601  3.00  1.00            
ATOM   1613  CG2 THR A 216       9.544  15.262  18.271  3.00  1.00            
ATOM   1614    C THR A 216       9.116  16.913  15.962  3.00  1.00            
ATOM   1615    O THR A 216       8.472  15.974  15.496  3.00  1.00            
ATOM   1616    N GLY A 217       8.654  18.175  15.991  3.00  1.00            
ATOM   1617   CA GLY A 217       7.324  18.558  15.624  3.00  1.00            
ATOM   1618    C GLY A 217       6.972  18.281  14.193  3.00  1.00            
ATOM   1619    O GLY A 217       5.849  17.869  13.908  3.00  1.00            
ATOM   1620    N THR A 218       7.900  18.510  13.250  1.00  1.00            
ATOM   1621   CA THR A 218       7.552  18.406  11.858  1.00  1.00            
ATOM   1622   CB THR A 218       8.473  19.232  11.015  1.00  1.00            
ATOM   1623  OG1 THR A 218       9.792  18.707  11.091  1.00  1.00            
ATOM   1624  CG2 THR A 218       8.468  20.668  11.568  1.00  1.00            
ATOM   1625    C THR A 218       7.715  16.974  11.403  1.00  1.00            
ATOM   1626    O THR A 218       8.755  16.354  11.621  1.00  1.00            
ATOM   1627    N SER A 219       6.664  16.432  10.744  1.00  1.00            
ATOM   1628   CA SER A 219       6.573  15.074  10.257  1.00  1.00            
ATOM   1629   CB SER A 219       5.149  14.703   9.801  1.00  1.00            
ATOM   1630   OG SER A 219       4.752  15.511   8.703  1.00  1.00            
ATOM   1631    C SER A 219       7.495  14.810   9.108  1.00  1.00            
ATOM   1632    O SER A 219       8.117  13.749   9.055  1.00  1.00            
ATOM   1633    N LEU A 220       7.647  15.754   8.158  1.00  1.00            
ATOM   1634   CA LEU A 220       8.383  15.328   7.005  1.00  1.00            
ATOM   1635   CB LEU A 220       7.575  15.367   5.699  1.00  1.00            
ATOM   1636   CG LEU A 220       6.436  14.327   5.713  1.00  1.00            
ATOM   1637  CD1 LEU A 220       5.857  14.094   4.309  1.00  1.00            
ATOM   1638  CD2 LEU A 220       6.880  13.027   6.404  1.00  1.00            
ATOM   1639    C LEU A 220       9.692  16.033   6.835  1.00  1.00            
ATOM   1640    O LEU A 220       9.992  17.015   7.512  1.00  1.00            
ATOM   1641    N LEU A 221      10.537  15.478   5.935  4.00  1.00            
ATOM   1642   CA LEU A 221      11.819  16.051   5.641  4.00  1.00            
ATOM   1643   CB LEU A 221      12.763  15.098   4.885  4.00  1.00            
ATOM   1644   CG LEU A 221      13.046  13.783   5.635  4.00  1.00            
ATOM   1645  CD1 LEU A 221      11.776  12.923   5.744  4.00  1.00            
ATOM   1646  CD2 LEU A 221      14.233  13.025   5.018  4.00  1.00            
ATOM   1647    C LEU A 221      11.528  17.201   4.725  4.00  1.00            
ATOM   1648    O LEU A 221      11.028  16.996   3.620  4.00  1.00            
ATOM   1649    N THR A 222      11.818  18.452   5.150  4.00  1.00            
ATOM   1650   CA THR A 222      11.504  19.533   4.258  4.00  1.00            
ATOM   1651   CB THR A 222      10.529  20.552   4.769  4.00  1.00            
ATOM   1652  OG1 THR A 222      11.106  21.328   5.806  4.00  1.00            
ATOM   1653  CG2 THR A 222       9.285  19.812   5.281  4.00  1.00            
ATOM   1654    C THR A 222      12.764  20.270   3.917  4.00  1.00            
ATOM   1655    O THR A 222      13.803  20.077   4.547  4.00  1.00            
ATOM   1656    N GLY A 223      12.696  21.122   2.870  4.00  1.00            
ATOM   1657   CA GLY A 223      13.818  21.895   2.407  4.00  1.00            
ATOM   1658    C GLY A 223      13.311  22.758   1.282  4.00  1.00            
ATOM   1659    O GLY A 223      12.111  22.783   1.011  4.00  1.00            
ATOM   1660    N PRO A 224      14.197  23.456   0.608  1.00  1.00            
ATOM   1661   CA PRO A 224      13.847  24.322  -0.494  1.00  1.00            
ATOM   1662   CD PRO A 224      15.608  23.107   0.591  1.00  1.00            
ATOM   1663   CB PRO A 224      15.169  24.880  -1.008  1.00  1.00            
ATOM   1664   CG PRO A 224      16.167  23.752  -0.692  1.00  1.00            
ATOM   1665    C PRO A 224      13.124  23.573  -1.565  1.00  1.00            
ATOM   1666    O PRO A 224      13.387  22.386  -1.755  1.00  1.00            
ATOM   1667    N THR A 225      12.198  24.254  -2.266  2.00  1.00            
ATOM   1668   CA THR A 225      11.411  23.619  -3.276  2.00  1.00            
ATOM   1669   CB THR A 225      10.275  24.477  -3.770  2.00  1.00            
ATOM   1670  OG1 THR A 225      10.768  25.671  -4.357  2.00  1.00            
ATOM   1671  CG2 THR A 225       9.356  24.812  -2.579  2.00  1.00            
ATOM   1672    C THR A 225      12.251  23.178  -4.425  2.00  1.00            
ATOM   1673    O THR A 225      12.120  22.047  -4.892  2.00  1.00            
ATOM   1674    N SER A 226      13.166  24.040  -4.898  2.00  1.00            
ATOM   1675   CA SER A 226      13.919  23.667  -6.058  2.00  1.00            
ATOM   1676   CB SER A 226      14.902  24.755  -6.508  2.00  1.00            
ATOM   1677   OG SER A 226      14.181  25.912  -6.903  2.00  1.00            
ATOM   1678    C SER A 226      14.698  22.429  -5.753  2.00  1.00            
ATOM   1679    O SER A 226      14.694  21.477  -6.533  2.00  1.00            
ATOM   1680    N ALA A 227      15.375  22.402  -4.593  2.00  1.00            
ATOM   1681   CA ALA A 227      16.209  21.284  -4.264  2.00  1.00            
ATOM   1682   CB ALA A 227      16.984  21.484  -2.951  2.00  1.00            
ATOM   1683    C ALA A 227      15.410  20.037  -4.106  2.00  1.00            
ATOM   1684    O ALA A 227      15.772  18.989  -4.640  2.00  1.00            
ATOM   1685    N ILE A 228      14.282  20.122  -3.387  2.00  1.00            
ATOM   1686   CA ILE A 228      13.499  18.950  -3.147  2.00  1.00            
ATOM   1687   CB ILE A 228      12.284  19.218  -2.309  2.00  1.00            
ATOM   1688  CG1 ILE A 228      12.715  19.681  -0.908  2.00  1.00            
ATOM   1689  CG2 ILE A 228      11.409  17.952  -2.297  2.00  1.00            
ATOM   1690  CD1 ILE A 228      13.574  18.658  -0.164  2.00  1.00            
ATOM   1691    C ILE A 228      13.051  18.463  -4.482  2.00  1.00            
ATOM   1692    O ILE A 228      12.966  17.262  -4.728  2.00  1.00            
ATOM   1693    N ALA A 229      12.748  19.392  -5.401  2.00  1.00            
ATOM   1694   CA ALA A 229      12.264  18.964  -6.676  2.00  1.00            
ATOM   1695   CB ALA A 229      11.967  20.134  -7.630  2.00  1.00            
ATOM   1696    C ALA A 229      13.300  18.090  -7.323  2.00  1.00            
ATOM   1697    O ALA A 229      12.961  17.049  -7.884  2.00  1.00            
ATOM   1698    N ASN A 230      14.591  18.472  -7.253  2.00  1.00            
ATOM   1699   CA ASN A 230      15.622  17.689  -7.883  2.00  1.00            
ATOM   1700   CB ASN A 230      17.015  18.320  -7.788  2.00  1.00            
ATOM   1701   CG ASN A 230      17.865  17.652  -8.858  2.00  1.00            
ATOM   1702  OD1 ASN A 230      17.396  16.776  -9.583  2.00  1.00            
ATOM   1703  ND2 ASN A 230      19.148  18.086  -8.973  2.00  1.00            
ATOM   1704    C ASN A 230      15.706  16.363  -7.198  2.00  1.00            
ATOM   1705    O ASN A 230      15.826  15.328  -7.852  2.00  1.00            
ATOM   1706    N ILE A 231      15.633  16.351  -5.852  2.00  1.00            
ATOM   1707   CA ILE A 231      15.757  15.097  -5.173  2.00  1.00            
ATOM   1708   CB ILE A 231      15.802  15.165  -3.669  2.00  1.00            
ATOM   1709  CG1 ILE A 231      16.251  13.802  -3.117  2.00  1.00            
ATOM   1710  CG2 ILE A 231      14.443  15.622  -3.123  2.00  1.00            
ATOM   1711  CD1 ILE A 231      16.577  13.821  -1.626  2.00  1.00            
ATOM   1712    C ILE A 231      14.605  14.231  -5.595  2.00  1.00            
ATOM   1713    O ILE A 231      14.763  13.031  -5.807  2.00  1.00            
ATOM   1714    N GLN A 232      13.413  14.839  -5.757  2.00  1.00            
ATOM   1715   CA GLN A 232      12.207  14.137  -6.113  2.00  1.00            
ATOM   1716   CB GLN A 232      11.044  15.125  -6.298  2.00  1.00            
ATOM   1717   CG GLN A 232       9.729  14.519  -6.779  2.00  1.00            
ATOM   1718   CD GLN A 232       8.707  15.645  -6.758  2.00  1.00            
ATOM   1719  OE1 GLN A 232       7.505  15.415  -6.635  2.00  1.00            
ATOM   1720  NE2 GLN A 232       9.203  16.908  -6.869  2.00  1.00            
ATOM   1721    C GLN A 232      12.415  13.432  -7.417  2.00  1.00            
ATOM   1722    O GLN A 232      12.058  12.264  -7.552  2.00  1.00            
ATOM   1723    N SER A 233      13.018  14.104  -8.416  2.00  1.00            
ATOM   1724   CA SER A 233      13.175  13.431  -9.673  2.00  1.00            
ATOM   1725   CB SER A 233      13.726  14.323 -10.803  2.00  1.00            
ATOM   1726   OG SER A 233      15.065  14.710 -10.535  2.00  1.00            
ATOM   1727    C SER A 233      14.106  12.277  -9.460  2.00  1.00            
ATOM   1728    O SER A 233      13.966  11.238 -10.103  2.00  1.00            
ATOM   1729    N ASP A 234      15.079  12.421  -8.535  2.00  1.00            
ATOM   1730   CA ASP A 234      16.015  11.353  -8.312  2.00  1.00            
ATOM   1731   CB ASP A 234      17.101  11.689  -7.277  2.00  1.00            
ATOM   1732   CG ASP A 234      18.217  10.658  -7.418  2.00  1.00            
ATOM   1733  OD1 ASP A 234      17.934   9.527  -7.897  2.00  1.00            
ATOM   1734  OD2 ASP A 234      19.376  10.999  -7.061  2.00  1.00            
ATOM   1735    C ASP A 234      15.264  10.148  -7.812  2.00  1.00            
ATOM   1736    O ASP A 234      15.389   9.051  -8.357  2.00  1.00            
ATOM   1737    N ILE A 235      14.430  10.337  -6.769  2.00  1.00            
ATOM   1738   CA ILE A 235      13.675   9.266  -6.173  2.00  1.00            
ATOM   1739   CB ILE A 235      12.960   9.656  -4.913  2.00  1.00            
ATOM   1740  CG1 ILE A 235      12.381   8.405  -4.230  2.00  1.00            
ATOM   1741  CG2 ILE A 235      11.911  10.724  -5.254  2.00  1.00            
ATOM   1742  CD1 ILE A 235      11.966   8.631  -2.777  2.00  1.00            
ATOM   1743    C ILE A 235      12.672   8.763  -7.157  2.00  1.00            
ATOM   1744    O ILE A 235      12.433   7.560  -7.242  2.00  1.00            
ATOM   1745    N GLY A 236      12.063   9.666  -7.949  3.00  1.00            
ATOM   1746   CA GLY A 236      11.092   9.168  -8.874  3.00  1.00            
ATOM   1747    C GLY A 236       9.711   9.568  -8.466  3.00  1.00            
ATOM   1748    O GLY A 236       8.731   8.974  -8.916  3.00  1.00            
ATOM   1749    N ALA A 237       9.593  10.581  -7.588  1.00  1.00            
ATOM   1750   CA ALA A 237       8.290  11.047  -7.212  1.00  1.00            
ATOM   1751   CB ALA A 237       8.294  12.053  -6.050  1.00  1.00            
ATOM   1752    C ALA A 237       7.691  11.728  -8.401  1.00  1.00            
ATOM   1753    O ALA A 237       8.399  12.152  -9.313  1.00  1.00            
ATOM   1754    N SER A 238       6.344  11.794  -8.433  1.00  1.00            
ATOM   1755   CA SER A 238       5.635  12.461  -9.487  1.00  1.00            
ATOM   1756   CB SER A 238       4.878  11.526 -10.448  1.00  1.00            
ATOM   1757   OG SER A 238       5.789  10.802 -11.260  1.00  1.00            
ATOM   1758    C SER A 238       4.585  13.303  -8.823  1.00  1.00            
ATOM   1759    O SER A 238       4.278  13.114  -7.648  1.00  1.00            
ATOM   1760    N GLU A 239       4.028  14.281  -9.565  1.00  1.00            
ATOM   1761   CA GLU A 239       3.050  15.210  -9.058  1.00  1.00            
ATOM   1762   CB GLU A 239       2.766  16.313 -10.086  1.00  1.00            
ATOM   1763   CG GLU A 239       4.018  17.132 -10.405  1.00  1.00            
ATOM   1764   CD GLU A 239       3.821  17.831 -11.742  1.00  1.00            
ATOM   1765  OE1 GLU A 239       2.730  17.659 -12.351  1.00  1.00            
ATOM   1766  OE2 GLU A 239       4.767  18.540 -12.176  1.00  1.00            
ATOM   1767    C GLU A 239       1.744  14.536  -8.744  1.00  1.00            
ATOM   1768    O GLU A 239       1.150  14.765  -7.692  1.00  1.00            
ATOM   1769    N ASN A 240       1.278  13.670  -9.662  1.00  1.00            
ATOM   1770   CA ASN A 240       0.063  12.909  -9.545  1.00  1.00            
ATOM   1771   CB ASN A 240       0.037  12.025  -8.290  1.00  1.00            
ATOM   1772   CG ASN A 240       1.012  10.879  -8.547  1.00  1.00            
ATOM   1773  OD1 ASN A 240       2.147  11.090  -8.974  1.00  1.00            
ATOM   1774  ND2 ASN A 240       0.548   9.627  -8.295  1.00  1.00            
ATOM   1775    C ASN A 240      -1.218  13.696  -9.650  1.00  1.00            
ATOM   1776    O ASN A 240      -2.256  13.215  -9.197  1.00  1.00            
ATOM   1777    N SER A 241      -1.196  14.906 -10.253  3.00  1.00            
ATOM   1778   CA SER A 241      -2.399  15.647 -10.578  3.00  1.00            
ATOM   1779   CB SER A 241      -3.180  15.036 -11.758  3.00  1.00            
ATOM   1780   OG SER A 241      -2.392  15.073 -12.939  3.00  1.00            
ATOM   1781    C SER A 241      -3.319  15.727  -9.398  3.00  1.00            
ATOM   1782    O SER A 241      -4.539  15.700  -9.547  3.00  1.00            
ATOM   1783    N ASP A 242      -2.752  15.836  -8.187  3.00  1.00            
ATOM   1784   CA ASP A 242      -3.540  15.881  -6.989  3.00  1.00            
ATOM   1785   CB ASP A 242      -3.517  14.497  -6.308  3.00  1.00            
ATOM   1786   CG ASP A 242      -4.345  14.475  -5.032  3.00  1.00            
ATOM   1787  OD1 ASP A 242      -4.894  15.539  -4.647  3.00  1.00            
ATOM   1788  OD2 ASP A 242      -4.441  13.376  -4.422  3.00  1.00            
ATOM   1789    C ASP A 242      -2.781  16.816  -6.109  3.00  1.00            
ATOM   1790    O ASP A 242      -3.322  17.443  -5.200  3.00  1.00            
ATOM   1791    N GLY A 243      -1.478  16.966  -6.414  1.00  1.00            
ATOM   1792   CA GLY A 243      -0.650  17.827  -5.631  1.00  1.00            
ATOM   1793    C GLY A 243       0.129  17.001  -4.647  1.00  1.00            
ATOM   1794    O GLY A 243       0.896  17.551  -3.858  1.00  1.00            
ATOM   1795    N GLU A 244      -0.044  15.659  -4.663  1.00  1.00            
ATOM   1796   CA GLU A 244       0.661  14.807  -3.738  1.00  1.00            
ATOM   1797   CB GLU A 244      -0.268  13.868  -2.935  1.00  1.00            
ATOM   1798   CG GLU A 244       0.442  12.830  -2.050  1.00  1.00            
ATOM   1799   CD GLU A 244       0.912  13.462  -0.743  1.00  1.00            
ATOM   1800  OE1 GLU A 244       1.042  14.713  -0.692  1.00  1.00            
ATOM   1801  OE2 GLU A 244       1.154  12.689   0.225  1.00  1.00            
ATOM   1802    C GLU A 244       1.661  13.976  -4.480  1.00  1.00            
ATOM   1803    O GLU A 244       1.341  13.349  -5.489  1.00  1.00            
ATOM   1804    N MET A 245       2.914  13.954  -3.976  1.00  1.00            
ATOM   1805   CA MET A 245       3.981  13.232  -4.614  1.00  1.00            
ATOM   1806   CB MET A 245       5.365  13.604  -4.075  1.00  1.00            
ATOM   1807   CG MET A 245       5.678  15.092  -4.212  1.00  1.00            
ATOM   1808   SD MET A 245       7.379  15.516  -3.743  1.00  1.00            
ATOM   1809   CE MET A 245       7.310  14.639  -2.154  1.00  1.00            
ATOM   1810    C MET A 245       3.767  11.784  -4.348  1.00  1.00            
ATOM   1811    O MET A 245       3.329  11.401  -3.264  1.00  1.00            
ATOM   1812    N VAL A 246       4.048  10.935  -5.354  4.00  1.00            
ATOM   1813   CA VAL A 246       3.885   9.530  -5.146  4.00  1.00            
ATOM   1814   CB VAL A 246       2.583   8.990  -5.671  4.00  1.00            
ATOM   1815  CG1 VAL A 246       2.556   7.459  -5.528  4.00  1.00            
ATOM   1816  CG2 VAL A 246       1.451   9.675  -4.890  4.00  1.00            
ATOM   1817    C VAL A 246       4.997   8.829  -5.843  4.00  1.00            
ATOM   1818    O VAL A 246       5.554   9.331  -6.816  4.00  1.00            
ATOM   1819    N ILE A 247       5.368   7.642  -5.331  4.00  1.00            
ATOM   1820   CA ILE A 247       6.410   6.908  -5.972  4.00  1.00            
ATOM   1821   CB ILE A 247       7.709   6.893  -5.234  4.00  1.00            
ATOM   1822  CG1 ILE A 247       7.562   6.117  -3.921  4.00  1.00            
ATOM   1823  CG2 ILE A 247       8.148   8.352  -5.026  4.00  1.00            
ATOM   1824  CD1 ILE A 247       8.901   5.621  -3.391  4.00  1.00            
ATOM   1825    C ILE A 247       5.974   5.478  -6.044  4.00  1.00            
ATOM   1826    O ILE A 247       5.027   5.071  -5.373  4.00  1.00            
ATOM   1827    N SER A 248       6.643   4.675  -6.896  1.00  1.00            
ATOM   1828   CA SER A 248       6.294   3.288  -6.975  1.00  1.00            
ATOM   1829   CB SER A 248       6.847   2.568  -8.221  1.00  1.00            
ATOM   1830   OG SER A 248       8.264   2.480  -8.165  1.00  1.00            
ATOM   1831    C SER A 248       6.875   2.628  -5.762  1.00  1.00            
ATOM   1832    O SER A 248       7.865   3.092  -5.197  1.00  1.00            
ATOM   1833    N CYS A 249       6.237   1.530  -5.325  3.00  1.00            
ATOM   1834   CA CYS A 249       6.613   0.783  -4.158  3.00  1.00            
ATOM   1835   CB CYS A 249       5.627  -0.357  -3.874  3.00  1.00            
ATOM   1836   SG CYS A 249       3.932   0.226  -3.581  3.00  1.00            
ATOM   1837    C CYS A 249       7.938   0.125  -4.381  3.00  1.00            
ATOM   1838    O CYS A 249       8.761   0.044  -3.471  3.00  1.00            
ATOM   1839    N SER A 250       8.181  -0.352  -5.615  2.00  1.00            
ATOM   1840   CA SER A 250       9.361  -1.110  -5.922  2.00  1.00            
ATOM   1841   CB SER A 250       9.435  -1.497  -7.408  2.00  1.00            
ATOM   1842   OG SER A 250       9.469  -0.324  -8.210  2.00  1.00            
ATOM   1843    C SER A 250      10.558  -0.284  -5.616  2.00  1.00            
ATOM   1844    O SER A 250      11.637  -0.818  -5.367  2.00  1.00            
ATOM   1845    N SER A 251      10.400   1.048  -5.608  2.00  1.00            
ATOM   1846   CA SER A 251      11.537   1.879  -5.356  2.00  1.00            
ATOM   1847   CB SER A 251      11.229   3.382  -5.417  2.00  1.00            
ATOM   1848   OG SER A 251      12.416   4.121  -5.165  2.00  1.00            
ATOM   1849    C SER A 251      12.026   1.583  -3.978  2.00  1.00            
ATOM   1850    O SER A 251      13.183   1.840  -3.655  2.00  1.00            
ATOM   1851    N ILE A 252      11.159   1.031  -3.113  2.00  1.00            
ATOM   1852   CA ILE A 252      11.619   0.777  -1.782  2.00  1.00            
ATOM   1853   CB ILE A 252      10.534   0.294  -0.851  2.00  1.00            
ATOM   1854  CG1 ILE A 252      10.928   0.558   0.614  2.00  1.00            
ATOM   1855  CG2 ILE A 252      10.223  -1.179  -1.152  2.00  1.00            
ATOM   1856  CD1 ILE A 252      12.236  -0.102   1.045  2.00  1.00            
ATOM   1857    C ILE A 252      12.735  -0.231  -1.872  2.00  1.00            
ATOM   1858    O ILE A 252      13.770  -0.067  -1.228  2.00  1.00            
ATOM   1859    N ASP A 253      12.575  -1.287  -2.699  2.00  1.00            
ATOM   1860   CA ASP A 253      13.590  -2.301  -2.819  2.00  1.00            
ATOM   1861   CB ASP A 253      13.183  -3.408  -3.805  2.00  1.00            
ATOM   1862   CG ASP A 253      14.204  -4.540  -3.787  2.00  1.00            
ATOM   1863  OD1 ASP A 253      15.428  -4.274  -3.945  2.00  1.00            
ATOM   1864  OD2 ASP A 253      13.757  -5.702  -3.611  2.00  1.00            
ATOM   1865    C ASP A 253      14.831  -1.668  -3.351  2.00  1.00            
ATOM   1866    O ASP A 253      15.901  -1.811  -2.761  2.00  1.00            
ATOM   1867    N SER A 254      14.715  -0.921  -4.469  2.00  1.00            
ATOM   1868   CA SER A 254      15.897  -0.336  -5.026  2.00  1.00            
ATOM   1869   CB SER A 254      16.143  -0.708  -6.501  2.00  1.00            
ATOM   1870   OG SER A 254      16.508  -2.077  -6.610  2.00  1.00            
ATOM   1871    C SER A 254      15.785   1.148  -4.932  2.00  1.00            
ATOM   1872    O SER A 254      14.892   1.756  -5.522  2.00  1.00            
ATOM   1873    N LEU A 255      16.712   1.785  -4.188  1.00  1.00            
ATOM   1874   CA LEU A 255      16.616   3.208  -4.091  1.00  1.00            
ATOM   1875   CB LEU A 255      16.541   3.788  -2.670  1.00  1.00            
ATOM   1876   CG LEU A 255      16.346   5.319  -2.702  1.00  1.00            
ATOM   1877  CD1 LEU A 255      15.106   5.718  -3.518  1.00  1.00            
ATOM   1878  CD2 LEU A 255      16.330   5.911  -1.285  1.00  1.00            
ATOM   1879    C LEU A 255      17.783   3.813  -4.816  1.00  1.00            
ATOM   1880    O LEU A 255      17.565   4.166  -5.975  1.00  1.00            
ATOM   1881    N PRO A 256      19.010   4.004  -4.352  1.00  1.00            
ATOM   1882   CA PRO A 256      19.512   3.737  -3.008  1.00  1.00            
ATOM   1883   CD PRO A 256      20.025   3.682  -5.347  1.00  1.00            
ATOM   1884   CB PRO A 256      20.950   3.246  -3.179  1.00  1.00            
ATOM   1885   CG PRO A 256      21.037   2.780  -4.636  1.00  1.00            
ATOM   1886    C PRO A 256      19.474   4.951  -2.090  1.00  1.00            
ATOM   1887    O PRO A 256      18.979   6.006  -2.487  1.00  1.00            
ATOM   1888    N ASP A 257      20.098   4.822  -0.889  1.00  1.00            
ATOM   1889   CA ASP A 257      20.107   5.738   0.237  1.00  1.00            
ATOM   1890   CB ASP A 257      21.075   5.330   1.369  1.00  1.00            
ATOM   1891   CG ASP A 257      20.643   3.986   1.943  1.00  1.00            
ATOM   1892  OD1 ASP A 257      19.819   3.306   1.276  1.00  1.00            
ATOM   1893  OD2 ASP A 257      21.130   3.617   3.045  1.00  1.00            
ATOM   1894    C ASP A 257      20.472   7.132  -0.130  1.00  1.00            
ATOM   1895    O ASP A 257      21.238   7.387  -1.059  1.00  1.00            
ATOM   1896    N ILE A 258      19.873   8.080   0.627  4.00  1.00            
ATOM   1897   CA ILE A 258      20.204   9.463   0.515  4.00  1.00            
ATOM   1898   CB ILE A 258      19.097  10.491   0.435  4.00  1.00            
ATOM   1899  CG1 ILE A 258      18.373  10.734   1.765  4.00  1.00            
ATOM   1900  CG2 ILE A 258      18.167  10.060  -0.713  4.00  1.00            
ATOM   1901  CD1 ILE A 258      17.499  11.989   1.753  4.00  1.00            
ATOM   1902    C ILE A 258      21.023   9.741   1.715  4.00  1.00            
ATOM   1903    O ILE A 258      20.685   9.338   2.827  4.00  1.00            
ATOM   1904    N VAL A 259      22.164  10.409   1.503  4.00  1.00            
ATOM   1905   CA VAL A 259      23.098  10.622   2.559  4.00  1.00            
ATOM   1906   CB VAL A 259      24.509  10.539   2.043  4.00  1.00            
ATOM   1907  CG1 VAL A 259      25.511  10.799   3.178  4.00  1.00            
ATOM   1908  CG2 VAL A 259      24.671   9.169   1.365  4.00  1.00            
ATOM   1909    C VAL A 259      22.862  11.974   3.149  4.00  1.00            
ATOM   1910    O VAL A 259      22.206  12.825   2.550  4.00  1.00            
ATOM   1911    N PHE A 260      23.361  12.175   4.382  4.00  1.00            
ATOM   1912   CA PHE A 260      23.294  13.435   5.059  4.00  1.00            
ATOM   1913   CB PHE A 260      22.198  13.379   6.129  4.00  1.00            
ATOM   1914   CG PHE A 260      21.780  14.733   6.558  4.00  1.00            
ATOM   1915  CD1 PHE A 260      22.479  15.429   7.515  4.00  1.00            
ATOM   1916  CD2 PHE A 260      20.665  15.295   5.986  4.00  1.00            
ATOM   1917  CE1 PHE A 260      22.064  16.681   7.902  4.00  1.00            
ATOM   1918  CE2 PHE A 260      20.247  16.543   6.371  4.00  1.00            
ATOM   1919   CZ PHE A 260      20.947  17.238   7.328  4.00  1.00            
ATOM   1920    C PHE A 260      24.615  13.484   5.763  4.00  1.00            
ATOM   1921    O PHE A 260      25.021  12.497   6.374  4.00  1.00            
ATOM   1922    N THR A 261      25.349  14.608   5.687  4.00  1.00            
ATOM   1923   CA THR A 261      26.605  14.624   6.380  4.00  1.00            
ATOM   1924   CB THR A 261      27.779  14.757   5.460  4.00  1.00            
ATOM   1925  OG1 THR A 261      27.608  15.883   4.622  4.00  1.00            
ATOM   1926  CG2 THR A 261      27.880  13.485   4.601  4.00  1.00            
ATOM   1927    C THR A 261      26.563  15.742   7.382  4.00  1.00            
ATOM   1928    O THR A 261      26.333  16.898   7.029  4.00  1.00            
ATOM   1929    N ILE A 262      26.758  15.396   8.676  4.00  1.00            
ATOM   1930   CA ILE A 262      26.747  16.336   9.768  4.00  1.00            
ATOM   1931   CB ILE A 262      25.802  15.933  10.879  4.00  1.00            
ATOM   1932  CG1 ILE A 262      26.159  14.543  11.440  4.00  1.00            
ATOM   1933  CG2 ILE A 262      24.364  16.024  10.344  4.00  1.00            
ATOM   1934  CD1 ILE A 262      25.416  14.174  12.725  4.00  1.00            
ATOM   1935    C ILE A 262      28.138  16.381  10.317  4.00  1.00            
ATOM   1936    O ILE A 262      28.679  15.373  10.768  4.00  1.00            
ATOM   1937    N ASP A 263      28.760  17.568  10.221  3.00  1.00            
ATOM   1938   CA ASP A 263      30.077  17.861  10.700  3.00  1.00            
ATOM   1939   CB ASP A 263      30.213  18.060  12.235  3.00  1.00            
ATOM   1940   CG ASP A 263      30.025  16.792  13.069  3.00  1.00            
ATOM   1941  OD1 ASP A 263      30.387  15.679  12.606  3.00  1.00            
ATOM   1942  OD2 ASP A 263      29.533  16.938  14.219  3.00  1.00            
ATOM   1943    C ASP A 263      31.043  16.816  10.206  3.00  1.00            
ATOM   1944    O ASP A 263      32.075  16.585  10.834  3.00  1.00            
ATOM   1945    N GLY A 264      30.776  16.180   9.043  3.00  1.00            
ATOM   1946   CA GLY A 264      31.735  15.230   8.541  3.00  1.00            
ATOM   1947    C GLY A 264      31.305  13.788   8.701  3.00  1.00            
ATOM   1948    O GLY A 264      31.914  12.912   8.090  3.00  1.00            
ATOM   1949    N VAL A 265      30.269  13.461   9.504  4.00  1.00            
ATOM   1950   CA VAL A 265      29.912  12.061   9.586  4.00  1.00            
ATOM   1951   CB VAL A 265      29.631  11.566  10.974  4.00  1.00            
ATOM   1952  CG1 VAL A 265      28.363  12.260  11.491  4.00  1.00            
ATOM   1953  CG2 VAL A 265      29.535  10.029  10.926  4.00  1.00            
ATOM   1954    C VAL A 265      28.671  11.861   8.746  4.00  1.00            
ATOM   1955    O VAL A 265      27.955  12.820   8.459  4.00  1.00            
ATOM   1956    N GLN A 266      28.390  10.606   8.308  4.00  1.00            
ATOM   1957   CA GLN A 266      27.298  10.324   7.400  4.00  1.00            
ATOM   1958   CB GLN A 266      27.723   9.436   6.226  4.00  1.00            
ATOM   1959   CG GLN A 266      28.188   8.063   6.708  4.00  1.00            
ATOM   1960   CD GLN A 266      28.382   7.166   5.500  4.00  1.00            
ATOM   1961  OE1 GLN A 266      28.009   7.515   4.380  4.00  1.00            
ATOM   1962  NE2 GLN A 266      28.970   5.963   5.735  4.00  1.00            
ATOM   1963    C GLN A 266      26.164   9.588   8.081  4.00  1.00            
ATOM   1964    O GLN A 266      26.393   8.800   8.998  4.00  1.00            
ATOM   1965    N TYR A 267      24.896   9.853   7.654  4.00  1.00            
ATOM   1966   CA TYR A 267      23.746   9.224   8.262  4.00  1.00            
ATOM   1967   CB TYR A 267      22.427   9.934   7.932  4.00  1.00            
ATOM   1968   CG TYR A 267      22.427  11.105   8.856  4.00  1.00            
ATOM   1969  CD1 TYR A 267      23.225  12.196   8.615  4.00  1.00            
ATOM   1970  CD2 TYR A 267      21.664  11.085  10.004  4.00  1.00            
ATOM   1971  CE1 TYR A 267      23.230  13.264   9.482  4.00  1.00            
ATOM   1972  CE2 TYR A 267      21.662  12.148  10.877  4.00  1.00            
ATOM   1973   CZ TYR A 267      22.445  13.246  10.611  4.00  1.00            
ATOM   1974   OH TYR A 267      22.455  14.345  11.494  4.00  1.00            
ATOM   1975    C TYR A 267      23.635   7.739   8.030  4.00  1.00            
ATOM   1976    O TYR A 267      23.769   7.025   9.023  4.00  1.00            
ATOM   1977    N PRO A 268      23.437   7.142   6.870  4.00  1.00            
ATOM   1978   CA PRO A 268      22.629   7.637   5.772  4.00  1.00            
ATOM   1979   CD PRO A 268      24.484   6.251   6.401  4.00  1.00            
ATOM   1980   CB PRO A 268      23.145   6.941   4.515  4.00  1.00            
ATOM   1981   CG PRO A 268      24.561   6.479   4.887  4.00  1.00            
ATOM   1982    C PRO A 268      21.196   7.266   6.022  4.00  1.00            
ATOM   1983    O PRO A 268      20.928   6.518   6.961  4.00  1.00            
ATOM   1984    N LEU A 269      20.260   7.769   5.191  4.00  1.00            
ATOM   1985   CA LEU A 269      18.869   7.432   5.334  4.00  1.00            
ATOM   1986   CB LEU A 269      17.946   8.623   5.027  4.00  1.00            
ATOM   1987   CG LEU A 269      18.356   9.910   5.772  4.00  1.00            
ATOM   1988  CD1 LEU A 269      17.354  11.051   5.531  4.00  1.00            
ATOM   1989  CD2 LEU A 269      18.638   9.649   7.260  4.00  1.00            
ATOM   1990    C LEU A 269      18.607   6.364   4.334  4.00  1.00            
ATOM   1991    O LEU A 269      19.399   6.163   3.415  4.00  1.00            
ATOM   1992    N SER A 270      17.489   5.640   4.486  1.00  1.00            
ATOM   1993   CA SER A 270      17.234   4.584   3.557  1.00  1.00            
ATOM   1994   CB SER A 270      17.311   3.195   4.217  1.00  1.00            
ATOM   1995   OG SER A 270      16.327   3.079   5.235  1.00  1.00            
ATOM   1996    C SER A 270      15.853   4.779   2.994  1.00  1.00            
ATOM   1997    O SER A 270      15.008   5.425   3.609  1.00  1.00            
ATOM   1998    N PRO A 271      15.604   4.251   1.819  2.00  1.00            
ATOM   1999   CA PRO A 271      14.326   4.388   1.165  2.00  1.00            
ATOM   2000   CD PRO A 271      16.300   3.054   1.370  2.00  1.00            
ATOM   2001   CB PRO A 271      14.403   3.492  -0.065  2.00  1.00            
ATOM   2002   CG PRO A 271      15.331   2.356   0.399  2.00  1.00            
ATOM   2003    C PRO A 271      13.214   3.932   2.033  2.00  1.00            
ATOM   2004    O PRO A 271      12.100   4.428   1.872  2.00  1.00            
ATOM   2005    N SER A 272      13.482   2.964   2.920  2.00  1.00            
ATOM   2006   CA SER A 272      12.429   2.480   3.747  2.00  1.00            
ATOM   2007   CB SER A 272      12.932   1.467   4.786  2.00  1.00            
ATOM   2008   OG SER A 272      11.864   1.084   5.637  2.00  1.00            
ATOM   2009    C SER A 272      11.929   3.656   4.494  2.00  1.00            
ATOM   2010    O SER A 272      10.725   3.855   4.650  2.00  1.00            
ATOM   2011    N ALA A 273      12.876   4.470   4.976  2.00  1.00            
ATOM   2012   CA ALA A 273      12.521   5.617   5.738  2.00  1.00            
ATOM   2013   CB ALA A 273      13.733   6.285   6.412  2.00  1.00            
ATOM   2014    C ALA A 273      11.822   6.660   4.926  2.00  1.00            
ATOM   2015    O ALA A 273      10.789   7.182   5.344  2.00  1.00            
ATOM   2016    N TYR A 274      12.338   6.979   3.725  2.00  1.00            
ATOM   2017   CA TYR A 274      11.758   8.111   3.069  2.00  1.00            
ATOM   2018   CB TYR A 274      12.334   8.490   1.704  2.00  1.00            
ATOM   2019   CG TYR A 274      13.786   8.457   1.875  2.00  1.00            
ATOM   2020  CD1 TYR A 274      14.459   9.435   2.566  2.00  1.00            
ATOM   2021  CD2 TYR A 274      14.444   7.384   1.340  2.00  1.00            
ATOM   2022  CE1 TYR A 274      15.818   9.326   2.716  2.00  1.00            
ATOM   2023  CE2 TYR A 274      15.791   7.279   1.484  2.00  1.00            
ATOM   2024   CZ TYR A 274      16.466   8.245   2.168  2.00  1.00            
ATOM   2025   OH TYR A 274      17.849   8.087   2.302  2.00  1.00            
ATOM   2026    C TYR A 274      10.345   7.800   2.706  2.00  1.00            
ATOM   2027    O TYR A 274       9.432   8.578   2.978  2.00  1.00            
ATOM   2028    N ILE A 275      10.135   6.620   2.102  4.00  1.00            
ATOM   2029   CA ILE A 275       8.871   6.314   1.506  4.00  1.00            
ATOM   2030   CB ILE A 275       8.923   5.049   0.720  4.00  1.00            
ATOM   2031  CG1 ILE A 275      10.154   5.105  -0.195  4.00  1.00            
ATOM   2032  CG2 ILE A 275       7.587   4.879  -0.020  4.00  1.00            
ATOM   2033  CD1 ILE A 275      10.297   6.431  -0.938  4.00  1.00            
ATOM   2034    C ILE A 275       7.870   6.111   2.585  4.00  1.00            
ATOM   2035    O ILE A 275       8.105   5.369   3.537  4.00  1.00            
ATOM   2036    N LEU A 276       6.722   6.798   2.469  4.00  1.00            
ATOM   2037   CA LEU A 276       5.691   6.547   3.419  4.00  1.00            
ATOM   2038   CB LEU A 276       4.814   7.767   3.765  4.00  1.00            
ATOM   2039   CG LEU A 276       5.546   8.879   4.539  4.00  1.00            
ATOM   2040  CD1 LEU A 276       6.641   9.543   3.688  4.00  1.00            
ATOM   2041  CD2 LEU A 276       4.546   9.883   5.135  4.00  1.00            
ATOM   2042    C LEU A 276       4.793   5.558   2.770  4.00  1.00            
ATOM   2043    O LEU A 276       4.317   5.785   1.657  4.00  1.00            
ATOM   2044    N GLN A 277       4.548   4.414   3.432  4.00  1.00            
ATOM   2045   CA GLN A 277       3.697   3.476   2.778  4.00  1.00            
ATOM   2046   CB GLN A 277       4.291   2.069   2.625  4.00  1.00            
ATOM   2047   CG GLN A 277       5.496   2.043   1.688  4.00  1.00            
ATOM   2048   CD GLN A 277       5.769   0.594   1.332  4.00  1.00            
ATOM   2049  OE1 GLN A 277       5.010  -0.300   1.704  4.00  1.00            
ATOM   2050  NE2 GLN A 277       6.883   0.352   0.589  4.00  1.00            
ATOM   2051    C GLN A 277       2.412   3.360   3.534  4.00  1.00            
ATOM   2052    O GLN A 277       2.377   3.056   4.726  4.00  1.00            
ATOM   2053    N ASP A 278       1.313   3.619   2.809  4.00  1.00            
ATOM   2054   CA ASP A 278      -0.032   3.556   3.293  4.00  1.00            
ATOM   2055   CB ASP A 278      -0.877   4.669   2.642  4.00  1.00            
ATOM   2056   CG ASP A 278      -2.140   4.914   3.442  4.00  1.00            
ATOM   2057  OD1 ASP A 278      -2.349   4.203   4.461  4.00  1.00            
ATOM   2058  OD2 ASP A 278      -2.913   5.826   3.041  4.00  1.00            
ATOM   2059    C ASP A 278      -0.525   2.248   2.772  4.00  1.00            
ATOM   2060    O ASP A 278       0.021   1.194   3.096  4.00  1.00            
ATOM   2061    N ASP A 279      -1.585   2.282   1.944  3.00  1.00            
ATOM   2062   CA ASP A 279      -2.029   1.093   1.277  3.00  1.00            
ATOM   2063   CB ASP A 279      -3.375   1.278   0.548  3.00  1.00            
ATOM   2064   CG ASP A 279      -4.504   1.239   1.571  3.00  1.00            
ATOM   2065  OD1 ASP A 279      -4.671   0.164   2.210  3.00  1.00            
ATOM   2066  OD2 ASP A 279      -5.208   2.270   1.732  3.00  1.00            
ATOM   2067    C ASP A 279      -0.975   0.833   0.239  3.00  1.00            
ATOM   2068    O ASP A 279       0.219   0.861   0.533  3.00  1.00            
ATOM   2069    N ASP A 280      -1.380   0.547  -1.013  3.00  1.00            
ATOM   2070   CA ASP A 280      -0.372   0.343  -2.012  3.00  1.00            
ATOM   2071   CB ASP A 280      -0.857  -0.467  -3.231  3.00  1.00            
ATOM   2072   CG ASP A 280      -1.040  -1.930  -2.847  3.00  1.00            
ATOM   2073  OD1 ASP A 280      -0.936  -2.254  -1.635  3.00  1.00            
ATOM   2074  OD2 ASP A 280      -1.289  -2.748  -3.774  3.00  1.00            
ATOM   2075    C ASP A 280      -0.001   1.694  -2.536  3.00  1.00            
ATOM   2076    O ASP A 280       0.311   1.843  -3.716  3.00  1.00            
ATOM   2077    N SER A 281       0.000   2.717  -1.660  4.00  1.00            
ATOM   2078   CA SER A 281       0.370   4.033  -2.090  4.00  1.00            
ATOM   2079   CB SER A 281      -0.573   5.138  -1.583  4.00  1.00            
ATOM   2080   OG SER A 281      -0.115   6.412  -2.014  4.00  1.00            
ATOM   2081    C SER A 281       1.702   4.300  -1.477  4.00  1.00            
ATOM   2082    O SER A 281       1.955   3.915  -0.336  4.00  1.00            
ATOM   2083    N CYS A 282       2.611   4.931  -2.239  4.00  1.00            
ATOM   2084   CA CYS A 282       3.872   5.285  -1.665  4.00  1.00            
ATOM   2085   CB CYS A 282       5.079   4.572  -2.304  4.00  1.00            
ATOM   2086   SG CYS A 282       5.124   2.788  -1.949  4.00  1.00            
ATOM   2087    C CYS A 282       4.027   6.745  -1.905  4.00  1.00            
ATOM   2088    O CYS A 282       3.707   7.243  -2.983  4.00  1.00            
ATOM   2089    N THR A 283       4.516   7.475  -0.886  4.00  1.00            
ATOM   2090   CA THR A 283       4.683   8.891  -1.021  4.00  1.00            
ATOM   2091   CB THR A 283       3.852   9.704  -0.073  4.00  1.00            
ATOM   2092  OG1 THR A 283       4.257   9.467   1.267  4.00  1.00            
ATOM   2093  CG2 THR A 283       2.374   9.318  -0.257  4.00  1.00            
ATOM   2094    C THR A 283       6.102   9.172  -0.687  4.00  1.00            
ATOM   2095    O THR A 283       6.878   8.266  -0.391  4.00  1.00            
ATOM   2096    N SER A 284       6.486  10.455  -0.754  4.00  1.00            
ATOM   2097   CA SER A 284       7.832  10.788  -0.428  4.00  1.00            
ATOM   2098   CB SER A 284       8.467  11.758  -1.442  4.00  1.00            
ATOM   2099   OG SER A 284       9.785  12.107  -1.047  4.00  1.00            
ATOM   2100    C SER A 284       7.801  11.493   0.892  4.00  1.00            
ATOM   2101    O SER A 284       6.902  12.286   1.165  4.00  1.00            
ATOM   2102    N GLY A 285       8.797  11.206   1.752  1.00  1.00            
ATOM   2103   CA GLY A 285       8.900  11.833   3.038  1.00  1.00            
ATOM   2104    C GLY A 285       9.080  13.279   2.745  1.00  1.00            
ATOM   2105    O GLY A 285       8.666  14.153   3.502  1.00  1.00            
ATOM   2106    N PHE A 286       9.714  13.550   1.598  4.00  1.00            
ATOM   2107   CA PHE A 286      10.142  14.855   1.214  4.00  1.00            
ATOM   2108   CB PHE A 286      10.982  14.845  -0.076  4.00  1.00            
ATOM   2109   CG PHE A 286      12.289  14.184   0.195  4.00  1.00            
ATOM   2110  CD1 PHE A 286      12.382  12.818   0.321  4.00  1.00            
ATOM   2111  CD2 PHE A 286      13.433  14.943   0.301  4.00  1.00            
ATOM   2112  CE1 PHE A 286      13.601  12.229   0.563  4.00  1.00            
ATOM   2113  CE2 PHE A 286      14.653  14.359   0.543  4.00  1.00            
ATOM   2114   CZ PHE A 286      14.737  12.996   0.676  4.00  1.00            
ATOM   2115    C PHE A 286       9.043  15.841   0.965  4.00  1.00            
ATOM   2116    O PHE A 286       7.927  15.499   0.579  4.00  1.00            
ATOM   2117    N GLU A 287       9.375  17.131   1.213  4.00  1.00            
ATOM   2118   CA GLU A 287       8.483  18.217   0.935  4.00  1.00            
ATOM   2119   CB GLU A 287       7.544  18.607   2.089  4.00  1.00            
ATOM   2120   CG GLU A 287       6.364  17.650   2.275  4.00  1.00            
ATOM   2121   CD GLU A 287       5.522  18.208   3.411  4.00  1.00            
ATOM   2122  OE1 GLU A 287       6.112  18.857   4.314  4.00  1.00            
ATOM   2123  OE2 GLU A 287       4.280  17.993   3.392  4.00  1.00            
ATOM   2124    C GLU A 287       9.252  19.417   0.568  4.00  1.00            
ATOM   2125    O GLU A 287      10.466  19.483   0.750  4.00  1.00            
ATOM   2126    N GLY A 288       8.530  20.405   0.013  4.00  1.00            
ATOM   2127   CA GLY A 288       9.203  21.591  -0.382  4.00  1.00            
ATOM   2128    C GLY A 288       8.609  22.745   0.348  4.00  1.00            
ATOM   2129    O GLY A 288       7.537  23.233  -0.001  4.00  1.00            
ATOM   2130    N MET A 289       9.323  23.221   1.388  1.00  1.00            
ATOM   2131   CA MET A 289       8.878  24.379   2.100  1.00  1.00            
ATOM   2132   CB MET A 289       8.551  24.140   3.589  1.00  1.00            
ATOM   2133   CG MET A 289       7.172  23.522   3.841  1.00  1.00            
ATOM   2134   SD MET A 289       5.779  24.689   3.699  1.00  1.00            
ATOM   2135   CE MET A 289       5.867  24.855   1.893  1.00  1.00            
ATOM   2136    C MET A 289       9.966  25.379   2.024  1.00  1.00            
ATOM   2137    O MET A 289      11.122  25.093   2.331  1.00  1.00            
ATOM   2138    N ASP A 290       9.604  26.592   1.580  1.00  1.00            
ATOM   2139   CA ASP A 290      10.579  27.626   1.494  1.00  1.00            
ATOM   2140   CB ASP A 290      10.339  28.602   0.328  1.00  1.00            
ATOM   2141   CG ASP A 290      11.527  29.554   0.211  1.00  1.00            
ATOM   2142  OD1 ASP A 290      12.302  29.681   1.197  1.00  1.00            
ATOM   2143  OD2 ASP A 290      11.673  30.166  -0.881  1.00  1.00            
ATOM   2144    C ASP A 290      10.453  28.396   2.764  1.00  1.00            
ATOM   2145    O ASP A 290       9.563  29.233   2.902  1.00  1.00            
ATOM   2146    N VAL A 291      11.328  28.107   3.747  1.00  1.00            
ATOM   2147   CA VAL A 291      11.248  28.843   4.974  1.00  1.00            
ATOM   2148   CB VAL A 291      11.307  27.981   6.199  1.00  1.00            
ATOM   2149  CG1 VAL A 291      11.385  28.901   7.429  1.00  1.00            
ATOM   2150  CG2 VAL A 291      10.095  27.036   6.197  1.00  1.00            
ATOM   2151    C VAL A 291      12.425  29.766   5.030  1.00  1.00            
ATOM   2152    O VAL A 291      13.556  29.339   5.265  1.00  1.00            
ATOM   2153    N PRO A 292      12.177  31.027   4.788  4.00  1.00            
ATOM   2154   CA PRO A 292      13.255  31.979   4.834  4.00  1.00            
ATOM   2155   CD PRO A 292      11.195  31.376   3.773  4.00  1.00            
ATOM   2156   CB PRO A 292      12.777  33.198   4.046  4.00  1.00            
ATOM   2157   CG PRO A 292      11.760  32.608   3.049  4.00  1.00            
ATOM   2158    C PRO A 292      13.593  32.248   6.258  4.00  1.00            
ATOM   2159    O PRO A 292      12.683  32.327   7.080  4.00  1.00            
ATOM   2160    N THR A 293      14.893  32.375   6.576  1.00  1.00            
ATOM   2161   CA THR A 293      15.310  32.726   7.898  1.00  1.00            
ATOM   2162   CB THR A 293      15.858  31.590   8.723  1.00  1.00            
ATOM   2163  OG1 THR A 293      17.096  31.123   8.211  1.00  1.00            
ATOM   2164  CG2 THR A 293      14.820  30.456   8.703  1.00  1.00            
ATOM   2165    C THR A 293      16.405  33.696   7.657  1.00  1.00            
ATOM   2166    O THR A 293      16.800  33.921   6.515  1.00  1.00            
ATOM   2167    N SER A 294      16.925  34.317   8.718  1.00  1.00            
ATOM   2168   CA SER A 294      17.920  35.309   8.483  1.00  1.00            
ATOM   2169   CB SER A 294      18.429  35.928   9.793  1.00  1.00            
ATOM   2170   OG SER A 294      19.065  34.930  10.577  1.00  1.00            
ATOM   2171    C SER A 294      19.103  34.708   7.796  1.00  1.00            
ATOM   2172    O SER A 294      19.561  35.220   6.776  1.00  1.00            
ATOM   2173    N SER A 295      19.627  33.590   8.327  1.00  1.00            
ATOM   2174   CA SER A 295      20.831  33.054   7.769  1.00  1.00            
ATOM   2175   CB SER A 295      21.428  31.900   8.592  1.00  1.00            
ATOM   2176   OG SER A 295      22.659  31.485   8.018  1.00  1.00            
ATOM   2177    C SER A 295      20.578  32.543   6.386  1.00  1.00            
ATOM   2178    O SER A 295      21.454  32.624   5.527  1.00  1.00            
ATOM   2179    N GLY A 296      19.376  31.998   6.119  1.00  1.00            
ATOM   2180   CA GLY A 296      19.161  31.498   4.793  1.00  1.00            
ATOM   2181    C GLY A 296      17.932  30.648   4.792  1.00  1.00            
ATOM   2182    O GLY A 296      17.070  30.775   5.660  1.00  1.00            
ATOM   2183    N GLU A 297      17.812  29.764   3.782  4.00  1.00            
ATOM   2184   CA GLU A 297      16.685  28.881   3.708  4.00  1.00            
ATOM   2185   CB GLU A 297      16.530  28.127   2.374  4.00  1.00            
ATOM   2186   CG GLU A 297      16.032  28.991   1.217  4.00  1.00            
ATOM   2187   CD GLU A 297      17.152  29.930   0.796  4.00  1.00            
ATOM   2188  OE1 GLU A 297      18.332  29.628   1.114  4.00  1.00            
ATOM   2189  OE2 GLU A 297      16.839  30.963   0.145  4.00  1.00            
ATOM   2190    C GLU A 297      16.920  27.825   4.736  4.00  1.00            
ATOM   2191    O GLU A 297      18.049  27.637   5.187  4.00  1.00            
ATOM   2192    N LEU A 298      15.854  27.117   5.159  1.00  1.00            
ATOM   2193   CA LEU A 298      16.074  26.134   6.176  1.00  1.00            
ATOM   2194   CB LEU A 298      15.327  26.403   7.494  1.00  1.00            
ATOM   2195   CG LEU A 298      15.809  27.652   8.251  1.00  1.00            
ATOM   2196  CD1 LEU A 298      15.226  27.696   9.676  1.00  1.00            
ATOM   2197  CD2 LEU A 298      17.341  27.762   8.221  1.00  1.00            
ATOM   2198    C LEU A 298      15.637  24.788   5.722  1.00  1.00            
ATOM   2199    O LEU A 298      14.757  24.642   4.876  1.00  1.00            
ATOM   2200    N TRP A 299      16.288  23.757   6.293  4.00  1.00            
ATOM   2201   CA TRP A 299      15.918  22.398   6.045  4.00  1.00            
ATOM   2202   CB TRP A 299      17.097  21.474   5.699  4.00  1.00            
ATOM   2203   CG TRP A 299      16.697  20.041   5.421  4.00  1.00            
ATOM   2204  CD2 TRP A 299      16.644  19.482   4.098  4.00  1.00            
ATOM   2205  CD1 TRP A 299      16.393  19.028   6.281  4.00  1.00            
ATOM   2206  NE1 TRP A 299      16.135  17.873   5.577  4.00  1.00            
ATOM   2207  CE2 TRP A 299      16.293  18.138   4.235  4.00  1.00            
ATOM   2208  CE3 TRP A 299      16.882  20.039   2.878  4.00  1.00            
ATOM   2209  CZ2 TRP A 299      16.175  17.326   3.140  4.00  1.00            
ATOM   2210  CZ3 TRP A 299      16.747  19.223   1.778  4.00  1.00            
ATOM   2211  CH2 TRP A 299      16.402  17.892   1.906  4.00  1.00            
ATOM   2212    C TRP A 299      15.444  21.907   7.365  4.00  1.00            
ATOM   2213    O TRP A 299      15.911  22.368   8.406  4.00  1.00            
ATOM   2214    N ILE A 300      14.470  20.984   7.385  4.00  1.00            
ATOM   2215   CA ILE A 300      14.138  20.538   8.694  4.00  1.00            
ATOM   2216   CB ILE A 300      12.797  21.004   9.184  4.00  1.00            
ATOM   2217  CG1 ILE A 300      11.650  20.402   8.364  4.00  1.00            
ATOM   2218  CG2 ILE A 300      12.820  22.542   9.150  4.00  1.00            
ATOM   2219  CD1 ILE A 300      10.270  20.715   8.942  4.00  1.00            
ATOM   2220    C ILE A 300      14.185  19.040   8.719  4.00  1.00            
ATOM   2221    O ILE A 300      13.572  18.372   7.887  4.00  1.00            
ATOM   2222    N LEU A 301      14.946  18.475   9.683  4.00  1.00            
ATOM   2223   CA LEU A 301      15.036  17.050   9.847  4.00  1.00            
ATOM   2224   CB LEU A 301      16.290  16.624  10.628  4.00  1.00            
ATOM   2225   CG LEU A 301      17.601  17.187  10.050  4.00  1.00            
ATOM   2226  CD1 LEU A 301      18.815  16.719  10.865  4.00  1.00            
ATOM   2227  CD2 LEU A 301      17.734  16.894   8.550  4.00  1.00            
ATOM   2228    C LEU A 301      13.880  16.770  10.757  4.00  1.00            
ATOM   2229    O LEU A 301      13.927  17.107  11.938  4.00  1.00            
ATOM   2230    N GLY A 302      12.804  16.152  10.232  1.00  1.00            
ATOM   2231   CA GLY A 302      11.617  15.985  11.025  1.00  1.00            
ATOM   2232    C GLY A 302      11.573  14.623  11.600  1.00  1.00            
ATOM   2233    O GLY A 302      12.596  13.994  11.868  1.00  1.00            
ATOM   2234    N ASP A 303      10.330  14.152  11.797  2.00  1.00            
ATOM   2235   CA ASP A 303      10.073  12.888  12.400  2.00  1.00            
ATOM   2236   CB ASP A 303       8.566  12.591  12.509  2.00  1.00            
ATOM   2237   CG ASP A 303       8.345  11.590  13.635  2.00  1.00            
ATOM   2238  OD1 ASP A 303       9.218  11.520  14.542  2.00  1.00            
ATOM   2239  OD2 ASP A 303       7.299  10.888  13.610  2.00  1.00            
ATOM   2240    C ASP A 303      10.689  11.855  11.518  2.00  1.00            
ATOM   2241    O ASP A 303      11.308  10.912  12.008  2.00  1.00            
ATOM   2242    N VAL A 304      10.550  12.011  10.182  2.00  1.00            
ATOM   2243   CA VAL A 304      11.166  11.062   9.298  2.00  1.00            
ATOM   2244   CB VAL A 304      10.659  11.165   7.885  2.00  1.00            
ATOM   2245  CG1 VAL A 304      11.419  10.153   7.012  2.00  1.00            
ATOM   2246  CG2 VAL A 304       9.129  10.994   7.872  2.00  1.00            
ATOM   2247    C VAL A 304      12.608  11.456   9.254  2.00  1.00            
ATOM   2248    O VAL A 304      13.055  12.119   8.320  2.00  1.00            
ATOM   2249    N PHE A 305      13.372  11.041  10.278  2.00  1.00            
ATOM   2250   CA PHE A 305      14.753  11.405  10.435  2.00  1.00            
ATOM   2251   CB PHE A 305      15.013  12.919  10.361  2.00  1.00            
ATOM   2252   CG PHE A 305      16.441  13.117  10.739  2.00  1.00            
ATOM   2253  CD1 PHE A 305      17.445  12.993   9.807  2.00  1.00            
ATOM   2254  CD2 PHE A 305      16.773  13.423  12.039  2.00  1.00            
ATOM   2255  CE1 PHE A 305      18.758  13.174  10.172  2.00  1.00            
ATOM   2256  CE2 PHE A 305      18.084  13.606  12.410  2.00  1.00            
ATOM   2257   CZ PHE A 305      19.081  13.484  11.473  2.00  1.00            
ATOM   2258    C PHE A 305      15.040  11.007  11.838  2.00  1.00            
ATOM   2259    O PHE A 305      15.887  10.165  12.126  2.00  1.00            
ATOM   2260    N ILE A 306      14.277  11.633  12.749  2.00  1.00            
ATOM   2261   CA ILE A 306      14.389  11.450  14.158  2.00  1.00            
ATOM   2262   CB ILE A 306      13.455  12.324  14.957  2.00  1.00            
ATOM   2263  CG1 ILE A 306      13.801  12.242  16.455  2.00  1.00            
ATOM   2264  CG2 ILE A 306      12.001  11.945  14.628  2.00  1.00            
ATOM   2265  CD1 ILE A 306      13.166  13.357  17.286  2.00  1.00            
ATOM   2266    C ILE A 306      14.111  10.020  14.516  2.00  1.00            
ATOM   2267    O ILE A 306      14.733   9.485  15.426  2.00  1.00            
ATOM   2268    N ARG A 307      13.163   9.348  13.835  3.00  1.00            
ATOM   2269   CA ARG A 307      12.844   7.998  14.226  3.00  1.00            
ATOM   2270   CB ARG A 307      11.787   7.331  13.324  3.00  1.00            
ATOM   2271   CG ARG A 307      10.405   7.984  13.336  3.00  1.00            
ATOM   2272   CD ARG A 307       9.394   7.229  12.470  3.00  1.00            
ATOM   2273   NE ARG A 307      10.004   7.087  11.119  3.00  1.00            
ATOM   2274   CZ ARG A 307       9.218   6.828  10.034  3.00  1.00            
ATOM   2275  NH1 ARG A 307       7.868   6.699  10.177  3.00  1.00            
ATOM   2276  NH2 ARG A 307       9.787   6.695   8.799  3.00  1.00            
ATOM   2277    C ARG A 307      14.051   7.140  14.121  3.00  1.00            
ATOM   2278    O ARG A 307      14.391   6.401  15.046  3.00  1.00            
ATOM   2279    N GLN A 308      14.745   7.252  12.985  3.00  1.00            
ATOM   2280   CA GLN A 308      15.884   6.447  12.705  3.00  1.00            
ATOM   2281   CB GLN A 308      16.320   6.530  11.225  3.00  1.00            
ATOM   2282   CG GLN A 308      16.612   7.937  10.718  3.00  1.00            
ATOM   2283   CD GLN A 308      16.710   7.888   9.203  3.00  1.00            
ATOM   2284  OE1 GLN A 308      17.253   6.941   8.638  3.00  1.00            
ATOM   2285  NE2 GLN A 308      16.166   8.936   8.525  3.00  1.00            
ATOM   2286    C GLN A 308      16.973   6.759  13.667  3.00  1.00            
ATOM   2287    O GLN A 308      17.807   5.902  13.955  3.00  1.00            
ATOM   2288    N TYR A 309      16.996   7.985  14.220  4.00  1.00            
ATOM   2289   CA TYR A 309      18.112   8.249  15.068  4.00  1.00            
ATOM   2290   CB TYR A 309      19.047   9.357  14.542  4.00  1.00            
ATOM   2291   CG TYR A 309      19.637   8.804  13.285  4.00  1.00            
ATOM   2292  CD1 TYR A 309      18.998   8.986  12.082  4.00  1.00            
ATOM   2293  CD2 TYR A 309      20.815   8.088  13.304  4.00  1.00            
ATOM   2294  CE1 TYR A 309      19.516   8.473  10.914  4.00  1.00            
ATOM   2295  CE2 TYR A 309      21.340   7.572  12.141  4.00  1.00            
ATOM   2296   CZ TYR A 309      20.691   7.764  10.944  4.00  1.00            
ATOM   2297   OH TYR A 309      21.229   7.233   9.753  4.00  1.00            
ATOM   2298    C TYR A 309      17.728   8.532  16.479  4.00  1.00            
ATOM   2299    O TYR A 309      16.564   8.523  16.867  4.00  1.00            
ATOM   2300    N TYR A 310      18.771   8.690  17.316  4.00  1.00            
ATOM   2301   CA TYR A 310      18.605   8.984  18.701  4.00  1.00            
ATOM   2302   CB TYR A 310      19.486   8.114  19.596  4.00  1.00            
ATOM   2303   CG TYR A 310      18.875   8.095  20.947  4.00  1.00            
ATOM   2304  CD1 TYR A 310      19.023   9.134  21.837  4.00  1.00            
ATOM   2305  CD2 TYR A 310      18.110   7.010  21.298  4.00  1.00            
ATOM   2306  CE1 TYR A 310      18.441   9.069  23.085  4.00  1.00            
ATOM   2307  CE2 TYR A 310      17.531   6.942  22.535  4.00  1.00            
ATOM   2308   CZ TYR A 310      17.695   7.964  23.431  4.00  1.00            
ATOM   2309   OH TYR A 310      17.083   7.846  24.695  4.00  1.00            
ATOM   2310    C TYR A 310      19.145  10.369  18.804  4.00  1.00            
ATOM   2311    O TYR A 310      20.233  10.647  18.301  4.00  1.00            
ATOM   2312    N THR A 311      18.388  11.301  19.410  4.00  1.00            
ATOM   2313   CA THR A 311      18.950  12.615  19.461  4.00  1.00            
ATOM   2314   CB THR A 311      18.333  13.571  18.475  4.00  1.00            
ATOM   2315  OG1 THR A 311      19.084  14.775  18.430  4.00  1.00            
ATOM   2316  CG2 THR A 311      16.875  13.856  18.871  4.00  1.00            
ATOM   2317    C THR A 311      18.831  13.180  20.851  4.00  1.00            
ATOM   2318    O THR A 311      17.765  13.138  21.462  4.00  1.00            
ATOM   2319    N VAL A 312      19.963  13.707  21.381  4.00  1.00            
ATOM   2320   CA VAL A 312      20.070  14.352  22.670  4.00  1.00            
ATOM   2321   CB VAL A 312      21.448  14.247  23.269  4.00  1.00            
ATOM   2322  CG1 VAL A 312      21.476  15.023  24.594  4.00  1.00            
ATOM   2323  CG2 VAL A 312      21.823  12.762  23.429  4.00  1.00            
ATOM   2324    C VAL A 312      19.775  15.796  22.383  4.00  1.00            
ATOM   2325    O VAL A 312      19.738  16.218  21.230  4.00  1.00            
ATOM   2326    N PHE A 313      19.435  16.579  23.413  4.00  1.00            
ATOM   2327   CA PHE A 313      19.269  17.993  23.237  4.00  1.00            
ATOM   2328   CB PHE A 313      17.809  18.404  23.512  4.00  1.00            
ATOM   2329   CG PHE A 313      17.589  19.856  23.268  4.00  1.00            
ATOM   2330  CD1 PHE A 313      17.801  20.788  24.259  4.00  1.00            
ATOM   2331  CD2 PHE A 313      17.149  20.282  22.037  4.00  1.00            
ATOM   2332  CE1 PHE A 313      17.584  22.124  24.013  4.00  1.00            
ATOM   2333  CE2 PHE A 313      16.930  21.615  21.788  4.00  1.00            
ATOM   2334   CZ PHE A 313      17.148  22.542  22.778  4.00  1.00            
ATOM   2335    C PHE A 313      20.087  18.510  24.377  4.00  1.00            
ATOM   2336    O PHE A 313      19.729  18.281  25.530  4.00  1.00            
ATOM   2337    N ASP A 314      21.216  19.199  24.124  4.00  1.00            
ATOM   2338   CA ASP A 314      21.988  19.556  25.280  4.00  1.00            
ATOM   2339   CB ASP A 314      23.391  18.932  25.315  4.00  1.00            
ATOM   2340   CG ASP A 314      23.970  19.214  26.692  4.00  1.00            
ATOM   2341  OD1 ASP A 314      23.159  19.476  27.620  4.00  1.00            
ATOM   2342  OD2 ASP A 314      25.220  19.167  26.840  4.00  1.00            
ATOM   2343    C ASP A 314      22.190  21.020  25.336  4.00  1.00            
ATOM   2344    O ASP A 314      22.724  21.641  24.420  4.00  1.00            
ATOM   2345    N ARG A 315      21.658  21.607  26.410  3.00  1.00            
ATOM   2346   CA ARG A 315      21.867  22.965  26.777  3.00  1.00            
ATOM   2347   CB ARG A 315      20.802  23.407  27.797  3.00  1.00            
ATOM   2348   CG ARG A 315      21.017  24.751  28.496  3.00  1.00            
ATOM   2349   CD ARG A 315      20.063  24.906  29.687  3.00  1.00            
ATOM   2350   NE ARG A 315      20.325  26.204  30.372  3.00  1.00            
ATOM   2351   CZ ARG A 315      19.705  27.351  29.966  3.00  1.00            
ATOM   2352  NH1 ARG A 315      18.900  27.357  28.862  3.00  1.00            
ATOM   2353  NH2 ARG A 315      19.884  28.502  30.678  3.00  1.00            
ATOM   2354    C ARG A 315      23.195  23.124  27.432  3.00  1.00            
ATOM   2355    O ARG A 315      23.814  24.181  27.304  3.00  1.00            
ATOM   2356    N ALA A 316      23.655  22.068  28.144  3.00  1.00            
ATOM   2357   CA ALA A 316      24.824  22.166  28.969  3.00  1.00            
ATOM   2358   CB ALA A 316      25.266  20.818  29.565  3.00  1.00            
ATOM   2359    C ALA A 316      25.928  22.650  28.094  3.00  1.00            
ATOM   2360    O ALA A 316      26.654  23.580  28.440  3.00  1.00            
ATOM   2361    N ASN A 317      26.059  22.033  26.914  3.00  1.00            
ATOM   2362   CA ASN A 317      26.937  22.563  25.922  3.00  1.00            
ATOM   2363   CB ASN A 317      28.174  21.695  25.635  3.00  1.00            
ATOM   2364   CG ASN A 317      29.250  22.582  25.019  3.00  1.00            
ATOM   2365  OD1 ASN A 317      29.001  23.734  24.662  3.00  1.00            
ATOM   2366  ND2 ASN A 317      30.488  22.034  24.901  3.00  1.00            
ATOM   2367    C ASN A 317      26.061  22.526  24.728  3.00  1.00            
ATOM   2368    O ASN A 317      25.250  21.610  24.609  3.00  1.00            
ATOM   2369    N ASN A 318      26.147  23.509  23.817  3.00  1.00            
ATOM   2370   CA ASN A 318      25.227  23.370  22.734  3.00  1.00            
ATOM   2371   CB ASN A 318      25.100  24.602  21.834  3.00  1.00            
ATOM   2372   CG ASN A 318      24.164  25.547  22.565  3.00  1.00            
ATOM   2373  OD1 ASN A 318      23.483  25.152  23.511  3.00  1.00            
ATOM   2374  ND2 ASN A 318      24.108  26.825  22.106  3.00  1.00            
ATOM   2375    C ASN A 318      25.709  22.211  21.921  3.00  1.00            
ATOM   2376    O ASN A 318      26.706  22.309  21.206  3.00  1.00            
ATOM   2377    N LYS A 319      25.015  21.057  22.044  4.00  1.00            
ATOM   2378   CA LYS A 319      25.442  19.900  21.313  4.00  1.00            
ATOM   2379   CB LYS A 319      26.483  19.063  22.072  4.00  1.00            
ATOM   2380   CG LYS A 319      26.017  18.597  23.452  4.00  1.00            
ATOM   2381   CD LYS A 319      27.054  17.728  24.167  4.00  1.00            
ATOM   2382   CE LYS A 319      26.545  17.099  25.464  4.00  1.00            
ATOM   2383   NZ LYS A 319      27.619  16.298  26.093  4.00  1.00            
ATOM   2384    C LYS A 319      24.264  19.007  21.002  4.00  1.00            
ATOM   2385    O LYS A 319      23.522  18.610  21.899  4.00  1.00            
ATOM   2386    N VAL A 320      24.054  18.674  19.702  4.00  1.00            
ATOM   2387   CA VAL A 320      22.939  17.853  19.283  4.00  1.00            
ATOM   2388   CB VAL A 320      22.801  17.778  17.783  4.00  1.00            
ATOM   2389  CG1 VAL A 320      24.134  17.333  17.155  4.00  1.00            
ATOM   2390  CG2 VAL A 320      21.636  16.827  17.458  4.00  1.00            
ATOM   2391    C VAL A 320      23.010  16.444  19.806  4.00  1.00            
ATOM   2392    O VAL A 320      22.161  16.027  20.586  4.00  1.00            
ATOM   2393    N GLY A 321      24.038  15.661  19.435  4.00  1.00            
ATOM   2394   CA GLY A 321      24.040  14.291  19.876  4.00  1.00            
ATOM   2395    C GLY A 321      23.224  13.531  18.892  4.00  1.00            
ATOM   2396    O GLY A 321      22.034  13.791  18.714  4.00  1.00            
ATOM   2397    N LEU A 322      23.852  12.564  18.210  4.00  1.00            
ATOM   2398   CA LEU A 322      23.090  11.785  17.291  4.00  1.00            
ATOM   2399   CB LEU A 322      23.045  12.380  15.869  4.00  1.00            
ATOM   2400   CG LEU A 322      22.181  13.650  15.738  4.00  1.00            
ATOM   2401  CD1 LEU A 322      22.241  14.225  14.313  4.00  1.00            
ATOM   2402  CD2 LEU A 322      20.730  13.373  16.165  4.00  1.00            
ATOM   2403    C LEU A 322      23.720  10.445  17.203  4.00  1.00            
ATOM   2404    O LEU A 322      24.923  10.313  16.984  4.00  1.00            
ATOM   2405    N ALA A 323      22.900   9.405  17.396  4.00  1.00            
ATOM   2406   CA ALA A 323      23.376   8.070  17.259  4.00  1.00            
ATOM   2407   CB ALA A 323      23.572   7.338  18.598  4.00  1.00            
ATOM   2408    C ALA A 323      22.273   7.375  16.537  4.00  1.00            
ATOM   2409    O ALA A 323      21.130   7.821  16.596  4.00  1.00            
ATOM   2410    N PRO A 324      22.562   6.336  15.816  4.00  1.00            
ATOM   2411   CA PRO A 324      21.516   5.638  15.121  4.00  1.00            
ATOM   2412   CD PRO A 324      23.839   6.208  15.142  4.00  1.00            
ATOM   2413   CB PRO A 324      22.210   4.802  14.042  4.00  1.00            
ATOM   2414   CG PRO A 324      23.711   4.881  14.383  4.00  1.00            
ATOM   2415    C PRO A 324      20.830   4.853  16.193  4.00  1.00            
ATOM   2416    O PRO A 324      21.419   4.694  17.261  4.00  1.00            
ATOM   2417    N VAL A 325      19.594   4.373  15.964  4.00  1.00            
ATOM   2418   CA VAL A 325      18.912   3.690  17.024  4.00  1.00            
ATOM   2419   CB VAL A 325      17.425   3.872  17.012  4.00  1.00            
ATOM   2420  CG1 VAL A 325      17.125   5.366  17.213  4.00  1.00            
ATOM   2421  CG2 VAL A 325      16.865   3.276  15.711  4.00  1.00            
ATOM   2422    C VAL A 325      19.179   2.234  16.982  4.00  1.00            
ATOM   2423    O VAL A 325      19.441   1.655  15.930  4.00  1.00            
ATOM   2424    N ALA A 326      19.129   1.614  18.173  1.00  1.00            
ATOM   2425   CA ALA A 326      19.344   0.212  18.260  1.00  1.00            
ATOM   2426   CB ALA A 326      19.618  -0.279  19.692  1.00  1.00            
ATOM   2427    C ALA A 326      18.080  -0.457  17.766  1.00  1.00            
ATOM   2428    O ALA A 326      18.099  -0.962  16.611  1.00  1.00            
ATOM   2429  OXT ALA A 326      17.079  -0.467  18.530  1.00  1.00            
ATOM   2430    N LYS B   1      -1.802  17.346   5.699  4.00  0.00            
ATOM   2431   CA LYS B   1      -1.017  16.729   6.789  4.00  0.00            
ATOM   2432   CB LYS B   1       0.483  16.808   6.453  4.00  0.00            
ATOM   2433   CG LYS B   1       1.357  15.868   7.281  4.00  0.00            
ATOM   2434   CD LYS B   1       2.700  15.572   6.610  4.00  0.00            
ATOM   2435   CE LYS B   1       2.607  14.512   5.507  4.00  0.00            
ATOM   2436   NZ LYS B   1       2.310  13.187   6.097  4.00  0.00            
ATOM   2437    C LYS B   1      -1.300  17.456   8.073  4.00  0.00            
ATOM   2438    O LYS B   1      -1.855  18.556   8.088  4.00  0.00            
ATOM   2439    N PRO B   2      -0.957  16.811   9.149  4.00  0.00            
ATOM   2440   CA PRO B   2      -1.166  17.343  10.473  4.00  0.00            
ATOM   2441   CD PRO B   2      -1.077  15.358   9.139  4.00  0.00            
ATOM   2442   CB PRO B   2      -1.101  16.153  11.426  4.00  0.00            
ATOM   2443   CG PRO B   2      -1.519  14.959  10.554  4.00  0.00            
ATOM   2444    C PRO B   2      -0.086  18.329  10.783  4.00  0.00            
ATOM   2445    O PRO B   2       0.695  18.669   9.896  4.00  0.00            
ATOM   2446    N ALA B   3      -0.028  18.745  12.060  4.00  0.00            
ATOM   2447   CA ALA B   3       0.827  19.783  12.553  4.00  0.00            
ATOM   2448   CB ALA B   3       0.812  19.912  14.085  4.00  0.00            
ATOM   2449    C ALA B   3       2.263  19.636  12.130  4.00  0.00            
ATOM   2450    O ALA B   3       2.862  18.563  12.202  4.00  0.00            
ATOM   2451    N GLU B   4       2.824  20.771  11.645  4.00  0.00            
ATOM   2452   CA GLU B   4       4.207  20.980  11.293  4.00  0.00            
ATOM   2453   CB GLU B   4       4.477  20.754   9.794  4.00  0.00            
ATOM   2454   CG GLU B   4       5.934  20.956   9.376  4.00  0.00            
ATOM   2455   CD GLU B   4       6.062  20.525   7.922  4.00  0.00            
ATOM   2456  OE1 GLU B   4       5.644  19.377   7.606  4.00  0.00            
ATOM   2457  OE2 GLU B   4       6.575  21.336   7.109  4.00  0.00            
ATOM   2458    C GLU B   4       4.425  22.424  11.606  4.00  0.00            
ATOM   2459    O GLU B   4       3.990  23.304  10.865  4.00  0.00            
ATOM   2460    N PHE B   5       5.100  22.707  12.732  4.00  0.00            
ATOM   2461   CA PHE B   5       5.274  24.070  13.141  4.00  0.00            
ATOM   2462   CB PHE B   5       4.552  24.383  14.457  4.00  0.00            
ATOM   2463   CG PHE B   5       5.313  25.480  15.113  4.00  0.00            
ATOM   2464  CD1 PHE B   5       5.266  26.773  14.652  4.00  0.00            
ATOM   2465  CD2 PHE B   5       6.089  25.198  16.213  4.00  0.00            
ATOM   2466  CE1 PHE B   5       5.979  27.768  15.277  4.00  0.00            
ATOM   2467  CE2 PHE B   5       6.804  26.187  16.843  4.00  0.00            
ATOM   2468   CZ PHE B   5       6.751  27.478  16.376  4.00  0.00            
ATOM   2469    C PHE B   5       6.714  24.345  13.363  4.00  0.00            
ATOM   2470    O PHE B   5       7.411  23.577  14.022  4.00  0.00            
ATOM   2471    N ILE B   6       7.193  25.458  12.779  4.00  0.00            
ATOM   2472   CA ILE B   6       8.530  25.905  13.013  4.00  0.00            
ATOM   2473   CB ILE B   6       9.492  25.633  11.891  4.00  0.00            
ATOM   2474  CG1 ILE B   6       9.624  24.127  11.621  4.00  0.00            
ATOM   2475  CG2 ILE B   6      10.826  26.312  12.249  4.00  0.00            
ATOM   2476  CD1 ILE B   6      10.415  23.821  10.350  4.00  0.00            
ATOM   2477    C ILE B   6       8.447  27.389  13.112  4.00  0.00            
ATOM   2478    O ILE B   6       7.621  28.008  12.442  4.00  0.00            
ATOM   2479    N ARG B   7       9.285  28.013  13.963  4.00  0.00            
ATOM   2480   CA ARG B   7       9.217  29.440  14.026  4.00  0.00            
ATOM   2481   CB ARG B   7       8.509  29.959  15.284  4.00  0.00            
ATOM   2482   CG ARG B   7       8.282  31.462  15.225  4.00  0.00            
ATOM   2483   CD ARG B   7       7.576  32.040  16.444  4.00  0.00            
ATOM   2484   NE ARG B   7       7.922  33.481  16.424  4.00  0.00            
ATOM   2485   CZ ARG B   7       9.150  33.831  16.900  4.00  0.00            
ATOM   2486  NH1 ARG B   7       9.929  32.876  17.490  4.00  0.00            
ATOM   2487  NH2 ARG B   7       9.602  35.111  16.775  4.00  0.00            
ATOM   2488    C ARG B   7      10.619  29.987  13.964  4.00  0.00            
ATOM   2489    O ARG B   7      11.520  29.473  14.619  4.00  0.00            
ATOM   2490    N LEU B   8      10.881  31.026  13.137  4.00  0.00            
ATOM   2491   CA LEU B   8      12.222  31.544  13.200  4.00  0.00            
ATOM   2492   CB LEU B   8      13.261  30.885  12.281  4.00  0.00            
ATOM   2493   CG LEU B   8      14.677  31.269  12.760  4.00  0.00            
ATOM   2494  CD1 LEU B   8      14.955  30.640  14.137  4.00  0.00            
ATOM   2495  CD2 LEU B   8      15.770  30.943  11.733  4.00  0.00            
ATOM   2496    C LEU B   8      12.222  33.036  12.914  4.00  0.00            
ATOM   2497    O LEU B   8      12.697  33.431  11.816  4.00  0.00            
ATOM   2498  OXT LEU B   8      11.762  33.803  13.801  4.00  0.00            
END
