# Supplementary material for: Integrative modeling of diverse protein-peptide systems using CABS-dock
Source: PLoS Comput Biol. 2023 Jul 5;19(7):e1011275. doi: 10.1371/journal.pcbi.1011275 (PMC10351741; doi:10.1371/journal.pcbi.1011275)
Supplement: S1 File — Files in pdb format containing atomic coordinates of the structures obtained in this study: the highest-scored amyloid models and 10 examples of the docked peptide for each enzyme-substrate complex. (ZIP) [file pcbi.1011275.s006.zip › 1_pepsin_KPAEFIRL/364.pdb]

CRYST1    0.000    0.000    0.000   0.00   0.00   0.00 P 1           1
ATOM      1    N ILE A   1      16.165  12.405  36.077  1.00  1.00            
ATOM      2   CA ILE A   1      15.568  11.758  34.888  1.00  1.00            
ATOM      3   CB ILE A   1      16.147  10.375  34.725  1.00  1.00            
ATOM      4  CG1 ILE A   1      15.673   9.726  33.416  1.00  1.00            
ATOM      5  CG2 ILE A   1      15.854   9.552  35.991  1.00  1.00            
ATOM      6  CD1 ILE A   1      16.271  10.369  32.166  1.00  1.00            
ATOM      7    C ILE A   1      14.075  11.701  35.006  1.00  1.00            
ATOM      8    O ILE A   1      13.519  10.968  35.822  1.00  1.00            
ATOM      9    N GLY A   2      13.377  12.517  34.191  4.00  1.00            
ATOM     10   CA GLY A   2      11.945  12.494  34.207  4.00  1.00            
ATOM     11    C GLY A   2      11.562  11.794  32.943  4.00  1.00            
ATOM     12    O GLY A   2      11.966  12.203  31.856  4.00  1.00            
ATOM     13    N ASP A   3      10.756  10.717  33.046  4.00  1.00            
ATOM     14   CA ASP A   3      10.449   9.973  31.860  4.00  1.00            
ATOM     15   CB ASP A   3      10.693   8.462  32.006  4.00  1.00            
ATOM     16   CG ASP A   3      12.194   8.263  32.169  4.00  1.00            
ATOM     17  OD1 ASP A   3      12.815   9.049  32.934  4.00  1.00            
ATOM     18  OD2 ASP A   3      12.737   7.315  31.540  4.00  1.00            
ATOM     19    C ASP A   3       9.017  10.173  31.481  4.00  1.00            
ATOM     20    O ASP A   3       8.111  10.014  32.297  4.00  1.00            
ATOM     21    N GLU A   4       8.796  10.570  30.212  4.00  1.00            
ATOM     22   CA GLU A   4       7.474  10.709  29.667  4.00  1.00            
ATOM     23   CB GLU A   4       7.127  12.132  29.195  4.00  1.00            
ATOM     24   CG GLU A   4       6.648  13.070  30.309  4.00  1.00            
ATOM     25   CD GLU A   4       5.125  13.007  30.326  4.00  1.00            
ATOM     26  OE1 GLU A   4       4.556  12.263  29.483  4.00  1.00            
ATOM     27  OE2 GLU A   4       4.511  13.706  31.174  4.00  1.00            
ATOM     28    C GLU A   4       7.420   9.843  28.456  4.00  1.00            
ATOM     29    O GLU A   4       8.291   9.889  27.587  4.00  1.00            
ATOM     30    N PRO A   5       6.418   9.023  28.417  4.00  1.00            
ATOM     31   CA PRO A   5       6.251   8.143  27.299  4.00  1.00            
ATOM     32   CD PRO A   5       5.848   8.474  29.637  4.00  1.00            
ATOM     33   CB PRO A   5       5.438   6.955  27.810  4.00  1.00            
ATOM     34   CG PRO A   5       4.835   7.433  29.140  4.00  1.00            
ATOM     35    C PRO A   5       5.529   8.939  26.261  4.00  1.00            
ATOM     36    O PRO A   5       5.087  10.048  26.564  4.00  1.00            
ATOM     37    N LEU A   6       5.412   8.407  25.029  4.00  1.00            
ATOM     38   CA LEU A   6       4.829   9.216  24.007  4.00  1.00            
ATOM     39   CB LEU A   6       5.965   9.757  23.117  4.00  1.00            
ATOM     40   CG LEU A   6       5.635  10.877  22.119  4.00  1.00            
ATOM     41  CD1 LEU A   6       4.712  10.417  20.992  4.00  1.00            
ATOM     42  CD2 LEU A   6       5.165  12.146  22.841  4.00  1.00            
ATOM     43    C LEU A   6       3.919   8.340  23.192  4.00  1.00            
ATOM     44    O LEU A   6       4.100   7.125  23.144  4.00  1.00            
ATOM     45    N GLU A   7       2.896   8.942  22.549  4.00  1.00            
ATOM     46   CA GLU A   7       1.984   8.215  21.708  4.00  1.00            
ATOM     47   CB GLU A   7       0.518   8.640  21.888  4.00  1.00            
ATOM     48   CG GLU A   7      -0.041   8.298  23.271  4.00  1.00            
ATOM     49   CD GLU A   7      -0.191   6.785  23.353  4.00  1.00            
ATOM     50  OE1 GLU A   7      -0.183   6.131  22.276  4.00  1.00            
ATOM     51  OE2 GLU A   7      -0.316   6.263  24.493  4.00  1.00            
ATOM     52    C GLU A   7       2.363   8.479  20.276  4.00  1.00            
ATOM     53    O GLU A   7       2.378   9.621  19.819  4.00  1.00            
ATOM     54    N ASN A   8       2.645   7.396  19.525  4.00  1.00            
ATOM     55   CA ASN A   8       3.179   7.452  18.192  4.00  1.00            
ATOM     56   CB ASN A   8       3.623   6.074  17.671  4.00  1.00            
ATOM     57   CG ASN A   8       4.577   6.299  16.504  4.00  1.00            
ATOM     58  OD1 ASN A   8       4.872   5.381  15.740  4.00  1.00            
ATOM     59  ND2 ASN A   8       5.090   7.551  16.370  4.00  1.00            
ATOM     60    C ASN A   8       2.245   8.034  17.174  4.00  1.00            
ATOM     61    O ASN A   8       2.703   8.726  16.267  4.00  1.00            
ATOM     62    N TYR A   9       0.925   7.763  17.225  4.00  1.00            
ATOM     63   CA TYR A   9       0.110   8.288  16.156  4.00  1.00            
ATOM     64   CB TYR A   9       0.186   9.810  15.945  4.00  1.00            
ATOM     65   CG TYR A   9      -1.045  10.144  15.172  4.00  1.00            
ATOM     66  CD1 TYR A   9      -2.262  10.117  15.817  4.00  1.00            
ATOM     67  CD2 TYR A   9      -1.005  10.485  13.840  4.00  1.00            
ATOM     68  CE1 TYR A   9      -3.427  10.411  15.149  4.00  1.00            
ATOM     69  CE2 TYR A   9      -2.168  10.782  13.166  4.00  1.00            
ATOM     70   CZ TYR A   9      -3.378  10.743  13.818  4.00  1.00            
ATOM     71   OH TYR A   9      -4.568  11.046  13.123  4.00  1.00            
ATOM     72    C TYR A   9       0.533   7.562  14.921  4.00  1.00            
ATOM     73    O TYR A   9       1.385   6.676  14.981  4.00  1.00            
ATOM     74    N LEU A  10      -0.149   7.796  13.785  3.00  1.00            
ATOM     75   CA LEU A  10       0.301   7.095  12.621  3.00  1.00            
ATOM     76   CB LEU A  10      -0.695   7.124  11.447  3.00  1.00            
ATOM     77   CG LEU A  10      -2.044   6.438  11.725  3.00  1.00            
ATOM     78  CD1 LEU A  10      -2.839   7.186  12.806  3.00  1.00            
ATOM     79  CD2 LEU A  10      -2.844   6.244  10.428  3.00  1.00            
ATOM     80    C LEU A  10       1.533   7.766  12.122  3.00  1.00            
ATOM     81    O LEU A  10       1.536   8.411  11.075  3.00  1.00            
ATOM     82    N ASP A  11       2.611   7.626  12.904  3.00  1.00            
ATOM     83   CA ASP A  11       3.920   8.087  12.611  3.00  1.00            
ATOM     84   CB ASP A  11       4.684   7.210  11.594  3.00  1.00            
ATOM     85   CG ASP A  11       3.998   7.210  10.232  3.00  1.00            
ATOM     86  OD1 ASP A  11       3.672   8.308   9.706  3.00  1.00            
ATOM     87  OD2 ASP A  11       3.791   6.089   9.695  3.00  1.00            
ATOM     88    C ASP A  11       3.893   9.505  12.158  3.00  1.00            
ATOM     89    O ASP A  11       4.756   9.932  11.391  3.00  1.00            
ATOM     90    N THR A  12       2.908  10.283  12.628  3.00  1.00            
ATOM     91   CA THR A  12       2.897  11.670  12.289  3.00  1.00            
ATOM     92   CB THR A  12       1.582  12.184  11.807  3.00  1.00            
ATOM     93  OG1 THR A  12       1.131  11.423  10.695  3.00  1.00            
ATOM     94  CG2 THR A  12       1.827  13.632  11.358  3.00  1.00            
ATOM     95    C THR A  12       3.224  12.349  13.578  3.00  1.00            
ATOM     96    O THR A  12       4.383  12.645  13.866  3.00  1.00            
ATOM     97    N GLU A  13       2.185  12.597  14.401  4.00  1.00            
ATOM     98   CA GLU A  13       2.363  13.280  15.647  4.00  1.00            
ATOM     99   CB GLU A  13       1.085  13.948  16.181  4.00  1.00            
ATOM    100   CG GLU A  13      -0.066  12.975  16.429  4.00  1.00            
ATOM    101   CD GLU A  13      -1.220  13.788  16.995  4.00  1.00            
ATOM    102  OE1 GLU A  13      -0.960  14.910  17.505  4.00  1.00            
ATOM    103  OE2 GLU A  13      -2.377  13.293  16.932  4.00  1.00            
ATOM    104    C GLU A  13       2.885  12.391  16.718  4.00  1.00            
ATOM    105    O GLU A  13       2.616  11.195  16.762  4.00  1.00            
ATOM    106    N TYR A  14       3.663  13.011  17.620  4.00  1.00            
ATOM    107   CA TYR A  14       4.300  12.401  18.747  4.00  1.00            
ATOM    108   CB TYR A  14       5.803  12.747  18.622  4.00  1.00            
ATOM    109   CG TYR A  14       6.747  12.039  19.530  4.00  1.00            
ATOM    110  CD1 TYR A  14       7.097  10.728  19.294  4.00  1.00            
ATOM    111  CD2 TYR A  14       7.344  12.708  20.575  4.00  1.00            
ATOM    112  CE1 TYR A  14       7.987  10.078  20.116  4.00  1.00            
ATOM    113  CE2 TYR A  14       8.237  12.064  21.401  4.00  1.00            
ATOM    114   CZ TYR A  14       8.554  10.747  21.173  4.00  1.00            
ATOM    115   OH TYR A  14       9.470  10.085  22.017  4.00  1.00            
ATOM    116    C TYR A  14       3.700  13.154  19.911  4.00  1.00            
ATOM    117    O TYR A  14       4.031  14.321  20.114  4.00  1.00            
ATOM    118    N PHE A  15       2.796  12.533  20.708  4.00  1.00            
ATOM    119   CA PHE A  15       2.180  13.305  21.760  4.00  1.00            
ATOM    120   CB PHE A  15       0.733  13.753  21.468  4.00  1.00            
ATOM    121   CG PHE A  15      -0.098  12.578  21.098  4.00  1.00            
ATOM    122  CD1 PHE A  15      -0.756  11.834  22.050  4.00  1.00            
ATOM    123  CD2 PHE A  15      -0.223  12.227  19.774  4.00  1.00            
ATOM    124  CE1 PHE A  15      -1.523  10.755  21.679  4.00  1.00            
ATOM    125  CE2 PHE A  15      -0.986  11.150  19.397  4.00  1.00            
ATOM    126   CZ PHE A  15      -1.639  10.411  20.352  4.00  1.00            
ATOM    127    C PHE A  15       2.277  12.637  23.095  4.00  1.00            
ATOM    128    O PHE A  15       2.333  11.414  23.202  4.00  1.00            
ATOM    129    N GLY A  16       2.330  13.465  24.163  4.00  1.00            
ATOM    130   CA GLY A  16       2.485  12.986  25.507  4.00  1.00            
ATOM    131    C GLY A  16       1.413  13.617  26.347  4.00  1.00            
ATOM    132    O GLY A  16       0.588  14.378  25.846  4.00  1.00            
ATOM    133    N THR A  17       1.400  13.312  27.664  4.00  1.00            
ATOM    134   CA THR A  17       0.376  13.830  28.530  4.00  1.00            
ATOM    135   CB THR A  17      -0.369  12.747  29.256  4.00  1.00            
ATOM    136  OG1 THR A  17      -1.423  13.302  30.030  4.00  1.00            
ATOM    137  CG2 THR A  17       0.615  11.984  30.157  4.00  1.00            
ATOM    138    C THR A  17       1.001  14.723  29.559  4.00  1.00            
ATOM    139    O THR A  17       2.117  14.486  30.020  4.00  1.00            
ATOM    140    N ILE A  18       0.275  15.799  29.933  4.00  1.00            
ATOM    141   CA ILE A  18       0.740  16.747  30.907  4.00  1.00            
ATOM    142   CB ILE A  18       1.088  18.080  30.308  4.00  1.00            
ATOM    143  CG1 ILE A  18       2.194  17.921  29.253  4.00  1.00            
ATOM    144  CG2 ILE A  18       1.467  19.032  31.454  4.00  1.00            
ATOM    145  CD1 ILE A  18       3.495  17.347  29.811  4.00  1.00            
ATOM    146    C ILE A  18      -0.377  16.983  31.866  4.00  1.00            
ATOM    147    O ILE A  18      -1.549  16.852  31.516  4.00  1.00            
ATOM    148    N GLY A  19      -0.032  17.316  33.122  4.00  1.00            
ATOM    149   CA GLY A  19      -1.047  17.610  34.085  4.00  1.00            
ATOM    150    C GLY A  19      -0.869  19.048  34.445  4.00  1.00            
ATOM    151    O GLY A  19       0.231  19.483  34.782  4.00  1.00            
ATOM    152    N ILE A  20      -1.964  19.829  34.382  4.00  1.00            
ATOM    153   CA ILE A  20      -1.871  21.222  34.707  4.00  1.00            
ATOM    154   CB ILE A  20      -2.259  22.128  33.580  4.00  1.00            
ATOM    155  CG1 ILE A  20      -2.069  23.597  33.992  4.00  1.00            
ATOM    156  CG2 ILE A  20      -3.690  21.767  33.153  4.00  1.00            
ATOM    157  CD1 ILE A  20      -2.123  24.575  32.820  4.00  1.00            
ATOM    158    C ILE A  20      -2.813  21.486  35.825  4.00  1.00            
ATOM    159    O ILE A  20      -3.952  21.023  35.821  4.00  1.00            
ATOM    160    N GLY A  21      -2.331  22.233  36.829  3.00  1.00            
ATOM    161   CA GLY A  21      -3.168  22.563  37.933  3.00  1.00            
ATOM    162    C GLY A  21      -2.975  21.519  38.981  3.00  1.00            
ATOM    163    O GLY A  21      -2.469  20.434  38.707  3.00  1.00            
ATOM    164    N THR A  22      -3.383  21.839  40.224  3.00  1.00            
ATOM    165   CA THR A  22      -3.117  20.963  41.323  3.00  1.00            
ATOM    166   CB THR A  22      -3.339  21.607  42.669  3.00  1.00            
ATOM    167  OG1 THR A  22      -4.690  22.019  42.827  3.00  1.00            
ATOM    168  CG2 THR A  22      -2.397  22.822  42.781  3.00  1.00            
ATOM    169    C THR A  22      -3.814  19.638  41.323  3.00  1.00            
ATOM    170    O THR A  22      -3.121  18.621  41.350  3.00  1.00            
ATOM    171    N PRO A  23      -5.123  19.559  41.271  3.00  1.00            
ATOM    172   CA PRO A  23      -5.781  18.276  41.256  3.00  1.00            
ATOM    173   CD PRO A  23      -5.962  20.599  40.695  3.00  1.00            
ATOM    174   CB PRO A  23      -7.267  18.596  41.132  3.00  1.00            
ATOM    175   CG PRO A  23      -7.262  19.886  40.288  3.00  1.00            
ATOM    176    C PRO A  23      -5.292  17.577  40.060  3.00  1.00            
ATOM    177    O PRO A  23      -5.273  16.349  40.025  3.00  1.00            
ATOM    178    N ALA A  24      -4.940  18.393  39.063  3.00  1.00            
ATOM    179   CA ALA A  24      -4.409  17.993  37.813  3.00  1.00            
ATOM    180   CB ALA A  24      -3.686  16.634  37.814  3.00  1.00            
ATOM    181    C ALA A  24      -5.537  17.928  36.855  3.00  1.00            
ATOM    182    O ALA A  24      -6.549  17.267  37.090  3.00  1.00            
ATOM    183    N GLN A  25      -5.369  18.664  35.749  4.00  1.00            
ATOM    184   CA GLN A  25      -6.274  18.614  34.655  4.00  1.00            
ATOM    185   CB GLN A  25      -6.877  19.968  34.246  4.00  1.00            
ATOM    186   CG GLN A  25      -8.066  20.399  35.108  4.00  1.00            
ATOM    187   CD GLN A  25      -7.594  20.631  36.534  4.00  1.00            
ATOM    188  OE1 GLN A  25      -7.067  21.692  36.865  4.00  1.00            
ATOM    189  NE2 GLN A  25      -7.797  19.608  37.406  4.00  1.00            
ATOM    190    C GLN A  25      -5.382  18.141  33.552  4.00  1.00            
ATOM    191    O GLN A  25      -4.257  18.622  33.414  4.00  1.00            
ATOM    192    N ASP A  26      -5.842  17.168  32.745  4.00  1.00            
ATOM    193   CA ASP A  26      -4.968  16.592  31.763  4.00  1.00            
ATOM    194   CB ASP A  26      -5.439  15.223  31.241  4.00  1.00            
ATOM    195   CG ASP A  26      -5.245  14.192  32.340  4.00  1.00            
ATOM    196  OD1 ASP A  26      -4.367  14.415  33.215  4.00  1.00            
ATOM    197  OD2 ASP A  26      -5.973  13.163  32.318  4.00  1.00            
ATOM    198    C ASP A  26      -4.845  17.472  30.573  4.00  1.00            
ATOM    199    O ASP A  26      -5.640  18.383  30.348  4.00  1.00            
ATOM    200    N PHE A  27      -3.781  17.203  29.793  4.00  1.00            
ATOM    201   CA PHE A  27      -3.500  17.911  28.587  4.00  1.00            
ATOM    202   CB PHE A  27      -2.784  19.239  28.903  4.00  1.00            
ATOM    203   CG PHE A  27      -2.192  19.890  27.701  4.00  1.00            
ATOM    204  CD1 PHE A  27      -2.963  20.382  26.674  4.00  1.00            
ATOM    205  CD2 PHE A  27      -0.827  20.053  27.642  4.00  1.00            
ATOM    206  CE1 PHE A  27      -2.364  20.996  25.595  4.00  1.00            
ATOM    207  CE2 PHE A  27      -0.231  20.666  26.567  4.00  1.00            
ATOM    208   CZ PHE A  27      -1.000  21.138  25.535  4.00  1.00            
ATOM    209    C PHE A  27      -2.611  17.021  27.768  4.00  1.00            
ATOM    210    O PHE A  27      -1.645  16.463  28.282  4.00  1.00            
ATOM    211    N THR A  28      -2.920  16.846  26.467  4.00  1.00            
ATOM    212   CA THR A  28      -2.069  16.051  25.621  4.00  1.00            
ATOM    213   CB THR A  28      -2.819  15.154  24.680  4.00  1.00            
ATOM    214  OG1 THR A  28      -3.643  14.255  25.408  4.00  1.00            
ATOM    215  CG2 THR A  28      -1.806  14.370  23.832  4.00  1.00            
ATOM    216    C THR A  28      -1.341  17.059  24.810  4.00  1.00            
ATOM    217    O THR A  28      -1.947  17.857  24.097  4.00  1.00            
ATOM    218    N VAL A  29      -0.006  17.062  24.920  4.00  1.00            
ATOM    219   CA VAL A  29       0.750  18.053  24.227  4.00  1.00            
ATOM    220   CB VAL A  29       1.604  18.860  25.149  4.00  1.00            
ATOM    221  CG1 VAL A  29       2.721  17.960  25.707  4.00  1.00            
ATOM    222  CG2 VAL A  29       2.092  20.094  24.389  4.00  1.00            
ATOM    223    C VAL A  29       1.685  17.320  23.317  4.00  1.00            
ATOM    224    O VAL A  29       2.039  16.170  23.575  4.00  1.00            
ATOM    225    N ILE A  30       2.099  17.969  22.210  4.00  1.00            
ATOM    226   CA ILE A  30       3.025  17.353  21.302  4.00  1.00            
ATOM    227   CB ILE A  30       2.712  17.599  19.854  4.00  1.00            
ATOM    228  CG1 ILE A  30       1.369  16.950  19.478  4.00  1.00            
ATOM    229  CG2 ILE A  30       3.902  17.104  19.015  4.00  1.00            
ATOM    230  CD1 ILE A  30       0.858  17.364  18.098  4.00  1.00            
ATOM    231    C ILE A  30       4.354  17.986  21.584  4.00  1.00            
ATOM    232    O ILE A  30       4.482  19.210  21.561  4.00  1.00            
ATOM    233    N PHE A  31       5.382  17.164  21.883  4.00  1.00            
ATOM    234   CA PHE A  31       6.676  17.712  22.179  4.00  1.00            
ATOM    235   CB PHE A  31       7.686  16.650  22.645  4.00  1.00            
ATOM    236   CG PHE A  31       7.265  16.274  24.026  4.00  1.00            
ATOM    237  CD1 PHE A  31       6.108  15.557  24.237  4.00  1.00            
ATOM    238  CD2 PHE A  31       8.031  16.630  25.112  4.00  1.00            
ATOM    239  CE1 PHE A  31       5.718  15.211  25.510  4.00  1.00            
ATOM    240  CE2 PHE A  31       7.647  16.286  26.386  4.00  1.00            
ATOM    241   CZ PHE A  31       6.488  15.576  26.589  4.00  1.00            
ATOM    242    C PHE A  31       7.172  18.386  20.926  4.00  1.00            
ATOM    243    O PHE A  31       7.132  17.803  19.844  4.00  1.00            
ATOM    244    N ASP A  32       7.632  19.655  21.044  4.00  1.00            
ATOM    245   CA ASP A  32       8.075  20.411  19.897  4.00  1.00            
ATOM    246   CB ASP A  32       7.152  21.611  19.610  4.00  1.00            
ATOM    247   CG ASP A  32       7.369  22.094  18.184  4.00  1.00            
ATOM    248  OD1 ASP A  32       8.522  22.001  17.686  4.00  1.00            
ATOM    249  OD2 ASP A  32       6.373  22.556  17.566  4.00  1.00            
ATOM    250    C ASP A  32       9.438  20.939  20.196  4.00  1.00            
ATOM    251    O ASP A  32       9.601  21.848  21.008  4.00  1.00            
ATOM    252    N THR A  33      10.467  20.367  19.546  3.00  1.00            
ATOM    253   CA THR A  33      11.793  20.862  19.750  3.00  1.00            
ATOM    254   CB THR A  33      12.853  20.041  19.083  3.00  1.00            
ATOM    255  OG1 THR A  33      14.143  20.469  19.493  3.00  1.00            
ATOM    256  CG2 THR A  33      12.702  20.210  17.573  3.00  1.00            
ATOM    257    C THR A  33      11.818  22.254  19.184  3.00  1.00            
ATOM    258    O THR A  33      12.481  23.142  19.716  3.00  1.00            
ATOM    259    N GLY A  34      11.064  22.482  18.086  3.00  1.00            
ATOM    260   CA GLY A  34      11.072  23.746  17.395  3.00  1.00            
ATOM    261    C GLY A  34      10.609  24.868  18.260  3.00  1.00            
ATOM    262    O GLY A  34      11.264  25.907  18.326  3.00  1.00            
ATOM    263    N SER A  35       9.485  24.707  18.973  1.00  1.00            
ATOM    264   CA SER A  35       9.018  25.867  19.668  1.00  1.00            
ATOM    265   CB SER A  35       7.486  26.004  19.692  1.00  1.00            
ATOM    266   OG SER A  35       7.110  27.175  20.401  1.00  1.00            
ATOM    267    C SER A  35       9.452  25.839  21.068  1.00  1.00            
ATOM    268    O SER A  35       9.852  24.805  21.595  1.00  1.00            
ATOM    269    N SER A  36       9.507  27.044  21.648  1.00  1.00            
ATOM    270   CA SER A  36       9.834  27.185  23.019  1.00  1.00            
ATOM    271   CB SER A  36      10.538  28.521  23.297  1.00  1.00            
ATOM    272   OG SER A  36       9.673  29.596  22.964  1.00  1.00            
ATOM    273    C SER A  36       8.676  27.115  23.956  1.00  1.00            
ATOM    274    O SER A  36       8.638  26.293  24.871  1.00  1.00            
ATOM    275    N ASN A  37       7.685  27.991  23.720  1.00  1.00            
ATOM    276   CA ASN A  37       6.677  28.235  24.706  1.00  1.00            
ATOM    277   CB ASN A  37       5.976  29.593  24.498  1.00  1.00            
ATOM    278   CG ASN A  37       5.564  30.203  25.838  1.00  1.00            
ATOM    279  OD1 ASN A  37       5.102  29.527  26.755  1.00  1.00            
ATOM    280  ND2 ASN A  37       5.763  31.542  25.966  1.00  1.00            
ATOM    281    C ASN A  37       5.678  27.166  24.681  1.00  1.00            
ATOM    282    O ASN A  37       5.579  26.375  23.744  1.00  1.00            
ATOM    283    N LEU A  38       4.913  27.121  25.774  4.00  1.00            
ATOM    284   CA LEU A  38       3.962  26.096  25.900  4.00  1.00            
ATOM    285   CB LEU A  38       4.241  25.161  27.097  4.00  1.00            
ATOM    286   CG LEU A  38       4.581  25.857  28.438  4.00  1.00            
ATOM    287  CD1 LEU A  38       5.917  26.613  28.362  4.00  1.00            
ATOM    288  CD2 LEU A  38       3.438  26.741  28.956  4.00  1.00            
ATOM    289    C LEU A  38       2.604  26.639  26.049  4.00  1.00            
ATOM    290    O LEU A  38       2.461  27.731  26.597  4.00  1.00            
ATOM    291    N TRP A  39       1.624  25.934  25.420  4.00  1.00            
ATOM    292   CA TRP A  39       0.265  26.071  25.837  4.00  1.00            
ATOM    293   CB TRP A  39      -0.146  27.123  26.846  4.00  1.00            
ATOM    294   CG TRP A  39      -0.376  26.409  28.159  4.00  1.00            
ATOM    295  CD2 TRP A  39       0.394  25.278  28.614  4.00  1.00            
ATOM    296  CD1 TRP A  39      -1.432  26.513  29.011  4.00  1.00            
ATOM    297  NE1 TRP A  39      -1.356  25.546  29.985  4.00  1.00            
ATOM    298  CE2 TRP A  39      -0.244  24.770  29.745  4.00  1.00            
ATOM    299  CE3 TRP A  39       1.514  24.683  28.111  4.00  1.00            
ATOM    300  CZ2 TRP A  39       0.234  23.664  30.391  4.00  1.00            
ATOM    301  CZ3 TRP A  39       2.016  23.591  28.782  4.00  1.00            
ATOM    302  CH2 TRP A  39       1.386  23.090  29.903  4.00  1.00            
ATOM    303    C TRP A  39      -0.878  25.453  25.145  4.00  1.00            
ATOM    304    O TRP A  39      -0.917  25.168  23.948  4.00  1.00            
ATOM    305    N VAL A  40      -1.844  25.237  26.062  4.00  1.00            
ATOM    306   CA VAL A  40      -3.071  24.529  26.009  4.00  1.00            
ATOM    307   CB VAL A  40      -3.403  23.865  27.314  4.00  1.00            
ATOM    308  CG1 VAL A  40      -2.196  23.015  27.742  4.00  1.00            
ATOM    309  CG2 VAL A  40      -3.827  24.937  28.329  4.00  1.00            
ATOM    310    C VAL A  40      -4.200  25.472  25.734  4.00  1.00            
ATOM    311    O VAL A  40      -4.077  26.693  25.772  4.00  1.00            
ATOM    312    N PRO A  41      -5.298  24.849  25.417  1.00  1.00            
ATOM    313   CA PRO A  41      -6.522  25.544  25.120  1.00  1.00            
ATOM    314   CD PRO A  41      -5.208  23.588  24.688  1.00  1.00            
ATOM    315   CB PRO A  41      -7.429  24.519  24.451  1.00  1.00            
ATOM    316   CG PRO A  41      -6.449  23.540  23.786  1.00  1.00            
ATOM    317    C PRO A  41      -7.085  26.064  26.411  1.00  1.00            
ATOM    318    O PRO A  41      -6.669  25.588  27.469  1.00  1.00            
ATOM    319    N SER A  42      -8.017  27.034  26.356  4.00  1.00            
ATOM    320   CA SER A  42      -8.534  27.576  27.578  4.00  1.00            
ATOM    321   CB SER A  42      -8.101  29.032  27.831  4.00  1.00            
ATOM    322   OG SER A  42      -8.663  29.885  26.845  4.00  1.00            
ATOM    323    C SER A  42     -10.014  27.583  27.524  4.00  1.00            
ATOM    324    O SER A  42     -10.631  27.351  26.486  4.00  1.00            
ATOM    325    N VAL A  43     -10.606  27.839  28.698  3.00  1.00            
ATOM    326   CA VAL A  43     -12.020  27.901  28.834  3.00  1.00            
ATOM    327   CB VAL A  43     -12.469  28.079  30.255  3.00  1.00            
ATOM    328  CG1 VAL A  43     -12.076  26.824  31.053  3.00  1.00            
ATOM    329  CG2 VAL A  43     -11.857  29.377  30.805  3.00  1.00            
ATOM    330    C VAL A  43     -12.529  29.069  28.030  3.00  1.00            
ATOM    331    O VAL A  43     -13.594  28.993  27.419  3.00  1.00            
ATOM    332    N TYR A  44     -11.763  30.180  27.993  3.00  1.00            
ATOM    333   CA TYR A  44     -12.194  31.405  27.367  3.00  1.00            
ATOM    334   CB TYR A  44     -11.140  32.518  27.489  3.00  1.00            
ATOM    335   CG TYR A  44     -11.757  33.787  27.011  3.00  1.00            
ATOM    336  CD1 TYR A  44     -12.501  34.556  27.876  3.00  1.00            
ATOM    337  CD2 TYR A  44     -11.595  34.209  25.713  3.00  1.00            
ATOM    338  CE1 TYR A  44     -13.076  35.729  27.453  3.00  1.00            
ATOM    339  CE2 TYR A  44     -12.168  35.384  25.283  3.00  1.00            
ATOM    340   CZ TYR A  44     -12.910  36.145  26.154  3.00  1.00            
ATOM    341   OH TYR A  44     -13.500  37.350  25.719  3.00  1.00            
ATOM    342    C TYR A  44     -12.450  31.195  25.911  3.00  1.00            
ATOM    343    O TYR A  44     -13.479  31.614  25.381  3.00  1.00            
ATOM    344    N CYS A  45     -11.517  30.517  25.231  1.00  1.00            
ATOM    345   CA CYS A  45     -11.563  30.305  23.814  1.00  1.00            
ATOM    346   CB CYS A  45     -10.281  29.594  23.378  1.00  1.00            
ATOM    347   SG CYS A  45     -10.338  28.984  21.689  1.00  1.00            
ATOM    348    C CYS A  45     -12.722  29.439  23.453  1.00  1.00            
ATOM    349    O CYS A  45     -12.864  28.320  23.944  1.00  1.00            
ATOM    350    N SER A  46     -13.599  29.970  22.581  1.00  1.00            
ATOM    351   CA SER A  46     -14.649  29.178  22.019  1.00  1.00            
ATOM    352   CB SER A  46     -16.041  29.803  22.196  1.00  1.00            
ATOM    353   OG SER A  46     -16.368  29.870  23.576  1.00  1.00            
ATOM    354    C SER A  46     -14.319  29.201  20.556  1.00  1.00            
ATOM    355    O SER A  46     -15.151  29.554  19.722  1.00  1.00            
ATOM    356    N SER A  47     -13.069  28.806  20.221  1.00  1.00            
ATOM    357   CA SER A  47     -12.558  28.915  18.880  1.00  1.00            
ATOM    358   CB SER A  47     -11.035  29.075  18.728  1.00  1.00            
ATOM    359   OG SER A  47     -10.643  30.372  19.156  1.00  1.00            
ATOM    360    C SER A  47     -12.960  27.839  17.929  1.00  1.00            
ATOM    361    O SER A  47     -12.626  27.950  16.751  1.00  1.00            
ATOM    362    N LEU A  48     -13.658  26.788  18.391  2.00  1.00            
ATOM    363   CA LEU A  48     -14.028  25.661  17.574  2.00  1.00            
ATOM    364   CB LEU A  48     -14.453  26.033  16.136  2.00  1.00            
ATOM    365   CG LEU A  48     -14.850  24.845  15.243  2.00  1.00            
ATOM    366  CD1 LEU A  48     -16.141  24.170  15.739  2.00  1.00            
ATOM    367  CD2 LEU A  48     -14.917  25.266  13.766  2.00  1.00            
ATOM    368    C LEU A  48     -12.839  24.749  17.505  2.00  1.00            
ATOM    369    O LEU A  48     -12.998  23.538  17.358  2.00  1.00            
ATOM    370    N ALA A  49     -11.608  25.292  17.628  2.00  1.00            
ATOM    371   CA ALA A  49     -10.478  24.412  17.760  2.00  1.00            
ATOM    372   CB ALA A  49      -9.136  25.161  17.725  2.00  1.00            
ATOM    373    C ALA A  49     -10.630  23.816  19.111  2.00  1.00            
ATOM    374    O ALA A  49     -10.536  22.606  19.306  2.00  1.00            
ATOM    375    N CYS A  50     -10.908  24.706  20.083  2.00  1.00            
ATOM    376   CA CYS A  50     -11.232  24.300  21.412  2.00  1.00            
ATOM    377   CB CYS A  50     -11.186  25.441  22.437  2.00  1.00            
ATOM    378   SG CYS A  50      -9.497  26.065  22.651  2.00  1.00            
ATOM    379    C CYS A  50     -12.648  23.889  21.220  2.00  1.00            
ATOM    380    O CYS A  50     -13.171  24.009  20.116  2.00  1.00            
ATOM    381    N SER A  51     -13.323  23.370  22.256  2.00  1.00            
ATOM    382   CA SER A  51     -14.623  22.817  22.007  2.00  1.00            
ATOM    383   CB SER A  51     -15.616  23.764  21.302  2.00  1.00            
ATOM    384   OG SER A  51     -15.931  24.858  22.149  2.00  1.00            
ATOM    385    C SER A  51     -14.389  21.611  21.143  2.00  1.00            
ATOM    386    O SER A  51     -15.308  21.085  20.518  2.00  1.00            
ATOM    387    N ASP A  52     -13.122  21.139  21.113  2.00  1.00            
ATOM    388   CA ASP A  52     -12.713  19.989  20.366  2.00  1.00            
ATOM    389   CB ASP A  52     -12.150  20.330  18.977  2.00  1.00            
ATOM    390   CG ASP A  52     -11.928  19.021  18.230  2.00  1.00            
ATOM    391  OD1 ASP A  52     -12.943  18.358  17.891  2.00  1.00            
ATOM    392  OD2 ASP A  52     -10.742  18.664  17.995  2.00  1.00            
ATOM    393    C ASP A  52     -11.586  19.377  21.140  2.00  1.00            
ATOM    394    O ASP A  52     -11.376  18.166  21.105  2.00  1.00            
ATOM    395    N HIS A  53     -10.841  20.224  21.879  1.00  1.00            
ATOM    396   CA HIS A  53      -9.726  19.783  22.668  1.00  1.00            
ATOM    397  ND1 HIS A  53      -6.677  21.302  20.871  1.00  1.00            
ATOM    398   CG HIS A  53      -7.854  20.654  21.175  1.00  1.00            
ATOM    399   CB HIS A  53      -8.467  20.655  22.539  1.00  1.00            
ATOM    400  NE2 HIS A  53      -7.383  20.348  18.991  1.00  1.00            
ATOM    401  CD2 HIS A  53      -8.272  20.078  20.015  1.00  1.00            
ATOM    402  CE1 HIS A  53      -6.442  21.084  19.553  1.00  1.00            
ATOM    403    C HIS A  53     -10.142  19.919  24.091  1.00  1.00            
ATOM    404    O HIS A  53     -11.238  20.385  24.394  1.00  1.00            
ATOM    405    N ASN A  54      -9.263  19.478  25.007  1.00  1.00            
ATOM    406   CA ASN A  54      -9.542  19.586  26.404  1.00  1.00            
ATOM    407   CB ASN A  54      -8.619  18.691  27.255  1.00  1.00            
ATOM    408   CG ASN A  54      -9.207  18.495  28.647  1.00  1.00            
ATOM    409  OD1 ASN A  54     -10.023  19.283  29.121  1.00  1.00            
ATOM    410  ND2 ASN A  54      -8.772  17.400  29.329  1.00  1.00            
ATOM    411    C ASN A  54      -9.288  21.004  26.776  1.00  1.00            
ATOM    412    O ASN A  54      -8.439  21.667  26.183  1.00  1.00            
ATOM    413    N GLN A  55     -10.037  21.522  27.766  1.00  1.00            
ATOM    414   CA GLN A  55      -9.824  22.889  28.116  1.00  1.00            
ATOM    415   CB GLN A  55     -11.059  23.784  27.923  1.00  1.00            
ATOM    416   CG GLN A  55     -11.460  23.915  26.451  1.00  1.00            
ATOM    417   CD GLN A  55     -12.624  24.888  26.350  1.00  1.00            
ATOM    418  OE1 GLN A  55     -13.093  25.422  27.353  1.00  1.00            
ATOM    419  NE2 GLN A  55     -13.101  25.134  25.100  1.00  1.00            
ATOM    420    C GLN A  55      -9.388  22.977  29.528  1.00  1.00            
ATOM    421    O GLN A  55      -9.657  22.093  30.340  1.00  1.00            
ATOM    422    N PHE A  56      -8.669  24.067  29.843  4.00  1.00            
ATOM    423   CA PHE A  56      -8.187  24.219  31.173  4.00  1.00            
ATOM    424   CB PHE A  56      -6.732  24.705  31.260  4.00  1.00            
ATOM    425   CG PHE A  56      -6.390  24.752  32.709  4.00  1.00            
ATOM    426  CD1 PHE A  56      -5.985  23.610  33.360  4.00  1.00            
ATOM    427  CD2 PHE A  56      -6.476  25.928  33.415  4.00  1.00            
ATOM    428  CE1 PHE A  56      -5.670  23.643  34.697  4.00  1.00            
ATOM    429  CE2 PHE A  56      -6.162  25.967  34.754  4.00  1.00            
ATOM    430   CZ PHE A  56      -5.759  24.822  35.395  4.00  1.00            
ATOM    431    C PHE A  56      -9.018  25.220  31.851  4.00  1.00            
ATOM    432    O PHE A  56      -9.306  26.290  31.316  4.00  1.00            
ATOM    433    N ASN A  57      -9.449  24.869  33.065  1.00  1.00            
ATOM    434   CA ASN A  57     -10.218  25.832  33.752  1.00  1.00            
ATOM    435   CB ASN A  57     -11.664  25.381  34.033  1.00  1.00            
ATOM    436   CG ASN A  57     -11.648  24.036  34.739  1.00  1.00            
ATOM    437  OD1 ASN A  57     -10.596  23.426  34.931  1.00  1.00            
ATOM    438  ND2 ASN A  57     -12.858  23.540  35.109  1.00  1.00            
ATOM    439    C ASN A  57      -9.521  26.197  35.003  1.00  1.00            
ATOM    440    O ASN A  57      -9.262  25.398  35.901  1.00  1.00            
ATOM    441    N PRO A  58      -9.183  27.445  34.987  2.00  1.00            
ATOM    442   CA PRO A  58      -8.602  28.088  36.118  2.00  1.00            
ATOM    443   CD PRO A  58      -8.909  28.147  33.746  2.00  1.00            
ATOM    444   CB PRO A  58      -7.937  29.360  35.590  2.00  1.00            
ATOM    445   CG PRO A  58      -8.555  29.572  34.196  2.00  1.00            
ATOM    446    C PRO A  58      -9.815  28.327  36.933  2.00  1.00            
ATOM    447    O PRO A  58     -10.911  28.080  36.433  2.00  1.00            
ATOM    448    N ASP A  59      -9.657  28.793  38.175  2.00  1.00            
ATOM    449   CA ASP A  59     -10.795  28.954  39.022  2.00  1.00            
ATOM    450   CB ASP A  59     -11.964  29.710  38.361  2.00  1.00            
ATOM    451   CG ASP A  59     -11.526  31.140  38.077  2.00  1.00            
ATOM    452  OD1 ASP A  59     -10.374  31.495  38.442  2.00  1.00            
ATOM    453  OD2 ASP A  59     -12.340  31.896  37.482  2.00  1.00            
ATOM    454    C ASP A  59     -11.271  27.580  39.363  2.00  1.00            
ATOM    455    O ASP A  59     -12.352  27.402  39.924  2.00  1.00            
ATOM    456    N ASP A  60     -10.444  26.568  39.036  2.00  1.00            
ATOM    457   CA ASP A  60     -10.727  25.215  39.398  2.00  1.00            
ATOM    458   CB ASP A  60     -11.005  24.274  38.218  2.00  1.00            
ATOM    459   CG ASP A  60     -12.455  24.491  37.819  2.00  1.00            
ATOM    460  OD1 ASP A  60     -12.841  25.667  37.585  2.00  1.00            
ATOM    461  OD2 ASP A  60     -13.198  23.476  37.745  2.00  1.00            
ATOM    462    C ASP A  60      -9.515  24.731  40.090  2.00  1.00            
ATOM    463    O ASP A  60      -9.579  23.891  40.986  2.00  1.00            
ATOM    464    N SER A  61      -8.364  25.294  39.699  1.00  1.00            
ATOM    465   CA SER A  61      -7.174  24.872  40.345  1.00  1.00            
ATOM    466   CB SER A  61      -5.999  24.637  39.381  1.00  1.00            
ATOM    467   OG SER A  61      -4.852  24.221  40.106  1.00  1.00            
ATOM    468    C SER A  61      -6.782  25.971  41.265  1.00  1.00            
ATOM    469    O SER A  61      -6.792  27.147  40.904  1.00  1.00            
ATOM    470    N SER A  62      -6.444  25.595  42.508  1.00  1.00            
ATOM    471   CA SER A  62      -6.087  26.567  43.486  1.00  1.00            
ATOM    472   CB SER A  62      -5.915  25.966  44.892  1.00  1.00            
ATOM    473   OG SER A  62      -7.157  25.461  45.360  1.00  1.00            
ATOM    474    C SER A  62      -4.786  27.198  43.108  1.00  1.00            
ATOM    475    O SER A  62      -4.590  28.401  43.277  1.00  1.00            
ATOM    476    N THR A  63      -3.872  26.386  42.557  1.00  1.00            
ATOM    477   CA THR A  63      -2.530  26.812  42.302  1.00  1.00            
ATOM    478   CB THR A  63      -1.638  25.683  41.874  1.00  1.00            
ATOM    479  OG1 THR A  63      -0.287  26.119  41.820  1.00  1.00            
ATOM    480  CG2 THR A  63      -2.093  25.184  40.494  1.00  1.00            
ATOM    481    C THR A  63      -2.412  27.886  41.272  1.00  1.00            
ATOM    482    O THR A  63      -1.642  28.829  41.450  1.00  1.00            
ATOM    483    N PHE A  64      -3.171  27.781  40.170  1.00  1.00            
ATOM    484   CA PHE A  64      -3.027  28.700  39.076  1.00  1.00            
ATOM    485   CB PHE A  64      -4.096  28.455  37.995  1.00  1.00            
ATOM    486   CG PHE A  64      -4.081  29.571  37.013  1.00  1.00            
ATOM    487  CD1 PHE A  64      -3.085  29.666  36.073  1.00  1.00            
ATOM    488  CD2 PHE A  64      -5.082  30.516  37.020  1.00  1.00            
ATOM    489  CE1 PHE A  64      -3.076  30.695  35.160  1.00  1.00            
ATOM    490  CE2 PHE A  64      -5.080  31.548  36.111  1.00  1.00            
ATOM    491   CZ PHE A  64      -4.075  31.639  35.180  1.00  1.00            
ATOM    492    C PHE A  64      -3.150  30.111  39.555  1.00  1.00            
ATOM    493    O PHE A  64      -4.074  30.467  40.285  1.00  1.00            
ATOM    494    N GLU A  65      -2.169  30.944  39.153  4.00  1.00            
ATOM    495   CA GLU A  65      -2.167  32.346  39.440  4.00  1.00            
ATOM    496   CB GLU A  65      -0.922  32.848  40.192  4.00  1.00            
ATOM    497   CG GLU A  65      -0.917  32.423  41.662  4.00  1.00            
ATOM    498   CD GLU A  65       0.318  33.005  42.336  4.00  1.00            
ATOM    499  OE1 GLU A  65       1.418  32.414  42.167  4.00  1.00            
ATOM    500  OE2 GLU A  65       0.176  34.047  43.030  4.00  1.00            
ATOM    501    C GLU A  65      -2.228  33.005  38.098  4.00  1.00            
ATOM    502    O GLU A  65      -1.778  32.435  37.105  4.00  1.00            
ATOM    503    N ALA A  66      -2.803  34.220  38.020  4.00  1.00            
ATOM    504   CA ALA A  66      -2.985  34.824  36.732  4.00  1.00            
ATOM    505   CB ALA A  66      -4.389  35.417  36.527  4.00  1.00            
ATOM    506    C ALA A  66      -2.010  35.937  36.542  4.00  1.00            
ATOM    507    O ALA A  66      -1.569  36.574  37.498  4.00  1.00            
ATOM    508    N THR A  67      -1.624  36.161  35.268  4.00  1.00            
ATOM    509   CA THR A  67      -0.738  37.233  34.923  4.00  1.00            
ATOM    510   CB THR A  67       0.611  36.769  34.466  4.00  1.00            
ATOM    511  OG1 THR A  67       0.480  36.004  33.280  4.00  1.00            
ATOM    512  CG2 THR A  67       1.243  35.912  35.576  4.00  1.00            
ATOM    513    C THR A  67      -1.372  37.988  33.789  4.00  1.00            
ATOM    514    O THR A  67      -2.064  37.408  32.954  4.00  1.00            
ATOM    515    N SER A  68      -1.161  39.320  33.754  4.00  1.00            
ATOM    516   CA SER A  68      -1.742  40.201  32.774  4.00  1.00            
ATOM    517   CB SER A  68      -1.661  41.683  33.187  4.00  1.00            
ATOM    518   OG SER A  68      -0.306  42.089  33.310  4.00  1.00            
ATOM    519    C SER A  68      -1.095  40.059  31.424  4.00  1.00            
ATOM    520    O SER A  68      -1.703  40.409  30.413  4.00  1.00            
ATOM    521    N GLN A  69       0.144  39.535  31.351  4.00  1.00            
ATOM    522   CA GLN A  69       0.839  39.502  30.089  4.00  1.00            
ATOM    523   CB GLN A  69       2.277  38.974  30.224  4.00  1.00            
ATOM    524   CG GLN A  69       3.133  39.880  31.117  4.00  1.00            
ATOM    525   CD GLN A  69       4.538  39.305  31.213  4.00  1.00            
ATOM    526  OE1 GLN A  69       4.724  38.090  31.268  4.00  1.00            
ATOM    527  NE2 GLN A  69       5.559  40.203  31.239  4.00  1.00            
ATOM    528    C GLN A  69       0.079  38.667  29.097  4.00  1.00            
ATOM    529    O GLN A  69      -0.390  37.575  29.408  4.00  1.00            
ATOM    530    N GLU A  70      -0.071  39.204  27.861  4.00  1.00            
ATOM    531   CA GLU A  70      -0.775  38.576  26.769  4.00  1.00            
ATOM    532   CB GLU A  70      -1.356  39.591  25.774  4.00  1.00            
ATOM    533   CG GLU A  70      -2.398  40.524  26.391  4.00  1.00            
ATOM    534   CD GLU A  70      -2.752  41.578  25.351  4.00  1.00            
ATOM    535  OE1 GLU A  70      -2.421  41.359  24.155  4.00  1.00            
ATOM    536  OE2 GLU A  70      -3.355  42.614  25.737  4.00  1.00            
ATOM    537    C GLU A  70       0.218  37.756  26.021  4.00  1.00            
ATOM    538    O GLU A  70       1.416  38.031  26.047  4.00  1.00            
ATOM    539    N LEU A  71      -0.261  36.694  25.348  4.00  1.00            
ATOM    540   CA LEU A  71       0.648  35.903  24.581  4.00  1.00            
ATOM    541   CB LEU A  71       0.798  34.466  25.109  4.00  1.00            
ATOM    542   CG LEU A  71       1.776  33.605  24.290  4.00  1.00            
ATOM    543  CD1 LEU A  71       3.197  34.188  24.332  4.00  1.00            
ATOM    544  CD2 LEU A  71       1.730  32.135  24.738  4.00  1.00            
ATOM    545    C LEU A  71       0.116  35.830  23.192  4.00  1.00            
ATOM    546    O LEU A  71      -1.059  35.537  22.978  4.00  1.00            
ATOM    547    N SER A  72       0.981  36.126  22.207  4.00  1.00            
ATOM    548   CA SER A  72       0.572  36.049  20.839  4.00  1.00            
ATOM    549   CB SER A  72       0.569  37.412  20.127  4.00  1.00            
ATOM    550   OG SER A  72       1.888  37.936  20.081  4.00  1.00            
ATOM    551    C SER A  72       1.593  35.207  20.159  4.00  1.00            
ATOM    552    O SER A  72       2.788  35.339  20.422  4.00  1.00            
ATOM    553    N ILE A  73       1.153  34.289  19.280  4.00  1.00            
ATOM    554   CA ILE A  73       2.138  33.467  18.657  4.00  1.00            
ATOM    555   CB ILE A  73       2.390  32.199  19.419  4.00  1.00            
ATOM    556  CG1 ILE A  73       3.664  31.499  18.921  4.00  1.00            
ATOM    557  CG2 ILE A  73       1.117  31.340  19.337  4.00  1.00            
ATOM    558  CD1 ILE A  73       4.171  30.416  19.873  4.00  1.00            
ATOM    559    C ILE A  73       1.716  33.113  17.292  4.00  1.00            
ATOM    560    O ILE A  73       0.532  33.083  16.961  4.00  1.00            
ATOM    561    N THR A  74       2.726  32.856  16.454  4.00  1.00            
ATOM    562   CA THR A  74       2.459  32.413  15.137  4.00  1.00            
ATOM    563   CB THR A  74       2.966  33.336  14.068  4.00  1.00            
ATOM    564  OG1 THR A  74       4.377  33.460  14.159  4.00  1.00            
ATOM    565  CG2 THR A  74       2.296  34.709  14.244  4.00  1.00            
ATOM    566    C THR A  74       3.179  31.134  15.006  4.00  1.00            
ATOM    567    O THR A  74       4.191  30.893  15.663  4.00  1.00            
ATOM    568    N TYR A  75       2.644  30.266  14.148  4.00  1.00            
ATOM    569   CA TYR A  75       3.240  28.992  13.968  4.00  1.00            
ATOM    570   CB TYR A  75       2.320  27.840  14.408  4.00  1.00            
ATOM    571   CG TYR A  75       2.087  27.963  15.879  4.00  1.00            
ATOM    572  CD1 TYR A  75       1.077  28.763  16.362  4.00  1.00            
ATOM    573  CD2 TYR A  75       2.880  27.291  16.781  4.00  1.00            
ATOM    574  CE1 TYR A  75       0.854  28.887  17.714  4.00  1.00            
ATOM    575  CE2 TYR A  75       2.665  27.409  18.135  4.00  1.00            
ATOM    576   CZ TYR A  75       1.650  28.208  18.603  4.00  1.00            
ATOM    577   OH TYR A  75       1.424  28.334  19.991  4.00  1.00            
ATOM    578    C TYR A  75       3.402  28.872  12.502  4.00  1.00            
ATOM    579    O TYR A  75       2.987  29.750  11.746  4.00  1.00            
ATOM    580    N GLY A  76       4.048  27.784  12.064  3.00  1.00            
ATOM    581   CA GLY A  76       4.160  27.575  10.663  3.00  1.00            
ATOM    582    C GLY A  76       2.741  27.491  10.208  3.00  1.00            
ATOM    583    O GLY A  76       2.393  27.890   9.097  3.00  1.00            
ATOM    584    N THR A  77       1.883  26.955  11.098  3.00  1.00            
ATOM    585   CA THR A  77       0.487  26.791  10.838  3.00  1.00            
ATOM    586   CB THR A  77      -0.173  25.800  11.757  3.00  1.00            
ATOM    587  OG1 THR A  77       0.495  24.550  11.674  3.00  1.00            
ATOM    588  CG2 THR A  77      -1.642  25.615  11.327  3.00  1.00            
ATOM    589    C THR A  77      -0.185  28.122  11.001  3.00  1.00            
ATOM    590    O THR A  77       0.025  29.029  10.196  3.00  1.00            
ATOM    591    N GLY A  78      -1.030  28.273  12.041  4.00  1.00            
ATOM    592   CA GLY A  78      -1.767  29.494  12.183  4.00  1.00            
ATOM    593    C GLY A  78      -1.396  30.169  13.456  4.00  1.00            
ATOM    594    O GLY A  78      -0.609  29.659  14.252  4.00  1.00            
ATOM    595    N SER A  79      -1.980  31.365  13.664  4.00  1.00            
ATOM    596   CA SER A  79      -1.669  32.160  14.809  4.00  1.00            
ATOM    597   CB SER A  79      -1.932  33.663  14.609  4.00  1.00            
ATOM    598   OG SER A  79      -3.319  33.898  14.415  4.00  1.00            
ATOM    599    C SER A  79      -2.438  31.709  16.001  4.00  1.00            
ATOM    600    O SER A  79      -3.509  31.113  15.893  4.00  1.00            
ATOM    601    N MET A  80      -1.864  31.984  17.189  4.00  1.00            
ATOM    602   CA MET A  80      -2.490  31.675  18.438  4.00  1.00            
ATOM    603   CB MET A  80      -1.786  30.557  19.224  4.00  1.00            
ATOM    604   CG MET A  80      -2.588  30.078  20.436  4.00  1.00            
ATOM    605   SD MET A  80      -1.754  28.819  21.445  4.00  1.00            
ATOM    606   CE MET A  80      -0.673  30.009  22.288  4.00  1.00            
ATOM    607    C MET A  80      -2.368  32.923  19.265  4.00  1.00            
ATOM    608    O MET A  80      -1.384  33.652  19.151  4.00  1.00            
ATOM    609    N THR A  81      -3.387  33.230  20.092  4.00  1.00            
ATOM    610   CA THR A  81      -3.331  34.370  20.973  4.00  1.00            
ATOM    611   CB THR A  81      -4.254  35.485  20.572  4.00  1.00            
ATOM    612  OG1 THR A  81      -4.057  36.616  21.409  4.00  1.00            
ATOM    613  CG2 THR A  81      -5.706  34.987  20.668  4.00  1.00            
ATOM    614    C THR A  81      -3.799  33.848  22.298  4.00  1.00            
ATOM    615    O THR A  81      -4.468  32.818  22.348  4.00  1.00            
ATOM    616    N GLY A  82      -3.452  34.520  23.416  4.00  1.00            
ATOM    617   CA GLY A  82      -3.897  33.988  24.675  4.00  1.00            
ATOM    618    C GLY A  82      -3.317  34.809  25.794  4.00  1.00            
ATOM    619    O GLY A  82      -2.754  35.879  25.565  4.00  1.00            
ATOM    620    N ILE A  83      -3.449  34.310  27.048  4.00  1.00            
ATOM    621   CA ILE A  83      -2.956  35.006  28.210  4.00  1.00            
ATOM    622   CB ILE A  83      -4.012  35.408  29.197  4.00  1.00            
ATOM    623  CG1 ILE A  83      -4.682  34.169  29.809  4.00  1.00            
ATOM    624  CG2 ILE A  83      -4.990  36.361  28.491  4.00  1.00            
ATOM    625  CD1 ILE A  83      -5.514  34.488  31.051  4.00  1.00            
ATOM    626    C ILE A  83      -2.015  34.090  28.944  4.00  1.00            
ATOM    627    O ILE A  83      -2.059  32.873  28.768  4.00  1.00            
ATOM    628    N LEU A  84      -1.115  34.670  29.772  4.00  1.00            
ATOM    629   CA LEU A  84      -0.132  33.915  30.508  4.00  1.00            
ATOM    630   CB LEU A  84       1.112  34.733  30.893  4.00  1.00            
ATOM    631   CG LEU A  84       1.839  35.343  29.681  4.00  1.00            
ATOM    632  CD1 LEU A  84       3.156  36.017  30.098  4.00  1.00            
ATOM    633  CD2 LEU A  84       2.016  34.316  28.552  4.00  1.00            
ATOM    634    C LEU A  84      -0.754  33.361  31.760  4.00  1.00            
ATOM    635    O LEU A  84      -1.790  33.844  32.214  4.00  1.00            
ATOM    636    N GLY A  85      -0.136  32.300  32.333  4.00  1.00            
ATOM    637   CA GLY A  85      -0.637  31.687  33.539  4.00  1.00            
ATOM    638    C GLY A  85       0.526  31.059  34.262  4.00  1.00            
ATOM    639    O GLY A  85       1.583  30.816  33.682  4.00  1.00            
ATOM    640    N TYR A  86       0.333  30.797  35.573  4.00  1.00            
ATOM    641   CA TYR A  86       1.269  30.178  36.480  4.00  1.00            
ATOM    642   CB TYR A  86       1.486  31.083  37.707  4.00  1.00            
ATOM    643   CG TYR A  86       1.956  30.297  38.881  4.00  1.00            
ATOM    644  CD1 TYR A  86       3.288  30.036  39.096  4.00  1.00            
ATOM    645  CD2 TYR A  86       1.027  29.830  39.784  4.00  1.00            
ATOM    646  CE1 TYR A  86       3.676  29.313  40.200  4.00  1.00            
ATOM    647  CE2 TYR A  86       1.412  29.108  40.886  4.00  1.00            
ATOM    648   CZ TYR A  86       2.744  28.848  41.095  4.00  1.00            
ATOM    649   OH TYR A  86       3.152  28.108  42.224  4.00  1.00            
ATOM    650    C TYR A  86       0.591  28.925  36.943  4.00  1.00            
ATOM    651    O TYR A  86      -0.507  28.980  37.495  4.00  1.00            
ATOM    652    N ASP A  87       1.210  27.751  36.709  4.00  1.00            
ATOM    653   CA ASP A  87       0.566  26.534  37.115  4.00  1.00            
ATOM    654   CB ASP A  87      -0.221  25.842  35.991  4.00  1.00            
ATOM    655   CG ASP A  87       0.794  25.384  34.948  4.00  1.00            
ATOM    656  OD1 ASP A  87       1.830  26.083  34.785  4.00  1.00            
ATOM    657  OD2 ASP A  87       0.557  24.324  34.311  4.00  1.00            
ATOM    658    C ASP A  87       1.620  25.543  37.504  4.00  1.00            
ATOM    659    O ASP A  87       2.795  25.708  37.176  4.00  1.00            
ATOM    660    N THR A  88       1.216  24.478  38.231  4.00  1.00            
ATOM    661   CA THR A  88       2.139  23.425  38.550  4.00  1.00            
ATOM    662   CB THR A  88       1.830  22.710  39.836  4.00  1.00            
ATOM    663  OG1 THR A  88       0.543  22.113  39.785  4.00  1.00            
ATOM    664  CG2 THR A  88       1.900  23.726  40.988  4.00  1.00            
ATOM    665    C THR A  88       2.008  22.450  37.413  4.00  1.00            
ATOM    666    O THR A  88       0.975  21.798  37.262  4.00  1.00            
ATOM    667    N VAL A  89       3.050  22.344  36.555  4.00  1.00            
ATOM    668   CA VAL A  89       2.963  21.460  35.420  4.00  1.00            
ATOM    669   CB VAL A  89       3.583  22.023  34.173  4.00  1.00            
ATOM    670  CG1 VAL A  89       5.037  22.414  34.465  4.00  1.00            
ATOM    671  CG2 VAL A  89       3.435  20.984  33.047  4.00  1.00            
ATOM    672    C VAL A  89       3.629  20.174  35.768  4.00  1.00            
ATOM    673    O VAL A  89       4.844  20.106  35.934  4.00  1.00            
ATOM    674    N GLN A  90       2.827  19.100  35.910  4.00  1.00            
ATOM    675   CA GLN A  90       3.438  17.831  36.155  4.00  1.00            
ATOM    676   CB GLN A  90       2.497  16.788  36.784  4.00  1.00            
ATOM    677   CG GLN A  90       1.330  16.379  35.885  4.00  1.00            
ATOM    678   CD GLN A  90       0.499  15.351  36.640  4.00  1.00            
ATOM    679  OE1 GLN A  90       0.060  15.591  37.765  4.00  1.00            
ATOM    680  NE2 GLN A  90       0.285  14.165  36.010  4.00  1.00            
ATOM    681    C GLN A  90       3.831  17.354  34.792  4.00  1.00            
ATOM    682    O GLN A  90       3.044  17.428  33.851  4.00  1.00            
ATOM    683    N VAL A  91       5.074  16.864  34.650  4.00  1.00            
ATOM    684   CA VAL A  91       5.574  16.409  33.384  4.00  1.00            
ATOM    685   CB VAL A  91       6.813  17.161  32.962  4.00  1.00            
ATOM    686  CG1 VAL A  91       7.287  16.716  31.564  4.00  1.00            
ATOM    687  CG2 VAL A  91       6.506  18.663  33.074  4.00  1.00            
ATOM    688    C VAL A  91       5.871  14.982  33.679  4.00  1.00            
ATOM    689    O VAL A  91       5.186  14.410  34.523  4.00  1.00            
ATOM    690    N GLY A  92       6.830  14.344  32.988  3.00  1.00            
ATOM    691   CA GLY A  92       7.078  12.969  33.284  3.00  1.00            
ATOM    692    C GLY A  92       7.507  12.846  34.712  3.00  1.00            
ATOM    693    O GLY A  92       8.670  13.073  35.046  3.00  1.00            
ATOM    694    N GLY A  93       6.554  12.477  35.590  3.00  1.00            
ATOM    695   CA GLY A  93       6.808  12.252  36.979  3.00  1.00            
ATOM    696    C GLY A  93       7.548  13.420  37.527  3.00  1.00            
ATOM    697    O GLY A  93       8.284  13.288  38.503  3.00  1.00            
ATOM    698    N ILE A  94       7.387  14.606  36.920  4.00  1.00            
ATOM    699   CA ILE A  94       8.137  15.692  37.457  4.00  1.00            
ATOM    700   CB ILE A  94       9.128  16.302  36.511  4.00  1.00            
ATOM    701  CG1 ILE A  94      10.137  17.168  37.280  4.00  1.00            
ATOM    702  CG2 ILE A  94       8.347  17.104  35.467  4.00  1.00            
ATOM    703  CD1 ILE A  94      11.043  16.360  38.209  4.00  1.00            
ATOM    704    C ILE A  94       7.170  16.764  37.851  4.00  1.00            
ATOM    705    O ILE A  94       6.163  16.995  37.182  4.00  1.00            
ATOM    706    N SER A  95       7.464  17.428  38.983  4.00  1.00            
ATOM    707   CA SER A  95       6.612  18.420  39.573  4.00  1.00            
ATOM    708   CB SER A  95       7.156  18.919  40.925  4.00  1.00            
ATOM    709   OG SER A  95       7.260  17.843  41.845  4.00  1.00            
ATOM    710    C SER A  95       6.462  19.655  38.716  4.00  1.00            
ATOM    711    O SER A  95       5.342  20.071  38.424  4.00  1.00            
ATOM    712    N ASP A  96       7.588  20.261  38.279  4.00  1.00            
ATOM    713   CA ASP A  96       7.626  21.476  37.494  4.00  1.00            
ATOM    714   CB ASP A  96       7.330  21.253  36.000  4.00  1.00            
ATOM    715   CG ASP A  96       7.879  22.441  35.221  4.00  1.00            
ATOM    716  OD1 ASP A  96       8.284  23.444  35.866  4.00  1.00            
ATOM    717  OD2 ASP A  96       7.898  22.358  33.963  4.00  1.00            
ATOM    718    C ASP A  96       6.744  22.557  38.043  4.00  1.00            
ATOM    719    O ASP A  96       5.687  22.856  37.491  4.00  1.00            
ATOM    720    N THR A  97       7.176  23.167  39.169  4.00  1.00            
ATOM    721   CA THR A  97       6.451  24.232  39.809  4.00  1.00            
ATOM    722   CB THR A  97       6.857  24.443  41.241  4.00  1.00            
ATOM    723  OG1 THR A  97       6.056  25.451  41.838  4.00  1.00            
ATOM    724  CG2 THR A  97       8.343  24.835  41.290  4.00  1.00            
ATOM    725    C THR A  97       6.668  25.528  39.067  4.00  1.00            
ATOM    726    O THR A  97       7.587  25.655  38.258  4.00  1.00            
ATOM    727    N ASN A  98       5.774  26.513  39.319  4.00  1.00            
ATOM    728   CA ASN A  98       5.812  27.859  38.793  4.00  1.00            
ATOM    729   CB ASN A  98       6.867  28.764  39.467  4.00  1.00            
ATOM    730   CG ASN A  98       8.264  28.176  39.286  4.00  1.00            
ATOM    731  OD1 ASN A  98       8.638  27.218  39.960  4.00  1.00            
ATOM    732  ND2 ASN A  98       9.073  28.775  38.370  4.00  1.00            
ATOM    733    C ASN A  98       6.041  27.882  37.316  4.00  1.00            
ATOM    734    O ASN A  98       6.918  28.590  36.825  4.00  1.00            
ATOM    735    N GLN A  99       5.241  27.124  36.552  4.00  1.00            
ATOM    736   CA GLN A  99       5.418  27.137  35.131  4.00  1.00            
ATOM    737   CB GLN A  99       4.884  25.858  34.459  4.00  1.00            
ATOM    738   CG GLN A  99       5.048  25.820  32.939  4.00  1.00            
ATOM    739   CD GLN A  99       4.372  24.552  32.431  4.00  1.00            
ATOM    740  OE1 GLN A  99       5.007  23.692  31.822  4.00  1.00            
ATOM    741  NE2 GLN A  99       3.041  24.434  32.686  4.00  1.00            
ATOM    742    C GLN A  99       4.640  28.274  34.572  4.00  1.00            
ATOM    743    O GLN A  99       3.597  28.651  35.107  4.00  1.00            
ATOM    744    N ILE A 100       5.143  28.862  33.474  4.00  1.00            
ATOM    745   CA ILE A 100       4.388  29.907  32.862  4.00  1.00            
ATOM    746   CB ILE A 100       5.174  31.133  32.519  4.00  1.00            
ATOM    747  CG1 ILE A 100       5.714  31.766  33.813  4.00  1.00            
ATOM    748  CG2 ILE A 100       4.254  32.075  31.726  4.00  1.00            
ATOM    749  CD1 ILE A 100       4.609  32.159  34.795  4.00  1.00            
ATOM    750    C ILE A 100       3.802  29.322  31.631  4.00  1.00            
ATOM    751    O ILE A 100       4.507  28.750  30.799  4.00  1.00            
ATOM    752    N PHE A 101       2.469  29.431  31.501  4.00  1.00            
ATOM    753   CA PHE A 101       1.834  28.785  30.400  4.00  1.00            
ATOM    754   CB PHE A 101       1.130  27.476  30.797  4.00  1.00            
ATOM    755   CG PHE A 101       0.134  27.763  31.869  4.00  1.00            
ATOM    756  CD1 PHE A 101       0.547  27.894  33.174  4.00  1.00            
ATOM    757  CD2 PHE A 101      -1.203  27.920  31.583  4.00  1.00            
ATOM    758  CE1 PHE A 101      -0.359  28.158  34.173  4.00  1.00            
ATOM    759  CE2 PHE A 101      -2.115  28.181  32.574  4.00  1.00            
ATOM    760   CZ PHE A 101      -1.690  28.298  33.874  4.00  1.00            
ATOM    761    C PHE A 101       0.850  29.693  29.771  4.00  1.00            
ATOM    762    O PHE A 101       0.705  30.848  30.170  4.00  1.00            
ATOM    763    N GLY A 102       0.152  29.187  28.737  4.00  1.00            
ATOM    764   CA GLY A 102      -0.691  30.107  28.055  4.00  1.00            
ATOM    765    C GLY A 102      -2.066  29.588  27.752  4.00  1.00            
ATOM    766    O GLY A 102      -2.280  28.785  26.849  4.00  1.00            
ATOM    767    N LEU A 103      -3.083  30.109  28.456  4.00  1.00            
ATOM    768   CA LEU A 103      -4.396  29.703  28.059  4.00  1.00            
ATOM    769   CB LEU A 103      -5.529  30.246  28.950  4.00  1.00            
ATOM    770   CG LEU A 103      -5.479  29.796  30.421  4.00  1.00            
ATOM    771  CD1 LEU A 103      -4.216  30.317  31.122  4.00  1.00            
ATOM    772  CD2 LEU A 103      -6.766  30.199  31.164  4.00  1.00            
ATOM    773    C LEU A 103      -4.569  30.384  26.724  4.00  1.00            
ATOM    774    O LEU A 103      -3.904  31.388  26.468  4.00  1.00            
ATOM    775    N SER A 104      -5.433  29.873  25.816  4.00  1.00            
ATOM    776   CA SER A 104      -5.508  30.516  24.524  4.00  1.00            
ATOM    777   CB SER A 104      -5.196  29.569  23.354  4.00  1.00            
ATOM    778   OG SER A 104      -3.852  29.118  23.438  4.00  1.00            
ATOM    779    C SER A 104      -6.880  31.087  24.274  4.00  1.00            
ATOM    780    O SER A 104      -7.881  30.390  24.424  4.00  1.00            
ATOM    781    N GLU A 105      -6.954  32.398  23.924  4.00  1.00            
ATOM    782   CA GLU A 105      -8.199  33.066  23.613  4.00  1.00            
ATOM    783   CB GLU A 105      -8.066  34.602  23.594  4.00  1.00            
ATOM    784   CG GLU A 105      -9.395  35.330  23.376  4.00  1.00            
ATOM    785   CD GLU A 105      -9.154  36.829  23.503  4.00  1.00            
ATOM    786  OE1 GLU A 105      -8.682  37.261  24.589  4.00  1.00            
ATOM    787  OE2 GLU A 105      -9.440  37.562  22.518  4.00  1.00            
ATOM    788    C GLU A 105      -8.733  32.647  22.279  4.00  1.00            
ATOM    789    O GLU A 105      -9.889  32.239  22.173  4.00  1.00            
ATOM    790    N THR A 106      -7.904  32.716  21.214  4.00  1.00            
ATOM    791   CA THR A 106      -8.446  32.371  19.931  4.00  1.00            
ATOM    792   CB THR A 106      -8.826  33.556  19.091  4.00  1.00            
ATOM    793  OG1 THR A 106      -7.686  34.355  18.811  4.00  1.00            
ATOM    794  CG2 THR A 106      -9.879  34.379  19.853  4.00  1.00            
ATOM    795    C THR A 106      -7.451  31.561  19.155  4.00  1.00            
ATOM    796    O THR A 106      -6.289  31.944  19.021  4.00  1.00            
ATOM    797    N GLU A 107      -7.891  30.388  18.646  1.00  1.00            
ATOM    798   CA GLU A 107      -7.086  29.601  17.753  1.00  1.00            
ATOM    799   CB GLU A 107      -6.743  28.199  18.282  1.00  1.00            
ATOM    800   CG GLU A 107      -5.730  28.250  19.427  1.00  1.00            
ATOM    801   CD GLU A 107      -5.434  26.828  19.870  1.00  1.00            
ATOM    802  OE1 GLU A 107      -6.198  26.297  20.719  1.00  1.00            
ATOM    803  OE2 GLU A 107      -4.439  26.248  19.357  1.00  1.00            
ATOM    804    C GLU A 107      -7.935  29.472  16.518  1.00  1.00            
ATOM    805    O GLU A 107      -8.828  28.630  16.430  1.00  1.00            
ATOM    806    N PRO A 108      -7.671  30.339  15.576  1.00  1.00            
ATOM    807   CA PRO A 108      -8.416  30.357  14.337  1.00  1.00            
ATOM    808   CD PRO A 108      -7.266  31.681  15.972  1.00  1.00            
ATOM    809   CB PRO A 108      -8.188  31.744  13.737  1.00  1.00            
ATOM    810   CG PRO A 108      -7.919  32.633  14.961  1.00  1.00            
ATOM    811    C PRO A 108      -8.317  29.289  13.294  1.00  1.00            
ATOM    812    O PRO A 108      -9.275  29.144  12.536  1.00  1.00            
ATOM    813    N GLY A 109      -7.214  28.533  13.195  1.00  1.00            
ATOM    814   CA GLY A 109      -7.114  27.680  12.044  1.00  1.00            
ATOM    815    C GLY A 109      -7.985  26.478  12.153  1.00  1.00            
ATOM    816    O GLY A 109      -8.325  26.011  13.239  1.00  1.00            
ATOM    817    N SER A 110      -8.356  25.955  10.966  2.00  1.00            
ATOM    818   CA SER A 110      -9.145  24.772  10.817  2.00  1.00            
ATOM    819   CB SER A 110      -9.664  24.570   9.382  2.00  1.00            
ATOM    820   OG SER A 110     -10.596  25.591   9.055  2.00  1.00            
ATOM    821    C SER A 110      -8.280  23.599  11.170  2.00  1.00            
ATOM    822    O SER A 110      -8.806  22.544  11.505  2.00  1.00            
ATOM    823    N PHE A 111      -6.937  23.765  11.084  2.00  1.00            
ATOM    824   CA PHE A 111      -5.919  22.757  11.301  2.00  1.00            
ATOM    825   CB PHE A 111      -4.512  23.240  10.903  2.00  1.00            
ATOM    826   CG PHE A 111      -4.496  23.397   9.422  2.00  1.00            
ATOM    827  CD1 PHE A 111      -4.946  24.555   8.832  2.00  1.00            
ATOM    828  CD2 PHE A 111      -4.029  22.379   8.622  2.00  1.00            
ATOM    829  CE1 PHE A 111      -4.931  24.696   7.465  2.00  1.00            
ATOM    830  CE2 PHE A 111      -4.012  22.514   7.254  2.00  1.00            
ATOM    831   CZ PHE A 111      -4.464  23.674   6.674  2.00  1.00            
ATOM    832    C PHE A 111      -5.825  22.291  12.736  2.00  1.00            
ATOM    833    O PHE A 111      -5.600  21.106  12.972  2.00  1.00            
ATOM    834    N LEU A 112      -5.925  23.192  13.742  2.00  1.00            
ATOM    835   CA LEU A 112      -5.842  22.720  15.107  2.00  1.00            
ATOM    836   CB LEU A 112      -5.996  23.844  16.143  2.00  1.00            
ATOM    837   CG LEU A 112      -5.909  23.329  17.591  2.00  1.00            
ATOM    838  CD1 LEU A 112      -4.496  22.821  17.922  2.00  1.00            
ATOM    839  CD2 LEU A 112      -6.429  24.368  18.592  2.00  1.00            
ATOM    840    C LEU A 112      -7.008  21.818  15.264  2.00  1.00            
ATOM    841    O LEU A 112      -6.893  20.712  15.791  2.00  1.00            
ATOM    842    N TYR A 113      -8.170  22.286  14.776  2.00  1.00            
ATOM    843   CA TYR A 113      -9.312  21.438  14.753  2.00  1.00            
ATOM    844   CB TYR A 113     -10.534  22.110  14.099  2.00  1.00            
ATOM    845   CG TYR A 113     -11.742  21.282  14.364  2.00  1.00            
ATOM    846  CD1 TYR A 113     -12.321  21.296  15.612  2.00  1.00            
ATOM    847  CD2 TYR A 113     -12.313  20.516  13.373  2.00  1.00            
ATOM    848  CE1 TYR A 113     -13.442  20.547  15.877  2.00  1.00            
ATOM    849  CE2 TYR A 113     -13.436  19.765  13.632  2.00  1.00            
ATOM    850   CZ TYR A 113     -14.000  19.778  14.885  2.00  1.00            
ATOM    851   OH TYR A 113     -15.151  19.008  15.154  2.00  1.00            
ATOM    852    C TYR A 113      -8.804  20.339  13.855  2.00  1.00            
ATOM    853    O TYR A 113      -8.067  20.603  12.913  2.00  1.00            
ATOM    854    N TYR A 114      -9.122  19.067  14.115  2.00  1.00            
ATOM    855   CA TYR A 114      -8.564  18.019  13.297  2.00  1.00            
ATOM    856   CB TYR A 114      -8.742  18.202  11.771  2.00  1.00            
ATOM    857   CG TYR A 114     -10.116  17.751  11.412  2.00  1.00            
ATOM    858  CD1 TYR A 114     -10.337  16.418  11.149  2.00  1.00            
ATOM    859  CD2 TYR A 114     -11.172  18.630  11.342  2.00  1.00            
ATOM    860  CE1 TYR A 114     -11.588  15.963  10.814  2.00  1.00            
ATOM    861  CE2 TYR A 114     -12.429  18.180  11.006  2.00  1.00            
ATOM    862   CZ TYR A 114     -12.636  16.846  10.741  2.00  1.00            
ATOM    863   OH TYR A 114     -13.923  16.382  10.396  2.00  1.00            
ATOM    864    C TYR A 114      -7.136  17.693  13.572  2.00  1.00            
ATOM    865    O TYR A 114      -6.499  17.006  12.773  2.00  1.00            
ATOM    866    N ALA A 115      -6.566  18.145  14.704  1.00  1.00            
ATOM    867   CA ALA A 115      -5.262  17.623  15.032  1.00  1.00            
ATOM    868   CB ALA A 115      -4.177  18.695  15.099  1.00  1.00            
ATOM    869    C ALA A 115      -5.447  17.080  16.392  1.00  1.00            
ATOM    870    O ALA A 115      -5.678  17.849  17.322  1.00  1.00            
ATOM    871    N PRO A 116      -5.406  15.790  16.555  1.00  1.00            
ATOM    872   CA PRO A 116      -5.582  15.355  17.897  1.00  1.00            
ATOM    873   CD PRO A 116      -6.006  14.865  15.618  1.00  1.00            
ATOM    874   CB PRO A 116      -5.959  13.871  17.835  1.00  1.00            
ATOM    875   CG PRO A 116      -5.869  13.511  16.338  1.00  1.00            
ATOM    876    C PRO A 116      -4.326  15.694  18.640  1.00  1.00            
ATOM    877    O PRO A 116      -3.386  14.901  18.617  1.00  1.00            
ATOM    878    N PHE A 117      -4.298  16.865  19.303  1.00  1.00            
ATOM    879   CA PHE A 117      -3.216  17.274  20.153  1.00  1.00            
ATOM    880   CB PHE A 117      -1.841  17.480  19.475  1.00  1.00            
ATOM    881   CG PHE A 117      -1.769  18.719  18.644  1.00  1.00            
ATOM    882  CD1 PHE A 117      -1.484  19.929  19.234  1.00  1.00            
ATOM    883  CD2 PHE A 117      -1.949  18.672  17.282  1.00  1.00            
ATOM    884  CE1 PHE A 117      -1.403  21.078  18.484  1.00  1.00            
ATOM    885  CE2 PHE A 117      -1.865  19.821  16.531  1.00  1.00            
ATOM    886   CZ PHE A 117      -1.596  21.025  17.127  1.00  1.00            
ATOM    887    C PHE A 117      -3.698  18.555  20.729  1.00  1.00            
ATOM    888    O PHE A 117      -4.075  19.473  20.003  1.00  1.00            
ATOM    889    N ASP A 118      -3.727  18.641  22.066  1.00  1.00            
ATOM    890   CA ASP A 118      -4.298  19.806  22.661  1.00  1.00            
ATOM    891   CB ASP A 118      -4.556  19.659  24.170  1.00  1.00            
ATOM    892   CG ASP A 118      -5.781  18.781  24.377  1.00  1.00            
ATOM    893  OD1 ASP A 118      -6.606  18.680  23.429  1.00  1.00            
ATOM    894  OD2 ASP A 118      -5.913  18.205  25.490  1.00  1.00            
ATOM    895    C ASP A 118      -3.476  21.023  22.445  1.00  1.00            
ATOM    896    O ASP A 118      -4.000  22.073  22.074  1.00  1.00            
ATOM    897    N GLY A 119      -2.156  20.923  22.649  4.00  1.00            
ATOM    898   CA GLY A 119      -1.382  22.115  22.529  4.00  1.00            
ATOM    899    C GLY A 119       0.040  21.703  22.426  4.00  1.00            
ATOM    900    O GLY A 119       0.339  20.530  22.206  4.00  1.00            
ATOM    901    N ILE A 120       0.975  22.660  22.583  4.00  1.00            
ATOM    902   CA ILE A 120       2.321  22.239  22.382  4.00  1.00            
ATOM    903   CB ILE A 120       2.891  22.696  21.071  4.00  1.00            
ATOM    904  CG1 ILE A 120       2.923  24.231  20.990  4.00  1.00            
ATOM    905  CG2 ILE A 120       2.073  22.032  19.951  4.00  1.00            
ATOM    906  CD1 ILE A 120       3.705  24.760  19.788  4.00  1.00            
ATOM    907    C ILE A 120       3.241  22.678  23.483  4.00  1.00            
ATOM    908    O ILE A 120       3.075  23.742  24.076  4.00  1.00            
ATOM    909    N LEU A 121       4.236  21.810  23.781  4.00  1.00            
ATOM    910   CA LEU A 121       5.290  22.051  24.726  4.00  1.00            
ATOM    911   CB LEU A 121       5.773  20.806  25.488  4.00  1.00            
ATOM    912   CG LEU A 121       4.736  20.197  26.447  4.00  1.00            
ATOM    913  CD1 LEU A 121       5.328  18.996  27.204  4.00  1.00            
ATOM    914  CD2 LEU A 121       4.144  21.262  27.384  4.00  1.00            
ATOM    915    C LEU A 121       6.428  22.480  23.870  4.00  1.00            
ATOM    916    O LEU A 121       6.382  22.301  22.653  4.00  1.00            
ATOM    917    N GLY A 122       7.479  23.086  24.447  4.00  1.00            
ATOM    918   CA GLY A 122       8.511  23.455  23.532  4.00  1.00            
ATOM    919    C GLY A 122       9.847  23.341  24.179  4.00  1.00            
ATOM    920    O GLY A 122      10.106  23.947  25.218  4.00  1.00            
ATOM    921    N LEU A 123      10.741  22.548  23.558  1.00  1.00            
ATOM    922   CA LEU A 123      12.083  22.485  24.045  1.00  1.00            
ATOM    923   CB LEU A 123      12.573  21.090  24.494  1.00  1.00            
ATOM    924   CG LEU A 123      12.347  19.925  23.513  1.00  1.00            
ATOM    925  CD1 LEU A 123      12.921  18.621  24.092  1.00  1.00            
ATOM    926  CD2 LEU A 123      10.863  19.761  23.144  1.00  1.00            
ATOM    927    C LEU A 123      12.952  22.982  22.956  1.00  1.00            
ATOM    928    O LEU A 123      13.239  22.290  21.982  1.00  1.00            
ATOM    929    N ALA A 124      13.385  24.238  23.133  1.00  1.00            
ATOM    930   CA ALA A 124      14.202  24.966  22.223  1.00  1.00            
ATOM    931   CB ALA A 124      13.423  25.583  21.050  1.00  1.00            
ATOM    932    C ALA A 124      14.695  26.096  23.076  1.00  1.00            
ATOM    933    O ALA A 124      14.503  26.085  24.291  1.00  1.00            
ATOM    934    N TYR A 125      15.352  27.100  22.473  1.00  1.00            
ATOM    935   CA TYR A 125      15.917  28.188  23.234  1.00  1.00            
ATOM    936   CB TYR A 125      17.098  28.845  22.500  1.00  1.00            
ATOM    937   CG TYR A 125      17.860  29.734  23.427  1.00  1.00            
ATOM    938  CD1 TYR A 125      18.777  29.202  24.304  1.00  1.00            
ATOM    939  CD2 TYR A 125      17.656  31.091  23.435  1.00  1.00            
ATOM    940  CE1 TYR A 125      19.479  30.013  25.166  1.00  1.00            
ATOM    941  CE2 TYR A 125      18.352  31.910  24.292  1.00  1.00            
ATOM    942   CZ TYR A 125      19.268  31.371  25.162  1.00  1.00            
ATOM    943   OH TYR A 125      19.987  32.204  26.043  1.00  1.00            
ATOM    944    C TYR A 125      14.852  29.198  23.527  1.00  1.00            
ATOM    945    O TYR A 125      13.916  29.419  22.761  1.00  1.00            
ATOM    946    N PRO A 126      14.997  29.774  24.692  2.00  1.00            
ATOM    947   CA PRO A 126      14.089  30.761  25.212  2.00  1.00            
ATOM    948   CD PRO A 126      15.853  29.212  25.719  2.00  1.00            
ATOM    949   CB PRO A 126      14.493  30.970  26.679  2.00  1.00            
ATOM    950   CG PRO A 126      15.873  30.294  26.809  2.00  1.00            
ATOM    951    C PRO A 126      14.066  32.011  24.407  2.00  1.00            
ATOM    952    O PRO A 126      13.126  32.793  24.541  2.00  1.00            
ATOM    953    N SER A 127      15.087  32.233  23.561  2.00  1.00            
ATOM    954   CA SER A 127      15.153  33.435  22.794  2.00  1.00            
ATOM    955   CB SER A 127      16.414  33.515  21.918  2.00  1.00            
ATOM    956   OG SER A 127      16.380  32.504  20.923  2.00  1.00            
ATOM    957    C SER A 127      13.975  33.507  21.886  2.00  1.00            
ATOM    958    O SER A 127      13.361  34.561  21.734  2.00  1.00            
ATOM    959    N ILE A 128      13.619  32.370  21.272  2.00  1.00            
ATOM    960   CA ILE A 128      12.528  32.326  20.349  2.00  1.00            
ATOM    961   CB ILE A 128      12.379  31.001  19.664  2.00  1.00            
ATOM    962  CG1 ILE A 128      12.145  29.866  20.673  2.00  1.00            
ATOM    963  CG2 ILE A 128      13.612  30.819  18.768  2.00  1.00            
ATOM    964  CD1 ILE A 128      11.780  28.537  20.012  2.00  1.00            
ATOM    965    C ILE A 128      11.271  32.670  21.055  2.00  1.00            
ATOM    966    O ILE A 128      10.406  33.312  20.463  2.00  1.00            
ATOM    967    N SER A 129      11.165  32.264  22.338  1.00  1.00            
ATOM    968   CA SER A 129       9.980  32.410  23.136  1.00  1.00            
ATOM    969   CB SER A 129      10.237  32.252  24.647  1.00  1.00            
ATOM    970   OG SER A 129      10.751  30.958  24.930  1.00  1.00            
ATOM    971    C SER A 129       9.356  33.746  22.927  1.00  1.00            
ATOM    972    O SER A 129      10.013  34.784  22.988  1.00  1.00            
ATOM    973    N ALA A 130       8.038  33.723  22.642  2.00  1.00            
ATOM    974   CA ALA A 130       7.344  34.917  22.280  2.00  1.00            
ATOM    975   CB ALA A 130       5.885  34.649  21.876  2.00  1.00            
ATOM    976    C ALA A 130       7.315  35.922  23.384  2.00  1.00            
ATOM    977    O ALA A 130       7.758  37.057  23.211  2.00  1.00            
ATOM    978    N SER A 131       6.808  35.523  24.561  2.00  1.00            
ATOM    979   CA SER A 131       6.642  36.456  25.636  2.00  1.00            
ATOM    980   CB SER A 131       5.501  36.066  26.591  2.00  1.00            
ATOM    981   OG SER A 131       5.781  34.819  27.206  2.00  1.00            
ATOM    982    C SER A 131       7.878  36.628  26.440  2.00  1.00            
ATOM    983    O SER A 131       8.005  37.597  27.186  2.00  1.00            
ATOM    984    N GLY A 132       8.839  35.705  26.309  2.00  1.00            
ATOM    985   CA GLY A 132       9.935  35.786  27.219  2.00  1.00            
ATOM    986    C GLY A 132       9.545  34.858  28.322  2.00  1.00            
ATOM    987    O GLY A 132      10.252  34.709  29.317  2.00  1.00            
ATOM    988    N ALA A 133       8.375  34.205  28.149  1.00  1.00            
ATOM    989   CA ALA A 133       7.905  33.250  29.108  1.00  1.00            
ATOM    990   CB ALA A 133       6.519  32.661  28.799  1.00  1.00            
ATOM    991    C ALA A 133       8.885  32.128  29.050  1.00  1.00            
ATOM    992    O ALA A 133       9.527  31.904  28.025  1.00  1.00            
ATOM    993    N THR A 134       9.038  31.400  30.167  1.00  1.00            
ATOM    994   CA THR A 134      10.035  30.378  30.228  1.00  1.00            
ATOM    995   CB THR A 134      10.426  30.041  31.634  1.00  1.00            
ATOM    996  OG1 THR A 134       9.318  29.477  32.322  1.00  1.00            
ATOM    997  CG2 THR A 134      10.874  31.331  32.341  1.00  1.00            
ATOM    998    C THR A 134       9.525  29.105  29.613  1.00  1.00            
ATOM    999    O THR A 134       8.341  28.777  29.686  1.00  1.00            
ATOM   1000    N PRO A 135      10.429  28.401  28.970  1.00  1.00            
ATOM   1001   CA PRO A 135      10.073  27.136  28.372  1.00  1.00            
ATOM   1002   CD PRO A 135      11.389  29.120  28.144  1.00  1.00            
ATOM   1003   CB PRO A 135      11.078  26.885  27.250  1.00  1.00            
ATOM   1004   CG PRO A 135      11.527  28.301  26.849  1.00  1.00            
ATOM   1005    C PRO A 135      10.028  26.074  29.419  1.00  1.00            
ATOM   1006    O PRO A 135      10.557  26.284  30.509  1.00  1.00            
ATOM   1007    N VAL A 136       9.369  24.934  29.139  2.00  1.00            
ATOM   1008   CA VAL A 136       9.399  23.891  30.116  2.00  1.00            
ATOM   1009   CB VAL A 136       8.190  22.994  30.086  2.00  1.00            
ATOM   1010  CG1 VAL A 136       7.985  22.442  28.664  2.00  1.00            
ATOM   1011  CG2 VAL A 136       8.385  21.896  31.145  2.00  1.00            
ATOM   1012    C VAL A 136      10.625  23.086  29.808  2.00  1.00            
ATOM   1013    O VAL A 136      10.718  22.434  28.768  2.00  1.00            
ATOM   1014    N PHE A 137      11.616  23.159  30.718  2.00  1.00            
ATOM   1015   CA PHE A 137      12.900  22.526  30.586  2.00  1.00            
ATOM   1016   CB PHE A 137      13.427  22.461  29.139  2.00  1.00            
ATOM   1017   CG PHE A 137      14.672  21.639  29.135  2.00  1.00            
ATOM   1018  CD1 PHE A 137      15.888  22.197  29.455  2.00  1.00            
ATOM   1019  CD2 PHE A 137      14.621  20.303  28.806  2.00  1.00            
ATOM   1020  CE1 PHE A 137      17.031  21.434  29.449  2.00  1.00            
ATOM   1021  CE2 PHE A 137      15.762  19.535  28.798  2.00  1.00            
ATOM   1022   CZ PHE A 137      16.972  20.101  29.120  2.00  1.00            
ATOM   1023    C PHE A 137      13.782  23.484  31.309  2.00  1.00            
ATOM   1024    O PHE A 137      14.302  23.194  32.386  2.00  1.00            
ATOM   1025    N ASP A 138      13.944  24.685  30.711  2.00  1.00            
ATOM   1026   CA ASP A 138      14.730  25.702  31.338  2.00  1.00            
ATOM   1027   CB ASP A 138      14.854  27.033  30.569  2.00  1.00            
ATOM   1028   CG ASP A 138      13.474  27.617  30.364  2.00  1.00            
ATOM   1029  OD1 ASP A 138      12.749  27.051  29.509  2.00  1.00            
ATOM   1030  OD2 ASP A 138      13.121  28.618  31.044  2.00  1.00            
ATOM   1031    C ASP A 138      14.093  25.950  32.653  2.00  1.00            
ATOM   1032    O ASP A 138      14.764  26.242  33.641  2.00  1.00            
ATOM   1033    N ASN A 139      12.759  25.812  32.697  2.00  1.00            
ATOM   1034   CA ASN A 139      12.060  26.022  33.923  2.00  1.00            
ATOM   1035   CB ASN A 139      10.538  25.865  33.768  2.00  1.00            
ATOM   1036   CG ASN A 139       9.875  26.507  34.978  2.00  1.00            
ATOM   1037  OD1 ASN A 139      10.477  26.624  36.042  2.00  1.00            
ATOM   1038  ND2 ASN A 139       8.596  26.940  34.810  2.00  1.00            
ATOM   1039    C ASN A 139      12.533  25.007  34.940  2.00  1.00            
ATOM   1040    O ASN A 139      12.804  25.367  36.084  2.00  1.00            
ATOM   1041    N LEU A 140      12.667  23.713  34.557  2.00  1.00            
ATOM   1042   CA LEU A 140      13.093  22.699  35.498  2.00  1.00            
ATOM   1043   CB LEU A 140      13.040  21.251  34.986  2.00  1.00            
ATOM   1044   CG LEU A 140      11.604  20.704  34.908  2.00  1.00            
ATOM   1045  CD1 LEU A 140      10.819  21.320  33.741  2.00  1.00            
ATOM   1046  CD2 LEU A 140      11.583  19.170  34.941  2.00  1.00            
ATOM   1047    C LEU A 140      14.490  22.985  35.941  2.00  1.00            
ATOM   1048    O LEU A 140      14.812  22.760  37.102  2.00  1.00            
ATOM   1049    N TRP A 141      15.358  23.497  35.049  2.00  1.00            
ATOM   1050   CA TRP A 141      16.736  23.717  35.400  2.00  1.00            
ATOM   1051   CB TRP A 141      17.578  24.245  34.229  2.00  1.00            
ATOM   1052   CG TRP A 141      19.032  24.432  34.582  2.00  1.00            
ATOM   1053  CD2 TRP A 141      20.000  23.372  34.549  2.00  1.00            
ATOM   1054  CD1 TRP A 141      19.696  25.549  34.996  2.00  1.00            
ATOM   1055  NE1 TRP A 141      21.020  25.251  35.220  2.00  1.00            
ATOM   1056  CE2 TRP A 141      21.219  23.914  34.950  2.00  1.00            
ATOM   1057  CE3 TRP A 141      19.880  22.052  34.214  2.00  1.00            
ATOM   1058  CZ2 TRP A 141      22.344  23.141  35.024  2.00  1.00            
ATOM   1059  CZ3 TRP A 141      21.015  21.277  34.286  2.00  1.00            
ATOM   1060  CH2 TRP A 141      22.224  21.812  34.683  2.00  1.00            
ATOM   1061    C TRP A 141      16.827  24.712  36.509  2.00  1.00            
ATOM   1062    O TRP A 141      17.600  24.521  37.448  2.00  1.00            
ATOM   1063    N ASP A 142      16.033  25.796  36.443  2.00  1.00            
ATOM   1064   CA ASP A 142      16.120  26.796  37.468  2.00  1.00            
ATOM   1065   CB ASP A 142      15.108  27.939  37.285  2.00  1.00            
ATOM   1066   CG ASP A 142      15.543  28.762  36.082  2.00  1.00            
ATOM   1067  OD1 ASP A 142      16.653  28.491  35.552  2.00  1.00            
ATOM   1068  OD2 ASP A 142      14.775  29.677  35.680  2.00  1.00            
ATOM   1069    C ASP A 142      15.805  26.119  38.764  2.00  1.00            
ATOM   1070    O ASP A 142      16.466  26.342  39.777  2.00  1.00            
ATOM   1071    N GLN A 143      14.780  25.252  38.748  3.00  1.00            
ATOM   1072   CA GLN A 143      14.353  24.554  39.923  3.00  1.00            
ATOM   1073   CB GLN A 143      13.056  23.767  39.687  3.00  1.00            
ATOM   1074   CG GLN A 143      11.901  24.618  39.155  3.00  1.00            
ATOM   1075   CD GLN A 143      11.511  25.630  40.222  3.00  1.00            
ATOM   1076  OE1 GLN A 143      11.182  26.774  39.917  3.00  1.00            
ATOM   1077  NE2 GLN A 143      11.539  25.195  41.511  3.00  1.00            
ATOM   1078    C GLN A 143      15.400  23.573  40.349  3.00  1.00            
ATOM   1079    O GLN A 143      15.644  23.397  41.541  3.00  1.00            
ATOM   1080    N GLY A 144      16.060  22.919  39.376  3.00  1.00            
ATOM   1081   CA GLY A 144      17.037  21.921  39.684  3.00  1.00            
ATOM   1082    C GLY A 144      16.423  20.552  39.621  3.00  1.00            
ATOM   1083    O GLY A 144      16.982  19.601  40.165  3.00  1.00            
ATOM   1084    N LEU A 145      15.253  20.396  38.964  1.00  1.00            
ATOM   1085   CA LEU A 145      14.686  19.074  38.910  1.00  1.00            
ATOM   1086   CB LEU A 145      13.409  18.945  38.051  1.00  1.00            
ATOM   1087   CG LEU A 145      12.157  19.700  38.525  1.00  1.00            
ATOM   1088  CD1 LEU A 145      11.692  19.217  39.907  1.00  1.00            
ATOM   1089  CD2 LEU A 145      12.345  21.215  38.413  1.00  1.00            
ATOM   1090    C LEU A 145      15.645  18.176  38.183  1.00  1.00            
ATOM   1091    O LEU A 145      16.003  17.110  38.682  1.00  1.00            
ATOM   1092    N VAL A 146      16.105  18.597  36.983  1.00  1.00            
ATOM   1093   CA VAL A 146      16.954  17.751  36.185  1.00  1.00            
ATOM   1094   CB VAL A 146      16.913  18.057  34.716  1.00  1.00            
ATOM   1095  CG1 VAL A 146      15.483  17.820  34.205  1.00  1.00            
ATOM   1096  CG2 VAL A 146      17.423  19.490  34.491  1.00  1.00            
ATOM   1097    C VAL A 146      18.366  17.964  36.626  1.00  1.00            
ATOM   1098    O VAL A 146      18.807  19.095  36.824  1.00  1.00            
ATOM   1099    N SER A 147      19.103  16.857  36.837  1.00  1.00            
ATOM   1100   CA SER A 147      20.481  16.967  37.203  1.00  1.00            
ATOM   1101   CB SER A 147      21.095  15.615  37.605  1.00  1.00            
ATOM   1102   OG SER A 147      22.460  15.782  37.961  1.00  1.00            
ATOM   1103    C SER A 147      21.237  17.473  36.021  1.00  1.00            
ATOM   1104    O SER A 147      21.973  18.454  36.115  1.00  1.00            
ATOM   1105    N GLN A 148      21.056  16.818  34.855  1.00  1.00            
ATOM   1106   CA GLN A 148      21.771  17.247  33.690  1.00  1.00            
ATOM   1107   CB GLN A 148      22.468  16.110  32.922  1.00  1.00            
ATOM   1108   CG GLN A 148      21.530  15.060  32.333  1.00  1.00            
ATOM   1109   CD GLN A 148      22.414  13.972  31.743  1.00  1.00            
ATOM   1110  OE1 GLN A 148      23.588  13.855  32.091  1.00  1.00            
ATOM   1111  NE2 GLN A 148      21.840  13.149  30.825  1.00  1.00            
ATOM   1112    C GLN A 148      20.810  17.941  32.803  1.00  1.00            
ATOM   1113    O GLN A 148      19.688  17.482  32.599  1.00  1.00            
ATOM   1114    N ASP A 149      21.229  19.098  32.261  1.00  1.00            
ATOM   1115   CA ASP A 149      20.299  19.799  31.444  1.00  1.00            
ATOM   1116   CB ASP A 149      20.532  21.325  31.373  1.00  1.00            
ATOM   1117   CG ASP A 149      21.910  21.632  30.806  1.00  1.00            
ATOM   1118  OD1 ASP A 149      22.702  20.670  30.624  1.00  1.00            
ATOM   1119  OD2 ASP A 149      22.183  22.834  30.539  1.00  1.00            
ATOM   1120    C ASP A 149      20.339  19.201  30.073  1.00  1.00            
ATOM   1121    O ASP A 149      20.770  19.824  29.103  1.00  1.00            
ATOM   1122    N LEU A 150      19.863  17.946  29.959  4.00  1.00            
ATOM   1123   CA LEU A 150      19.882  17.296  28.684  4.00  1.00            
ATOM   1124   CB LEU A 150      20.863  16.114  28.613  4.00  1.00            
ATOM   1125   CG LEU A 150      22.327  16.509  28.877  4.00  1.00            
ATOM   1126  CD1 LEU A 150      23.277  15.325  28.640  4.00  1.00            
ATOM   1127  CD2 LEU A 150      22.716  17.768  28.090  4.00  1.00            
ATOM   1128    C LEU A 150      18.528  16.733  28.441  4.00  1.00            
ATOM   1129    O LEU A 150      17.757  16.506  29.371  4.00  1.00            
ATOM   1130    N PHE A 151      18.199  16.513  27.156  4.00  1.00            
ATOM   1131   CA PHE A 151      16.922  15.960  26.844  4.00  1.00            
ATOM   1132   CB PHE A 151      15.972  17.020  26.249  4.00  1.00            
ATOM   1133   CG PHE A 151      14.563  16.536  26.262  4.00  1.00            
ATOM   1134  CD1 PHE A 151      14.082  15.703  25.278  4.00  1.00            
ATOM   1135  CD2 PHE A 151      13.708  16.941  27.263  4.00  1.00            
ATOM   1136  CE1 PHE A 151      12.775  15.274  25.305  4.00  1.00            
ATOM   1137  CE2 PHE A 151      12.402  16.517  27.295  4.00  1.00            
ATOM   1138   CZ PHE A 151      11.932  15.679  26.312  4.00  1.00            
ATOM   1139    C PHE A 151      17.156  14.925  25.803  4.00  1.00            
ATOM   1140    O PHE A 151      18.010  15.093  24.934  4.00  1.00            
ATOM   1141    N SER A 152      16.412  13.807  25.863  4.00  1.00            
ATOM   1142   CA SER A 152      16.647  12.823  24.856  4.00  1.00            
ATOM   1143   CB SER A 152      17.250  11.509  25.385  4.00  1.00            
ATOM   1144   OG SER A 152      16.327  10.851  26.241  4.00  1.00            
ATOM   1145    C SER A 152      15.342  12.491  24.198  4.00  1.00            
ATOM   1146    O SER A 152      14.320  12.358  24.869  4.00  1.00            
ATOM   1147    N VAL A 153      15.340  12.364  22.850  4.00  1.00            
ATOM   1148   CA VAL A 153      14.127  12.018  22.157  4.00  1.00            
ATOM   1149   CB VAL A 153      13.623  13.077  21.225  4.00  1.00            
ATOM   1150  CG1 VAL A 153      12.415  12.510  20.461  4.00  1.00            
ATOM   1151  CG2 VAL A 153      13.295  14.336  22.042  4.00  1.00            
ATOM   1152    C VAL A 153      14.385  10.812  21.334  4.00  1.00            
ATOM   1153    O VAL A 153      15.343  10.746  20.566  4.00  1.00            
ATOM   1154    N TYR A 154      13.513   9.813  21.513  4.00  1.00            
ATOM   1155   CA TYR A 154      13.575   8.610  20.754  4.00  1.00            
ATOM   1156   CB TYR A 154      13.944   7.391  21.620  4.00  1.00            
ATOM   1157   CG TYR A 154      13.756   6.125  20.850  4.00  1.00            
ATOM   1158  CD1 TYR A 154      14.762   5.608  20.068  4.00  1.00            
ATOM   1159  CD2 TYR A 154      12.559   5.446  20.924  4.00  1.00            
ATOM   1160  CE1 TYR A 154      14.577   4.436  19.370  4.00  1.00            
ATOM   1161  CE2 TYR A 154      12.366   4.275  20.229  4.00  1.00            
ATOM   1162   CZ TYR A 154      13.378   3.769  19.449  4.00  1.00            
ATOM   1163   OH TYR A 154      13.188   2.569  18.733  4.00  1.00            
ATOM   1164    C TYR A 154      12.165   8.380  20.271  4.00  1.00            
ATOM   1165    O TYR A 154      11.229   8.446  21.067  4.00  1.00            
ATOM   1166    N LEU A 155      11.960   8.113  18.962  1.00  1.00            
ATOM   1167   CA LEU A 155      10.619   7.907  18.470  1.00  1.00            
ATOM   1168   CB LEU A 155      10.202   9.007  17.463  1.00  1.00            
ATOM   1169   CG LEU A 155       8.695   9.132  17.122  1.00  1.00            
ATOM   1170  CD1 LEU A 155       8.471  10.267  16.111  1.00  1.00            
ATOM   1171  CD2 LEU A 155       8.054   7.825  16.637  1.00  1.00            
ATOM   1172    C LEU A 155      10.636   6.568  17.775  1.00  1.00            
ATOM   1173    O LEU A 155      11.633   6.200  17.156  1.00  1.00            
ATOM   1174    N SER A 156       9.535   5.790  17.884  1.00  1.00            
ATOM   1175   CA SER A 156       9.441   4.474  17.304  1.00  1.00            
ATOM   1176   CB SER A 156       8.444   3.553  18.025  1.00  1.00            
ATOM   1177   OG SER A 156       7.122   4.048  17.865  1.00  1.00            
ATOM   1178    C SER A 156       9.010   4.554  15.862  1.00  1.00            
ATOM   1179    O SER A 156       8.985   5.622  15.253  1.00  1.00            
ATOM   1180    N SER A 157       8.674   3.371  15.292  1.00  1.00            
ATOM   1181   CA SER A 157       8.362   3.129  13.903  1.00  1.00            
ATOM   1182   CB SER A 157       8.923   1.789  13.398  1.00  1.00            
ATOM   1183   OG SER A 157      10.331   1.741  13.565  1.00  1.00            
ATOM   1184    C SER A 157       6.897   3.044  13.640  1.00  1.00            
ATOM   1185    O SER A 157       6.157   4.015  13.786  1.00  1.00            
ATOM   1186    N ASN A 158       6.476   1.821  13.232  3.00  1.00            
ATOM   1187   CA ASN A 158       5.171   1.528  12.708  3.00  1.00            
ATOM   1188   CB ASN A 158       4.883   0.015  12.698  3.00  1.00            
ATOM   1189   CG ASN A 158       3.415  -0.204  12.361  3.00  1.00            
ATOM   1190  OD1 ASN A 158       2.578  -0.326  13.254  3.00  1.00            
ATOM   1191  ND2 ASN A 158       3.088  -0.250  11.042  3.00  1.00            
ATOM   1192    C ASN A 158       4.140   2.176  13.568  3.00  1.00            
ATOM   1193    O ASN A 158       3.431   3.064  13.099  3.00  1.00            
ATOM   1194    N ASP A 159       4.048   1.788  14.851  3.00  1.00            
ATOM   1195   CA ASP A 159       3.117   2.421  15.742  3.00  1.00            
ATOM   1196   CB ASP A 159       1.660   1.947  15.580  3.00  1.00            
ATOM   1197   CG ASP A 159       1.043   2.567  14.339  3.00  1.00            
ATOM   1198  OD1 ASP A 159       1.205   3.802  14.160  3.00  1.00            
ATOM   1199  OD2 ASP A 159       0.396   1.819  13.558  3.00  1.00            
ATOM   1200    C ASP A 159       3.501   1.944  17.093  3.00  1.00            
ATOM   1201    O ASP A 159       2.668   1.859  17.994  3.00  1.00            
ATOM   1202    N ASP A 160       4.792   1.636  17.281  1.00  1.00            
ATOM   1203   CA ASP A 160       5.153   1.102  18.551  1.00  1.00            
ATOM   1204   CB ASP A 160       6.609   0.619  18.663  1.00  1.00            
ATOM   1205   CG ASP A 160       6.702  -0.743  17.990  1.00  1.00            
ATOM   1206  OD1 ASP A 160       5.630  -1.370  17.777  1.00  1.00            
ATOM   1207  OD2 ASP A 160       7.845  -1.179  17.691  1.00  1.00            
ATOM   1208    C ASP A 160       4.929   2.146  19.589  1.00  1.00            
ATOM   1209    O ASP A 160       5.140   3.337  19.363  1.00  1.00            
ATOM   1210    N SER A 161       4.458   1.696  20.765  1.00  1.00            
ATOM   1211   CA SER A 161       4.150   2.576  21.847  1.00  1.00            
ATOM   1212   CB SER A 161       3.457   1.855  23.015  1.00  1.00            
ATOM   1213   OG SER A 161       2.182   1.381  22.606  1.00  1.00            
ATOM   1214    C SER A 161       5.394   3.202  22.378  1.00  1.00            
ATOM   1215    O SER A 161       5.435   4.408  22.615  1.00  1.00            
ATOM   1216    N GLY A 162       6.455   2.399  22.569  1.00  1.00            
ATOM   1217   CA GLY A 162       7.635   2.952  23.160  1.00  1.00            
ATOM   1218    C GLY A 162       8.135   4.034  22.274  1.00  1.00            
ATOM   1219    O GLY A 162       8.557   3.810  21.141  1.00  1.00            
ATOM   1220    N SER A 163       8.077   5.259  22.810  4.00  1.00            
ATOM   1221   CA SER A 163       8.619   6.430  22.206  4.00  1.00            
ATOM   1222   CB SER A 163       7.620   7.191  21.316  4.00  1.00            
ATOM   1223   OG SER A 163       7.244   6.386  20.208  4.00  1.00            
ATOM   1224    C SER A 163       8.873   7.273  23.397  4.00  1.00            
ATOM   1225    O SER A 163       8.025   7.332  24.287  4.00  1.00            
ATOM   1226    N VAL A 164      10.029   7.947  23.503  4.00  1.00            
ATOM   1227   CA VAL A 164      10.118   8.586  24.774  4.00  1.00            
ATOM   1228   CB VAL A 164      10.788   7.722  25.819  4.00  1.00            
ATOM   1229  CG1 VAL A 164      10.927   8.510  27.134  4.00  1.00            
ATOM   1230  CG2 VAL A 164       9.995   6.414  25.977  4.00  1.00            
ATOM   1231    C VAL A 164      10.879   9.865  24.724  4.00  1.00            
ATOM   1232    O VAL A 164      11.817  10.036  23.947  4.00  1.00            
ATOM   1233    N VAL A 165      10.443  10.811  25.579  4.00  1.00            
ATOM   1234   CA VAL A 165      11.161  12.021  25.825  4.00  1.00            
ATOM   1235   CB VAL A 165      10.300  13.257  25.771  4.00  1.00            
ATOM   1236  CG1 VAL A 165       9.852  13.452  24.312  4.00  1.00            
ATOM   1237  CG2 VAL A 165       9.113  13.115  26.741  4.00  1.00            
ATOM   1238    C VAL A 165      11.698  11.823  27.213  4.00  1.00            
ATOM   1239    O VAL A 165      10.944  11.676  28.174  4.00  1.00            
ATOM   1240    N LEU A 166      13.034  11.754  27.353  4.00  1.00            
ATOM   1241   CA LEU A 166      13.596  11.556  28.657  4.00  1.00            
ATOM   1242   CB LEU A 166      14.808  10.606  28.665  4.00  1.00            
ATOM   1243   CG LEU A 166      14.494   9.181  28.170  4.00  1.00            
ATOM   1244  CD1 LEU A 166      13.509   8.467  29.108  4.00  1.00            
ATOM   1245  CD2 LEU A 166      14.041   9.186  26.700  4.00  1.00            
ATOM   1246    C LEU A 166      14.123  12.898  29.054  4.00  1.00            
ATOM   1247    O LEU A 166      14.979  13.457  28.370  4.00  1.00            
ATOM   1248    N LEU A 167      13.619  13.461  30.168  4.00  1.00            
ATOM   1249   CA LEU A 167      14.095  14.749  30.583  4.00  1.00            
ATOM   1250   CB LEU A 167      13.010  15.598  31.263  4.00  1.00            
ATOM   1251   CG LEU A 167      13.501  16.980  31.713  4.00  1.00            
ATOM   1252  CD1 LEU A 167      13.968  17.826  30.518  4.00  1.00            
ATOM   1253  CD2 LEU A 167      12.426  17.691  32.542  4.00  1.00            
ATOM   1254    C LEU A 167      15.191  14.483  31.566  4.00  1.00            
ATOM   1255    O LEU A 167      14.983  13.803  32.568  4.00  1.00            
ATOM   1256    N GLY A 168      16.406  14.999  31.291  3.00  1.00            
ATOM   1257   CA GLY A 168      17.490  14.799  32.210  3.00  1.00            
ATOM   1258    C GLY A 168      18.231  13.554  31.885  3.00  1.00            
ATOM   1259    O GLY A 168      19.074  13.125  32.670  3.00  1.00            
ATOM   1260    N GLY A 169      17.973  12.917  30.728  1.00  1.00            
ATOM   1261   CA GLY A 169      18.774  11.742  30.619  1.00  1.00            
ATOM   1262    C GLY A 169      18.820  11.177  29.243  1.00  1.00            
ATOM   1263    O GLY A 169      18.107  11.602  28.336  1.00  1.00            
ATOM   1264    N ILE A 170      19.713  10.173  29.090  1.00  1.00            
ATOM   1265   CA ILE A 170      19.906   9.469  27.860  1.00  1.00            
ATOM   1266   CB ILE A 170      21.248   9.684  27.226  1.00  1.00            
ATOM   1267  CG1 ILE A 170      21.442  11.166  26.864  1.00  1.00            
ATOM   1268  CG2 ILE A 170      21.350   8.740  26.017  1.00  1.00            
ATOM   1269  CD1 ILE A 170      22.881  11.514  26.483  1.00  1.00            
ATOM   1270    C ILE A 170      19.792   8.004  28.145  1.00  1.00            
ATOM   1271    O ILE A 170      20.215   7.531  29.198  1.00  1.00            
ATOM   1272    N ASP A 171      19.179   7.250  27.209  1.00  1.00            
ATOM   1273   CA ASP A 171      19.053   5.827  27.352  1.00  1.00            
ATOM   1274   CB ASP A 171      17.640   5.296  27.049  1.00  1.00            
ATOM   1275   CG ASP A 171      16.748   5.608  28.243  1.00  1.00            
ATOM   1276  OD1 ASP A 171      17.098   5.165  29.370  1.00  1.00            
ATOM   1277  OD2 ASP A 171      15.711   6.296  28.047  1.00  1.00            
ATOM   1278    C ASP A 171      19.996   5.191  26.375  1.00  1.00            
ATOM   1279    O ASP A 171      19.872   5.371  25.165  1.00  1.00            
ATOM   1280    N SER A 172      20.977   4.432  26.900  3.00  1.00            
ATOM   1281   CA SER A 172      22.001   3.810  26.108  3.00  1.00            
ATOM   1282   CB SER A 172      23.150   3.246  26.962  3.00  1.00            
ATOM   1283   OG SER A 172      23.838   4.306  27.611  3.00  1.00            
ATOM   1284    C SER A 172      21.468   2.683  25.268  3.00  1.00            
ATOM   1285    O SER A 172      21.919   2.488  24.140  3.00  1.00            
ATOM   1286    N SER A 173      20.484   1.915  25.775  3.00  1.00            
ATOM   1287   CA SER A 173      20.024   0.758  25.050  3.00  1.00            
ATOM   1288   CB SER A 173      18.879   0.015  25.759  3.00  1.00            
ATOM   1289   OG SER A 173      19.339  -0.555  26.975  3.00  1.00            
ATOM   1290    C SER A 173      19.509   1.206  23.716  3.00  1.00            
ATOM   1291    O SER A 173      19.683   0.514  22.714  3.00  1.00            
ATOM   1292    N TYR A 174      18.876   2.393  23.666  1.00  1.00            
ATOM   1293   CA TYR A 174      18.285   2.868  22.448  1.00  1.00            
ATOM   1294   CB TYR A 174      17.442   4.135  22.652  1.00  1.00            
ATOM   1295   CG TYR A 174      16.297   3.664  23.480  1.00  1.00            
ATOM   1296  CD1 TYR A 174      16.363   3.686  24.854  1.00  1.00            
ATOM   1297  CD2 TYR A 174      15.165   3.170  22.874  1.00  1.00            
ATOM   1298  CE1 TYR A 174      15.307   3.237  25.612  1.00  1.00            
ATOM   1299  CE2 TYR A 174      14.105   2.720  23.626  1.00  1.00            
ATOM   1300   CZ TYR A 174      14.177   2.754  24.997  1.00  1.00            
ATOM   1301   OH TYR A 174      13.092   2.292  25.772  1.00  1.00            
ATOM   1302    C TYR A 174      19.344   3.105  21.398  1.00  1.00            
ATOM   1303    O TYR A 174      19.156   2.740  20.239  1.00  1.00            
ATOM   1304    N TYR A 175      20.498   3.700  21.768  4.00  1.00            
ATOM   1305   CA TYR A 175      21.541   4.002  20.815  4.00  1.00            
ATOM   1306   CB TYR A 175      22.656   4.931  21.337  4.00  1.00            
ATOM   1307   CG TYR A 175      22.245   6.341  21.587  4.00  1.00            
ATOM   1308  CD1 TYR A 175      22.157   7.241  20.550  4.00  1.00            
ATOM   1309  CD2 TYR A 175      21.991   6.774  22.867  4.00  1.00            
ATOM   1310  CE1 TYR A 175      21.801   8.548  20.782  4.00  1.00            
ATOM   1311  CE2 TYR A 175      21.633   8.080  23.107  4.00  1.00            
ATOM   1312   CZ TYR A 175      21.539   8.969  22.064  4.00  1.00            
ATOM   1313   OH TYR A 175      21.173  10.310  22.307  4.00  1.00            
ATOM   1314    C TYR A 175      22.333   2.763  20.501  4.00  1.00            
ATOM   1315    O TYR A 175      22.571   1.928  21.373  4.00  1.00            
ATOM   1316    N THR A 176      22.741   2.616  19.219  1.00  1.00            
ATOM   1317   CA THR A 176      23.548   1.515  18.756  1.00  1.00            
ATOM   1318   CB THR A 176      23.622   1.429  17.262  1.00  1.00            
ATOM   1319  OG1 THR A 176      22.319   1.291  16.713  1.00  1.00            
ATOM   1320  CG2 THR A 176      24.478   0.203  16.893  1.00  1.00            
ATOM   1321    C THR A 176      24.957   1.571  19.265  1.00  1.00            
ATOM   1322    O THR A 176      25.484   0.564  19.735  1.00  1.00            
ATOM   1323    N GLY A 177      25.607   2.750  19.212  1.00  1.00            
ATOM   1324   CA GLY A 177      27.001   2.793  19.563  1.00  1.00            
ATOM   1325    C GLY A 177      27.309   4.156  20.085  1.00  1.00            
ATOM   1326    O GLY A 177      26.593   4.694  20.928  1.00  1.00            
ATOM   1327    N SER A 178      28.409   4.747  19.580  1.00  1.00            
ATOM   1328   CA SER A 178      28.880   6.011  20.058  1.00  1.00            
ATOM   1329   CB SER A 178      30.285   6.376  19.551  1.00  1.00            
ATOM   1330   OG SER A 178      30.275   6.518  18.138  1.00  1.00            
ATOM   1331    C SER A 178      27.955   7.107  19.669  1.00  1.00            
ATOM   1332    O SER A 178      27.148   6.976  18.750  1.00  1.00            
ATOM   1333    N LEU A 179      28.060   8.224  20.413  1.00  1.00            
ATOM   1334   CA LEU A 179      27.260   9.378  20.160  1.00  1.00            
ATOM   1335   CB LEU A 179      26.928  10.195  21.420  1.00  1.00            
ATOM   1336   CG LEU A 179      26.025   9.440  22.412  1.00  1.00            
ATOM   1337  CD1 LEU A 179      26.712   8.166  22.928  1.00  1.00            
ATOM   1338  CD2 LEU A 179      25.545  10.364  23.543  1.00  1.00            
ATOM   1339    C LEU A 179      28.042  10.258  19.241  1.00  1.00            
ATOM   1340    O LEU A 179      29.265  10.342  19.335  1.00  1.00            
ATOM   1341    N ASN A 180      27.336  10.913  18.303  4.00  1.00            
ATOM   1342   CA ASN A 180      27.953  11.815  17.376  4.00  1.00            
ATOM   1343   CB ASN A 180      27.348  11.714  15.963  4.00  1.00            
ATOM   1344   CG ASN A 180      27.968  12.784  15.079  4.00  1.00            
ATOM   1345  OD1 ASN A 180      27.696  13.973  15.239  4.00  1.00            
ATOM   1346  ND2 ASN A 180      28.823  12.355  14.114  4.00  1.00            
ATOM   1347    C ASN A 180      27.657  13.187  17.890  4.00  1.00            
ATOM   1348    O ASN A 180      26.536  13.464  18.313  4.00  1.00            
ATOM   1349    N TRP A 181      28.664  14.085  17.893  4.00  1.00            
ATOM   1350   CA TRP A 181      28.413  15.395  18.416  4.00  1.00            
ATOM   1351   CB TRP A 181      29.451  15.886  19.439  4.00  1.00            
ATOM   1352   CG TRP A 181      29.521  15.088  20.715  4.00  1.00            
ATOM   1353  CD2 TRP A 181      30.488  14.054  20.956  4.00  1.00            
ATOM   1354  CD1 TRP A 181      28.770  15.187  21.850  4.00  1.00            
ATOM   1355  NE1 TRP A 181      29.205  14.274  22.782  4.00  1.00            
ATOM   1356  CE2 TRP A 181      30.264  13.572  22.244  4.00  1.00            
ATOM   1357  CE3 TRP A 181      31.484  13.556  20.167  4.00  1.00            
ATOM   1358  CZ2 TRP A 181      31.038  12.574  22.765  4.00  1.00            
ATOM   1359  CZ3 TRP A 181      32.259  12.546  20.694  4.00  1.00            
ATOM   1360  CH2 TRP A 181      32.039  12.066  21.968  4.00  1.00            
ATOM   1361    C TRP A 181      28.493  16.375  17.286  4.00  1.00            
ATOM   1362    O TRP A 181      29.441  16.362  16.504  4.00  1.00            
ATOM   1363    N VAL A 182      27.469  17.248  17.165  4.00  1.00            
ATOM   1364   CA VAL A 182      27.484  18.312  16.212  4.00  1.00            
ATOM   1365   CB VAL A 182      26.409  18.206  15.160  4.00  1.00            
ATOM   1366  CG1 VAL A 182      25.036  18.210  15.852  4.00  1.00            
ATOM   1367  CG2 VAL A 182      26.602  19.354  14.156  4.00  1.00            
ATOM   1368    C VAL A 182      27.221  19.542  17.003  4.00  1.00            
ATOM   1369    O VAL A 182      26.337  19.565  17.859  4.00  1.00            
ATOM   1370    N PRO A 183      27.991  20.553  16.776  4.00  1.00            
ATOM   1371   CA PRO A 183      27.770  21.739  17.537  4.00  1.00            
ATOM   1372   CD PRO A 183      29.414  20.343  16.517  4.00  1.00            
ATOM   1373   CB PRO A 183      29.049  22.561  17.438  4.00  1.00            
ATOM   1374   CG PRO A 183      30.139  21.490  17.237  4.00  1.00            
ATOM   1375    C PRO A 183      26.537  22.446  17.057  4.00  1.00            
ATOM   1376    O PRO A 183      26.253  22.383  15.866  4.00  1.00            
ATOM   1377    N VAL A 184      25.786  23.119  17.957  1.00  1.00            
ATOM   1378   CA VAL A 184      24.645  23.845  17.478  1.00  1.00            
ATOM   1379   CB VAL A 184      23.589  24.107  18.530  1.00  1.00            
ATOM   1380  CG1 VAL A 184      24.133  25.050  19.617  1.00  1.00            
ATOM   1381  CG2 VAL A 184      22.323  24.627  17.835  1.00  1.00            
ATOM   1382    C VAL A 184      25.220  25.141  16.965  1.00  1.00            
ATOM   1383    O VAL A 184      25.886  25.877  17.693  1.00  1.00            
ATOM   1384    N SER A 185      25.036  25.427  15.662  1.00  1.00            
ATOM   1385   CA SER A 185      25.624  26.607  15.083  1.00  1.00            
ATOM   1386   CB SER A 185      25.420  26.677  13.560  1.00  1.00            
ATOM   1387   OG SER A 185      26.015  27.859  13.045  1.00  1.00            
ATOM   1388    C SER A 185      24.999  27.836  15.665  1.00  1.00            
ATOM   1389    O SER A 185      25.666  28.630  16.327  1.00  1.00            
ATOM   1390    N VAL A 186      23.681  28.009  15.440  1.00  1.00            
ATOM   1391   CA VAL A 186      22.996  29.181  15.903  1.00  1.00            
ATOM   1392   CB VAL A 186      22.306  29.926  14.796  1.00  1.00            
ATOM   1393  CG1 VAL A 186      21.518  31.096  15.403  1.00  1.00            
ATOM   1394  CG2 VAL A 186      23.356  30.343  13.751  1.00  1.00            
ATOM   1395    C VAL A 186      21.919  28.704  16.823  1.00  1.00            
ATOM   1396    O VAL A 186      21.294  27.670  16.587  1.00  1.00            
ATOM   1397    N GLU A 187      21.694  29.448  17.920  4.00  1.00            
ATOM   1398   CA GLU A 187      20.676  29.123  18.873  4.00  1.00            
ATOM   1399   CB GLU A 187      20.978  29.658  20.286  4.00  1.00            
ATOM   1400   CG GLU A 187      21.240  31.166  20.347  4.00  1.00            
ATOM   1401   CD GLU A 187      19.935  31.898  20.630  4.00  1.00            
ATOM   1402  OE1 GLU A 187      18.907  31.214  20.880  4.00  1.00            
ATOM   1403  OE2 GLU A 187      19.954  33.158  20.616  4.00  1.00            
ATOM   1404    C GLU A 187      19.406  29.740  18.379  4.00  1.00            
ATOM   1405    O GLU A 187      19.395  30.465  17.385  4.00  1.00            
ATOM   1406    N GLY A 188      18.287  29.438  19.061  3.00  1.00            
ATOM   1407   CA GLY A 188      16.993  29.935  18.697  3.00  1.00            
ATOM   1408    C GLY A 188      16.160  28.725  18.448  3.00  1.00            
ATOM   1409    O GLY A 188      15.095  28.538  19.034  3.00  1.00            
ATOM   1410    N TYR A 189      16.662  27.850  17.573  3.00  1.00            
ATOM   1411   CA TYR A 189      16.058  26.581  17.330  3.00  1.00            
ATOM   1412   CB TYR A 189      15.345  26.502  15.970  3.00  1.00            
ATOM   1413   CG TYR A 189      14.240  27.493  16.126  3.00  1.00            
ATOM   1414  CD1 TYR A 189      14.455  28.827  15.865  3.00  1.00            
ATOM   1415  CD2 TYR A 189      12.997  27.093  16.558  3.00  1.00            
ATOM   1416  CE1 TYR A 189      13.445  29.746  16.028  3.00  1.00            
ATOM   1417  CE2 TYR A 189      11.983  28.009  16.722  3.00  1.00            
ATOM   1418   CZ TYR A 189      12.205  29.337  16.456  3.00  1.00            
ATOM   1419   OH TYR A 189      11.167  30.276  16.630  3.00  1.00            
ATOM   1420    C TYR A 189      17.249  25.721  17.373  3.00  1.00            
ATOM   1421    O TYR A 189      18.355  26.243  17.227  3.00  1.00            
ATOM   1422    N TRP A 190      17.093  24.420  17.662  4.00  1.00            
ATOM   1423   CA TRP A 190      18.305  23.674  17.657  4.00  1.00            
ATOM   1424   CB TRP A 190      18.114  22.188  17.995  4.00  1.00            
ATOM   1425   CG TRP A 190      17.561  21.934  19.375  4.00  1.00            
ATOM   1426  CD2 TRP A 190      17.204  20.632  19.858  4.00  1.00            
ATOM   1427  CD1 TRP A 190      17.273  22.812  20.378  4.00  1.00            
ATOM   1428  NE1 TRP A 190      16.746  22.138  21.453  4.00  1.00            
ATOM   1429  CE2 TRP A 190      16.700  20.794  21.146  4.00  1.00            
ATOM   1430  CE3 TRP A 190      17.281  19.402  19.268  4.00  1.00            
ATOM   1431  CZ2 TRP A 190      16.262  19.723  21.870  4.00  1.00            
ATOM   1432  CZ3 TRP A 190      16.850  18.321  20.006  4.00  1.00            
ATOM   1433  CH2 TRP A 190      16.349  18.481  21.281  4.00  1.00            
ATOM   1434    C TRP A 190      18.732  23.742  16.224  4.00  1.00            
ATOM   1435    O TRP A 190      18.102  23.147  15.350  4.00  1.00            
ATOM   1436    N GLN A 191      19.815  24.493  15.943  4.00  1.00            
ATOM   1437   CA GLN A 191      20.188  24.677  14.575  4.00  1.00            
ATOM   1438   CB GLN A 191      20.356  26.146  14.148  4.00  1.00            
ATOM   1439   CG GLN A 191      19.018  26.889  14.098  4.00  1.00            
ATOM   1440   CD GLN A 191      19.268  28.307  13.611  4.00  1.00            
ATOM   1441  OE1 GLN A 191      18.786  29.273  14.200  4.00  1.00            
ATOM   1442  NE2 GLN A 191      20.031  28.438  12.493  4.00  1.00            
ATOM   1443    C GLN A 191      21.473  23.948  14.327  4.00  1.00            
ATOM   1444    O GLN A 191      22.312  23.822  15.215  4.00  1.00            
ATOM   1445    N ILE A 192      21.648  23.419  13.097  4.00  1.00            
ATOM   1446   CA ILE A 192      22.819  22.640  12.813  4.00  1.00            
ATOM   1447   CB ILE A 192      22.527  21.170  12.729  4.00  1.00            
ATOM   1448  CG1 ILE A 192      21.555  20.886  11.572  4.00  1.00            
ATOM   1449  CG2 ILE A 192      22.004  20.710  14.099  4.00  1.00            
ATOM   1450  CD1 ILE A 192      21.395  19.399  11.256  4.00  1.00            
ATOM   1451    C ILE A 192      23.392  23.035  11.501  4.00  1.00            
ATOM   1452    O ILE A 192      22.701  23.550  10.624  4.00  1.00            
ATOM   1453    N THR A 193      24.713  22.817  11.363  4.00  1.00            
ATOM   1454   CA THR A 193      25.365  23.070  10.120  4.00  1.00            
ATOM   1455   CB THR A 193      26.846  23.260  10.241  4.00  1.00            
ATOM   1456  OG1 THR A 193      27.452  22.062  10.704  4.00  1.00            
ATOM   1457  CG2 THR A 193      27.121  24.407  11.226  4.00  1.00            
ATOM   1458    C THR A 193      25.165  21.835   9.309  4.00  1.00            
ATOM   1459    O THR A 193      25.078  20.736   9.852  4.00  1.00            
ATOM   1460    N LEU A 194      25.057  21.986   7.978  4.00  1.00            
ATOM   1461   CA LEU A 194      24.887  20.833   7.148  4.00  1.00            
ATOM   1462   CB LEU A 194      23.528  20.777   6.437  4.00  1.00            
ATOM   1463   CG LEU A 194      22.307  20.796   7.370  4.00  1.00            
ATOM   1464  CD1 LEU A 194      21.009  20.645   6.563  4.00  1.00            
ATOM   1465  CD2 LEU A 194      22.443  19.770   8.506  4.00  1.00            
ATOM   1466    C LEU A 194      25.869  20.969   6.049  4.00  1.00            
ATOM   1467    O LEU A 194      26.190  22.078   5.624  4.00  1.00            
ATOM   1468    N ASP A 195      26.389  19.830   5.571  4.00  1.00            
ATOM   1469   CA ASP A 195      27.250  19.913   4.443  4.00  1.00            
ATOM   1470   CB ASP A 195      28.464  18.974   4.507  4.00  1.00            
ATOM   1471   CG ASP A 195      29.390  19.528   5.583  4.00  1.00            
ATOM   1472  OD1 ASP A 195      29.318  20.759   5.841  4.00  1.00            
ATOM   1473  OD2 ASP A 195      30.176  18.730   6.161  4.00  1.00            
ATOM   1474    C ASP A 195      26.388  19.587   3.254  4.00  1.00            
ATOM   1475    O ASP A 195      25.547  20.398   2.869  4.00  1.00            
ATOM   1476    N SER A 196      26.549  18.402   2.625  4.00  1.00            
ATOM   1477   CA SER A 196      25.723  18.138   1.473  4.00  1.00            
ATOM   1478   CB SER A 196      26.510  18.127   0.151  4.00  1.00            
ATOM   1479   OG SER A 196      25.635  17.861  -0.934  4.00  1.00            
ATOM   1480    C SER A 196      25.056  16.785   1.595  4.00  1.00            
ATOM   1481    O SER A 196      25.573  15.881   2.249  4.00  1.00            
ATOM   1482    N ILE A 197      23.862  16.612   0.972  4.00  1.00            
ATOM   1483   CA ILE A 197      23.142  15.372   1.126  4.00  1.00            
ATOM   1484   CB ILE A 197      21.732  15.449   0.608  4.00  1.00            
ATOM   1485  CG1 ILE A 197      21.705  15.762  -0.897  4.00  1.00            
ATOM   1486  CG2 ILE A 197      20.973  16.476   1.465  4.00  1.00            
ATOM   1487  CD1 ILE A 197      20.342  15.515  -1.539  4.00  1.00            
ATOM   1488    C ILE A 197      23.832  14.188   0.478  4.00  1.00            
ATOM   1489    O ILE A 197      24.234  13.252   1.166  4.00  1.00            
ATOM   1490    N THR A 198      24.059  14.212  -0.850  4.00  1.00            
ATOM   1491   CA THR A 198      24.701  13.114  -1.531  4.00  1.00            
ATOM   1492   CB THR A 198      25.976  12.658  -0.875  4.00  1.00            
ATOM   1493  OG1 THR A 198      26.891  13.743  -0.795  4.00  1.00            
ATOM   1494  CG2 THR A 198      26.594  11.531  -1.720  4.00  1.00            
ATOM   1495    C THR A 198      23.786  11.944  -1.718  4.00  1.00            
ATOM   1496    O THR A 198      22.891  11.682  -0.915  4.00  1.00            
ATOM   1497    N MET A 199      24.016  11.223  -2.836  4.00  1.00            
ATOM   1498   CA MET A 199      23.350  10.014  -3.230  4.00  1.00            
ATOM   1499   CB MET A 199      22.532  10.115  -4.526  4.00  1.00            
ATOM   1500   CG MET A 199      21.751   8.830  -4.818  4.00  1.00            
ATOM   1501   SD MET A 199      20.632   8.915  -6.247  4.00  1.00            
ATOM   1502   CE MET A 199      21.961   8.942  -7.483  4.00  1.00            
ATOM   1503    C MET A 199      24.496   9.084  -3.491  4.00  1.00            
ATOM   1504    O MET A 199      25.217   8.720  -2.564  4.00  1.00            
ATOM   1505    N ASP A 200      24.708   8.667  -4.757  3.00  1.00            
ATOM   1506   CA ASP A 200      25.808   7.774  -4.987  3.00  1.00            
ATOM   1507   CB ASP A 200      25.550   6.730  -6.089  3.00  1.00            
ATOM   1508   CG ASP A 200      26.630   5.659  -5.978  3.00  1.00            
ATOM   1509  OD1 ASP A 200      27.597   5.867  -5.196  3.00  1.00            
ATOM   1510  OD2 ASP A 200      26.501   4.617  -6.673  3.00  1.00            
ATOM   1511    C ASP A 200      27.028   8.547  -5.371  3.00  1.00            
ATOM   1512    O ASP A 200      27.367   8.655  -6.547  3.00  1.00            
ATOM   1513    N GLY A 201      27.715   9.116  -4.363  3.00  1.00            
ATOM   1514   CA GLY A 201      28.976   9.762  -4.579  3.00  1.00            
ATOM   1515    C GLY A 201      28.783  11.096  -5.225  3.00  1.00            
ATOM   1516    O GLY A 201      29.756  11.738  -5.616  3.00  1.00            
ATOM   1517    N GLU A 202      27.529  11.562  -5.364  4.00  1.00            
ATOM   1518   CA GLU A 202      27.363  12.849  -5.970  4.00  1.00            
ATOM   1519   CB GLU A 202      26.599  12.838  -7.307  4.00  1.00            
ATOM   1520   CG GLU A 202      25.161  12.325  -7.207  4.00  1.00            
ATOM   1521   CD GLU A 202      24.550  12.380  -8.601  4.00  1.00            
ATOM   1522  OE1 GLU A 202      25.153  13.043  -9.488  4.00  1.00            
ATOM   1523  OE2 GLU A 202      23.469  11.763  -8.798  4.00  1.00            
ATOM   1524    C GLU A 202      26.591  13.699  -5.012  4.00  1.00            
ATOM   1525    O GLU A 202      25.913  13.181  -4.127  4.00  1.00            
ATOM   1526    N THR A 203      26.690  15.040  -5.147  4.00  1.00            
ATOM   1527   CA THR A 203      25.990  15.873  -4.213  4.00  1.00            
ATOM   1528   CB THR A 203      26.814  17.007  -3.673  4.00  1.00            
ATOM   1529  OG1 THR A 203      27.231  17.867  -4.723  4.00  1.00            
ATOM   1530  CG2 THR A 203      28.034  16.421  -2.941  4.00  1.00            
ATOM   1531    C THR A 203      24.759  16.440  -4.850  4.00  1.00            
ATOM   1532    O THR A 203      24.815  17.413  -5.598  4.00  1.00            
ATOM   1533    N ILE A 204      23.607  15.804  -4.555  4.00  1.00            
ATOM   1534   CA ILE A 204      22.329  16.163  -5.101  4.00  1.00            
ATOM   1535   CB ILE A 204      21.301  15.103  -4.836  4.00  1.00            
ATOM   1536  CG1 ILE A 204      21.752  13.774  -5.464  4.00  1.00            
ATOM   1537  CG2 ILE A 204      19.948  15.605  -5.364  4.00  1.00            
ATOM   1538  CD1 ILE A 204      20.947  12.566  -4.984  4.00  1.00            
ATOM   1539    C ILE A 204      21.789  17.460  -4.563  4.00  1.00            
ATOM   1540    O ILE A 204      21.411  18.338  -5.335  4.00  1.00            
ATOM   1541    N ALA A 205      21.761  17.629  -3.223  4.00  1.00            
ATOM   1542   CA ALA A 205      21.134  18.787  -2.637  4.00  1.00            
ATOM   1543   CB ALA A 205      19.921  18.446  -1.756  4.00  1.00            
ATOM   1544    C ALA A 205      22.148  19.448  -1.752  4.00  1.00            
ATOM   1545    O ALA A 205      23.152  18.847  -1.372  4.00  1.00            
ATOM   1546    N CYS A 206      21.902  20.732  -1.427  1.00  1.00            
ATOM   1547   CA CYS A 206      22.715  21.506  -0.531  1.00  1.00            
ATOM   1548   CB CYS A 206      22.548  21.085   0.940  1.00  1.00            
ATOM   1549   SG CYS A 206      20.842  21.282   1.538  1.00  1.00            
ATOM   1550    C CYS A 206      24.162  21.431  -0.858  1.00  1.00            
ATOM   1551    O CYS A 206      24.961  20.928  -0.071  1.00  1.00            
ATOM   1552    N SER A 207      24.542  21.934  -2.041  3.00  1.00            
ATOM   1553   CA SER A 207      25.940  21.994  -2.321  3.00  1.00            
ATOM   1554   CB SER A 207      26.250  22.437  -3.761  3.00  1.00            
ATOM   1555   OG SER A 207      25.773  23.758  -3.974  3.00  1.00            
ATOM   1556    C SER A 207      26.465  23.031  -1.398  3.00  1.00            
ATOM   1557    O SER A 207      25.693  23.786  -0.810  3.00  1.00            
ATOM   1558    N GLY A 208      27.798  23.099  -1.232  3.00  1.00            
ATOM   1559   CA GLY A 208      28.269  24.025  -0.255  3.00  1.00            
ATOM   1560    C GLY A 208      27.721  23.474   1.015  3.00  1.00            
ATOM   1561    O GLY A 208      27.788  22.269   1.249  3.00  1.00            
ATOM   1562    N GLY A 209      27.134  24.327   1.868  1.00  1.00            
ATOM   1563   CA GLY A 209      26.587  23.769   3.065  1.00  1.00            
ATOM   1564    C GLY A 209      25.396  24.574   3.442  1.00  1.00            
ATOM   1565    O GLY A 209      25.216  25.700   2.979  1.00  1.00            
ATOM   1566    N CYS A 210      24.547  24.008   4.319  4.00  1.00            
ATOM   1567   CA CYS A 210      23.358  24.711   4.679  4.00  1.00            
ATOM   1568   CB CYS A 210      22.085  24.127   4.045  4.00  1.00            
ATOM   1569   SG CYS A 210      22.078  24.265   2.233  4.00  1.00            
ATOM   1570    C CYS A 210      23.167  24.636   6.151  4.00  1.00            
ATOM   1571    O CYS A 210      24.011  24.123   6.884  4.00  1.00            
ATOM   1572    N GLN A 211      22.037  25.201   6.619  4.00  1.00            
ATOM   1573   CA GLN A 211      21.725  25.134   8.009  4.00  1.00            
ATOM   1574   CB GLN A 211      21.670  26.507   8.697  4.00  1.00            
ATOM   1575   CG GLN A 211      23.042  27.191   8.687  4.00  1.00            
ATOM   1576   CD GLN A 211      22.973  28.454   9.529  4.00  1.00            
ATOM   1577  OE1 GLN A 211      23.678  29.428   9.269  4.00  1.00            
ATOM   1578  NE2 GLN A 211      22.111  28.433  10.580  4.00  1.00            
ATOM   1579    C GLN A 211      20.396  24.437   8.138  4.00  1.00            
ATOM   1580    O GLN A 211      19.451  24.760   7.420  4.00  1.00            
ATOM   1581    N ALA A 212      20.297  23.442   9.053  4.00  1.00            
ATOM   1582   CA ALA A 212      19.081  22.681   9.214  4.00  1.00            
ATOM   1583   CB ALA A 212      19.216  21.199   8.833  4.00  1.00            
ATOM   1584    C ALA A 212      18.688  22.715  10.664  4.00  1.00            
ATOM   1585    O ALA A 212      19.537  22.878  11.539  4.00  1.00            
ATOM   1586    N ILE A 213      17.371  22.585  10.956  4.00  1.00            
ATOM   1587   CA ILE A 213      16.926  22.581  12.326  4.00  1.00            
ATOM   1588   CB ILE A 213      15.883  23.616  12.637  4.00  1.00            
ATOM   1589  CG1 ILE A 213      16.463  25.025  12.424  4.00  1.00            
ATOM   1590  CG2 ILE A 213      15.386  23.374  14.073  4.00  1.00            
ATOM   1591  CD1 ILE A 213      15.413  26.134  12.474  4.00  1.00            
ATOM   1592    C ILE A 213      16.361  21.219  12.637  4.00  1.00            
ATOM   1593    O ILE A 213      15.415  20.776  11.988  4.00  1.00            
ATOM   1594    N VAL A 214      16.942  20.506  13.638  4.00  1.00            
ATOM   1595   CA VAL A 214      16.410  19.223  14.029  4.00  1.00            
ATOM   1596   CB VAL A 214      17.263  18.487  15.020  4.00  1.00            
ATOM   1597  CG1 VAL A 214      16.520  17.212  15.454  4.00  1.00            
ATOM   1598  CG2 VAL A 214      18.633  18.215  14.374  4.00  1.00            
ATOM   1599    C VAL A 214      15.116  19.561  14.681  4.00  1.00            
ATOM   1600    O VAL A 214      15.069  20.402  15.578  4.00  1.00            
ATOM   1601    N ASP A 215      14.016  18.928  14.236  1.00  1.00            
ATOM   1602   CA ASP A 215      12.759  19.361  14.765  1.00  1.00            
ATOM   1603   CB ASP A 215      12.118  20.427  13.850  1.00  1.00            
ATOM   1604   CG ASP A 215      10.905  21.067  14.508  1.00  1.00            
ATOM   1605  OD1 ASP A 215      10.836  21.088  15.766  1.00  1.00            
ATOM   1606  OD2 ASP A 215      10.023  21.549  13.748  1.00  1.00            
ATOM   1607    C ASP A 215      11.806  18.199  14.806  1.00  1.00            
ATOM   1608    O ASP A 215      11.459  17.640  13.768  1.00  1.00            
ATOM   1609    N THR A 216      11.388  17.778  16.018  3.00  1.00            
ATOM   1610   CA THR A 216      10.297  16.844  16.119  3.00  1.00            
ATOM   1611   CB THR A 216      10.219  16.167  17.457  3.00  1.00            
ATOM   1612  OG1 THR A 216      11.433  15.488  17.733  3.00  1.00            
ATOM   1613  CG2 THR A 216       9.054  15.168  17.445  3.00  1.00            
ATOM   1614    C THR A 216       9.161  17.801  16.038  3.00  1.00            
ATOM   1615    O THR A 216       9.295  18.945  16.471  3.00  1.00            
ATOM   1616    N GLY A 217       8.011  17.396  15.493  3.00  1.00            
ATOM   1617   CA GLY A 217       6.995  18.392  15.365  3.00  1.00            
ATOM   1618    C GLY A 217       6.750  18.579  13.895  3.00  1.00            
ATOM   1619    O GLY A 217       5.614  18.801  13.477  3.00  1.00            
ATOM   1620    N THR A 218       7.813  18.495  13.063  1.00  1.00            
ATOM   1621   CA THR A 218       7.632  18.741  11.659  1.00  1.00            
ATOM   1622   CB THR A 218       8.882  19.093  10.912  1.00  1.00            
ATOM   1623  OG1 THR A 218       8.535  19.705   9.677  1.00  1.00            
ATOM   1624  CG2 THR A 218       9.656  17.810  10.624  1.00  1.00            
ATOM   1625    C THR A 218       6.932  17.624  10.892  1.00  1.00            
ATOM   1626    O THR A 218       6.035  17.898  10.097  1.00  1.00            
ATOM   1627    N SER A 219       7.299  16.338  11.122  1.00  1.00            
ATOM   1628   CA SER A 219       6.715  15.160  10.497  1.00  1.00            
ATOM   1629   CB SER A 219       5.175  15.238  10.478  1.00  1.00            
ATOM   1630   OG SER A 219       4.614  14.060   9.916  1.00  1.00            
ATOM   1631    C SER A 219       7.186  14.813   9.109  1.00  1.00            
ATOM   1632    O SER A 219       6.799  13.770   8.585  1.00  1.00            
ATOM   1633    N LEU A 220       8.044  15.609   8.458  1.00  1.00            
ATOM   1634   CA LEU A 220       8.505  15.163   7.165  1.00  1.00            
ATOM   1635   CB LEU A 220       7.733  15.764   5.974  1.00  1.00            
ATOM   1636   CG LEU A 220       6.244  15.375   5.873  1.00  1.00            
ATOM   1637  CD1 LEU A 220       5.421  15.943   7.040  1.00  1.00            
ATOM   1638  CD2 LEU A 220       5.666  15.774   4.505  1.00  1.00            
ATOM   1639    C LEU A 220       9.887  15.715   7.047  1.00  1.00            
ATOM   1640    O LEU A 220      10.336  16.476   7.902  1.00  1.00            
ATOM   1641    N LEU A 221      10.611  15.321   5.984  4.00  1.00            
ATOM   1642   CA LEU A 221      11.860  15.962   5.695  4.00  1.00            
ATOM   1643   CB LEU A 221      12.602  15.303   4.523  4.00  1.00            
ATOM   1644   CG LEU A 221      12.719  13.770   4.658  4.00  1.00            
ATOM   1645  CD1 LEU A 221      13.649  13.184   3.583  4.00  1.00            
ATOM   1646  CD2 LEU A 221      13.074  13.338   6.086  4.00  1.00            
ATOM   1647    C LEU A 221      11.331  17.276   5.183  4.00  1.00            
ATOM   1648    O LEU A 221      10.137  17.393   4.913  4.00  1.00            
ATOM   1649    N THR A 222      12.139  18.342   5.119  4.00  1.00            
ATOM   1650   CA THR A 222      11.592  19.522   4.507  4.00  1.00            
ATOM   1651   CB THR A 222      11.124  20.583   5.449  4.00  1.00            
ATOM   1652  OG1 THR A 222      12.236  21.166   6.101  4.00  1.00            
ATOM   1653  CG2 THR A 222      10.175  19.947   6.476  4.00  1.00            
ATOM   1654    C THR A 222      12.760  20.099   3.774  4.00  1.00            
ATOM   1655    O THR A 222      13.813  19.469   3.692  4.00  1.00            
ATOM   1656    N GLY A 223      12.611  21.304   3.200  4.00  1.00            
ATOM   1657   CA GLY A 223      13.725  21.881   2.515  4.00  1.00            
ATOM   1658    C GLY A 223      13.151  22.792   1.472  4.00  1.00            
ATOM   1659    O GLY A 223      11.934  22.925   1.358  4.00  1.00            
ATOM   1660    N PRO A 224      14.000  23.405   0.702  1.00  1.00            
ATOM   1661   CA PRO A 224      13.512  24.294  -0.316  1.00  1.00            
ATOM   1662   CD PRO A 224      15.271  23.855   1.250  1.00  1.00            
ATOM   1663   CB PRO A 224      14.715  25.147  -0.730  1.00  1.00            
ATOM   1664   CG PRO A 224      15.577  25.185   0.541  1.00  1.00            
ATOM   1665    C PRO A 224      12.853  23.574  -1.446  1.00  1.00            
ATOM   1666    O PRO A 224      13.100  22.387  -1.634  1.00  1.00            
ATOM   1667    N THR A 225      11.989  24.293  -2.189  2.00  1.00            
ATOM   1668   CA THR A 225      11.258  23.721  -3.285  2.00  1.00            
ATOM   1669   CB THR A 225      10.306  24.694  -3.915  2.00  1.00            
ATOM   1670  OG1 THR A 225      11.012  25.805  -4.441  2.00  1.00            
ATOM   1671  CG2 THR A 225       9.295  25.155  -2.852  2.00  1.00            
ATOM   1672    C THR A 225      12.218  23.275  -4.332  2.00  1.00            
ATOM   1673    O THR A 225      12.104  22.173  -4.863  2.00  1.00            
ATOM   1674    N SER A 226      13.206  24.122  -4.654  2.00  1.00            
ATOM   1675   CA SER A 226      14.128  23.749  -5.681  2.00  1.00            
ATOM   1676   CB SER A 226      15.201  24.823  -5.921  2.00  1.00            
ATOM   1677   OG SER A 226      14.596  26.041  -6.328  2.00  1.00            
ATOM   1678    C SER A 226      14.852  22.525  -5.218  2.00  1.00            
ATOM   1679    O SER A 226      15.019  21.566  -5.970  2.00  1.00            
ATOM   1680    N ALA A 227      15.283  22.522  -3.941  2.00  1.00            
ATOM   1681   CA ALA A 227      16.082  21.444  -3.436  2.00  1.00            
ATOM   1682   CB ALA A 227      16.542  21.676  -1.986  2.00  1.00            
ATOM   1683    C ALA A 227      15.327  20.143  -3.461  2.00  1.00            
ATOM   1684    O ALA A 227      15.852  19.130  -3.920  2.00  1.00            
ATOM   1685    N ILE A 228      14.069  20.137  -2.980  2.00  1.00            
ATOM   1686   CA ILE A 228      13.275  18.936  -2.936  2.00  1.00            
ATOM   1687   CB ILE A 228      11.914  19.138  -2.335  2.00  1.00            
ATOM   1688  CG1 ILE A 228      11.061  17.875  -2.563  2.00  1.00            
ATOM   1689  CG2 ILE A 228      11.294  20.411  -2.927  2.00  1.00            
ATOM   1690  CD1 ILE A 228       9.724  17.888  -1.824  2.00  1.00            
ATOM   1691    C ILE A 228      12.991  18.452  -4.311  2.00  1.00            
ATOM   1692    O ILE A 228      13.052  17.253  -4.578  2.00  1.00            
ATOM   1693    N ALA A 229      12.668  19.382  -5.223  2.00  1.00            
ATOM   1694   CA ALA A 229      12.293  18.992  -6.546  2.00  1.00            
ATOM   1695   CB ALA A 229      12.034  20.192  -7.471  2.00  1.00            
ATOM   1696    C ALA A 229      13.445  18.229  -7.097  2.00  1.00            
ATOM   1697    O ALA A 229      13.274  17.245  -7.813  2.00  1.00            
ATOM   1698    N ASN A 230      14.666  18.665  -6.752  2.00  1.00            
ATOM   1699   CA ASN A 230      15.823  17.987  -7.236  2.00  1.00            
ATOM   1700   CB ASN A 230      17.134  18.624  -6.739  2.00  1.00            
ATOM   1701   CG ASN A 230      17.245  20.027  -7.321  2.00  1.00            
ATOM   1702  OD1 ASN A 230      18.137  20.793  -6.963  2.00  1.00            
ATOM   1703  ND2 ASN A 230      16.304  20.378  -8.237  2.00  1.00            
ATOM   1704    C ASN A 230      15.811  16.571  -6.732  2.00  1.00            
ATOM   1705    O ASN A 230      16.012  15.635  -7.506  2.00  1.00            
ATOM   1706    N ILE A 231      15.561  16.369  -5.421  2.00  1.00            
ATOM   1707   CA ILE A 231      15.595  15.044  -4.862  2.00  1.00            
ATOM   1708   CB ILE A 231      15.513  14.972  -3.360  2.00  1.00            
ATOM   1709  CG1 ILE A 231      15.931  13.567  -2.894  2.00  1.00            
ATOM   1710  CG2 ILE A 231      14.099  15.362  -2.903  2.00  1.00            
ATOM   1711  CD1 ILE A 231      16.162  13.460  -1.388  2.00  1.00            
ATOM   1712    C ILE A 231      14.497  14.231  -5.439  2.00  1.00            
ATOM   1713    O ILE A 231      14.678  13.050  -5.718  2.00  1.00            
ATOM   1714    N GLN A 232      13.328  14.848  -5.658  2.00  1.00            
ATOM   1715   CA GLN A 232      12.208  14.093  -6.125  2.00  1.00            
ATOM   1716   CB GLN A 232      10.978  14.957  -6.452  2.00  1.00            
ATOM   1717   CG GLN A 232      10.289  15.612  -5.258  2.00  1.00            
ATOM   1718   CD GLN A 232       9.119  16.399  -5.833  2.00  1.00            
ATOM   1719  OE1 GLN A 232       8.222  16.831  -5.110  2.00  1.00            
ATOM   1720  NE2 GLN A 232       9.124  16.590  -7.180  2.00  1.00            
ATOM   1721    C GLN A 232      12.557  13.430  -7.422  2.00  1.00            
ATOM   1722    O GLN A 232      12.164  12.296  -7.672  2.00  1.00            
ATOM   1723    N SER A 233      13.278  14.109  -8.323  2.00  1.00            
ATOM   1724   CA SER A 233      13.569  13.426  -9.549  2.00  1.00            
ATOM   1725   CB SER A 233      14.354  14.299 -10.541  2.00  1.00            
ATOM   1726   OG SER A 233      15.635  14.605 -10.013  2.00  1.00            
ATOM   1727    C SER A 233      14.429  12.244  -9.223  2.00  1.00            
ATOM   1728    O SER A 233      14.233  11.156  -9.762  2.00  1.00            
ATOM   1729    N ASP A 234      15.402  12.423  -8.306  2.00  1.00            
ATOM   1730   CA ASP A 234      16.288  11.344  -7.976  2.00  1.00            
ATOM   1731   CB ASP A 234      17.351  11.735  -6.934  2.00  1.00            
ATOM   1732   CG ASP A 234      18.359  12.658  -7.606  2.00  1.00            
ATOM   1733  OD1 ASP A 234      18.557  12.516  -8.841  2.00  1.00            
ATOM   1734  OD2 ASP A 234      18.944  13.518  -6.894  2.00  1.00            
ATOM   1735    C ASP A 234      15.480  10.232  -7.405  2.00  1.00            
ATOM   1736    O ASP A 234      15.622   9.081  -7.812  2.00  1.00            
ATOM   1737    N ILE A 235      14.582  10.550  -6.457  2.00  1.00            
ATOM   1738   CA ILE A 235      13.789   9.505  -5.906  2.00  1.00            
ATOM   1739   CB ILE A 235      13.698   9.529  -4.400  2.00  1.00            
ATOM   1740  CG1 ILE A 235      12.846   8.346  -3.913  2.00  1.00            
ATOM   1741  CG2 ILE A 235      13.221  10.913  -3.926  2.00  1.00            
ATOM   1742  CD1 ILE A 235      13.477   6.986  -4.210  2.00  1.00            
ATOM   1743    C ILE A 235      12.441   9.605  -6.513  2.00  1.00            
ATOM   1744    O ILE A 235      11.623  10.421  -6.091  2.00  1.00            
ATOM   1745    N GLY A 236      12.187   8.690  -7.475  3.00  1.00            
ATOM   1746   CA GLY A 236      11.050   8.717  -8.346  3.00  1.00            
ATOM   1747    C GLY A 236       9.824   9.028  -7.572  3.00  1.00            
ATOM   1748    O GLY A 236       9.232   8.176  -6.912  3.00  1.00            
ATOM   1749    N ALA A 237       9.436  10.311  -7.660  1.00  1.00            
ATOM   1750   CA ALA A 237       8.254  10.806  -7.041  1.00  1.00            
ATOM   1751   CB ALA A 237       8.522  11.762  -5.866  1.00  1.00            
ATOM   1752    C ALA A 237       7.592  11.601  -8.112  1.00  1.00            
ATOM   1753    O ALA A 237       8.261  12.259  -8.907  1.00  1.00            
ATOM   1754    N SER A 238       6.255  11.553  -8.182  1.00  1.00            
ATOM   1755   CA SER A 238       5.599  12.285  -9.219  1.00  1.00            
ATOM   1756   CB SER A 238       4.838  11.391 -10.212  1.00  1.00            
ATOM   1757   OG SER A 238       4.216  12.188 -11.210  1.00  1.00            
ATOM   1758    C SER A 238       4.586  13.168  -8.554  1.00  1.00            
ATOM   1759    O SER A 238       4.159  12.903  -7.432  1.00  1.00            
ATOM   1760    N GLU A 239       4.202  14.267  -9.232  1.00  1.00            
ATOM   1761   CA GLU A 239       3.275  15.223  -8.690  1.00  1.00            
ATOM   1762   CB GLU A 239       3.163  16.501  -9.544  1.00  1.00            
ATOM   1763   CG GLU A 239       4.441  17.347  -9.547  1.00  1.00            
ATOM   1764   CD GLU A 239       4.174  18.623 -10.336  1.00  1.00            
ATOM   1765  OE1 GLU A 239       2.995  18.856 -10.713  1.00  1.00            
ATOM   1766  OE2 GLU A 239       5.150  19.387 -10.567  1.00  1.00            
ATOM   1767    C GLU A 239       1.891  14.650  -8.553  1.00  1.00            
ATOM   1768    O GLU A 239       1.221  14.876  -7.548  1.00  1.00            
ATOM   1769    N ASN A 240       1.422  13.902  -9.569  1.00  1.00            
ATOM   1770   CA ASN A 240       0.117  13.289  -9.575  1.00  1.00            
ATOM   1771   CB ASN A 240      -0.160  12.440  -8.324  1.00  1.00            
ATOM   1772   CG ASN A 240       0.596  11.130  -8.483  1.00  1.00            
ATOM   1773  OD1 ASN A 240       1.809  11.114  -8.685  1.00  1.00            
ATOM   1774  ND2 ASN A 240      -0.147   9.994  -8.402  1.00  1.00            
ATOM   1775    C ASN A 240      -0.989  14.306  -9.724  1.00  1.00            
ATOM   1776    O ASN A 240      -2.162  13.936  -9.744  1.00  1.00            
ATOM   1777    N SER A 241      -0.665  15.607  -9.861  3.00  1.00            
ATOM   1778   CA SER A 241      -1.671  16.612 -10.112  3.00  1.00            
ATOM   1779   CB SER A 241      -2.322  16.493 -11.502  3.00  1.00            
ATOM   1780   OG SER A 241      -1.365  16.766 -12.515  3.00  1.00            
ATOM   1781    C SER A 241      -2.743  16.534  -9.073  3.00  1.00            
ATOM   1782    O SER A 241      -3.862  16.990  -9.295  3.00  1.00            
ATOM   1783    N ASP A 242      -2.428  15.968  -7.897  3.00  1.00            
ATOM   1784   CA ASP A 242      -3.415  15.882  -6.860  3.00  1.00            
ATOM   1785   CB ASP A 242      -3.688  14.432  -6.431  3.00  1.00            
ATOM   1786   CG ASP A 242      -4.373  13.696  -7.570  3.00  1.00            
ATOM   1787  OD1 ASP A 242      -5.418  14.200  -8.062  3.00  1.00            
ATOM   1788  OD2 ASP A 242      -3.853  12.621  -7.970  3.00  1.00            
ATOM   1789    C ASP A 242      -2.798  16.534  -5.670  3.00  1.00            
ATOM   1790    O ASP A 242      -3.459  16.764  -4.659  3.00  1.00            
ATOM   1791    N GLY A 243      -1.501  16.875  -5.784  1.00  1.00            
ATOM   1792   CA GLY A 243      -0.805  17.465  -4.684  1.00  1.00            
ATOM   1793    C GLY A 243      -0.200  16.352  -3.884  1.00  1.00            
ATOM   1794    O GLY A 243       0.387  16.582  -2.828  1.00  1.00            
ATOM   1795    N GLU A 244      -0.327  15.103  -4.374  1.00  1.00            
ATOM   1796   CA GLU A 244       0.204  13.991  -3.639  1.00  1.00            
ATOM   1797   CB GLU A 244      -0.816  12.859  -3.436  1.00  1.00            
ATOM   1798   CG GLU A 244      -1.954  13.223  -2.484  1.00  1.00            
ATOM   1799   CD GLU A 244      -1.397  13.149  -1.072  1.00  1.00            
ATOM   1800  OE1 GLU A 244      -0.228  12.702  -0.924  1.00  1.00            
ATOM   1801  OE2 GLU A 244      -2.131  13.533  -0.123  1.00  1.00            
ATOM   1802    C GLU A 244       1.342  13.403  -4.414  1.00  1.00            
ATOM   1803    O GLU A 244       1.251  13.221  -5.626  1.00  1.00            
ATOM   1804    N MET A 245       2.458  13.088  -3.723  1.00  1.00            
ATOM   1805   CA MET A 245       3.552  12.470  -4.414  1.00  1.00            
ATOM   1806   CB MET A 245       4.951  12.832  -3.884  1.00  1.00            
ATOM   1807   CG MET A 245       5.377  14.274  -4.158  1.00  1.00            
ATOM   1808   SD MET A 245       7.079  14.647  -3.643  1.00  1.00            
ATOM   1809   CE MET A 245       6.720  14.668  -1.864  1.00  1.00            
ATOM   1810    C MET A 245       3.398  11.006  -4.221  1.00  1.00            
ATOM   1811    O MET A 245       3.373  10.512  -3.095  1.00  1.00            
ATOM   1812    N VAL A 246       3.268  10.266  -5.333  4.00  1.00            
ATOM   1813   CA VAL A 246       3.162   8.851  -5.199  4.00  1.00            
ATOM   1814   CB VAL A 246       2.013   8.245  -5.950  4.00  1.00            
ATOM   1815  CG1 VAL A 246       0.702   8.815  -5.385  4.00  1.00            
ATOM   1816  CG2 VAL A 246       2.216   8.498  -7.454  4.00  1.00            
ATOM   1817    C VAL A 246       4.398   8.299  -5.799  4.00  1.00            
ATOM   1818    O VAL A 246       4.877   8.770  -6.830  4.00  1.00            
ATOM   1819    N ILE A 247       4.964   7.291  -5.131  4.00  1.00            
ATOM   1820   CA ILE A 247       6.155   6.682  -5.614  4.00  1.00            
ATOM   1821   CB ILE A 247       7.336   6.991  -4.743  4.00  1.00            
ATOM   1822  CG1 ILE A 247       7.118   6.437  -3.326  4.00  1.00            
ATOM   1823  CG2 ILE A 247       7.554   8.514  -4.770  4.00  1.00            
ATOM   1824  CD1 ILE A 247       8.354   6.541  -2.434  4.00  1.00            
ATOM   1825    C ILE A 247       5.888   5.216  -5.554  4.00  1.00            
ATOM   1826    O ILE A 247       5.032   4.772  -4.792  4.00  1.00            
ATOM   1827    N SER A 248       6.588   4.423  -6.382  1.00  1.00            
ATOM   1828   CA SER A 248       6.303   3.019  -6.392  1.00  1.00            
ATOM   1829   CB SER A 248       6.870   2.282  -7.617  1.00  1.00            
ATOM   1830   OG SER A 248       8.289   2.285  -7.576  1.00  1.00            
ATOM   1831    C SER A 248       6.891   2.380  -5.175  1.00  1.00            
ATOM   1832    O SER A 248       7.904   2.831  -4.642  1.00  1.00            
ATOM   1833    N CYS A 249       6.227   1.303  -4.708  3.00  1.00            
ATOM   1834   CA CYS A 249       6.645   0.510  -3.587  3.00  1.00            
ATOM   1835   CB CYS A 249       5.642  -0.601  -3.233  3.00  1.00            
ATOM   1836   SG CYS A 249       3.987   0.021  -2.811  3.00  1.00            
ATOM   1837    C CYS A 249       7.897  -0.183  -3.999  3.00  1.00            
ATOM   1838    O CYS A 249       8.793  -0.397  -3.191  3.00  1.00            
ATOM   1839    N SER A 250       7.985  -0.552  -5.291  2.00  1.00            
ATOM   1840   CA SER A 250       9.127  -1.258  -5.789  2.00  1.00            
ATOM   1841   CB SER A 250       9.044  -1.513  -7.304  2.00  1.00            
ATOM   1842   OG SER A 250      10.194  -2.213  -7.751  2.00  1.00            
ATOM   1843    C SER A 250      10.308  -0.374  -5.534  2.00  1.00            
ATOM   1844    O SER A 250      11.436  -0.846  -5.401  2.00  1.00            
ATOM   1845    N SER A 251      10.058   0.946  -5.433  2.00  1.00            
ATOM   1846   CA SER A 251      11.099   1.904  -5.201  2.00  1.00            
ATOM   1847   CB SER A 251      10.590   3.356  -5.159  2.00  1.00            
ATOM   1848   OG SER A 251      10.140   3.756  -6.444  2.00  1.00            
ATOM   1849    C SER A 251      11.729   1.609  -3.872  2.00  1.00            
ATOM   1850    O SER A 251      12.894   1.923  -3.645  2.00  1.00            
ATOM   1851    N ILE A 252      10.987   1.003  -2.931  2.00  1.00            
ATOM   1852   CA ILE A 252      11.612   0.718  -1.673  2.00  1.00            
ATOM   1853   CB ILE A 252      10.672   0.133  -0.646  2.00  1.00            
ATOM   1854  CG1 ILE A 252      11.323   0.188   0.743  2.00  1.00            
ATOM   1855  CG2 ILE A 252      10.253  -1.290  -1.058  2.00  1.00            
ATOM   1856  CD1 ILE A 252      11.504   1.609   1.271  2.00  1.00            
ATOM   1857    C ILE A 252      12.718  -0.247  -1.939  2.00  1.00            
ATOM   1858    O ILE A 252      13.817  -0.116  -1.400  2.00  1.00            
ATOM   1859    N ASP A 253      12.449  -1.232  -2.815  2.00  1.00            
ATOM   1860   CA ASP A 253      13.397  -2.253  -3.135  2.00  1.00            
ATOM   1861   CB ASP A 253      12.811  -3.284  -4.113  2.00  1.00            
ATOM   1862   CG ASP A 253      11.689  -4.016  -3.385  2.00  1.00            
ATOM   1863  OD1 ASP A 253      11.741  -4.080  -2.127  2.00  1.00            
ATOM   1864  OD2 ASP A 253      10.763  -4.515  -4.077  2.00  1.00            
ATOM   1865    C ASP A 253      14.584  -1.605  -3.783  2.00  1.00            
ATOM   1866    O ASP A 253      15.724  -1.933  -3.455  2.00  1.00            
ATOM   1867    N SER A 254      14.361  -0.645  -4.707  2.00  1.00            
ATOM   1868   CA SER A 254      15.492  -0.066  -5.379  2.00  1.00            
ATOM   1869   CB SER A 254      15.372  -0.100  -6.911  2.00  1.00            
ATOM   1870   OG SER A 254      15.338  -1.443  -7.373  2.00  1.00            
ATOM   1871    C SER A 254      15.623   1.384  -4.996  2.00  1.00            
ATOM   1872    O SER A 254      14.758   2.195  -5.320  2.00  1.00            
ATOM   1873    N LEU A 255      16.745   1.766  -4.342  1.00  1.00            
ATOM   1874   CA LEU A 255      16.889   3.131  -3.906  1.00  1.00            
ATOM   1875   CB LEU A 255      16.988   3.260  -2.372  1.00  1.00            
ATOM   1876   CG LEU A 255      16.787   4.704  -1.872  1.00  1.00            
ATOM   1877  CD1 LEU A 255      15.356   5.195  -2.142  1.00  1.00            
ATOM   1878  CD2 LEU A 255      17.207   4.869  -0.404  1.00  1.00            
ATOM   1879    C LEU A 255      18.076   3.739  -4.620  1.00  1.00            
ATOM   1880    O LEU A 255      17.855   4.062  -5.785  1.00  1.00            
ATOM   1881    N PRO A 256      19.310   3.979  -4.171  1.00  1.00            
ATOM   1882   CA PRO A 256      19.877   3.763  -2.849  1.00  1.00            
ATOM   1883   CD PRO A 256      20.355   3.948  -5.186  1.00  1.00            
ATOM   1884   CB PRO A 256      21.351   3.415  -3.065  1.00  1.00            
ATOM   1885   CG PRO A 256      21.685   4.031  -4.427  1.00  1.00            
ATOM   1886    C PRO A 256      19.724   4.954  -1.939  1.00  1.00            
ATOM   1887    O PRO A 256      19.165   5.971  -2.347  1.00  1.00            
ATOM   1888    N ASP A 257      20.294   4.840  -0.720  1.00  1.00            
ATOM   1889   CA ASP A 257      20.198   5.737   0.406  1.00  1.00            
ATOM   1890   CB ASP A 257      20.985   5.203   1.609  1.00  1.00            
ATOM   1891   CG ASP A 257      20.329   3.897   2.036  1.00  1.00            
ATOM   1892  OD1 ASP A 257      19.312   3.508   1.402  1.00  1.00            
ATOM   1893  OD2 ASP A 257      20.838   3.269   3.003  1.00  1.00            
ATOM   1894    C ASP A 257      20.699   7.108   0.115  1.00  1.00            
ATOM   1895    O ASP A 257      21.509   7.334  -0.783  1.00  1.00            
ATOM   1896    N ILE A 258      20.169   8.066   0.907  4.00  1.00            
ATOM   1897   CA ILE A 258      20.519   9.451   0.833  4.00  1.00            
ATOM   1898   CB ILE A 258      19.320  10.349   0.729  4.00  1.00            
ATOM   1899  CG1 ILE A 258      18.420  10.196   1.966  4.00  1.00            
ATOM   1900  CG2 ILE A 258      18.610  10.028  -0.596  4.00  1.00            
ATOM   1901  CD1 ILE A 258      17.322  11.254   2.056  4.00  1.00            
ATOM   1902    C ILE A 258      21.265   9.773   2.061  4.00  1.00            
ATOM   1903    O ILE A 258      20.799   9.568   3.182  4.00  1.00            
ATOM   1904    N VAL A 259      22.484  10.271   1.850  4.00  1.00            
ATOM   1905   CA VAL A 259      23.322  10.592   2.943  4.00  1.00            
ATOM   1906   CB VAL A 259      24.777  10.636   2.566  4.00  1.00            
ATOM   1907  CG1 VAL A 259      25.605  11.056   3.792  4.00  1.00            
ATOM   1908  CG2 VAL A 259      25.168   9.266   1.988  4.00  1.00            
ATOM   1909    C VAL A 259      22.934  11.948   3.433  4.00  1.00            
ATOM   1910    O VAL A 259      22.314  12.735   2.720  4.00  1.00            
ATOM   1911    N PHE A 260      23.204  12.216   4.720  4.00  1.00            
ATOM   1912   CA PHE A 260      23.034  13.543   5.223  4.00  1.00            
ATOM   1913   CB PHE A 260      21.902  13.634   6.261  4.00  1.00            
ATOM   1914   CG PHE A 260      21.485  15.056   6.382  4.00  1.00            
ATOM   1915  CD1 PHE A 260      20.625  15.592   5.450  4.00  1.00            
ATOM   1916  CD2 PHE A 260      21.931  15.842   7.416  4.00  1.00            
ATOM   1917  CE1 PHE A 260      20.220  16.901   5.541  4.00  1.00            
ATOM   1918  CE2 PHE A 260      21.526  17.152   7.509  4.00  1.00            
ATOM   1919   CZ PHE A 260      20.673  17.686   6.573  4.00  1.00            
ATOM   1920    C PHE A 260      24.363  13.784   5.874  4.00  1.00            
ATOM   1921    O PHE A 260      24.761  13.027   6.757  4.00  1.00            
ATOM   1922    N THR A 261      25.123  14.814   5.445  4.00  1.00            
ATOM   1923   CA THR A 261      26.415  14.933   6.059  4.00  1.00            
ATOM   1924   CB THR A 261      27.562  14.999   5.094  4.00  1.00            
ATOM   1925  OG1 THR A 261      28.797  15.008   5.795  4.00  1.00            
ATOM   1926  CG2 THR A 261      27.423  16.248   4.228  4.00  1.00            
ATOM   1927    C THR A 261      26.426  16.110   6.979  4.00  1.00            
ATOM   1928    O THR A 261      26.363  17.261   6.550  4.00  1.00            
ATOM   1929    N ILE A 262      26.486  15.818   8.298  4.00  1.00            
ATOM   1930   CA ILE A 262      26.557  16.840   9.302  4.00  1.00            
ATOM   1931   CB ILE A 262      25.461  16.778  10.328  4.00  1.00            
ATOM   1932  CG1 ILE A 262      25.517  15.460  11.118  4.00  1.00            
ATOM   1933  CG2 ILE A 262      24.124  17.018   9.604  4.00  1.00            
ATOM   1934  CD1 ILE A 262      24.628  15.464  12.360  4.00  1.00            
ATOM   1935    C ILE A 262      27.866  16.657   9.992  4.00  1.00            
ATOM   1936    O ILE A 262      28.187  15.576  10.483  4.00  1.00            
ATOM   1937    N ASP A 263      28.674  17.728   9.975  3.00  1.00            
ATOM   1938   CA ASP A 263      29.954  17.816  10.608  3.00  1.00            
ATOM   1939   CB ASP A 263      29.933  17.854  12.152  3.00  1.00            
ATOM   1940   CG ASP A 263      29.480  16.513  12.713  3.00  1.00            
ATOM   1941  OD1 ASP A 263      28.248  16.331  12.904  3.00  1.00            
ATOM   1942  OD2 ASP A 263      30.366  15.650  12.959  3.00  1.00            
ATOM   1943    C ASP A 263      30.866  16.702  10.188  3.00  1.00            
ATOM   1944    O ASP A 263      31.759  16.322  10.943  3.00  1.00            
ATOM   1945    N GLY A 264      30.698  16.159   8.968  3.00  1.00            
ATOM   1946   CA GLY A 264      31.630  15.163   8.517  3.00  1.00            
ATOM   1947    C GLY A 264      31.108  13.782   8.776  3.00  1.00            
ATOM   1948    O GLY A 264      31.587  12.822   8.177  3.00  1.00            
ATOM   1949    N VAL A 265      30.117  13.627   9.675  4.00  1.00            
ATOM   1950   CA VAL A 265      29.605  12.306   9.910  4.00  1.00            
ATOM   1951   CB VAL A 265      28.988  12.113  11.263  4.00  1.00            
ATOM   1952  CG1 VAL A 265      27.752  13.019  11.377  4.00  1.00            
ATOM   1953  CG2 VAL A 265      28.679  10.618  11.450  4.00  1.00            
ATOM   1954    C VAL A 265      28.540  12.069   8.888  4.00  1.00            
ATOM   1955    O VAL A 265      27.921  13.014   8.403  4.00  1.00            
ATOM   1956    N GLN A 266      28.312  10.795   8.507  4.00  1.00            
ATOM   1957   CA GLN A 266      27.317  10.538   7.505  4.00  1.00            
ATOM   1958   CB GLN A 266      27.819   9.675   6.333  4.00  1.00            
ATOM   1959   CG GLN A 266      28.891  10.367   5.486  4.00  1.00            
ATOM   1960   CD GLN A 266      29.267   9.445   4.333  4.00  1.00            
ATOM   1961  OE1 GLN A 266      28.681   8.378   4.157  4.00  1.00            
ATOM   1962  NE2 GLN A 266      30.268   9.871   3.518  4.00  1.00            
ATOM   1963    C GLN A 266      26.141   9.826   8.128  4.00  1.00            
ATOM   1964    O GLN A 266      26.320   8.986   9.010  4.00  1.00            
ATOM   1965    N TYR A 267      24.893  10.158   7.696  4.00  1.00            
ATOM   1966   CA TYR A 267      23.735   9.565   8.325  4.00  1.00            
ATOM   1967   CB TYR A 267      22.403  10.210   7.902  4.00  1.00            
ATOM   1968   CG TYR A 267      22.168  11.378   8.799  4.00  1.00            
ATOM   1969  CD1 TYR A 267      22.964  12.497   8.756  4.00  1.00            
ATOM   1970  CD2 TYR A 267      21.121  11.348   9.692  4.00  1.00            
ATOM   1971  CE1 TYR A 267      22.727  13.566   9.590  4.00  1.00            
ATOM   1972  CE2 TYR A 267      20.877  12.410  10.530  4.00  1.00            
ATOM   1973   CZ TYR A 267      21.681  13.523  10.480  4.00  1.00            
ATOM   1974   OH TYR A 267      21.433  14.615  11.337  4.00  1.00            
ATOM   1975    C TYR A 267      23.617   8.063   8.152  4.00  1.00            
ATOM   1976    O TYR A 267      23.791   7.398   9.171  4.00  1.00            
ATOM   1977    N PRO A 268      23.370   7.398   7.030  4.00  1.00            
ATOM   1978   CA PRO A 268      22.531   7.814   5.922  4.00  1.00            
ATOM   1979   CD PRO A 268      24.286   6.337   6.638  4.00  1.00            
ATOM   1980   CB PRO A 268      23.090   7.107   4.687  4.00  1.00            
ATOM   1981   CG PRO A 268      23.799   5.870   5.258  4.00  1.00            
ATOM   1982    C PRO A 268      21.083   7.457   6.140  4.00  1.00            
ATOM   1983    O PRO A 268      20.788   6.686   7.052  4.00  1.00            
ATOM   1984    N LEU A 269      20.168   8.015   5.313  4.00  1.00            
ATOM   1985   CA LEU A 269      18.762   7.687   5.343  4.00  1.00            
ATOM   1986   CB LEU A 269      17.851   8.766   4.737  4.00  1.00            
ATOM   1987   CG LEU A 269      17.820  10.076   5.539  4.00  1.00            
ATOM   1988  CD1 LEU A 269      17.180   9.862   6.919  4.00  1.00            
ATOM   1989  CD2 LEU A 269      19.216  10.713   5.613  4.00  1.00            
ATOM   1990    C LEU A 269      18.590   6.467   4.475  4.00  1.00            
ATOM   1991    O LEU A 269      19.468   6.157   3.675  4.00  1.00            
ATOM   1992    N SER A 270      17.466   5.727   4.618  1.00  1.00            
ATOM   1993   CA SER A 270      17.240   4.555   3.803  1.00  1.00            
ATOM   1994   CB SER A 270      17.188   3.247   4.629  1.00  1.00            
ATOM   1995   OG SER A 270      16.040   3.238   5.461  1.00  1.00            
ATOM   1996    C SER A 270      15.917   4.717   3.134  1.00  1.00            
ATOM   1997    O SER A 270      15.042   5.430   3.619  1.00  1.00            
ATOM   1998    N PRO A 271      15.763   4.074   2.006  2.00  1.00            
ATOM   1999   CA PRO A 271      14.539   4.174   1.264  2.00  1.00            
ATOM   2000   CD PRO A 271      16.467   2.837   1.721  2.00  1.00            
ATOM   2001   CB PRO A 271      14.682   3.176   0.119  2.00  1.00            
ATOM   2002   CG PRO A 271      15.563   2.077   0.735  2.00  1.00            
ATOM   2003    C PRO A 271      13.403   3.784   2.155  2.00  1.00            
ATOM   2004    O PRO A 271      12.297   4.291   1.965  2.00  1.00            
ATOM   2005    N SER A 272      13.644   2.882   3.120  2.00  1.00            
ATOM   2006   CA SER A 272      12.574   2.451   3.959  2.00  1.00            
ATOM   2007   CB SER A 272      13.043   1.490   5.066  2.00  1.00            
ATOM   2008   OG SER A 272      11.949   1.118   5.890  2.00  1.00            
ATOM   2009    C SER A 272      11.991   3.652   4.639  2.00  1.00            
ATOM   2010    O SER A 272      10.813   3.963   4.470  2.00  1.00            
ATOM   2011    N ALA A 273      12.820   4.370   5.421  2.00  1.00            
ATOM   2012   CA ALA A 273      12.370   5.510   6.169  2.00  1.00            
ATOM   2013   CB ALA A 273      13.467   6.103   7.070  2.00  1.00            
ATOM   2014    C ALA A 273      11.937   6.591   5.226  2.00  1.00            
ATOM   2015    O ALA A 273      10.920   7.247   5.447  2.00  1.00            
ATOM   2016    N TYR A 274      12.694   6.784   4.129  2.00  1.00            
ATOM   2017   CA TYR A 274      12.465   7.877   3.226  2.00  1.00            
ATOM   2018   CB TYR A 274      13.507   7.926   2.095  2.00  1.00            
ATOM   2019   CG TYR A 274      13.216   9.127   1.268  2.00  1.00            
ATOM   2020  CD1 TYR A 274      13.772  10.341   1.597  2.00  1.00            
ATOM   2021  CD2 TYR A 274      12.385   9.038   0.177  2.00  1.00            
ATOM   2022  CE1 TYR A 274      13.504  11.454   0.839  2.00  1.00            
ATOM   2023  CE2 TYR A 274      12.115  10.149  -0.584  2.00  1.00            
ATOM   2024   CZ TYR A 274      12.675  11.359  -0.253  2.00  1.00            
ATOM   2025   OH TYR A 274      12.398  12.503  -1.032  2.00  1.00            
ATOM   2026    C TYR A 274      11.092   7.759   2.616  2.00  1.00            
ATOM   2027    O TYR A 274      10.359   8.743   2.548  2.00  1.00            
ATOM   2028    N ILE A 275      10.696   6.545   2.180  4.00  1.00            
ATOM   2029   CA ILE A 275       9.427   6.334   1.527  4.00  1.00            
ATOM   2030   CB ILE A 275       9.451   5.161   0.590  4.00  1.00            
ATOM   2031  CG1 ILE A 275      10.525   5.331  -0.496  4.00  1.00            
ATOM   2032  CG2 ILE A 275       8.028   4.966   0.041  4.00  1.00            
ATOM   2033  CD1 ILE A 275      10.827   4.033  -1.247  4.00  1.00            
ATOM   2034    C ILE A 275       8.434   5.962   2.576  4.00  1.00            
ATOM   2035    O ILE A 275       8.731   5.174   3.473  4.00  1.00            
ATOM   2036    N LEU A 276       7.225   6.546   2.503  4.00  1.00            
ATOM   2037   CA LEU A 276       6.228   6.198   3.467  4.00  1.00            
ATOM   2038   CB LEU A 276       5.181   7.290   3.738  4.00  1.00            
ATOM   2039   CG LEU A 276       5.775   8.554   4.385  4.00  1.00            
ATOM   2040  CD1 LEU A 276       6.673   9.316   3.397  4.00  1.00            
ATOM   2041  CD2 LEU A 276       4.683   9.427   5.023  4.00  1.00            
ATOM   2042    C LEU A 276       5.511   4.986   2.992  4.00  1.00            
ATOM   2043    O LEU A 276       5.464   4.693   1.799  4.00  1.00            
ATOM   2044    N GLN A 277       4.949   4.229   3.951  4.00  1.00            
ATOM   2045   CA GLN A 277       4.241   3.040   3.606  4.00  1.00            
ATOM   2046   CB GLN A 277       4.826   1.774   4.257  4.00  1.00            
ATOM   2047   CG GLN A 277       6.284   1.479   3.907  4.00  1.00            
ATOM   2048   CD GLN A 277       6.724   0.284   4.746  4.00  1.00            
ATOM   2049  OE1 GLN A 277       7.917   0.024   4.903  4.00  1.00            
ATOM   2050  NE2 GLN A 277       5.736  -0.462   5.309  4.00  1.00            
ATOM   2051    C GLN A 277       2.875   3.153   4.201  4.00  1.00            
ATOM   2052    O GLN A 277       2.684   3.774   5.246  4.00  1.00            
ATOM   2053    N ASP A 278       1.884   2.564   3.513  4.00  1.00            
ATOM   2054   CA ASP A 278       0.535   2.506   3.985  4.00  1.00            
ATOM   2055   CB ASP A 278      -0.247   3.815   3.751  4.00  1.00            
ATOM   2056   CG ASP A 278      -0.215   4.231   2.284  4.00  1.00            
ATOM   2057  OD1 ASP A 278       0.008   3.370   1.393  4.00  1.00            
ATOM   2058  OD2 ASP A 278      -0.404   5.454   2.045  4.00  1.00            
ATOM   2059    C ASP A 278      -0.076   1.369   3.245  4.00  1.00            
ATOM   2060    O ASP A 278       0.599   0.383   2.953  4.00  1.00            
ATOM   2061    N ASP A 279      -1.376   1.459   2.925  3.00  1.00            
ATOM   2062   CA ASP A 279      -1.933   0.366   2.198  3.00  1.00            
ATOM   2063   CB ASP A 279      -3.380   0.031   2.592  3.00  1.00            
ATOM   2064   CG ASP A 279      -3.322  -0.647   3.956  3.00  1.00            
ATOM   2065  OD1 ASP A 279      -2.186  -0.865   4.457  3.00  1.00            
ATOM   2066  OD2 ASP A 279      -4.407  -0.958   4.514  3.00  1.00            
ATOM   2067    C ASP A 279      -1.875   0.676   0.743  3.00  1.00            
ATOM   2068    O ASP A 279      -2.583   1.546   0.237  3.00  1.00            
ATOM   2069    N ASP A 280      -0.980  -0.046   0.046  3.00  1.00            
ATOM   2070   CA ASP A 280      -0.829   0.031  -1.375  3.00  1.00            
ATOM   2071   CB ASP A 280      -2.100  -0.424  -2.116  3.00  1.00            
ATOM   2072   CG ASP A 280      -2.356  -1.888  -1.776  3.00  1.00            
ATOM   2073  OD1 ASP A 280      -1.613  -2.433  -0.916  3.00  1.00            
ATOM   2074  OD2 ASP A 280      -3.297  -2.479  -2.368  3.00  1.00            
ATOM   2075    C ASP A 280      -0.537   1.432  -1.798  3.00  1.00            
ATOM   2076    O ASP A 280      -0.963   1.848  -2.875  3.00  1.00            
ATOM   2077    N SER A 281       0.199   2.211  -0.982  4.00  1.00            
ATOM   2078   CA SER A 281       0.517   3.526  -1.457  4.00  1.00            
ATOM   2079   CB SER A 281      -0.472   4.612  -0.999  4.00  1.00            
ATOM   2080   OG SER A 281      -1.746   4.381  -1.577  4.00  1.00            
ATOM   2081    C SER A 281       1.880   3.894  -0.953  4.00  1.00            
ATOM   2082    O SER A 281       2.232   3.596   0.187  4.00  1.00            
ATOM   2083    N CYS A 282       2.697   4.539  -1.814  4.00  1.00            
ATOM   2084   CA CYS A 282       3.993   4.991  -1.390  4.00  1.00            
ATOM   2085   CB CYS A 282       5.178   4.310  -2.093  4.00  1.00            
ATOM   2086   SG CYS A 282       5.406   2.591  -1.557  4.00  1.00            
ATOM   2087    C CYS A 282       4.067   6.443  -1.683  4.00  1.00            
ATOM   2088    O CYS A 282       3.824   6.887  -2.804  4.00  1.00            
ATOM   2089    N THR A 283       4.379   7.230  -0.643  4.00  1.00            
ATOM   2090   CA THR A 283       4.538   8.635  -0.815  4.00  1.00            
ATOM   2091   CB THR A 283       3.521   9.448  -0.072  4.00  1.00            
ATOM   2092  OG1 THR A 283       3.684  10.827  -0.369  4.00  1.00            
ATOM   2093  CG2 THR A 283       3.693   9.197   1.434  4.00  1.00            
ATOM   2094    C THR A 283       5.874   8.946  -0.251  4.00  1.00            
ATOM   2095    O THR A 283       6.353   8.264   0.653  4.00  1.00            
ATOM   2096    N SER A 284       6.532   9.973  -0.802  4.00  1.00            
ATOM   2097   CA SER A 284       7.812  10.330  -0.287  4.00  1.00            
ATOM   2098   CB SER A 284       8.583  11.288  -1.212  4.00  1.00            
ATOM   2099   OG SER A 284       9.799  11.692  -0.603  4.00  1.00            
ATOM   2100    C SER A 284       7.563  11.045   0.999  4.00  1.00            
ATOM   2101    O SER A 284       6.442  11.472   1.271  4.00  1.00            
ATOM   2102    N GLY A 285       8.605  11.172   1.842  1.00  1.00            
ATOM   2103   CA GLY A 285       8.421  11.869   3.079  1.00  1.00            
ATOM   2104    C GLY A 285       9.210  13.153   2.967  1.00  1.00            
ATOM   2105    O GLY A 285       9.610  13.729   3.977  1.00  1.00            
ATOM   2106    N PHE A 286       9.452  13.630   1.721  4.00  1.00            
ATOM   2107   CA PHE A 286      10.330  14.754   1.491  4.00  1.00            
ATOM   2108   CB PHE A 286      10.888  14.844   0.066  4.00  1.00            
ATOM   2109   CG PHE A 286      12.093  15.713   0.211  4.00  1.00            
ATOM   2110  CD1 PHE A 286      13.314  15.150   0.500  4.00  1.00            
ATOM   2111  CD2 PHE A 286      12.011  17.079   0.096  4.00  1.00            
ATOM   2112  CE1 PHE A 286      14.434  15.935   0.642  4.00  1.00            
ATOM   2113  CE2 PHE A 286      13.125  17.872   0.235  4.00  1.00            
ATOM   2114   CZ PHE A 286      14.343  17.299   0.507  4.00  1.00            
ATOM   2115    C PHE A 286       9.831  16.126   1.846  4.00  1.00            
ATOM   2116    O PHE A 286      10.567  16.860   2.499  4.00  1.00            
ATOM   2117    N GLU A 287       8.608  16.523   1.423  4.00  1.00            
ATOM   2118   CA GLU A 287       8.044  17.839   1.667  4.00  1.00            
ATOM   2119   CB GLU A 287       7.779  18.126   3.157  4.00  1.00            
ATOM   2120   CG GLU A 287       7.130  19.488   3.412  4.00  1.00            
ATOM   2121   CD GLU A 287       5.726  19.465   2.826  4.00  1.00            
ATOM   2122  OE1 GLU A 287       4.981  18.483   3.088  4.00  1.00            
ATOM   2123  OE2 GLU A 287       5.381  20.435   2.098  4.00  1.00            
ATOM   2124    C GLU A 287       8.878  18.946   1.098  4.00  1.00            
ATOM   2125    O GLU A 287      10.102  18.975   1.209  4.00  1.00            
ATOM   2126    N GLY A 288       8.201  19.911   0.447  4.00  1.00            
ATOM   2127   CA GLY A 288       8.888  21.056  -0.063  4.00  1.00            
ATOM   2128    C GLY A 288       8.270  22.222   0.633  4.00  1.00            
ATOM   2129    O GLY A 288       7.091  22.514   0.440  4.00  1.00            
ATOM   2130    N MET A 289       9.049  22.915   1.485  1.00  1.00            
ATOM   2131   CA MET A 289       8.498  24.053   2.159  1.00  1.00            
ATOM   2132   CB MET A 289       8.002  23.750   3.580  1.00  1.00            
ATOM   2133   CG MET A 289       7.274  24.926   4.231  1.00  1.00            
ATOM   2134   SD MET A 289       5.697  25.353   3.434  1.00  1.00            
ATOM   2135   CE MET A 289       4.949  23.722   3.711  1.00  1.00            
ATOM   2136    C MET A 289       9.575  25.068   2.260  1.00  1.00            
ATOM   2137    O MET A 289      10.712  24.756   2.611  1.00  1.00            
ATOM   2138    N ASP A 290       9.249  26.332   1.957  1.00  1.00            
ATOM   2139   CA ASP A 290      10.307  27.284   2.023  1.00  1.00            
ATOM   2140   CB ASP A 290      10.408  28.209   0.793  1.00  1.00            
ATOM   2141   CG ASP A 290       9.144  29.049   0.667  1.00  1.00            
ATOM   2142  OD1 ASP A 290       8.030  28.472   0.792  1.00  1.00            
ATOM   2143  OD2 ASP A 290       9.279  30.284   0.453  1.00  1.00            
ATOM   2144    C ASP A 290      10.133  28.131   3.235  1.00  1.00            
ATOM   2145    O ASP A 290       9.127  28.820   3.399  1.00  1.00            
ATOM   2146    N VAL A 291      11.121  28.076   4.148  1.00  1.00            
ATOM   2147   CA VAL A 291      11.044  28.904   5.306  1.00  1.00            
ATOM   2148   CB VAL A 291      11.234  28.151   6.590  1.00  1.00            
ATOM   2149  CG1 VAL A 291      11.269  29.157   7.757  1.00  1.00            
ATOM   2150  CG2 VAL A 291      10.115  27.096   6.709  1.00  1.00            
ATOM   2151    C VAL A 291      12.170  29.881   5.210  1.00  1.00            
ATOM   2152    O VAL A 291      13.337  29.503   5.182  1.00  1.00            
ATOM   2153    N PRO A 292      11.838  31.134   5.121  4.00  1.00            
ATOM   2154   CA PRO A 292      12.865  32.135   5.020  4.00  1.00            
ATOM   2155   CD PRO A 292      10.640  31.523   4.391  4.00  1.00            
ATOM   2156   CB PRO A 292      12.247  33.318   4.275  4.00  1.00            
ATOM   2157   CG PRO A 292      10.733  33.052   4.302  4.00  1.00            
ATOM   2158    C PRO A 292      13.408  32.495   6.360  4.00  1.00            
ATOM   2159    O PRO A 292      12.660  32.461   7.337  4.00  1.00            
ATOM   2160    N THR A 293      14.711  32.814   6.415  1.00  1.00            
ATOM   2161   CA THR A 293      15.279  33.302   7.629  1.00  1.00            
ATOM   2162   CB THR A 293      15.791  32.246   8.567  1.00  1.00            
ATOM   2163  OG1 THR A 293      16.923  31.592   8.019  1.00  1.00            
ATOM   2164  CG2 THR A 293      14.663  31.234   8.818  1.00  1.00            
ATOM   2165    C THR A 293      16.427  34.141   7.201  1.00  1.00            
ATOM   2166    O THR A 293      16.768  34.185   6.021  1.00  1.00            
ATOM   2167    N SER A 294      17.045  34.858   8.149  1.00  1.00            
ATOM   2168   CA SER A 294      18.145  35.695   7.788  1.00  1.00            
ATOM   2169   CB SER A 294      18.640  36.563   8.958  1.00  1.00            
ATOM   2170   OG SER A 294      17.627  37.480   9.343  1.00  1.00            
ATOM   2171    C SER A 294      19.282  34.842   7.339  1.00  1.00            
ATOM   2172    O SER A 294      19.930  35.135   6.335  1.00  1.00            
ATOM   2173    N SER A 295      19.540  33.737   8.061  1.00  1.00            
ATOM   2174   CA SER A 295      20.663  32.920   7.718  1.00  1.00            
ATOM   2175   CB SER A 295      20.832  31.704   8.645  1.00  1.00            
ATOM   2176   OG SER A 295      19.744  30.807   8.481  1.00  1.00            
ATOM   2177    C SER A 295      20.476  32.418   6.333  1.00  1.00            
ATOM   2178    O SER A 295      21.364  32.543   5.492  1.00  1.00            
ATOM   2179    N GLY A 296      19.292  31.852   6.050  1.00  1.00            
ATOM   2180   CA GLY A 296      19.080  31.339   4.734  1.00  1.00            
ATOM   2181    C GLY A 296      17.902  30.439   4.792  1.00  1.00            
ATOM   2182    O GLY A 296      17.272  30.284   5.836  1.00  1.00            
ATOM   2183    N GLU A 297      17.569  29.807   3.656  4.00  1.00            
ATOM   2184   CA GLU A 297      16.472  28.897   3.695  4.00  1.00            
ATOM   2185   CB GLU A 297      16.196  28.196   2.353  4.00  1.00            
ATOM   2186   CG GLU A 297      15.519  29.084   1.310  4.00  1.00            
ATOM   2187   CD GLU A 297      14.023  29.043   1.590  4.00  1.00            
ATOM   2188  OE1 GLU A 297      13.480  27.913   1.715  4.00  1.00            
ATOM   2189  OE2 GLU A 297      13.405  30.136   1.687  4.00  1.00            
ATOM   2190    C GLU A 297      16.879  27.841   4.654  4.00  1.00            
ATOM   2191    O GLU A 297      18.062  27.533   4.784  4.00  1.00            
ATOM   2192    N LEU A 298      15.909  27.273   5.386  1.00  1.00            
ATOM   2193   CA LEU A 298      16.340  26.319   6.350  1.00  1.00            
ATOM   2194   CB LEU A 298      16.046  26.764   7.792  1.00  1.00            
ATOM   2195   CG LEU A 298      16.771  28.077   8.148  1.00  1.00            
ATOM   2196  CD1 LEU A 298      16.499  28.503   9.598  1.00  1.00            
ATOM   2197  CD2 LEU A 298      18.270  27.994   7.818  1.00  1.00            
ATOM   2198    C LEU A 298      15.677  24.991   6.101  1.00  1.00            
ATOM   2199    O LEU A 298      14.497  24.928   5.756  1.00  1.00            
ATOM   2200    N TRP A 299      16.449  23.890   6.268  4.00  1.00            
ATOM   2201   CA TRP A 299      15.989  22.533   6.086  4.00  1.00            
ATOM   2202   CB TRP A 299      17.131  21.595   5.647  4.00  1.00            
ATOM   2203   CG TRP A 299      16.730  20.233   5.126  4.00  1.00            
ATOM   2204  CD2 TRP A 299      16.906  19.826   3.759  4.00  1.00            
ATOM   2205  CD1 TRP A 299      16.252  19.143   5.794  4.00  1.00            
ATOM   2206  NE1 TRP A 299      16.096  18.090   4.923  4.00  1.00            
ATOM   2207  CE2 TRP A 299      16.503  18.494   3.669  4.00  1.00            
ATOM   2208  CE3 TRP A 299      17.381  20.503   2.671  4.00  1.00            
ATOM   2209  CZ2 TRP A 299      16.566  17.817   2.484  4.00  1.00            
ATOM   2210  CZ3 TRP A 299      17.431  19.821   1.474  4.00  1.00            
ATOM   2211  CH2 TRP A 299      17.030  18.504   1.383  4.00  1.00            
ATOM   2212    C TRP A 299      15.604  22.088   7.440  4.00  1.00            
ATOM   2213    O TRP A 299      16.360  22.263   8.394  4.00  1.00            
ATOM   2214    N ILE A 300      14.405  21.513   7.580  4.00  1.00            
ATOM   2215   CA ILE A 300      14.122  21.095   8.903  4.00  1.00            
ATOM   2216   CB ILE A 300      12.905  21.722   9.536  4.00  1.00            
ATOM   2217  CG1 ILE A 300      11.611  21.355   8.800  4.00  1.00            
ATOM   2218  CG2 ILE A 300      13.165  23.235   9.629  4.00  1.00            
ATOM   2219  CD1 ILE A 300      10.354  21.808   9.539  4.00  1.00            
ATOM   2220    C ILE A 300      14.010  19.605   8.934  4.00  1.00            
ATOM   2221    O ILE A 300      13.147  19.012   8.289  4.00  1.00            
ATOM   2222    N LEU A 301      14.922  18.965   9.697  4.00  1.00            
ATOM   2223   CA LEU A 301      14.926  17.541   9.873  4.00  1.00            
ATOM   2224   CB LEU A 301      16.209  17.055  10.581  4.00  1.00            
ATOM   2225   CG LEU A 301      16.334  15.539  10.833  4.00  1.00            
ATOM   2226  CD1 LEU A 301      17.747  15.187  11.324  4.00  1.00            
ATOM   2227  CD2 LEU A 301      15.278  15.044  11.835  4.00  1.00            
ATOM   2228    C LEU A 301      13.725  17.282  10.706  4.00  1.00            
ATOM   2229    O LEU A 301      13.351  18.102  11.544  4.00  1.00            
ATOM   2230    N GLY A 302      13.061  16.138  10.479  1.00  1.00            
ATOM   2231   CA GLY A 302      11.841  15.949  11.192  1.00  1.00            
ATOM   2232    C GLY A 302      11.774  14.582  11.741  1.00  1.00            
ATOM   2233    O GLY A 302      12.779  13.921  11.997  1.00  1.00            
ATOM   2234    N ASP A 303      10.524  14.146  11.929  2.00  1.00            
ATOM   2235   CA ASP A 303      10.233  12.890  12.519  2.00  1.00            
ATOM   2236   CB ASP A 303       8.722  12.644  12.637  2.00  1.00            
ATOM   2237   CG ASP A 303       8.185  13.632  13.665  2.00  1.00            
ATOM   2238  OD1 ASP A 303       8.816  13.758  14.748  2.00  1.00            
ATOM   2239  OD2 ASP A 303       7.147  14.284  13.375  2.00  1.00            
ATOM   2240    C ASP A 303      10.810  11.822  11.659  2.00  1.00            
ATOM   2241    O ASP A 303      11.248  10.789  12.165  2.00  1.00            
ATOM   2242    N VAL A 304      10.827  12.048  10.332  2.00  1.00            
ATOM   2243   CA VAL A 304      11.319  11.026   9.459  2.00  1.00            
ATOM   2244   CB VAL A 304      11.340  11.446   8.019  2.00  1.00            
ATOM   2245  CG1 VAL A 304      11.998  10.326   7.196  2.00  1.00            
ATOM   2246  CG2 VAL A 304       9.900  11.768   7.586  2.00  1.00            
ATOM   2247    C VAL A 304      12.732  10.696   9.869  2.00  1.00            
ATOM   2248    O VAL A 304      13.040   9.540  10.149  2.00  1.00            
ATOM   2249    N PHE A 305      13.629  11.702   9.939  2.00  1.00            
ATOM   2250   CA PHE A 305      14.993  11.459  10.341  2.00  1.00            
ATOM   2251   CB PHE A 305      15.927  12.680  10.205  2.00  1.00            
ATOM   2252   CG PHE A 305      16.235  13.057   8.793  2.00  1.00            
ATOM   2253  CD1 PHE A 305      17.338  12.528   8.165  2.00  1.00            
ATOM   2254  CD2 PHE A 305      15.451  13.955   8.105  2.00  1.00            
ATOM   2255  CE1 PHE A 305      17.647  12.871   6.869  2.00  1.00            
ATOM   2256  CE2 PHE A 305      15.759  14.303   6.809  2.00  1.00            
ATOM   2257   CZ PHE A 305      16.856  13.761   6.186  2.00  1.00            
ATOM   2258    C PHE A 305      15.072  11.138  11.796  2.00  1.00            
ATOM   2259    O PHE A 305      15.759  10.202  12.199  2.00  1.00            
ATOM   2260    N ILE A 306      14.340  11.908  12.621  2.00  1.00            
ATOM   2261   CA ILE A 306      14.493  11.818  14.041  2.00  1.00            
ATOM   2262   CB ILE A 306      13.651  12.794  14.810  2.00  1.00            
ATOM   2263  CG1 ILE A 306      14.216  12.925  16.236  2.00  1.00            
ATOM   2264  CG2 ILE A 306      12.181  12.352  14.742  2.00  1.00            
ATOM   2265  CD1 ILE A 306      13.768  14.187  16.966  2.00  1.00            
ATOM   2266    C ILE A 306      14.191  10.413  14.443  2.00  1.00            
ATOM   2267    O ILE A 306      14.777   9.892  15.387  2.00  1.00            
ATOM   2268    N ARG A 307      13.245   9.750  13.761  3.00  1.00            
ATOM   2269   CA ARG A 307      12.996   8.381  14.105  3.00  1.00            
ATOM   2270   CB ARG A 307      11.900   7.742  13.243  3.00  1.00            
ATOM   2271   CG ARG A 307      11.717   6.266  13.573  3.00  1.00            
ATOM   2272   CD ARG A 307      11.338   5.413  12.367  3.00  1.00            
ATOM   2273   NE ARG A 307      11.569   4.002  12.771  3.00  1.00            
ATOM   2274   CZ ARG A 307      12.845   3.515  12.809  3.00  1.00            
ATOM   2275  NH1 ARG A 307      13.894   4.326  12.485  3.00  1.00            
ATOM   2276  NH2 ARG A 307      13.073   2.223  13.186  3.00  1.00            
ATOM   2277    C ARG A 307      14.250   7.561  13.859  3.00  1.00            
ATOM   2278    O ARG A 307      14.640   6.765  14.712  3.00  1.00            
ATOM   2279    N GLN A 308      14.933   7.754  12.703  3.00  1.00            
ATOM   2280   CA GLN A 308      16.084   6.963  12.307  3.00  1.00            
ATOM   2281   CB GLN A 308      16.637   7.347  10.923  3.00  1.00            
ATOM   2282   CG GLN A 308      17.933   6.614  10.563  3.00  1.00            
ATOM   2283   CD GLN A 308      17.642   5.123  10.464  3.00  1.00            
ATOM   2284  OE1 GLN A 308      18.558   4.302  10.452  3.00  1.00            
ATOM   2285  NE2 GLN A 308      16.334   4.760  10.393  3.00  1.00            
ATOM   2286    C GLN A 308      17.191   7.140  13.283  3.00  1.00            
ATOM   2287    O GLN A 308      17.868   6.177  13.636  3.00  1.00            
ATOM   2288    N TYR A 309      17.400   8.368  13.776  4.00  1.00            
ATOM   2289   CA TYR A 309      18.546   8.516  14.611  4.00  1.00            
ATOM   2290   CB TYR A 309      19.530   9.596  14.120  4.00  1.00            
ATOM   2291   CG TYR A 309      18.832  10.915  14.164  4.00  1.00            
ATOM   2292  CD1 TYR A 309      18.822  11.671  15.316  4.00  1.00            
ATOM   2293  CD2 TYR A 309      18.188  11.401  13.050  4.00  1.00            
ATOM   2294  CE1 TYR A 309      18.177  12.884  15.361  4.00  1.00            
ATOM   2295  CE2 TYR A 309      17.542  12.615  13.088  4.00  1.00            
ATOM   2296   CZ TYR A 309      17.535  13.358  14.245  4.00  1.00            
ATOM   2297   OH TYR A 309      16.871  14.602  14.285  4.00  1.00            
ATOM   2298    C TYR A 309      18.134   8.894  15.989  4.00  1.00            
ATOM   2299    O TYR A 309      17.141   9.582  16.201  4.00  1.00            
ATOM   2300    N TYR A 310      18.909   8.442  16.986  4.00  1.00            
ATOM   2301   CA TYR A 310      18.572   8.777  18.332  4.00  1.00            
ATOM   2302   CB TYR A 310      19.224   7.862  19.380  4.00  1.00            
ATOM   2303   CG TYR A 310      18.473   8.041  20.655  4.00  1.00            
ATOM   2304  CD1 TYR A 310      18.665   9.142  21.457  4.00  1.00            
ATOM   2305  CD2 TYR A 310      17.540   7.103  21.031  4.00  1.00            
ATOM   2306  CE1 TYR A 310      17.956   9.291  22.625  4.00  1.00            
ATOM   2307  CE2 TYR A 310      16.830   7.245  22.197  4.00  1.00            
ATOM   2308   CZ TYR A 310      17.038   8.341  22.998  4.00  1.00            
ATOM   2309   OH TYR A 310      16.309   8.492  24.195  4.00  1.00            
ATOM   2310    C TYR A 310      19.110  10.136  18.557  4.00  1.00            
ATOM   2311    O TYR A 310      20.174  10.487  18.050  4.00  1.00            
ATOM   2312    N THR A 311      18.370  10.958  19.312  4.00  1.00            
ATOM   2313   CA THR A 311      18.851  12.288  19.443  4.00  1.00            
ATOM   2314   CB THR A 311      17.972  13.272  18.734  4.00  1.00            
ATOM   2315  OG1 THR A 311      18.517  14.580  18.823  4.00  1.00            
ATOM   2316  CG2 THR A 311      16.576  13.226  19.380  4.00  1.00            
ATOM   2317    C THR A 311      18.886  12.717  20.875  4.00  1.00            
ATOM   2318    O THR A 311      18.236  12.130  21.738  4.00  1.00            
ATOM   2319    N VAL A 312      19.690  13.769  21.147  4.00  1.00            
ATOM   2320   CA VAL A 312      19.802  14.331  22.463  4.00  1.00            
ATOM   2321   CB VAL A 312      20.949  13.758  23.240  4.00  1.00            
ATOM   2322  CG1 VAL A 312      22.246  14.025  22.456  4.00  1.00            
ATOM   2323  CG2 VAL A 312      20.944  14.373  24.649  4.00  1.00            
ATOM   2324    C VAL A 312      20.058  15.797  22.321  4.00  1.00            
ATOM   2325    O VAL A 312      20.715  16.234  21.377  4.00  1.00            
ATOM   2326    N PHE A 313      19.518  16.605  23.256  4.00  1.00            
ATOM   2327   CA PHE A 313      19.837  18.004  23.255  4.00  1.00            
ATOM   2328   CB PHE A 313      18.653  18.964  23.412  4.00  1.00            
ATOM   2329   CG PHE A 313      19.260  20.327  23.423  4.00  1.00            
ATOM   2330  CD1 PHE A 313      19.607  20.950  22.246  4.00  1.00            
ATOM   2331  CD2 PHE A 313      19.490  20.983  24.612  4.00  1.00            
ATOM   2332  CE1 PHE A 313      20.172  22.203  22.254  4.00  1.00            
ATOM   2333  CE2 PHE A 313      20.054  22.238  24.627  4.00  1.00            
ATOM   2334   CZ PHE A 313      20.396  22.850  23.446  4.00  1.00            
ATOM   2335    C PHE A 313      20.693  18.210  24.470  4.00  1.00            
ATOM   2336    O PHE A 313      20.315  17.812  25.571  4.00  1.00            
ATOM   2337    N ASP A 314      21.886  18.816  24.303  4.00  1.00            
ATOM   2338   CA ASP A 314      22.745  19.047  25.433  4.00  1.00            
ATOM   2339   CB ASP A 314      24.166  18.495  25.218  4.00  1.00            
ATOM   2340   CG ASP A 314      24.054  16.974  25.165  4.00  1.00            
ATOM   2341  OD1 ASP A 314      23.052  16.438  25.710  4.00  1.00            
ATOM   2342  OD2 ASP A 314      24.960  16.327  24.573  4.00  1.00            
ATOM   2343    C ASP A 314      22.824  20.536  25.614  4.00  1.00            
ATOM   2344    O ASP A 314      23.529  21.231  24.889  4.00  1.00            
ATOM   2345    N ARG A 315      22.038  21.074  26.566  3.00  1.00            
ATOM   2346   CA ARG A 315      22.011  22.485  26.844  3.00  1.00            
ATOM   2347   CB ARG A 315      20.865  22.845  27.804  3.00  1.00            
ATOM   2348   CG ARG A 315      20.497  24.329  27.837  3.00  1.00            
ATOM   2349   CD ARG A 315      19.357  24.627  28.812  3.00  1.00            
ATOM   2350   NE ARG A 315      18.757  25.933  28.426  3.00  1.00            
ATOM   2351   CZ ARG A 315      17.423  26.141  28.625  3.00  1.00            
ATOM   2352  NH1 ARG A 315      16.663  25.167  29.206  3.00  1.00            
ATOM   2353  NH2 ARG A 315      16.848  27.317  28.238  3.00  1.00            
ATOM   2354    C ARG A 315      23.294  22.886  27.497  3.00  1.00            
ATOM   2355    O ARG A 315      23.822  23.961  27.216  3.00  1.00            
ATOM   2356    N ALA A 316      23.838  22.018  28.377  3.00  1.00            
ATOM   2357   CA ALA A 316      25.014  22.379  29.120  3.00  1.00            
ATOM   2358   CB ALA A 316      25.532  21.238  30.013  3.00  1.00            
ATOM   2359    C ALA A 316      26.069  22.687  28.124  3.00  1.00            
ATOM   2360    O ALA A 316      26.755  23.703  28.225  3.00  1.00            
ATOM   2361    N ASN A 317      26.215  21.819  27.115  3.00  1.00            
ATOM   2362   CA ASN A 317      27.138  22.154  26.084  3.00  1.00            
ATOM   2363   CB ASN A 317      28.326  21.183  25.986  3.00  1.00            
ATOM   2364   CG ASN A 317      29.460  21.899  25.264  3.00  1.00            
ATOM   2365  OD1 ASN A 317      30.620  21.501  25.365  3.00  1.00            
ATOM   2366  ND2 ASN A 317      29.124  22.995  24.533  3.00  1.00            
ATOM   2367    C ASN A 317      26.345  22.054  24.838  3.00  1.00            
ATOM   2368    O ASN A 317      25.996  20.946  24.438  3.00  1.00            
ATOM   2369    N ASN A 318      26.079  23.210  24.188  3.00  1.00            
ATOM   2370   CA ASN A 318      25.203  23.256  23.052  3.00  1.00            
ATOM   2371   CB ASN A 318      25.148  24.638  22.386  3.00  1.00            
ATOM   2372   CG ASN A 318      24.556  25.586  23.418  3.00  1.00            
ATOM   2373  OD1 ASN A 318      25.095  26.661  23.675  3.00  1.00            
ATOM   2374  ND2 ASN A 318      23.418  25.172  24.035  3.00  1.00            
ATOM   2375    C ASN A 318      25.695  22.254  22.058  3.00  1.00            
ATOM   2376    O ASN A 318      26.663  22.490  21.336  3.00  1.00            
ATOM   2377    N LYS A 319      25.024  21.083  22.020  4.00  1.00            
ATOM   2378   CA LYS A 319      25.421  20.033  21.132  4.00  1.00            
ATOM   2379   CB LYS A 319      26.526  19.118  21.687  4.00  1.00            
ATOM   2380   CG LYS A 319      27.906  19.767  21.792  4.00  1.00            
ATOM   2381   CD LYS A 319      28.886  18.938  22.621  4.00  1.00            
ATOM   2382   CE LYS A 319      30.342  19.380  22.470  4.00  1.00            
ATOM   2383   NZ LYS A 319      30.463  20.825  22.753  4.00  1.00            
ATOM   2384    C LYS A 319      24.254  19.146  20.903  4.00  1.00            
ATOM   2385    O LYS A 319      23.416  18.954  21.783  4.00  1.00            
ATOM   2386    N VAL A 320      24.170  18.585  19.685  4.00  1.00            
ATOM   2387   CA VAL A 320      23.136  17.637  19.434  4.00  1.00            
ATOM   2388   CB VAL A 320      22.318  17.928  18.212  4.00  1.00            
ATOM   2389  CG1 VAL A 320      21.334  16.765  17.990  4.00  1.00            
ATOM   2390  CG2 VAL A 320      21.627  19.289  18.413  4.00  1.00            
ATOM   2391    C VAL A 320      23.827  16.327  19.246  4.00  1.00            
ATOM   2392    O VAL A 320      24.707  16.198  18.398  4.00  1.00            
ATOM   2393    N GLY A 321      23.444  15.311  20.045  4.00  1.00            
ATOM   2394   CA GLY A 321      24.109  14.046  19.948  4.00  1.00            
ATOM   2395    C GLY A 321      23.222  13.135  19.187  4.00  1.00            
ATOM   2396    O GLY A 321      22.036  13.008  19.487  4.00  1.00            
ATOM   2397    N LEU A 322      23.790  12.469  18.168  4.00  1.00            
ATOM   2398   CA LEU A 322      22.961  11.592  17.418  4.00  1.00            
ATOM   2399   CB LEU A 322      22.419  12.207  16.113  4.00  1.00            
ATOM   2400   CG LEU A 322      23.434  13.063  15.329  4.00  1.00            
ATOM   2401  CD1 LEU A 322      24.589  12.218  14.773  4.00  1.00            
ATOM   2402  CD2 LEU A 322      22.728  13.904  14.253  4.00  1.00            
ATOM   2403    C LEU A 322      23.672  10.315  17.128  4.00  1.00            
ATOM   2404    O LEU A 322      24.888  10.281  16.937  4.00  1.00            
ATOM   2405    N ALA A 323      22.896   9.213  17.114  4.00  1.00            
ATOM   2406   CA ALA A 323      23.433   7.912  16.848  4.00  1.00            
ATOM   2407   CB ALA A 323      23.826   7.130  18.123  4.00  1.00            
ATOM   2408    C ALA A 323      22.367   7.114  16.169  4.00  1.00            
ATOM   2409    O ALA A 323      21.239   7.566  15.986  4.00  1.00            
ATOM   2410    N PRO A 324      22.748   5.947  15.731  4.00  1.00            
ATOM   2411   CA PRO A 324      21.828   5.092  15.044  4.00  1.00            
ATOM   2412   CD PRO A 324      24.122   5.702  15.330  4.00  1.00            
ATOM   2413   CB PRO A 324      22.677   4.070  14.283  4.00  1.00            
ATOM   2414   CG PRO A 324      24.101   4.244  14.842  4.00  1.00            
ATOM   2415    C PRO A 324      20.850   4.492  16.008  4.00  1.00            
ATOM   2416    O PRO A 324      21.154   4.384  17.195  4.00  1.00            
ATOM   2417    N VAL A 325      19.660   4.119  15.503  4.00  1.00            
ATOM   2418   CA VAL A 325      18.641   3.552  16.327  4.00  1.00            
ATOM   2419   CB VAL A 325      17.307   3.469  15.643  4.00  1.00            
ATOM   2420  CG1 VAL A 325      17.449   2.564  14.409  4.00  1.00            
ATOM   2421  CG2 VAL A 325      16.267   2.968  16.660  4.00  1.00            
ATOM   2422    C VAL A 325      19.061   2.170  16.671  4.00  1.00            
ATOM   2423    O VAL A 325      19.792   1.523  15.922  4.00  1.00            
ATOM   2424    N ALA A 326      18.626   1.699  17.854  1.00  1.00            
ATOM   2425   CA ALA A 326      18.959   0.384  18.300  1.00  1.00            
ATOM   2426   CB ALA A 326      18.188  -0.032  19.564  1.00  1.00            
ATOM   2427    C ALA A 326      18.586  -0.588  17.191  1.00  1.00            
ATOM   2428    O ALA A 326      19.481  -1.369  16.768  1.00  1.00            
ATOM   2429  OXT ALA A 326      17.406  -0.561  16.748  1.00  1.00            
ATOM   2430    N LYS B   1      -1.613  15.717   7.615  4.00  0.00            
ATOM   2431   CA LYS B   1      -0.851  15.490   8.863  4.00  0.00            
ATOM   2432   CB LYS B   1       0.654  15.591   8.581  4.00  0.00            
ATOM   2433   CG LYS B   1       1.135  14.513   7.609  4.00  0.00            
ATOM   2434   CD LYS B   1       2.499  14.801   6.986  4.00  0.00            
ATOM   2435   CE LYS B   1       2.912  13.763   5.940  4.00  0.00            
ATOM   2436   NZ LYS B   1       2.013  13.846   4.766  4.00  0.00            
ATOM   2437    C LYS B   1      -1.232  16.523   9.879  4.00  0.00            
ATOM   2438    O LYS B   1      -1.996  17.435   9.564  4.00  0.00            
ATOM   2439    N PRO B   2      -0.764  16.409  11.102  4.00  0.00            
ATOM   2440   CA PRO B   2      -0.845  17.537  11.980  4.00  0.00            
ATOM   2441   CD PRO B   2      -0.737  15.154  11.829  4.00  0.00            
ATOM   2442   CB PRO B   2      -0.295  17.048  13.315  4.00  0.00            
ATOM   2443   CG PRO B   2      -0.685  15.554  13.317  4.00  0.00            
ATOM   2444    C PRO B   2       0.036  18.379  11.139  4.00  0.00            
ATOM   2445    O PRO B   2       1.032  17.857  10.641  4.00  0.00            
ATOM   2446    N ALA B   3      -0.293  19.661  10.965  4.00  0.00            
ATOM   2447   CA ALA B   3       0.310  20.300   9.844  4.00  0.00            
ATOM   2448   CB ALA B   3      -0.193  21.741   9.650  4.00  0.00            
ATOM   2449    C ALA B   3       1.790  20.360   9.857  4.00  0.00            
ATOM   2450    O ALA B   3       2.419  19.822   8.945  4.00  0.00            
ATOM   2451    N GLU B   4       2.369  20.951  10.910  4.00  0.00            
ATOM   2452   CA GLU B   4       3.787  21.140  10.989  4.00  0.00            
ATOM   2453   CB GLU B   4       4.488  21.435   9.649  4.00  0.00            
ATOM   2454   CG GLU B   4       3.948  22.699   8.973  4.00  0.00            
ATOM   2455   CD GLU B   4       4.692  22.909   7.663  4.00  0.00            
ATOM   2456  OE1 GLU B   4       5.418  21.972   7.235  4.00  0.00            
ATOM   2457  OE2 GLU B   4       4.539  24.009   7.069  4.00  0.00            
ATOM   2458    C GLU B   4       3.954  22.410  11.757  4.00  0.00            
ATOM   2459    O GLU B   4       3.130  23.315  11.638  4.00  0.00            
ATOM   2460    N PHE B   5       5.006  22.522  12.586  4.00  0.00            
ATOM   2461   CA PHE B   5       5.180  23.790  13.229  4.00  0.00            
ATOM   2462   CB PHE B   5       4.437  23.922  14.566  4.00  0.00            
ATOM   2463   CG PHE B   5       4.997  25.127  15.229  4.00  0.00            
ATOM   2464  CD1 PHE B   5       4.881  26.369  14.649  4.00  0.00            
ATOM   2465  CD2 PHE B   5       5.623  25.010  16.447  4.00  0.00            
ATOM   2466  CE1 PHE B   5       5.405  27.477  15.271  4.00  0.00            
ATOM   2467  CE2 PHE B   5       6.144  26.117  17.070  4.00  0.00            
ATOM   2468   CZ PHE B   5       6.038  27.353  16.483  4.00  0.00            
ATOM   2469    C PHE B   5       6.626  24.052  13.466  4.00  0.00            
ATOM   2470    O PHE B   5       7.318  23.288  14.137  4.00  0.00            
ATOM   2471    N ILE B   6       7.106  25.158  12.875  4.00  0.00            
ATOM   2472   CA ILE B   6       8.425  25.663  13.091  4.00  0.00            
ATOM   2473   CB ILE B   6       9.282  25.553  11.853  4.00  0.00            
ATOM   2474  CG1 ILE B   6      10.695  26.100  12.101  4.00  0.00            
ATOM   2475  CG2 ILE B   6       8.540  26.180  10.660  4.00  0.00            
ATOM   2476  CD1 ILE B   6      11.677  25.751  10.981  4.00  0.00            
ATOM   2477    C ILE B   6       8.166  27.114  13.423  4.00  0.00            
ATOM   2478    O ILE B   6       7.624  27.863  12.611  4.00  0.00            
ATOM   2479    N ARG B   7       8.510  27.548  14.651  4.00  0.00            
ATOM   2480   CA ARG B   7       8.157  28.872  15.096  4.00  0.00            
ATOM   2481   CB ARG B   7       8.456  29.081  16.587  4.00  0.00            
ATOM   2482   CG ARG B   7       8.271  30.530  17.034  4.00  0.00            
ATOM   2483   CD ARG B   7       8.568  30.744  18.515  4.00  0.00            
ATOM   2484   NE ARG B   7       8.740  32.208  18.716  4.00  0.00            
ATOM   2485   CZ ARG B   7       7.676  33.022  18.970  4.00  0.00            
ATOM   2486  NH1 ARG B   7       6.414  32.508  19.041  4.00  0.00            
ATOM   2487  NH2 ARG B   7       7.880  34.360  19.151  4.00  0.00            
ATOM   2488    C ARG B   7       8.831  29.972  14.349  4.00  0.00            
ATOM   2489    O ARG B   7       8.166  30.893  13.876  4.00  0.00            
ATOM   2490    N LEU B   8      10.164  29.914  14.199  4.00  0.00            
ATOM   2491   CA LEU B   8      10.785  31.040  13.571  4.00  0.00            
ATOM   2492   CB LEU B   8      12.330  30.983  13.589  4.00  0.00            
ATOM   2493   CG LEU B   8      13.078  32.227  13.039  4.00  0.00            
ATOM   2494  CD1 LEU B   8      14.599  32.020  13.125  4.00  0.00            
ATOM   2495  CD2 LEU B   8      12.653  32.618  11.612  4.00  0.00            
ATOM   2496    C LEU B   8      10.293  30.960  12.131  4.00  0.00            
ATOM   2497    O LEU B   8      10.647  29.968  11.440  4.00  0.00            
ATOM   2498  OXT LEU B   8       9.555  31.888  11.705  4.00  0.00            
END
