# Supplementary material for: Integrative modeling of diverse protein-peptide systems using CABS-dock
Source: PLoS Comput Biol. 2023 Jul 5;19(7):e1011275. doi: 10.1371/journal.pcbi.1011275 (PMC10351741; doi:10.1371/journal.pcbi.1011275)
Supplement: S1 File — Files in pdb format containing atomic coordinates of the structures obtained in this study: the highest-scored amyloid models and 10 examples of the docked peptide for each enzyme-substrate complex. (ZIP) [file pcbi.1011275.s006.zip › 1_pepsin_KPAEFIRL/687.pdb]

CRYST1    0.000    0.000    0.000   0.00   0.00   0.00 P 1           1
ATOM      1    N ILE A   1      15.044  11.857  36.803  1.00  1.00            
ATOM      2   CA ILE A   1      14.718  11.960  35.362  1.00  1.00            
ATOM      3   CB ILE A   1      15.333  10.814  34.616  1.00  1.00            
ATOM      4  CG1 ILE A   1      14.749   9.474  35.092  1.00  1.00            
ATOM      5  CG2 ILE A   1      16.858  10.918  34.787  1.00  1.00            
ATOM      6  CD1 ILE A   1      15.103   8.301  34.180  1.00  1.00            
ATOM      7    C ILE A   1      13.242  11.934  35.177  1.00  1.00            
ATOM      8    O ILE A   1      12.488  11.788  36.137  1.00  1.00            
ATOM      9    N GLY A   2      12.791  12.102  33.922  4.00  1.00            
ATOM     10   CA GLY A   2      11.386  12.080  33.666  4.00  1.00            
ATOM     11    C GLY A   2      11.204  11.281  32.419  4.00  1.00            
ATOM     12    O GLY A   2      12.073  11.268  31.548  4.00  1.00            
ATOM     13    N ASP A   3      10.065  10.573  32.313  4.00  1.00            
ATOM     14   CA ASP A   3       9.818   9.785  31.146  4.00  1.00            
ATOM     15   CB ASP A   3      10.008   8.273  31.370  4.00  1.00            
ATOM     16   CG ASP A   3       9.075   7.832  32.491  4.00  1.00            
ATOM     17  OD1 ASP A   3       9.174   8.416  33.602  4.00  1.00            
ATOM     18  OD2 ASP A   3       8.247   6.913  32.250  4.00  1.00            
ATOM     19    C ASP A   3       8.413  10.020  30.692  4.00  1.00            
ATOM     20    O ASP A   3       7.480   9.919  31.486  4.00  1.00            
ATOM     21    N GLU A   4       8.212  10.359  29.397  4.00  1.00            
ATOM     22   CA GLU A   4       6.863  10.675  29.030  4.00  1.00            
ATOM     23   CB GLU A   4       6.712  11.181  27.585  4.00  1.00            
ATOM     24   CG GLU A   4       7.205  12.618  27.404  4.00  1.00            
ATOM     25   CD GLU A   4       6.332  13.518  28.272  4.00  1.00            
ATOM     26  OE1 GLU A   4       5.099  13.579  28.019  4.00  1.00            
ATOM     27  OE2 GLU A   4       6.888  14.153  29.209  4.00  1.00            
ATOM     28    C GLU A   4       5.930   9.496  29.213  4.00  1.00            
ATOM     29    O GLU A   4       5.191   9.558  30.194  4.00  1.00            
ATOM     30    N PRO A   5       5.815   8.414  28.443  4.00  1.00            
ATOM     31   CA PRO A   5       6.356   8.183  27.116  4.00  1.00            
ATOM     32   CD PRO A   5       5.434   7.163  29.081  4.00  1.00            
ATOM     33   CB PRO A   5       6.417   6.667  26.936  4.00  1.00            
ATOM     34   CG PRO A   5       5.400   6.124  27.950  4.00  1.00            
ATOM     35    C PRO A   5       5.422   8.841  26.153  4.00  1.00            
ATOM     36    O PRO A   5       4.356   9.291  26.572  4.00  1.00            
ATOM     37    N LEU A   6       5.798   8.915  24.863  4.00  1.00            
ATOM     38   CA LEU A   6       4.958   9.567  23.900  4.00  1.00            
ATOM     39   CB LEU A   6       5.742  10.352  22.835  4.00  1.00            
ATOM     40   CG LEU A   6       6.578  11.505  23.411  4.00  1.00            
ATOM     41  CD1 LEU A   6       5.681  12.582  24.041  4.00  1.00            
ATOM     42  CD2 LEU A   6       7.660  10.984  24.372  4.00  1.00            
ATOM     43    C LEU A   6       4.174   8.553  23.163  4.00  1.00            
ATOM     44    O LEU A   6       4.461   7.358  23.202  4.00  1.00            
ATOM     45    N GLU A   7       3.125   9.037  22.479  4.00  1.00            
ATOM     46   CA GLU A   7       2.312   8.170  21.702  4.00  1.00            
ATOM     47   CB GLU A   7       0.812   8.269  22.035  4.00  1.00            
ATOM     48   CG GLU A   7       0.463   7.826  23.457  4.00  1.00            
ATOM     49   CD GLU A   7       0.528   6.309  23.528  4.00  1.00            
ATOM     50  OE1 GLU A   7       0.370   5.656  22.462  4.00  1.00            
ATOM     51  OE2 GLU A   7       0.732   5.785  24.655  4.00  1.00            
ATOM     52    C GLU A   7       2.466   8.587  20.284  4.00  1.00            
ATOM     53    O GLU A   7       2.475   9.776  19.970  4.00  1.00            
ATOM     54    N ASN A   8       2.617   7.603  19.386  4.00  1.00            
ATOM     55   CA ASN A   8       2.751   7.943  18.010  4.00  1.00            
ATOM     56   CB ASN A   8       3.592   6.932  17.209  4.00  1.00            
ATOM     57   CG ASN A   8       4.085   7.617  15.943  4.00  1.00            
ATOM     58  OD1 ASN A   8       3.365   7.718  14.952  4.00  1.00            
ATOM     59  ND2 ASN A   8       5.350   8.115  15.976  4.00  1.00            
ATOM     60    C ASN A   8       1.372   7.991  17.452  4.00  1.00            
ATOM     61    O ASN A   8       0.413   7.549  18.083  4.00  1.00            
ATOM     62    N TYR A   9       1.245   8.550  16.242  4.00  1.00            
ATOM     63   CA TYR A   9      -0.013   8.623  15.579  4.00  1.00            
ATOM     64   CB TYR A   9      -0.390  10.036  15.099  4.00  1.00            
ATOM     65   CG TYR A   9      -1.853  10.067  14.782  4.00  1.00            
ATOM     66  CD1 TYR A   9      -2.765  10.246  15.798  4.00  1.00            
ATOM     67  CD2 TYR A   9      -2.321   9.932  13.495  4.00  1.00            
ATOM     68  CE1 TYR A   9      -4.115  10.281  15.543  4.00  1.00            
ATOM     69  CE2 TYR A   9      -3.673   9.966  13.229  4.00  1.00            
ATOM     70   CZ TYR A   9      -4.571  10.140  14.255  4.00  1.00            
ATOM     71   OH TYR A   9      -5.957  10.176  13.994  4.00  1.00            
ATOM     72    C TYR A   9       0.266   7.746  14.393  4.00  1.00            
ATOM     73    O TYR A   9       0.952   6.740  14.561  4.00  1.00            
ATOM     74    N LEU A  10      -0.264   8.025  13.185  3.00  1.00            
ATOM     75   CA LEU A  10       0.107   7.147  12.104  3.00  1.00            
ATOM     76   CB LEU A  10      -0.792   7.290  10.862  3.00  1.00            
ATOM     77   CG LEU A  10      -2.241   6.808  11.049  3.00  1.00            
ATOM     78  CD1 LEU A  10      -3.059   6.995   9.762  3.00  1.00            
ATOM     79  CD2 LEU A  10      -2.281   5.352  11.537  3.00  1.00            
ATOM     80    C LEU A  10       1.483   7.544  11.662  3.00  1.00            
ATOM     81    O LEU A  10       1.671   8.070  10.567  3.00  1.00            
ATOM     82    N ASP A  11       2.488   7.286  12.520  3.00  1.00            
ATOM     83   CA ASP A  11       3.858   7.606  12.254  3.00  1.00            
ATOM     84   CB ASP A  11       4.493   6.729  11.157  3.00  1.00            
ATOM     85   CG ASP A  11       6.009   6.817  11.303  3.00  1.00            
ATOM     86  OD1 ASP A  11       6.492   7.782  11.955  3.00  1.00            
ATOM     87  OD2 ASP A  11       6.704   5.911  10.770  3.00  1.00            
ATOM     88    C ASP A  11       3.913   9.054  11.865  3.00  1.00            
ATOM     89    O ASP A  11       4.798   9.486  11.126  3.00  1.00            
ATOM     90    N THR A  12       2.950   9.845  12.380  3.00  1.00            
ATOM     91   CA THR A  12       2.898  11.255  12.137  3.00  1.00            
ATOM     92   CB THR A  12       1.560  11.762  11.654  3.00  1.00            
ATOM     93  OG1 THR A  12       1.609  13.171  11.485  3.00  1.00            
ATOM     94  CG2 THR A  12       0.428  11.351  12.601  3.00  1.00            
ATOM     95    C THR A  12       3.320  11.942  13.404  3.00  1.00            
ATOM     96    O THR A  12       4.444  11.755  13.870  3.00  1.00            
ATOM     97    N GLU A  13       2.429  12.757  13.998  4.00  1.00            
ATOM     98   CA GLU A  13       2.755  13.559  15.143  4.00  1.00            
ATOM     99   CB GLU A  13       1.725  14.667  15.394  4.00  1.00            
ATOM    100   CG GLU A  13       1.684  15.648  14.219  4.00  1.00            
ATOM    101   CD GLU A  13       3.055  16.295  14.089  4.00  1.00            
ATOM    102  OE1 GLU A  13       3.522  16.895  15.094  4.00  1.00            
ATOM    103  OE2 GLU A  13       3.652  16.195  12.984  4.00  1.00            
ATOM    104    C GLU A  13       2.962  12.732  16.386  4.00  1.00            
ATOM    105    O GLU A  13       2.475  11.608  16.500  4.00  1.00            
ATOM    106    N TYR A  14       3.735  13.309  17.342  4.00  1.00            
ATOM    107   CA TYR A  14       4.137  12.739  18.609  4.00  1.00            
ATOM    108   CB TYR A  14       5.524  13.194  19.100  4.00  1.00            
ATOM    109   CG TYR A  14       6.682  12.791  18.258  4.00  1.00            
ATOM    110  CD1 TYR A  14       6.846  13.282  16.982  4.00  1.00            
ATOM    111  CD2 TYR A  14       7.643  11.962  18.786  4.00  1.00            
ATOM    112  CE1 TYR A  14       7.945  12.918  16.242  4.00  1.00            
ATOM    113  CE2 TYR A  14       8.742  11.599  18.047  4.00  1.00            
ATOM    114   CZ TYR A  14       8.890  12.079  16.770  4.00  1.00            
ATOM    115   OH TYR A  14      10.016  11.717  16.002  4.00  1.00            
ATOM    116    C TYR A  14       3.296  13.404  19.658  4.00  1.00            
ATOM    117    O TYR A  14       2.998  14.592  19.541  4.00  1.00            
ATOM    118    N PHE A  15       2.857  12.665  20.704  4.00  1.00            
ATOM    119   CA PHE A  15       2.197  13.381  21.759  4.00  1.00            
ATOM    120   CB PHE A  15       0.725  13.754  21.469  4.00  1.00            
ATOM    121   CG PHE A  15      -0.110  12.547  21.224  4.00  1.00            
ATOM    122  CD1 PHE A  15      -0.070  11.920  20.001  4.00  1.00            
ATOM    123  CD2 PHE A  15      -0.928  12.044  22.210  4.00  1.00            
ATOM    124  CE1 PHE A  15      -0.840  10.808  19.759  4.00  1.00            
ATOM    125  CE2 PHE A  15      -1.702  10.932  21.972  4.00  1.00            
ATOM    126   CZ PHE A  15      -1.660  10.314  20.745  4.00  1.00            
ATOM    127    C PHE A  15       2.342  12.697  23.073  4.00  1.00            
ATOM    128    O PHE A  15       2.468  11.478  23.159  4.00  1.00            
ATOM    129    N GLY A  16       2.347  13.512  24.145  4.00  1.00            
ATOM    130   CA GLY A  16       2.491  13.029  25.485  4.00  1.00            
ATOM    131    C GLY A  16       1.477  13.770  26.284  4.00  1.00            
ATOM    132    O GLY A  16       0.802  14.662  25.773  4.00  1.00            
ATOM    133    N THR A  17       1.344  13.419  27.574  4.00  1.00            
ATOM    134   CA THR A  17       0.349  14.077  28.358  4.00  1.00            
ATOM    135   CB THR A  17      -0.601  13.130  29.026  4.00  1.00            
ATOM    136  OG1 THR A  17       0.103  12.302  29.941  4.00  1.00            
ATOM    137  CG2 THR A  17      -1.283  12.271  27.945  4.00  1.00            
ATOM    138    C THR A  17       1.030  14.835  29.435  4.00  1.00            
ATOM    139    O THR A  17       2.192  14.594  29.759  4.00  1.00            
ATOM    140    N ILE A  18       0.303  15.813  29.995  4.00  1.00            
ATOM    141   CA ILE A  18       0.866  16.631  31.016  4.00  1.00            
ATOM    142   CB ILE A  18       1.292  17.956  30.498  4.00  1.00            
ATOM    143  CG1 ILE A  18       2.223  18.688  31.473  4.00  1.00            
ATOM    144  CG2 ILE A  18      -0.009  18.709  30.228  4.00  1.00            
ATOM    145  CD1 ILE A  18       2.880  19.912  30.837  4.00  1.00            
ATOM    146    C ILE A  18      -0.235  16.924  31.999  4.00  1.00            
ATOM    147    O ILE A  18      -1.405  16.675  31.716  4.00  1.00            
ATOM    148    N GLY A  19       0.106  17.450  33.195  4.00  1.00            
ATOM    149   CA GLY A  19      -0.929  17.802  34.133  4.00  1.00            
ATOM    150    C GLY A  19      -0.628  19.186  34.624  4.00  1.00            
ATOM    151    O GLY A  19       0.525  19.519  34.890  4.00  1.00            
ATOM    152    N ILE A  20      -1.671  20.034  34.752  4.00  1.00            
ATOM    153   CA ILE A  20      -1.470  21.372  35.233  4.00  1.00            
ATOM    154   CB ILE A  20      -1.637  22.451  34.208  4.00  1.00            
ATOM    155  CG1 ILE A  20      -1.390  23.807  34.892  4.00  1.00            
ATOM    156  CG2 ILE A  20      -3.030  22.316  33.571  4.00  1.00            
ATOM    157  CD1 ILE A  20      -1.281  24.987  33.933  4.00  1.00            
ATOM    158    C ILE A  20      -2.487  21.685  36.299  4.00  1.00            
ATOM    159    O ILE A  20      -3.620  21.212  36.249  4.00  1.00            
ATOM    160    N GLY A  21      -2.085  22.496  37.306  3.00  1.00            
ATOM    161   CA GLY A  21      -2.980  22.970  38.334  3.00  1.00            
ATOM    162    C GLY A  21      -2.960  22.050  39.520  3.00  1.00            
ATOM    163    O GLY A  21      -2.437  20.938  39.452  3.00  1.00            
ATOM    164    N THR A  22      -3.545  22.511  40.654  3.00  1.00            
ATOM    165   CA THR A  22      -3.497  21.746  41.870  3.00  1.00            
ATOM    166   CB THR A  22      -4.038  22.463  43.078  3.00  1.00            
ATOM    167  OG1 THR A  22      -3.285  23.632  43.349  3.00  1.00            
ATOM    168  CG2 THR A  22      -3.976  21.505  44.279  3.00  1.00            
ATOM    169    C THR A  22      -4.194  20.426  41.757  3.00  1.00            
ATOM    170    O THR A  22      -3.513  19.413  41.906  3.00  1.00            
ATOM    171    N PRO A  23      -5.474  20.299  41.497  3.00  1.00            
ATOM    172   CA PRO A  23      -5.897  18.966  41.214  3.00  1.00            
ATOM    173   CD PRO A  23      -6.532  21.076  42.127  3.00  1.00            
ATOM    174   CB PRO A  23      -7.417  18.962  41.317  3.00  1.00            
ATOM    175   CG PRO A  23      -7.700  20.093  42.322  3.00  1.00            
ATOM    176    C PRO A  23      -5.361  18.974  39.838  3.00  1.00            
ATOM    177    O PRO A  23      -5.435  20.026  39.204  3.00  1.00            
ATOM    178    N ALA A  24      -4.808  17.876  39.327  3.00  1.00            
ATOM    179   CA ALA A  24      -4.209  18.118  38.061  3.00  1.00            
ATOM    180   CB ALA A  24      -3.102  17.112  37.698  3.00  1.00            
ATOM    181    C ALA A  24      -5.233  18.067  36.973  3.00  1.00            
ATOM    182    O ALA A  24      -6.184  17.289  37.031  3.00  1.00            
ATOM    183    N GLN A  25      -5.054  18.934  35.953  4.00  1.00            
ATOM    184   CA GLN A  25      -5.861  18.897  34.767  4.00  1.00            
ATOM    185   CB GLN A  25      -6.222  20.261  34.146  4.00  1.00            
ATOM    186   CG GLN A  25      -7.504  20.878  34.713  4.00  1.00            
ATOM    187   CD GLN A  25      -7.308  21.216  36.179  4.00  1.00            
ATOM    188  OE1 GLN A  25      -6.560  22.128  36.525  4.00  1.00            
ATOM    189  NE2 GLN A  25      -8.012  20.467  37.070  4.00  1.00            
ATOM    190    C GLN A  25      -5.068  18.117  33.763  4.00  1.00            
ATOM    191    O GLN A  25      -3.846  18.027  33.874  4.00  1.00            
ATOM    192    N ASP A  26      -5.733  17.504  32.759  4.00  1.00            
ATOM    193   CA ASP A  26      -4.982  16.660  31.871  4.00  1.00            
ATOM    194   CB ASP A  26      -5.478  15.203  31.875  4.00  1.00            
ATOM    195   CG ASP A  26      -4.466  14.326  31.150  4.00  1.00            
ATOM    196  OD1 ASP A  26      -3.473  13.906  31.803  4.00  1.00            
ATOM    197  OD2 ASP A  26      -4.683  14.047  29.941  4.00  1.00            
ATOM    198    C ASP A  26      -5.020  17.148  30.474  4.00  1.00            
ATOM    199    O ASP A  26      -6.086  17.439  29.931  4.00  1.00            
ATOM    200    N PHE A  27      -3.828  17.277  29.858  4.00  1.00            
ATOM    201   CA PHE A  27      -3.857  17.609  28.475  4.00  1.00            
ATOM    202   CB PHE A  27      -3.961  19.112  28.143  4.00  1.00            
ATOM    203   CG PHE A  27      -2.805  19.934  28.606  4.00  1.00            
ATOM    204  CD1 PHE A  27      -1.656  20.011  27.855  4.00  1.00            
ATOM    205  CD2 PHE A  27      -2.889  20.656  29.775  4.00  1.00            
ATOM    206  CE1 PHE A  27      -0.602  20.794  28.265  4.00  1.00            
ATOM    207  CE2 PHE A  27      -1.836  21.436  30.196  4.00  1.00            
ATOM    208   CZ PHE A  27      -0.692  21.506  29.438  4.00  1.00            
ATOM    209    C PHE A  27      -2.737  16.983  27.758  4.00  1.00            
ATOM    210    O PHE A  27      -1.706  16.628  28.329  4.00  1.00            
ATOM    211    N THR A  28      -2.966  16.819  26.449  4.00  1.00            
ATOM    212   CA THR A  28      -2.012  16.200  25.604  4.00  1.00            
ATOM    213   CB THR A  28      -2.632  15.406  24.487  4.00  1.00            
ATOM    214  OG1 THR A  28      -3.475  14.388  25.007  4.00  1.00            
ATOM    215  CG2 THR A  28      -1.513  14.788  23.631  4.00  1.00            
ATOM    216    C THR A  28      -1.232  17.286  24.958  4.00  1.00            
ATOM    217    O THR A  28      -1.776  18.334  24.611  4.00  1.00            
ATOM    218    N VAL A  29       0.083  17.068  24.798  4.00  1.00            
ATOM    219   CA VAL A  29       0.886  18.070  24.173  4.00  1.00            
ATOM    220   CB VAL A  29       1.870  18.716  25.105  4.00  1.00            
ATOM    221  CG1 VAL A  29       2.687  19.739  24.304  4.00  1.00            
ATOM    222  CG2 VAL A  29       1.124  19.321  26.305  4.00  1.00            
ATOM    223    C VAL A  29       1.722  17.379  23.134  4.00  1.00            
ATOM    224    O VAL A  29       2.015  16.190  23.255  4.00  1.00            
ATOM    225    N ILE A  30       2.112  18.112  22.068  4.00  1.00            
ATOM    226   CA ILE A  30       3.010  17.573  21.083  4.00  1.00            
ATOM    227   CB ILE A  30       2.601  17.889  19.661  4.00  1.00            
ATOM    228  CG1 ILE A  30       3.478  17.141  18.637  4.00  1.00            
ATOM    229  CG2 ILE A  30       2.531  19.415  19.470  4.00  1.00            
ATOM    230  CD1 ILE A  30       4.953  17.545  18.622  4.00  1.00            
ATOM    231    C ILE A  30       4.336  18.215  21.422  4.00  1.00            
ATOM    232    O ILE A  30       4.467  19.438  21.396  4.00  1.00            
ATOM    233    N PHE A  31       5.356  17.412  21.805  4.00  1.00            
ATOM    234   CA PHE A  31       6.616  18.011  22.173  4.00  1.00            
ATOM    235   CB PHE A  31       7.559  17.085  22.961  4.00  1.00            
ATOM    236   CG PHE A  31       6.939  16.937  24.311  4.00  1.00            
ATOM    237  CD1 PHE A  31       7.218  17.848  25.304  4.00  1.00            
ATOM    238  CD2 PHE A  31       6.069  15.907  24.583  4.00  1.00            
ATOM    239  CE1 PHE A  31       6.649  17.729  26.550  4.00  1.00            
ATOM    240  CE2 PHE A  31       5.497  15.782  25.827  4.00  1.00            
ATOM    241   CZ PHE A  31       5.790  16.690  26.814  4.00  1.00            
ATOM    242    C PHE A  31       7.285  18.492  20.924  4.00  1.00            
ATOM    243    O PHE A  31       7.388  17.760  19.939  4.00  1.00            
ATOM    244    N ASP A  32       7.747  19.763  20.930  4.00  1.00            
ATOM    245   CA ASP A  32       8.336  20.325  19.746  4.00  1.00            
ATOM    246   CB ASP A  32       7.517  21.483  19.145  4.00  1.00            
ATOM    247   CG ASP A  32       6.236  20.920  18.541  4.00  1.00            
ATOM    248  OD1 ASP A  32       6.334  20.015  17.668  4.00  1.00            
ATOM    249  OD2 ASP A  32       5.139  21.384  18.953  4.00  1.00            
ATOM    250    C ASP A  32       9.695  20.853  20.057  4.00  1.00            
ATOM    251    O ASP A  32       9.877  21.664  20.964  4.00  1.00            
ATOM    252    N THR A  33      10.699  20.366  19.305  3.00  1.00            
ATOM    253   CA THR A  33      12.029  20.877  19.409  3.00  1.00            
ATOM    254   CB THR A  33      13.020  20.117  18.578  3.00  1.00            
ATOM    255  OG1 THR A  33      13.034  18.749  18.957  3.00  1.00            
ATOM    256  CG2 THR A  33      14.413  20.737  18.785  3.00  1.00            
ATOM    257    C THR A  33      11.935  22.258  18.851  3.00  1.00            
ATOM    258    O THR A  33      12.653  23.174  19.249  3.00  1.00            
ATOM    259    N GLY A  34      10.999  22.411  17.898  3.00  1.00            
ATOM    260   CA GLY A  34      10.806  23.592  17.117  3.00  1.00            
ATOM    261    C GLY A  34      10.444  24.812  17.908  3.00  1.00            
ATOM    262    O GLY A  34      10.969  25.891  17.635  3.00  1.00            
ATOM    263    N SER A  35       9.546  24.713  18.905  1.00  1.00            
ATOM    264   CA SER A  35       9.135  25.956  19.498  1.00  1.00            
ATOM    265   CB SER A  35       7.619  26.204  19.430  1.00  1.00            
ATOM    266   OG SER A  35       6.932  25.252  20.230  1.00  1.00            
ATOM    267    C SER A  35       9.518  26.008  20.951  1.00  1.00            
ATOM    268    O SER A  35      10.046  25.040  21.486  1.00  1.00            
ATOM    269    N SER A  36       9.414  27.219  21.561  1.00  1.00            
ATOM    270   CA SER A  36       9.651  27.491  22.965  1.00  1.00            
ATOM    271   CB SER A  36      10.223  28.902  23.176  1.00  1.00            
ATOM    272   OG SER A  36      11.446  29.036  22.467  1.00  1.00            
ATOM    273    C SER A  36       8.416  27.381  23.845  1.00  1.00            
ATOM    274    O SER A  36       8.479  26.835  24.945  1.00  1.00            
ATOM    275    N ASN A  37       7.253  27.880  23.360  1.00  1.00            
ATOM    276   CA ASN A  37       6.049  28.118  24.139  1.00  1.00            
ATOM    277   CB ASN A  37       4.963  28.856  23.339  1.00  1.00            
ATOM    278   CG ASN A  37       5.506  30.233  22.992  1.00  1.00            
ATOM    279  OD1 ASN A  37       5.832  30.510  21.839  1.00  1.00            
ATOM    280  ND2 ASN A  37       5.615  31.120  24.017  1.00  1.00            
ATOM    281    C ASN A  37       5.417  26.859  24.678  1.00  1.00            
ATOM    282    O ASN A  37       5.645  25.763  24.168  1.00  1.00            
ATOM    283    N LEU A  38       4.597  27.001  25.761  4.00  1.00            
ATOM    284   CA LEU A  38       3.995  25.850  26.392  4.00  1.00            
ATOM    285   CB LEU A  38       4.659  25.536  27.739  4.00  1.00            
ATOM    286   CG LEU A  38       6.199  25.510  27.681  4.00  1.00            
ATOM    287  CD1 LEU A  38       6.713  24.490  26.651  4.00  1.00            
ATOM    288  CD2 LEU A  38       6.798  26.919  27.522  4.00  1.00            
ATOM    289    C LEU A  38       2.568  26.107  26.717  4.00  1.00            
ATOM    290    O LEU A  38       2.329  26.472  27.866  4.00  1.00            
ATOM    291    N TRP A  39       1.586  25.948  25.778  4.00  1.00            
ATOM    292   CA TRP A  39       0.277  25.980  26.370  4.00  1.00            
ATOM    293   CB TRP A  39      -0.138  27.275  27.100  4.00  1.00            
ATOM    294   CG TRP A  39      -1.013  26.949  28.304  4.00  1.00            
ATOM    295  CD2 TRP A  39      -0.666  25.894  29.215  4.00  1.00            
ATOM    296  CD1 TRP A  39      -2.277  27.332  28.643  4.00  1.00            
ATOM    297  NE1 TRP A  39      -2.720  26.617  29.727  4.00  1.00            
ATOM    298  CE2 TRP A  39      -1.744  25.716  30.079  4.00  1.00            
ATOM    299  CE3 TRP A  39       0.446  25.106  29.303  4.00  1.00            
ATOM    300  CZ2 TRP A  39      -1.722  24.752  31.041  4.00  1.00            
ATOM    301  CZ3 TRP A  39       0.485  24.160  30.301  4.00  1.00            
ATOM    302  CH2 TRP A  39      -0.583  23.987  31.156  4.00  1.00            
ATOM    303    C TRP A  39      -0.831  25.407  25.579  4.00  1.00            
ATOM    304    O TRP A  39      -0.713  25.023  24.418  4.00  1.00            
ATOM    305    N VAL A  40      -1.967  25.334  26.296  4.00  1.00            
ATOM    306   CA VAL A  40      -3.168  24.690  25.961  4.00  1.00            
ATOM    307   CB VAL A  40      -3.451  23.535  26.830  4.00  1.00            
ATOM    308  CG1 VAL A  40      -2.350  22.518  26.522  4.00  1.00            
ATOM    309  CG2 VAL A  40      -3.496  23.980  28.310  4.00  1.00            
ATOM    310    C VAL A  40      -4.343  25.622  25.932  4.00  1.00            
ATOM    311    O VAL A  40      -4.266  26.812  26.257  4.00  1.00            
ATOM    312    N PRO A  41      -5.433  25.031  25.499  1.00  1.00            
ATOM    313   CA PRO A  41      -6.691  25.716  25.396  1.00  1.00            
ATOM    314   CD PRO A  41      -5.350  23.949  24.539  1.00  1.00            
ATOM    315   CB PRO A  41      -7.593  24.833  24.519  1.00  1.00            
ATOM    316   CG PRO A  41      -6.814  23.523  24.341  1.00  1.00            
ATOM    317    C PRO A  41      -7.299  26.103  26.684  1.00  1.00            
ATOM    318    O PRO A  41      -6.903  25.585  27.721  1.00  1.00            
ATOM    319    N SER A  42      -8.273  27.032  26.627  4.00  1.00            
ATOM    320   CA SER A  42      -8.799  27.527  27.854  4.00  1.00            
ATOM    321   CB SER A  42      -8.294  28.950  28.169  4.00  1.00            
ATOM    322   OG SER A  42      -8.831  29.416  29.397  4.00  1.00            
ATOM    323    C SER A  42     -10.289  27.572  27.843  4.00  1.00            
ATOM    324    O SER A  42     -10.936  27.439  26.805  4.00  1.00            
ATOM    325    N VAL A  43     -10.858  27.734  29.058  3.00  1.00            
ATOM    326   CA VAL A  43     -12.268  27.900  29.246  3.00  1.00            
ATOM    327   CB VAL A  43     -12.676  28.015  30.685  3.00  1.00            
ATOM    328  CG1 VAL A  43     -12.051  29.286  31.281  3.00  1.00            
ATOM    329  CG2 VAL A  43     -14.213  27.981  30.757  3.00  1.00            
ATOM    330    C VAL A  43     -12.584  29.163  28.547  3.00  1.00            
ATOM    331    O VAL A  43     -13.639  29.306  27.931  3.00  1.00            
ATOM    332    N TYR A  44     -11.643  30.121  28.610  3.00  1.00            
ATOM    333   CA TYR A  44     -11.918  31.320  27.900  3.00  1.00            
ATOM    334   CB TYR A  44     -11.250  32.574  28.493  3.00  1.00            
ATOM    335   CG TYR A  44     -11.646  33.741  27.651  3.00  1.00            
ATOM    336  CD1 TYR A  44     -12.855  34.367  27.860  3.00  1.00            
ATOM    337  CD2 TYR A  44     -10.819  34.217  26.658  3.00  1.00            
ATOM    338  CE1 TYR A  44     -13.232  35.444  27.092  3.00  1.00            
ATOM    339  CE2 TYR A  44     -11.191  35.292  25.885  3.00  1.00            
ATOM    340   CZ TYR A  44     -12.400  35.908  26.101  3.00  1.00            
ATOM    341   OH TYR A  44     -12.785  37.013  25.310  3.00  1.00            
ATOM    342    C TYR A  44     -11.352  31.105  26.531  3.00  1.00            
ATOM    343    O TYR A  44     -10.257  31.571  26.213  3.00  1.00            
ATOM    344    N CYS A  45     -12.099  30.354  25.691  1.00  1.00            
ATOM    345   CA CYS A  45     -11.691  30.114  24.338  1.00  1.00            
ATOM    346   CB CYS A  45     -10.569  29.069  24.211  1.00  1.00            
ATOM    347   SG CYS A  45     -10.085  28.798  22.478  1.00  1.00            
ATOM    348    C CYS A  45     -12.887  29.552  23.616  1.00  1.00            
ATOM    349    O CYS A  45     -13.205  28.370  23.741  1.00  1.00            
ATOM    350    N SER A  46     -13.587  30.409  22.847  1.00  1.00            
ATOM    351   CA SER A  46     -14.775  30.055  22.116  1.00  1.00            
ATOM    352   CB SER A  46     -15.595  31.287  21.706  1.00  1.00            
ATOM    353   OG SER A  46     -14.861  32.064  20.771  1.00  1.00            
ATOM    354    C SER A  46     -14.449  29.318  20.848  1.00  1.00            
ATOM    355    O SER A  46     -15.334  28.695  20.265  1.00  1.00            
ATOM    356    N SER A  47     -13.183  29.363  20.380  1.00  1.00            
ATOM    357   CA SER A  47     -12.840  28.784  19.105  1.00  1.00            
ATOM    358   CB SER A  47     -11.332  28.826  18.795  1.00  1.00            
ATOM    359   OG SER A  47     -10.619  28.017  19.720  1.00  1.00            
ATOM    360    C SER A  47     -13.262  27.358  19.085  1.00  1.00            
ATOM    361    O SER A  47     -13.398  26.716  20.126  1.00  1.00            
ATOM    362    N LEU A  48     -13.518  26.840  17.869  2.00  1.00            
ATOM    363   CA LEU A  48     -13.983  25.498  17.757  2.00  1.00            
ATOM    364   CB LEU A  48     -14.416  25.094  16.336  2.00  1.00            
ATOM    365   CG LEU A  48     -15.738  25.769  15.908  2.00  1.00            
ATOM    366  CD1 LEU A  48     -16.170  25.330  14.499  2.00  1.00            
ATOM    367  CD2 LEU A  48     -16.841  25.553  16.958  2.00  1.00            
ATOM    368    C LEU A  48     -12.945  24.561  18.265  2.00  1.00            
ATOM    369    O LEU A  48     -13.271  23.633  19.004  2.00  1.00            
ATOM    370    N ALA A  49     -11.662  24.768  17.913  2.00  1.00            
ATOM    371   CA ALA A  49     -10.715  23.856  18.480  2.00  1.00            
ATOM    372   CB ALA A  49      -9.342  23.890  17.788  2.00  1.00            
ATOM    373    C ALA A  49     -10.533  24.338  19.882  2.00  1.00            
ATOM    374    O ALA A  49      -9.692  25.188  20.172  2.00  1.00            
ATOM    375    N CYS A  50     -11.354  23.780  20.784  2.00  1.00            
ATOM    376   CA CYS A  50     -11.389  24.101  22.176  2.00  1.00            
ATOM    377   CB CYS A  50     -11.703  25.581  22.459  2.00  1.00            
ATOM    378   SG CYS A  50     -11.644  25.982  24.233  2.00  1.00            
ATOM    379    C CYS A  50     -12.542  23.295  22.642  2.00  1.00            
ATOM    380    O CYS A  50     -12.508  22.649  23.688  2.00  1.00            
ATOM    381    N SER A  51     -13.599  23.308  21.809  2.00  1.00            
ATOM    382   CA SER A  51     -14.787  22.579  22.101  2.00  1.00            
ATOM    383   CB SER A  51     -15.812  22.632  20.957  2.00  1.00            
ATOM    384   OG SER A  51     -16.187  23.975  20.690  2.00  1.00            
ATOM    385    C SER A  51     -14.394  21.156  22.261  2.00  1.00            
ATOM    386    O SER A  51     -14.516  20.580  23.342  2.00  1.00            
ATOM    387    N ASP A  52     -13.873  20.559  21.176  2.00  1.00            
ATOM    388   CA ASP A  52     -13.502  19.182  21.239  2.00  1.00            
ATOM    389   CB ASP A  52     -13.120  18.565  19.883  2.00  1.00            
ATOM    390   CG ASP A  52     -14.421  18.274  19.148  2.00  1.00            
ATOM    391  OD1 ASP A  52     -15.468  18.845  19.556  2.00  1.00            
ATOM    392  OD2 ASP A  52     -14.392  17.474  18.175  2.00  1.00            
ATOM    393    C ASP A  52     -12.351  19.022  22.179  2.00  1.00            
ATOM    394    O ASP A  52     -12.273  18.040  22.916  2.00  1.00            
ATOM    395    N HIS A  53     -11.429  20.000  22.192  1.00  1.00            
ATOM    396   CA HIS A  53     -10.261  19.903  23.016  1.00  1.00            
ATOM    397  ND1 HIS A  53      -7.884  22.273  21.130  1.00  1.00            
ATOM    398   CG HIS A  53      -8.525  21.142  21.586  1.00  1.00            
ATOM    399   CB HIS A  53      -9.288  21.087  22.873  1.00  1.00            
ATOM    400  NE2 HIS A  53      -7.485  20.671  19.641  1.00  1.00            
ATOM    401  CD2 HIS A  53      -8.273  20.174  20.664  1.00  1.00            
ATOM    402  CE1 HIS A  53      -7.278  21.935  19.964  1.00  1.00            
ATOM    403    C HIS A  53     -10.646  19.924  24.448  1.00  1.00            
ATOM    404    O HIS A  53     -11.695  20.440  24.832  1.00  1.00            
ATOM    405    N ASN A  54      -9.782  19.303  25.271  1.00  1.00            
ATOM    406   CA ASN A  54      -9.942  19.379  26.684  1.00  1.00            
ATOM    407   CB ASN A  54      -9.089  18.342  27.438  1.00  1.00            
ATOM    408   CG ASN A  54      -9.661  18.147  28.835  1.00  1.00            
ATOM    409  OD1 ASN A  54      -9.976  19.109  29.535  1.00  1.00            
ATOM    410  ND2 ASN A  54      -9.807  16.861  29.255  1.00  1.00            
ATOM    411    C ASN A  54      -9.445  20.738  26.993  1.00  1.00            
ATOM    412    O ASN A  54      -8.499  21.216  26.370  1.00  1.00            
ATOM    413    N GLN A  55     -10.085  21.417  27.951  1.00  1.00            
ATOM    414   CA GLN A  55      -9.683  22.765  28.158  1.00  1.00            
ATOM    415   CB GLN A  55     -10.829  23.751  27.858  1.00  1.00            
ATOM    416   CG GLN A  55     -12.060  23.531  28.744  1.00  1.00            
ATOM    417   CD GLN A  55     -13.231  24.329  28.179  1.00  1.00            
ATOM    418  OE1 GLN A  55     -13.352  25.530  28.408  1.00  1.00            
ATOM    419  NE2 GLN A  55     -14.129  23.644  27.420  1.00  1.00            
ATOM    420    C GLN A  55      -9.256  22.941  29.572  1.00  1.00            
ATOM    421    O GLN A  55      -9.647  22.184  30.460  1.00  1.00            
ATOM    422    N PHE A  56      -8.402  23.955  29.798  4.00  1.00            
ATOM    423   CA PHE A  56      -7.912  24.232  31.110  4.00  1.00            
ATOM    424   CB PHE A  56      -6.528  24.904  31.115  4.00  1.00            
ATOM    425   CG PHE A  56      -6.116  25.085  32.535  4.00  1.00            
ATOM    426  CD1 PHE A  56      -5.505  24.058  33.217  4.00  1.00            
ATOM    427  CD2 PHE A  56      -6.338  26.277  33.184  4.00  1.00            
ATOM    428  CE1 PHE A  56      -5.123  24.217  34.527  4.00  1.00            
ATOM    429  CE2 PHE A  56      -5.957  26.440  34.495  4.00  1.00            
ATOM    430   CZ PHE A  56      -5.349  25.410  35.170  4.00  1.00            
ATOM    431    C PHE A  56      -8.872  25.171  31.763  4.00  1.00            
ATOM    432    O PHE A  56      -9.488  26.003  31.098  4.00  1.00            
ATOM    433    N ASN A  57      -9.040  25.042  33.094  1.00  1.00            
ATOM    434   CA ASN A  57      -9.941  25.916  33.785  1.00  1.00            
ATOM    435   CB ASN A  57     -11.128  25.177  34.428  1.00  1.00            
ATOM    436   CG ASN A  57     -11.913  24.482  33.325  1.00  1.00            
ATOM    437  OD1 ASN A  57     -11.631  24.654  32.141  1.00  1.00            
ATOM    438  ND2 ASN A  57     -12.929  23.670  33.724  1.00  1.00            
ATOM    439    C ASN A  57      -9.188  26.539  34.914  1.00  1.00            
ATOM    440    O ASN A  57      -8.521  25.861  35.693  1.00  1.00            
ATOM    441    N PRO A  58      -9.258  27.836  34.988  2.00  1.00            
ATOM    442   CA PRO A  58      -8.808  28.556  36.145  2.00  1.00            
ATOM    443   CD PRO A  58      -9.357  28.678  33.811  2.00  1.00            
ATOM    444   CB PRO A  58      -8.627  30.006  35.695  2.00  1.00            
ATOM    445   CG PRO A  58      -9.419  30.106  34.378  2.00  1.00            
ATOM    446    C PRO A  58     -10.007  28.333  37.017  2.00  1.00            
ATOM    447    O PRO A  58     -11.018  27.855  36.501  2.00  1.00            
ATOM    448    N ASP A  59      -9.939  28.646  38.319  2.00  1.00            
ATOM    449   CA ASP A  59     -11.078  28.465  39.175  2.00  1.00            
ATOM    450   CB ASP A  59     -12.378  29.051  38.591  2.00  1.00            
ATOM    451   CG ASP A  59     -12.269  30.567  38.586  2.00  1.00            
ATOM    452  OD1 ASP A  59     -11.207  31.083  39.026  2.00  1.00            
ATOM    453  OD2 ASP A  59     -13.245  31.229  38.142  2.00  1.00            
ATOM    454    C ASP A  59     -11.334  27.013  39.410  2.00  1.00            
ATOM    455    O ASP A  59     -12.345  26.649  40.007  2.00  1.00            
ATOM    456    N ASP A  60     -10.421  26.131  38.972  2.00  1.00            
ATOM    457   CA ASP A  60     -10.605  24.750  39.303  2.00  1.00            
ATOM    458   CB ASP A  60     -10.735  23.830  38.078  2.00  1.00            
ATOM    459   CG ASP A  60     -11.058  22.432  38.594  2.00  1.00            
ATOM    460  OD1 ASP A  60     -11.730  22.339  39.656  2.00  1.00            
ATOM    461  OD2 ASP A  60     -10.627  21.442  37.943  2.00  1.00            
ATOM    462    C ASP A  60      -9.334  24.370  39.965  2.00  1.00            
ATOM    463    O ASP A  60      -9.179  23.256  40.462  2.00  1.00            
ATOM    464    N SER A  61      -8.385  25.324  40.005  1.00  1.00            
ATOM    465   CA SER A  61      -7.122  24.997  40.576  1.00  1.00            
ATOM    466   CB SER A  61      -5.974  24.986  39.551  1.00  1.00            
ATOM    467   OG SER A  61      -6.207  23.990  38.566  1.00  1.00            
ATOM    468    C SER A  61      -6.757  26.018  41.611  1.00  1.00            
ATOM    469    O SER A  61      -6.915  27.220  41.402  1.00  1.00            
ATOM    470    N SER A  62      -6.279  25.542  42.781  1.00  1.00            
ATOM    471   CA SER A  62      -5.836  26.403  43.842  1.00  1.00            
ATOM    472   CB SER A  62      -5.581  25.655  45.160  1.00  1.00            
ATOM    473   OG SER A  62      -6.799  25.131  45.668  1.00  1.00            
ATOM    474    C SER A  62      -4.541  27.035  43.454  1.00  1.00            
ATOM    475    O SER A  62      -4.359  28.242  43.614  1.00  1.00            
ATOM    476    N THR A  63      -3.601  26.233  42.915  1.00  1.00            
ATOM    477   CA THR A  63      -2.335  26.812  42.592  1.00  1.00            
ATOM    478   CB THR A  63      -1.161  25.859  42.690  1.00  1.00            
ATOM    479  OG1 THR A  63       0.047  26.569  42.457  1.00  1.00            
ATOM    480  CG2 THR A  63      -1.293  24.674  41.716  1.00  1.00            
ATOM    481    C THR A  63      -2.464  27.385  41.217  1.00  1.00            
ATOM    482    O THR A  63      -2.210  26.741  40.199  1.00  1.00            
ATOM    483    N PHE A  64      -2.915  28.649  41.160  1.00  1.00            
ATOM    484   CA PHE A  64      -3.060  29.283  39.890  1.00  1.00            
ATOM    485   CB PHE A  64      -4.490  29.204  39.331  1.00  1.00            
ATOM    486   CG PHE A  64      -4.470  29.684  37.920  1.00  1.00            
ATOM    487  CD1 PHE A  64      -4.235  28.800  36.892  1.00  1.00            
ATOM    488  CD2 PHE A  64      -4.680  31.010  37.619  1.00  1.00            
ATOM    489  CE1 PHE A  64      -4.212  29.227  35.586  1.00  1.00            
ATOM    490  CE2 PHE A  64      -4.658  31.444  36.314  1.00  1.00            
ATOM    491   CZ PHE A  64      -4.425  30.552  35.294  1.00  1.00            
ATOM    492    C PHE A  64      -2.758  30.731  40.117  1.00  1.00            
ATOM    493    O PHE A  64      -3.038  31.270  41.186  1.00  1.00            
ATOM    494    N GLU A  65      -2.155  31.396  39.115  4.00  1.00            
ATOM    495   CA GLU A  65      -1.876  32.798  39.224  4.00  1.00            
ATOM    496   CB GLU A  65      -0.398  33.128  39.491  4.00  1.00            
ATOM    497   CG GLU A  65      -0.142  34.633  39.600  4.00  1.00            
ATOM    498   CD GLU A  65       1.341  34.857  39.854  4.00  1.00            
ATOM    499  OE1 GLU A  65       2.137  33.921  39.575  4.00  1.00            
ATOM    500  OE2 GLU A  65       1.696  35.971  40.323  4.00  1.00            
ATOM    501    C GLU A  65      -2.202  33.383  37.894  4.00  1.00            
ATOM    502    O GLU A  65      -2.158  32.691  36.879  4.00  1.00            
ATOM    503    N ALA A  66      -2.562  34.678  37.859  4.00  1.00            
ATOM    504   CA ALA A  66      -2.856  35.263  36.586  4.00  1.00            
ATOM    505   CB ALA A  66      -4.326  35.685  36.419  4.00  1.00            
ATOM    506    C ALA A  66      -2.025  36.480  36.453  4.00  1.00            
ATOM    507    O ALA A  66      -1.776  37.201  37.417  4.00  1.00            
ATOM    508    N THR A  67      -1.546  36.708  35.223  4.00  1.00            
ATOM    509   CA THR A  67      -0.780  37.872  34.940  4.00  1.00            
ATOM    510   CB THR A  67       0.609  37.573  34.457  4.00  1.00            
ATOM    511  OG1 THR A  67       1.366  38.769  34.355  4.00  1.00            
ATOM    512  CG2 THR A  67       0.511  36.891  33.083  4.00  1.00            
ATOM    513    C THR A  67      -1.505  38.537  33.821  4.00  1.00            
ATOM    514    O THR A  67      -2.211  37.891  33.050  4.00  1.00            
ATOM    515    N SER A  68      -1.361  39.865  33.719  4.00  1.00            
ATOM    516   CA SER A  68      -2.060  40.599  32.713  4.00  1.00            
ATOM    517   CB SER A  68      -1.977  42.120  32.931  4.00  1.00            
ATOM    518   OG SER A  68      -2.590  42.474  34.162  4.00  1.00            
ATOM    519    C SER A  68      -1.469  40.303  31.367  4.00  1.00            
ATOM    520    O SER A  68      -2.053  40.653  30.342  4.00  1.00            
ATOM    521    N GLN A  69      -0.302  39.633  31.326  4.00  1.00            
ATOM    522   CA GLN A  69       0.398  39.441  30.084  4.00  1.00            
ATOM    523   CB GLN A  69       1.783  38.796  30.248  4.00  1.00            
ATOM    524   CG GLN A  69       2.739  39.687  31.043  4.00  1.00            
ATOM    525   CD GLN A  69       4.090  38.996  31.125  4.00  1.00            
ATOM    526  OE1 GLN A  69       4.434  38.169  30.282  4.00  1.00            
ATOM    527  NE2 GLN A  69       4.888  39.351  32.167  4.00  1.00            
ATOM    528    C GLN A  69      -0.404  38.654  29.093  4.00  1.00            
ATOM    529    O GLN A  69      -1.269  37.855  29.450  4.00  1.00            
ATOM    530    N GLU A  70      -0.133  38.916  27.793  4.00  1.00            
ATOM    531   CA GLU A  70      -0.797  38.267  26.695  4.00  1.00            
ATOM    532   CB GLU A  70      -1.518  39.235  25.738  4.00  1.00            
ATOM    533   CG GLU A  70      -2.266  38.519  24.609  4.00  1.00            
ATOM    534   CD GLU A  70      -2.919  39.566  23.715  4.00  1.00            
ATOM    535  OE1 GLU A  70      -2.289  40.635  23.497  4.00  1.00            
ATOM    536  OE2 GLU A  70      -4.051  39.302  23.227  4.00  1.00            
ATOM    537    C GLU A  70       0.243  37.574  25.882  4.00  1.00            
ATOM    538    O GLU A  70       1.415  37.945  25.902  4.00  1.00            
ATOM    539    N LEU A  71      -0.165  36.516  25.157  4.00  1.00            
ATOM    540   CA LEU A  71       0.788  35.803  24.362  4.00  1.00            
ATOM    541   CB LEU A  71       0.968  34.358  24.852  4.00  1.00            
ATOM    542   CG LEU A  71       1.312  34.284  26.351  4.00  1.00            
ATOM    543  CD1 LEU A  71       1.525  32.834  26.813  4.00  1.00            
ATOM    544  CD2 LEU A  71       2.484  35.212  26.702  4.00  1.00            
ATOM    545    C LEU A  71       0.231  35.719  22.967  4.00  1.00            
ATOM    546    O LEU A  71      -0.915  35.312  22.778  4.00  1.00            
ATOM    547    N SER A  72       1.020  36.122  21.947  4.00  1.00            
ATOM    548   CA SER A  72       0.589  35.988  20.577  4.00  1.00            
ATOM    549   CB SER A  72       0.591  37.312  19.792  4.00  1.00            
ATOM    550   OG SER A  72       1.915  37.812  19.679  4.00  1.00            
ATOM    551    C SER A  72       1.599  35.092  19.945  4.00  1.00            
ATOM    552    O SER A  72       2.791  35.395  19.950  4.00  1.00            
ATOM    553    N ILE A  73       1.161  33.944  19.396  4.00  1.00            
ATOM    554   CA ILE A  73       2.152  33.091  18.816  4.00  1.00            
ATOM    555   CB ILE A  73       2.368  31.814  19.582  4.00  1.00            
ATOM    556  CG1 ILE A  73       3.722  31.190  19.205  4.00  1.00            
ATOM    557  CG2 ILE A  73       1.163  30.888  19.355  4.00  1.00            
ATOM    558  CD1 ILE A  73       4.917  32.004  19.706  4.00  1.00            
ATOM    559    C ILE A  73       1.735  32.768  17.424  4.00  1.00            
ATOM    560    O ILE A  73       0.580  32.432  17.166  4.00  1.00            
ATOM    561    N THR A  74       2.671  32.897  16.466  4.00  1.00            
ATOM    562   CA THR A  74       2.298  32.591  15.121  4.00  1.00            
ATOM    563   CB THR A  74       2.245  33.798  14.231  4.00  1.00            
ATOM    564  OG1 THR A  74       3.532  34.387  14.124  4.00  1.00            
ATOM    565  CG2 THR A  74       1.258  34.807  14.840  4.00  1.00            
ATOM    566    C THR A  74       3.319  31.668  14.548  4.00  1.00            
ATOM    567    O THR A  74       4.524  31.891  14.652  4.00  1.00            
ATOM    568    N TYR A  75       2.827  30.578  13.941  4.00  1.00            
ATOM    569   CA TYR A  75       3.637  29.649  13.222  4.00  1.00            
ATOM    570   CB TYR A  75       3.929  28.322  13.994  4.00  1.00            
ATOM    571   CG TYR A  75       4.442  27.403  12.953  4.00  1.00            
ATOM    572  CD1 TYR A  75       5.582  27.717  12.246  4.00  1.00            
ATOM    573  CD2 TYR A  75       3.767  26.246  12.660  4.00  1.00            
ATOM    574  CE1 TYR A  75       5.995  26.884  11.239  4.00  1.00            
ATOM    575  CE2 TYR A  75       4.197  25.410  11.661  4.00  1.00            
ATOM    576   CZ TYR A  75       5.314  25.731  10.940  4.00  1.00            
ATOM    577   OH TYR A  75       5.753  24.876   9.908  4.00  1.00            
ATOM    578    C TYR A  75       2.887  29.458  11.907  4.00  1.00            
ATOM    579    O TYR A  75       1.700  29.773  11.825  4.00  1.00            
ATOM    580    N GLY A  76       3.560  28.965  10.842  3.00  1.00            
ATOM    581   CA GLY A  76       3.064  28.712   9.530  3.00  1.00            
ATOM    582    C GLY A  76       1.845  27.878   9.716  3.00  1.00            
ATOM    583    O GLY A  76       0.868  28.019   8.983  3.00  1.00            
ATOM    584    N THR A  77       1.870  26.985  10.723  3.00  1.00            
ATOM    585   CA THR A  77       0.739  26.144  10.961  3.00  1.00            
ATOM    586   CB THR A  77       0.904  25.181  12.104  3.00  1.00            
ATOM    587  OG1 THR A  77      -0.180  24.264  12.112  3.00  1.00            
ATOM    588  CG2 THR A  77       0.943  25.942  13.438  3.00  1.00            
ATOM    589    C THR A  77      -0.449  27.022  11.236  3.00  1.00            
ATOM    590    O THR A  77      -1.526  26.793  10.687  3.00  1.00            
ATOM    591    N GLY A  78      -0.298  28.072  12.071  4.00  1.00            
ATOM    592   CA GLY A  78      -1.443  28.903  12.326  4.00  1.00            
ATOM    593    C GLY A  78      -1.127  29.834  13.449  4.00  1.00            
ATOM    594    O GLY A  78       0.023  29.947  13.872  4.00  1.00            
ATOM    595    N SER A  79      -2.157  30.543  13.963  4.00  1.00            
ATOM    596   CA SER A  79      -1.872  31.469  15.017  4.00  1.00            
ATOM    597   CB SER A  79      -1.996  32.950  14.624  4.00  1.00            
ATOM    598   OG SER A  79      -1.651  33.770  15.732  4.00  1.00            
ATOM    599    C SER A  79      -2.779  31.241  16.180  4.00  1.00            
ATOM    600    O SER A  79      -3.901  30.755  16.036  4.00  1.00            
ATOM    601    N MET A  80      -2.272  31.581  17.385  4.00  1.00            
ATOM    602   CA MET A  80      -3.023  31.467  18.602  4.00  1.00            
ATOM    603   CB MET A  80      -2.565  30.319  19.519  4.00  1.00            
ATOM    604   CG MET A  80      -2.817  28.928  18.938  4.00  1.00            
ATOM    605   SD MET A  80      -2.282  27.561  20.010  4.00  1.00            
ATOM    606   CE MET A  80      -2.782  26.262  18.844  4.00  1.00            
ATOM    607    C MET A  80      -2.810  32.736  19.374  4.00  1.00            
ATOM    608    O MET A  80      -1.826  33.445  19.159  4.00  1.00            
ATOM    609    N THR A  81      -3.758  33.062  20.282  4.00  1.00            
ATOM    610   CA THR A  81      -3.683  34.221  21.138  4.00  1.00            
ATOM    611   CB THR A  81      -4.801  35.199  20.922  4.00  1.00            
ATOM    612  OG1 THR A  81      -4.767  35.691  19.590  4.00  1.00            
ATOM    613  CG2 THR A  81      -4.655  36.357  21.922  4.00  1.00            
ATOM    614    C THR A  81      -3.785  33.706  22.534  4.00  1.00            
ATOM    615    O THR A  81      -4.276  32.598  22.741  4.00  1.00            
ATOM    616    N GLY A  82      -3.315  34.467  23.547  4.00  1.00            
ATOM    617   CA GLY A  82      -3.431  33.830  24.822  4.00  1.00            
ATOM    618    C GLY A  82      -3.197  34.734  25.977  4.00  1.00            
ATOM    619    O GLY A  82      -2.871  35.911  25.845  4.00  1.00            
ATOM    620    N ILE A  83      -3.375  34.120  27.165  4.00  1.00            
ATOM    621   CA ILE A  83      -3.241  34.737  28.446  4.00  1.00            
ATOM    622   CB ILE A  83      -4.531  34.657  29.221  4.00  1.00            
ATOM    623  CG1 ILE A  83      -4.601  35.706  30.343  4.00  1.00            
ATOM    624  CG2 ILE A  83      -4.714  33.200  29.683  4.00  1.00            
ATOM    625  CD1 ILE A  83      -3.527  35.567  31.414  4.00  1.00            
ATOM    626    C ILE A  83      -2.183  33.962  29.143  4.00  1.00            
ATOM    627    O ILE A  83      -2.095  32.749  28.996  4.00  1.00            
ATOM    628    N LEU A  84      -1.315  34.647  29.901  4.00  1.00            
ATOM    629   CA LEU A  84      -0.226  33.948  30.511  4.00  1.00            
ATOM    630   CB LEU A  84       1.042  34.820  30.529  4.00  1.00            
ATOM    631   CG LEU A  84       2.314  34.145  31.062  4.00  1.00            
ATOM    632  CD1 LEU A  84       2.815  33.060  30.094  4.00  1.00            
ATOM    633  CD2 LEU A  84       3.390  35.194  31.392  4.00  1.00            
ATOM    634    C LEU A  84      -0.610  33.659  31.907  4.00  1.00            
ATOM    635    O LEU A  84      -1.311  34.437  32.553  4.00  1.00            
ATOM    636    N GLY A  85      -0.156  32.509  32.419  4.00  1.00            
ATOM    637   CA GLY A  85      -0.529  32.195  33.753  4.00  1.00            
ATOM    638    C GLY A  85       0.626  31.490  34.397  4.00  1.00            
ATOM    639    O GLY A  85       1.684  31.303  33.796  4.00  1.00            
ATOM    640    N TYR A  86       0.417  31.093  35.665  4.00  1.00            
ATOM    641   CA TYR A  86       1.359  30.429  36.522  4.00  1.00            
ATOM    642   CB TYR A  86       1.625  31.296  37.770  4.00  1.00            
ATOM    643   CG TYR A  86       2.099  30.490  38.931  4.00  1.00            
ATOM    644  CD1 TYR A  86       3.429  30.201  39.120  4.00  1.00            
ATOM    645  CD2 TYR A  86       1.183  30.040  39.855  4.00  1.00            
ATOM    646  CE1 TYR A  86       3.823  29.462  40.212  4.00  1.00            
ATOM    647  CE2 TYR A  86       1.574  29.301  40.946  4.00  1.00            
ATOM    648   CZ TYR A  86       2.903  29.009  41.125  4.00  1.00            
ATOM    649   OH TYR A  86       3.321  28.252  42.238  4.00  1.00            
ATOM    650    C TYR A  86       0.699  29.166  36.976  4.00  1.00            
ATOM    651    O TYR A  86      -0.499  29.155  37.253  4.00  1.00            
ATOM    652    N ASP A  87       1.454  28.050  37.043  4.00  1.00            
ATOM    653   CA ASP A  87       0.807  26.831  37.429  4.00  1.00            
ATOM    654   CB ASP A  87       0.129  26.124  36.253  4.00  1.00            
ATOM    655   CG ASP A  87       1.243  25.698  35.310  4.00  1.00            
ATOM    656  OD1 ASP A  87       2.098  26.563  34.980  4.00  1.00            
ATOM    657  OD2 ASP A  87       1.261  24.504  34.909  4.00  1.00            
ATOM    658    C ASP A  87       1.817  25.861  37.912  4.00  1.00            
ATOM    659    O ASP A  87       3.007  26.154  38.024  4.00  1.00            
ATOM    660    N THR A  88       1.314  24.658  38.235  4.00  1.00            
ATOM    661   CA THR A  88       2.166  23.567  38.566  4.00  1.00            
ATOM    662   CB THR A  88       1.835  22.883  39.861  4.00  1.00            
ATOM    663  OG1 THR A  88       2.785  21.863  40.127  4.00  1.00            
ATOM    664  CG2 THR A  88       0.420  22.288  39.782  4.00  1.00            
ATOM    665    C THR A  88       1.984  22.587  37.463  4.00  1.00            
ATOM    666    O THR A  88       0.860  22.273  37.075  4.00  1.00            
ATOM    667    N VAL A  89       3.100  22.097  36.901  4.00  1.00            
ATOM    668   CA VAL A  89       2.977  21.172  35.819  4.00  1.00            
ATOM    669   CB VAL A  89       3.799  21.540  34.624  4.00  1.00            
ATOM    670  CG1 VAL A  89       3.711  20.381  33.622  4.00  1.00            
ATOM    671  CG2 VAL A  89       3.315  22.888  34.068  4.00  1.00            
ATOM    672    C VAL A  89       3.525  19.871  36.287  4.00  1.00            
ATOM    673    O VAL A  89       4.508  19.830  37.024  4.00  1.00            
ATOM    674    N GLN A  90       2.872  18.766  35.890  4.00  1.00            
ATOM    675   CA GLN A  90       3.403  17.479  36.212  4.00  1.00            
ATOM    676   CB GLN A  90       2.387  16.526  36.858  4.00  1.00            
ATOM    677   CG GLN A  90       2.936  15.115  37.066  4.00  1.00            
ATOM    678   CD GLN A  90       1.834  14.287  37.708  4.00  1.00            
ATOM    679  OE1 GLN A  90       0.835  14.826  38.182  4.00  1.00            
ATOM    680  NE2 GLN A  90       2.020  12.940  37.733  4.00  1.00            
ATOM    681    C GLN A  90       3.798  16.876  34.915  4.00  1.00            
ATOM    682    O GLN A  90       2.947  16.474  34.124  4.00  1.00            
ATOM    683    N VAL A  91       5.111  16.810  34.649  4.00  1.00            
ATOM    684   CA VAL A  91       5.503  16.239  33.403  4.00  1.00            
ATOM    685   CB VAL A  91       6.190  17.214  32.492  4.00  1.00            
ATOM    686  CG1 VAL A  91       5.188  18.313  32.110  4.00  1.00            
ATOM    687  CG2 VAL A  91       7.452  17.747  33.196  4.00  1.00            
ATOM    688    C VAL A  91       6.476  15.152  33.686  4.00  1.00            
ATOM    689    O VAL A  91       7.414  15.317  34.463  4.00  1.00            
ATOM    690    N GLY A  92       6.240  13.978  33.083  3.00  1.00            
ATOM    691   CA GLY A  92       7.181  12.912  33.190  3.00  1.00            
ATOM    692    C GLY A  92       7.238  12.436  34.608  3.00  1.00            
ATOM    693    O GLY A  92       8.137  11.681  34.972  3.00  1.00            
ATOM    694    N GLY A  93       6.276  12.855  35.453  3.00  1.00            
ATOM    695   CA GLY A  93       6.285  12.386  36.810  3.00  1.00            
ATOM    696    C GLY A  93       7.030  13.355  37.677  3.00  1.00            
ATOM    697    O GLY A  93       7.141  13.155  38.886  3.00  1.00            
ATOM    698    N ILE A  94       7.561  14.442  37.091  4.00  1.00            
ATOM    699   CA ILE A  94       8.260  15.404  37.892  4.00  1.00            
ATOM    700   CB ILE A  94       9.589  15.822  37.329  4.00  1.00            
ATOM    701  CG1 ILE A  94      10.352  16.684  38.347  4.00  1.00            
ATOM    702  CG2 ILE A  94       9.335  16.537  35.993  4.00  1.00            
ATOM    703  CD1 ILE A  94      10.766  15.924  39.607  4.00  1.00            
ATOM    704    C ILE A  94       7.382  16.624  37.923  4.00  1.00            
ATOM    705    O ILE A  94       6.787  16.988  36.909  4.00  1.00            
ATOM    706    N SER A  95       7.249  17.278  39.099  4.00  1.00            
ATOM    707   CA SER A  95       6.371  18.415  39.193  4.00  1.00            
ATOM    708   CB SER A  95       5.605  18.493  40.525  4.00  1.00            
ATOM    709   OG SER A  95       4.741  17.373  40.655  4.00  1.00            
ATOM    710    C SER A  95       7.179  19.675  39.060  4.00  1.00            
ATOM    711    O SER A  95       8.155  19.878  39.781  4.00  1.00            
ATOM    712    N ASP A  96       6.785  20.551  38.107  4.00  1.00            
ATOM    713   CA ASP A  96       7.427  21.825  37.923  4.00  1.00            
ATOM    714   CB ASP A  96       7.716  22.200  36.467  4.00  1.00            
ATOM    715   CG ASP A  96       8.341  23.583  36.515  4.00  1.00            
ATOM    716  OD1 ASP A  96       9.220  23.802  37.390  4.00  1.00            
ATOM    717  OD2 ASP A  96       7.931  24.449  35.694  4.00  1.00            
ATOM    718    C ASP A  96       6.480  22.856  38.416  4.00  1.00            
ATOM    719    O ASP A  96       5.377  23.009  37.893  4.00  1.00            
ATOM    720    N THR A  97       6.885  23.584  39.465  4.00  1.00            
ATOM    721   CA THR A  97       6.045  24.631  39.947  4.00  1.00            
ATOM    722   CB THR A  97       6.191  24.874  41.419  4.00  1.00            
ATOM    723  OG1 THR A  97       5.272  25.869  41.846  4.00  1.00            
ATOM    724  CG2 THR A  97       7.636  25.323  41.697  4.00  1.00            
ATOM    725    C THR A  97       6.495  25.872  39.254  4.00  1.00            
ATOM    726    O THR A  97       7.520  25.882  38.574  4.00  1.00            
ATOM    727    N ASN A  98       5.719  26.958  39.402  4.00  1.00            
ATOM    728   CA ASN A  98       6.091  28.213  38.823  4.00  1.00            
ATOM    729   CB ASN A  98       7.383  28.779  39.438  4.00  1.00            
ATOM    730   CG ASN A  98       7.105  29.083  40.904  4.00  1.00            
ATOM    731  OD1 ASN A  98       7.193  28.205  41.761  4.00  1.00            
ATOM    732  ND2 ASN A  98       6.760  30.365  41.202  4.00  1.00            
ATOM    733    C ASN A  98       6.290  28.051  37.351  4.00  1.00            
ATOM    734    O ASN A  98       7.209  28.629  36.773  4.00  1.00            
ATOM    735    N GLN A  99       5.421  27.255  36.701  4.00  1.00            
ATOM    736   CA GLN A  99       5.496  27.091  35.277  4.00  1.00            
ATOM    737   CB GLN A  99       4.743  25.848  34.769  4.00  1.00            
ATOM    738   CG GLN A  99       4.559  25.808  33.249  4.00  1.00            
ATOM    739   CD GLN A  99       5.852  25.343  32.601  4.00  1.00            
ATOM    740  OE1 GLN A  99       6.750  24.844  33.276  4.00  1.00            
ATOM    741  NE2 GLN A  99       5.946  25.495  31.253  4.00  1.00            
ATOM    742    C GLN A  99       4.824  28.260  34.663  4.00  1.00            
ATOM    743    O GLN A  99       3.881  28.821  35.220  4.00  1.00            
ATOM    744    N ILE A 100       5.317  28.669  33.487  4.00  1.00            
ATOM    745   CA ILE A 100       4.684  29.754  32.817  4.00  1.00            
ATOM    746   CB ILE A 100       5.646  30.845  32.434  4.00  1.00            
ATOM    747  CG1 ILE A 100       4.885  32.083  31.941  4.00  1.00            
ATOM    748  CG2 ILE A 100       6.680  30.283  31.443  4.00  1.00            
ATOM    749  CD1 ILE A 100       5.757  33.335  31.871  4.00  1.00            
ATOM    750    C ILE A 100       4.062  29.160  31.589  4.00  1.00            
ATOM    751    O ILE A 100       4.722  28.477  30.807  4.00  1.00            
ATOM    752    N PHE A 101       2.745  29.378  31.411  4.00  1.00            
ATOM    753   CA PHE A 101       2.038  28.796  30.306  4.00  1.00            
ATOM    754   CB PHE A 101       1.182  27.599  30.738  4.00  1.00            
ATOM    755   CG PHE A 101       0.265  28.056  31.819  4.00  1.00            
ATOM    756  CD1 PHE A 101       0.675  28.002  33.129  4.00  1.00            
ATOM    757  CD2 PHE A 101      -0.991  28.539  31.538  4.00  1.00            
ATOM    758  CE1 PHE A 101      -0.147  28.417  34.150  4.00  1.00            
ATOM    759  CE2 PHE A 101      -1.818  28.956  32.555  4.00  1.00            
ATOM    760   CZ PHE A 101      -1.401  28.895  33.863  4.00  1.00            
ATOM    761    C PHE A 101       1.161  29.837  29.738  4.00  1.00            
ATOM    762    O PHE A 101       0.984  30.909  30.316  4.00  1.00            
ATOM    763    N GLY A 102       0.605  29.552  28.556  4.00  1.00            
ATOM    764   CA GLY A 102      -0.223  30.543  27.977  4.00  1.00            
ATOM    765    C GLY A 102      -1.566  29.991  27.644  4.00  1.00            
ATOM    766    O GLY A 102      -1.755  29.404  26.580  4.00  1.00            
ATOM    767    N LEU A 103      -2.557  30.230  28.533  4.00  1.00            
ATOM    768   CA LEU A 103      -3.889  29.765  28.294  4.00  1.00            
ATOM    769   CB LEU A 103      -4.947  30.269  29.293  4.00  1.00            
ATOM    770   CG LEU A 103      -4.606  30.055  30.777  4.00  1.00            
ATOM    771  CD1 LEU A 103      -4.374  28.572  31.112  4.00  1.00            
ATOM    772  CD2 LEU A 103      -3.468  30.990  31.212  4.00  1.00            
ATOM    773    C LEU A 103      -4.255  30.419  27.000  4.00  1.00            
ATOM    774    O LEU A 103      -3.882  31.566  26.761  4.00  1.00            
ATOM    775    N SER A 104      -4.982  29.718  26.111  4.00  1.00            
ATOM    776   CA SER A 104      -5.181  30.339  24.838  4.00  1.00            
ATOM    777   CB SER A 104      -4.859  29.405  23.661  4.00  1.00            
ATOM    778   OG SER A 104      -3.507  28.974  23.735  4.00  1.00            
ATOM    779    C SER A 104      -6.587  30.765  24.674  4.00  1.00            
ATOM    780    O SER A 104      -7.523  29.979  24.808  4.00  1.00            
ATOM    781    N GLU A 105      -6.748  32.069  24.405  4.00  1.00            
ATOM    782   CA GLU A 105      -8.044  32.608  24.182  4.00  1.00            
ATOM    783   CB GLU A 105      -8.068  34.140  24.299  4.00  1.00            
ATOM    784   CG GLU A 105      -7.740  34.599  25.724  4.00  1.00            
ATOM    785   CD GLU A 105      -7.819  36.117  25.796  4.00  1.00            
ATOM    786  OE1 GLU A 105      -8.400  36.727  24.859  4.00  1.00            
ATOM    787  OE2 GLU A 105      -7.303  36.685  26.796  4.00  1.00            
ATOM    788    C GLU A 105      -8.573  32.199  22.841  4.00  1.00            
ATOM    789    O GLU A 105      -9.719  31.764  22.737  4.00  1.00            
ATOM    790    N THR A 106      -7.756  32.310  21.773  4.00  1.00            
ATOM    791   CA THR A 106      -8.291  31.979  20.485  4.00  1.00            
ATOM    792   CB THR A 106      -8.588  33.176  19.633  4.00  1.00            
ATOM    793  OG1 THR A 106      -9.512  34.030  20.286  4.00  1.00            
ATOM    794  CG2 THR A 106      -9.177  32.690  18.298  4.00  1.00            
ATOM    795    C THR A 106      -7.309  31.137  19.728  4.00  1.00            
ATOM    796    O THR A 106      -6.124  31.456  19.654  4.00  1.00            
ATOM    797    N GLU A 107      -7.794  30.015  19.157  1.00  1.00            
ATOM    798   CA GLU A 107      -6.990  29.187  18.309  1.00  1.00            
ATOM    799   CB GLU A 107      -6.798  27.765  18.875  1.00  1.00            
ATOM    800   CG GLU A 107      -6.021  27.734  20.191  1.00  1.00            
ATOM    801   CD GLU A 107      -6.138  26.329  20.764  1.00  1.00            
ATOM    802  OE1 GLU A 107      -5.593  25.384  20.135  1.00  1.00            
ATOM    803  OE2 GLU A 107      -6.783  26.184  21.838  1.00  1.00            
ATOM    804    C GLU A 107      -7.809  29.050  17.066  1.00  1.00            
ATOM    805    O GLU A 107      -8.738  28.250  17.004  1.00  1.00            
ATOM    806    N PRO A 108      -7.508  29.845  16.080  1.00  1.00            
ATOM    807   CA PRO A 108      -8.260  29.771  14.856  1.00  1.00            
ATOM    808   CD PRO A 108      -7.057  31.197  16.351  1.00  1.00            
ATOM    809   CB PRO A 108      -8.223  31.171  14.239  1.00  1.00            
ATOM    810   CG PRO A 108      -7.085  31.891  14.984  1.00  1.00            
ATOM    811    C PRO A 108      -7.718  28.706  13.960  1.00  1.00            
ATOM    812    O PRO A 108      -6.587  28.266  14.172  1.00  1.00            
ATOM    813    N GLY A 109      -8.504  28.281  12.955  1.00  1.00            
ATOM    814   CA GLY A 109      -8.008  27.344  11.993  1.00  1.00            
ATOM    815    C GLY A 109      -8.665  26.018  12.135  1.00  1.00            
ATOM    816    O GLY A 109      -8.968  25.561  13.235  1.00  1.00            
ATOM    817    N SER A 110      -8.900  25.374  10.974  2.00  1.00            
ATOM    818   CA SER A 110      -9.442  24.054  10.950  2.00  1.00            
ATOM    819   CB SER A 110      -9.648  23.519   9.522  2.00  1.00            
ATOM    820   OG SER A 110     -10.556  24.354   8.818  2.00  1.00            
ATOM    821    C SER A 110      -8.392  23.219  11.596  2.00  1.00            
ATOM    822    O SER A 110      -8.695  22.340  12.397  2.00  1.00            
ATOM    823    N PHE A 111      -7.109  23.497  11.276  2.00  1.00            
ATOM    824   CA PHE A 111      -6.063  22.793  11.955  2.00  1.00            
ATOM    825   CB PHE A 111      -4.633  23.187  11.534  2.00  1.00            
ATOM    826   CG PHE A 111      -3.703  22.493  12.473  2.00  1.00            
ATOM    827  CD1 PHE A 111      -3.594  21.121  12.461  2.00  1.00            
ATOM    828  CD2 PHE A 111      -2.933  23.213  13.359  2.00  1.00            
ATOM    829  CE1 PHE A 111      -2.742  20.477  13.327  2.00  1.00            
ATOM    830  CE2 PHE A 111      -2.078  22.574  14.226  2.00  1.00            
ATOM    831   CZ PHE A 111      -1.982  21.202  14.213  2.00  1.00            
ATOM    832    C PHE A 111      -6.278  23.178  13.381  2.00  1.00            
ATOM    833    O PHE A 111      -6.859  24.226  13.649  2.00  1.00            
ATOM    834    N LEU A 112      -5.821  22.331  14.323  2.00  1.00            
ATOM    835   CA LEU A 112      -6.069  22.470  15.726  2.00  1.00            
ATOM    836   CB LEU A 112      -6.108  23.919  16.251  2.00  1.00            
ATOM    837   CG LEU A 112      -4.749  24.641  16.284  2.00  1.00            
ATOM    838  CD1 LEU A 112      -4.911  26.075  16.810  2.00  1.00            
ATOM    839  CD2 LEU A 112      -3.711  23.847  17.097  2.00  1.00            
ATOM    840    C LEU A 112      -7.406  21.871  16.003  2.00  1.00            
ATOM    841    O LEU A 112      -7.738  21.538  17.140  2.00  1.00            
ATOM    842    N TYR A 113      -8.194  21.691  14.936  2.00  1.00            
ATOM    843   CA TYR A 113      -9.395  20.917  14.975  2.00  1.00            
ATOM    844   CB TYR A 113     -10.576  21.553  14.223  2.00  1.00            
ATOM    845   CG TYR A 113     -11.684  20.562  14.113  2.00  1.00            
ATOM    846  CD1 TYR A 113     -11.698  19.640  13.090  2.00  1.00            
ATOM    847  CD2 TYR A 113     -12.713  20.553  15.025  2.00  1.00            
ATOM    848  CE1 TYR A 113     -12.721  18.727  12.979  2.00  1.00            
ATOM    849  CE2 TYR A 113     -13.738  19.643  14.919  2.00  1.00            
ATOM    850   CZ TYR A 113     -13.745  18.727  13.896  2.00  1.00            
ATOM    851   OH TYR A 113     -14.801  17.795  13.793  2.00  1.00            
ATOM    852    C TYR A 113      -8.901  19.772  14.159  2.00  1.00            
ATOM    853    O TYR A 113      -8.200  19.978  13.168  2.00  1.00            
ATOM    854    N TYR A 114      -9.198  18.537  14.567  2.00  1.00            
ATOM    855   CA TYR A 114      -8.697  17.418  13.837  2.00  1.00            
ATOM    856   CB TYR A 114      -9.034  17.508  12.337  2.00  1.00            
ATOM    857   CG TYR A 114      -8.717  16.211  11.685  2.00  1.00            
ATOM    858  CD1 TYR A 114      -9.465  15.090  11.963  2.00  1.00            
ATOM    859  CD2 TYR A 114      -7.695  16.128  10.771  2.00  1.00            
ATOM    860  CE1 TYR A 114      -9.179  13.891  11.353  2.00  1.00            
ATOM    861  CE2 TYR A 114      -7.404  14.933  10.158  2.00  1.00            
ATOM    862   CZ TYR A 114      -8.145  13.813  10.449  2.00  1.00            
ATOM    863   OH TYR A 114      -7.845  12.587   9.818  2.00  1.00            
ATOM    864    C TYR A 114      -7.222  17.251  14.069  2.00  1.00            
ATOM    865    O TYR A 114      -6.537  16.560  13.316  2.00  1.00            
ATOM    866    N ALA A 115      -6.699  17.878  15.143  1.00  1.00            
ATOM    867   CA ALA A 115      -5.364  17.605  15.602  1.00  1.00            
ATOM    868   CB ALA A 115      -4.504  18.866  15.806  1.00  1.00            
ATOM    869    C ALA A 115      -5.633  17.028  16.947  1.00  1.00            
ATOM    870    O ALA A 115      -6.216  17.674  17.816  1.00  1.00            
ATOM    871    N PRO A 116      -5.221  15.818  17.124  1.00  1.00            
ATOM    872   CA PRO A 116      -5.414  15.094  18.348  1.00  1.00            
ATOM    873   CD PRO A 116      -4.193  15.226  16.285  1.00  1.00            
ATOM    874   CB PRO A 116      -4.793  13.724  18.084  1.00  1.00            
ATOM    875   CG PRO A 116      -3.653  14.040  17.098  1.00  1.00            
ATOM    876    C PRO A 116      -4.692  15.767  19.499  1.00  1.00            
ATOM    877    O PRO A 116      -4.887  15.350  20.640  1.00  1.00            
ATOM    878    N PHE A 117      -3.859  16.791  19.223  1.00  1.00            
ATOM    879   CA PHE A 117      -2.887  17.347  20.136  1.00  1.00            
ATOM    880   CB PHE A 117      -2.101  18.519  19.527  1.00  1.00            
ATOM    881   CG PHE A 117      -1.316  18.046  18.359  1.00  1.00            
ATOM    882  CD1 PHE A 117      -0.170  17.309  18.535  1.00  1.00            
ATOM    883  CD2 PHE A 117      -1.719  18.371  17.085  1.00  1.00            
ATOM    884  CE1 PHE A 117       0.555  16.884  17.449  1.00  1.00            
ATOM    885  CE2 PHE A 117      -0.998  17.950  15.996  1.00  1.00            
ATOM    886   CZ PHE A 117       0.140  17.204  16.180  1.00  1.00            
ATOM    887    C PHE A 117      -3.324  17.901  21.437  1.00  1.00            
ATOM    888    O PHE A 117      -2.864  17.447  22.485  1.00  1.00            
ATOM    889    N ASP A 118      -4.223  18.885  21.418  1.00  1.00            
ATOM    890   CA ASP A 118      -4.557  19.541  22.640  1.00  1.00            
ATOM    891   CB ASP A 118      -5.037  18.559  23.733  1.00  1.00            
ATOM    892   CG ASP A 118      -5.759  19.321  24.842  1.00  1.00            
ATOM    893  OD1 ASP A 118      -5.948  20.558  24.690  1.00  1.00            
ATOM    894  OD2 ASP A 118      -6.134  18.675  25.857  1.00  1.00            
ATOM    895    C ASP A 118      -3.430  20.360  23.211  1.00  1.00            
ATOM    896    O ASP A 118      -3.308  20.474  24.430  1.00  1.00            
ATOM    897    N GLY A 119      -2.563  20.969  22.376  4.00  1.00            
ATOM    898   CA GLY A 119      -1.629  21.875  22.988  4.00  1.00            
ATOM    899    C GLY A 119      -0.250  21.664  22.462  4.00  1.00            
ATOM    900    O GLY A 119       0.001  20.759  21.668  4.00  1.00            
ATOM    901    N ILE A 120       0.689  22.526  22.909  4.00  1.00            
ATOM    902   CA ILE A 120       2.037  22.419  22.440  4.00  1.00            
ATOM    903   CB ILE A 120       2.345  23.404  21.353  4.00  1.00            
ATOM    904  CG1 ILE A 120       1.399  23.181  20.161  4.00  1.00            
ATOM    905  CG2 ILE A 120       3.834  23.272  20.990  4.00  1.00            
ATOM    906  CD1 ILE A 120       1.409  24.326  19.150  4.00  1.00            
ATOM    907    C ILE A 120       2.994  22.684  23.566  4.00  1.00            
ATOM    908    O ILE A 120       2.709  23.459  24.478  4.00  1.00            
ATOM    909    N LEU A 121       4.163  22.012  23.515  4.00  1.00            
ATOM    910   CA LEU A 121       5.229  22.158  24.467  4.00  1.00            
ATOM    911   CB LEU A 121       5.586  20.815  25.138  4.00  1.00            
ATOM    912   CG LEU A 121       6.502  20.895  26.372  4.00  1.00            
ATOM    913  CD1 LEU A 121       7.891  21.466  26.044  4.00  1.00            
ATOM    914  CD2 LEU A 121       5.781  21.622  27.517  4.00  1.00            
ATOM    915    C LEU A 121       6.377  22.576  23.603  4.00  1.00            
ATOM    916    O LEU A 121       6.445  22.164  22.446  4.00  1.00            
ATOM    917    N GLY A 122       7.298  23.425  24.097  4.00  1.00            
ATOM    918   CA GLY A 122       8.348  23.814  23.201  4.00  1.00            
ATOM    919    C GLY A 122       9.681  23.606  23.874  4.00  1.00            
ATOM    920    O GLY A 122       9.979  24.215  24.901  4.00  1.00            
ATOM    921    N LEU A 123      10.507  22.709  23.292  1.00  1.00            
ATOM    922   CA LEU A 123      11.836  22.342  23.727  1.00  1.00            
ATOM    923   CB LEU A 123      12.323  21.073  23.007  1.00  1.00            
ATOM    924   CG LEU A 123      13.728  20.614  23.424  1.00  1.00            
ATOM    925  CD1 LEU A 123      13.760  20.220  24.910  1.00  1.00            
ATOM    926  CD2 LEU A 123      14.243  19.495  22.505  1.00  1.00            
ATOM    927    C LEU A 123      12.827  23.426  23.456  1.00  1.00            
ATOM    928    O LEU A 123      13.697  23.695  24.282  1.00  1.00            
ATOM    929    N ALA A 124      12.696  24.090  22.291  1.00  1.00            
ATOM    930   CA ALA A 124      13.675  25.034  21.842  1.00  1.00            
ATOM    931   CB ALA A 124      13.293  25.767  20.544  1.00  1.00            
ATOM    932    C ALA A 124      13.877  26.062  22.912  1.00  1.00            
ATOM    933    O ALA A 124      13.070  26.222  23.824  1.00  1.00            
ATOM    934    N TYR A 125      15.017  26.762  22.796  1.00  1.00            
ATOM    935   CA TYR A 125      15.589  27.657  23.762  1.00  1.00            
ATOM    936   CB TYR A 125      17.112  27.743  23.510  1.00  1.00            
ATOM    937   CG TYR A 125      17.825  28.639  24.462  1.00  1.00            
ATOM    938  CD1 TYR A 125      18.222  28.160  25.689  1.00  1.00            
ATOM    939  CD2 TYR A 125      18.125  29.943  24.131  1.00  1.00            
ATOM    940  CE1 TYR A 125      18.889  28.966  26.581  1.00  1.00            
ATOM    941  CE2 TYR A 125      18.792  30.754  25.017  1.00  1.00            
ATOM    942   CZ TYR A 125      19.173  30.268  26.244  1.00  1.00            
ATOM    943   OH TYR A 125      19.858  31.104  27.152  1.00  1.00            
ATOM    944    C TYR A 125      15.021  29.028  23.713  1.00  1.00            
ATOM    945    O TYR A 125      14.806  29.610  22.649  1.00  1.00            
ATOM    946    N PRO A 126      14.777  29.538  24.899  2.00  1.00            
ATOM    947   CA PRO A 126      14.243  30.853  25.078  2.00  1.00            
ATOM    948   CD PRO A 126      15.340  29.001  26.125  2.00  1.00            
ATOM    949   CB PRO A 126      14.292  31.133  26.577  2.00  1.00            
ATOM    950   CG PRO A 126      15.411  30.203  27.079  2.00  1.00            
ATOM    951    C PRO A 126      15.051  31.799  24.278  2.00  1.00            
ATOM    952    O PRO A 126      16.225  31.987  24.576  2.00  1.00            
ATOM    953    N SER A 127      14.403  32.406  23.272  2.00  1.00            
ATOM    954   CA SER A 127      14.952  33.306  22.305  2.00  1.00            
ATOM    955   CB SER A 127      16.128  32.724  21.493  2.00  1.00            
ATOM    956   OG SER A 127      17.285  32.547  22.296  2.00  1.00            
ATOM    957    C SER A 127      13.829  33.399  21.338  2.00  1.00            
ATOM    958    O SER A 127      13.256  34.456  21.082  2.00  1.00            
ATOM    959    N ILE A 128      13.505  32.214  20.793  2.00  1.00            
ATOM    960   CA ILE A 128      12.446  32.003  19.864  2.00  1.00            
ATOM    961   CB ILE A 128      12.288  30.570  19.461  2.00  1.00            
ATOM    962  CG1 ILE A 128      13.535  30.066  18.721  2.00  1.00            
ATOM    963  CG2 ILE A 128      10.991  30.456  18.643  2.00  1.00            
ATOM    964  CD1 ILE A 128      13.525  28.553  18.515  2.00  1.00            
ATOM    965    C ILE A 128      11.168  32.384  20.543  2.00  1.00            
ATOM    966    O ILE A 128      10.267  32.956  19.931  2.00  1.00            
ATOM    967    N SER A 129      11.085  32.090  21.853  1.00  1.00            
ATOM    968   CA SER A 129       9.903  32.218  22.656  1.00  1.00            
ATOM    969   CB SER A 129      10.184  32.077  24.161  1.00  1.00            
ATOM    970   OG SER A 129      11.049  33.118  24.588  1.00  1.00            
ATOM    971    C SER A 129       9.179  33.499  22.453  1.00  1.00            
ATOM    972    O SER A 129       9.720  34.511  22.011  1.00  1.00            
ATOM    973    N ALA A 130       7.874  33.417  22.778  2.00  1.00            
ATOM    974   CA ALA A 130       6.938  34.492  22.749  2.00  1.00            
ATOM    975   CB ALA A 130       5.475  34.057  22.937  2.00  1.00            
ATOM    976    C ALA A 130       7.316  35.353  23.906  2.00  1.00            
ATOM    977    O ALA A 130       8.373  35.155  24.503  2.00  1.00            
ATOM    978    N SER A 131       6.468  36.353  24.217  2.00  1.00            
ATOM    979   CA SER A 131       6.751  37.340  25.219  2.00  1.00            
ATOM    980   CB SER A 131       5.501  38.150  25.611  2.00  1.00            
ATOM    981   OG SER A 131       5.818  39.110  26.608  2.00  1.00            
ATOM    982    C SER A 131       7.321  36.736  26.470  2.00  1.00            
ATOM    983    O SER A 131       6.592  36.259  27.337  2.00  1.00            
ATOM    984    N GLY A 132       8.669  36.742  26.560  2.00  1.00            
ATOM    985   CA GLY A 132       9.434  36.395  27.726  2.00  1.00            
ATOM    986    C GLY A 132       8.880  35.191  28.429  2.00  1.00            
ATOM    987    O GLY A 132       8.644  35.247  29.635  2.00  1.00            
ATOM    988    N ALA A 133       8.650  34.064  27.731  1.00  1.00            
ATOM    989   CA ALA A 133       8.131  32.942  28.461  1.00  1.00            
ATOM    990   CB ALA A 133       7.041  32.164  27.705  1.00  1.00            
ATOM    991    C ALA A 133       9.269  31.997  28.720  1.00  1.00            
ATOM    992    O ALA A 133      10.027  31.664  27.811  1.00  1.00            
ATOM    993    N THR A 134       9.428  31.556  29.983  1.00  1.00            
ATOM    994   CA THR A 134      10.463  30.597  30.280  1.00  1.00            
ATOM    995   CB THR A 134      10.747  30.422  31.734  1.00  1.00            
ATOM    996  OG1 THR A 134       9.619  29.877  32.402  1.00  1.00            
ATOM    997  CG2 THR A 134      11.107  31.788  32.332  1.00  1.00            
ATOM    998    C THR A 134       9.932  29.309  29.730  1.00  1.00            
ATOM    999    O THR A 134       8.738  29.028  29.842  1.00  1.00            
ATOM   1000    N PRO A 135      10.777  28.516  29.136  1.00  1.00            
ATOM   1001   CA PRO A 135      10.351  27.251  28.593  1.00  1.00            
ATOM   1002   CD PRO A 135      11.941  29.042  28.454  1.00  1.00            
ATOM   1003   CB PRO A 135      11.411  26.861  27.551  1.00  1.00            
ATOM   1004   CG PRO A 135      12.600  27.800  27.838  1.00  1.00            
ATOM   1005    C PRO A 135      10.158  26.258  29.682  1.00  1.00            
ATOM   1006    O PRO A 135      10.608  26.503  30.798  1.00  1.00            
ATOM   1007    N VAL A 136       9.488  25.124  29.391  2.00  1.00            
ATOM   1008   CA VAL A 136       9.239  24.134  30.396  2.00  1.00            
ATOM   1009   CB VAL A 136       8.489  22.932  29.906  2.00  1.00            
ATOM   1010  CG1 VAL A 136       8.476  21.884  31.031  2.00  1.00            
ATOM   1011  CG2 VAL A 136       7.082  23.377  29.496  2.00  1.00            
ATOM   1012    C VAL A 136      10.551  23.617  30.906  2.00  1.00            
ATOM   1013    O VAL A 136      10.729  23.449  32.109  2.00  1.00            
ATOM   1014    N PHE A 137      11.511  23.340  30.005  2.00  1.00            
ATOM   1015   CA PHE A 137      12.787  22.812  30.414  2.00  1.00            
ATOM   1016   CB PHE A 137      13.682  22.440  29.220  2.00  1.00            
ATOM   1017   CG PHE A 137      13.128  21.186  28.642  2.00  1.00            
ATOM   1018  CD1 PHE A 137      11.955  21.198  27.925  2.00  1.00            
ATOM   1019  CD2 PHE A 137      13.796  19.996  28.814  2.00  1.00            
ATOM   1020  CE1 PHE A 137      11.450  20.034  27.396  2.00  1.00            
ATOM   1021  CE2 PHE A 137      13.296  18.831  28.286  2.00  1.00            
ATOM   1022   CZ PHE A 137      12.120  18.847  27.575  2.00  1.00            
ATOM   1023    C PHE A 137      13.530  23.823  31.240  2.00  1.00            
ATOM   1024    O PHE A 137      14.101  23.481  32.275  2.00  1.00            
ATOM   1025    N ASP A 138      13.523  25.107  30.827  2.00  1.00            
ATOM   1026   CA ASP A 138      14.322  26.100  31.502  2.00  1.00            
ATOM   1027   CB ASP A 138      14.156  27.513  30.920  2.00  1.00            
ATOM   1028   CG ASP A 138      15.192  28.401  31.593  2.00  1.00            
ATOM   1029  OD1 ASP A 138      16.295  27.880  31.911  2.00  1.00            
ATOM   1030  OD2 ASP A 138      14.901  29.611  31.790  2.00  1.00            
ATOM   1031    C ASP A 138      13.921  26.162  32.926  2.00  1.00            
ATOM   1032    O ASP A 138      14.772  26.204  33.812  2.00  1.00            
ATOM   1033    N ASN A 139      12.610  26.142  33.198  2.00  1.00            
ATOM   1034   CA ASN A 139      12.231  26.226  34.568  2.00  1.00            
ATOM   1035   CB ASN A 139      10.714  26.348  34.795  2.00  1.00            
ATOM   1036   CG ASN A 139      10.030  25.193  34.098  2.00  1.00            
ATOM   1037  OD1 ASN A 139      10.144  24.038  34.504  2.00  1.00            
ATOM   1038  ND2 ASN A 139       9.305  25.516  32.994  2.00  1.00            
ATOM   1039    C ASN A 139      12.777  25.021  35.281  2.00  1.00            
ATOM   1040    O ASN A 139      13.172  25.108  36.443  2.00  1.00            
ATOM   1041    N LEU A 140      12.830  23.860  34.597  2.00  1.00            
ATOM   1042   CA LEU A 140      13.347  22.656  35.194  2.00  1.00            
ATOM   1043   CB LEU A 140      13.281  21.465  34.228  2.00  1.00            
ATOM   1044   CG LEU A 140      11.843  21.165  33.766  2.00  1.00            
ATOM   1045  CD1 LEU A 140      11.788  19.923  32.863  2.00  1.00            
ATOM   1046  CD2 LEU A 140      10.878  21.093  34.959  2.00  1.00            
ATOM   1047    C LEU A 140      14.785  22.906  35.524  2.00  1.00            
ATOM   1048    O LEU A 140      15.249  22.509  36.590  2.00  1.00            
ATOM   1049    N TRP A 141      15.533  23.568  34.615  2.00  1.00            
ATOM   1050   CA TRP A 141      16.918  23.866  34.872  2.00  1.00            
ATOM   1051   CB TRP A 141      17.661  24.493  33.680  2.00  1.00            
ATOM   1052   CG TRP A 141      19.047  24.980  34.037  2.00  1.00            
ATOM   1053  CD2 TRP A 141      20.176  24.129  34.299  2.00  1.00            
ATOM   1054  CD1 TRP A 141      19.480  26.260  34.227  2.00  1.00            
ATOM   1055  NE1 TRP A 141      20.808  26.262  34.582  2.00  1.00            
ATOM   1056  CE2 TRP A 141      21.249  24.955  34.633  2.00  1.00            
ATOM   1057  CE3 TRP A 141      20.309  22.770  34.265  2.00  1.00            
ATOM   1058  CZ2 TRP A 141      22.474  24.435  34.939  2.00  1.00            
ATOM   1059  CZ3 TRP A 141      21.547  22.249  34.576  2.00  1.00            
ATOM   1060  CH2 TRP A 141      22.609  23.064  34.906  2.00  1.00            
ATOM   1061    C TRP A 141      17.010  24.816  36.007  2.00  1.00            
ATOM   1062    O TRP A 141      17.846  24.658  36.894  2.00  1.00            
ATOM   1063    N ASP A 142      16.150  25.845  36.010  2.00  1.00            
ATOM   1064   CA ASP A 142      16.270  26.784  37.072  2.00  1.00            
ATOM   1065   CB ASP A 142      15.317  27.982  36.973  2.00  1.00            
ATOM   1066   CG ASP A 142      15.731  28.938  38.083  2.00  1.00            
ATOM   1067  OD1 ASP A 142      15.278  28.738  39.242  2.00  1.00            
ATOM   1068  OD2 ASP A 142      16.510  29.881  37.782  2.00  1.00            
ATOM   1069    C ASP A 142      15.998  26.082  38.355  2.00  1.00            
ATOM   1070    O ASP A 142      16.754  26.213  39.316  2.00  1.00            
ATOM   1071    N GLN A 143      14.914  25.289  38.401  3.00  1.00            
ATOM   1072   CA GLN A 143      14.670  24.548  39.598  3.00  1.00            
ATOM   1073   CB GLN A 143      13.261  23.940  39.692  3.00  1.00            
ATOM   1074   CG GLN A 143      13.011  23.204  41.012  3.00  1.00            
ATOM   1075   CD GLN A 143      12.837  24.221  42.130  3.00  1.00            
ATOM   1076  OE1 GLN A 143      13.454  25.284  42.126  3.00  1.00            
ATOM   1077  NE2 GLN A 143      11.967  23.886  43.120  3.00  1.00            
ATOM   1078    C GLN A 143      15.674  23.445  39.540  3.00  1.00            
ATOM   1079    O GLN A 143      16.481  23.393  38.615  3.00  1.00            
ATOM   1080    N GLY A 144      15.717  22.544  40.534  3.00  1.00            
ATOM   1081   CA GLY A 144      16.718  21.534  40.376  3.00  1.00            
ATOM   1082    C GLY A 144      16.042  20.223  40.150  3.00  1.00            
ATOM   1083    O GLY A 144      16.529  19.192  40.609  3.00  1.00            
ATOM   1084    N LEU A 145      14.895  20.212  39.440  1.00  1.00            
ATOM   1085   CA LEU A 145      14.305  18.929  39.211  1.00  1.00            
ATOM   1086   CB LEU A 145      12.887  18.915  38.605  1.00  1.00            
ATOM   1087   CG LEU A 145      11.758  19.309  39.574  1.00  1.00            
ATOM   1088  CD1 LEU A 145      11.765  18.425  40.832  1.00  1.00            
ATOM   1089  CD2 LEU A 145      11.753  20.808  39.869  1.00  1.00            
ATOM   1090    C LEU A 145      15.170  18.120  38.284  1.00  1.00            
ATOM   1091    O LEU A 145      15.441  16.952  38.558  1.00  1.00            
ATOM   1092    N VAL A 146      15.648  18.719  37.169  1.00  1.00            
ATOM   1093   CA VAL A 146      16.425  17.975  36.206  1.00  1.00            
ATOM   1094   CB VAL A 146      16.520  18.659  34.872  1.00  1.00            
ATOM   1095  CG1 VAL A 146      17.271  19.991  35.049  1.00  1.00            
ATOM   1096  CG2 VAL A 146      17.186  17.698  33.875  1.00  1.00            
ATOM   1097    C VAL A 146      17.824  17.834  36.753  1.00  1.00            
ATOM   1098    O VAL A 146      18.412  18.800  37.237  1.00  1.00            
ATOM   1099    N SER A 147      18.379  16.600  36.727  1.00  1.00            
ATOM   1100   CA SER A 147      19.706  16.326  37.223  1.00  1.00            
ATOM   1101   CB SER A 147      20.010  14.817  37.270  1.00  1.00            
ATOM   1102   OG SER A 147      19.904  14.245  35.972  1.00  1.00            
ATOM   1103    C SER A 147      20.743  16.983  36.362  1.00  1.00            
ATOM   1104    O SER A 147      21.471  17.862  36.817  1.00  1.00            
ATOM   1105    N GLN A 148      20.830  16.574  35.080  1.00  1.00            
ATOM   1106   CA GLN A 148      21.783  17.142  34.168  1.00  1.00            
ATOM   1107   CB GLN A 148      22.605  16.089  33.410  1.00  1.00            
ATOM   1108   CG GLN A 148      23.497  15.262  34.338  1.00  1.00            
ATOM   1109   CD GLN A 148      24.250  14.253  33.489  1.00  1.00            
ATOM   1110  OE1 GLN A 148      24.809  14.591  32.447  1.00  1.00            
ATOM   1111  NE2 GLN A 148      24.254  12.971  33.943  1.00  1.00            
ATOM   1112    C GLN A 148      20.941  17.888  33.194  1.00  1.00            
ATOM   1113    O GLN A 148      19.778  17.545  32.991  1.00  1.00            
ATOM   1114    N ASP A 149      21.483  18.948  32.572  1.00  1.00            
ATOM   1115   CA ASP A 149      20.619  19.697  31.713  1.00  1.00            
ATOM   1116   CB ASP A 149      21.032  21.172  31.554  1.00  1.00            
ATOM   1117   CG ASP A 149      19.897  21.939  30.880  1.00  1.00            
ATOM   1118  OD1 ASP A 149      19.372  21.455  29.842  1.00  1.00            
ATOM   1119  OD2 ASP A 149      19.535  23.023  31.409  1.00  1.00            
ATOM   1120    C ASP A 149      20.629  19.074  30.353  1.00  1.00            
ATOM   1121    O ASP A 149      21.278  19.579  29.438  1.00  1.00            
ATOM   1122    N LEU A 150      19.905  17.951  30.173  4.00  1.00            
ATOM   1123   CA LEU A 150      19.873  17.379  28.858  4.00  1.00            
ATOM   1124   CB LEU A 150      21.055  16.427  28.567  4.00  1.00            
ATOM   1125   CG LEU A 150      21.102  15.134  29.416  4.00  1.00            
ATOM   1126  CD1 LEU A 150      21.073  15.454  30.919  4.00  1.00            
ATOM   1127  CD2 LEU A 150      20.072  14.080  28.972  4.00  1.00            
ATOM   1128    C LEU A 150      18.609  16.612  28.687  4.00  1.00            
ATOM   1129    O LEU A 150      18.088  16.022  29.629  4.00  1.00            
ATOM   1130    N PHE A 151      18.107  16.601  27.440  4.00  1.00            
ATOM   1131   CA PHE A 151      16.904  15.927  27.048  4.00  1.00            
ATOM   1132   CB PHE A 151      15.864  16.929  26.506  4.00  1.00            
ATOM   1133   CG PHE A 151      14.926  16.227  25.589  4.00  1.00            
ATOM   1134  CD1 PHE A 151      13.813  15.566  26.046  4.00  1.00            
ATOM   1135  CD2 PHE A 151      15.185  16.236  24.236  4.00  1.00            
ATOM   1136  CE1 PHE A 151      12.985  14.930  25.151  4.00  1.00            
ATOM   1137  CE2 PHE A 151      14.354  15.601  23.344  4.00  1.00            
ATOM   1138   CZ PHE A 151      13.244  14.941  23.804  4.00  1.00            
ATOM   1139    C PHE A 151      17.256  14.995  25.934  4.00  1.00            
ATOM   1140    O PHE A 151      18.227  15.217  25.215  4.00  1.00            
ATOM   1141    N SER A 152      16.494  13.893  25.784  4.00  1.00            
ATOM   1142   CA SER A 152      16.765  12.997  24.699  4.00  1.00            
ATOM   1143   CB SER A 152      17.501  11.717  25.127  4.00  1.00            
ATOM   1144   OG SER A 152      18.789  12.042  25.629  4.00  1.00            
ATOM   1145    C SER A 152      15.474  12.591  24.115  4.00  1.00            
ATOM   1146    O SER A 152      14.461  12.512  24.808  4.00  1.00            
ATOM   1147    N VAL A 153      15.475  12.334  22.798  4.00  1.00            
ATOM   1148   CA VAL A 153      14.223  11.931  22.266  4.00  1.00            
ATOM   1149   CB VAL A 153      13.555  12.953  21.394  4.00  1.00            
ATOM   1150  CG1 VAL A 153      14.395  13.159  20.126  4.00  1.00            
ATOM   1151  CG2 VAL A 153      12.119  12.475  21.120  4.00  1.00            
ATOM   1152    C VAL A 153      14.383  10.681  21.467  4.00  1.00            
ATOM   1153    O VAL A 153      15.342  10.522  20.713  4.00  1.00            
ATOM   1154    N TYR A 154      13.432   9.741  21.645  4.00  1.00            
ATOM   1155   CA TYR A 154      13.442   8.509  20.913  4.00  1.00            
ATOM   1156   CB TYR A 154      13.674   7.284  21.818  4.00  1.00            
ATOM   1157   CG TYR A 154      13.440   6.046  21.022  4.00  1.00            
ATOM   1158  CD1 TYR A 154      14.379   5.595  20.124  4.00  1.00            
ATOM   1159  CD2 TYR A 154      12.279   5.324  21.189  4.00  1.00            
ATOM   1160  CE1 TYR A 154      14.156   4.449  19.396  4.00  1.00            
ATOM   1161  CE2 TYR A 154      12.053   4.177  20.466  4.00  1.00            
ATOM   1162   CZ TYR A 154      12.992   3.739  19.566  4.00  1.00            
ATOM   1163   OH TYR A 154      12.764   2.563  18.820  4.00  1.00            
ATOM   1164    C TYR A 154      12.090   8.354  20.270  4.00  1.00            
ATOM   1165    O TYR A 154      11.066   8.376  20.952  4.00  1.00            
ATOM   1166    N LEU A 155      12.046   8.208  18.927  1.00  1.00            
ATOM   1167   CA LEU A 155      10.810   7.983  18.223  1.00  1.00            
ATOM   1168   CB LEU A 155      10.594   8.871  16.985  1.00  1.00            
ATOM   1169   CG LEU A 155       9.254   8.577  16.280  1.00  1.00            
ATOM   1170  CD1 LEU A 155       8.058   8.856  17.201  1.00  1.00            
ATOM   1171  CD2 LEU A 155       9.151   9.302  14.928  1.00  1.00            
ATOM   1172    C LEU A 155      10.883   6.560  17.748  1.00  1.00            
ATOM   1173    O LEU A 155      11.962   5.969  17.738  1.00  1.00            
ATOM   1174    N SER A 156       9.738   5.955  17.360  1.00  1.00            
ATOM   1175   CA SER A 156       9.773   4.571  16.964  1.00  1.00            
ATOM   1176   CB SER A 156       9.020   3.652  17.939  1.00  1.00            
ATOM   1177   OG SER A 156       7.644   3.997  17.960  1.00  1.00            
ATOM   1178    C SER A 156       9.126   4.404  15.620  1.00  1.00            
ATOM   1179    O SER A 156       8.361   5.256  15.170  1.00  1.00            
ATOM   1180    N SER A 157       9.444   3.276  14.945  1.00  1.00            
ATOM   1181   CA SER A 157       8.934   2.980  13.633  1.00  1.00            
ATOM   1182   CB SER A 157       9.867   2.088  12.791  1.00  1.00            
ATOM   1183   OG SER A 157       9.295   1.840  11.514  1.00  1.00            
ATOM   1184    C SER A 157       7.617   2.290  13.731  1.00  1.00            
ATOM   1185    O SER A 157       7.221   1.823  14.798  1.00  1.00            
ATOM   1186    N ASN A 158       6.890   2.225  12.588  3.00  1.00            
ATOM   1187   CA ASN A 158       5.568   1.671  12.599  3.00  1.00            
ATOM   1188   CB ASN A 158       5.518   0.193  13.016  3.00  1.00            
ATOM   1189   CG ASN A 158       6.066  -0.615  11.847  3.00  1.00            
ATOM   1190  OD1 ASN A 158       5.416  -0.745  10.810  3.00  1.00            
ATOM   1191  ND2 ASN A 158       7.302  -1.158  12.008  3.00  1.00            
ATOM   1192    C ASN A 158       4.846   2.516  13.605  3.00  1.00            
ATOM   1193    O ASN A 158       5.260   3.633  13.916  3.00  1.00            
ATOM   1194    N ASP A 159       3.691   2.064  14.105  3.00  1.00            
ATOM   1195   CA ASP A 159       3.123   2.864  15.148  3.00  1.00            
ATOM   1196   CB ASP A 159       1.593   2.977  15.047  3.00  1.00            
ATOM   1197   CG ASP A 159       1.232   3.649  13.731  3.00  1.00            
ATOM   1198  OD1 ASP A 159       2.166   4.064  12.994  3.00  1.00            
ATOM   1199  OD2 ASP A 159       0.009   3.750  13.443  3.00  1.00            
ATOM   1200    C ASP A 159       3.391   2.056  16.375  3.00  1.00            
ATOM   1201    O ASP A 159       2.481   1.460  16.949  3.00  1.00            
ATOM   1202    N ASP A 160       4.664   2.008  16.802  1.00  1.00            
ATOM   1203   CA ASP A 160       5.022   1.200  17.929  1.00  1.00            
ATOM   1204   CB ASP A 160       6.456   0.650  17.828  1.00  1.00            
ATOM   1205   CG ASP A 160       6.681  -0.376  18.930  1.00  1.00            
ATOM   1206  OD1 ASP A 160       5.688  -1.026  19.349  1.00  1.00            
ATOM   1207  OD2 ASP A 160       7.854  -0.517  19.369  1.00  1.00            
ATOM   1208    C ASP A 160       4.970   2.073  19.137  1.00  1.00            
ATOM   1209    O ASP A 160       5.336   3.247  19.087  1.00  1.00            
ATOM   1210    N SER A 161       4.492   1.519  20.265  1.00  1.00            
ATOM   1211   CA SER A 161       4.471   2.295  21.466  1.00  1.00            
ATOM   1212   CB SER A 161       3.700   1.637  22.621  1.00  1.00            
ATOM   1213   OG SER A 161       4.360   0.449  23.032  1.00  1.00            
ATOM   1214    C SER A 161       5.904   2.408  21.872  1.00  1.00            
ATOM   1215    O SER A 161       6.756   1.708  21.326  1.00  1.00            
ATOM   1216    N GLY A 162       6.228   3.303  22.826  1.00  1.00            
ATOM   1217   CA GLY A 162       7.598   3.315  23.242  1.00  1.00            
ATOM   1218    C GLY A 162       8.345   4.581  22.911  1.00  1.00            
ATOM   1219    O GLY A 162       9.507   4.703  23.292  1.00  1.00            
ATOM   1220    N SER A 163       7.748   5.568  22.215  4.00  1.00            
ATOM   1221   CA SER A 163       8.534   6.747  21.943  4.00  1.00            
ATOM   1222   CB SER A 163       7.843   7.770  21.026  4.00  1.00            
ATOM   1223   OG SER A 163       7.677   7.225  19.726  4.00  1.00            
ATOM   1224    C SER A 163       8.808   7.423  23.233  4.00  1.00            
ATOM   1225    O SER A 163       8.063   7.259  24.200  4.00  1.00            
ATOM   1226    N VAL A 164       9.905   8.202  23.295  4.00  1.00            
ATOM   1227   CA VAL A 164      10.158   8.753  24.581  4.00  1.00            
ATOM   1228   CB VAL A 164      10.950   7.816  25.449  4.00  1.00            
ATOM   1229  CG1 VAL A 164      12.341   7.636  24.821  4.00  1.00            
ATOM   1230  CG2 VAL A 164      10.961   8.340  26.895  4.00  1.00            
ATOM   1231    C VAL A 164      10.869  10.047  24.527  4.00  1.00            
ATOM   1232    O VAL A 164      11.609  10.370  23.598  4.00  1.00            
ATOM   1233    N VAL A 165      10.595  10.814  25.589  4.00  1.00            
ATOM   1234   CA VAL A 165      11.175  12.069  25.908  4.00  1.00            
ATOM   1235   CB VAL A 165      10.101  13.073  26.232  4.00  1.00            
ATOM   1236  CG1 VAL A 165      10.709  14.319  26.890  4.00  1.00            
ATOM   1237  CG2 VAL A 165       9.305  13.365  24.950  4.00  1.00            
ATOM   1238    C VAL A 165      11.903  11.805  27.196  4.00  1.00            
ATOM   1239    O VAL A 165      11.287  11.409  28.183  4.00  1.00            
ATOM   1240    N LEU A 166      13.239  11.987  27.231  4.00  1.00            
ATOM   1241   CA LEU A 166      13.930  11.783  28.477  4.00  1.00            
ATOM   1242   CB LEU A 166      15.218  10.950  28.360  4.00  1.00            
ATOM   1243   CG LEU A 166      14.972   9.470  28.003  4.00  1.00            
ATOM   1244  CD1 LEU A 166      14.281   8.719  29.153  4.00  1.00            
ATOM   1245  CD2 LEU A 166      14.214   9.338  26.673  4.00  1.00            
ATOM   1246    C LEU A 166      14.316  13.145  28.953  4.00  1.00            
ATOM   1247    O LEU A 166      15.060  13.865  28.290  4.00  1.00            
ATOM   1248    N LEU A 167      13.791  13.534  30.125  4.00  1.00            
ATOM   1249   CA LEU A 167      13.948  14.875  30.600  4.00  1.00            
ATOM   1250   CB LEU A 167      13.041  15.187  31.806  4.00  1.00            
ATOM   1251   CG LEU A 167      11.538  15.241  31.479  4.00  1.00            
ATOM   1252  CD1 LEU A 167      10.707  15.561  32.733  4.00  1.00            
ATOM   1253  CD2 LEU A 167      11.258  16.221  30.327  4.00  1.00            
ATOM   1254    C LEU A 167      15.316  15.297  31.011  4.00  1.00            
ATOM   1255    O LEU A 167      15.776  16.353  30.585  4.00  1.00            
ATOM   1256    N GLY A 168      15.985  14.516  31.877  3.00  1.00            
ATOM   1257   CA GLY A 168      17.303  14.873  32.320  3.00  1.00            
ATOM   1258    C GLY A 168      17.997  13.566  32.353  3.00  1.00            
ATOM   1259    O GLY A 168      18.352  13.060  33.417  3.00  1.00            
ATOM   1260    N GLY A 169      18.204  12.976  31.161  1.00  1.00            
ATOM   1261   CA GLY A 169      18.835  11.699  31.166  1.00  1.00            
ATOM   1262    C GLY A 169      18.838  11.124  29.785  1.00  1.00            
ATOM   1263    O GLY A 169      18.036  11.508  28.936  1.00  1.00            
ATOM   1264    N ILE A 170      19.759  10.165  29.539  1.00  1.00            
ATOM   1265   CA ILE A 170      19.849   9.529  28.255  1.00  1.00            
ATOM   1266   CB ILE A 170      21.116   9.832  27.509  1.00  1.00            
ATOM   1267  CG1 ILE A 170      22.335   9.303  28.280  1.00  1.00            
ATOM   1268  CG2 ILE A 170      21.162  11.345  27.239  1.00  1.00            
ATOM   1269  CD1 ILE A 170      23.624   9.330  27.462  1.00  1.00            
ATOM   1270    C ILE A 170      19.792   8.043  28.466  1.00  1.00            
ATOM   1271    O ILE A 170      20.376   7.517  29.411  1.00  1.00            
ATOM   1272    N ASP A 171      19.051   7.336  27.587  1.00  1.00            
ATOM   1273   CA ASP A 171      18.830   5.920  27.713  1.00  1.00            
ATOM   1274   CB ASP A 171      17.767   5.405  26.725  1.00  1.00            
ATOM   1275   CG ASP A 171      16.414   5.921  27.204  1.00  1.00            
ATOM   1276  OD1 ASP A 171      16.331   6.337  28.390  1.00  1.00            
ATOM   1277  OD2 ASP A 171      15.445   5.903  26.398  1.00  1.00            
ATOM   1278    C ASP A 171      20.064   5.084  27.536  1.00  1.00            
ATOM   1279    O ASP A 171      20.383   4.279  28.408  1.00  1.00            
ATOM   1280    N SER A 172      20.785   5.261  26.411  3.00  1.00            
ATOM   1281   CA SER A 172      21.957   4.513  26.017  3.00  1.00            
ATOM   1282   CB SER A 172      23.073   4.431  27.081  3.00  1.00            
ATOM   1283   OG SER A 172      22.786   3.446  28.062  3.00  1.00            
ATOM   1284    C SER A 172      21.548   3.126  25.637  3.00  1.00            
ATOM   1285    O SER A 172      22.302   2.409  24.982  3.00  1.00            
ATOM   1286    N SER A 173      20.328   2.712  26.025  3.00  1.00            
ATOM   1287   CA SER A 173      19.836   1.444  25.583  3.00  1.00            
ATOM   1288   CB SER A 173      18.616   0.958  26.384  3.00  1.00            
ATOM   1289   OG SER A 173      17.538   1.869  26.237  3.00  1.00            
ATOM   1290    C SER A 173      19.423   1.643  24.163  3.00  1.00            
ATOM   1291    O SER A 173      19.577   0.752  23.328  3.00  1.00            
ATOM   1292    N TYR A 174      18.905   2.850  23.849  1.00  1.00            
ATOM   1293   CA TYR A 174      18.469   3.096  22.506  1.00  1.00            
ATOM   1294   CB TYR A 174      17.137   3.871  22.426  1.00  1.00            
ATOM   1295   CG TYR A 174      16.041   2.955  22.864  1.00  1.00            
ATOM   1296  CD1 TYR A 174      15.829   2.684  24.195  1.00  1.00            
ATOM   1297  CD2 TYR A 174      15.211   2.372  21.932  1.00  1.00            
ATOM   1298  CE1 TYR A 174      14.816   1.840  24.586  1.00  1.00            
ATOM   1299  CE2 TYR A 174      14.196   1.528  22.315  1.00  1.00            
ATOM   1300   CZ TYR A 174      13.999   1.260  23.646  1.00  1.00            
ATOM   1301   OH TYR A 174      12.962   0.395  24.049  1.00  1.00            
ATOM   1302    C TYR A 174      19.524   3.889  21.799  1.00  1.00            
ATOM   1303    O TYR A 174      19.358   5.081  21.540  1.00  1.00            
ATOM   1304    N TYR A 175      20.654   3.224  21.476  4.00  1.00            
ATOM   1305   CA TYR A 175      21.717   3.811  20.709  4.00  1.00            
ATOM   1306   CB TYR A 175      22.789   4.525  21.553  4.00  1.00            
ATOM   1307   CG TYR A 175      22.216   5.742  22.191  4.00  1.00            
ATOM   1308  CD1 TYR A 175      21.405   5.636  23.294  4.00  1.00            
ATOM   1309  CD2 TYR A 175      22.514   6.989  21.694  4.00  1.00            
ATOM   1310  CE1 TYR A 175      20.888   6.764  23.888  4.00  1.00            
ATOM   1311  CE2 TYR A 175      22.001   8.120  22.283  4.00  1.00            
ATOM   1312   CZ TYR A 175      21.186   8.007  23.383  4.00  1.00            
ATOM   1313   OH TYR A 175      20.660   9.165  23.995  4.00  1.00            
ATOM   1314    C TYR A 175      22.436   2.689  20.050  4.00  1.00            
ATOM   1315    O TYR A 175      22.379   1.547  20.502  4.00  1.00            
ATOM   1316    N THR A 176      23.119   2.992  18.935  1.00  1.00            
ATOM   1317   CA THR A 176      23.966   2.022  18.317  1.00  1.00            
ATOM   1318   CB THR A 176      23.524   1.607  16.947  1.00  1.00            
ATOM   1319  OG1 THR A 176      23.601   2.715  16.066  1.00  1.00            
ATOM   1320  CG2 THR A 176      22.075   1.092  17.021  1.00  1.00            
ATOM   1321    C THR A 176      25.263   2.742  18.154  1.00  1.00            
ATOM   1322    O THR A 176      25.282   3.908  17.761  1.00  1.00            
ATOM   1323    N GLY A 177      26.390   2.086  18.473  1.00  1.00            
ATOM   1324   CA GLY A 177      27.638   2.771  18.319  1.00  1.00            
ATOM   1325    C GLY A 177      27.709   3.834  19.366  1.00  1.00            
ATOM   1326    O GLY A 177      27.140   3.699  20.449  1.00  1.00            
ATOM   1327    N SER A 178      28.431   4.928  19.055  1.00  1.00            
ATOM   1328   CA SER A 178      28.608   6.004  19.984  1.00  1.00            
ATOM   1329   CB SER A 178      30.059   6.499  20.078  1.00  1.00            
ATOM   1330   OG SER A 178      30.456   7.071  18.841  1.00  1.00            
ATOM   1331    C SER A 178      27.786   7.166  19.530  1.00  1.00            
ATOM   1332    O SER A 178      27.192   7.137  18.453  1.00  1.00            
ATOM   1333    N LEU A 179      27.719   8.220  20.372  1.00  1.00            
ATOM   1334   CA LEU A 179      26.973   9.392  20.022  1.00  1.00            
ATOM   1335   CB LEU A 179      26.329  10.111  21.221  1.00  1.00            
ATOM   1336   CG LEU A 179      25.222   9.297  21.919  1.00  1.00            
ATOM   1337  CD1 LEU A 179      25.783   8.038  22.597  1.00  1.00            
ATOM   1338  CD2 LEU A 179      24.405  10.179  22.877  1.00  1.00            
ATOM   1339    C LEU A 179      27.910  10.348  19.376  1.00  1.00            
ATOM   1340    O LEU A 179      28.817  10.882  20.013  1.00  1.00            
ATOM   1341    N ASN A 180      27.710  10.578  18.068  4.00  1.00            
ATOM   1342   CA ASN A 180      28.509  11.539  17.382  4.00  1.00            
ATOM   1343   CB ASN A 180      28.349  11.476  15.853  4.00  1.00            
ATOM   1344   CG ASN A 180      29.242  12.539  15.233  4.00  1.00            
ATOM   1345  OD1 ASN A 180      30.439  12.602  15.508  4.00  1.00            
ATOM   1346  ND2 ASN A 180      28.641  13.399  14.367  4.00  1.00            
ATOM   1347    C ASN A 180      27.971  12.853  17.841  4.00  1.00            
ATOM   1348    O ASN A 180      26.797  12.954  18.199  4.00  1.00            
ATOM   1349    N TRP A 181      28.808  13.905  17.869  4.00  1.00            
ATOM   1350   CA TRP A 181      28.277  15.132  18.382  4.00  1.00            
ATOM   1351   CB TRP A 181      29.077  15.692  19.574  4.00  1.00            
ATOM   1352   CG TRP A 181      28.988  14.820  20.804  4.00  1.00            
ATOM   1353  CD2 TRP A 181      27.804  14.700  21.605  4.00  1.00            
ATOM   1354  CD1 TRP A 181      29.914  13.984  21.356  4.00  1.00            
ATOM   1355  NE1 TRP A 181      29.378  13.348  22.452  4.00  1.00            
ATOM   1356  CE2 TRP A 181      28.079  13.780  22.615  4.00  1.00            
ATOM   1357  CE3 TRP A 181      26.585  15.303  21.500  4.00  1.00            
ATOM   1358  CZ2 TRP A 181      27.131  13.446  23.542  4.00  1.00            
ATOM   1359  CZ3 TRP A 181      25.635  14.971  22.438  4.00  1.00            
ATOM   1360  CH2 TRP A 181      25.902  14.060  23.440  4.00  1.00            
ATOM   1361    C TRP A 181      28.271  16.174  17.308  4.00  1.00            
ATOM   1362    O TRP A 181      29.201  16.269  16.510  4.00  1.00            
ATOM   1363    N VAL A 182      27.179  16.964  17.258  4.00  1.00            
ATOM   1364   CA VAL A 182      27.074  18.061  16.338  4.00  1.00            
ATOM   1365   CB VAL A 182      25.828  18.028  15.497  4.00  1.00            
ATOM   1366  CG1 VAL A 182      25.771  19.317  14.659  4.00  1.00            
ATOM   1367  CG2 VAL A 182      25.846  16.740  14.656  4.00  1.00            
ATOM   1368    C VAL A 182      27.008  19.275  17.180  4.00  1.00            
ATOM   1369    O VAL A 182      26.262  19.346  18.158  4.00  1.00            
ATOM   1370    N PRO A 183      27.825  20.217  16.843  4.00  1.00            
ATOM   1371   CA PRO A 183      27.842  21.428  17.591  4.00  1.00            
ATOM   1372   CD PRO A 183      29.103  19.947  16.206  4.00  1.00            
ATOM   1373   CB PRO A 183      29.179  22.104  17.289  4.00  1.00            
ATOM   1374   CG PRO A 183      29.738  21.339  16.075  4.00  1.00            
ATOM   1375    C PRO A 183      26.649  22.201  17.141  4.00  1.00            
ATOM   1376    O PRO A 183      26.200  21.992  16.014  4.00  1.00            
ATOM   1377    N VAL A 184      26.099  23.083  17.995  1.00  1.00            
ATOM   1378   CA VAL A 184      24.968  23.830  17.546  1.00  1.00            
ATOM   1379   CB VAL A 184      24.095  24.316  18.669  1.00  1.00            
ATOM   1380  CG1 VAL A 184      24.930  25.206  19.606  1.00  1.00            
ATOM   1381  CG2 VAL A 184      22.867  25.023  18.065  1.00  1.00            
ATOM   1382    C VAL A 184      25.504  25.005  16.809  1.00  1.00            
ATOM   1383    O VAL A 184      26.330  25.762  17.316  1.00  1.00            
ATOM   1384    N SER A 185      25.066  25.164  15.552  1.00  1.00            
ATOM   1385   CA SER A 185      25.567  26.261  14.796  1.00  1.00            
ATOM   1386   CB SER A 185      25.038  26.264  13.351  1.00  1.00            
ATOM   1387   OG SER A 185      25.563  27.373  12.638  1.00  1.00            
ATOM   1388    C SER A 185      25.127  27.519  15.441  1.00  1.00            
ATOM   1389    O SER A 185      25.937  28.316  15.913  1.00  1.00            
ATOM   1390    N VAL A 186      23.801  27.714  15.497  1.00  1.00            
ATOM   1391   CA VAL A 186      23.303  28.907  16.095  1.00  1.00            
ATOM   1392   CB VAL A 186      22.717  29.886  15.118  1.00  1.00            
ATOM   1393  CG1 VAL A 186      23.841  30.384  14.194  1.00  1.00            
ATOM   1394  CG2 VAL A 186      21.560  29.203  14.373  1.00  1.00            
ATOM   1395    C VAL A 186      22.241  28.496  17.040  1.00  1.00            
ATOM   1396    O VAL A 186      21.641  27.431  16.912  1.00  1.00            
ATOM   1397    N GLU A 187      21.995  29.354  18.035  4.00  1.00            
ATOM   1398   CA GLU A 187      21.032  29.055  19.038  4.00  1.00            
ATOM   1399   CB GLU A 187      21.208  29.891  20.316  4.00  1.00            
ATOM   1400   CG GLU A 187      22.519  29.593  21.048  4.00  1.00            
ATOM   1401   CD GLU A 187      22.453  28.164  21.565  4.00  1.00            
ATOM   1402  OE1 GLU A 187      21.318  27.627  21.663  4.00  1.00            
ATOM   1403  OE2 GLU A 187      23.534  27.590  21.868  4.00  1.00            
ATOM   1404    C GLU A 187      19.691  29.345  18.465  4.00  1.00            
ATOM   1405    O GLU A 187      19.550  29.560  17.262  4.00  1.00            
ATOM   1406    N GLY A 188      18.657  29.344  19.325  3.00  1.00            
ATOM   1407   CA GLY A 188      17.328  29.467  18.818  3.00  1.00            
ATOM   1408    C GLY A 188      16.910  28.045  18.652  3.00  1.00            
ATOM   1409    O GLY A 188      17.306  27.193  19.447  3.00  1.00            
ATOM   1410    N TYR A 189      16.083  27.742  17.639  3.00  1.00            
ATOM   1411   CA TYR A 189      15.733  26.370  17.427  3.00  1.00            
ATOM   1412   CB TYR A 189      14.800  26.153  16.221  3.00  1.00            
ATOM   1413   CG TYR A 189      15.412  26.851  15.055  3.00  1.00            
ATOM   1414  CD1 TYR A 189      16.437  26.283  14.331  3.00  1.00            
ATOM   1415  CD2 TYR A 189      14.945  28.090  14.688  3.00  1.00            
ATOM   1416  CE1 TYR A 189      16.989  26.950  13.261  3.00  1.00            
ATOM   1417  CE2 TYR A 189      15.492  28.759  13.619  3.00  1.00            
ATOM   1418   CZ TYR A 189      16.517  28.188  12.904  3.00  1.00            
ATOM   1419   OH TYR A 189      17.082  28.870  11.806  3.00  1.00            
ATOM   1420    C TYR A 189      17.007  25.657  17.200  3.00  1.00            
ATOM   1421    O TYR A 189      17.934  26.226  16.625  3.00  1.00            
ATOM   1422    N TRP A 190      17.110  24.417  17.718  4.00  1.00            
ATOM   1423   CA TRP A 190      18.355  23.756  17.524  4.00  1.00            
ATOM   1424   CB TRP A 190      18.531  22.414  18.244  4.00  1.00            
ATOM   1425   CG TRP A 190      19.165  22.653  19.587  4.00  1.00            
ATOM   1426  CD2 TRP A 190      18.596  23.487  20.606  4.00  1.00            
ATOM   1427  CD1 TRP A 190      20.394  22.273  20.042  4.00  1.00            
ATOM   1428  NE1 TRP A 190      20.622  22.809  21.286  4.00  1.00            
ATOM   1429  CE2 TRP A 190      19.525  23.562  21.642  4.00  1.00            
ATOM   1430  CE3 TRP A 190      17.399  24.142  20.667  4.00  1.00            
ATOM   1431  CZ2 TRP A 190      19.268  24.298  22.763  4.00  1.00            
ATOM   1432  CZ3 TRP A 190      17.140  24.878  21.801  4.00  1.00            
ATOM   1433  CH2 TRP A 190      18.058  24.954  22.828  4.00  1.00            
ATOM   1434    C TRP A 190      18.657  23.657  16.074  4.00  1.00            
ATOM   1435    O TRP A 190      17.925  23.054  15.291  4.00  1.00            
ATOM   1436    N GLN A 191      19.778  24.303  15.701  4.00  1.00            
ATOM   1437   CA GLN A 191      20.170  24.389  14.333  4.00  1.00            
ATOM   1438   CB GLN A 191      20.493  25.812  13.850  4.00  1.00            
ATOM   1439   CG GLN A 191      20.907  25.860  12.377  4.00  1.00            
ATOM   1440   CD GLN A 191      21.204  27.306  12.008  4.00  1.00            
ATOM   1441  OE1 GLN A 191      20.350  28.183  12.128  4.00  1.00            
ATOM   1442  NE2 GLN A 191      22.461  27.566  11.555  4.00  1.00            
ATOM   1443    C GLN A 191      21.390  23.594  14.145  4.00  1.00            
ATOM   1444    O GLN A 191      22.223  23.463  15.039  4.00  1.00            
ATOM   1445    N ILE A 192      21.504  23.014  12.946  4.00  1.00            
ATOM   1446   CA ILE A 192      22.663  22.239  12.724  4.00  1.00            
ATOM   1447   CB ILE A 192      22.387  20.766  12.744  4.00  1.00            
ATOM   1448  CG1 ILE A 192      21.773  20.366  14.096  4.00  1.00            
ATOM   1449  CG2 ILE A 192      23.701  20.036  12.432  4.00  1.00            
ATOM   1450  CD1 ILE A 192      22.670  20.697  15.288  4.00  1.00            
ATOM   1451    C ILE A 192      23.207  22.572  11.376  4.00  1.00            
ATOM   1452    O ILE A 192      22.453  22.839  10.442  4.00  1.00            
ATOM   1453    N THR A 193      24.550  22.573  11.245  4.00  1.00            
ATOM   1454   CA THR A 193      25.119  22.834   9.958  4.00  1.00            
ATOM   1455   CB THR A 193      26.519  23.385  10.005  4.00  1.00            
ATOM   1456  OG1 THR A 193      26.990  23.607   8.684  4.00  1.00            
ATOM   1457  CG2 THR A 193      27.454  22.436  10.777  4.00  1.00            
ATOM   1458    C THR A 193      25.118  21.526   9.227  4.00  1.00            
ATOM   1459    O THR A 193      25.822  20.588   9.597  4.00  1.00            
ATOM   1460    N LEU A 194      24.294  21.419   8.168  4.00  1.00            
ATOM   1461   CA LEU A 194      24.229  20.174   7.459  4.00  1.00            
ATOM   1462   CB LEU A 194      22.796  19.842   6.990  4.00  1.00            
ATOM   1463   CG LEU A 194      22.588  18.462   6.328  4.00  1.00            
ATOM   1464  CD1 LEU A 194      21.096  18.228   6.048  4.00  1.00            
ATOM   1465  CD2 LEU A 194      23.425  18.277   5.051  4.00  1.00            
ATOM   1466    C LEU A 194      25.133  20.324   6.282  4.00  1.00            
ATOM   1467    O LEU A 194      24.926  21.189   5.433  4.00  1.00            
ATOM   1468    N ASP A 195      26.183  19.483   6.212  4.00  1.00            
ATOM   1469   CA ASP A 195      27.139  19.660   5.162  4.00  1.00            
ATOM   1470   CB ASP A 195      28.398  18.792   5.323  4.00  1.00            
ATOM   1471   CG ASP A 195      29.323  19.082   4.146  4.00  1.00            
ATOM   1472  OD1 ASP A 195      29.064  18.541   3.037  4.00  1.00            
ATOM   1473  OD2 ASP A 195      30.308  19.841   4.345  4.00  1.00            
ATOM   1474    C ASP A 195      26.570  19.400   3.802  4.00  1.00            
ATOM   1475    O ASP A 195      26.598  20.284   2.945  4.00  1.00            
ATOM   1476    N SER A 196      26.006  18.200   3.561  4.00  1.00            
ATOM   1477   CA SER A 196      25.541  17.918   2.233  4.00  1.00            
ATOM   1478   CB SER A 196      26.674  17.685   1.218  4.00  1.00            
ATOM   1479   OG SER A 196      27.371  16.486   1.520  4.00  1.00            
ATOM   1480    C SER A 196      24.741  16.653   2.280  4.00  1.00            
ATOM   1481    O SER A 196      24.814  15.898   3.249  4.00  1.00            
ATOM   1482    N ILE A 197      23.932  16.406   1.228  4.00  1.00            
ATOM   1483   CA ILE A 197      23.191  15.179   1.125  4.00  1.00            
ATOM   1484   CB ILE A 197      21.705  15.353   0.947  4.00  1.00            
ATOM   1485  CG1 ILE A 197      21.364  16.076  -0.369  4.00  1.00            
ATOM   1486  CG2 ILE A 197      21.166  16.081   2.187  4.00  1.00            
ATOM   1487  CD1 ILE A 197      19.892  15.936  -0.754  4.00  1.00            
ATOM   1488    C ILE A 197      23.713  14.509  -0.094  4.00  1.00            
ATOM   1489    O ILE A 197      23.808  15.126  -1.154  4.00  1.00            
ATOM   1490    N THR A 198      24.110  13.230   0.012  4.00  1.00            
ATOM   1491   CA THR A 198      24.607  12.678  -1.204  4.00  1.00            
ATOM   1492   CB THR A 198      26.088  12.413  -1.218  4.00  1.00            
ATOM   1493  OG1 THR A 198      26.438  11.415  -0.272  4.00  1.00            
ATOM   1494  CG2 THR A 198      26.811  13.726  -0.883  4.00  1.00            
ATOM   1495    C THR A 198      23.889  11.415  -1.532  4.00  1.00            
ATOM   1496    O THR A 198      23.579  10.598  -0.666  4.00  1.00            
ATOM   1497    N MET A 199      23.604  11.265  -2.837  4.00  1.00            
ATOM   1498   CA MET A 199      22.983  10.123  -3.433  4.00  1.00            
ATOM   1499   CB MET A 199      22.317  10.465  -4.772  4.00  1.00            
ATOM   1500   CG MET A 199      21.152  11.438  -4.592  4.00  1.00            
ATOM   1501   SD MET A 199      20.540  12.209  -6.117  4.00  1.00            
ATOM   1502   CE MET A 199      19.193  13.099  -5.287  4.00  1.00            
ATOM   1503    C MET A 199      24.126   9.213  -3.688  4.00  1.00            
ATOM   1504    O MET A 199      25.002   9.058  -2.839  4.00  1.00            
ATOM   1505    N ASP A 200      24.147   8.568  -4.862  3.00  1.00            
ATOM   1506   CA ASP A 200      25.221   7.661  -5.078  3.00  1.00            
ATOM   1507   CB ASP A 200      24.885   6.545  -6.091  3.00  1.00            
ATOM   1508   CG ASP A 200      24.505   7.163  -7.430  3.00  1.00            
ATOM   1509  OD1 ASP A 200      23.737   8.162  -7.426  3.00  1.00            
ATOM   1510  OD2 ASP A 200      24.986   6.648  -8.475  3.00  1.00            
ATOM   1511    C ASP A 200      26.472   8.367  -5.509  3.00  1.00            
ATOM   1512    O ASP A 200      26.711   8.604  -6.692  3.00  1.00            
ATOM   1513    N GLY A 201      27.307   8.740  -4.521  3.00  1.00            
ATOM   1514   CA GLY A 201      28.588   9.317  -4.799  3.00  1.00            
ATOM   1515    C GLY A 201      28.373  10.679  -5.362  3.00  1.00            
ATOM   1516    O GLY A 201      29.324  11.365  -5.735  3.00  1.00            
ATOM   1517    N GLU A 202      27.107  11.121  -5.436  4.00  1.00            
ATOM   1518   CA GLU A 202      26.894  12.410  -6.007  4.00  1.00            
ATOM   1519   CB GLU A 202      26.050  12.397  -7.295  4.00  1.00            
ATOM   1520   CG GLU A 202      26.811  11.805  -8.482  4.00  1.00            
ATOM   1521   CD GLU A 202      25.844  11.646  -9.647  4.00  1.00            
ATOM   1522  OE1 GLU A 202      25.092  10.635  -9.648  4.00  1.00            
ATOM   1523  OE2 GLU A 202      25.839  12.527 -10.547  4.00  1.00            
ATOM   1524    C GLU A 202      26.204  13.259  -5.005  4.00  1.00            
ATOM   1525    O GLU A 202      25.405  12.776  -4.205  4.00  1.00            
ATOM   1526    N THR A 203      26.518  14.566  -5.019  4.00  1.00            
ATOM   1527   CA THR A 203      25.902  15.410  -4.052  4.00  1.00            
ATOM   1528   CB THR A 203      26.833  16.423  -3.459  4.00  1.00            
ATOM   1529  OG1 THR A 203      27.916  15.768  -2.817  4.00  1.00            
ATOM   1530  CG2 THR A 203      26.055  17.273  -2.440  4.00  1.00            
ATOM   1531    C THR A 203      24.773  16.139  -4.703  4.00  1.00            
ATOM   1532    O THR A 203      24.974  17.111  -5.431  4.00  1.00            
ATOM   1533    N ILE A 204      23.542  15.647  -4.461  4.00  1.00            
ATOM   1534   CA ILE A 204      22.349  16.212  -5.019  4.00  1.00            
ATOM   1535   CB ILE A 204      21.156  15.315  -4.882  4.00  1.00            
ATOM   1536  CG1 ILE A 204      19.964  15.921  -5.643  4.00  1.00            
ATOM   1537  CG2 ILE A 204      20.901  15.074  -3.386  4.00  1.00            
ATOM   1538  CD1 ILE A 204      20.185  16.005  -7.152  4.00  1.00            
ATOM   1539    C ILE A 204      21.999  17.548  -4.422  4.00  1.00            
ATOM   1540    O ILE A 204      21.685  18.485  -5.151  4.00  1.00            
ATOM   1541    N ALA A 205      22.049  17.681  -3.078  4.00  1.00            
ATOM   1542   CA ALA A 205      21.615  18.905  -2.452  4.00  1.00            
ATOM   1543   CB ALA A 205      20.368  18.747  -1.565  4.00  1.00            
ATOM   1544    C ALA A 205      22.696  19.414  -1.584  4.00  1.00            
ATOM   1545    O ALA A 205      23.664  18.712  -1.291  4.00  1.00            
ATOM   1546    N CYS A 206      22.545  20.694  -1.195  1.00  1.00            
ATOM   1547   CA CYS A 206      23.477  21.331  -0.327  1.00  1.00            
ATOM   1548   CB CYS A 206      23.979  20.428   0.813  1.00  1.00            
ATOM   1549   SG CYS A 206      22.626  19.881   1.898  1.00  1.00            
ATOM   1550    C CYS A 206      24.641  21.740  -1.165  1.00  1.00            
ATOM   1551    O CYS A 206      24.610  22.804  -1.781  1.00  1.00            
ATOM   1552    N SER A 207      25.677  20.877  -1.240  3.00  1.00            
ATOM   1553   CA SER A 207      26.864  21.197  -1.983  3.00  1.00            
ATOM   1554   CB SER A 207      26.690  21.106  -3.514  3.00  1.00            
ATOM   1555   OG SER A 207      25.753  22.067  -3.976  3.00  1.00            
ATOM   1556    C SER A 207      27.329  22.568  -1.606  3.00  1.00            
ATOM   1557    O SER A 207      27.052  23.547  -2.298  3.00  1.00            
ATOM   1558    N GLY A 208      28.061  22.659  -0.476  3.00  1.00            
ATOM   1559   CA GLY A 208      28.507  23.925   0.025  3.00  1.00            
ATOM   1560    C GLY A 208      27.954  24.083   1.398  3.00  1.00            
ATOM   1561    O GLY A 208      28.389  24.947   2.158  3.00  1.00            
ATOM   1562    N GLY A 209      26.968  23.243   1.749  1.00  1.00            
ATOM   1563   CA GLY A 209      26.449  23.282   3.080  1.00  1.00            
ATOM   1564    C GLY A 209      25.247  24.147   3.092  1.00  1.00            
ATOM   1565    O GLY A 209      25.055  25.003   2.230  1.00  1.00            
ATOM   1566    N CYS A 210      24.397  23.922   4.105  4.00  1.00            
ATOM   1567   CA CYS A 210      23.207  24.689   4.260  4.00  1.00            
ATOM   1568   CB CYS A 210      21.961  24.020   3.658  4.00  1.00            
ATOM   1569   SG CYS A 210      22.036  23.902   1.845  4.00  1.00            
ATOM   1570    C CYS A 210      22.970  24.792   5.735  4.00  1.00            
ATOM   1571    O CYS A 210      23.896  24.626   6.529  4.00  1.00            
ATOM   1572    N GLN A 211      21.722  25.104   6.145  4.00  1.00            
ATOM   1573   CA GLN A 211      21.423  25.165   7.549  4.00  1.00            
ATOM   1574   CB GLN A 211      21.028  26.558   8.057  4.00  1.00            
ATOM   1575   CG GLN A 211      22.192  27.551   8.022  4.00  1.00            
ATOM   1576   CD GLN A 211      21.761  28.787   8.792  4.00  1.00            
ATOM   1577  OE1 GLN A 211      20.719  28.794   9.446  4.00  1.00            
ATOM   1578  NE2 GLN A 211      22.591  29.862   8.728  4.00  1.00            
ATOM   1579    C GLN A 211      20.295  24.222   7.820  4.00  1.00            
ATOM   1580    O GLN A 211      19.517  23.906   6.921  4.00  1.00            
ATOM   1581    N ALA A 212      20.182  23.721   9.070  4.00  1.00            
ATOM   1582   CA ALA A 212      19.133  22.771   9.309  4.00  1.00            
ATOM   1583   CB ALA A 212      19.571  21.313   9.084  4.00  1.00            
ATOM   1584    C ALA A 212      18.641  22.856  10.701  4.00  1.00            
ATOM   1585    O ALA A 212      19.291  23.399  11.593  4.00  1.00            
ATOM   1586    N ILE A 213      17.425  22.322  10.891  4.00  1.00            
ATOM   1587   CA ILE A 213      16.854  22.293  12.193  4.00  1.00            
ATOM   1588   CB ILE A 213      15.609  23.118  12.306  4.00  1.00            
ATOM   1589  CG1 ILE A 213      15.891  24.574  11.917  4.00  1.00            
ATOM   1590  CG2 ILE A 213      15.058  22.953  13.733  4.00  1.00            
ATOM   1591  CD1 ILE A 213      14.621  25.403  11.723  4.00  1.00            
ATOM   1592    C ILE A 213      16.428  20.894  12.443  4.00  1.00            
ATOM   1593    O ILE A 213      15.763  20.282  11.610  4.00  1.00            
ATOM   1594    N VAL A 214      16.829  20.333  13.595  4.00  1.00            
ATOM   1595   CA VAL A 214      16.293  19.050  13.906  4.00  1.00            
ATOM   1596   CB VAL A 214      17.036  18.333  14.991  4.00  1.00            
ATOM   1597  CG1 VAL A 214      16.220  17.098  15.404  4.00  1.00            
ATOM   1598  CG2 VAL A 214      18.447  18.002  14.479  4.00  1.00            
ATOM   1599    C VAL A 214      14.947  19.377  14.433  4.00  1.00            
ATOM   1600    O VAL A 214      14.825  20.159  15.374  4.00  1.00            
ATOM   1601    N ASP A 215      13.880  18.819  13.840  1.00  1.00            
ATOM   1602   CA ASP A 215      12.652  19.282  14.387  1.00  1.00            
ATOM   1603   CB ASP A 215      11.943  20.322  13.508  1.00  1.00            
ATOM   1604   CG ASP A 215      11.055  21.157  14.413  1.00  1.00            
ATOM   1605  OD1 ASP A 215      10.195  20.573  15.115  1.00  1.00            
ATOM   1606  OD2 ASP A 215      11.221  22.404  14.420  1.00  1.00            
ATOM   1607    C ASP A 215      11.720  18.145  14.612  1.00  1.00            
ATOM   1608    O ASP A 215      11.319  17.454  13.677  1.00  1.00            
ATOM   1609    N THR A 216      11.379  17.909  15.892  3.00  1.00            
ATOM   1610   CA THR A 216      10.343  16.971  16.187  3.00  1.00            
ATOM   1611   CB THR A 216      10.489  16.323  17.528  3.00  1.00            
ATOM   1612  OG1 THR A 216      11.753  15.681  17.614  3.00  1.00            
ATOM   1613  CG2 THR A 216       9.369  15.281  17.681  3.00  1.00            
ATOM   1614    C THR A 216       9.165  17.890  16.194  3.00  1.00            
ATOM   1615    O THR A 216       9.225  18.963  16.791  3.00  1.00            
ATOM   1616    N GLY A 217       8.053  17.505  15.552  3.00  1.00            
ATOM   1617   CA GLY A 217       6.980  18.442  15.410  3.00  1.00            
ATOM   1618    C GLY A 217       6.607  18.485  13.951  3.00  1.00            
ATOM   1619    O GLY A 217       5.431  18.609  13.611  3.00  1.00            
ATOM   1620    N THR A 218       7.604  18.374  13.049  1.00  1.00            
ATOM   1621   CA THR A 218       7.397  18.527  11.631  1.00  1.00            
ATOM   1622   CB THR A 218       8.667  18.804  10.885  1.00  1.00            
ATOM   1623  OG1 THR A 218       9.533  17.689  10.985  1.00  1.00            
ATOM   1624  CG2 THR A 218       9.342  20.053  11.474  1.00  1.00            
ATOM   1625    C THR A 218       6.701  17.409  10.870  1.00  1.00            
ATOM   1626    O THR A 218       5.785  17.689  10.097  1.00  1.00            
ATOM   1627    N SER A 219       7.081  16.124  11.056  1.00  1.00            
ATOM   1628   CA SER A 219       6.567  15.022  10.255  1.00  1.00            
ATOM   1629   CB SER A 219       5.036  14.877  10.268  1.00  1.00            
ATOM   1630   OG SER A 219       4.616  14.317  11.503  1.00  1.00            
ATOM   1631    C SER A 219       7.022  15.088   8.828  1.00  1.00            
ATOM   1632    O SER A 219       6.375  14.509   7.958  1.00  1.00            
ATOM   1633    N LEU A 220       8.146  15.770   8.529  1.00  1.00            
ATOM   1634   CA LEU A 220       8.585  15.732   7.160  1.00  1.00            
ATOM   1635   CB LEU A 220       7.689  16.542   6.204  1.00  1.00            
ATOM   1636   CG LEU A 220       7.848  18.069   6.364  1.00  1.00            
ATOM   1637  CD1 LEU A 220       6.840  18.837   5.494  1.00  1.00            
ATOM   1638  CD2 LEU A 220       7.808  18.491   7.841  1.00  1.00            
ATOM   1639    C LEU A 220       9.950  16.353   7.060  1.00  1.00            
ATOM   1640    O LEU A 220      10.362  17.108   7.940  1.00  1.00            
ATOM   1641    N LEU A 221      10.698  16.028   5.979  4.00  1.00            
ATOM   1642   CA LEU A 221      11.959  16.678   5.736  4.00  1.00            
ATOM   1643   CB LEU A 221      13.081  15.725   5.269  4.00  1.00            
ATOM   1644   CG LEU A 221      14.500  16.346   5.273  4.00  1.00            
ATOM   1645  CD1 LEU A 221      15.553  15.329   4.806  4.00  1.00            
ATOM   1646  CD2 LEU A 221      14.581  17.662   4.477  4.00  1.00            
ATOM   1647    C LEU A 221      11.649  17.654   4.659  4.00  1.00            
ATOM   1648    O LEU A 221      11.336  17.275   3.531  4.00  1.00            
ATOM   1649    N THR A 222      11.719  18.952   4.995  4.00  1.00            
ATOM   1650   CA THR A 222      11.363  19.926   4.017  4.00  1.00            
ATOM   1651   CB THR A 222      10.345  20.923   4.486  4.00  1.00            
ATOM   1652  OG1 THR A 222       9.878  21.701   3.394  4.00  1.00            
ATOM   1653  CG2 THR A 222      11.003  21.833   5.534  4.00  1.00            
ATOM   1654    C THR A 222      12.583  20.690   3.672  4.00  1.00            
ATOM   1655    O THR A 222      13.461  20.907   4.506  4.00  1.00            
ATOM   1656    N GLY A 223      12.666  21.104   2.400  4.00  1.00            
ATOM   1657   CA GLY A 223      13.785  21.872   1.965  4.00  1.00            
ATOM   1658    C GLY A 223      13.241  22.870   0.995  4.00  1.00            
ATOM   1659    O GLY A 223      12.069  22.811   0.623  4.00  1.00            
ATOM   1660    N PRO A 224      14.065  23.787   0.577  1.00  1.00            
ATOM   1661   CA PRO A 224      13.656  24.792  -0.362  1.00  1.00            
ATOM   1662   CD PRO A 224      15.504  23.560   0.532  1.00  1.00            
ATOM   1663   CB PRO A 224      14.923  25.579  -0.678  1.00  1.00            
ATOM   1664   CG PRO A 224      16.021  24.504  -0.566  1.00  1.00            
ATOM   1665    C PRO A 224      13.171  24.040  -1.566  1.00  1.00            
ATOM   1666    O PRO A 224      13.581  22.894  -1.748  1.00  1.00            
ATOM   1667    N THR A 225      12.298  24.649  -2.390  2.00  1.00            
ATOM   1668   CA THR A 225      11.667  24.018  -3.522  2.00  1.00            
ATOM   1669   CB THR A 225      10.652  24.915  -4.175  2.00  1.00            
ATOM   1670  OG1 THR A 225       9.954  24.207  -5.189  2.00  1.00            
ATOM   1671  CG2 THR A 225      11.365  26.139  -4.772  2.00  1.00            
ATOM   1672    C THR A 225      12.639  23.591  -4.570  2.00  1.00            
ATOM   1673    O THR A 225      12.521  22.490  -5.104  2.00  1.00            
ATOM   1674    N SER A 226      13.620  24.441  -4.914  2.00  1.00            
ATOM   1675   CA SER A 226      14.521  24.049  -5.957  2.00  1.00            
ATOM   1676   CB SER A 226      15.609  25.100  -6.229  2.00  1.00            
ATOM   1677   OG SER A 226      15.021  26.309  -6.688  2.00  1.00            
ATOM   1678    C SER A 226      15.210  22.828  -5.480  2.00  1.00            
ATOM   1679    O SER A 226      15.331  21.835  -6.196  2.00  1.00            
ATOM   1680    N ALA A 227      15.646  22.882  -4.215  2.00  1.00            
ATOM   1681   CA ALA A 227      16.381  21.802  -3.658  2.00  1.00            
ATOM   1682   CB ALA A 227      16.872  22.093  -2.230  2.00  1.00            
ATOM   1683    C ALA A 227      15.541  20.576  -3.594  2.00  1.00            
ATOM   1684    O ALA A 227      15.981  19.486  -3.958  2.00  1.00            
ATOM   1685    N ILE A 228      14.289  20.734  -3.147  2.00  1.00            
ATOM   1686   CA ILE A 228      13.442  19.598  -2.979  2.00  1.00            
ATOM   1687   CB ILE A 228      12.108  19.945  -2.372  2.00  1.00            
ATOM   1688  CG1 ILE A 228      11.404  18.665  -1.903  2.00  1.00            
ATOM   1689  CG2 ILE A 228      11.283  20.764  -3.376  2.00  1.00            
ATOM   1690  CD1 ILE A 228      12.119  18.002  -0.731  2.00  1.00            
ATOM   1691    C ILE A 228      13.218  18.980  -4.313  2.00  1.00            
ATOM   1692    O ILE A 228      13.185  17.759  -4.452  2.00  1.00            
ATOM   1693    N ALA A 229      13.083  19.829  -5.342  2.00  1.00            
ATOM   1694   CA ALA A 229      12.789  19.360  -6.658  2.00  1.00            
ATOM   1695   CB ALA A 229      12.696  20.497  -7.688  2.00  1.00            
ATOM   1696    C ALA A 229      13.866  18.444  -7.105  2.00  1.00            
ATOM   1697    O ALA A 229      13.582  17.466  -7.788  2.00  1.00            
ATOM   1698    N ASN A 230      15.127  18.762  -6.772  2.00  1.00            
ATOM   1699   CA ASN A 230      16.241  17.964  -7.189  2.00  1.00            
ATOM   1700   CB ASN A 230      17.590  18.671  -6.961  2.00  1.00            
ATOM   1701   CG ASN A 230      17.690  19.822  -7.954  2.00  1.00            
ATOM   1702  OD1 ASN A 230      16.994  20.829  -7.832  2.00  1.00            
ATOM   1703  ND2 ASN A 230      18.587  19.672  -8.966  2.00  1.00            
ATOM   1704    C ASN A 230      16.298  16.632  -6.500  2.00  1.00            
ATOM   1705    O ASN A 230      16.661  15.635  -7.123  2.00  1.00            
ATOM   1706    N ILE A 231      16.001  16.567  -5.187  2.00  1.00            
ATOM   1707   CA ILE A 231      16.053  15.291  -4.526  2.00  1.00            
ATOM   1708   CB ILE A 231      15.858  15.385  -3.036  2.00  1.00            
ATOM   1709  CG1 ILE A 231      16.026  13.997  -2.393  2.00  1.00            
ATOM   1710  CG2 ILE A 231      14.506  16.057  -2.744  2.00  1.00            
ATOM   1711  CD1 ILE A 231      17.446  13.442  -2.497  2.00  1.00            
ATOM   1712    C ILE A 231      14.973  14.438  -5.100  2.00  1.00            
ATOM   1713    O ILE A 231      15.199  13.278  -5.438  2.00  1.00            
ATOM   1714    N GLN A 232      13.763  15.021  -5.259  2.00  1.00            
ATOM   1715   CA GLN A 232      12.696  14.373  -5.970  2.00  1.00            
ATOM   1716   CB GLN A 232      11.392  15.181  -6.009  2.00  1.00            
ATOM   1717   CG GLN A 232      10.331  14.538  -6.903  2.00  1.00            
ATOM   1718   CD GLN A 232       9.267  15.584  -7.197  2.00  1.00            
ATOM   1719  OE1 GLN A 232       8.691  16.179  -6.287  2.00  1.00            
ATOM   1720  NE2 GLN A 232       9.005  15.824  -8.510  2.00  1.00            
ATOM   1721    C GLN A 232      13.244  14.415  -7.374  2.00  1.00            
ATOM   1722    O GLN A 232      14.260  15.052  -7.635  2.00  1.00            
ATOM   1723    N SER A 233      12.641  13.723  -8.345  2.00  1.00            
ATOM   1724   CA SER A 233      13.211  13.770  -9.665  2.00  1.00            
ATOM   1725   CB SER A 233      13.428  15.190 -10.229  2.00  1.00            
ATOM   1726   OG SER A 233      13.993  15.116 -11.529  2.00  1.00            
ATOM   1727    C SER A 233      14.502  13.031  -9.684  2.00  1.00            
ATOM   1728    O SER A 233      15.179  12.966 -10.709  2.00  1.00            
ATOM   1729    N ASP A 234      14.871  12.433  -8.543  2.00  1.00            
ATOM   1730   CA ASP A 234      16.010  11.577  -8.530  2.00  1.00            
ATOM   1731   CB ASP A 234      17.112  12.001  -7.555  2.00  1.00            
ATOM   1732   CG ASP A 234      18.297  11.112  -7.894  2.00  1.00            
ATOM   1733  OD1 ASP A 234      18.932  11.361  -8.955  2.00  1.00            
ATOM   1734  OD2 ASP A 234      18.580  10.169  -7.108  2.00  1.00            
ATOM   1735    C ASP A 234      15.438  10.290  -8.015  2.00  1.00            
ATOM   1736    O ASP A 234      15.681   9.215  -8.559  2.00  1.00            
ATOM   1737    N ILE A 235      14.630  10.409  -6.937  2.00  1.00            
ATOM   1738   CA ILE A 235      13.924   9.329  -6.300  2.00  1.00            
ATOM   1739   CB ILE A 235      13.186   9.756  -5.065  2.00  1.00            
ATOM   1740  CG1 ILE A 235      12.464   8.553  -4.436  2.00  1.00            
ATOM   1741  CG2 ILE A 235      12.248  10.913  -5.438  2.00  1.00            
ATOM   1742  CD1 ILE A 235      11.689   8.903  -3.167  2.00  1.00            
ATOM   1743    C ILE A 235      12.892   8.804  -7.257  2.00  1.00            
ATOM   1744    O ILE A 235      12.719   7.593  -7.385  2.00  1.00            
ATOM   1745    N GLY A 236      12.200   9.704  -7.992  3.00  1.00            
ATOM   1746   CA GLY A 236      11.148   9.258  -8.864  3.00  1.00            
ATOM   1747    C GLY A 236       9.817   9.489  -8.203  3.00  1.00            
ATOM   1748    O GLY A 236       8.837   8.810  -8.509  3.00  1.00            
ATOM   1749    N ALA A 237       9.739  10.478  -7.289  1.00  1.00            
ATOM   1750   CA ALA A 237       8.524  10.725  -6.557  1.00  1.00            
ATOM   1751   CB ALA A 237       8.648  11.895  -5.565  1.00  1.00            
ATOM   1752    C ALA A 237       7.401  11.053  -7.490  1.00  1.00            
ATOM   1753    O ALA A 237       6.303  10.529  -7.338  1.00  1.00            
ATOM   1754    N SER A 238       7.614  11.925  -8.489  1.00  1.00            
ATOM   1755   CA SER A 238       6.534  12.218  -9.394  1.00  1.00            
ATOM   1756   CB SER A 238       5.990  10.986 -10.141  1.00  1.00            
ATOM   1757   OG SER A 238       4.940  11.368 -11.018  1.00  1.00            
ATOM   1758    C SER A 238       5.409  12.854  -8.647  1.00  1.00            
ATOM   1759    O SER A 238       5.382  12.896  -7.417  1.00  1.00            
ATOM   1760    N GLU A 239       4.453  13.423  -9.401  1.00  1.00            
ATOM   1761   CA GLU A 239       3.306  13.998  -8.778  1.00  1.00            
ATOM   1762   CB GLU A 239       3.375  15.529  -8.714  1.00  1.00            
ATOM   1763   CG GLU A 239       4.480  15.969  -7.747  1.00  1.00            
ATOM   1764   CD GLU A 239       4.780  17.444  -7.954  1.00  1.00            
ATOM   1765  OE1 GLU A 239       4.721  17.900  -9.127  1.00  1.00            
ATOM   1766  OE2 GLU A 239       5.080  18.132  -6.943  1.00  1.00            
ATOM   1767    C GLU A 239       2.128  13.546  -9.573  1.00  1.00            
ATOM   1768    O GLU A 239       2.146  13.575 -10.803  1.00  1.00            
ATOM   1769    N ASN A 240       1.077  13.077  -8.875  1.00  1.00            
ATOM   1770   CA ASN A 240      -0.081  12.587  -9.557  1.00  1.00            
ATOM   1771   CB ASN A 240      -0.751  11.386  -8.865  1.00  1.00            
ATOM   1772   CG ASN A 240      -1.525  10.575  -9.905  1.00  1.00            
ATOM   1773  OD1 ASN A 240      -1.803  11.037 -11.010  1.00  1.00            
ATOM   1774  ND2 ASN A 240      -1.876   9.313  -9.538  1.00  1.00            
ATOM   1775    C ASN A 240      -1.056  13.723  -9.605  1.00  1.00            
ATOM   1776    O ASN A 240      -0.745  14.841  -9.198  1.00  1.00            
ATOM   1777    N SER A 241      -2.268  13.455 -10.123  3.00  1.00            
ATOM   1778   CA SER A 241      -3.265  14.461 -10.342  3.00  1.00            
ATOM   1779   CB SER A 241      -4.532  13.905 -11.014  3.00  1.00            
ATOM   1780   OG SER A 241      -5.180  12.982 -10.150  3.00  1.00            
ATOM   1781    C SER A 241      -3.697  15.107  -9.065  3.00  1.00            
ATOM   1782    O SER A 241      -3.920  16.316  -9.032  3.00  1.00            
ATOM   1783    N ASP A 242      -3.817  14.336  -7.971  3.00  1.00            
ATOM   1784   CA ASP A 242      -4.259  14.939  -6.747  3.00  1.00            
ATOM   1785   CB ASP A 242      -4.389  13.959  -5.568  3.00  1.00            
ATOM   1786   CG ASP A 242      -5.691  13.198  -5.751  3.00  1.00            
ATOM   1787  OD1 ASP A 242      -6.403  13.491  -6.749  3.00  1.00            
ATOM   1788  OD2 ASP A 242      -6.000  12.328  -4.894  3.00  1.00            
ATOM   1789    C ASP A 242      -3.252  15.974  -6.392  3.00  1.00            
ATOM   1790    O ASP A 242      -3.569  16.980  -5.760  3.00  1.00            
ATOM   1791    N GLY A 243      -1.998  15.766  -6.827  1.00  1.00            
ATOM   1792   CA GLY A 243      -0.980  16.706  -6.484  1.00  1.00            
ATOM   1793    C GLY A 243      -0.109  16.028  -5.483  1.00  1.00            
ATOM   1794    O GLY A 243       0.890  16.584  -5.033  1.00  1.00            
ATOM   1795    N GLU A 244      -0.480  14.792  -5.101  1.00  1.00            
ATOM   1796   CA GLU A 244       0.305  14.045  -4.167  1.00  1.00            
ATOM   1797   CB GLU A 244      -0.452  12.860  -3.543  1.00  1.00            
ATOM   1798   CG GLU A 244      -1.637  13.274  -2.665  1.00  1.00            
ATOM   1799   CD GLU A 244      -2.296  12.014  -2.112  1.00  1.00            
ATOM   1800  OE1 GLU A 244      -1.640  11.304  -1.304  1.00  1.00            
ATOM   1801  OE2 GLU A 244      -3.466  11.745  -2.496  1.00  1.00            
ATOM   1802    C GLU A 244       1.477  13.478  -4.904  1.00  1.00            
ATOM   1803    O GLU A 244       1.420  13.267  -6.115  1.00  1.00            
ATOM   1804    N MET A 245       2.593  13.249  -4.182  1.00  1.00            
ATOM   1805   CA MET A 245       3.756  12.647  -4.768  1.00  1.00            
ATOM   1806   CB MET A 245       5.055  12.970  -4.013  1.00  1.00            
ATOM   1807   CG MET A 245       5.413  14.458  -4.019  1.00  1.00            
ATOM   1808   SD MET A 245       6.934  14.863  -3.112  1.00  1.00            
ATOM   1809   CE MET A 245       6.864  16.645  -3.454  1.00  1.00            
ATOM   1810    C MET A 245       3.539  11.172  -4.655  1.00  1.00            
ATOM   1811    O MET A 245       3.077  10.696  -3.621  1.00  1.00            
ATOM   1812    N VAL A 246       3.833  10.393  -5.717  4.00  1.00            
ATOM   1813   CA VAL A 246       3.603   8.986  -5.559  4.00  1.00            
ATOM   1814   CB VAL A 246       2.309   8.531  -6.170  4.00  1.00            
ATOM   1815  CG1 VAL A 246       1.151   9.196  -5.404  4.00  1.00            
ATOM   1816  CG2 VAL A 246       2.321   8.867  -7.672  4.00  1.00            
ATOM   1817    C VAL A 246       4.707   8.209  -6.207  4.00  1.00            
ATOM   1818    O VAL A 246       5.002   8.372  -7.389  4.00  1.00            
ATOM   1819    N ILE A 247       5.318   7.289  -5.436  4.00  1.00            
ATOM   1820   CA ILE A 247       6.390   6.475  -5.929  4.00  1.00            
ATOM   1821   CB ILE A 247       7.651   6.597  -5.122  4.00  1.00            
ATOM   1822  CG1 ILE A 247       8.808   5.855  -5.809  4.00  1.00            
ATOM   1823  CG2 ILE A 247       7.347   6.095  -3.700  4.00  1.00            
ATOM   1824  CD1 ILE A 247       9.202   6.450  -7.159  4.00  1.00            
ATOM   1825    C ILE A 247       5.929   5.061  -5.804  4.00  1.00            
ATOM   1826    O ILE A 247       5.135   4.734  -4.926  4.00  1.00            
ATOM   1827    N SER A 248       6.376   4.180  -6.716  1.00  1.00            
ATOM   1828   CA SER A 248       5.973   2.809  -6.618  1.00  1.00            
ATOM   1829   CB SER A 248       6.240   1.997  -7.898  1.00  1.00            
ATOM   1830   OG SER A 248       7.637   1.921  -8.143  1.00  1.00            
ATOM   1831    C SER A 248       6.793   2.189  -5.525  1.00  1.00            
ATOM   1832    O SER A 248       7.813   2.736  -5.109  1.00  1.00            
ATOM   1833    N CYS A 249       6.341   1.024  -5.024  3.00  1.00            
ATOM   1834   CA CYS A 249       6.975   0.302  -3.953  3.00  1.00            
ATOM   1835   CB CYS A 249       6.135  -0.902  -3.492  3.00  1.00            
ATOM   1836   SG CYS A 249       5.791  -2.072  -4.843  3.00  1.00            
ATOM   1837    C CYS A 249       8.316  -0.212  -4.376  3.00  1.00            
ATOM   1838    O CYS A 249       9.254  -0.231  -3.580  3.00  1.00            
ATOM   1839    N SER A 250       8.456  -0.625  -5.651  2.00  1.00            
ATOM   1840   CA SER A 250       9.690  -1.211  -6.096  2.00  1.00            
ATOM   1841   CB SER A 250       9.679  -1.605  -7.582  2.00  1.00            
ATOM   1842   OG SER A 250       8.759  -2.666  -7.793  2.00  1.00            
ATOM   1843    C SER A 250      10.775  -0.209  -5.891  2.00  1.00            
ATOM   1844    O SER A 250      11.950  -0.559  -5.801  2.00  1.00            
ATOM   1845    N SER A 251      10.396   1.074  -5.782  2.00  1.00            
ATOM   1846   CA SER A 251      11.353   2.125  -5.627  2.00  1.00            
ATOM   1847   CB SER A 251      10.685   3.504  -5.497  2.00  1.00            
ATOM   1848   OG SER A 251      11.672   4.512  -5.344  2.00  1.00            
ATOM   1849    C SER A 251      12.166   1.909  -4.387  2.00  1.00            
ATOM   1850    O SER A 251      13.385   2.068  -4.411  2.00  1.00            
ATOM   1851    N ILE A 252      11.526   1.518  -3.270  2.00  1.00            
ATOM   1852   CA ILE A 252      12.269   1.409  -2.047  2.00  1.00            
ATOM   1853   CB ILE A 252      11.405   1.056  -0.868  2.00  1.00            
ATOM   1854  CG1 ILE A 252      10.753  -0.324  -1.046  2.00  1.00            
ATOM   1855  CG2 ILE A 252      10.389   2.195  -0.678  2.00  1.00            
ATOM   1856  CD1 ILE A 252      10.116  -0.864   0.233  2.00  1.00            
ATOM   1857    C ILE A 252      13.324   0.369  -2.193  2.00  1.00            
ATOM   1858    O ILE A 252      14.481   0.594  -1.843  2.00  1.00            
ATOM   1859    N ASP A 253      12.959  -0.798  -2.743  2.00  1.00            
ATOM   1860   CA ASP A 253      13.918  -1.849  -2.863  2.00  1.00            
ATOM   1861   CB ASP A 253      13.281  -3.136  -3.422  2.00  1.00            
ATOM   1862   CG ASP A 253      14.292  -4.272  -3.358  2.00  1.00            
ATOM   1863  OD1 ASP A 253      15.224  -4.289  -4.206  2.00  1.00            
ATOM   1864  OD2 ASP A 253      14.147  -5.137  -2.452  2.00  1.00            
ATOM   1865    C ASP A 253      15.000  -1.389  -3.787  2.00  1.00            
ATOM   1866    O ASP A 253      16.185  -1.575  -3.516  2.00  1.00            
ATOM   1867    N SER A 254      14.609  -0.747  -4.901  2.00  1.00            
ATOM   1868   CA SER A 254      15.547  -0.345  -5.907  2.00  1.00            
ATOM   1869   CB SER A 254      14.854   0.183  -7.174  2.00  1.00            
ATOM   1870   OG SER A 254      14.116   1.360  -6.871  2.00  1.00            
ATOM   1871    C SER A 254      16.508   0.721  -5.448  2.00  1.00            
ATOM   1872    O SER A 254      17.721   0.533  -5.526  2.00  1.00            
ATOM   1873    N LEU A 255      15.998   1.860  -4.939  1.00  1.00            
ATOM   1874   CA LEU A 255      16.863   2.981  -4.652  1.00  1.00            
ATOM   1875   CB LEU A 255      16.140   4.327  -4.451  1.00  1.00            
ATOM   1876   CG LEU A 255      15.492   4.906  -5.721  1.00  1.00            
ATOM   1877  CD1 LEU A 255      16.546   5.160  -6.811  1.00  1.00            
ATOM   1878  CD2 LEU A 255      14.299   4.063  -6.196  1.00  1.00            
ATOM   1879    C LEU A 255      17.667   2.752  -3.405  1.00  1.00            
ATOM   1880    O LEU A 255      17.322   1.981  -2.511  1.00  1.00            
ATOM   1881    N PRO A 256      18.795   3.427  -3.413  1.00  1.00            
ATOM   1882   CA PRO A 256      19.746   3.412  -2.322  1.00  1.00            
ATOM   1883   CD PRO A 256      19.424   3.737  -4.680  1.00  1.00            
ATOM   1884   CB PRO A 256      21.115   3.620  -2.967  1.00  1.00            
ATOM   1885   CG PRO A 256      20.808   4.292  -4.311  1.00  1.00            
ATOM   1886    C PRO A 256      19.444   4.473  -1.314  1.00  1.00            
ATOM   1887    O PRO A 256      18.528   5.265  -1.538  1.00  1.00            
ATOM   1888    N ASP A 257      20.212   4.512  -0.198  1.00  1.00            
ATOM   1889   CA ASP A 257      19.996   5.463   0.857  1.00  1.00            
ATOM   1890   CB ASP A 257      20.596   5.033   2.208  1.00  1.00            
ATOM   1891   CG ASP A 257      22.103   4.892   2.053  1.00  1.00            
ATOM   1892  OD1 ASP A 257      22.590   4.989   0.894  1.00  1.00            
ATOM   1893  OD2 ASP A 257      22.785   4.675   3.089  1.00  1.00            
ATOM   1894    C ASP A 257      20.532   6.809   0.499  1.00  1.00            
ATOM   1895    O ASP A 257      21.323   6.965  -0.430  1.00  1.00            
ATOM   1896    N ILE A 258      20.066   7.827   1.252  4.00  1.00            
ATOM   1897   CA ILE A 258      20.465   9.194   1.084  4.00  1.00            
ATOM   1898   CB ILE A 258      19.300  10.143   1.058  4.00  1.00            
ATOM   1899  CG1 ILE A 258      18.371   9.843  -0.133  4.00  1.00            
ATOM   1900  CG2 ILE A 258      19.850  11.578   1.066  4.00  1.00            
ATOM   1901  CD1 ILE A 258      19.035  10.020  -1.497  4.00  1.00            
ATOM   1902    C ILE A 258      21.269   9.535   2.304  4.00  1.00            
ATOM   1903    O ILE A 258      20.794   9.353   3.425  4.00  1.00            
ATOM   1904    N VAL A 259      22.516  10.029   2.138  4.00  1.00            
ATOM   1905   CA VAL A 259      23.290  10.311   3.315  4.00  1.00            
ATOM   1906   CB VAL A 259      24.684   9.764   3.299  4.00  1.00            
ATOM   1907  CG1 VAL A 259      24.597   8.230   3.345  4.00  1.00            
ATOM   1908  CG2 VAL A 259      25.407  10.305   2.060  4.00  1.00            
ATOM   1909    C VAL A 259      23.356  11.789   3.557  4.00  1.00            
ATOM   1910    O VAL A 259      23.670  12.569   2.659  4.00  1.00            
ATOM   1911    N PHE A 260      23.033  12.203   4.803  4.00  1.00            
ATOM   1912   CA PHE A 260      23.135  13.574   5.214  4.00  1.00            
ATOM   1913   CB PHE A 260      22.011  14.029   6.161  4.00  1.00            
ATOM   1914   CG PHE A 260      20.735  13.962   5.393  4.00  1.00            
ATOM   1915  CD1 PHE A 260      20.065  12.767   5.266  4.00  1.00            
ATOM   1916  CD2 PHE A 260      20.210  15.087   4.799  4.00  1.00            
ATOM   1917  CE1 PHE A 260      18.887  12.698   4.557  4.00  1.00            
ATOM   1918  CE2 PHE A 260      19.032  15.021   4.091  4.00  1.00            
ATOM   1919   CZ PHE A 260      18.366  13.826   3.969  4.00  1.00            
ATOM   1920    C PHE A 260      24.428  13.641   5.968  4.00  1.00            
ATOM   1921    O PHE A 260      24.571  13.012   7.015  4.00  1.00            
ATOM   1922    N THR A 261      25.415  14.403   5.450  4.00  1.00            
ATOM   1923   CA THR A 261      26.695  14.455   6.101  4.00  1.00            
ATOM   1924   CB THR A 261      27.834  14.725   5.158  4.00  1.00            
ATOM   1925  OG1 THR A 261      29.072  14.689   5.853  4.00  1.00            
ATOM   1926  CG2 THR A 261      27.623  16.082   4.482  4.00  1.00            
ATOM   1927    C THR A 261      26.642  15.519   7.134  4.00  1.00            
ATOM   1928    O THR A 261      26.109  16.603   6.903  4.00  1.00            
ATOM   1929    N ILE A 262      27.168  15.214   8.333  4.00  1.00            
ATOM   1930   CA ILE A 262      27.100  16.185   9.378  4.00  1.00            
ATOM   1931   CB ILE A 262      26.067  15.833  10.409  4.00  1.00            
ATOM   1932  CG1 ILE A 262      26.042  16.894  11.517  4.00  1.00            
ATOM   1933  CG2 ILE A 262      26.344  14.404  10.908  4.00  1.00            
ATOM   1934  CD1 ILE A 262      25.593  18.265  11.032  4.00  1.00            
ATOM   1935    C ILE A 262      28.392  16.315  10.103  4.00  1.00            
ATOM   1936    O ILE A 262      28.907  15.343  10.656  4.00  1.00            
ATOM   1937    N ASP A 263      28.938  17.550  10.091  3.00  1.00            
ATOM   1938   CA ASP A 263      30.094  17.932  10.849  3.00  1.00            
ATOM   1939   CB ASP A 263      29.797  18.112  12.346  3.00  1.00            
ATOM   1940   CG ASP A 263      28.950  19.372  12.478  3.00  1.00            
ATOM   1941  OD1 ASP A 263      28.970  20.192  11.521  3.00  1.00            
ATOM   1942  OD2 ASP A 263      28.282  19.530  13.532  3.00  1.00            
ATOM   1943    C ASP A 263      31.155  16.883  10.675  3.00  1.00            
ATOM   1944    O ASP A 263      31.948  16.647  11.586  3.00  1.00            
ATOM   1945    N GLY A 264      31.205  16.225   9.496  3.00  1.00            
ATOM   1946   CA GLY A 264      32.259  15.277   9.250  3.00  1.00            
ATOM   1947    C GLY A 264      31.835  13.834   9.359  3.00  1.00            
ATOM   1948    O GLY A 264      32.592  12.954   8.949  3.00  1.00            
ATOM   1949    N VAL A 265      30.643  13.519   9.908  4.00  1.00            
ATOM   1950   CA VAL A 265      30.265  12.126   9.972  4.00  1.00            
ATOM   1951   CB VAL A 265      29.869  11.675  11.348  4.00  1.00            
ATOM   1952  CG1 VAL A 265      29.372  10.221  11.272  4.00  1.00            
ATOM   1953  CG2 VAL A 265      31.075  11.867  12.282  4.00  1.00            
ATOM   1954    C VAL A 265      29.092  11.968   9.065  4.00  1.00            
ATOM   1955    O VAL A 265      28.253  12.859   8.948  4.00  1.00            
ATOM   1956    N GLN A 266      29.013  10.815   8.379  4.00  1.00            
ATOM   1957   CA GLN A 266      27.978  10.624   7.410  4.00  1.00            
ATOM   1958   CB GLN A 266      28.419   9.729   6.234  4.00  1.00            
ATOM   1959   CG GLN A 266      27.359   9.538   5.146  4.00  1.00            
ATOM   1960   CD GLN A 266      27.951   8.648   4.060  4.00  1.00            
ATOM   1961  OE1 GLN A 266      27.396   8.528   2.970  4.00  1.00            
ATOM   1962  NE2 GLN A 266      29.116   8.010   4.360  4.00  1.00            
ATOM   1963    C GLN A 266      26.789   9.978   8.051  4.00  1.00            
ATOM   1964    O GLN A 266      26.934   9.179   8.974  4.00  1.00            
ATOM   1965    N TYR A 267      25.564  10.333   7.593  4.00  1.00            
ATOM   1966   CA TYR A 267      24.421   9.688   8.182  4.00  1.00            
ATOM   1967   CB TYR A 267      23.614  10.584   9.129  4.00  1.00            
ATOM   1968   CG TYR A 267      22.868   9.663  10.033  4.00  1.00            
ATOM   1969  CD1 TYR A 267      23.494   9.199  11.167  4.00  1.00            
ATOM   1970  CD2 TYR A 267      21.584   9.249   9.764  4.00  1.00            
ATOM   1971  CE1 TYR A 267      22.853   8.347  12.033  4.00  1.00            
ATOM   1972  CE2 TYR A 267      20.937   8.395  10.628  4.00  1.00            
ATOM   1973   CZ TYR A 267      21.569   7.944  11.764  4.00  1.00            
ATOM   1974   OH TYR A 267      20.905   7.069  12.649  4.00  1.00            
ATOM   1975    C TYR A 267      23.509   9.240   7.092  4.00  1.00            
ATOM   1976    O TYR A 267      23.199   9.969   6.153  4.00  1.00            
ATOM   1977    N PRO A 268      23.113   8.008   7.203  4.00  1.00            
ATOM   1978   CA PRO A 268      22.215   7.447   6.226  4.00  1.00            
ATOM   1979   CD PRO A 268      24.055   7.026   7.701  4.00  1.00            
ATOM   1980   CB PRO A 268      22.672   5.998   6.019  4.00  1.00            
ATOM   1981   CG PRO A 268      23.477   5.670   7.285  4.00  1.00            
ATOM   1982    C PRO A 268      20.758   7.531   6.541  4.00  1.00            
ATOM   1983    O PRO A 268      20.401   7.748   7.699  4.00  1.00            
ATOM   1984    N LEU A 269      19.909   7.373   5.500  4.00  1.00            
ATOM   1985   CA LEU A 269      18.479   7.233   5.595  4.00  1.00            
ATOM   1986   CB LEU A 269      17.673   8.523   5.371  4.00  1.00            
ATOM   1987   CG LEU A 269      17.745   9.494   6.562  4.00  1.00            
ATOM   1988  CD1 LEU A 269      16.891  10.749   6.314  4.00  1.00            
ATOM   1989  CD2 LEU A 269      17.380   8.777   7.872  4.00  1.00            
ATOM   1990    C LEU A 269      18.115   6.269   4.519  4.00  1.00            
ATOM   1991    O LEU A 269      18.534   6.424   3.372  4.00  1.00            
ATOM   1992    N SER A 270      17.337   5.229   4.863  1.00  1.00            
ATOM   1993   CA SER A 270      17.004   4.251   3.873  1.00  1.00            
ATOM   1994   CB SER A 270      16.604   2.888   4.465  1.00  1.00            
ATOM   1995   OG SER A 270      17.708   2.311   5.147  1.00  1.00            
ATOM   1996    C SER A 270      15.870   4.751   3.074  1.00  1.00            
ATOM   1997    O SER A 270      15.200   5.718   3.427  1.00  1.00            
ATOM   1998    N PRO A 271      15.732   4.120   1.945  2.00  1.00            
ATOM   1999   CA PRO A 271      14.628   4.330   1.063  2.00  1.00            
ATOM   2000   CD PRO A 271      16.818   3.387   1.322  2.00  1.00            
ATOM   2001   CB PRO A 271      15.008   3.653  -0.256  2.00  1.00            
ATOM   2002   CG PRO A 271      16.157   2.699   0.118  2.00  1.00            
ATOM   2003    C PRO A 271      13.448   3.714   1.747  2.00  1.00            
ATOM   2004    O PRO A 271      12.329   4.037   1.361  2.00  1.00            
ATOM   2005    N SER A 272      13.655   2.818   2.741  2.00  1.00            
ATOM   2006   CA SER A 272      12.539   2.327   3.510  2.00  1.00            
ATOM   2007   CB SER A 272      12.941   1.320   4.601  2.00  1.00            
ATOM   2008   OG SER A 272      13.451   0.131   4.015  2.00  1.00            
ATOM   2009    C SER A 272      12.031   3.541   4.211  2.00  1.00            
ATOM   2010    O SER A 272      10.840   3.851   4.181  2.00  1.00            
ATOM   2011    N ALA A 273      12.968   4.284   4.838  2.00  1.00            
ATOM   2012   CA ALA A 273      12.696   5.563   5.426  2.00  1.00            
ATOM   2013   CB ALA A 273      13.821   6.096   6.331  2.00  1.00            
ATOM   2014    C ALA A 273      12.633   6.432   4.219  2.00  1.00            
ATOM   2015    O ALA A 273      12.708   5.939   3.101  2.00  1.00            
ATOM   2016    N TYR A 274      12.381   7.734   4.360  2.00  1.00            
ATOM   2017   CA TYR A 274      12.449   8.505   3.156  2.00  1.00            
ATOM   2018   CB TYR A 274      13.829   8.342   2.466  2.00  1.00            
ATOM   2019   CG TYR A 274      13.900   9.060   1.164  2.00  1.00            
ATOM   2020  CD1 TYR A 274      14.065  10.422   1.125  2.00  1.00            
ATOM   2021  CD2 TYR A 274      13.826   8.366  -0.022  2.00  1.00            
ATOM   2022  CE1 TYR A 274      14.141  11.085  -0.075  2.00  1.00            
ATOM   2023  CE2 TYR A 274      13.903   9.027  -1.225  2.00  1.00            
ATOM   2024   CZ TYR A 274      14.059  10.390  -1.253  2.00  1.00            
ATOM   2025   OH TYR A 274      14.137  11.073  -2.485  2.00  1.00            
ATOM   2026    C TYR A 274      11.315   8.117   2.221  2.00  1.00            
ATOM   2027    O TYR A 274      11.192   8.665   1.126  2.00  1.00            
ATOM   2028    N ILE A 275      10.429   7.179   2.632  4.00  1.00            
ATOM   2029   CA ILE A 275       9.274   6.824   1.840  4.00  1.00            
ATOM   2030   CB ILE A 275       9.447   5.618   0.951  4.00  1.00            
ATOM   2031  CG1 ILE A 275       9.636   4.306   1.741  4.00  1.00            
ATOM   2032  CG2 ILE A 275      10.602   5.941  -0.011  4.00  1.00            
ATOM   2033  CD1 ILE A 275       8.351   3.648   2.253  4.00  1.00            
ATOM   2034    C ILE A 275       8.189   6.519   2.825  4.00  1.00            
ATOM   2035    O ILE A 275       8.473   6.160   3.966  4.00  1.00            
ATOM   2036    N LEU A 276       6.911   6.669   2.427  4.00  1.00            
ATOM   2037   CA LEU A 276       5.863   6.324   3.346  4.00  1.00            
ATOM   2038   CB LEU A 276       4.927   7.493   3.700  4.00  1.00            
ATOM   2039   CG LEU A 276       5.606   8.619   4.501  4.00  1.00            
ATOM   2040  CD1 LEU A 276       6.048   8.139   5.893  4.00  1.00            
ATOM   2041  CD2 LEU A 276       6.746   9.258   3.697  4.00  1.00            
ATOM   2042    C LEU A 276       5.029   5.279   2.703  4.00  1.00            
ATOM   2043    O LEU A 276       4.724   5.362   1.515  4.00  1.00            
ATOM   2044    N GLN A 277       4.657   4.239   3.471  4.00  1.00            
ATOM   2045   CA GLN A 277       3.825   3.250   2.871  4.00  1.00            
ATOM   2046   CB GLN A 277       4.509   1.872   2.738  4.00  1.00            
ATOM   2047   CG GLN A 277       4.825   1.168   4.060  4.00  1.00            
ATOM   2048   CD GLN A 277       3.680   0.214   4.359  4.00  1.00            
ATOM   2049  OE1 GLN A 277       2.765   0.053   3.553  4.00  1.00            
ATOM   2050  NE2 GLN A 277       3.740  -0.458   5.540  4.00  1.00            
ATOM   2051    C GLN A 277       2.586   3.129   3.689  4.00  1.00            
ATOM   2052    O GLN A 277       2.600   2.684   4.836  4.00  1.00            
ATOM   2053    N ASP A 278       1.471   3.568   3.090  4.00  1.00            
ATOM   2054   CA ASP A 278       0.182   3.427   3.682  4.00  1.00            
ATOM   2055   CB ASP A 278      -0.850   4.441   3.161  4.00  1.00            
ATOM   2056   CG ASP A 278      -0.522   5.827   3.688  4.00  1.00            
ATOM   2057  OD1 ASP A 278      -0.352   5.969   4.927  4.00  1.00            
ATOM   2058  OD2 ASP A 278      -0.440   6.767   2.852  4.00  1.00            
ATOM   2059    C ASP A 278      -0.260   2.117   3.154  4.00  1.00            
ATOM   2060    O ASP A 278       0.539   1.197   2.981  4.00  1.00            
ATOM   2061    N ASP A 279      -1.566   1.992   2.898  3.00  1.00            
ATOM   2062   CA ASP A 279      -2.002   0.768   2.323  3.00  1.00            
ATOM   2063   CB ASP A 279      -3.503   0.507   2.549  3.00  1.00            
ATOM   2064   CG ASP A 279      -3.854  -0.903   2.092  3.00  1.00            
ATOM   2065  OD1 ASP A 279      -3.070  -1.494   1.302  3.00  1.00            
ATOM   2066  OD2 ASP A 279      -4.921  -1.408   2.533  3.00  1.00            
ATOM   2067    C ASP A 279      -1.766   0.878   0.857  3.00  1.00            
ATOM   2068    O ASP A 279      -2.563   1.458   0.122  3.00  1.00            
ATOM   2069    N ASP A 280      -0.637   0.308   0.407  3.00  1.00            
ATOM   2070   CA ASP A 280      -0.281   0.328  -0.975  3.00  1.00            
ATOM   2071   CB ASP A 280      -1.209  -0.522  -1.858  3.00  1.00            
ATOM   2072   CG ASP A 280      -0.931  -1.980  -1.513  3.00  1.00            
ATOM   2073  OD1 ASP A 280       0.041  -2.227  -0.750  3.00  1.00            
ATOM   2074  OD2 ASP A 280      -1.687  -2.862  -1.999  3.00  1.00            
ATOM   2075    C ASP A 280      -0.268   1.738  -1.463  3.00  1.00            
ATOM   2076    O ASP A 280      -0.674   2.021  -2.590  3.00  1.00            
ATOM   2077    N SER A 281       0.200   2.669  -0.612  4.00  1.00            
ATOM   2078   CA SER A 281       0.365   4.022  -1.045  4.00  1.00            
ATOM   2079   CB SER A 281      -0.552   5.035  -0.337  4.00  1.00            
ATOM   2080   OG SER A 281      -1.903   4.828  -0.723  4.00  1.00            
ATOM   2081    C SER A 281       1.771   4.379  -0.691  4.00  1.00            
ATOM   2082    O SER A 281       2.199   4.181   0.446  4.00  1.00            
ATOM   2083    N CYS A 282       2.543   4.897  -1.663  4.00  1.00            
ATOM   2084   CA CYS A 282       3.891   5.258  -1.341  4.00  1.00            
ATOM   2085   CB CYS A 282       4.949   4.549  -2.201  4.00  1.00            
ATOM   2086   SG CYS A 282       4.961   2.749  -1.945  4.00  1.00            
ATOM   2087    C CYS A 282       4.016   6.722  -1.569  4.00  1.00            
ATOM   2088    O CYS A 282       3.602   7.243  -2.604  4.00  1.00            
ATOM   2089    N THR A 283       4.586   7.428  -0.578  4.00  1.00            
ATOM   2090   CA THR A 283       4.753   8.843  -0.688  4.00  1.00            
ATOM   2091   CB THR A 283       3.939   9.613   0.310  4.00  1.00            
ATOM   2092  OG1 THR A 283       4.334   9.272   1.632  4.00  1.00            
ATOM   2093  CG2 THR A 283       2.453   9.280   0.097  4.00  1.00            
ATOM   2094    C THR A 283       6.182   9.125  -0.389  4.00  1.00            
ATOM   2095    O THR A 283       6.887   8.285   0.166  4.00  1.00            
ATOM   2096    N SER A 284       6.658  10.319  -0.775  4.00  1.00            
ATOM   2097   CA SER A 284       8.014  10.644  -0.473  4.00  1.00            
ATOM   2098   CB SER A 284       8.740  11.412  -1.594  4.00  1.00            
ATOM   2099   OG SER A 284       8.867  10.599  -2.751  4.00  1.00            
ATOM   2100    C SER A 284       7.965  11.546   0.708  4.00  1.00            
ATOM   2101    O SER A 284       7.094  12.407   0.822  4.00  1.00            
ATOM   2102    N GLY A 285       8.914  11.352   1.634  1.00  1.00            
ATOM   2103   CA GLY A 285       8.917  12.107   2.843  1.00  1.00            
ATOM   2104    C GLY A 285       9.146  13.552   2.567  1.00  1.00            
ATOM   2105    O GLY A 285       8.525  14.422   3.175  1.00  1.00            
ATOM   2106    N PHE A 286      10.045  13.844   1.621  4.00  1.00            
ATOM   2107   CA PHE A 286      10.443  15.196   1.401  4.00  1.00            
ATOM   2108   CB PHE A 286      11.554  15.323   0.344  4.00  1.00            
ATOM   2109   CG PHE A 286      12.847  14.916   0.969  4.00  1.00            
ATOM   2110  CD1 PHE A 286      13.076  13.613   1.341  4.00  1.00            
ATOM   2111  CD2 PHE A 286      13.846  15.845   1.157  4.00  1.00            
ATOM   2112  CE1 PHE A 286      14.276  13.254   1.911  4.00  1.00            
ATOM   2113  CE2 PHE A 286      15.047  15.486   1.724  4.00  1.00            
ATOM   2114   CZ PHE A 286      15.263  14.185   2.105  4.00  1.00            
ATOM   2115    C PHE A 286       9.302  16.059   1.002  4.00  1.00            
ATOM   2116    O PHE A 286       8.389  15.650   0.284  4.00  1.00            
ATOM   2117    N GLU A 287       9.343  17.299   1.521  4.00  1.00            
ATOM   2118   CA GLU A 287       8.361  18.291   1.225  4.00  1.00            
ATOM   2119   CB GLU A 287       7.490  18.677   2.433  4.00  1.00            
ATOM   2120   CG GLU A 287       6.504  17.577   2.833  4.00  1.00            
ATOM   2121   CD GLU A 287       5.400  17.546   1.785  4.00  1.00            
ATOM   2122  OE1 GLU A 287       5.733  17.561   0.570  4.00  1.00            
ATOM   2123  OE2 GLU A 287       4.205  17.517   2.187  4.00  1.00            
ATOM   2124    C GLU A 287       9.093  19.497   0.770  4.00  1.00            
ATOM   2125    O GLU A 287      10.226  19.742   1.184  4.00  1.00            
ATOM   2126    N GLY A 288       8.467  20.280  -0.125  4.00  1.00            
ATOM   2127   CA GLY A 288       9.143  21.447  -0.583  4.00  1.00            
ATOM   2128    C GLY A 288       8.508  22.601   0.092  4.00  1.00            
ATOM   2129    O GLY A 288       7.342  22.918  -0.141  4.00  1.00            
ATOM   2130    N MET A 289       9.285  23.268   0.957  1.00  1.00            
ATOM   2131   CA MET A 289       8.743  24.388   1.644  1.00  1.00            
ATOM   2132   CB MET A 289       8.290  24.052   3.075  1.00  1.00            
ATOM   2133   CG MET A 289       7.565  25.196   3.784  1.00  1.00            
ATOM   2134   SD MET A 289       6.937  24.766   5.434  1.00  1.00            
ATOM   2135   CE MET A 289       6.208  26.399   5.740  1.00  1.00            
ATOM   2136    C MET A 289       9.823  25.396   1.734  1.00  1.00            
ATOM   2137    O MET A 289      10.991  25.060   1.923  1.00  1.00            
ATOM   2138    N ASP A 290       9.451  26.674   1.587  1.00  1.00            
ATOM   2139   CA ASP A 290      10.451  27.683   1.646  1.00  1.00            
ATOM   2140   CB ASP A 290      10.305  28.772   0.570  1.00  1.00            
ATOM   2141   CG ASP A 290      10.775  28.199  -0.758  1.00  1.00            
ATOM   2142  OD1 ASP A 290      11.721  27.366  -0.736  1.00  1.00            
ATOM   2143  OD2 ASP A 290      10.199  28.586  -1.811  1.00  1.00            
ATOM   2144    C ASP A 290      10.345  28.370   2.973  1.00  1.00            
ATOM   2145    O ASP A 290       9.383  29.090   3.236  1.00  1.00            
ATOM   2146    N VAL A 291      11.336  28.141   3.860  1.00  1.00            
ATOM   2147   CA VAL A 291      11.351  28.824   5.114  1.00  1.00            
ATOM   2148   CB VAL A 291      11.494  27.887   6.293  1.00  1.00            
ATOM   2149  CG1 VAL A 291      12.736  27.002   6.099  1.00  1.00            
ATOM   2150  CG2 VAL A 291      11.519  28.726   7.580  1.00  1.00            
ATOM   2151    C VAL A 291      12.509  29.751   5.074  1.00  1.00            
ATOM   2152    O VAL A 291      13.675  29.364   5.088  1.00  1.00            
ATOM   2153    N PRO A 292      12.186  30.997   4.974  4.00  1.00            
ATOM   2154   CA PRO A 292      13.228  31.969   4.935  4.00  1.00            
ATOM   2155   CD PRO A 292      11.024  31.417   4.209  4.00  1.00            
ATOM   2156   CB PRO A 292      12.673  33.180   4.179  4.00  1.00            
ATOM   2157   CG PRO A 292      11.150  32.945   4.149  4.00  1.00            
ATOM   2158    C PRO A 292      13.677  32.261   6.308  4.00  1.00            
ATOM   2159    O PRO A 292      12.851  32.270   7.219  4.00  1.00            
ATOM   2160    N THR A 293      14.976  32.498   6.484  1.00  1.00            
ATOM   2161   CA THR A 293      15.417  32.940   7.757  1.00  1.00            
ATOM   2162   CB THR A 293      16.008  31.878   8.651  1.00  1.00            
ATOM   2163  OG1 THR A 293      16.125  32.372   9.977  1.00  1.00            
ATOM   2164  CG2 THR A 293      17.388  31.459   8.141  1.00  1.00            
ATOM   2165    C THR A 293      16.417  33.987   7.445  1.00  1.00            
ATOM   2166    O THR A 293      16.832  34.115   6.294  1.00  1.00            
ATOM   2167    N SER A 294      16.796  34.799   8.442  1.00  1.00            
ATOM   2168   CA SER A 294      17.750  35.812   8.133  1.00  1.00            
ATOM   2169   CB SER A 294      18.117  36.682   9.346  1.00  1.00            
ATOM   2170   OG SER A 294      16.978  37.402   9.793  1.00  1.00            
ATOM   2171    C SER A 294      18.970  35.080   7.699  1.00  1.00            
ATOM   2172    O SER A 294      19.720  35.538   6.840  1.00  1.00            
ATOM   2173    N SER A 295      19.174  33.889   8.293  1.00  1.00            
ATOM   2174   CA SER A 295      20.314  33.082   7.988  1.00  1.00            
ATOM   2175   CB SER A 295      20.359  31.789   8.817  1.00  1.00            
ATOM   2176   OG SER A 295      20.507  32.101  10.195  1.00  1.00            
ATOM   2177    C SER A 295      20.304  32.673   6.544  1.00  1.00            
ATOM   2178    O SER A 295      21.104  33.161   5.746  1.00  1.00            
ATOM   2179    N GLY A 296      19.369  31.776   6.170  1.00  1.00            
ATOM   2180   CA GLY A 296      19.302  31.261   4.833  1.00  1.00            
ATOM   2181    C GLY A 296      18.153  30.306   4.778  1.00  1.00            
ATOM   2182    O GLY A 296      17.478  30.076   5.781  1.00  1.00            
ATOM   2183    N GLU A 297      17.903  29.708   3.596  4.00  1.00            
ATOM   2184   CA GLU A 297      16.811  28.783   3.493  4.00  1.00            
ATOM   2185   CB GLU A 297      16.655  28.164   2.089  4.00  1.00            
ATOM   2186   CG GLU A 297      16.186  29.166   1.028  4.00  1.00            
ATOM   2187   CD GLU A 297      17.364  30.035   0.604  4.00  1.00            
ATOM   2188  OE1 GLU A 297      18.402  29.463   0.175  4.00  1.00            
ATOM   2189  OE2 GLU A 297      17.238  31.284   0.699  4.00  1.00            
ATOM   2190    C GLU A 297      17.109  27.694   4.474  4.00  1.00            
ATOM   2191    O GLU A 297      18.240  27.221   4.565  4.00  1.00            
ATOM   2192    N LEU A 298      16.093  27.289   5.261  1.00  1.00            
ATOM   2193   CA LEU A 298      16.298  26.290   6.269  1.00  1.00            
ATOM   2194   CB LEU A 298      15.406  26.439   7.518  1.00  1.00            
ATOM   2195   CG LEU A 298      15.739  27.654   8.405  1.00  1.00            
ATOM   2196  CD1 LEU A 298      14.811  27.719   9.629  1.00  1.00            
ATOM   2197  CD2 LEU A 298      17.225  27.667   8.799  1.00  1.00            
ATOM   2198    C LEU A 298      16.002  24.948   5.699  1.00  1.00            
ATOM   2199    O LEU A 298      15.499  24.806   4.585  1.00  1.00            
ATOM   2200    N TRP A 299      16.373  23.925   6.485  4.00  1.00            
ATOM   2201   CA TRP A 299      16.192  22.538   6.187  4.00  1.00            
ATOM   2202   CB TRP A 299      17.569  21.896   5.936  4.00  1.00            
ATOM   2203   CG TRP A 299      17.620  20.428   5.605  4.00  1.00            
ATOM   2204  CD2 TRP A 299      17.736  19.897   4.275  4.00  1.00            
ATOM   2205  CD1 TRP A 299      17.646  19.360   6.453  4.00  1.00            
ATOM   2206  NE1 TRP A 299      17.773  18.195   5.735  4.00  1.00            
ATOM   2207  CE2 TRP A 299      17.830  18.511   4.394  4.00  1.00            
ATOM   2208  CE3 TRP A 299      17.770  20.514   3.055  4.00  1.00            
ATOM   2209  CZ2 TRP A 299      17.961  17.718   3.290  4.00  1.00            
ATOM   2210  CZ3 TRP A 299      17.895  19.707   1.944  4.00  1.00            
ATOM   2211  CH2 TRP A 299      17.988  18.336   2.060  4.00  1.00            
ATOM   2212    C TRP A 299      15.649  21.958   7.467  4.00  1.00            
ATOM   2213    O TRP A 299      16.152  22.272   8.544  4.00  1.00            
ATOM   2214    N ILE A 300      14.602  21.109   7.406  4.00  1.00            
ATOM   2215   CA ILE A 300      14.096  20.583   8.646  4.00  1.00            
ATOM   2216   CB ILE A 300      12.653  20.948   8.905  4.00  1.00            
ATOM   2217  CG1 ILE A 300      12.258  20.682  10.368  4.00  1.00            
ATOM   2218  CG2 ILE A 300      11.762  20.225   7.883  4.00  1.00            
ATOM   2219  CD1 ILE A 300      12.260  19.208  10.769  4.00  1.00            
ATOM   2220    C ILE A 300      14.248  19.082   8.603  4.00  1.00            
ATOM   2221    O ILE A 300      13.810  18.426   7.660  4.00  1.00            
ATOM   2222    N LEU A 301      14.926  18.493   9.612  4.00  1.00            
ATOM   2223   CA LEU A 301      14.990  17.057   9.686  4.00  1.00            
ATOM   2224   CB LEU A 301      16.305  16.507  10.271  4.00  1.00            
ATOM   2225   CG LEU A 301      17.566  16.811   9.437  4.00  1.00            
ATOM   2226  CD1 LEU A 301      17.859  18.318   9.386  4.00  1.00            
ATOM   2227  CD2 LEU A 301      18.770  15.992   9.932  4.00  1.00            
ATOM   2228    C LEU A 301      13.916  16.742  10.678  4.00  1.00            
ATOM   2229    O LEU A 301      14.061  17.023  11.867  4.00  1.00            
ATOM   2230    N GLY A 302      12.794  16.164  10.208  1.00  1.00            
ATOM   2231   CA GLY A 302      11.673  15.928  11.072  1.00  1.00            
ATOM   2232    C GLY A 302      11.697  14.528  11.528  1.00  1.00            
ATOM   2233    O GLY A 302      12.747  13.900  11.611  1.00  1.00            
ATOM   2234    N ASP A 303      10.492  14.003  11.778  2.00  1.00            
ATOM   2235   CA ASP A 303      10.291  12.711  12.341  2.00  1.00            
ATOM   2236   CB ASP A 303       8.795  12.393  12.461  2.00  1.00            
ATOM   2237   CG ASP A 303       8.217  13.471  13.366  2.00  1.00            
ATOM   2238  OD1 ASP A 303       9.029  14.156  14.043  2.00  1.00            
ATOM   2239  OD2 ASP A 303       6.968  13.632  13.394  2.00  1.00            
ATOM   2240    C ASP A 303      10.913  11.694  11.436  2.00  1.00            
ATOM   2241    O ASP A 303      11.449  10.696  11.916  2.00  1.00            
ATOM   2242    N VAL A 304      10.873  11.917  10.105  2.00  1.00            
ATOM   2243   CA VAL A 304      11.405  10.924   9.211  2.00  1.00            
ATOM   2244   CB VAL A 304      11.276  11.304   7.760  2.00  1.00            
ATOM   2245  CG1 VAL A 304       9.777  11.346   7.420  2.00  1.00            
ATOM   2246  CG2 VAL A 304      11.983  12.643   7.502  2.00  1.00            
ATOM   2247    C VAL A 304      12.828  10.674   9.551  2.00  1.00            
ATOM   2248    O VAL A 304      13.235   9.535   9.779  2.00  1.00            
ATOM   2249    N PHE A 305      13.617  11.747   9.614  2.00  1.00            
ATOM   2250   CA PHE A 305      15.001  11.639   9.918  2.00  1.00            
ATOM   2251   CB PHE A 305      15.697  12.982   9.616  2.00  1.00            
ATOM   2252   CG PHE A 305      17.173  12.821   9.494  2.00  1.00            
ATOM   2253  CD1 PHE A 305      17.969  12.701  10.604  2.00  1.00            
ATOM   2254  CD2 PHE A 305      17.771  12.819   8.254  2.00  1.00            
ATOM   2255  CE1 PHE A 305      19.332  12.564  10.487  2.00  1.00            
ATOM   2256  CE2 PHE A 305      19.134  12.683   8.126  2.00  1.00            
ATOM   2257   CZ PHE A 305      19.919  12.554   9.245  2.00  1.00            
ATOM   2258    C PHE A 305      15.175  11.316  11.374  2.00  1.00            
ATOM   2259    O PHE A 305      15.954  10.433  11.729  2.00  1.00            
ATOM   2260    N ILE A 306      14.428  12.015  12.260  2.00  1.00            
ATOM   2261   CA ILE A 306      14.603  11.829  13.674  2.00  1.00            
ATOM   2262   CB ILE A 306      14.455  13.110  14.480  2.00  1.00            
ATOM   2263  CG1 ILE A 306      14.870  12.875  15.939  2.00  1.00            
ATOM   2264  CG2 ILE A 306      13.044  13.709  14.323  2.00  1.00            
ATOM   2265  CD1 ILE A 306      15.014  14.169  16.743  2.00  1.00            
ATOM   2266    C ILE A 306      13.622  10.796  14.143  2.00  1.00            
ATOM   2267    O ILE A 306      12.565  11.060  14.716  2.00  1.00            
ATOM   2268    N ARG A 307      14.009   9.543  13.886  3.00  1.00            
ATOM   2269   CA ARG A 307      13.336   8.332  14.231  3.00  1.00            
ATOM   2270   CB ARG A 307      12.326   7.864  13.178  3.00  1.00            
ATOM   2271   CG ARG A 307      12.019   6.375  13.333  3.00  1.00            
ATOM   2272   CD ARG A 307      11.738   5.670  12.005  3.00  1.00            
ATOM   2273   NE ARG A 307      11.889   4.206  12.246  3.00  1.00            
ATOM   2274   CZ ARG A 307      12.432   3.407  11.279  3.00  1.00            
ATOM   2275  NH1 ARG A 307      12.779   3.936  10.069  3.00  1.00            
ATOM   2276  NH2 ARG A 307      12.641   2.081  11.523  3.00  1.00            
ATOM   2277    C ARG A 307      14.444   7.383  14.106  3.00  1.00            
ATOM   2278    O ARG A 307      14.772   6.615  15.007  3.00  1.00            
ATOM   2279    N GLN A 308      15.072   7.490  12.927  3.00  1.00            
ATOM   2280   CA GLN A 308      16.172   6.674  12.584  3.00  1.00            
ATOM   2281   CB GLN A 308      16.737   6.951  11.184  3.00  1.00            
ATOM   2282   CG GLN A 308      17.928   6.050  10.854  3.00  1.00            
ATOM   2283   CD GLN A 308      17.429   4.612  10.829  3.00  1.00            
ATOM   2284  OE1 GLN A 308      18.216   3.668  10.886  3.00  1.00            
ATOM   2285  NE2 GLN A 308      16.083   4.438  10.747  3.00  1.00            
ATOM   2286    C GLN A 308      17.246   6.950  13.570  3.00  1.00            
ATOM   2287    O GLN A 308      17.965   6.039  13.980  3.00  1.00            
ATOM   2288    N TYR A 309      17.375   8.213  14.010  4.00  1.00            
ATOM   2289   CA TYR A 309      18.497   8.435  14.858  4.00  1.00            
ATOM   2290   CB TYR A 309      19.514   9.434  14.280  4.00  1.00            
ATOM   2291   CG TYR A 309      18.956  10.807  14.390  4.00  1.00            
ATOM   2292  CD1 TYR A 309      18.181  11.359  13.395  4.00  1.00            
ATOM   2293  CD2 TYR A 309      19.218  11.545  15.520  4.00  1.00            
ATOM   2294  CE1 TYR A 309      17.683  12.635  13.530  4.00  1.00            
ATOM   2295  CE2 TYR A 309      18.723  12.817  15.656  4.00  1.00            
ATOM   2296   CZ TYR A 309      17.954  13.366  14.660  4.00  1.00            
ATOM   2297   OH TYR A 309      17.446  14.673  14.800  4.00  1.00            
ATOM   2298    C TYR A 309      18.086   8.903  16.208  4.00  1.00            
ATOM   2299    O TYR A 309      17.062   9.562  16.382  4.00  1.00            
ATOM   2300    N TYR A 310      18.903   8.531  17.216  4.00  1.00            
ATOM   2301   CA TYR A 310      18.617   8.909  18.564  4.00  1.00            
ATOM   2302   CB TYR A 310      19.231   7.967  19.615  4.00  1.00            
ATOM   2303   CG TYR A 310      18.486   8.155  20.895  4.00  1.00            
ATOM   2304  CD1 TYR A 310      18.797   9.171  21.769  4.00  1.00            
ATOM   2305  CD2 TYR A 310      17.451   7.304  21.210  4.00  1.00            
ATOM   2306  CE1 TYR A 310      18.091   9.319  22.942  4.00  1.00            
ATOM   2307  CE2 TYR A 310      16.742   7.446  22.380  4.00  1.00            
ATOM   2308   CZ TYR A 310      17.063   8.457  23.252  4.00  1.00            
ATOM   2309   OH TYR A 310      16.342   8.613  24.457  4.00  1.00            
ATOM   2310    C TYR A 310      19.254  10.243  18.734  4.00  1.00            
ATOM   2311    O TYR A 310      20.444  10.409  18.472  4.00  1.00            
ATOM   2312    N THR A 311      18.468  11.243  19.167  4.00  1.00            
ATOM   2313   CA THR A 311      19.067  12.531  19.286  4.00  1.00            
ATOM   2314   CB THR A 311      18.410  13.610  18.475  4.00  1.00            
ATOM   2315  OG1 THR A 311      19.231  14.770  18.449  4.00  1.00            
ATOM   2316  CG2 THR A 311      17.043  13.933  19.093  4.00  1.00            
ATOM   2317    C THR A 311      19.020  12.956  20.700  4.00  1.00            
ATOM   2318    O THR A 311      18.067  12.679  21.425  4.00  1.00            
ATOM   2319    N VAL A 312      20.097  13.632  21.128  4.00  1.00            
ATOM   2320   CA VAL A 312      20.129  14.139  22.455  4.00  1.00            
ATOM   2321   CB VAL A 312      21.321  13.693  23.252  4.00  1.00            
ATOM   2322  CG1 VAL A 312      21.254  12.167  23.424  4.00  1.00            
ATOM   2323  CG2 VAL A 312      22.595  14.188  22.546  4.00  1.00            
ATOM   2324    C VAL A 312      20.220  15.616  22.319  4.00  1.00            
ATOM   2325    O VAL A 312      20.826  16.143  21.388  4.00  1.00            
ATOM   2326    N PHE A 313      19.579  16.313  23.262  4.00  1.00            
ATOM   2327   CA PHE A 313      19.502  17.735  23.275  4.00  1.00            
ATOM   2328   CB PHE A 313      18.015  18.123  23.364  4.00  1.00            
ATOM   2329   CG PHE A 313      17.807  19.577  23.567  4.00  1.00            
ATOM   2330  CD1 PHE A 313      17.733  20.088  24.842  4.00  1.00            
ATOM   2331  CD2 PHE A 313      17.661  20.415  22.491  4.00  1.00            
ATOM   2332  CE1 PHE A 313      17.532  21.431  25.049  4.00  1.00            
ATOM   2333  CE2 PHE A 313      17.457  21.756  22.696  4.00  1.00            
ATOM   2334   CZ PHE A 313      17.394  22.267  23.970  4.00  1.00            
ATOM   2335    C PHE A 313      20.168  18.167  24.533  4.00  1.00            
ATOM   2336    O PHE A 313      19.760  17.777  25.626  4.00  1.00            
ATOM   2337    N ASP A 314      21.225  18.987  24.413  4.00  1.00            
ATOM   2338   CA ASP A 314      21.903  19.398  25.602  4.00  1.00            
ATOM   2339   CB ASP A 314      23.399  19.041  25.635  4.00  1.00            
ATOM   2340   CG ASP A 314      23.562  17.561  25.933  4.00  1.00            
ATOM   2341  OD1 ASP A 314      22.528  16.879  26.160  4.00  1.00            
ATOM   2342  OD2 ASP A 314      24.732  17.094  25.951  4.00  1.00            
ATOM   2343    C ASP A 314      21.861  20.884  25.699  4.00  1.00            
ATOM   2344    O ASP A 314      22.211  21.581  24.749  4.00  1.00            
ATOM   2345    N ARG A 315      21.387  21.415  26.842  3.00  1.00            
ATOM   2346   CA ARG A 315      21.530  22.823  27.063  3.00  1.00            
ATOM   2347   CB ARG A 315      20.245  23.529  27.517  3.00  1.00            
ATOM   2348   CG ARG A 315      20.341  25.051  27.398  3.00  1.00            
ATOM   2349   CD ARG A 315      19.082  25.781  27.865  3.00  1.00            
ATOM   2350   NE ARG A 315      17.936  25.249  27.075  3.00  1.00            
ATOM   2351   CZ ARG A 315      16.688  25.224  27.628  3.00  1.00            
ATOM   2352  NH1 ARG A 315      16.496  25.689  28.897  3.00  1.00            
ATOM   2353  NH2 ARG A 315      15.634  24.729  26.916  3.00  1.00            
ATOM   2354    C ARG A 315      22.497  22.855  28.194  3.00  1.00            
ATOM   2355    O ARG A 315      22.146  22.700  29.362  3.00  1.00            
ATOM   2356    N ALA A 316      23.763  23.046  27.819  3.00  1.00            
ATOM   2357   CA ALA A 316      24.924  22.963  28.641  3.00  1.00            
ATOM   2358   CB ALA A 316      25.108  21.589  29.305  3.00  1.00            
ATOM   2359    C ALA A 316      25.945  23.069  27.557  3.00  1.00            
ATOM   2360    O ALA A 316      26.354  24.158  27.159  3.00  1.00            
ATOM   2361    N ASN A 317      26.364  21.896  27.052  3.00  1.00            
ATOM   2362   CA ASN A 317      27.255  21.778  25.938  3.00  1.00            
ATOM   2363   CB ASN A 317      27.610  20.316  25.615  3.00  1.00            
ATOM   2364   CG ASN A 317      28.502  19.783  26.728  3.00  1.00            
ATOM   2365  OD1 ASN A 317      29.693  19.545  26.526  3.00  1.00            
ATOM   2366  ND2 ASN A 317      27.916  19.606  27.943  3.00  1.00            
ATOM   2367    C ASN A 317      26.581  22.351  24.735  3.00  1.00            
ATOM   2368    O ASN A 317      27.258  22.836  23.829  3.00  1.00            
ATOM   2369    N ASN A 318      25.234  22.279  24.697  3.00  1.00            
ATOM   2370   CA ASN A 318      24.413  22.737  23.606  3.00  1.00            
ATOM   2371   CB ASN A 318      24.326  24.276  23.420  3.00  1.00            
ATOM   2372   CG ASN A 318      25.666  24.912  23.071  3.00  1.00            
ATOM   2373  OD1 ASN A 318      26.221  24.685  21.997  3.00  1.00            
ATOM   2374  ND2 ASN A 318      26.204  25.742  24.004  3.00  1.00            
ATOM   2375    C ASN A 318      24.850  22.049  22.351  3.00  1.00            
ATOM   2376    O ASN A 318      24.889  22.649  21.278  3.00  1.00            
ATOM   2377    N LYS A 319      25.171  20.740  22.464  4.00  1.00            
ATOM   2378   CA LYS A 319      25.585  19.970  21.322  4.00  1.00            
ATOM   2379   CB LYS A 319      26.906  19.212  21.534  4.00  1.00            
ATOM   2380   CG LYS A 319      28.105  20.139  21.742  4.00  1.00            
ATOM   2381   CD LYS A 319      29.355  19.422  22.255  4.00  1.00            
ATOM   2382   CE LYS A 319      30.213  18.815  21.145  4.00  1.00            
ATOM   2383   NZ LYS A 319      30.803  19.892  20.319  4.00  1.00            
ATOM   2384    C LYS A 319      24.525  18.939  21.037  4.00  1.00            
ATOM   2385    O LYS A 319      24.041  18.274  21.953  4.00  1.00            
ATOM   2386    N VAL A 320      24.125  18.785  19.752  4.00  1.00            
ATOM   2387   CA VAL A 320      23.148  17.787  19.389  4.00  1.00            
ATOM   2388   CB VAL A 320      22.516  18.008  18.047  4.00  1.00            
ATOM   2389  CG1 VAL A 320      21.589  16.818  17.746  4.00  1.00            
ATOM   2390  CG2 VAL A 320      21.799  19.368  18.058  4.00  1.00            
ATOM   2391    C VAL A 320      23.893  16.486  19.326  4.00  1.00            
ATOM   2392    O VAL A 320      24.991  16.427  18.774  4.00  1.00            
ATOM   2393    N GLY A 321      23.322  15.404  19.901  4.00  1.00            
ATOM   2394   CA GLY A 321      23.987  14.128  19.873  4.00  1.00            
ATOM   2395    C GLY A 321      23.176  13.241  18.981  4.00  1.00            
ATOM   2396    O GLY A 321      21.980  13.054  19.200  4.00  1.00            
ATOM   2397    N LEU A 322      23.814  12.669  17.941  4.00  1.00            
ATOM   2398   CA LEU A 322      23.103  11.804  17.044  4.00  1.00            
ATOM   2399   CB LEU A 322      23.145  12.254  15.574  4.00  1.00            
ATOM   2400   CG LEU A 322      22.402  13.573  15.287  4.00  1.00            
ATOM   2401  CD1 LEU A 322      23.064  14.768  15.991  4.00  1.00            
ATOM   2402  CD2 LEU A 322      22.238  13.789  13.774  4.00  1.00            
ATOM   2403    C LEU A 322      23.770  10.467  17.087  4.00  1.00            
ATOM   2404    O LEU A 322      24.992  10.367  17.002  4.00  1.00            
ATOM   2405    N ALA A 323      22.966   9.399  17.244  4.00  1.00            
ATOM   2406   CA ALA A 323      23.490   8.065  17.214  4.00  1.00            
ATOM   2407   CB ALA A 323      23.661   7.424  18.598  4.00  1.00            
ATOM   2408    C ALA A 323      22.475   7.263  16.466  4.00  1.00            
ATOM   2409    O ALA A 323      21.289   7.599  16.492  4.00  1.00            
ATOM   2410    N PRO A 324      22.876   6.228  15.776  4.00  1.00            
ATOM   2411   CA PRO A 324      21.886   5.454  15.082  4.00  1.00            
ATOM   2412   CD PRO A 324      24.151   6.231  15.079  4.00  1.00            
ATOM   2413   CB PRO A 324      22.656   4.569  14.107  4.00  1.00            
ATOM   2414   CG PRO A 324      23.923   5.394  13.805  4.00  1.00            
ATOM   2415    C PRO A 324      21.099   4.776  16.155  4.00  1.00            
ATOM   2416    O PRO A 324      21.681   4.402  17.168  4.00  1.00            
ATOM   2417    N VAL A 325      19.774   4.620  15.969  4.00  1.00            
ATOM   2418   CA VAL A 325      18.983   4.077  17.034  4.00  1.00            
ATOM   2419   CB VAL A 325      17.611   4.678  17.122  4.00  1.00            
ATOM   2420  CG1 VAL A 325      16.848   4.327  15.834  4.00  1.00            
ATOM   2421  CG2 VAL A 325      16.932   4.178  18.408  4.00  1.00            
ATOM   2422    C VAL A 325      18.812   2.613  16.826  4.00  1.00            
ATOM   2423    O VAL A 325      18.820   2.125  15.698  4.00  1.00            
ATOM   2424    N ALA A 326      18.666   1.872  17.942  1.00  1.00            
ATOM   2425   CA ALA A 326      18.465   0.459  17.866  1.00  1.00            
ATOM   2426   CB ALA A 326      18.346  -0.215  19.244  1.00  1.00            
ATOM   2427    C ALA A 326      17.154   0.230  17.119  1.00  1.00            
ATOM   2428    O ALA A 326      16.847  -0.954  16.816  1.00  1.00            
ATOM   2429  OXT ALA A 326      16.443   1.232  16.838  1.00  1.00            
ATOM   2430    N LYS B   1      -0.267  18.440   4.850  4.00  0.00            
ATOM   2431   CA LYS B   1       0.559  18.539   6.065  4.00  0.00            
ATOM   2432   CB LYS B   1       1.449  19.804   6.018  4.00  0.00            
ATOM   2433   CG LYS B   1       0.653  21.110   5.891  4.00  0.00            
ATOM   2434   CD LYS B   1       1.456  22.353   6.278  4.00  0.00            
ATOM   2435   CE LYS B   1       0.616  23.630   6.325  4.00  0.00            
ATOM   2436   NZ LYS B   1       1.356  24.686   7.053  4.00  0.00            
ATOM   2437    C LYS B   1      -0.287  18.615   7.304  4.00  0.00            
ATOM   2438    O LYS B   1      -0.874  19.646   7.631  4.00  0.00            
ATOM   2439    N PRO B   2      -0.385  17.518   7.988  4.00  0.00            
ATOM   2440   CA PRO B   2      -1.185  17.456   9.178  4.00  0.00            
ATOM   2441   CD PRO B   2       0.679  16.526   7.993  4.00  0.00            
ATOM   2442   CB PRO B   2      -0.871  16.103   9.810  4.00  0.00            
ATOM   2443   CG PRO B   2       0.577  15.843   9.367  4.00  0.00            
ATOM   2444    C PRO B   2      -0.987  18.569  10.167  4.00  0.00            
ATOM   2445    O PRO B   2      -1.903  19.369  10.350  4.00  0.00            
ATOM   2446    N ALA B   3       0.197  18.638  10.809  4.00  0.00            
ATOM   2447   CA ALA B   3       0.521  19.654  11.770  4.00  0.00            
ATOM   2448   CB ALA B   3       0.298  19.231  13.230  4.00  0.00            
ATOM   2449    C ALA B   3       1.975  19.819  11.592  4.00  0.00            
ATOM   2450    O ALA B   3       2.684  18.861  11.289  4.00  0.00            
ATOM   2451    N GLU B   4       2.467  21.047  11.749  4.00  0.00            
ATOM   2452   CA GLU B   4       3.864  21.158  11.543  4.00  0.00            
ATOM   2453   CB GLU B   4       4.248  21.559  10.110  4.00  0.00            
ATOM   2454   CG GLU B   4       3.916  20.540   9.023  4.00  0.00            
ATOM   2455   CD GLU B   4       4.114  21.244   7.685  4.00  0.00            
ATOM   2456  OE1 GLU B   4       4.122  22.503   7.680  4.00  0.00            
ATOM   2457  OE2 GLU B   4       4.257  20.534   6.652  4.00  0.00            
ATOM   2458    C GLU B   4       4.317  22.293  12.347  4.00  0.00            
ATOM   2459    O GLU B   4       3.497  23.059  12.851  4.00  0.00            
ATOM   2460    N PHE B   5       5.645  22.397  12.523  4.00  0.00            
ATOM   2461   CA PHE B   5       6.092  23.564  13.193  4.00  0.00            
ATOM   2462   CB PHE B   5       6.084  23.465  14.734  4.00  0.00            
ATOM   2463   CG PHE B   5       4.698  23.453  15.274  4.00  0.00            
ATOM   2464  CD1 PHE B   5       4.014  22.269  15.428  4.00  0.00            
ATOM   2465  CD2 PHE B   5       4.083  24.631  15.630  4.00  0.00            
ATOM   2466  CE1 PHE B   5       2.733  22.263  15.928  4.00  0.00            
ATOM   2467  CE2 PHE B   5       2.803  24.631  16.130  4.00  0.00            
ATOM   2468   CZ PHE B   5       2.126  23.444  16.279  4.00  0.00            
ATOM   2469    C PHE B   5       7.534  23.867  12.890  4.00  0.00            
ATOM   2470    O PHE B   5       8.427  23.054  13.119  4.00  0.00            
ATOM   2471    N ILE B   6       7.758  25.073  12.339  4.00  0.00            
ATOM   2472   CA ILE B   6       8.988  25.780  12.133  4.00  0.00            
ATOM   2473   CB ILE B   6       9.536  25.625  10.736  4.00  0.00            
ATOM   2474  CG1 ILE B   6      10.850  26.411  10.584  4.00  0.00            
ATOM   2475  CG2 ILE B   6       8.439  25.953   9.705  4.00  0.00            
ATOM   2476  CD1 ILE B   6      11.630  26.068   9.313  4.00  0.00            
ATOM   2477    C ILE B   6       8.676  27.244  12.408  4.00  0.00            
ATOM   2478    O ILE B   6       8.465  28.026  11.483  4.00  0.00            
ATOM   2479    N ARG B   7       8.685  27.689  13.689  4.00  0.00            
ATOM   2480   CA ARG B   7       8.342  29.068  13.976  4.00  0.00            
ATOM   2481   CB ARG B   7       7.661  29.263  15.344  4.00  0.00            
ATOM   2482   CG ARG B   7       7.285  30.717  15.645  4.00  0.00            
ATOM   2483   CD ARG B   7       6.588  30.910  16.995  4.00  0.00            
ATOM   2484   NE ARG B   7       6.170  32.339  17.091  4.00  0.00            
ATOM   2485   CZ ARG B   7       6.942  33.247  17.755  4.00  0.00            
ATOM   2486  NH1 ARG B   7       8.085  32.848  18.388  4.00  0.00            
ATOM   2487  NH2 ARG B   7       6.565  34.559  17.794  4.00  0.00            
ATOM   2488    C ARG B   7       9.648  29.811  13.992  4.00  0.00            
ATOM   2489    O ARG B   7      10.463  29.608  14.891  4.00  0.00            
ATOM   2490    N LEU B   8       9.860  30.693  12.985  4.00  0.00            
ATOM   2491   CA LEU B   8      11.068  31.463  12.806  4.00  0.00            
ATOM   2492   CB LEU B   8      11.137  32.719  13.693  4.00  0.00            
ATOM   2493   CG LEU B   8      10.055  33.764  13.363  4.00  0.00            
ATOM   2494  CD1 LEU B   8      10.184  35.007  14.258  4.00  0.00            
ATOM   2495  CD2 LEU B   8      10.041  34.102  11.863  4.00  0.00            
ATOM   2496    C LEU B   8      12.287  30.599  13.116  4.00  0.00            
ATOM   2497    O LEU B   8      12.492  29.586  12.394  4.00  0.00            
ATOM   2498  OXT LEU B   8      13.029  30.939  14.077  4.00  0.00            
END
