# Supplementary material for: Integrative modeling of diverse protein-peptide systems using CABS-dock
Source: PLoS Comput Biol. 2023 Jul 5;19(7):e1011275. doi: 10.1371/journal.pcbi.1011275 (PMC10351741; doi:10.1371/journal.pcbi.1011275)
Supplement: S1 File — Files in pdb format containing atomic coordinates of the structures obtained in this study: the highest-scored amyloid models and 10 examples of the docked peptide for each enzyme-substrate complex. (ZIP) [file pcbi.1011275.s006.zip › 1_pepsin_KPAEFIRL/753.pdb]

CRYST1    0.000    0.000    0.000   0.00   0.00   0.00 P 1           1
ATOM      1    N ILE A   1      16.134  12.923  36.396  1.00  1.00            
ATOM      2   CA ILE A   1      15.436  12.247  35.280  1.00  1.00            
ATOM      3   CB ILE A   1      15.839  10.805  35.202  1.00  1.00            
ATOM      4  CG1 ILE A   1      15.206  10.134  33.971  1.00  1.00            
ATOM      5  CG2 ILE A   1      15.477  10.141  36.538  1.00  1.00            
ATOM      6  CD1 ILE A   1      15.709  10.688  32.639  1.00  1.00            
ATOM      7    C ILE A   1      13.963  12.334  35.406  1.00  1.00            
ATOM      8    O ILE A   1      13.419  12.556  36.487  1.00  1.00            
ATOM      9    N GLY A   2      13.287  12.193  34.257  4.00  1.00            
ATOM     10   CA GLY A   2      11.863  12.190  34.207  4.00  1.00            
ATOM     11    C GLY A   2      11.555  11.547  32.896  4.00  1.00            
ATOM     12    O GLY A   2      12.059  11.977  31.858  4.00  1.00            
ATOM     13    N ASP A   3      10.716  10.495  32.899  4.00  1.00            
ATOM     14   CA ASP A   3      10.478   9.833  31.651  4.00  1.00            
ATOM     15   CB ASP A   3      10.639   8.303  31.706  4.00  1.00            
ATOM     16   CG ASP A   3      12.111   7.984  31.922  4.00  1.00            
ATOM     17  OD1 ASP A   3      12.782   8.748  32.665  4.00  1.00            
ATOM     18  OD2 ASP A   3      12.588   6.976  31.334  4.00  1.00            
ATOM     19    C ASP A   3       9.088  10.101  31.202  4.00  1.00            
ATOM     20    O ASP A   3       8.131   9.975  31.964  4.00  1.00            
ATOM     21    N GLU A   4       8.946  10.495  29.923  4.00  1.00            
ATOM     22   CA GLU A   4       7.636  10.745  29.418  4.00  1.00            
ATOM     23   CB GLU A   4       7.418  12.216  29.014  4.00  1.00            
ATOM     24   CG GLU A   4       6.002  12.513  28.510  4.00  1.00            
ATOM     25   CD GLU A   4       5.070  12.495  29.713  4.00  1.00            
ATOM     26  OE1 GLU A   4       5.587  12.526  30.862  4.00  1.00            
ATOM     27  OE2 GLU A   4       3.829  12.446  29.501  4.00  1.00            
ATOM     28    C GLU A   4       7.440   9.918  28.183  4.00  1.00            
ATOM     29    O GLU A   4       8.283   9.899  27.291  4.00  1.00            
ATOM     30    N PRO A   5       6.347   9.202  28.144  4.00  1.00            
ATOM     31   CA PRO A   5       6.037   8.367  27.011  4.00  1.00            
ATOM     32   CD PRO A   5       5.782   8.669  29.372  4.00  1.00            
ATOM     33   CB PRO A   5       5.102   7.270  27.525  4.00  1.00            
ATOM     34   CG PRO A   5       4.626   7.775  28.896  4.00  1.00            
ATOM     35    C PRO A   5       5.436   9.259  25.984  4.00  1.00            
ATOM     36    O PRO A   5       5.099  10.395  26.310  4.00  1.00            
ATOM     37    N LEU A   6       5.305   8.765  24.746  4.00  1.00            
ATOM     38   CA LEU A   6       4.827   9.592  23.684  4.00  1.00            
ATOM     39   CB LEU A   6       6.018   9.856  22.734  4.00  1.00            
ATOM     40   CG LEU A   6       5.854  10.843  21.567  4.00  1.00            
ATOM     41  CD1 LEU A   6       4.749  10.417  20.599  4.00  1.00            
ATOM     42  CD2 LEU A   6       5.772  12.289  22.060  4.00  1.00            
ATOM     43    C LEU A   6       3.809   8.775  22.954  4.00  1.00            
ATOM     44    O LEU A   6       4.091   7.648  22.549  4.00  1.00            
ATOM     45    N GLU A   7       2.584   9.307  22.786  4.00  1.00            
ATOM     46   CA GLU A   7       1.644   8.544  22.024  4.00  1.00            
ATOM     47   CB GLU A   7       0.169   8.922  22.238  4.00  1.00            
ATOM     48   CG GLU A   7      -0.453   8.252  23.464  4.00  1.00            
ATOM     49   CD GLU A   7      -0.688   6.798  23.082  4.00  1.00            
ATOM     50  OE1 GLU A   7      -0.322   6.421  21.937  4.00  1.00            
ATOM     51  OE2 GLU A   7      -1.239   6.044  23.929  4.00  1.00            
ATOM     52    C GLU A   7       1.974   8.773  20.584  4.00  1.00            
ATOM     53    O GLU A   7       2.107   9.908  20.132  4.00  1.00            
ATOM     54    N ASN A   8       2.074   7.671  19.821  4.00  1.00            
ATOM     55   CA ASN A   8       2.585   7.690  18.481  4.00  1.00            
ATOM     56   CB ASN A   8       2.801   6.283  17.901  4.00  1.00            
ATOM     57   CG ASN A   8       3.746   6.430  16.717  4.00  1.00            
ATOM     58  OD1 ASN A   8       4.548   7.362  16.659  4.00  1.00            
ATOM     59  ND2 ASN A   8       3.650   5.488  15.742  4.00  1.00            
ATOM     60    C ASN A   8       1.752   8.441  17.488  4.00  1.00            
ATOM     61    O ASN A   8       2.332   9.156  16.671  4.00  1.00            
ATOM     62    N TYR A   9       0.400   8.322  17.500  4.00  1.00            
ATOM     63   CA TYR A   9      -0.326   8.931  16.408  4.00  1.00            
ATOM     64   CB TYR A   9      -0.027  10.431  16.190  4.00  1.00            
ATOM     65   CG TYR A   9      -1.100  11.026  15.346  4.00  1.00            
ATOM     66  CD1 TYR A   9      -2.288  11.418  15.920  4.00  1.00            
ATOM     67  CD2 TYR A   9      -0.927  11.209  13.995  4.00  1.00            
ATOM     68  CE1 TYR A   9      -3.292  11.974  15.162  4.00  1.00            
ATOM     69  CE2 TYR A   9      -1.926  11.765  13.230  4.00  1.00            
ATOM     70   CZ TYR A   9      -3.110  12.148  13.812  4.00  1.00            
ATOM     71   OH TYR A   9      -4.134  12.718  13.025  4.00  1.00            
ATOM     72    C TYR A   9       0.051   8.081  15.261  4.00  1.00            
ATOM     73    O TYR A   9       0.599   6.999  15.471  4.00  1.00            
ATOM     74    N LEU A  10      -0.306   8.436  14.016  3.00  1.00            
ATOM     75   CA LEU A  10       0.228   7.620  12.959  3.00  1.00            
ATOM     76   CB LEU A  10      -0.330   7.952  11.566  3.00  1.00            
ATOM     77   CG LEU A  10      -1.817   7.573  11.429  3.00  1.00            
ATOM     78  CD1 LEU A  10      -2.017   6.053  11.547  3.00  1.00            
ATOM     79  CD2 LEU A  10      -2.689   8.361  12.419  3.00  1.00            
ATOM     80    C LEU A  10       1.731   7.806  12.959  3.00  1.00            
ATOM     81    O LEU A  10       2.397   7.956  13.984  3.00  1.00            
ATOM     82    N ASP A  11       2.368   7.721  11.792  3.00  1.00            
ATOM     83   CA ASP A  11       3.765   8.030  11.820  3.00  1.00            
ATOM     84   CB ASP A  11       4.380   7.938  10.409  3.00  1.00            
ATOM     85   CG ASP A  11       5.794   8.506  10.405  3.00  1.00            
ATOM     86  OD1 ASP A  11       6.397   8.638  11.502  3.00  1.00            
ATOM     87  OD2 ASP A  11       6.284   8.830   9.290  3.00  1.00            
ATOM     88    C ASP A  11       3.814   9.449  12.223  3.00  1.00            
ATOM     89    O ASP A  11       4.716   9.909  12.918  3.00  1.00            
ATOM     90    N THR A  12       2.768  10.163  11.802  3.00  1.00            
ATOM     91   CA THR A  12       2.693  11.531  12.134  3.00  1.00            
ATOM     92   CB THR A  12       1.649  12.273  11.346  3.00  1.00            
ATOM     93  OG1 THR A  12       0.365  11.718  11.586  3.00  1.00            
ATOM     94  CG2 THR A  12       1.998  12.176   9.851  3.00  1.00            
ATOM     95    C THR A  12       2.399  11.687  13.582  3.00  1.00            
ATOM     96    O THR A  12       1.846  10.805  14.232  3.00  1.00            
ATOM     97    N GLU A  13       2.841  12.843  14.104  4.00  1.00            
ATOM     98   CA GLU A  13       2.624  13.320  15.432  4.00  1.00            
ATOM     99   CB GLU A  13       1.158  13.636  15.782  4.00  1.00            
ATOM    100   CG GLU A  13       1.043  14.532  17.019  4.00  1.00            
ATOM    101   CD GLU A  13      -0.274  15.296  16.948  4.00  1.00            
ATOM    102  OE1 GLU A  13      -1.349  14.660  17.114  4.00  1.00            
ATOM    103  OE2 GLU A  13      -0.217  16.535  16.720  4.00  1.00            
ATOM    104    C GLU A  13       3.276  12.493  16.494  4.00  1.00            
ATOM    105    O GLU A  13       3.646  11.337  16.300  4.00  1.00            
ATOM    106    N TYR A  14       3.435  13.153  17.660  4.00  1.00            
ATOM    107   CA TYR A  14       4.000  12.713  18.905  4.00  1.00            
ATOM    108   CB TYR A  14       5.154  13.599  19.407  4.00  1.00            
ATOM    109   CG TYR A  14       6.397  13.308  18.646  4.00  1.00            
ATOM    110  CD1 TYR A  14       6.457  13.476  17.281  4.00  1.00            
ATOM    111  CD2 TYR A  14       7.520  12.898  19.324  4.00  1.00            
ATOM    112  CE1 TYR A  14       7.621  13.212  16.598  4.00  1.00            
ATOM    113  CE2 TYR A  14       8.685  12.636  18.648  4.00  1.00            
ATOM    114   CZ TYR A  14       8.734  12.783  17.283  4.00  1.00            
ATOM    115   OH TYR A  14       9.931  12.511  16.590  4.00  1.00            
ATOM    116    C TYR A  14       2.885  12.975  19.873  4.00  1.00            
ATOM    117    O TYR A  14       1.741  13.152  19.456  4.00  1.00            
ATOM    118    N PHE A  15       3.171  12.973  21.192  4.00  1.00            
ATOM    119   CA PHE A  15       2.093  13.144  22.127  4.00  1.00            
ATOM    120   CB PHE A  15       1.274  11.837  22.174  4.00  1.00            
ATOM    121   CG PHE A  15      -0.046  11.983  22.847  4.00  1.00            
ATOM    122  CD1 PHE A  15      -1.105  12.550  22.179  4.00  1.00            
ATOM    123  CD2 PHE A  15      -0.239  11.519  24.128  4.00  1.00            
ATOM    124  CE1 PHE A  15      -2.331  12.675  22.785  4.00  1.00            
ATOM    125  CE2 PHE A  15      -1.463  11.641  24.741  4.00  1.00            
ATOM    126   CZ PHE A  15      -2.510  12.221  24.069  4.00  1.00            
ATOM    127    C PHE A  15       2.722  13.354  23.465  4.00  1.00            
ATOM    128    O PHE A  15       3.918  13.603  23.572  4.00  1.00            
ATOM    129    N GLY A  16       1.907  13.304  24.532  4.00  1.00            
ATOM    130   CA GLY A  16       2.417  13.407  25.867  4.00  1.00            
ATOM    131    C GLY A  16       1.279  13.887  26.709  4.00  1.00            
ATOM    132    O GLY A  16       0.540  14.787  26.315  4.00  1.00            
ATOM    133    N THR A  17       1.112  13.300  27.909  4.00  1.00            
ATOM    134   CA THR A  17       0.045  13.742  28.755  4.00  1.00            
ATOM    135   CB THR A  17      -0.779  12.618  29.317  4.00  1.00            
ATOM    136  OG1 THR A  17      -1.850  13.141  30.087  4.00  1.00            
ATOM    137  CG2 THR A  17       0.109  11.694  30.171  4.00  1.00            
ATOM    138    C THR A  17       0.683  14.503  29.884  4.00  1.00            
ATOM    139    O THR A  17       1.548  13.988  30.593  4.00  1.00            
ATOM    140    N ILE A  18       0.286  15.781  30.053  4.00  1.00            
ATOM    141   CA ILE A  18       0.855  16.633  31.061  4.00  1.00            
ATOM    142   CB ILE A  18       1.648  17.765  30.480  4.00  1.00            
ATOM    143  CG1 ILE A  18       2.981  17.272  29.894  4.00  1.00            
ATOM    144  CG2 ILE A  18       1.778  18.841  31.562  4.00  1.00            
ATOM    145  CD1 ILE A  18       3.937  16.709  30.945  4.00  1.00            
ATOM    146    C ILE A  18      -0.251  17.260  31.869  4.00  1.00            
ATOM    147    O ILE A  18      -1.278  17.656  31.322  4.00  1.00            
ATOM    148    N GLY A  19      -0.052  17.382  33.206  4.00  1.00            
ATOM    149   CA GLY A  19      -1.046  17.954  34.084  4.00  1.00            
ATOM    150    C GLY A  19      -0.650  19.358  34.401  4.00  1.00            
ATOM    151    O GLY A  19       0.533  19.695  34.420  4.00  1.00            
ATOM    152    N ILE A  20      -1.659  20.225  34.622  4.00  1.00            
ATOM    153   CA ILE A  20      -1.436  21.587  35.012  4.00  1.00            
ATOM    154   CB ILE A  20      -1.534  22.540  33.855  4.00  1.00            
ATOM    155  CG1 ILE A  20      -1.245  23.982  34.298  4.00  1.00            
ATOM    156  CG2 ILE A  20      -2.889  22.324  33.166  4.00  1.00            
ATOM    157  CD1 ILE A  20      -0.994  24.934  33.130  4.00  1.00            
ATOM    158    C ILE A  20      -2.477  21.914  36.044  4.00  1.00            
ATOM    159    O ILE A  20      -3.639  21.542  35.893  4.00  1.00            
ATOM    160    N GLY A  21      -2.083  22.598  37.137  3.00  1.00            
ATOM    161   CA GLY A  21      -3.031  22.972  38.153  3.00  1.00            
ATOM    162    C GLY A  21      -3.013  21.953  39.268  3.00  1.00            
ATOM    163    O GLY A  21      -2.535  20.834  39.096  3.00  1.00            
ATOM    164    N THR A  22      -3.551  22.352  40.436  3.00  1.00            
ATOM    165   CA THR A  22      -3.505  21.581  41.662  3.00  1.00            
ATOM    166   CB THR A  22      -3.909  22.376  42.866  3.00  1.00            
ATOM    167  OG1 THR A  22      -3.058  23.502  43.023  3.00  1.00            
ATOM    168  CG2 THR A  22      -3.820  21.466  44.108  3.00  1.00            
ATOM    169    C THR A  22      -4.284  20.297  41.686  3.00  1.00            
ATOM    170    O THR A  22      -3.691  19.273  42.014  3.00  1.00            
ATOM    171    N PRO A  23      -5.548  20.235  41.384  3.00  1.00            
ATOM    172   CA PRO A  23      -6.199  18.951  41.440  3.00  1.00            
ATOM    173   CD PRO A  23      -6.473  21.327  41.656  3.00  1.00            
ATOM    174   CB PRO A  23      -7.695  19.242  41.387  3.00  1.00            
ATOM    175   CG PRO A  23      -7.811  20.654  41.996  3.00  1.00            
ATOM    176    C PRO A  23      -5.670  18.177  40.293  3.00  1.00            
ATOM    177    O PRO A  23      -5.859  16.964  40.245  3.00  1.00            
ATOM    178    N ALA A  24      -5.051  18.911  39.360  3.00  1.00            
ATOM    179   CA ALA A  24      -4.441  18.396  38.178  3.00  1.00            
ATOM    180   CB ALA A  24      -3.960  16.936  38.277  3.00  1.00            
ATOM    181    C ALA A  24      -5.467  18.479  37.098  3.00  1.00            
ATOM    182    O ALA A  24      -6.663  18.341  37.345  3.00  1.00            
ATOM    183    N GLN A  25      -5.009  18.752  35.867  4.00  1.00            
ATOM    184   CA GLN A  25      -5.883  18.737  34.734  4.00  1.00            
ATOM    185   CB GLN A  25      -6.276  20.115  34.170  4.00  1.00            
ATOM    186   CG GLN A  25      -7.278  20.860  35.057  4.00  1.00            
ATOM    187   CD GLN A  25      -7.735  22.123  34.339  4.00  1.00            
ATOM    188  OE1 GLN A  25      -8.260  22.068  33.228  4.00  1.00            
ATOM    189  NE2 GLN A  25      -7.542  23.296  34.998  4.00  1.00            
ATOM    190    C GLN A  25      -5.120  17.987  33.681  4.00  1.00            
ATOM    191    O GLN A  25      -3.899  18.114  33.595  4.00  1.00            
ATOM    192    N ASP A  26      -5.805  17.164  32.858  4.00  1.00            
ATOM    193   CA ASP A  26      -5.078  16.383  31.892  4.00  1.00            
ATOM    194   CB ASP A  26      -5.593  14.942  31.711  4.00  1.00            
ATOM    195   CG ASP A  26      -5.042  14.105  32.859  4.00  1.00            
ATOM    196  OD1 ASP A  26      -3.926  14.434  33.343  4.00  1.00            
ATOM    197  OD2 ASP A  26      -5.724  13.126  33.266  4.00  1.00            
ATOM    198    C ASP A  26      -5.067  17.048  30.564  4.00  1.00            
ATOM    199    O ASP A  26      -6.074  17.590  30.108  4.00  1.00            
ATOM    200    N PHE A  27      -3.880  17.040  29.924  4.00  1.00            
ATOM    201   CA PHE A  27      -3.744  17.603  28.618  4.00  1.00            
ATOM    202   CB PHE A  27      -3.126  19.013  28.584  4.00  1.00            
ATOM    203   CG PHE A  27      -4.070  19.966  29.227  4.00  1.00            
ATOM    204  CD1 PHE A  27      -5.116  20.495  28.508  4.00  1.00            
ATOM    205  CD2 PHE A  27      -3.918  20.324  30.548  4.00  1.00            
ATOM    206  CE1 PHE A  27      -5.995  21.375  29.092  4.00  1.00            
ATOM    207  CE2 PHE A  27      -4.795  21.205  31.137  4.00  1.00            
ATOM    208   CZ PHE A  27      -5.832  21.733  30.408  4.00  1.00            
ATOM    209    C PHE A  27      -2.823  16.752  27.848  4.00  1.00            
ATOM    210    O PHE A  27      -2.023  15.996  28.397  4.00  1.00            
ATOM    211    N THR A  28      -2.948  16.860  26.522  4.00  1.00            
ATOM    212   CA THR A  28      -2.071  16.146  25.671  4.00  1.00            
ATOM    213   CB THR A  28      -2.814  15.327  24.662  4.00  1.00            
ATOM    214  OG1 THR A  28      -3.503  16.171  23.751  4.00  1.00            
ATOM    215  CG2 THR A  28      -3.832  14.467  25.432  4.00  1.00            
ATOM    216    C THR A  28      -1.321  17.220  24.941  4.00  1.00            
ATOM    217    O THR A  28      -1.924  18.123  24.364  4.00  1.00            
ATOM    218    N VAL A  29       0.024  17.168  24.969  4.00  1.00            
ATOM    219   CA VAL A  29       0.797  18.189  24.316  4.00  1.00            
ATOM    220   CB VAL A  29       1.728  18.913  25.239  4.00  1.00            
ATOM    221  CG1 VAL A  29       0.903  19.610  26.332  4.00  1.00            
ATOM    222  CG2 VAL A  29       2.756  17.900  25.773  4.00  1.00            
ATOM    223    C VAL A  29       1.675  17.479  23.355  4.00  1.00            
ATOM    224    O VAL A  29       1.908  16.277  23.476  4.00  1.00            
ATOM    225    N ILE A  30       2.164  18.211  22.346  4.00  1.00            
ATOM    226   CA ILE A  30       3.058  17.583  21.434  4.00  1.00            
ATOM    227   CB ILE A  30       2.722  17.823  19.991  4.00  1.00            
ATOM    228  CG1 ILE A  30       1.321  17.277  19.681  4.00  1.00            
ATOM    229  CG2 ILE A  30       3.838  17.198  19.138  4.00  1.00            
ATOM    230  CD1 ILE A  30       1.168  15.787  19.980  4.00  1.00            
ATOM    231    C ILE A  30       4.387  18.224  21.675  4.00  1.00            
ATOM    232    O ILE A  30       4.507  19.447  21.641  4.00  1.00            
ATOM    233    N PHE A  31       5.427  17.412  21.952  4.00  1.00            
ATOM    234   CA PHE A  31       6.722  17.977  22.205  4.00  1.00            
ATOM    235   CB PHE A  31       7.718  16.962  22.795  4.00  1.00            
ATOM    236   CG PHE A  31       7.334  16.702  24.212  4.00  1.00            
ATOM    237  CD1 PHE A  31       6.294  15.854  24.516  4.00  1.00            
ATOM    238  CD2 PHE A  31       8.008  17.323  25.238  4.00  1.00            
ATOM    239  CE1 PHE A  31       5.939  15.620  25.825  4.00  1.00            
ATOM    240  CE2 PHE A  31       7.659  17.091  26.546  4.00  1.00            
ATOM    241   CZ PHE A  31       6.624  16.237  26.843  4.00  1.00            
ATOM    242    C PHE A  31       7.277  18.457  20.903  4.00  1.00            
ATOM    243    O PHE A  31       7.288  17.729  19.911  4.00  1.00            
ATOM    244    N ASP A  32       7.746  19.719  20.880  4.00  1.00            
ATOM    245   CA ASP A  32       8.315  20.290  19.693  4.00  1.00            
ATOM    246   CB ASP A  32       7.505  21.480  19.149  4.00  1.00            
ATOM    247   CG ASP A  32       6.165  20.965  18.647  4.00  1.00            
ATOM    248  OD1 ASP A  32       6.113  19.788  18.200  4.00  1.00            
ATOM    249  OD2 ASP A  32       5.172  21.739  18.710  4.00  1.00            
ATOM    250    C ASP A  32       9.646  20.832  20.077  4.00  1.00            
ATOM    251    O ASP A  32       9.767  21.661  20.977  4.00  1.00            
ATOM    252    N THR A  33      10.687  20.345  19.392  3.00  1.00            
ATOM    253   CA THR A  33      12.028  20.814  19.548  3.00  1.00            
ATOM    254   CB THR A  33      12.964  20.058  18.653  3.00  1.00            
ATOM    255  OG1 THR A  33      12.975  18.679  18.993  3.00  1.00            
ATOM    256  CG2 THR A  33      14.364  20.669  18.761  3.00  1.00            
ATOM    257    C THR A  33      11.994  22.228  19.024  3.00  1.00            
ATOM    258    O THR A  33      12.799  23.077  19.402  3.00  1.00            
ATOM    259    N GLY A  34      11.042  22.489  18.102  3.00  1.00            
ATOM    260   CA GLY A  34      10.933  23.706  17.341  3.00  1.00            
ATOM    261    C GLY A  34      10.704  24.978  18.095  3.00  1.00            
ATOM    262    O GLY A  34      11.426  25.947  17.863  3.00  1.00            
ATOM    263    N SER A  35       9.723  25.060  19.013  1.00  1.00            
ATOM    264   CA SER A  35       9.565  26.384  19.544  1.00  1.00            
ATOM    265   CB SER A  35       8.289  27.114  19.119  1.00  1.00            
ATOM    266   OG SER A  35       8.261  28.410  19.701  1.00  1.00            
ATOM    267    C SER A  35       9.559  26.340  21.031  1.00  1.00            
ATOM    268    O SER A  35       9.274  25.310  21.634  1.00  1.00            
ATOM    269    N SER A  36       9.905  27.480  21.662  1.00  1.00            
ATOM    270   CA SER A  36       9.887  27.546  23.090  1.00  1.00            
ATOM    271   CB SER A  36      11.105  28.266  23.695  1.00  1.00            
ATOM    272   OG SER A  36      12.294  27.542  23.417  1.00  1.00            
ATOM    273    C SER A  36       8.687  28.347  23.456  1.00  1.00            
ATOM    274    O SER A  36       8.542  29.505  23.066  1.00  1.00            
ATOM    275    N ASN A  37       7.779  27.709  24.209  1.00  1.00            
ATOM    276   CA ASN A  37       6.552  28.289  24.660  1.00  1.00            
ATOM    277   CB ASN A  37       5.691  28.828  23.502  1.00  1.00            
ATOM    278   CG ASN A  37       4.505  29.599  24.060  1.00  1.00            
ATOM    279  OD1 ASN A  37       4.669  30.529  24.849  1.00  1.00            
ATOM    280  ND2 ASN A  37       3.274  29.213  23.631  1.00  1.00            
ATOM    281    C ASN A  37       5.858  27.116  25.241  1.00  1.00            
ATOM    282    O ASN A  37       6.376  26.001  25.209  1.00  1.00            
ATOM    283    N LEU A  38       4.683  27.336  25.829  4.00  1.00            
ATOM    284   CA LEU A  38       3.918  26.235  26.307  4.00  1.00            
ATOM    285   CB LEU A  38       3.635  26.275  27.819  4.00  1.00            
ATOM    286   CG LEU A  38       4.841  25.859  28.678  4.00  1.00            
ATOM    287  CD1 LEU A  38       5.085  24.347  28.567  4.00  1.00            
ATOM    288  CD2 LEU A  38       6.092  26.677  28.327  4.00  1.00            
ATOM    289    C LEU A  38       2.628  26.365  25.584  4.00  1.00            
ATOM    290    O LEU A  38       2.606  26.671  24.393  4.00  1.00            
ATOM    291    N TRP A  39       1.508  26.122  26.276  4.00  1.00            
ATOM    292   CA TRP A  39       0.290  26.149  25.536  4.00  1.00            
ATOM    293   CB TRP A  39       0.114  24.847  24.758  4.00  1.00            
ATOM    294   CG TRP A  39      -0.255  23.713  25.716  4.00  1.00            
ATOM    295  CD2 TRP A  39       0.578  23.175  26.765  4.00  1.00            
ATOM    296  CD1 TRP A  39      -1.454  23.067  25.834  4.00  1.00            
ATOM    297  NE1 TRP A  39      -1.419  22.162  26.862  4.00  1.00            
ATOM    298  CE2 TRP A  39      -0.179  22.219  27.451  4.00  1.00            
ATOM    299  CE3 TRP A  39       1.862  23.457  27.136  4.00  1.00            
ATOM    300  CZ2 TRP A  39       0.335  21.535  28.514  4.00  1.00            
ATOM    301  CZ3 TRP A  39       2.378  22.757  28.206  4.00  1.00            
ATOM    302  CH2 TRP A  39       1.630  21.816  28.883  4.00  1.00            
ATOM    303    C TRP A  39      -0.778  25.917  26.533  4.00  1.00            
ATOM    304    O TRP A  39      -0.526  25.783  27.729  4.00  1.00            
ATOM    305    N VAL A  40      -2.009  25.903  26.009  4.00  1.00            
ATOM    306   CA VAL A  40      -3.110  25.328  26.697  4.00  1.00            
ATOM    307   CB VAL A  40      -3.218  25.574  28.173  4.00  1.00            
ATOM    308  CG1 VAL A  40      -3.956  26.887  28.401  4.00  1.00            
ATOM    309  CG2 VAL A  40      -3.904  24.361  28.823  4.00  1.00            
ATOM    310    C VAL A  40      -4.359  25.829  26.049  4.00  1.00            
ATOM    311    O VAL A  40      -4.415  26.947  25.540  4.00  1.00            
ATOM    312    N PRO A  41      -5.360  24.998  26.045  1.00  1.00            
ATOM    313   CA PRO A  41      -6.613  25.365  25.444  1.00  1.00            
ATOM    314   CD PRO A  41      -5.119  23.567  25.972  1.00  1.00            
ATOM    315   CB PRO A  41      -7.411  24.068  25.326  1.00  1.00            
ATOM    316   CG PRO A  41      -6.322  22.986  25.209  1.00  1.00            
ATOM    317    C PRO A  41      -7.401  26.509  25.968  1.00  1.00            
ATOM    318    O PRO A  41      -7.748  27.392  25.188  1.00  1.00            
ATOM    319    N SER A  42      -7.704  26.505  27.275  4.00  1.00            
ATOM    320   CA SER A  42      -8.404  27.573  27.916  4.00  1.00            
ATOM    321   CB SER A  42      -8.060  28.985  27.390  4.00  1.00            
ATOM    322   OG SER A  42      -8.791  29.965  28.110  4.00  1.00            
ATOM    323    C SER A  42      -9.878  27.401  27.910  4.00  1.00            
ATOM    324    O SER A  42     -10.488  27.049  26.902  4.00  1.00            
ATOM    325    N VAL A  43     -10.474  27.643  29.095  3.00  1.00            
ATOM    326   CA VAL A  43     -11.895  27.645  29.227  3.00  1.00            
ATOM    327   CB VAL A  43     -12.437  27.734  30.629  3.00  1.00            
ATOM    328  CG1 VAL A  43     -12.281  26.381  31.342  3.00  1.00            
ATOM    329  CG2 VAL A  43     -11.739  28.906  31.340  3.00  1.00            
ATOM    330    C VAL A  43     -12.425  28.838  28.499  3.00  1.00            
ATOM    331    O VAL A  43     -13.478  28.780  27.866  3.00  1.00            
ATOM    332    N TYR A  44     -11.681  29.958  28.568  3.00  1.00            
ATOM    333   CA TYR A  44     -12.098  31.192  27.969  3.00  1.00            
ATOM    334   CB TYR A  44     -11.109  32.349  28.201  3.00  1.00            
ATOM    335   CG TYR A  44     -11.195  32.748  29.636  3.00  1.00            
ATOM    336  CD1 TYR A  44     -12.218  33.567  30.057  3.00  1.00            
ATOM    337  CD2 TYR A  44     -10.266  32.316  30.555  3.00  1.00            
ATOM    338  CE1 TYR A  44     -12.314  33.950  31.374  3.00  1.00            
ATOM    339  CE2 TYR A  44     -10.359  32.695  31.873  3.00  1.00            
ATOM    340   CZ TYR A  44     -11.383  33.513  32.284  3.00  1.00            
ATOM    341   OH TYR A  44     -11.478  33.903  33.638  3.00  1.00            
ATOM    342    C TYR A  44     -12.236  31.001  26.489  3.00  1.00            
ATOM    343    O TYR A  44     -13.168  31.531  25.885  3.00  1.00            
ATOM    344    N CYS A  45     -11.327  30.222  25.867  1.00  1.00            
ATOM    345   CA CYS A  45     -11.317  30.064  24.439  1.00  1.00            
ATOM    346   CB CYS A  45     -10.360  28.975  23.933  1.00  1.00            
ATOM    347   SG CYS A  45     -10.392  28.820  22.121  1.00  1.00            
ATOM    348    C CYS A  45     -12.655  29.673  23.937  1.00  1.00            
ATOM    349    O CYS A  45     -13.309  28.776  24.469  1.00  1.00            
ATOM    350    N SER A  46     -13.097  30.401  22.896  1.00  1.00            
ATOM    351   CA SER A  46     -14.299  30.027  22.237  1.00  1.00            
ATOM    352   CB SER A  46     -15.406  31.093  22.318  1.00  1.00            
ATOM    353   OG SER A  46     -16.566  30.635  21.639  1.00  1.00            
ATOM    354    C SER A  46     -13.916  29.893  20.805  1.00  1.00            
ATOM    355    O SER A  46     -14.172  30.775  19.986  1.00  1.00            
ATOM    356    N SER A  47     -13.291  28.755  20.468  1.00  1.00            
ATOM    357   CA SER A  47     -12.881  28.527  19.120  1.00  1.00            
ATOM    358   CB SER A  47     -11.361  28.572  18.903  1.00  1.00            
ATOM    359   OG SER A  47     -10.885  29.891  19.123  1.00  1.00            
ATOM    360    C SER A  47     -13.340  27.149  18.810  1.00  1.00            
ATOM    361    O SER A  47     -13.737  26.396  19.700  1.00  1.00            
ATOM    362    N LEU A  48     -13.331  26.798  17.517  2.00  1.00            
ATOM    363   CA LEU A  48     -13.803  25.514  17.114  2.00  1.00            
ATOM    364   CB LEU A  48     -13.751  25.330  15.585  2.00  1.00            
ATOM    365   CG LEU A  48     -14.677  26.270  14.789  2.00  1.00            
ATOM    366  CD1 LEU A  48     -16.156  25.937  15.034  2.00  1.00            
ATOM    367  CD2 LEU A  48     -14.345  27.748  15.053  2.00  1.00            
ATOM    368    C LEU A  48     -12.926  24.449  17.682  2.00  1.00            
ATOM    369    O LEU A  48     -13.405  23.451  18.219  2.00  1.00            
ATOM    370    N ALA A  49     -11.604  24.654  17.586  2.00  1.00            
ATOM    371   CA ALA A  49     -10.670  23.667  18.031  2.00  1.00            
ATOM    372   CB ALA A  49      -9.208  24.085  17.807  2.00  1.00            
ATOM    373    C ALA A  49     -10.866  23.478  19.481  2.00  1.00            
ATOM    374    O ALA A  49     -10.804  22.365  20.000  2.00  1.00            
ATOM    375    N CYS A  50     -11.134  24.590  20.170  2.00  1.00            
ATOM    376   CA CYS A  50     -11.202  24.540  21.586  2.00  1.00            
ATOM    377   CB CYS A  50     -11.399  25.917  22.237  2.00  1.00            
ATOM    378   SG CYS A  50     -11.357  25.818  24.052  2.00  1.00            
ATOM    379    C CYS A  50     -12.301  23.672  22.066  2.00  1.00            
ATOM    380    O CYS A  50     -12.124  22.931  23.032  2.00  1.00            
ATOM    381    N SER A  51     -13.460  23.729  21.395  2.00  1.00            
ATOM    382   CA SER A  51     -14.580  23.002  21.897  2.00  1.00            
ATOM    383   CB SER A  51     -15.834  23.125  21.015  2.00  1.00            
ATOM    384   OG SER A  51     -16.900  22.378  21.584  2.00  1.00            
ATOM    385    C SER A  51     -14.225  21.545  21.962  2.00  1.00            
ATOM    386    O SER A  51     -14.539  20.865  22.938  2.00  1.00            
ATOM    387    N ASP A  52     -13.540  21.027  20.927  2.00  1.00            
ATOM    388   CA ASP A  52     -13.219  19.629  20.856  2.00  1.00            
ATOM    389   CB ASP A  52     -12.592  19.240  19.508  2.00  1.00            
ATOM    390   CG ASP A  52     -13.698  19.265  18.462  2.00  1.00            
ATOM    391  OD1 ASP A  52     -14.079  20.383  18.022  2.00  1.00            
ATOM    392  OD2 ASP A  52     -14.188  18.163  18.100  2.00  1.00            
ATOM    393    C ASP A  52     -12.275  19.196  21.931  2.00  1.00            
ATOM    394    O ASP A  52     -12.486  18.166  22.571  2.00  1.00            
ATOM    395    N HIS A  53     -11.214  19.979  22.175  1.00  1.00            
ATOM    396   CA HIS A  53     -10.184  19.541  23.069  1.00  1.00            
ATOM    397  ND1 HIS A  53      -7.497  18.518  21.327  1.00  1.00            
ATOM    398   CG HIS A  53      -8.260  19.659  21.449  1.00  1.00            
ATOM    399   CB HIS A  53      -8.811  20.156  22.752  1.00  1.00            
ATOM    400  NE2 HIS A  53      -7.718  19.354  19.279  1.00  1.00            
ATOM    401  CD2 HIS A  53      -8.385  20.157  20.187  1.00  1.00            
ATOM    402  CE1 HIS A  53      -7.200  18.383  20.010  1.00  1.00            
ATOM    403    C HIS A  53     -10.519  19.828  24.491  1.00  1.00            
ATOM    404    O HIS A  53     -11.491  20.514  24.803  1.00  1.00            
ATOM    405    N ASN A  54      -9.700  19.256  25.395  1.00  1.00            
ATOM    406   CA ASN A  54      -9.886  19.441  26.800  1.00  1.00            
ATOM    407   CB ASN A  54      -8.882  18.674  27.686  1.00  1.00            
ATOM    408   CG ASN A  54      -9.198  17.186  27.672  1.00  1.00            
ATOM    409  OD1 ASN A  54      -8.927  16.475  28.640  1.00  1.00            
ATOM    410  ND2 ASN A  54      -9.781  16.695  26.547  1.00  1.00            
ATOM    411    C ASN A  54      -9.675  20.879  27.089  1.00  1.00            
ATOM    412    O ASN A  54      -8.969  21.578  26.365  1.00  1.00            
ATOM    413    N GLN A  55     -10.313  21.362  28.168  1.00  1.00            
ATOM    414   CA GLN A  55     -10.177  22.743  28.489  1.00  1.00            
ATOM    415   CB GLN A  55     -11.513  23.501  28.532  1.00  1.00            
ATOM    416   CG GLN A  55     -12.197  23.564  27.166  1.00  1.00            
ATOM    417   CD GLN A  55     -13.500  24.330  27.322  1.00  1.00            
ATOM    418  OE1 GLN A  55     -13.813  25.209  26.521  1.00  1.00            
ATOM    419  NE2 GLN A  55     -14.289  23.986  28.375  1.00  1.00            
ATOM    420    C GLN A  55      -9.529  22.863  29.815  1.00  1.00            
ATOM    421    O GLN A  55      -9.498  21.923  30.607  1.00  1.00            
ATOM    422    N PHE A  56      -8.968  24.053  30.065  4.00  1.00            
ATOM    423   CA PHE A  56      -8.285  24.297  31.290  4.00  1.00            
ATOM    424   CB PHE A  56      -6.829  24.745  31.051  4.00  1.00            
ATOM    425   CG PHE A  56      -6.148  24.981  32.355  4.00  1.00            
ATOM    426  CD1 PHE A  56      -5.553  23.942  33.032  4.00  1.00            
ATOM    427  CD2 PHE A  56      -6.092  26.247  32.891  4.00  1.00            
ATOM    428  CE1 PHE A  56      -4.921  24.167  34.233  4.00  1.00            
ATOM    429  CE2 PHE A  56      -5.461  26.475  34.091  4.00  1.00            
ATOM    430   CZ PHE A  56      -4.875  25.431  34.764  4.00  1.00            
ATOM    431    C PHE A  56      -9.003  25.398  31.943  4.00  1.00            
ATOM    432    O PHE A  56      -9.560  26.263  31.275  4.00  1.00            
ATOM    433    N ASN A  57      -8.987  25.377  33.284  1.00  1.00            
ATOM    434   CA ASN A  57      -9.605  26.388  34.073  1.00  1.00            
ATOM    435   CB ASN A  57      -9.831  25.892  35.514  1.00  1.00            
ATOM    436   CG ASN A  57     -10.848  24.761  35.430  1.00  1.00            
ATOM    437  OD1 ASN A  57     -11.868  24.875  34.752  1.00  1.00            
ATOM    438  ND2 ASN A  57     -10.557  23.627  36.122  1.00  1.00            
ATOM    439    C ASN A  57      -8.673  27.596  33.929  1.00  1.00            
ATOM    440    O ASN A  57      -8.384  27.917  32.778  1.00  1.00            
ATOM    441    N PRO A  58      -8.143  28.372  34.848  2.00  1.00            
ATOM    442   CA PRO A  58      -8.275  28.286  36.267  2.00  1.00            
ATOM    443   CD PRO A  58      -7.118  29.327  34.460  2.00  1.00            
ATOM    444   CB PRO A  58      -7.227  29.222  36.865  2.00  1.00            
ATOM    445   CG PRO A  58      -6.883  30.181  35.714  2.00  1.00            
ATOM    446    C PRO A  58      -9.656  28.619  36.687  2.00  1.00            
ATOM    447    O PRO A  58     -10.323  29.432  36.047  2.00  1.00            
ATOM    448    N ASP A  59     -10.089  27.955  37.760  2.00  1.00            
ATOM    449   CA ASP A  59     -11.368  28.129  38.352  2.00  1.00            
ATOM    450   CB ASP A  59     -12.526  27.862  37.375  2.00  1.00            
ATOM    451   CG ASP A  59     -13.838  28.041  38.129  2.00  1.00            
ATOM    452  OD1 ASP A  59     -13.828  28.733  39.180  2.00  1.00            
ATOM    453  OD2 ASP A  59     -14.865  27.472  37.671  2.00  1.00            
ATOM    454    C ASP A  59     -11.404  27.020  39.333  2.00  1.00            
ATOM    455    O ASP A  59     -12.009  27.107  40.401  2.00  1.00            
ATOM    456    N ASP A  60     -10.716  25.928  38.948  2.00  1.00            
ATOM    457   CA ASP A  60     -10.617  24.783  39.787  2.00  1.00            
ATOM    458   CB ASP A  60     -11.107  23.491  39.116  2.00  1.00            
ATOM    459   CG ASP A  60     -12.624  23.557  39.038  2.00  1.00            
ATOM    460  OD1 ASP A  60     -13.234  24.237  39.906  2.00  1.00            
ATOM    461  OD2 ASP A  60     -13.195  22.924  38.110  2.00  1.00            
ATOM    462    C ASP A  60      -9.181  24.585  40.114  2.00  1.00            
ATOM    463    O ASP A  60      -8.726  23.452  40.264  2.00  1.00            
ATOM    464    N SER A  61      -8.417  25.682  40.242  1.00  1.00            
ATOM    465   CA SER A  61      -7.049  25.470  40.591  1.00  1.00            
ATOM    466   CB SER A  61      -6.075  25.651  39.415  1.00  1.00            
ATOM    467   OG SER A  61      -6.295  24.636  38.447  1.00  1.00            
ATOM    468    C SER A  61      -6.672  26.467  41.641  1.00  1.00            
ATOM    469    O SER A  61      -6.896  27.664  41.482  1.00  1.00            
ATOM    470    N SER A  62      -6.113  25.976  42.766  1.00  1.00            
ATOM    471   CA SER A  62      -5.689  26.811  43.854  1.00  1.00            
ATOM    472   CB SER A  62      -5.483  26.017  45.156  1.00  1.00            
ATOM    473   OG SER A  62      -4.470  25.040  44.974  1.00  1.00            
ATOM    474    C SER A  62      -4.402  27.510  43.520  1.00  1.00            
ATOM    475    O SER A  62      -4.188  28.658  43.906  1.00  1.00            
ATOM    476    N THR A  63      -3.518  26.824  42.772  1.00  1.00            
ATOM    477   CA THR A  63      -2.193  27.281  42.440  1.00  1.00            
ATOM    478   CB THR A  63      -1.385  26.254  41.714  1.00  1.00            
ATOM    479  OG1 THR A  63      -0.036  26.686  41.602  1.00  1.00            
ATOM    480  CG2 THR A  63      -1.996  26.055  40.316  1.00  1.00            
ATOM    481    C THR A  63      -2.249  28.465  41.554  1.00  1.00            
ATOM    482    O THR A  63      -1.321  29.272  41.567  1.00  1.00            
ATOM    483    N PHE A  64      -3.334  28.582  40.766  1.00  1.00            
ATOM    484   CA PHE A  64      -3.394  29.542  39.708  1.00  1.00            
ATOM    485   CB PHE A  64      -4.777  29.734  39.040  1.00  1.00            
ATOM    486   CG PHE A  64      -5.605  30.697  39.832  1.00  1.00            
ATOM    487  CD1 PHE A  64      -6.366  30.284  40.899  1.00  1.00            
ATOM    488  CD2 PHE A  64      -5.619  32.036  39.499  1.00  1.00            
ATOM    489  CE1 PHE A  64      -7.119  31.185  41.616  1.00  1.00            
ATOM    490  CE2 PHE A  64      -6.367  32.942  40.210  1.00  1.00            
ATOM    491   CZ PHE A  64      -7.123  32.516  41.275  1.00  1.00            
ATOM    492    C PHE A  64      -3.000  30.903  40.191  1.00  1.00            
ATOM    493    O PHE A  64      -3.366  31.340  41.280  1.00  1.00            
ATOM    494    N GLU A  65      -2.180  31.576  39.366  4.00  1.00            
ATOM    495   CA GLU A  65      -1.774  32.935  39.559  4.00  1.00            
ATOM    496   CB GLU A  65      -0.279  33.085  39.920  4.00  1.00            
ATOM    497   CG GLU A  65       0.134  34.508  40.313  4.00  1.00            
ATOM    498   CD GLU A  65       1.607  34.493  40.714  4.00  1.00            
ATOM    499  OE1 GLU A  65       2.248  33.416  40.592  4.00  1.00            
ATOM    500  OE2 GLU A  65       2.110  35.563  41.152  4.00  1.00            
ATOM    501    C GLU A  65      -1.993  33.523  38.197  4.00  1.00            
ATOM    502    O GLU A  65      -1.900  32.803  37.205  4.00  1.00            
ATOM    503    N ALA A  66      -2.307  34.829  38.083  4.00  1.00            
ATOM    504   CA ALA A  66      -2.630  35.306  36.765  4.00  1.00            
ATOM    505   CB ALA A  66      -4.078  35.808  36.638  4.00  1.00            
ATOM    506    C ALA A  66      -1.742  36.450  36.384  4.00  1.00            
ATOM    507    O ALA A  66      -1.233  37.174  37.239  4.00  1.00            
ATOM    508    N THR A  67      -1.518  36.615  35.060  4.00  1.00            
ATOM    509   CA THR A  67      -0.725  37.709  34.574  4.00  1.00            
ATOM    510   CB THR A  67       0.617  37.318  34.024  4.00  1.00            
ATOM    511  OG1 THR A  67       0.457  36.498  32.877  4.00  1.00            
ATOM    512  CG2 THR A  67       1.403  36.566  35.110  4.00  1.00            
ATOM    513    C THR A  67      -1.459  38.363  33.438  4.00  1.00            
ATOM    514    O THR A  67      -2.278  37.736  32.767  4.00  1.00            
ATOM    515    N SER A  68      -1.186  39.668  33.221  4.00  1.00            
ATOM    516   CA SER A  68      -1.790  40.466  32.185  4.00  1.00            
ATOM    517   CB SER A  68      -1.532  41.973  32.362  4.00  1.00            
ATOM    518   OG SER A  68      -0.153  42.253  32.168  4.00  1.00            
ATOM    519    C SER A  68      -1.227  40.099  30.840  4.00  1.00            
ATOM    520    O SER A  68      -1.881  40.295  29.817  4.00  1.00            
ATOM    521    N GLN A  69      -0.007  39.527  30.811  4.00  1.00            
ATOM    522   CA GLN A  69       0.727  39.297  29.593  4.00  1.00            
ATOM    523   CB GLN A  69       2.045  38.548  29.850  4.00  1.00            
ATOM    524   CG GLN A  69       2.983  39.403  30.709  4.00  1.00            
ATOM    525   CD GLN A  69       4.149  38.559  31.193  4.00  1.00            
ATOM    526  OE1 GLN A  69       4.791  37.853  30.418  4.00  1.00            
ATOM    527  NE2 GLN A  69       4.432  38.633  32.522  4.00  1.00            
ATOM    528    C GLN A  69      -0.097  38.584  28.566  4.00  1.00            
ATOM    529    O GLN A  69      -0.746  37.576  28.838  4.00  1.00            
ATOM    530    N GLU A  70      -0.080  39.148  27.338  4.00  1.00            
ATOM    531   CA GLU A  70      -0.791  38.630  26.203  4.00  1.00            
ATOM    532   CB GLU A  70      -1.384  39.729  25.304  4.00  1.00            
ATOM    533   CG GLU A  70      -2.483  40.545  25.983  4.00  1.00            
ATOM    534   CD GLU A  70      -2.832  41.711  25.071  4.00  1.00            
ATOM    535  OE1 GLU A  70      -2.323  41.726  23.918  4.00  1.00            
ATOM    536  OE2 GLU A  70      -3.605  42.603  25.511  4.00  1.00            
ATOM    537    C GLU A  70       0.209  37.895  25.388  4.00  1.00            
ATOM    538    O GLU A  70       1.348  38.336  25.235  4.00  1.00            
ATOM    539    N LEU A  71      -0.189  36.727  24.855  4.00  1.00            
ATOM    540   CA LEU A  71       0.759  35.974  24.101  4.00  1.00            
ATOM    541   CB LEU A  71       0.995  34.563  24.657  4.00  1.00            
ATOM    542   CG LEU A  71       2.073  33.794  23.879  4.00  1.00            
ATOM    543  CD1 LEU A  71       3.448  34.454  24.071  4.00  1.00            
ATOM    544  CD2 LEU A  71       2.064  32.297  24.226  4.00  1.00            
ATOM    545    C LEU A  71       0.244  35.804  22.713  4.00  1.00            
ATOM    546    O LEU A  71      -0.932  35.513  22.506  4.00  1.00            
ATOM    547    N SER A  72       1.127  36.003  21.715  4.00  1.00            
ATOM    548   CA SER A  72       0.713  35.795  20.364  4.00  1.00            
ATOM    549   CB SER A  72       0.572  37.091  19.549  4.00  1.00            
ATOM    550   OG SER A  72       1.838  37.716  19.410  4.00  1.00            
ATOM    551    C SER A  72       1.759  34.961  19.699  4.00  1.00            
ATOM    552    O SER A  72       2.932  35.328  19.681  4.00  1.00            
ATOM    553    N ILE A  73       1.364  33.799  19.136  4.00  1.00            
ATOM    554   CA ILE A  73       2.351  33.007  18.461  4.00  1.00            
ATOM    555   CB ILE A  73       2.774  31.750  19.169  4.00  1.00            
ATOM    556  CG1 ILE A  73       1.595  30.785  19.357  4.00  1.00            
ATOM    557  CG2 ILE A  73       3.465  32.164  20.478  4.00  1.00            
ATOM    558  CD1 ILE A  73       0.494  31.339  20.257  4.00  1.00            
ATOM    559    C ILE A  73       1.849  32.647  17.111  4.00  1.00            
ATOM    560    O ILE A  73       0.665  32.384  16.909  4.00  1.00            
ATOM    561    N THR A  74       2.770  32.661  16.134  4.00  1.00            
ATOM    562   CA THR A  74       2.422  32.289  14.803  4.00  1.00            
ATOM    563   CB THR A  74       2.841  33.289  13.765  4.00  1.00            
ATOM    564  OG1 THR A  74       4.253  33.434  13.757  4.00  1.00            
ATOM    565  CG2 THR A  74       2.171  34.637  14.087  4.00  1.00            
ATOM    566    C THR A  74       3.141  31.019  14.547  4.00  1.00            
ATOM    567    O THR A  74       4.262  30.811  15.008  4.00  1.00            
ATOM    568    N TYR A  75       2.480  30.123  13.807  4.00  1.00            
ATOM    569   CA TYR A  75       3.033  28.839  13.532  4.00  1.00            
ATOM    570   CB TYR A  75       2.080  27.670  13.865  4.00  1.00            
ATOM    571   CG TYR A  75       1.712  27.596  15.310  4.00  1.00            
ATOM    572  CD1 TYR A  75       0.849  28.504  15.880  4.00  1.00            
ATOM    573  CD2 TYR A  75       2.196  26.573  16.088  4.00  1.00            
ATOM    574  CE1 TYR A  75       0.511  28.406  17.212  4.00  1.00            
ATOM    575  CE2 TYR A  75       1.866  26.466  17.415  4.00  1.00            
ATOM    576   CZ TYR A  75       1.023  27.388  17.981  4.00  1.00            
ATOM    577   OH TYR A  75       0.686  27.277  19.347  4.00  1.00            
ATOM    578    C TYR A  75       3.064  28.773  12.057  4.00  1.00            
ATOM    579    O TYR A  75       2.445  29.586  11.374  4.00  1.00            
ATOM    580    N GLY A  76       3.820  27.809  11.521  3.00  1.00            
ATOM    581   CA GLY A  76       3.736  27.672  10.111  3.00  1.00            
ATOM    582    C GLY A  76       2.303  27.306   9.852  3.00  1.00            
ATOM    583    O GLY A  76       1.688  27.779   8.898  3.00  1.00            
ATOM    584    N THR A  77       1.740  26.440  10.723  3.00  1.00            
ATOM    585   CA THR A  77       0.402  25.935  10.575  3.00  1.00            
ATOM    586   CB THR A  77       0.071  24.862  11.569  3.00  1.00            
ATOM    587  OG1 THR A  77       0.973  23.773  11.443  3.00  1.00            
ATOM    588  CG2 THR A  77      -1.366  24.391  11.300  3.00  1.00            
ATOM    589    C THR A  77      -0.653  26.984  10.711  3.00  1.00            
ATOM    590    O THR A  77      -1.515  27.104   9.842  3.00  1.00            
ATOM    591    N GLY A  78      -0.610  27.793  11.787  4.00  1.00            
ATOM    592   CA GLY A  78      -1.688  28.718  11.993  4.00  1.00            
ATOM    593    C GLY A  78      -1.268  29.669  13.053  4.00  1.00            
ATOM    594    O GLY A  78      -0.078  29.874  13.277  4.00  1.00            
ATOM    595    N SER A  79      -2.249  30.298  13.731  4.00  1.00            
ATOM    596   CA SER A  79      -1.861  31.231  14.741  4.00  1.00            
ATOM    597   CB SER A  79      -2.043  32.701  14.330  4.00  1.00            
ATOM    598   OG SER A  79      -1.630  33.552  15.387  4.00  1.00            
ATOM    599    C SER A  79      -2.673  31.011  15.977  4.00  1.00            
ATOM    600    O SER A  79      -3.760  30.437  15.937  4.00  1.00            
ATOM    601    N MET A  80      -2.125  31.455  17.128  4.00  1.00            
ATOM    602   CA MET A  80      -2.809  31.351  18.385  4.00  1.00            
ATOM    603   CB MET A  80      -2.299  30.219  19.291  4.00  1.00            
ATOM    604   CG MET A  80      -2.768  28.830  18.866  4.00  1.00            
ATOM    605   SD MET A  80      -2.158  27.481  19.923  4.00  1.00            
ATOM    606   CE MET A  80      -2.973  28.047  21.441  4.00  1.00            
ATOM    607    C MET A  80      -2.581  32.625  19.141  4.00  1.00            
ATOM    608    O MET A  80      -1.562  33.293  18.970  4.00  1.00            
ATOM    609    N THR A  81      -3.562  33.000  19.991  4.00  1.00            
ATOM    610   CA THR A  81      -3.457  34.157  20.838  4.00  1.00            
ATOM    611   CB THR A  81      -4.419  35.255  20.494  4.00  1.00            
ATOM    612  OG1 THR A  81      -4.107  36.426  21.232  4.00  1.00            
ATOM    613  CG2 THR A  81      -5.846  34.783  20.820  4.00  1.00            
ATOM    614    C THR A  81      -3.799  33.662  22.203  4.00  1.00            
ATOM    615    O THR A  81      -4.381  32.586  22.341  4.00  1.00            
ATOM    616    N GLY A  82      -3.433  34.410  23.261  4.00  1.00            
ATOM    617   CA GLY A  82      -3.754  33.914  24.567  4.00  1.00            
ATOM    618    C GLY A  82      -3.144  34.818  25.586  4.00  1.00            
ATOM    619    O GLY A  82      -2.647  35.897  25.270  4.00  1.00            
ATOM    620    N ILE A  83      -3.194  34.372  26.857  4.00  1.00            
ATOM    621   CA ILE A  83      -2.658  35.072  27.988  4.00  1.00            
ATOM    622   CB ILE A  83      -3.724  35.598  28.915  4.00  1.00            
ATOM    623  CG1 ILE A  83      -4.680  34.484  29.397  4.00  1.00            
ATOM    624  CG2 ILE A  83      -4.440  36.742  28.181  4.00  1.00            
ATOM    625  CD1 ILE A  83      -4.099  33.490  30.403  4.00  1.00            
ATOM    626    C ILE A  83      -1.783  34.115  28.715  4.00  1.00            
ATOM    627    O ILE A  83      -1.900  32.902  28.551  4.00  1.00            
ATOM    628    N LEU A  84      -0.851  34.648  29.521  4.00  1.00            
ATOM    629   CA LEU A  84       0.044  33.799  30.240  4.00  1.00            
ATOM    630   CB LEU A  84       1.456  34.395  30.335  4.00  1.00            
ATOM    631   CG LEU A  84       2.010  34.809  28.957  4.00  1.00            
ATOM    632  CD1 LEU A  84       3.481  35.244  29.044  4.00  1.00            
ATOM    633  CD2 LEU A  84       1.749  33.728  27.897  4.00  1.00            
ATOM    634    C LEU A  84      -0.500  33.706  31.622  4.00  1.00            
ATOM    635    O LEU A  84      -1.148  34.630  32.111  4.00  1.00            
ATOM    636    N GLY A  85      -0.273  32.559  32.280  4.00  1.00            
ATOM    637   CA GLY A  85      -0.742  32.410  33.620  4.00  1.00            
ATOM    638    C GLY A  85       0.262  31.527  34.300  4.00  1.00            
ATOM    639    O GLY A  85       1.070  30.880  33.635  4.00  1.00            
ATOM    640    N TYR A  86       0.244  31.470  35.648  4.00  1.00            
ATOM    641   CA TYR A  86       1.222  30.668  36.331  4.00  1.00            
ATOM    642   CB TYR A  86       2.081  31.466  37.326  4.00  1.00            
ATOM    643   CG TYR A  86       2.973  32.355  36.531  4.00  1.00            
ATOM    644  CD1 TYR A  86       2.463  33.454  35.878  4.00  1.00            
ATOM    645  CD2 TYR A  86       4.322  32.097  36.452  4.00  1.00            
ATOM    646  CE1 TYR A  86       3.288  34.275  35.145  4.00  1.00            
ATOM    647  CE2 TYR A  86       5.150  32.915  35.722  4.00  1.00            
ATOM    648   CZ TYR A  86       4.634  34.006  35.065  4.00  1.00            
ATOM    649   OH TYR A  86       5.481  34.849  34.315  4.00  1.00            
ATOM    650    C TYR A  86       0.533  29.587  37.102  4.00  1.00            
ATOM    651    O TYR A  86      -0.367  29.845  37.900  4.00  1.00            
ATOM    652    N ASP A  87       0.948  28.327  36.859  4.00  1.00            
ATOM    653   CA ASP A  87       0.397  27.181  37.526  4.00  1.00            
ATOM    654   CB ASP A  87      -0.697  26.482  36.699  4.00  1.00            
ATOM    655   CG ASP A  87      -1.915  27.397  36.634  4.00  1.00            
ATOM    656  OD1 ASP A  87      -2.594  27.550  37.684  4.00  1.00            
ATOM    657  OD2 ASP A  87      -2.174  27.966  35.540  4.00  1.00            
ATOM    658    C ASP A  87       1.514  26.206  37.675  4.00  1.00            
ATOM    659    O ASP A  87       2.669  26.523  37.394  4.00  1.00            
ATOM    660    N THR A  88       1.195  24.983  38.135  4.00  1.00            
ATOM    661   CA THR A  88       2.218  23.994  38.278  4.00  1.00            
ATOM    662   CB THR A  88       2.198  23.293  39.605  4.00  1.00            
ATOM    663  OG1 THR A  88       0.980  22.582  39.766  4.00  1.00            
ATOM    664  CG2 THR A  88       2.352  24.340  40.721  4.00  1.00            
ATOM    665    C THR A  88       1.984  22.956  37.237  4.00  1.00            
ATOM    666    O THR A  88       0.841  22.646  36.905  4.00  1.00            
ATOM    667    N VAL A  89       3.069  22.404  36.662  4.00  1.00            
ATOM    668   CA VAL A  89       2.829  21.414  35.663  4.00  1.00            
ATOM    669   CB VAL A  89       3.145  21.858  34.277  4.00  1.00            
ATOM    670  CG1 VAL A  89       3.243  20.613  33.387  4.00  1.00            
ATOM    671  CG2 VAL A  89       1.991  22.778  33.846  4.00  1.00            
ATOM    672    C VAL A  89       3.560  20.155  35.937  4.00  1.00            
ATOM    673    O VAL A  89       4.786  20.124  36.017  4.00  1.00            
ATOM    674    N GLN A  90       2.783  19.063  36.058  4.00  1.00            
ATOM    675   CA GLN A  90       3.368  17.777  36.243  4.00  1.00            
ATOM    676   CB GLN A  90       2.372  16.691  36.683  4.00  1.00            
ATOM    677   CG GLN A  90       1.297  16.380  35.639  4.00  1.00            
ATOM    678   CD GLN A  90       0.460  15.230  36.179  4.00  1.00            
ATOM    679  OE1 GLN A  90       0.206  14.249  35.482  4.00  1.00            
ATOM    680  NE2 GLN A  90       0.023  15.348  37.461  4.00  1.00            
ATOM    681    C GLN A  90       3.868  17.404  34.898  4.00  1.00            
ATOM    682    O GLN A  90       3.315  17.815  33.878  4.00  1.00            
ATOM    683    N VAL A  91       4.946  16.615  34.863  4.00  1.00            
ATOM    684   CA VAL A  91       5.513  16.263  33.607  4.00  1.00            
ATOM    685   CB VAL A  91       6.850  16.922  33.381  4.00  1.00            
ATOM    686  CG1 VAL A  91       7.369  16.626  31.960  4.00  1.00            
ATOM    687  CG2 VAL A  91       6.692  18.420  33.690  4.00  1.00            
ATOM    688    C VAL A  91       5.668  14.776  33.703  4.00  1.00            
ATOM    689    O VAL A  91       4.751  14.087  34.149  4.00  1.00            
ATOM    690    N GLY A  92       6.830  14.230  33.305  3.00  1.00            
ATOM    691   CA GLY A  92       6.971  12.811  33.268  3.00  1.00            
ATOM    692    C GLY A  92       6.725  12.237  34.622  3.00  1.00            
ATOM    693    O GLY A  92       5.998  11.256  34.775  3.00  1.00            
ATOM    694    N GLY A  93       7.337  12.846  35.642  3.00  1.00            
ATOM    695   CA GLY A  93       7.173  12.427  36.996  3.00  1.00            
ATOM    696    C GLY A  93       7.836  13.524  37.736  3.00  1.00            
ATOM    697    O GLY A  93       8.390  13.339  38.818  3.00  1.00            
ATOM    698    N ILE A  94       7.791  14.716  37.117  4.00  1.00            
ATOM    699   CA ILE A  94       8.398  15.863  37.700  4.00  1.00            
ATOM    700   CB ILE A  94       9.456  16.504  36.852  4.00  1.00            
ATOM    701  CG1 ILE A  94       8.861  17.013  35.531  4.00  1.00            
ATOM    702  CG2 ILE A  94      10.600  15.493  36.672  4.00  1.00            
ATOM    703  CD1 ILE A  94       9.808  17.915  34.745  4.00  1.00            
ATOM    704    C ILE A  94       7.318  16.885  37.930  4.00  1.00            
ATOM    705    O ILE A  94       6.470  17.112  37.070  4.00  1.00            
ATOM    706    N SER A  95       7.327  17.512  39.128  4.00  1.00            
ATOM    707   CA SER A  95       6.321  18.442  39.572  4.00  1.00            
ATOM    708   CB SER A  95       6.455  18.787  41.064  4.00  1.00            
ATOM    709   OG SER A  95       7.687  19.453  41.302  4.00  1.00            
ATOM    710    C SER A  95       6.316  19.749  38.808  4.00  1.00            
ATOM    711    O SER A  95       5.244  20.266  38.500  4.00  1.00            
ATOM    712    N ASP A  96       7.496  20.329  38.491  4.00  1.00            
ATOM    713   CA ASP A  96       7.617  21.569  37.747  4.00  1.00            
ATOM    714   CB ASP A  96       7.440  21.385  36.229  4.00  1.00            
ATOM    715   CG ASP A  96       8.079  22.580  35.538  4.00  1.00            
ATOM    716  OD1 ASP A  96       8.446  23.549  36.256  4.00  1.00            
ATOM    717  OD2 ASP A  96       8.229  22.535  34.287  4.00  1.00            
ATOM    718    C ASP A  96       6.675  22.637  38.229  4.00  1.00            
ATOM    719    O ASP A  96       5.692  22.946  37.557  4.00  1.00            
ATOM    720    N THR A  97       6.944  23.233  39.416  4.00  1.00            
ATOM    721   CA THR A  97       6.080  24.262  39.942  4.00  1.00            
ATOM    722   CB THR A  97       6.051  24.343  41.438  4.00  1.00            
ATOM    723  OG1 THR A  97       5.033  25.244  41.849  4.00  1.00            
ATOM    724  CG2 THR A  97       7.421  24.822  41.944  4.00  1.00            
ATOM    725    C THR A  97       6.451  25.621  39.411  4.00  1.00            
ATOM    726    O THR A  97       7.547  25.841  38.898  4.00  1.00            
ATOM    727    N ASN A  98       5.488  26.565  39.535  4.00  1.00            
ATOM    728   CA ASN A  98       5.565  27.943  39.125  4.00  1.00            
ATOM    729   CB ASN A  98       6.154  28.925  40.161  4.00  1.00            
ATOM    730   CG ASN A  98       7.588  28.558  40.493  4.00  1.00            
ATOM    731  OD1 ASN A  98       8.527  29.067  39.882  4.00  1.00            
ATOM    732  ND2 ASN A  98       7.764  27.670  41.508  4.00  1.00            
ATOM    733    C ASN A  98       6.210  28.098  37.798  4.00  1.00            
ATOM    734    O ASN A  98       7.339  28.573  37.679  4.00  1.00            
ATOM    735    N GLN A  99       5.478  27.667  36.757  4.00  1.00            
ATOM    736   CA GLN A  99       5.930  27.793  35.409  4.00  1.00            
ATOM    737   CB GLN A  99       5.972  26.446  34.671  4.00  1.00            
ATOM    738   CG GLN A  99       6.476  26.509  33.229  4.00  1.00            
ATOM    739   CD GLN A  99       6.454  25.082  32.702  4.00  1.00            
ATOM    740  OE1 GLN A  99       6.642  24.838  31.512  4.00  1.00            
ATOM    741  NE2 GLN A  99       6.196  24.111  33.617  4.00  1.00            
ATOM    742    C GLN A  99       4.955  28.671  34.738  4.00  1.00            
ATOM    743    O GLN A  99       3.929  29.039  35.306  4.00  1.00            
ATOM    744    N ILE A 100       5.281  29.057  33.503  4.00  1.00            
ATOM    745   CA ILE A 100       4.388  29.902  32.797  4.00  1.00            
ATOM    746   CB ILE A 100       5.023  31.147  32.259  4.00  1.00            
ATOM    747  CG1 ILE A 100       3.962  32.023  31.570  4.00  1.00            
ATOM    748  CG2 ILE A 100       6.175  30.725  31.337  4.00  1.00            
ATOM    749  CD1 ILE A 100       4.466  33.413  31.185  4.00  1.00            
ATOM    750    C ILE A 100       3.912  29.142  31.612  4.00  1.00            
ATOM    751    O ILE A 100       4.645  28.344  31.032  4.00  1.00            
ATOM    752    N PHE A 101       2.641  29.363  31.241  4.00  1.00            
ATOM    753   CA PHE A 101       2.099  28.684  30.108  4.00  1.00            
ATOM    754   CB PHE A 101       1.174  27.523  30.476  4.00  1.00            
ATOM    755   CG PHE A 101       1.997  26.671  31.358  4.00  1.00            
ATOM    756  CD1 PHE A 101       1.988  26.903  32.712  4.00  1.00            
ATOM    757  CD2 PHE A 101       2.787  25.674  30.838  4.00  1.00            
ATOM    758  CE1 PHE A 101       2.750  26.137  33.553  4.00  1.00            
ATOM    759  CE2 PHE A 101       3.553  24.903  31.677  4.00  1.00            
ATOM    760   CZ PHE A 101       3.531  25.139  33.031  4.00  1.00            
ATOM    761    C PHE A 101       1.228  29.678  29.437  4.00  1.00            
ATOM    762    O PHE A 101       1.333  30.879  29.685  4.00  1.00            
ATOM    763    N GLY A 102       0.357  29.205  28.532  4.00  1.00            
ATOM    764   CA GLY A 102      -0.503  30.161  27.924  4.00  1.00            
ATOM    765    C GLY A 102      -1.871  29.583  27.797  4.00  1.00            
ATOM    766    O GLY A 102      -2.073  28.578  27.118  4.00  1.00            
ATOM    767    N LEU A 103      -2.857  30.225  28.456  4.00  1.00            
ATOM    768   CA LEU A 103      -4.208  29.796  28.272  4.00  1.00            
ATOM    769   CB LEU A 103      -5.194  30.352  29.311  4.00  1.00            
ATOM    770   CG LEU A 103      -4.846  29.953  30.758  4.00  1.00            
ATOM    771  CD1 LEU A 103      -5.991  30.303  31.723  4.00  1.00            
ATOM    772  CD2 LEU A 103      -4.404  28.482  30.847  4.00  1.00            
ATOM    773    C LEU A 103      -4.561  30.376  26.939  4.00  1.00            
ATOM    774    O LEU A 103      -4.088  31.462  26.608  4.00  1.00            
ATOM    775    N SER A 104      -5.375  29.693  26.107  4.00  1.00            
ATOM    776   CA SER A 104      -5.539  30.321  24.828  4.00  1.00            
ATOM    777   CB SER A 104      -4.973  29.521  23.645  4.00  1.00            
ATOM    778   OG SER A 104      -3.555  29.542  23.714  4.00  1.00            
ATOM    779    C SER A 104      -6.939  30.680  24.537  4.00  1.00            
ATOM    780    O SER A 104      -7.833  29.839  24.522  4.00  1.00            
ATOM    781    N GLU A 105      -7.148  31.989  24.322  4.00  1.00            
ATOM    782   CA GLU A 105      -8.434  32.483  23.972  4.00  1.00            
ATOM    783   CB GLU A 105      -8.554  34.021  24.090  4.00  1.00            
ATOM    784   CG GLU A 105      -7.574  34.805  23.211  4.00  1.00            
ATOM    785   CD GLU A 105      -7.874  36.295  23.346  4.00  1.00            
ATOM    786  OE1 GLU A 105      -9.034  36.643  23.692  4.00  1.00            
ATOM    787  OE2 GLU A 105      -6.943  37.108  23.096  4.00  1.00            
ATOM    788    C GLU A 105      -8.783  32.124  22.568  4.00  1.00            
ATOM    789    O GLU A 105      -9.886  31.649  22.304  4.00  1.00            
ATOM    790    N THR A 106      -7.850  32.323  21.616  4.00  1.00            
ATOM    791   CA THR A 106      -8.254  32.081  20.264  4.00  1.00            
ATOM    792   CB THR A 106      -8.219  33.301  19.392  4.00  1.00            
ATOM    793  OG1 THR A 106      -9.052  34.314  19.936  4.00  1.00            
ATOM    794  CG2 THR A 106      -8.719  32.913  17.989  4.00  1.00            
ATOM    795    C THR A 106      -7.383  31.052  19.633  4.00  1.00            
ATOM    796    O THR A 106      -6.157  31.157  19.646  4.00  1.00            
ATOM    797    N GLU A 107      -8.020  30.000  19.077  1.00  1.00            
ATOM    798   CA GLU A 107      -7.285  29.012  18.337  1.00  1.00            
ATOM    799   CB GLU A 107      -7.251  27.633  19.019  1.00  1.00            
ATOM    800   CG GLU A 107      -6.460  27.625  20.330  1.00  1.00            
ATOM    801   CD GLU A 107      -6.360  26.192  20.844  1.00  1.00            
ATOM    802  OE1 GLU A 107      -7.404  25.488  20.874  1.00  1.00            
ATOM    803  OE2 GLU A 107      -5.226  25.782  21.211  1.00  1.00            
ATOM    804    C GLU A 107      -8.012  28.857  17.038  1.00  1.00            
ATOM    805    O GLU A 107      -9.004  28.136  16.938  1.00  1.00            
ATOM    806    N PRO A 108      -7.541  29.562  16.047  1.00  1.00            
ATOM    807   CA PRO A 108      -8.184  29.468  14.761  1.00  1.00            
ATOM    808   CD PRO A 108      -7.121  30.924  16.336  1.00  1.00            
ATOM    809   CB PRO A 108      -7.946  30.810  14.067  1.00  1.00            
ATOM    810   CG PRO A 108      -7.730  31.793  15.226  1.00  1.00            
ATOM    811    C PRO A 108      -7.657  28.317  13.953  1.00  1.00            
ATOM    812    O PRO A 108      -6.614  27.769  14.305  1.00  1.00            
ATOM    813    N GLY A 109      -8.369  27.930  12.870  1.00  1.00            
ATOM    814   CA GLY A 109      -7.888  26.944  11.935  1.00  1.00            
ATOM    815    C GLY A 109      -8.554  25.612  12.133  1.00  1.00            
ATOM    816    O GLY A 109      -8.792  25.173  13.259  1.00  1.00            
ATOM    817    N SER A 110      -8.870  24.947  10.996  2.00  1.00            
ATOM    818   CA SER A 110      -9.456  23.633  10.936  2.00  1.00            
ATOM    819   CB SER A 110      -9.865  23.234   9.507  2.00  1.00            
ATOM    820   OG SER A 110     -10.375  21.908   9.495  2.00  1.00            
ATOM    821    C SER A 110      -8.437  22.644  11.390  2.00  1.00            
ATOM    822    O SER A 110      -8.751  21.712  12.126  2.00  1.00            
ATOM    823    N PHE A 111      -7.174  22.794  10.949  2.00  1.00            
ATOM    824   CA PHE A 111      -6.200  21.958  11.581  2.00  1.00            
ATOM    825   CB PHE A 111      -4.765  22.121  11.060  2.00  1.00            
ATOM    826   CG PHE A 111      -4.719  21.466   9.726  2.00  1.00            
ATOM    827  CD1 PHE A 111      -5.064  22.156   8.587  2.00  1.00            
ATOM    828  CD2 PHE A 111      -4.335  20.150   9.626  2.00  1.00            
ATOM    829  CE1 PHE A 111      -5.019  21.533   7.363  2.00  1.00            
ATOM    830  CE2 PHE A 111      -4.288  19.523   8.405  2.00  1.00            
ATOM    831   CZ PHE A 111      -4.631  20.218   7.271  2.00  1.00            
ATOM    832    C PHE A 111      -6.265  22.516  12.962  2.00  1.00            
ATOM    833    O PHE A 111      -6.612  23.685  13.133  2.00  1.00            
ATOM    834    N LEU A 112      -5.934  21.691  13.965  2.00  1.00            
ATOM    835   CA LEU A 112      -6.083  21.982  15.361  2.00  1.00            
ATOM    836   CB LEU A 112      -5.861  23.466  15.730  2.00  1.00            
ATOM    837   CG LEU A 112      -5.755  23.763  17.234  2.00  1.00            
ATOM    838  CD1 LEU A 112      -4.467  23.158  17.820  2.00  1.00            
ATOM    839  CD2 LEU A 112      -5.881  25.270  17.511  2.00  1.00            
ATOM    840    C LEU A 112      -7.482  21.568  15.723  2.00  1.00            
ATOM    841    O LEU A 112      -7.727  21.131  16.845  2.00  1.00            
ATOM    842    N TYR A 113      -8.441  21.668  14.776  2.00  1.00            
ATOM    843   CA TYR A 113      -9.741  21.076  14.974  2.00  1.00            
ATOM    844   CB TYR A 113     -10.778  21.578  13.949  2.00  1.00            
ATOM    845   CG TYR A 113     -12.051  20.817  14.078  2.00  1.00            
ATOM    846  CD1 TYR A 113     -12.995  21.172  15.014  2.00  1.00            
ATOM    847  CD2 TYR A 113     -12.293  19.742  13.255  2.00  1.00            
ATOM    848  CE1 TYR A 113     -14.168  20.465  15.124  2.00  1.00            
ATOM    849  CE2 TYR A 113     -13.465  19.033  13.359  2.00  1.00            
ATOM    850   CZ TYR A 113     -14.403  19.397  14.293  2.00  1.00            
ATOM    851   OH TYR A 113     -15.607  18.669  14.400  2.00  1.00            
ATOM    852    C TYR A 113      -9.499  19.627  14.821  2.00  1.00            
ATOM    853    O TYR A 113      -9.997  18.796  15.578  2.00  1.00            
ATOM    854    N TYR A 114      -8.672  19.312  13.811  2.00  1.00            
ATOM    855   CA TYR A 114      -8.280  17.964  13.589  2.00  1.00            
ATOM    856   CB TYR A 114      -8.207  17.559  12.106  2.00  1.00            
ATOM    857   CG TYR A 114      -7.824  16.118  12.047  2.00  1.00            
ATOM    858  CD1 TYR A 114      -8.781  15.149  12.247  2.00  1.00            
ATOM    859  CD2 TYR A 114      -6.528  15.727  11.788  2.00  1.00            
ATOM    860  CE1 TYR A 114      -8.458  13.815  12.195  2.00  1.00            
ATOM    861  CE2 TYR A 114      -6.197  14.392  11.735  2.00  1.00            
ATOM    862   CZ TYR A 114      -7.163  13.435  11.938  2.00  1.00            
ATOM    863   OH TYR A 114      -6.827  12.066  11.883  2.00  1.00            
ATOM    864    C TYR A 114      -6.887  17.907  14.111  2.00  1.00            
ATOM    865    O TYR A 114      -6.005  18.640  13.668  2.00  1.00            
ATOM    866    N ALA A 115      -6.671  17.021  15.090  1.00  1.00            
ATOM    867   CA ALA A 115      -5.417  16.868  15.755  1.00  1.00            
ATOM    868   CB ALA A 115      -5.343  17.718  17.042  1.00  1.00            
ATOM    869    C ALA A 115      -5.321  15.358  15.922  1.00  1.00            
ATOM    870    O ALA A 115      -5.159  14.743  14.869  1.00  1.00            
ATOM    871    N PRO A 116      -5.390  14.610  17.012  1.00  1.00            
ATOM    872   CA PRO A 116      -5.561  15.105  18.347  1.00  1.00            
ATOM    873   CD PRO A 116      -6.059  13.324  16.857  1.00  1.00            
ATOM    874   CB PRO A 116      -6.157  13.972  19.179  1.00  1.00            
ATOM    875   CG PRO A 116      -6.881  13.109  18.137  1.00  1.00            
ATOM    876    C PRO A 116      -4.307  15.654  18.948  1.00  1.00            
ATOM    877    O PRO A 116      -3.260  15.019  18.826  1.00  1.00            
ATOM    878    N PHE A 117      -4.390  16.834  19.591  1.00  1.00            
ATOM    879   CA PHE A 117      -3.307  17.351  20.376  1.00  1.00            
ATOM    880   CB PHE A 117      -1.992  17.633  19.610  1.00  1.00            
ATOM    881   CG PHE A 117      -2.164  18.686  18.569  1.00  1.00            
ATOM    882  CD1 PHE A 117      -1.998  20.021  18.867  1.00  1.00            
ATOM    883  CD2 PHE A 117      -2.470  18.331  17.276  1.00  1.00            
ATOM    884  CE1 PHE A 117      -2.153  20.981  17.893  1.00  1.00            
ATOM    885  CE2 PHE A 117      -2.626  19.285  16.298  1.00  1.00            
ATOM    886   CZ PHE A 117      -2.469  20.614  16.606  1.00  1.00            
ATOM    887    C PHE A 117      -3.806  18.596  21.027  1.00  1.00            
ATOM    888    O PHE A 117      -4.244  19.536  20.366  1.00  1.00            
ATOM    889    N ASP A 118      -3.769  18.612  22.369  1.00  1.00            
ATOM    890   CA ASP A 118      -4.312  19.704  23.115  1.00  1.00            
ATOM    891   CB ASP A 118      -4.439  19.376  24.611  1.00  1.00            
ATOM    892   CG ASP A 118      -5.534  18.329  24.741  1.00  1.00            
ATOM    893  OD1 ASP A 118      -6.609  18.521  24.111  1.00  1.00            
ATOM    894  OD2 ASP A 118      -5.314  17.325  25.469  1.00  1.00            
ATOM    895    C ASP A 118      -3.512  20.947  22.989  1.00  1.00            
ATOM    896    O ASP A 118      -4.061  22.026  22.775  1.00  1.00            
ATOM    897    N GLY A 119      -2.181  20.840  23.099  4.00  1.00            
ATOM    898   CA GLY A 119      -1.447  22.063  23.097  4.00  1.00            
ATOM    899    C GLY A 119      -0.031  21.743  22.786  4.00  1.00            
ATOM    900    O GLY A 119       0.271  20.692  22.224  4.00  1.00            
ATOM    901    N ILE A 120       0.886  22.660  23.144  4.00  1.00            
ATOM    902   CA ILE A 120       2.231  22.414  22.747  4.00  1.00            
ATOM    903   CB ILE A 120       2.663  23.330  21.645  4.00  1.00            
ATOM    904  CG1 ILE A 120       1.732  23.149  20.435  4.00  1.00            
ATOM    905  CG2 ILE A 120       4.144  23.053  21.337  4.00  1.00            
ATOM    906  CD1 ILE A 120       1.822  24.284  19.416  4.00  1.00            
ATOM    907    C ILE A 120       3.196  22.597  23.875  4.00  1.00            
ATOM    908    O ILE A 120       3.079  23.526  24.672  4.00  1.00            
ATOM    909    N LEU A 121       4.178  21.672  23.972  4.00  1.00            
ATOM    910   CA LEU A 121       5.272  21.823  24.890  4.00  1.00            
ATOM    911   CB LEU A 121       5.493  20.637  25.846  4.00  1.00            
ATOM    912   CG LEU A 121       6.730  20.805  26.753  4.00  1.00            
ATOM    913  CD1 LEU A 121       6.726  22.156  27.480  4.00  1.00            
ATOM    914  CD2 LEU A 121       6.839  19.645  27.754  4.00  1.00            
ATOM    915    C LEU A 121       6.459  21.999  24.026  4.00  1.00            
ATOM    916    O LEU A 121       6.795  21.121  23.233  4.00  1.00            
ATOM    917    N GLY A 122       7.133  23.153  24.151  4.00  1.00            
ATOM    918   CA GLY A 122       8.184  23.364  23.216  4.00  1.00            
ATOM    919    C GLY A 122       9.474  23.449  23.907  4.00  1.00            
ATOM    920    O GLY A 122       9.764  24.389  24.645  4.00  1.00            
ATOM    921    N LEU A 123      10.292  22.429  23.646  1.00  1.00            
ATOM    922   CA LEU A 123      11.624  22.495  24.104  1.00  1.00            
ATOM    923   CB LEU A 123      12.199  21.110  24.468  1.00  1.00            
ATOM    924   CG LEU A 123      12.013  20.019  23.394  1.00  1.00            
ATOM    925  CD1 LEU A 123      13.019  20.183  22.250  1.00  1.00            
ATOM    926  CD2 LEU A 123      12.008  18.609  24.010  1.00  1.00            
ATOM    927    C LEU A 123      12.321  23.089  22.931  1.00  1.00            
ATOM    928    O LEU A 123      12.061  22.717  21.791  1.00  1.00            
ATOM    929    N ALA A 124      13.168  24.090  23.192  1.00  1.00            
ATOM    930   CA ALA A 124      13.864  24.873  22.213  1.00  1.00            
ATOM    931   CB ALA A 124      12.940  25.766  21.368  1.00  1.00            
ATOM    932    C ALA A 124      14.637  25.762  23.132  1.00  1.00            
ATOM    933    O ALA A 124      14.949  25.349  24.247  1.00  1.00            
ATOM    934    N TYR A 125      14.997  26.993  22.729  1.00  1.00            
ATOM    935   CA TYR A 125      15.786  27.721  23.679  1.00  1.00            
ATOM    936   CB TYR A 125      17.243  27.865  23.176  1.00  1.00            
ATOM    937   CG TYR A 125      18.104  28.614  24.138  1.00  1.00            
ATOM    938  CD1 TYR A 125      18.665  27.971  25.220  1.00  1.00            
ATOM    939  CD2 TYR A 125      18.367  29.952  23.958  1.00  1.00            
ATOM    940  CE1 TYR A 125      19.462  28.651  26.110  1.00  1.00            
ATOM    941  CE2 TYR A 125      19.164  30.640  24.845  1.00  1.00            
ATOM    942   CZ TYR A 125      19.712  29.989  25.923  1.00  1.00            
ATOM    943   OH TYR A 125      20.529  30.694  26.833  1.00  1.00            
ATOM    944    C TYR A 125      15.232  29.085  23.909  1.00  1.00            
ATOM    945    O TYR A 125      14.788  29.738  22.967  1.00  1.00            
ATOM    946    N PRO A 126      15.218  29.519  25.157  2.00  1.00            
ATOM    947   CA PRO A 126      14.763  30.838  25.499  2.00  1.00            
ATOM    948   CD PRO A 126      15.955  28.891  26.240  2.00  1.00            
ATOM    949   CB PRO A 126      15.041  31.005  26.993  2.00  1.00            
ATOM    950   CG PRO A 126      16.194  30.020  27.257  2.00  1.00            
ATOM    951    C PRO A 126      15.553  31.760  24.631  2.00  1.00            
ATOM    952    O PRO A 126      16.743  31.964  24.870  2.00  1.00            
ATOM    953    N SER A 127      14.868  32.329  23.630  2.00  1.00            
ATOM    954   CA SER A 127      15.380  33.170  22.591  2.00  1.00            
ATOM    955   CB SER A 127      16.392  32.462  21.678  2.00  1.00            
ATOM    956   OG SER A 127      17.568  32.143  22.407  2.00  1.00            
ATOM    957    C SER A 127      14.131  33.375  21.798  2.00  1.00            
ATOM    958    O SER A 127      13.609  34.483  21.681  2.00  1.00            
ATOM    959    N ILE A 128      13.617  32.252  21.253  2.00  1.00            
ATOM    960   CA ILE A 128      12.408  32.213  20.482  2.00  1.00            
ATOM    961   CB ILE A 128      12.507  31.153  19.423  2.00  1.00            
ATOM    962  CG1 ILE A 128      12.830  29.793  20.081  2.00  1.00            
ATOM    963  CG2 ILE A 128      13.559  31.604  18.394  2.00  1.00            
ATOM    964  CD1 ILE A 128      12.542  28.573  19.212  2.00  1.00            
ATOM    965    C ILE A 128      11.255  31.859  21.388  2.00  1.00            
ATOM    966    O ILE A 128      10.591  30.836  21.225  2.00  1.00            
ATOM    967    N SER A 129      10.951  32.738  22.358  1.00  1.00            
ATOM    968   CA SER A 129       9.798  32.554  23.196  1.00  1.00            
ATOM    969   CB SER A 129      10.122  32.601  24.698  1.00  1.00            
ATOM    970   OG SER A 129      10.646  33.875  25.042  1.00  1.00            
ATOM    971    C SER A 129       9.011  33.766  22.881  1.00  1.00            
ATOM    972    O SER A 129       9.560  34.866  22.838  1.00  1.00            
ATOM    973    N ALA A 130       7.706  33.608  22.631  2.00  1.00            
ATOM    974   CA ALA A 130       7.037  34.769  22.151  2.00  1.00            
ATOM    975   CB ALA A 130       5.569  34.496  21.780  2.00  1.00            
ATOM    976    C ALA A 130       7.034  35.885  23.163  2.00  1.00            
ATOM    977    O ALA A 130       7.499  36.989  22.884  2.00  1.00            
ATOM    978    N SER A 131       6.535  35.610  24.382  2.00  1.00            
ATOM    979   CA SER A 131       6.406  36.604  25.414  2.00  1.00            
ATOM    980   CB SER A 131       5.412  36.181  26.508  2.00  1.00            
ATOM    981   OG SER A 131       5.910  35.041  27.193  2.00  1.00            
ATOM    982    C SER A 131       7.715  36.813  26.093  2.00  1.00            
ATOM    983    O SER A 131       7.925  37.840  26.736  2.00  1.00            
ATOM    984    N GLY A 132       8.648  35.854  25.950  2.00  1.00            
ATOM    985   CA GLY A 132       9.851  35.959  26.718  2.00  1.00            
ATOM    986    C GLY A 132       9.675  35.063  27.904  2.00  1.00            
ATOM    987    O GLY A 132      10.375  35.187  28.908  2.00  1.00            
ATOM    988    N ALA A 133       8.705  34.134  27.802  1.00  1.00            
ATOM    989   CA ALA A 133       8.380  33.206  28.847  1.00  1.00            
ATOM    990   CB ALA A 133       7.025  32.508  28.646  1.00  1.00            
ATOM    991    C ALA A 133       9.426  32.143  28.936  1.00  1.00            
ATOM    992    O ALA A 133      10.235  31.959  28.028  1.00  1.00            
ATOM    993    N THR A 134       9.436  31.425  30.079  1.00  1.00            
ATOM    994   CA THR A 134      10.393  30.388  30.311  1.00  1.00            
ATOM    995   CB THR A 134      10.662  30.138  31.765  1.00  1.00            
ATOM    996  OG1 THR A 134       9.474  29.706  32.411  1.00  1.00            
ATOM    997  CG2 THR A 134      11.179  31.436  32.406  1.00  1.00            
ATOM    998    C THR A 134       9.886  29.092  29.736  1.00  1.00            
ATOM    999    O THR A 134       8.687  28.824  29.712  1.00  1.00            
ATOM   1000    N PRO A 135      10.807  28.299  29.239  1.00  1.00            
ATOM   1001   CA PRO A 135      10.481  27.019  28.655  1.00  1.00            
ATOM   1002   CD PRO A 135      12.013  28.861  28.654  1.00  1.00            
ATOM   1003   CB PRO A 135      11.640  26.662  27.719  1.00  1.00            
ATOM   1004   CG PRO A 135      12.765  27.643  28.099  1.00  1.00            
ATOM   1005    C PRO A 135      10.275  26.053  29.779  1.00  1.00            
ATOM   1006    O PRO A 135      10.724  26.338  30.887  1.00  1.00            
ATOM   1007    N VAL A 136       9.609  24.909  29.533  2.00  1.00            
ATOM   1008   CA VAL A 136       9.349  23.991  30.602  2.00  1.00            
ATOM   1009   CB VAL A 136       8.520  22.800  30.204  2.00  1.00            
ATOM   1010  CG1 VAL A 136       9.301  21.939  29.198  2.00  1.00            
ATOM   1011  CG2 VAL A 136       8.119  22.049  31.487  2.00  1.00            
ATOM   1012    C VAL A 136      10.655  23.491  31.157  2.00  1.00            
ATOM   1013    O VAL A 136      10.831  23.417  32.372  2.00  1.00            
ATOM   1014    N PHE A 137      11.614  23.150  30.274  2.00  1.00            
ATOM   1015   CA PHE A 137      12.890  22.619  30.679  2.00  1.00            
ATOM   1016   CB PHE A 137      13.786  22.232  29.488  2.00  1.00            
ATOM   1017   CG PHE A 137      13.262  20.980  28.869  2.00  1.00            
ATOM   1018  CD1 PHE A 137      13.645  19.757  29.371  2.00  1.00            
ATOM   1019  CD2 PHE A 137      12.403  21.016  27.795  2.00  1.00            
ATOM   1020  CE1 PHE A 137      13.178  18.589  28.816  2.00  1.00            
ATOM   1021  CE2 PHE A 137      11.931  19.849  27.236  2.00  1.00            
ATOM   1022   CZ PHE A 137      12.318  18.633  27.746  2.00  1.00            
ATOM   1023    C PHE A 137      13.657  23.644  31.467  2.00  1.00            
ATOM   1024    O PHE A 137      14.224  23.324  32.510  2.00  1.00            
ATOM   1025    N ASP A 138      13.676  24.913  31.009  2.00  1.00            
ATOM   1026   CA ASP A 138      14.506  25.901  31.648  2.00  1.00            
ATOM   1027   CB ASP A 138      14.413  27.296  31.003  2.00  1.00            
ATOM   1028   CG ASP A 138      15.567  28.140  31.536  2.00  1.00            
ATOM   1029  OD1 ASP A 138      15.726  28.218  32.783  2.00  1.00            
ATOM   1030  OD2 ASP A 138      16.305  28.725  30.698  2.00  1.00            
ATOM   1031    C ASP A 138      14.088  26.020  33.066  2.00  1.00            
ATOM   1032    O ASP A 138      14.919  26.124  33.967  2.00  1.00            
ATOM   1033    N ASN A 139      12.774  25.977  33.308  2.00  1.00            
ATOM   1034   CA ASN A 139      12.331  26.120  34.653  2.00  1.00            
ATOM   1035   CB ASN A 139      10.801  26.072  34.787  2.00  1.00            
ATOM   1036   CG ASN A 139      10.256  27.313  34.099  2.00  1.00            
ATOM   1037  OD1 ASN A 139       9.249  27.261  33.395  2.00  1.00            
ATOM   1038  ND2 ASN A 139      10.949  28.464  34.305  2.00  1.00            
ATOM   1039    C ASN A 139      12.910  24.987  35.455  2.00  1.00            
ATOM   1040    O ASN A 139      13.328  25.176  36.595  2.00  1.00            
ATOM   1041    N LEU A 140      12.964  23.773  34.868  2.00  1.00            
ATOM   1042   CA LEU A 140      13.459  22.611  35.559  2.00  1.00            
ATOM   1043   CB LEU A 140      13.382  21.331  34.707  2.00  1.00            
ATOM   1044   CG LEU A 140      11.945  20.887  34.378  2.00  1.00            
ATOM   1045  CD1 LEU A 140      11.940  19.600  33.536  2.00  1.00            
ATOM   1046  CD2 LEU A 140      11.091  20.772  35.651  2.00  1.00            
ATOM   1047    C LEU A 140      14.897  22.825  35.914  2.00  1.00            
ATOM   1048    O LEU A 140      15.323  22.505  37.024  2.00  1.00            
ATOM   1049    N TRP A 141      15.683  23.389  34.980  2.00  1.00            
ATOM   1050   CA TRP A 141      17.083  23.596  35.214  2.00  1.00            
ATOM   1051   CB TRP A 141      17.819  24.150  33.984  2.00  1.00            
ATOM   1052   CG TRP A 141      19.284  24.412  34.225  2.00  1.00            
ATOM   1053  CD2 TRP A 141      20.282  23.389  34.370  2.00  1.00            
ATOM   1054  CD1 TRP A 141      19.924  25.605  34.395  2.00  1.00            
ATOM   1055  NE1 TRP A 141      21.262  25.391  34.626  2.00  1.00            
ATOM   1056  CE2 TRP A 141      21.495  24.032  34.617  2.00  1.00            
ATOM   1057  CE3 TRP A 141      20.195  22.027  34.311  2.00  1.00            
ATOM   1058  CZ2 TRP A 141      22.643  23.318  34.808  2.00  1.00            
ATOM   1059  CZ3 TRP A 141      21.357  21.312  34.497  2.00  1.00            
ATOM   1060  CH2 TRP A 141      22.557  21.945  34.741  2.00  1.00            
ATOM   1061    C TRP A 141      17.256  24.556  36.358  2.00  1.00            
ATOM   1062    O TRP A 141      18.117  24.350  37.213  2.00  1.00            
ATOM   1063    N ASP A 142      16.438  25.627  36.416  2.00  1.00            
ATOM   1064   CA ASP A 142      16.597  26.628  37.442  2.00  1.00            
ATOM   1065   CB ASP A 142      15.581  27.774  37.309  2.00  1.00            
ATOM   1066   CG ASP A 142      15.921  28.561  36.054  2.00  1.00            
ATOM   1067  OD1 ASP A 142      17.077  28.434  35.569  2.00  1.00            
ATOM   1068  OD2 ASP A 142      15.026  29.298  35.562  2.00  1.00            
ATOM   1069    C ASP A 142      16.399  26.023  38.794  2.00  1.00            
ATOM   1070    O ASP A 142      17.241  26.184  39.676  2.00  1.00            
ATOM   1071    N GLN A 143      15.293  25.282  38.995  3.00  1.00            
ATOM   1072   CA GLN A 143      15.060  24.716  40.293  3.00  1.00            
ATOM   1073   CB GLN A 143      13.746  23.933  40.437  3.00  1.00            
ATOM   1074   CG GLN A 143      12.487  24.793  40.472  3.00  1.00            
ATOM   1075   CD GLN A 143      11.363  23.874  40.929  3.00  1.00            
ATOM   1076  OE1 GLN A 143      11.605  22.887  41.622  3.00  1.00            
ATOM   1077  NE2 GLN A 143      10.104  24.201  40.534  3.00  1.00            
ATOM   1078    C GLN A 143      16.152  23.732  40.558  3.00  1.00            
ATOM   1079    O GLN A 143      16.643  23.631  41.682  3.00  1.00            
ATOM   1080    N GLY A 144      16.591  22.996  39.519  3.00  1.00            
ATOM   1081   CA GLY A 144      17.600  22.008  39.757  3.00  1.00            
ATOM   1082    C GLY A 144      16.972  20.652  39.774  3.00  1.00            
ATOM   1083    O GLY A 144      17.576  19.688  40.240  3.00  1.00            
ATOM   1084    N LEU A 145      15.733  20.546  39.262  1.00  1.00            
ATOM   1085   CA LEU A 145      15.076  19.274  39.224  1.00  1.00            
ATOM   1086   CB LEU A 145      13.622  19.331  38.721  1.00  1.00            
ATOM   1087   CG LEU A 145      12.658  20.002  39.720  1.00  1.00            
ATOM   1088  CD1 LEU A 145      11.219  20.020  39.181  1.00  1.00            
ATOM   1089  CD2 LEU A 145      12.752  19.353  41.111  1.00  1.00            
ATOM   1090    C LEU A 145      15.857  18.346  38.341  1.00  1.00            
ATOM   1091    O LEU A 145      15.981  17.159  38.642  1.00  1.00            
ATOM   1092    N VAL A 146      16.417  18.860  37.229  1.00  1.00            
ATOM   1093   CA VAL A 146      17.110  18.003  36.306  1.00  1.00            
ATOM   1094   CB VAL A 146      17.088  18.540  34.905  1.00  1.00            
ATOM   1095  CG1 VAL A 146      17.909  19.842  34.868  1.00  1.00            
ATOM   1096  CG2 VAL A 146      17.598  17.447  33.957  1.00  1.00            
ATOM   1097    C VAL A 146      18.556  17.845  36.705  1.00  1.00            
ATOM   1098    O VAL A 146      19.212  18.812  37.091  1.00  1.00            
ATOM   1099    N SER A 147      19.076  16.593  36.645  1.00  1.00            
ATOM   1100   CA SER A 147      20.453  16.273  36.953  1.00  1.00            
ATOM   1101   CB SER A 147      20.712  14.757  36.996  1.00  1.00            
ATOM   1102   OG SER A 147      20.453  14.177  35.725  1.00  1.00            
ATOM   1103    C SER A 147      21.356  16.874  35.907  1.00  1.00            
ATOM   1104    O SER A 147      22.229  17.680  36.226  1.00  1.00            
ATOM   1105    N GLN A 148      21.160  16.498  34.623  1.00  1.00            
ATOM   1106   CA GLN A 148      21.946  17.008  33.523  1.00  1.00            
ATOM   1107   CB GLN A 148      22.521  15.918  32.604  1.00  1.00            
ATOM   1108   CG GLN A 148      23.806  15.288  33.127  1.00  1.00            
ATOM   1109   CD GLN A 148      24.925  16.260  32.775  1.00  1.00            
ATOM   1110  OE1 GLN A 148      26.016  16.210  33.341  1.00  1.00            
ATOM   1111  NE2 GLN A 148      24.643  17.174  31.807  1.00  1.00            
ATOM   1112    C GLN A 148      21.017  17.799  32.684  1.00  1.00            
ATOM   1113    O GLN A 148      19.894  17.373  32.421  1.00  1.00            
ATOM   1114    N ASP A 149      21.450  18.990  32.244  1.00  1.00            
ATOM   1115   CA ASP A 149      20.547  19.693  31.401  1.00  1.00            
ATOM   1116   CB ASP A 149      20.788  21.216  31.334  1.00  1.00            
ATOM   1117   CG ASP A 149      22.199  21.510  30.859  1.00  1.00            
ATOM   1118  OD1 ASP A 149      23.123  20.719  31.186  1.00  1.00            
ATOM   1119  OD2 ASP A 149      22.371  22.550  30.170  1.00  1.00            
ATOM   1120    C ASP A 149      20.645  19.056  30.056  1.00  1.00            
ATOM   1121    O ASP A 149      21.432  19.462  29.203  1.00  1.00            
ATOM   1122    N LEU A 150      19.833  17.995  29.856  4.00  1.00            
ATOM   1123   CA LEU A 150      19.906  17.226  28.648  4.00  1.00            
ATOM   1124   CB LEU A 150      21.005  16.158  28.779  4.00  1.00            
ATOM   1125   CG LEU A 150      21.259  15.283  27.547  4.00  1.00            
ATOM   1126  CD1 LEU A 150      21.955  16.095  26.445  4.00  1.00            
ATOM   1127  CD2 LEU A 150      22.027  14.006  27.931  4.00  1.00            
ATOM   1128    C LEU A 150      18.613  16.492  28.500  4.00  1.00            
ATOM   1129    O LEU A 150      18.001  16.097  29.492  4.00  1.00            
ATOM   1130    N PHE A 151      18.134  16.315  27.253  4.00  1.00            
ATOM   1131   CA PHE A 151      16.985  15.473  27.109  4.00  1.00            
ATOM   1132   CB PHE A 151      15.610  16.172  27.104  4.00  1.00            
ATOM   1133   CG PHE A 151      15.423  17.033  25.911  4.00  1.00            
ATOM   1134  CD1 PHE A 151      14.918  16.504  24.746  4.00  1.00            
ATOM   1135  CD2 PHE A 151      15.738  18.370  25.973  4.00  1.00            
ATOM   1136  CE1 PHE A 151      14.732  17.306  23.648  4.00  1.00            
ATOM   1137  CE2 PHE A 151      15.554  19.174  24.878  4.00  1.00            
ATOM   1138   CZ PHE A 151      15.050  18.639  23.721  4.00  1.00            
ATOM   1139    C PHE A 151      17.172  14.646  25.880  4.00  1.00            
ATOM   1140    O PHE A 151      17.917  15.017  24.973  4.00  1.00            
ATOM   1141    N SER A 152      16.515  13.469  25.837  4.00  1.00            
ATOM   1142   CA SER A 152      16.713  12.572  24.737  4.00  1.00            
ATOM   1143   CB SER A 152      17.503  11.318  25.143  4.00  1.00            
ATOM   1144   OG SER A 152      16.836  10.655  26.209  4.00  1.00            
ATOM   1145    C SER A 152      15.405  12.131  24.218  4.00  1.00            
ATOM   1146    O SER A 152      14.396  12.151  24.922  4.00  1.00            
ATOM   1147    N VAL A 153      15.392  11.732  22.935  4.00  1.00            
ATOM   1148   CA VAL A 153      14.141  11.310  22.417  4.00  1.00            
ATOM   1149   CB VAL A 153      13.450  12.354  21.590  4.00  1.00            
ATOM   1150  CG1 VAL A 153      14.336  12.688  20.379  4.00  1.00            
ATOM   1151  CG2 VAL A 153      12.054  11.831  21.206  4.00  1.00            
ATOM   1152    C VAL A 153      14.306  10.097  21.548  4.00  1.00            
ATOM   1153    O VAL A 153      15.292   9.957  20.828  4.00  1.00            
ATOM   1154    N TYR A 154      13.322   9.172  21.630  4.00  1.00            
ATOM   1155   CA TYR A 154      13.242   7.994  20.806  4.00  1.00            
ATOM   1156   CB TYR A 154      13.219   6.692  21.633  4.00  1.00            
ATOM   1157   CG TYR A 154      13.045   5.506  20.742  4.00  1.00            
ATOM   1158  CD1 TYR A 154      14.118   4.953  20.081  4.00  1.00            
ATOM   1159  CD2 TYR A 154      11.804   4.932  20.587  4.00  1.00            
ATOM   1160  CE1 TYR A 154      13.951   3.854  19.270  4.00  1.00            
ATOM   1161  CE2 TYR A 154      11.630   3.834  19.777  4.00  1.00            
ATOM   1162   CZ TYR A 154      12.706   3.293  19.115  4.00  1.00            
ATOM   1163   OH TYR A 154      12.530   2.166  18.285  4.00  1.00            
ATOM   1164    C TYR A 154      11.911   8.117  20.117  4.00  1.00            
ATOM   1165    O TYR A 154      10.869   8.099  20.772  4.00  1.00            
ATOM   1166    N LEU A 155      11.902   8.270  18.776  1.00  1.00            
ATOM   1167   CA LEU A 155      10.656   8.374  18.062  1.00  1.00            
ATOM   1168   CB LEU A 155      10.692   9.458  16.964  1.00  1.00            
ATOM   1169   CG LEU A 155       9.383   9.640  16.173  1.00  1.00            
ATOM   1170  CD1 LEU A 155       9.150   8.477  15.204  1.00  1.00            
ATOM   1171  CD2 LEU A 155       8.188   9.875  17.113  1.00  1.00            
ATOM   1172    C LEU A 155      10.466   7.010  17.458  1.00  1.00            
ATOM   1173    O LEU A 155      11.389   6.457  16.862  1.00  1.00            
ATOM   1174    N SER A 156       9.258   6.427  17.610  1.00  1.00            
ATOM   1175   CA SER A 156       9.010   5.055  17.245  1.00  1.00            
ATOM   1176   CB SER A 156       7.808   4.445  17.986  1.00  1.00            
ATOM   1177   OG SER A 156       6.615   5.110  17.599  1.00  1.00            
ATOM   1178    C SER A 156       8.769   4.861  15.786  1.00  1.00            
ATOM   1179    O SER A 156       8.630   5.799  15.005  1.00  1.00            
ATOM   1180    N SER A 157       8.724   3.570  15.404  1.00  1.00            
ATOM   1181   CA SER A 157       8.519   3.118  14.063  1.00  1.00            
ATOM   1182   CB SER A 157       9.238   1.797  13.754  1.00  1.00            
ATOM   1183   OG SER A 157      10.642   1.977  13.865  1.00  1.00            
ATOM   1184    C SER A 157       7.053   2.899  13.846  1.00  1.00            
ATOM   1185    O SER A 157       6.208   3.603  14.396  1.00  1.00            
ATOM   1186    N ASN A 158       6.737   1.887  13.013  3.00  1.00            
ATOM   1187   CA ASN A 158       5.412   1.569  12.557  3.00  1.00            
ATOM   1188   CB ASN A 158       5.376   0.225  11.806  3.00  1.00            
ATOM   1189   CG ASN A 158       4.035   0.071  11.105  3.00  1.00            
ATOM   1190  OD1 ASN A 158       3.099   0.830  11.347  3.00  1.00            
ATOM   1191  ND2 ASN A 158       3.939  -0.951  10.214  3.00  1.00            
ATOM   1192    C ASN A 158       4.441   1.483  13.690  3.00  1.00            
ATOM   1193    O ASN A 158       4.292   0.435  14.316  3.00  1.00            
ATOM   1194    N ASP A 159       3.759   2.620  13.955  3.00  1.00            
ATOM   1195   CA ASP A 159       2.684   2.743  14.902  3.00  1.00            
ATOM   1196   CB ASP A 159       1.344   2.221  14.360  3.00  1.00            
ATOM   1197   CG ASP A 159       0.903   3.177  13.262  3.00  1.00            
ATOM   1198  OD1 ASP A 159       1.613   4.195  13.047  3.00  1.00            
ATOM   1199  OD2 ASP A 159      -0.150   2.906  12.626  3.00  1.00            
ATOM   1200    C ASP A 159       3.023   2.004  16.156  3.00  1.00            
ATOM   1201    O ASP A 159       2.218   1.220  16.657  3.00  1.00            
ATOM   1202    N ASP A 160       4.228   2.235  16.707  1.00  1.00            
ATOM   1203   CA ASP A 160       4.608   1.497  17.872  1.00  1.00            
ATOM   1204   CB ASP A 160       6.100   1.126  17.893  1.00  1.00            
ATOM   1205   CG ASP A 160       6.341   0.104  16.790  1.00  1.00            
ATOM   1206  OD1 ASP A 160       5.563  -0.884  16.714  1.00  1.00            
ATOM   1207  OD2 ASP A 160       7.314   0.294  16.013  1.00  1.00            
ATOM   1208    C ASP A 160       4.336   2.325  19.085  1.00  1.00            
ATOM   1209    O ASP A 160       4.367   3.554  19.044  1.00  1.00            
ATOM   1210    N SER A 161       4.035   1.638  20.204  1.00  1.00            
ATOM   1211   CA SER A 161       3.706   2.268  21.447  1.00  1.00            
ATOM   1212   CB SER A 161       3.286   1.249  22.518  1.00  1.00            
ATOM   1213   OG SER A 161       2.126   0.546  22.097  1.00  1.00            
ATOM   1214    C SER A 161       4.880   3.015  21.996  1.00  1.00            
ATOM   1215    O SER A 161       4.792   4.208  22.276  1.00  1.00            
ATOM   1216    N GLY A 162       6.026   2.328  22.149  1.00  1.00            
ATOM   1217   CA GLY A 162       7.144   2.959  22.782  1.00  1.00            
ATOM   1218    C GLY A 162       7.681   4.044  21.919  1.00  1.00            
ATOM   1219    O GLY A 162       7.956   3.860  20.735  1.00  1.00            
ATOM   1220    N SER A 163       7.840   5.221  22.544  4.00  1.00            
ATOM   1221   CA SER A 163       8.437   6.384  21.971  4.00  1.00            
ATOM   1222   CB SER A 163       7.471   7.222  21.117  4.00  1.00            
ATOM   1223   OG SER A 163       7.010   6.465  20.009  4.00  1.00            
ATOM   1224    C SER A 163       8.765   7.187  23.173  4.00  1.00            
ATOM   1225    O SER A 163       8.002   7.159  24.139  4.00  1.00            
ATOM   1226    N VAL A 164       9.884   7.932  23.195  4.00  1.00            
ATOM   1227   CA VAL A 164      10.053   8.503  24.490  4.00  1.00            
ATOM   1228   CB VAL A 164      10.848   7.646  25.436  4.00  1.00            
ATOM   1229  CG1 VAL A 164      10.114   6.316  25.664  4.00  1.00            
ATOM   1230  CG2 VAL A 164      12.273   7.494  24.877  4.00  1.00            
ATOM   1231    C VAL A 164      10.745   9.812  24.497  4.00  1.00            
ATOM   1232    O VAL A 164      11.462  10.191  23.571  4.00  1.00            
ATOM   1233    N VAL A 165      10.493  10.532  25.608  4.00  1.00            
ATOM   1234   CA VAL A 165      11.149  11.753  25.933  4.00  1.00            
ATOM   1235   CB VAL A 165      10.217  12.915  26.123  4.00  1.00            
ATOM   1236  CG1 VAL A 165      11.029  14.117  26.636  4.00  1.00            
ATOM   1237  CG2 VAL A 165       9.483  13.180  24.796  4.00  1.00            
ATOM   1238    C VAL A 165      11.796  11.492  27.251  4.00  1.00            
ATOM   1239    O VAL A 165      11.135  11.067  28.197  4.00  1.00            
ATOM   1240    N LEU A 166      13.120  11.712  27.347  4.00  1.00            
ATOM   1241   CA LEU A 166      13.768  11.466  28.601  4.00  1.00            
ATOM   1242   CB LEU A 166      14.927  10.465  28.485  4.00  1.00            
ATOM   1243   CG LEU A 166      14.471   9.114  27.901  4.00  1.00            
ATOM   1244  CD1 LEU A 166      15.579   8.051  27.985  4.00  1.00            
ATOM   1245  CD2 LEU A 166      13.139   8.657  28.518  4.00  1.00            
ATOM   1246    C LEU A 166      14.322  12.766  29.035  4.00  1.00            
ATOM   1247    O LEU A 166      15.215  13.316  28.392  4.00  1.00            
ATOM   1248    N LEU A 167      13.800  13.307  30.147  4.00  1.00            
ATOM   1249   CA LEU A 167      14.334  14.567  30.532  4.00  1.00            
ATOM   1250   CB LEU A 167      13.280  15.625  30.933  4.00  1.00            
ATOM   1251   CG LEU A 167      12.253  15.204  32.002  4.00  1.00            
ATOM   1252  CD1 LEU A 167      12.887  15.062  33.391  4.00  1.00            
ATOM   1253  CD2 LEU A 167      11.045  16.156  32.005  4.00  1.00            
ATOM   1254    C LEU A 167      15.312  14.343  31.634  4.00  1.00            
ATOM   1255    O LEU A 167      15.055  13.601  32.581  4.00  1.00            
ATOM   1256    N GLY A 168      16.508  14.945  31.485  3.00  1.00            
ATOM   1257   CA GLY A 168      17.519  14.890  32.497  3.00  1.00            
ATOM   1258    C GLY A 168      18.472  13.766  32.243  3.00  1.00            
ATOM   1259    O GLY A 168      19.544  13.729  32.843  3.00  1.00            
ATOM   1260    N GLY A 169      18.148  12.818  31.343  1.00  1.00            
ATOM   1261   CA GLY A 169      19.100  11.752  31.208  1.00  1.00            
ATOM   1262    C GLY A 169      18.859  10.996  29.947  1.00  1.00            
ATOM   1263    O GLY A 169      17.893  11.242  29.227  1.00  1.00            
ATOM   1264    N ILE A 170      19.762  10.036  29.657  1.00  1.00            
ATOM   1265   CA ILE A 170      19.633   9.292  28.443  1.00  1.00            
ATOM   1266   CB ILE A 170      20.699   9.597  27.433  1.00  1.00            
ATOM   1267  CG1 ILE A 170      20.668  11.087  27.050  1.00  1.00            
ATOM   1268  CG2 ILE A 170      20.484   8.664  26.230  1.00  1.00            
ATOM   1269  CD1 ILE A 170      21.877  11.529  26.225  1.00  1.00            
ATOM   1270    C ILE A 170      19.703   7.827  28.733  1.00  1.00            
ATOM   1271    O ILE A 170      20.393   7.389  29.652  1.00  1.00            
ATOM   1272    N ASP A 171      18.945   7.034  27.949  1.00  1.00            
ATOM   1273   CA ASP A 171      18.991   5.609  28.083  1.00  1.00            
ATOM   1274   CB ASP A 171      17.637   4.910  27.878  1.00  1.00            
ATOM   1275   CG ASP A 171      16.759   5.213  29.083  1.00  1.00            
ATOM   1276  OD1 ASP A 171      17.309   5.299  30.214  1.00  1.00            
ATOM   1277  OD2 ASP A 171      15.524   5.370  28.887  1.00  1.00            
ATOM   1278    C ASP A 171      19.919   5.108  27.019  1.00  1.00            
ATOM   1279    O ASP A 171      19.750   5.406  25.838  1.00  1.00            
ATOM   1280    N SER A 172      20.945   4.343  27.435  3.00  1.00            
ATOM   1281   CA SER A 172      21.954   3.837  26.548  3.00  1.00            
ATOM   1282   CB SER A 172      23.127   3.184  27.297  3.00  1.00            
ATOM   1283   OG SER A 172      23.757   4.133  28.147  3.00  1.00            
ATOM   1284    C SER A 172      21.394   2.797  25.630  3.00  1.00            
ATOM   1285    O SER A 172      21.779   2.718  24.464  3.00  1.00            
ATOM   1286    N SER A 173      20.444   1.986  26.122  3.00  1.00            
ATOM   1287   CA SER A 173      19.969   0.863  25.365  3.00  1.00            
ATOM   1288   CB SER A 173      18.878   0.077  26.112  3.00  1.00            
ATOM   1289   OG SER A 173      19.424  -0.513  27.284  3.00  1.00            
ATOM   1290    C SER A 173      19.398   1.305  24.061  3.00  1.00            
ATOM   1291    O SER A 173      19.628   0.653  23.043  3.00  1.00            
ATOM   1292    N TYR A 174      18.657   2.427  24.020  1.00  1.00            
ATOM   1293   CA TYR A 174      18.118   2.745  22.733  1.00  1.00            
ATOM   1294   CB TYR A 174      16.885   3.666  22.769  1.00  1.00            
ATOM   1295   CG TYR A 174      15.716   2.954  23.356  1.00  1.00            
ATOM   1296  CD1 TYR A 174      15.509   2.930  24.716  1.00  1.00            
ATOM   1297  CD2 TYR A 174      14.818   2.317  22.532  1.00  1.00            
ATOM   1298  CE1 TYR A 174      14.421   2.274  25.245  1.00  1.00            
ATOM   1299  CE2 TYR A 174      13.729   1.661  23.055  1.00  1.00            
ATOM   1300   CZ TYR A 174      13.529   1.639  24.413  1.00  1.00            
ATOM   1301   OH TYR A 174      12.410   0.966  24.947  1.00  1.00            
ATOM   1302    C TYR A 174      19.157   3.541  22.025  1.00  1.00            
ATOM   1303    O TYR A 174      18.923   4.677  21.614  1.00  1.00            
ATOM   1304    N TYR A 175      20.341   2.936  21.866  4.00  1.00            
ATOM   1305   CA TYR A 175      21.422   3.538  21.153  4.00  1.00            
ATOM   1306   CB TYR A 175      22.488   4.221  22.025  4.00  1.00            
ATOM   1307   CG TYR A 175      22.107   5.601  22.417  4.00  1.00            
ATOM   1308  CD1 TYR A 175      21.185   5.850  23.403  4.00  1.00            
ATOM   1309  CD2 TYR A 175      22.726   6.656  21.787  4.00  1.00            
ATOM   1310  CE1 TYR A 175      20.880   7.147  23.738  4.00  1.00            
ATOM   1311  CE2 TYR A 175      22.425   7.952  22.120  4.00  1.00            
ATOM   1312   CZ TYR A 175      21.498   8.197  23.101  4.00  1.00            
ATOM   1313   OH TYR A 175      21.179   9.526  23.452  4.00  1.00            
ATOM   1314    C TYR A 175      22.202   2.423  20.536  4.00  1.00            
ATOM   1315    O TYR A 175      22.071   1.264  20.926  4.00  1.00            
ATOM   1316    N THR A 176      23.029   2.755  19.527  1.00  1.00            
ATOM   1317   CA THR A 176      23.945   1.797  18.984  1.00  1.00            
ATOM   1318   CB THR A 176      23.544   1.223  17.652  1.00  1.00            
ATOM   1319  OG1 THR A 176      24.375   0.119  17.327  1.00  1.00            
ATOM   1320  CG2 THR A 176      23.686   2.308  16.571  1.00  1.00            
ATOM   1321    C THR A 176      25.205   2.571  18.748  1.00  1.00            
ATOM   1322    O THR A 176      25.155   3.745  18.389  1.00  1.00            
ATOM   1323    N GLY A 177      26.375   1.950  18.976  1.00  1.00            
ATOM   1324   CA GLY A 177      27.604   2.624  18.669  1.00  1.00            
ATOM   1325    C GLY A 177      27.806   3.801  19.574  1.00  1.00            
ATOM   1326    O GLY A 177      27.562   3.728  20.778  1.00  1.00            
ATOM   1327    N SER A 178      28.276   4.924  18.986  1.00  1.00            
ATOM   1328   CA SER A 178      28.636   6.102  19.728  1.00  1.00            
ATOM   1329   CB SER A 178      29.981   6.694  19.278  1.00  1.00            
ATOM   1330   OG SER A 178      31.016   5.743  19.472  1.00  1.00            
ATOM   1331    C SER A 178      27.605   7.177  19.561  1.00  1.00            
ATOM   1332    O SER A 178      26.713   7.100  18.717  1.00  1.00            
ATOM   1333    N LEU A 179      27.721   8.205  20.427  1.00  1.00            
ATOM   1334   CA LEU A 179      26.850   9.343  20.547  1.00  1.00            
ATOM   1335   CB LEU A 179      27.244  10.205  21.764  1.00  1.00            
ATOM   1336   CG LEU A 179      26.399  11.475  21.984  1.00  1.00            
ATOM   1337  CD1 LEU A 179      24.942  11.138  22.335  1.00  1.00            
ATOM   1338  CD2 LEU A 179      27.063  12.402  23.016  1.00  1.00            
ATOM   1339    C LEU A 179      26.873  10.250  19.355  1.00  1.00            
ATOM   1340    O LEU A 179      25.823  10.611  18.826  1.00  1.00            
ATOM   1341    N ASN A 180      28.073  10.632  18.890  4.00  1.00            
ATOM   1342   CA ASN A 180      28.199  11.609  17.842  4.00  1.00            
ATOM   1343   CB ASN A 180      27.276  11.425  16.628  4.00  1.00            
ATOM   1344   CG ASN A 180      27.947  12.206  15.504  4.00  1.00            
ATOM   1345  OD1 ASN A 180      29.170  12.340  15.479  4.00  1.00            
ATOM   1346  ND2 ASN A 180      27.139  12.748  14.554  4.00  1.00            
ATOM   1347    C ASN A 180      27.924  12.943  18.469  4.00  1.00            
ATOM   1348    O ASN A 180      27.136  13.043  19.407  4.00  1.00            
ATOM   1349    N TRP A 181      28.591  14.010  17.984  4.00  1.00            
ATOM   1350   CA TRP A 181      28.415  15.312  18.570  4.00  1.00            
ATOM   1351   CB TRP A 181      29.690  15.809  19.272  4.00  1.00            
ATOM   1352   CG TRP A 181      30.855  16.048  18.330  4.00  1.00            
ATOM   1353  CD2 TRP A 181      31.605  15.012  17.671  4.00  1.00            
ATOM   1354  CD1 TRP A 181      31.393  17.232  17.909  4.00  1.00            
ATOM   1355  NE1 TRP A 181      32.436  16.998  17.045  4.00  1.00            
ATOM   1356  CE2 TRP A 181      32.576  15.636  16.885  4.00  1.00            
ATOM   1357  CE3 TRP A 181      31.493  13.652  17.712  4.00  1.00            
ATOM   1358  CZ2 TRP A 181      33.450  14.908  16.127  4.00  1.00            
ATOM   1359  CZ3 TRP A 181      32.380  12.921  16.948  4.00  1.00            
ATOM   1360  CH2 TRP A 181      33.339  13.536  16.171  4.00  1.00            
ATOM   1361    C TRP A 181      28.192  16.276  17.441  4.00  1.00            
ATOM   1362    O TRP A 181      28.739  16.102  16.353  4.00  1.00            
ATOM   1363    N VAL A 182      27.360  17.317  17.666  4.00  1.00            
ATOM   1364   CA VAL A 182      27.156  18.329  16.667  4.00  1.00            
ATOM   1365   CB VAL A 182      25.880  18.154  15.901  4.00  1.00            
ATOM   1366  CG1 VAL A 182      25.706  19.352  14.953  4.00  1.00            
ATOM   1367  CG2 VAL A 182      25.931  16.797  15.179  4.00  1.00            
ATOM   1368    C VAL A 182      27.075  19.636  17.394  4.00  1.00            
ATOM   1369    O VAL A 182      26.432  19.735  18.438  4.00  1.00            
ATOM   1370    N PRO A 183      27.753  20.636  16.897  4.00  1.00            
ATOM   1371   CA PRO A 183      27.723  21.928  17.533  4.00  1.00            
ATOM   1372   CD PRO A 183      28.989  20.421  16.163  4.00  1.00            
ATOM   1373   CB PRO A 183      28.987  22.660  17.077  4.00  1.00            
ATOM   1374   CG PRO A 183      29.505  21.839  15.880  4.00  1.00            
ATOM   1375    C PRO A 183      26.442  22.583  17.085  4.00  1.00            
ATOM   1376    O PRO A 183      25.951  22.233  16.013  4.00  1.00            
ATOM   1377    N VAL A 184      25.870  23.517  17.875  1.00  1.00            
ATOM   1378   CA VAL A 184      24.676  24.199  17.446  1.00  1.00            
ATOM   1379   CB VAL A 184      23.724  24.502  18.567  1.00  1.00            
ATOM   1380  CG1 VAL A 184      22.579  25.369  18.021  1.00  1.00            
ATOM   1381  CG2 VAL A 184      23.260  23.172  19.185  1.00  1.00            
ATOM   1382    C VAL A 184      25.149  25.517  16.897  1.00  1.00            
ATOM   1383    O VAL A 184      25.815  26.280  17.595  1.00  1.00            
ATOM   1384    N SER A 185      24.841  25.812  15.616  1.00  1.00            
ATOM   1385   CA SER A 185      25.312  27.031  15.007  1.00  1.00            
ATOM   1386   CB SER A 185      24.967  27.149  13.513  1.00  1.00            
ATOM   1387   OG SER A 185      25.465  28.377  12.998  1.00  1.00            
ATOM   1388    C SER A 185      24.719  28.230  15.678  1.00  1.00            
ATOM   1389    O SER A 185      25.430  28.990  16.334  1.00  1.00            
ATOM   1390    N VAL A 186      23.389  28.431  15.552  1.00  1.00            
ATOM   1391   CA VAL A 186      22.831  29.620  16.137  1.00  1.00            
ATOM   1392   CB VAL A 186      22.122  30.541  15.183  1.00  1.00            
ATOM   1393  CG1 VAL A 186      23.114  30.993  14.100  1.00  1.00            
ATOM   1394  CG2 VAL A 186      20.857  29.848  14.651  1.00  1.00            
ATOM   1395    C VAL A 186      21.826  29.219  17.164  1.00  1.00            
ATOM   1396    O VAL A 186      21.189  28.173  17.056  1.00  1.00            
ATOM   1397    N GLU A 187      21.690  30.054  18.215  4.00  1.00            
ATOM   1398   CA GLU A 187      20.726  29.805  19.243  4.00  1.00            
ATOM   1399   CB GLU A 187      20.969  30.572  20.557  4.00  1.00            
ATOM   1400   CG GLU A 187      22.104  29.993  21.408  4.00  1.00            
ATOM   1401   CD GLU A 187      23.441  30.476  20.861  4.00  1.00            
ATOM   1402  OE1 GLU A 187      23.821  30.044  19.741  4.00  1.00            
ATOM   1403  OE2 GLU A 187      24.103  31.285  21.566  4.00  1.00            
ATOM   1404    C GLU A 187      19.404  30.212  18.693  4.00  1.00            
ATOM   1405    O GLU A 187      19.326  31.021  17.770  4.00  1.00            
ATOM   1406    N GLY A 188      18.320  29.635  19.241  3.00  1.00            
ATOM   1407   CA GLY A 188      17.018  29.913  18.719  3.00  1.00            
ATOM   1408    C GLY A 188      16.324  28.593  18.709  3.00  1.00            
ATOM   1409    O GLY A 188      15.567  28.258  19.619  3.00  1.00            
ATOM   1410    N TYR A 189      16.583  27.808  17.650  3.00  1.00            
ATOM   1411   CA TYR A 189      15.991  26.519  17.466  3.00  1.00            
ATOM   1412   CB TYR A 189      15.260  26.440  16.115  3.00  1.00            
ATOM   1413   CG TYR A 189      14.441  27.689  16.016  3.00  1.00            
ATOM   1414  CD1 TYR A 189      15.023  28.844  15.540  3.00  1.00            
ATOM   1415  CD2 TYR A 189      13.118  27.732  16.392  3.00  1.00            
ATOM   1416  CE1 TYR A 189      14.314  30.017  15.436  3.00  1.00            
ATOM   1417  CE2 TYR A 189      12.399  28.904  16.289  3.00  1.00            
ATOM   1418   CZ TYR A 189      12.994  30.047  15.812  3.00  1.00            
ATOM   1419   OH TYR A 189      12.257  31.246  15.709  3.00  1.00            
ATOM   1420    C TYR A 189      17.190  25.624  17.396  3.00  1.00            
ATOM   1421    O TYR A 189      18.290  26.127  17.166  3.00  1.00            
ATOM   1422    N TRP A 190      17.044  24.302  17.647  4.00  1.00            
ATOM   1423   CA TRP A 190      18.212  23.461  17.545  4.00  1.00            
ATOM   1424   CB TRP A 190      17.937  21.955  17.655  4.00  1.00            
ATOM   1425   CG TRP A 190      17.362  21.473  18.957  4.00  1.00            
ATOM   1426  CD2 TRP A 190      17.209  20.082  19.266  4.00  1.00            
ATOM   1427  CD1 TRP A 190      16.873  22.167  20.025  4.00  1.00            
ATOM   1428  NE1 TRP A 190      16.417  21.289  20.981  4.00  1.00            
ATOM   1429  CE2 TRP A 190      16.619  20.004  20.523  4.00  1.00            
ATOM   1430  CE3 TRP A 190      17.517  18.963  18.547  4.00  1.00            
ATOM   1431  CZ2 TRP A 190      16.323  18.797  21.079  4.00  1.00            
ATOM   1432  CZ3 TRP A 190      17.238  17.746  19.124  4.00  1.00            
ATOM   1433  CH2 TRP A 190      16.650  17.664  20.368  4.00  1.00            
ATOM   1434    C TRP A 190      18.644  23.634  16.117  4.00  1.00            
ATOM   1435    O TRP A 190      17.905  23.277  15.201  4.00  1.00            
ATOM   1436    N GLN A 191      19.842  24.201  15.871  4.00  1.00            
ATOM   1437   CA GLN A 191      20.233  24.358  14.499  4.00  1.00            
ATOM   1438   CB GLN A 191      20.630  25.778  14.064  4.00  1.00            
ATOM   1439   CG GLN A 191      21.022  25.813  12.583  4.00  1.00            
ATOM   1440   CD GLN A 191      21.422  27.228  12.193  4.00  1.00            
ATOM   1441  OE1 GLN A 191      20.711  28.194  12.472  4.00  1.00            
ATOM   1442  NE2 GLN A 191      22.600  27.349  11.526  4.00  1.00            
ATOM   1443    C GLN A 191      21.426  23.524  14.267  4.00  1.00            
ATOM   1444    O GLN A 191      22.311  23.411  15.114  4.00  1.00            
ATOM   1445    N ILE A 192      21.458  22.899  13.086  4.00  1.00            
ATOM   1446   CA ILE A 192      22.584  22.115  12.747  4.00  1.00            
ATOM   1447   CB ILE A 192      22.331  20.634  12.695  4.00  1.00            
ATOM   1448  CG1 ILE A 192      21.344  20.273  11.575  4.00  1.00            
ATOM   1449  CG2 ILE A 192      21.864  20.192  14.092  4.00  1.00            
ATOM   1450  CD1 ILE A 192      21.299  18.775  11.276  4.00  1.00            
ATOM   1451    C ILE A 192      23.019  22.547  11.383  4.00  1.00            
ATOM   1452    O ILE A 192      22.240  23.099  10.607  4.00  1.00            
ATOM   1453    N THR A 193      24.307  22.314  11.083  4.00  1.00            
ATOM   1454   CA THR A 193      24.970  22.765   9.895  4.00  1.00            
ATOM   1455   CB THR A 193      26.443  22.491   9.945  4.00  1.00            
ATOM   1456  OG1 THR A 193      26.673  21.091   9.988  4.00  1.00            
ATOM   1457  CG2 THR A 193      27.026  23.159  11.202  4.00  1.00            
ATOM   1458    C THR A 193      24.480  22.143   8.598  4.00  1.00            
ATOM   1459    O THR A 193      24.293  22.859   7.618  4.00  1.00            
ATOM   1460    N LEU A 194      24.242  20.813   8.538  4.00  1.00            
ATOM   1461   CA LEU A 194      23.779  20.151   7.332  4.00  1.00            
ATOM   1462   CB LEU A 194      22.299  20.519   7.056  4.00  1.00            
ATOM   1463   CG LEU A 194      21.532  19.703   5.993  4.00  1.00            
ATOM   1464  CD1 LEU A 194      21.987  20.010   4.559  4.00  1.00            
ATOM   1465  CD2 LEU A 194      21.554  18.202   6.324  4.00  1.00            
ATOM   1466    C LEU A 194      24.645  20.395   6.119  4.00  1.00            
ATOM   1467    O LEU A 194      24.333  21.225   5.267  4.00  1.00            
ATOM   1468    N ASP A 195      25.799  19.681   6.050  4.00  1.00            
ATOM   1469   CA ASP A 195      26.774  19.800   4.989  4.00  1.00            
ATOM   1470   CB ASP A 195      28.091  19.074   5.309  4.00  1.00            
ATOM   1471   CG ASP A 195      28.769  19.879   6.410  4.00  1.00            
ATOM   1472  OD1 ASP A 195      28.196  20.930   6.805  4.00  1.00            
ATOM   1473  OD2 ASP A 195      29.868  19.464   6.865  4.00  1.00            
ATOM   1474    C ASP A 195      26.315  19.375   3.610  4.00  1.00            
ATOM   1475    O ASP A 195      26.348  20.198   2.696  4.00  1.00            
ATOM   1476    N SER A 196      25.849  18.122   3.379  4.00  1.00            
ATOM   1477   CA SER A 196      25.544  17.808   1.999  4.00  1.00            
ATOM   1478   CB SER A 196      26.789  17.439   1.169  4.00  1.00            
ATOM   1479   OG SER A 196      27.380  16.249   1.671  4.00  1.00            
ATOM   1480    C SER A 196      24.593  16.639   1.905  4.00  1.00            
ATOM   1481    O SER A 196      24.684  15.692   2.684  4.00  1.00            
ATOM   1482    N ILE A 197      23.633  16.692   0.943  4.00  1.00            
ATOM   1483   CA ILE A 197      22.625  15.664   0.823  4.00  1.00            
ATOM   1484   CB ILE A 197      21.348  16.085   0.148  4.00  1.00            
ATOM   1485  CG1 ILE A 197      21.548  16.377  -1.334  4.00  1.00            
ATOM   1486  CG2 ILE A 197      20.761  17.267   0.938  4.00  1.00            
ATOM   1487  CD1 ILE A 197      20.222  16.628  -2.051  4.00  1.00            
ATOM   1488    C ILE A 197      23.052  14.360   0.236  4.00  1.00            
ATOM   1489    O ILE A 197      22.698  13.304   0.756  4.00  1.00            
ATOM   1490    N THR A 198      23.758  14.374  -0.902  4.00  1.00            
ATOM   1491   CA THR A 198      24.253  13.140  -1.433  4.00  1.00            
ATOM   1492   CB THR A 198      25.054  12.367  -0.411  4.00  1.00            
ATOM   1493  OG1 THR A 198      26.105  13.188   0.076  4.00  1.00            
ATOM   1494  CG2 THR A 198      25.670  11.108  -1.047  4.00  1.00            
ATOM   1495    C THR A 198      23.169  12.286  -2.030  4.00  1.00            
ATOM   1496    O THR A 198      21.987  12.400  -1.708  4.00  1.00            
ATOM   1497    N MET A 199      23.622  11.408  -2.948  4.00  1.00            
ATOM   1498   CA MET A 199      22.943  10.447  -3.773  4.00  1.00            
ATOM   1499   CB MET A 199      22.719  11.057  -5.170  4.00  1.00            
ATOM   1500   CG MET A 199      22.037  10.207  -6.242  4.00  1.00            
ATOM   1501   SD MET A 199      21.829  11.138  -7.795  4.00  1.00            
ATOM   1502   CE MET A 199      21.357   9.737  -8.850  4.00  1.00            
ATOM   1503    C MET A 199      23.979   9.384  -3.882  4.00  1.00            
ATOM   1504    O MET A 199      24.288   8.695  -2.911  4.00  1.00            
ATOM   1505    N ASP A 200      24.554   9.231  -5.084  3.00  1.00            
ATOM   1506   CA ASP A 200      25.669   8.348  -5.236  3.00  1.00            
ATOM   1507   CB ASP A 200      25.996   8.030  -6.699  3.00  1.00            
ATOM   1508   CG ASP A 200      24.820   7.264  -7.274  3.00  1.00            
ATOM   1509  OD1 ASP A 200      23.912   6.896  -6.482  3.00  1.00            
ATOM   1510  OD2 ASP A 200      24.811   7.040  -8.513  3.00  1.00            
ATOM   1511    C ASP A 200      26.801   9.164  -4.715  3.00  1.00            
ATOM   1512    O ASP A 200      26.667   9.876  -3.721  3.00  1.00            
ATOM   1513    N GLY A 201      27.964   9.084  -5.374  3.00  1.00            
ATOM   1514   CA GLY A 201      29.047   9.922  -4.968  3.00  1.00            
ATOM   1515    C GLY A 201      28.536  11.316  -5.149  3.00  1.00            
ATOM   1516    O GLY A 201      28.933  12.245  -4.447  3.00  1.00            
ATOM   1517    N GLU A 202      27.622  11.470  -6.127  4.00  1.00            
ATOM   1518   CA GLU A 202      27.065  12.728  -6.518  4.00  1.00            
ATOM   1519   CB GLU A 202      26.032  12.622  -7.657  4.00  1.00            
ATOM   1520   CG GLU A 202      26.630  12.155  -8.988  4.00  1.00            
ATOM   1521   CD GLU A 202      25.530  12.192 -10.041  4.00  1.00            
ATOM   1522  OE1 GLU A 202      24.641  13.078  -9.935  4.00  1.00            
ATOM   1523  OE2 GLU A 202      25.564  11.335 -10.965  4.00  1.00            
ATOM   1524    C GLU A 202      26.419  13.439  -5.386  4.00  1.00            
ATOM   1525    O GLU A 202      25.844  12.833  -4.483  4.00  1.00            
ATOM   1526    N THR A 203      26.532  14.785  -5.422  4.00  1.00            
ATOM   1527   CA THR A 203      25.954  15.610  -4.410  4.00  1.00            
ATOM   1528   CB THR A 203      26.864  16.701  -3.915  4.00  1.00            
ATOM   1529  OG1 THR A 203      27.199  17.588  -4.973  4.00  1.00            
ATOM   1530  CG2 THR A 203      28.137  16.062  -3.341  4.00  1.00            
ATOM   1531    C THR A 203      24.735  16.259  -4.980  4.00  1.00            
ATOM   1532    O THR A 203      24.820  17.120  -5.854  4.00  1.00            
ATOM   1533    N ILE A 204      23.549  15.836  -4.502  4.00  1.00            
ATOM   1534   CA ILE A 204      22.334  16.357  -5.052  4.00  1.00            
ATOM   1535   CB ILE A 204      21.106  15.585  -4.656  4.00  1.00            
ATOM   1536  CG1 ILE A 204      21.163  14.141  -5.177  4.00  1.00            
ATOM   1537  CG2 ILE A 204      19.885  16.364  -5.171  4.00  1.00            
ATOM   1538  CD1 ILE A 204      20.041  13.257  -4.633  4.00  1.00            
ATOM   1539    C ILE A 204      22.074  17.796  -4.699  4.00  1.00            
ATOM   1540    O ILE A 204      21.803  18.608  -5.583  4.00  1.00            
ATOM   1541    N ALA A 205      22.173  18.166  -3.406  4.00  1.00            
ATOM   1542   CA ALA A 205      21.762  19.486  -3.005  4.00  1.00            
ATOM   1543   CB ALA A 205      20.262  19.586  -2.685  4.00  1.00            
ATOM   1544    C ALA A 205      22.500  19.876  -1.757  4.00  1.00            
ATOM   1545    O ALA A 205      23.219  19.071  -1.165  4.00  1.00            
ATOM   1546    N CYS A 206      22.340  21.151  -1.340  1.00  1.00            
ATOM   1547   CA CYS A 206      22.961  21.680  -0.155  1.00  1.00            
ATOM   1548   CB CYS A 206      22.467  21.016   1.141  1.00  1.00            
ATOM   1549   SG CYS A 206      20.716  21.374   1.466  1.00  1.00            
ATOM   1550    C CYS A 206      24.424  21.510  -0.271  1.00  1.00            
ATOM   1551    O CYS A 206      25.113  21.238   0.713  1.00  1.00            
ATOM   1552    N SER A 207      24.942  21.675  -1.496  3.00  1.00            
ATOM   1553   CA SER A 207      26.353  21.567  -1.647  3.00  1.00            
ATOM   1554   CB SER A 207      26.808  21.475  -3.114  3.00  1.00            
ATOM   1555   OG SER A 207      28.223  21.375  -3.177  3.00  1.00            
ATOM   1556    C SER A 207      26.945  22.807  -1.062  3.00  1.00            
ATOM   1557    O SER A 207      26.369  23.890  -1.149  3.00  1.00            
ATOM   1558    N GLY A 208      28.120  22.666  -0.424  3.00  1.00            
ATOM   1559   CA GLY A 208      28.782  23.799   0.147  3.00  1.00            
ATOM   1560    C GLY A 208      28.274  23.976   1.539  3.00  1.00            
ATOM   1561    O GLY A 208      28.819  24.763   2.310  3.00  1.00            
ATOM   1562    N GLY A 209      27.211  23.236   1.901  1.00  1.00            
ATOM   1563   CA GLY A 209      26.695  23.364   3.230  1.00  1.00            
ATOM   1564    C GLY A 209      25.279  23.838   3.132  1.00  1.00            
ATOM   1565    O GLY A 209      24.725  23.952   2.040  1.00  1.00            
ATOM   1566    N CYS A 210      24.655  24.117   4.295  4.00  1.00            
ATOM   1567   CA CYS A 210      23.291  24.566   4.322  4.00  1.00            
ATOM   1568   CB CYS A 210      22.321  23.492   3.788  4.00  1.00            
ATOM   1569   SG CYS A 210      20.626  24.089   3.503  4.00  1.00            
ATOM   1570    C CYS A 210      22.979  24.817   5.771  4.00  1.00            
ATOM   1571    O CYS A 210      23.876  25.125   6.553  4.00  1.00            
ATOM   1572    N GLN A 211      21.692  24.721   6.169  4.00  1.00            
ATOM   1573   CA GLN A 211      21.335  24.933   7.545  4.00  1.00            
ATOM   1574   CB GLN A 211      20.902  26.386   7.813  4.00  1.00            
ATOM   1575   CG GLN A 211      20.594  26.713   9.274  4.00  1.00            
ATOM   1576   CD GLN A 211      20.549  28.231   9.395  4.00  1.00            
ATOM   1577  OE1 GLN A 211      19.502  28.825   9.648  4.00  1.00            
ATOM   1578  NE2 GLN A 211      21.727  28.883   9.200  4.00  1.00            
ATOM   1579    C GLN A 211      20.198  24.007   7.872  4.00  1.00            
ATOM   1580    O GLN A 211      19.414  23.649   6.995  4.00  1.00            
ATOM   1581    N ALA A 212      20.088  23.569   9.148  4.00  1.00            
ATOM   1582   CA ALA A 212      19.026  22.657   9.482  4.00  1.00            
ATOM   1583   CB ALA A 212      19.432  21.176   9.380  4.00  1.00            
ATOM   1584    C ALA A 212      18.592  22.884  10.881  4.00  1.00            
ATOM   1585    O ALA A 212      19.317  23.444  11.696  4.00  1.00            
ATOM   1586    N ILE A 213      17.339  22.493  11.167  4.00  1.00            
ATOM   1587   CA ILE A 213      16.876  22.535  12.514  4.00  1.00            
ATOM   1588   CB ILE A 213      15.832  23.574  12.797  4.00  1.00            
ATOM   1589  CG1 ILE A 213      16.430  24.984  12.655  4.00  1.00            
ATOM   1590  CG2 ILE A 213      15.253  23.289  14.193  4.00  1.00            
ATOM   1591  CD1 ILE A 213      15.394  26.102  12.738  4.00  1.00            
ATOM   1592    C ILE A 213      16.268  21.185  12.798  4.00  1.00            
ATOM   1593    O ILE A 213      15.459  20.694  12.012  4.00  1.00            
ATOM   1594    N VAL A 214      16.659  20.532  13.919  4.00  1.00            
ATOM   1595   CA VAL A 214      16.076  19.261  14.275  4.00  1.00            
ATOM   1596   CB VAL A 214      16.819  18.554  15.372  4.00  1.00            
ATOM   1597  CG1 VAL A 214      16.056  17.270  15.735  4.00  1.00            
ATOM   1598  CG2 VAL A 214      18.267  18.316  14.912  4.00  1.00            
ATOM   1599    C VAL A 214      14.702  19.611  14.802  4.00  1.00            
ATOM   1600    O VAL A 214      14.581  20.490  15.653  4.00  1.00            
ATOM   1601    N ASP A 215      13.619  18.952  14.317  1.00  1.00            
ATOM   1602   CA ASP A 215      12.293  19.358  14.738  1.00  1.00            
ATOM   1603   CB ASP A 215      11.657  20.293  13.693  1.00  1.00            
ATOM   1604   CG ASP A 215      10.426  20.959  14.276  1.00  1.00            
ATOM   1605  OD1 ASP A 215      10.066  20.637  15.439  1.00  1.00            
ATOM   1606  OD2 ASP A 215       9.837  21.816  13.564  1.00  1.00            
ATOM   1607    C ASP A 215      11.415  18.151  14.855  1.00  1.00            
ATOM   1608    O ASP A 215      11.061  17.529  13.855  1.00  1.00            
ATOM   1609    N THR A 216      11.050  17.781  16.096  3.00  1.00            
ATOM   1610   CA THR A 216      10.107  16.719  16.304  3.00  1.00            
ATOM   1611   CB THR A 216       9.804  16.554  17.766  3.00  1.00            
ATOM   1612  OG1 THR A 216      10.945  16.084  18.469  3.00  1.00            
ATOM   1613  CG2 THR A 216       8.586  15.643  17.956  3.00  1.00            
ATOM   1614    C THR A 216       8.825  17.191  15.667  3.00  1.00            
ATOM   1615    O THR A 216       8.197  16.464  14.901  3.00  1.00            
ATOM   1616    N GLY A 217       8.404  18.445  15.951  3.00  1.00            
ATOM   1617   CA GLY A 217       7.175  18.939  15.381  3.00  1.00            
ATOM   1618    C GLY A 217       7.407  19.136  13.916  3.00  1.00            
ATOM   1619    O GLY A 217       7.892  20.188  13.504  3.00  1.00            
ATOM   1620    N THR A 218       7.005  18.152  13.081  1.00  1.00            
ATOM   1621   CA THR A 218       7.352  18.218  11.686  1.00  1.00            
ATOM   1622   CB THR A 218       8.784  17.820  11.478  1.00  1.00            
ATOM   1623  OG1 THR A 218       9.044  16.632  12.214  1.00  1.00            
ATOM   1624  CG2 THR A 218       9.734  18.943  11.911  1.00  1.00            
ATOM   1625    C THR A 218       6.515  17.256  10.863  1.00  1.00            
ATOM   1626    O THR A 218       5.589  17.662  10.160  1.00  1.00            
ATOM   1627    N SER A 219       6.833  15.940  10.949  1.00  1.00            
ATOM   1628   CA SER A 219       6.277  14.839  10.197  1.00  1.00            
ATOM   1629   CB SER A 219       4.745  14.909  10.063  1.00  1.00            
ATOM   1630   OG SER A 219       4.138  14.773  11.340  1.00  1.00            
ATOM   1631    C SER A 219       6.857  14.751   8.822  1.00  1.00            
ATOM   1632    O SER A 219       6.367  13.975   8.003  1.00  1.00            
ATOM   1633    N LEU A 220       7.918  15.516   8.504  1.00  1.00            
ATOM   1634   CA LEU A 220       8.471  15.268   7.204  1.00  1.00            
ATOM   1635   CB LEU A 220       7.532  15.599   6.024  1.00  1.00            
ATOM   1636   CG LEU A 220       6.943  17.027   5.992  1.00  1.00            
ATOM   1637  CD1 LEU A 220       6.062  17.226   4.747  1.00  1.00            
ATOM   1638  CD2 LEU A 220       6.171  17.361   7.279  1.00  1.00            
ATOM   1639    C LEU A 220       9.747  16.029   7.006  1.00  1.00            
ATOM   1640    O LEU A 220      10.043  16.978   7.729  1.00  1.00            
ATOM   1641    N LEU A 221      10.551  15.594   6.007  4.00  1.00            
ATOM   1642   CA LEU A 221      11.747  16.296   5.633  4.00  1.00            
ATOM   1643   CB LEU A 221      12.555  15.593   4.527  4.00  1.00            
ATOM   1644   CG LEU A 221      12.972  14.147   4.860  4.00  1.00            
ATOM   1645  CD1 LEU A 221      13.893  13.574   3.771  4.00  1.00            
ATOM   1646  CD2 LEU A 221      13.560  14.035   6.274  4.00  1.00            
ATOM   1647    C LEU A 221      11.194  17.542   5.016  4.00  1.00            
ATOM   1648    O LEU A 221      10.074  17.529   4.507  4.00  1.00            
ATOM   1649    N THR A 222      11.924  18.666   5.095  4.00  1.00            
ATOM   1650   CA THR A 222      11.466  19.856   4.443  4.00  1.00            
ATOM   1651   CB THR A 222      11.140  21.001   5.353  4.00  1.00            
ATOM   1652  OG1 THR A 222      12.316  21.473   5.985  4.00  1.00            
ATOM   1653  CG2 THR A 222      10.124  20.532   6.408  4.00  1.00            
ATOM   1654    C THR A 222      12.637  20.280   3.632  4.00  1.00            
ATOM   1655    O THR A 222      13.611  19.542   3.501  4.00  1.00            
ATOM   1656    N GLY A 223      12.566  21.474   3.032  4.00  1.00            
ATOM   1657   CA GLY A 223      13.701  21.903   2.284  4.00  1.00            
ATOM   1658    C GLY A 223      13.199  22.953   1.355  4.00  1.00            
ATOM   1659    O GLY A 223      11.991  23.139   1.221  4.00  1.00            
ATOM   1660    N PRO A 224      14.084  23.640   0.696  1.00  1.00            
ATOM   1661   CA PRO A 224      13.630  24.630  -0.227  1.00  1.00            
ATOM   1662   CD PRO A 224      15.374  23.987   1.259  1.00  1.00            
ATOM   1663   CB PRO A 224      14.844  25.502  -0.558  1.00  1.00            
ATOM   1664   CG PRO A 224      16.034  24.800   0.134  1.00  1.00            
ATOM   1665    C PRO A 224      13.033  23.861  -1.354  1.00  1.00            
ATOM   1666    O PRO A 224      13.578  22.819  -1.702  1.00  1.00            
ATOM   1667    N THR A 225      11.952  24.368  -1.961  2.00  1.00            
ATOM   1668   CA THR A 225      11.221  23.608  -2.932  2.00  1.00            
ATOM   1669   CB THR A 225      10.017  24.342  -3.451  2.00  1.00            
ATOM   1670  OG1 THR A 225      10.411  25.551  -4.084  2.00  1.00            
ATOM   1671  CG2 THR A 225       9.076  24.639  -2.271  2.00  1.00            
ATOM   1672    C THR A 225      12.069  23.250  -4.102  2.00  1.00            
ATOM   1673    O THR A 225      12.008  22.116  -4.578  2.00  1.00            
ATOM   1674    N SER A 226      12.890  24.194  -4.596  2.00  1.00            
ATOM   1675   CA SER A 226      13.633  23.897  -5.783  2.00  1.00            
ATOM   1676   CB SER A 226      14.548  25.041  -6.252  2.00  1.00            
ATOM   1677   OG SER A 226      15.633  25.204  -5.352  2.00  1.00            
ATOM   1678    C SER A 226      14.502  22.700  -5.538  2.00  1.00            
ATOM   1679    O SER A 226      14.504  21.756  -6.327  2.00  1.00            
ATOM   1680    N ALA A 227      15.256  22.704  -4.424  2.00  1.00            
ATOM   1681   CA ALA A 227      16.148  21.620  -4.122  2.00  1.00            
ATOM   1682   CB ALA A 227      17.031  21.899  -2.895  2.00  1.00            
ATOM   1683    C ALA A 227      15.392  20.365  -3.850  2.00  1.00            
ATOM   1684    O ALA A 227      15.780  19.290  -4.306  2.00  1.00            
ATOM   1685    N ILE A 228      14.277  20.477  -3.110  2.00  1.00            
ATOM   1686   CA ILE A 228      13.525  19.311  -2.754  2.00  1.00            
ATOM   1687   CB ILE A 228      12.238  19.624  -2.044  2.00  1.00            
ATOM   1688  CG1 ILE A 228      12.488  20.480  -0.795  2.00  1.00            
ATOM   1689  CG2 ILE A 228      11.523  18.294  -1.750  2.00  1.00            
ATOM   1690  CD1 ILE A 228      13.508  19.884   0.164  2.00  1.00            
ATOM   1691    C ILE A 228      13.110  18.711  -4.052  2.00  1.00            
ATOM   1692    O ILE A 228      13.096  17.494  -4.223  2.00  1.00            
ATOM   1693    N ALA A 229      12.775  19.590  -5.011  2.00  1.00            
ATOM   1694   CA ALA A 229      12.257  19.160  -6.269  2.00  1.00            
ATOM   1695   CB ALA A 229      11.944  20.330  -7.216  2.00  1.00            
ATOM   1696    C ALA A 229      13.230  18.273  -6.969  2.00  1.00            
ATOM   1697    O ALA A 229      12.855  17.216  -7.473  2.00  1.00            
ATOM   1698    N ASN A 230      14.514  18.658  -7.001  2.00  1.00            
ATOM   1699   CA ASN A 230      15.458  17.846  -7.707  2.00  1.00            
ATOM   1700   CB ASN A 230      16.867  18.459  -7.754  2.00  1.00            
ATOM   1701   CG ASN A 230      17.665  17.705  -8.809  2.00  1.00            
ATOM   1702  OD1 ASN A 230      17.801  16.485  -8.747  2.00  1.00            
ATOM   1703  ND2 ASN A 230      18.198  18.453  -9.812  2.00  1.00            
ATOM   1704    C ASN A 230      15.544  16.538  -6.995  2.00  1.00            
ATOM   1705    O ASN A 230      15.655  15.481  -7.616  2.00  1.00            
ATOM   1706    N ILE A 231      15.460  16.588  -5.655  2.00  1.00            
ATOM   1707   CA ILE A 231      15.578  15.425  -4.827  2.00  1.00            
ATOM   1708   CB ILE A 231      15.375  15.761  -3.380  2.00  1.00            
ATOM   1709  CG1 ILE A 231      16.387  16.828  -2.933  2.00  1.00            
ATOM   1710  CG2 ILE A 231      15.461  14.457  -2.568  2.00  1.00            
ATOM   1711  CD1 ILE A 231      16.025  17.494  -1.605  2.00  1.00            
ATOM   1712    C ILE A 231      14.477  14.485  -5.228  2.00  1.00            
ATOM   1713    O ILE A 231      14.694  13.280  -5.345  2.00  1.00            
ATOM   1714    N GLN A 232      13.261  15.027  -5.462  2.00  1.00            
ATOM   1715   CA GLN A 232      12.111  14.233  -5.806  2.00  1.00            
ATOM   1716   CB GLN A 232      10.820  15.063  -5.891  2.00  1.00            
ATOM   1717   CG GLN A 232       9.554  14.210  -5.931  2.00  1.00            
ATOM   1718   CD GLN A 232       8.369  15.161  -5.897  2.00  1.00            
ATOM   1719  OE1 GLN A 232       7.495  15.060  -5.038  2.00  1.00            
ATOM   1720  NE2 GLN A 232       8.343  16.120  -6.860  2.00  1.00            
ATOM   1721    C GLN A 232      12.369  13.564  -7.116  2.00  1.00            
ATOM   1722    O GLN A 232      12.046  12.392  -7.300  2.00  1.00            
ATOM   1723    N SER A 233      12.995  14.292  -8.056  2.00  1.00            
ATOM   1724   CA SER A 233      13.224  13.773  -9.372  2.00  1.00            
ATOM   1725   CB SER A 233      13.870  14.811 -10.304  2.00  1.00            
ATOM   1726   OG SER A 233      14.079  14.250 -11.590  2.00  1.00            
ATOM   1727    C SER A 233      14.150  12.596  -9.316  2.00  1.00            
ATOM   1728    O SER A 233      13.894  11.574  -9.950  2.00  1.00            
ATOM   1729    N ASP A 234      15.247  12.695  -8.538  2.00  1.00            
ATOM   1730   CA ASP A 234      16.200  11.622  -8.524  2.00  1.00            
ATOM   1731   CB ASP A 234      17.491  11.949  -7.739  2.00  1.00            
ATOM   1732   CG ASP A 234      17.190  12.316  -6.292  2.00  1.00            
ATOM   1733  OD1 ASP A 234      16.607  11.482  -5.551  2.00  1.00            
ATOM   1734  OD2 ASP A 234      17.552  13.460  -5.911  2.00  1.00            
ATOM   1735    C ASP A 234      15.544  10.377  -8.004  2.00  1.00            
ATOM   1736    O ASP A 234      15.796   9.284  -8.511  2.00  1.00            
ATOM   1737    N ILE A 235      14.661  10.510  -6.996  2.00  1.00            
ATOM   1738   CA ILE A 235      13.979   9.393  -6.403  2.00  1.00            
ATOM   1739   CB ILE A 235      13.118   9.786  -5.245  2.00  1.00            
ATOM   1740  CG1 ILE A 235      13.989  10.404  -4.143  2.00  1.00            
ATOM   1741  CG2 ILE A 235      12.346   8.538  -4.786  2.00  1.00            
ATOM   1742  CD1 ILE A 235      15.054   9.447  -3.609  2.00  1.00            
ATOM   1743    C ILE A 235      13.084   8.774  -7.427  2.00  1.00            
ATOM   1744    O ILE A 235      12.981   7.551  -7.510  2.00  1.00            
ATOM   1745    N GLY A 236      12.422   9.603  -8.258  3.00  1.00            
ATOM   1746   CA GLY A 236      11.502   9.047  -9.208  3.00  1.00            
ATOM   1747    C GLY A 236      10.115   9.443  -8.828  3.00  1.00            
ATOM   1748    O GLY A 236       9.156   9.072  -9.501  3.00  1.00            
ATOM   1749    N ALA A 237       9.962  10.211  -7.735  1.00  1.00            
ATOM   1750   CA ALA A 237       8.633  10.601  -7.375  1.00  1.00            
ATOM   1751   CB ALA A 237       8.553  11.405  -6.066  1.00  1.00            
ATOM   1752    C ALA A 237       8.095  11.441  -8.469  1.00  1.00            
ATOM   1753    O ALA A 237       8.766  12.335  -8.985  1.00  1.00            
ATOM   1754    N SER A 238       6.845  11.143  -8.855  1.00  1.00            
ATOM   1755   CA SER A 238       6.198  11.908  -9.867  1.00  1.00            
ATOM   1756   CB SER A 238       5.836  11.103 -11.128  1.00  1.00            
ATOM   1757   OG SER A 238       7.019  10.658 -11.778  1.00  1.00            
ATOM   1758    C SER A 238       4.923  12.389  -9.241  1.00  1.00            
ATOM   1759    O SER A 238       4.421  11.790  -8.289  1.00  1.00            
ATOM   1760    N GLU A 239       4.389  13.511  -9.755  1.00  1.00            
ATOM   1761   CA GLU A 239       3.272  14.198  -9.167  1.00  1.00            
ATOM   1762   CB GLU A 239       3.018  15.556  -9.831  1.00  1.00            
ATOM   1763   CG GLU A 239       4.120  16.580  -9.589  1.00  1.00            
ATOM   1764   CD GLU A 239       3.803  17.775 -10.471  1.00  1.00            
ATOM   1765  OE1 GLU A 239       2.973  17.614 -11.405  1.00  1.00            
ATOM   1766  OE2 GLU A 239       4.385  18.865 -10.228  1.00  1.00            
ATOM   1767    C GLU A 239       1.936  13.482  -9.204  1.00  1.00            
ATOM   1768    O GLU A 239       1.283  13.332  -8.174  1.00  1.00            
ATOM   1769    N ASN A 240       1.495  12.995 -10.378  1.00  1.00            
ATOM   1770   CA ASN A 240       0.184  12.408 -10.553  1.00  1.00            
ATOM   1771   CB ASN A 240      -0.077  11.115  -9.754  1.00  1.00            
ATOM   1772   CG ASN A 240       0.363   9.955 -10.646  1.00  1.00            
ATOM   1773  OD1 ASN A 240       0.012   9.899 -11.823  1.00  1.00            
ATOM   1774  ND2 ASN A 240       1.143   8.997 -10.084  1.00  1.00            
ATOM   1775    C ASN A 240      -0.996  13.348 -10.422  1.00  1.00            
ATOM   1776    O ASN A 240      -2.095  12.917 -10.076  1.00  1.00            
ATOM   1777    N SER A 241      -0.803  14.655 -10.694  3.00  1.00            
ATOM   1778   CA SER A 241      -1.867  15.620 -10.874  3.00  1.00            
ATOM   1779   CB SER A 241      -2.720  15.337 -12.123  3.00  1.00            
ATOM   1780   OG SER A 241      -3.429  14.118 -11.957  3.00  1.00            
ATOM   1781    C SER A 241      -2.808  15.748  -9.713  3.00  1.00            
ATOM   1782    O SER A 241      -3.904  16.279  -9.885  3.00  1.00            
ATOM   1783    N ASP A 242      -2.446  15.310  -8.496  3.00  1.00            
ATOM   1784   CA ASP A 242      -3.400  15.523  -7.441  3.00  1.00            
ATOM   1785   CB ASP A 242      -3.801  14.222  -6.723  3.00  1.00            
ATOM   1786   CG ASP A 242      -4.624  13.373  -7.681  3.00  1.00            
ATOM   1787  OD1 ASP A 242      -5.012  13.902  -8.757  3.00  1.00            
ATOM   1788  OD2 ASP A 242      -4.878  12.184  -7.350  3.00  1.00            
ATOM   1789    C ASP A 242      -2.700  16.366  -6.428  3.00  1.00            
ATOM   1790    O ASP A 242      -3.268  16.721  -5.396  3.00  1.00            
ATOM   1791    N GLY A 243      -1.438  16.734  -6.722  1.00  1.00            
ATOM   1792   CA GLY A 243      -0.679  17.535  -5.808  1.00  1.00            
ATOM   1793    C GLY A 243       0.073  16.611  -4.909  1.00  1.00            
ATOM   1794    O GLY A 243       0.856  17.044  -4.064  1.00  1.00            
ATOM   1795    N GLU A 244      -0.154  15.296  -5.081  1.00  1.00            
ATOM   1796   CA GLU A 244       0.486  14.302  -4.271  1.00  1.00            
ATOM   1797   CB GLU A 244      -0.270  12.960  -4.247  1.00  1.00            
ATOM   1798   CG GLU A 244      -1.663  13.020  -3.622  1.00  1.00            
ATOM   1799   CD GLU A 244      -2.339  11.673  -3.850  1.00  1.00            
ATOM   1800  OE1 GLU A 244      -1.613  10.677  -4.113  1.00  1.00            
ATOM   1801  OE2 GLU A 244      -3.596  11.625  -3.765  1.00  1.00            
ATOM   1802    C GLU A 244       1.821  13.998  -4.875  1.00  1.00            
ATOM   1803    O GLU A 244       2.097  14.364  -6.015  1.00  1.00            
ATOM   1804    N MET A 245       2.717  13.371  -4.086  1.00  1.00            
ATOM   1805   CA MET A 245       3.941  12.870  -4.636  1.00  1.00            
ATOM   1806   CB MET A 245       5.250  13.313  -3.944  1.00  1.00            
ATOM   1807   CG MET A 245       5.258  13.344  -2.411  1.00  1.00            
ATOM   1808   SD MET A 245       4.991  14.986  -1.658  1.00  1.00            
ATOM   1809   CE MET A 245       3.220  15.186  -1.993  1.00  1.00            
ATOM   1810    C MET A 245       3.822  11.392  -4.493  1.00  1.00            
ATOM   1811    O MET A 245       3.721  10.874  -3.381  1.00  1.00            
ATOM   1812    N VAL A 246       3.804  10.658  -5.620  4.00  1.00            
ATOM   1813   CA VAL A 246       3.603   9.254  -5.454  4.00  1.00            
ATOM   1814   CB VAL A 246       2.270   8.786  -5.942  4.00  1.00            
ATOM   1815  CG1 VAL A 246       1.183   9.416  -5.056  4.00  1.00            
ATOM   1816  CG2 VAL A 246       2.155   9.162  -7.420  4.00  1.00            
ATOM   1817    C VAL A 246       4.659   8.486  -6.161  4.00  1.00            
ATOM   1818    O VAL A 246       5.051   8.815  -7.279  4.00  1.00            
ATOM   1819    N ILE A 247       5.154   7.425  -5.492  4.00  1.00            
ATOM   1820   CA ILE A 247       6.165   6.605  -6.078  4.00  1.00            
ATOM   1821   CB ILE A 247       7.558   6.925  -5.612  4.00  1.00            
ATOM   1822  CG1 ILE A 247       8.593   6.113  -6.413  4.00  1.00            
ATOM   1823  CG2 ILE A 247       7.625   6.693  -4.093  4.00  1.00            
ATOM   1824  CD1 ILE A 247       8.590   6.418  -7.910  4.00  1.00            
ATOM   1825    C ILE A 247       5.870   5.171  -5.778  4.00  1.00            
ATOM   1826    O ILE A 247       5.100   4.858  -4.872  4.00  1.00            
ATOM   1827    N SER A 248       6.472   4.261  -6.570  1.00  1.00            
ATOM   1828   CA SER A 248       6.254   2.854  -6.420  1.00  1.00            
ATOM   1829   CB SER A 248       6.718   2.036  -7.637  1.00  1.00            
ATOM   1830   OG SER A 248       5.981   2.422  -8.788  1.00  1.00            
ATOM   1831    C SER A 248       7.009   2.346  -5.229  1.00  1.00            
ATOM   1832    O SER A 248       7.996   2.937  -4.792  1.00  1.00            
ATOM   1833    N CYS A 249       6.509   1.227  -4.661  3.00  1.00            
ATOM   1834   CA CYS A 249       7.063   0.552  -3.518  3.00  1.00            
ATOM   1835   CB CYS A 249       6.152  -0.568  -2.982  3.00  1.00            
ATOM   1836   SG CYS A 249       4.570   0.049  -2.337  3.00  1.00            
ATOM   1837    C CYS A 249       8.370  -0.097  -3.871  3.00  1.00            
ATOM   1838    O CYS A 249       9.292  -0.125  -3.059  3.00  1.00            
ATOM   1839    N SER A 250       8.489  -0.622  -5.106  2.00  1.00            
ATOM   1840   CA SER A 250       9.632  -1.396  -5.516  2.00  1.00            
ATOM   1841   CB SER A 250       9.564  -1.816  -6.995  2.00  1.00            
ATOM   1842   OG SER A 250       9.669  -0.670  -7.829  2.00  1.00            
ATOM   1843    C SER A 250      10.865  -0.567  -5.371  2.00  1.00            
ATOM   1844    O SER A 250      11.956  -1.095  -5.158  2.00  1.00            
ATOM   1845    N SER A 251      10.714   0.764  -5.457  2.00  1.00            
ATOM   1846   CA SER A 251      11.838   1.651  -5.426  2.00  1.00            
ATOM   1847   CB SER A 251      11.441   3.130  -5.572  2.00  1.00            
ATOM   1848   OG SER A 251      10.870   3.365  -6.850  2.00  1.00            
ATOM   1849    C SER A 251      12.563   1.544  -4.131  2.00  1.00            
ATOM   1850    O SER A 251      13.756   1.834  -4.072  2.00  1.00            
ATOM   1851    N ILE A 252      11.886   1.138  -3.048  2.00  1.00            
ATOM   1852   CA ILE A 252      12.584   1.080  -1.798  2.00  1.00            
ATOM   1853   CB ILE A 252      11.674   0.686  -0.663  2.00  1.00            
ATOM   1854  CG1 ILE A 252      12.324   0.978   0.696  2.00  1.00            
ATOM   1855  CG2 ILE A 252      11.218  -0.773  -0.844  2.00  1.00            
ATOM   1856  CD1 ILE A 252      11.320   0.916   1.847  2.00  1.00            
ATOM   1857    C ILE A 252      13.687   0.099  -1.953  2.00  1.00            
ATOM   1858    O ILE A 252      14.808   0.326  -1.503  2.00  1.00            
ATOM   1859    N ASP A 253      13.388  -1.019  -2.625  2.00  1.00            
ATOM   1860   CA ASP A 253      14.375  -2.023  -2.820  2.00  1.00            
ATOM   1861   CB ASP A 253      13.793  -3.274  -3.501  2.00  1.00            
ATOM   1862   CG ASP A 253      12.833  -3.947  -2.527  2.00  1.00            
ATOM   1863  OD1 ASP A 253      13.231  -4.137  -1.347  2.00  1.00            
ATOM   1864  OD2 ASP A 253      11.687  -4.268  -2.944  2.00  1.00            
ATOM   1865    C ASP A 253      15.467  -1.504  -3.703  2.00  1.00            
ATOM   1866    O ASP A 253      16.651  -1.666  -3.411  2.00  1.00            
ATOM   1867    N SER A 254      15.081  -0.857  -4.817  2.00  1.00            
ATOM   1868   CA SER A 254      16.016  -0.439  -5.821  2.00  1.00            
ATOM   1869   CB SER A 254      15.321  -0.080  -7.146  2.00  1.00            
ATOM   1870   OG SER A 254      16.281   0.312  -8.114  2.00  1.00            
ATOM   1871    C SER A 254      16.853   0.743  -5.399  2.00  1.00            
ATOM   1872    O SER A 254      18.011   0.841  -5.802  2.00  1.00            
ATOM   1873    N LEU A 255      16.308   1.662  -4.575  1.00  1.00            
ATOM   1874   CA LEU A 255      16.994   2.904  -4.307  1.00  1.00            
ATOM   1875   CB LEU A 255      16.052   4.081  -4.007  1.00  1.00            
ATOM   1876   CG LEU A 255      15.290   4.543  -5.264  1.00  1.00            
ATOM   1877  CD1 LEU A 255      14.354   5.720  -4.960  1.00  1.00            
ATOM   1878  CD2 LEU A 255      16.271   4.862  -6.405  1.00  1.00            
ATOM   1879    C LEU A 255      18.026   2.817  -3.234  1.00  1.00            
ATOM   1880    O LEU A 255      17.938   2.122  -2.223  1.00  1.00            
ATOM   1881    N PRO A 256      19.045   3.562  -3.576  1.00  1.00            
ATOM   1882   CA PRO A 256      20.219   3.704  -2.755  1.00  1.00            
ATOM   1883   CD PRO A 256      19.383   3.609  -4.991  1.00  1.00            
ATOM   1884   CB PRO A 256      21.340   4.161  -3.683  1.00  1.00            
ATOM   1885   CG PRO A 256      20.917   3.624  -5.058  1.00  1.00            
ATOM   1886    C PRO A 256      19.937   4.714  -1.680  1.00  1.00            
ATOM   1887    O PRO A 256      18.863   5.318  -1.693  1.00  1.00            
ATOM   1888    N ASP A 257      20.883   4.916  -0.738  1.00  1.00            
ATOM   1889   CA ASP A 257      20.687   5.813   0.368  1.00  1.00            
ATOM   1890   CB ASP A 257      21.623   5.521   1.557  1.00  1.00            
ATOM   1891   CG ASP A 257      21.212   4.214   2.221  1.00  1.00            
ATOM   1892  OD1 ASP A 257      20.142   4.199   2.887  1.00  1.00            
ATOM   1893  OD2 ASP A 257      21.970   3.217   2.085  1.00  1.00            
ATOM   1894    C ASP A 257      20.923   7.244  -0.001  1.00  1.00            
ATOM   1895    O ASP A 257      21.538   7.561  -1.018  1.00  1.00            
ATOM   1896    N ILE A 258      20.400   8.143   0.864  4.00  1.00            
ATOM   1897   CA ILE A 258      20.606   9.560   0.784  4.00  1.00            
ATOM   1898   CB ILE A 258      19.356  10.373   0.918  4.00  1.00            
ATOM   1899  CG1 ILE A 258      18.410  10.071  -0.255  4.00  1.00            
ATOM   1900  CG2 ILE A 258      19.767  11.851   0.996  4.00  1.00            
ATOM   1901  CD1 ILE A 258      19.000  10.413  -1.623  4.00  1.00            
ATOM   1902    C ILE A 258      21.494   9.855   1.958  4.00  1.00            
ATOM   1903    O ILE A 258      21.150   9.514   3.088  4.00  1.00            
ATOM   1904    N VAL A 259      22.678  10.472   1.732  4.00  1.00            
ATOM   1905   CA VAL A 259      23.582  10.621   2.842  4.00  1.00            
ATOM   1906   CB VAL A 259      24.949  10.077   2.557  4.00  1.00            
ATOM   1907  CG1 VAL A 259      25.870  10.429   3.735  4.00  1.00            
ATOM   1908  CG2 VAL A 259      24.825   8.569   2.278  4.00  1.00            
ATOM   1909    C VAL A 259      23.766  12.049   3.226  4.00  1.00            
ATOM   1910    O VAL A 259      24.421  12.822   2.529  4.00  1.00            
ATOM   1911    N PHE A 260      23.237  12.415   4.405  4.00  1.00            
ATOM   1912   CA PHE A 260      23.403  13.748   4.899  4.00  1.00            
ATOM   1913   CB PHE A 260      22.341  14.124   5.951  4.00  1.00            
ATOM   1914   CG PHE A 260      20.971  14.063   5.363  4.00  1.00            
ATOM   1915  CD1 PHE A 260      20.421  12.858   4.986  4.00  1.00            
ATOM   1916  CD2 PHE A 260      20.215  15.203   5.230  4.00  1.00            
ATOM   1917  CE1 PHE A 260      19.153  12.794   4.454  4.00  1.00            
ATOM   1918  CE2 PHE A 260      18.946  15.147   4.700  4.00  1.00            
ATOM   1919   CZ PHE A 260      18.414  13.942   4.307  4.00  1.00            
ATOM   1920    C PHE A 260      24.694  13.712   5.662  4.00  1.00            
ATOM   1921    O PHE A 260      24.915  12.793   6.448  4.00  1.00            
ATOM   1922    N THR A 261      25.594  14.696   5.455  4.00  1.00            
ATOM   1923   CA THR A 261      26.815  14.653   6.212  4.00  1.00            
ATOM   1924   CB THR A 261      28.050  14.629   5.352  4.00  1.00            
ATOM   1925  OG1 THR A 261      29.208  14.541   6.167  4.00  1.00            
ATOM   1926  CG2 THR A 261      28.101  15.870   4.447  4.00  1.00            
ATOM   1927    C THR A 261      26.842  15.825   7.148  4.00  1.00            
ATOM   1928    O THR A 261      27.127  16.956   6.759  4.00  1.00            
ATOM   1929    N ILE A 262      26.500  15.581   8.429  4.00  1.00            
ATOM   1930   CA ILE A 262      26.386  16.682   9.341  4.00  1.00            
ATOM   1931   CB ILE A 262      25.584  16.331  10.560  4.00  1.00            
ATOM   1932  CG1 ILE A 262      26.257  15.211  11.367  4.00  1.00            
ATOM   1933  CG2 ILE A 262      24.160  15.984  10.090  4.00  1.00            
ATOM   1934  CD1 ILE A 262      25.683  15.055  12.772  4.00  1.00            
ATOM   1935    C ILE A 262      27.666  17.322   9.797  4.00  1.00            
ATOM   1936    O ILE A 262      27.890  18.505   9.543  4.00  1.00            
ATOM   1937    N ASP A 263      28.558  16.562  10.460  3.00  1.00            
ATOM   1938   CA ASP A 263      29.792  17.112  10.958  3.00  1.00            
ATOM   1939   CB ASP A 263      29.845  17.241  12.494  3.00  1.00            
ATOM   1940   CG ASP A 263      29.699  15.867  13.128  3.00  1.00            
ATOM   1941  OD1 ASP A 263      29.032  14.995  12.510  3.00  1.00            
ATOM   1942  OD2 ASP A 263      30.252  15.674  14.244  3.00  1.00            
ATOM   1943    C ASP A 263      30.807  16.119  10.516  3.00  1.00            
ATOM   1944    O ASP A 263      31.718  15.747  11.254  3.00  1.00            
ATOM   1945    N GLY A 264      30.644  15.669   9.260  3.00  1.00            
ATOM   1946   CA GLY A 264      31.524  14.711   8.675  3.00  1.00            
ATOM   1947    C GLY A 264      30.958  13.343   8.902  3.00  1.00            
ATOM   1948    O GLY A 264      31.434  12.366   8.325  3.00  1.00            
ATOM   1949    N VAL A 265      29.920  13.228   9.754  4.00  1.00            
ATOM   1950   CA VAL A 265      29.347  11.931   9.967  4.00  1.00            
ATOM   1951   CB VAL A 265      28.650  11.763  11.285  4.00  1.00            
ATOM   1952  CG1 VAL A 265      27.987  10.375  11.303  4.00  1.00            
ATOM   1953  CG2 VAL A 265      29.668  11.968  12.418  4.00  1.00            
ATOM   1954    C VAL A 265      28.304  11.723   8.901  4.00  1.00            
ATOM   1955    O VAL A 265      27.603  12.657   8.513  4.00  1.00            
ATOM   1956    N GLN A 266      28.196  10.478   8.392  4.00  1.00            
ATOM   1957   CA GLN A 266      27.245  10.097   7.379  4.00  1.00            
ATOM   1958   CB GLN A 266      27.741   8.852   6.613  4.00  1.00            
ATOM   1959   CG GLN A 266      26.810   8.295   5.535  4.00  1.00            
ATOM   1960   CD GLN A 266      27.495   7.085   4.913  4.00  1.00            
ATOM   1961  OE1 GLN A 266      28.569   7.199   4.323  4.00  1.00            
ATOM   1962  NE2 GLN A 266      26.862   5.889   5.050  4.00  1.00            
ATOM   1963    C GLN A 266      25.965   9.736   8.092  4.00  1.00            
ATOM   1964    O GLN A 266      26.008   9.105   9.147  4.00  1.00            
ATOM   1965    N TYR A 267      24.781  10.135   7.560  4.00  1.00            
ATOM   1966   CA TYR A 267      23.595   9.869   8.336  4.00  1.00            
ATOM   1967   CB TYR A 267      22.330  10.533   7.769  4.00  1.00            
ATOM   1968   CG TYR A 267      21.289  10.258   8.790  4.00  1.00            
ATOM   1969  CD1 TYR A 267      21.238  10.975   9.961  4.00  1.00            
ATOM   1970  CD2 TYR A 267      20.357   9.280   8.568  4.00  1.00            
ATOM   1971  CE1 TYR A 267      20.272  10.688  10.896  4.00  1.00            
ATOM   1972  CE2 TYR A 267      19.392   8.982   9.486  4.00  1.00            
ATOM   1973   CZ TYR A 267      19.355   9.690  10.656  4.00  1.00            
ATOM   1974   OH TYR A 267      18.365   9.378  11.602  4.00  1.00            
ATOM   1975    C TYR A 267      23.361   8.377   8.481  4.00  1.00            
ATOM   1976    O TYR A 267      23.447   7.931   9.623  4.00  1.00            
ATOM   1977    N PRO A 268      23.089   7.505   7.507  4.00  1.00            
ATOM   1978   CA PRO A 268      22.499   7.790   6.210  4.00  1.00            
ATOM   1979   CD PRO A 268      23.919   6.310   7.452  4.00  1.00            
ATOM   1980   CB PRO A 268      23.156   6.827   5.222  4.00  1.00            
ATOM   1981   CG PRO A 268      23.609   5.652   6.100  4.00  1.00            
ATOM   1982    C PRO A 268      21.017   7.600   6.267  4.00  1.00            
ATOM   1983    O PRO A 268      20.543   6.925   7.180  4.00  1.00            
ATOM   1984    N LEU A 269      20.260   8.166   5.306  4.00  1.00            
ATOM   1985   CA LEU A 269      18.839   7.996   5.354  4.00  1.00            
ATOM   1986   CB LEU A 269      18.076   9.309   5.101  4.00  1.00            
ATOM   1987   CG LEU A 269      16.551   9.199   5.268  4.00  1.00            
ATOM   1988  CD1 LEU A 269      16.181   8.732   6.685  4.00  1.00            
ATOM   1989  CD2 LEU A 269      15.857  10.521   4.900  4.00  1.00            
ATOM   1990    C LEU A 269      18.484   7.001   4.301  4.00  1.00            
ATOM   1991    O LEU A 269      18.860   7.146   3.138  4.00  1.00            
ATOM   1992    N SER A 270      17.756   5.943   4.706  1.00  1.00            
ATOM   1993   CA SER A 270      17.434   4.879   3.807  1.00  1.00            
ATOM   1994   CB SER A 270      17.359   3.508   4.496  1.00  1.00            
ATOM   1995   OG SER A 270      18.605   3.195   5.100  1.00  1.00            
ATOM   1996    C SER A 270      16.103   5.103   3.195  1.00  1.00            
ATOM   1997    O SER A 270      15.272   5.888   3.648  1.00  1.00            
ATOM   1998    N PRO A 271      15.962   4.401   2.113  2.00  1.00            
ATOM   1999   CA PRO A 271      14.727   4.403   1.393  2.00  1.00            
ATOM   2000   CD PRO A 271      17.102   4.225   1.225  2.00  1.00            
ATOM   2001   CB PRO A 271      15.043   3.816   0.017  2.00  1.00            
ATOM   2002   CG PRO A 271      16.522   4.181  -0.198  2.00  1.00            
ATOM   2003    C PRO A 271      13.678   3.651   2.132  2.00  1.00            
ATOM   2004    O PRO A 271      12.508   3.798   1.784  2.00  1.00            
ATOM   2005    N SER A 272      14.046   2.834   3.133  2.00  1.00            
ATOM   2006   CA SER A 272      12.987   2.238   3.886  2.00  1.00            
ATOM   2007   CB SER A 272      13.503   1.328   5.016  2.00  1.00            
ATOM   2008   OG SER A 272      14.290   2.072   5.935  2.00  1.00            
ATOM   2009    C SER A 272      12.282   3.410   4.490  2.00  1.00            
ATOM   2010    O SER A 272      11.056   3.500   4.457  2.00  1.00            
ATOM   2011    N ALA A 273      13.071   4.352   5.046  2.00  1.00            
ATOM   2012   CA ALA A 273      12.569   5.606   5.532  2.00  1.00            
ATOM   2013   CB ALA A 273      13.509   6.320   6.518  2.00  1.00            
ATOM   2014    C ALA A 273      12.484   6.441   4.304  2.00  1.00            
ATOM   2015    O ALA A 273      12.773   5.957   3.215  2.00  1.00            
ATOM   2016    N TYR A 274      11.994   7.682   4.393  2.00  1.00            
ATOM   2017   CA TYR A 274      12.113   8.494   3.217  2.00  1.00            
ATOM   2018   CB TYR A 274      13.600   8.513   2.790  2.00  1.00            
ATOM   2019   CG TYR A 274      13.895   9.324   1.586  2.00  1.00            
ATOM   2020  CD1 TYR A 274      14.143  10.669   1.712  2.00  1.00            
ATOM   2021  CD2 TYR A 274      13.955   8.733   0.346  2.00  1.00            
ATOM   2022  CE1 TYR A 274      14.438  11.421   0.602  2.00  1.00            
ATOM   2023  CE2 TYR A 274      14.251   9.481  -0.768  2.00  1.00            
ATOM   2024   CZ TYR A 274      14.490  10.827  -0.635  2.00  1.00            
ATOM   2025   OH TYR A 274      14.797  11.608  -1.769  2.00  1.00            
ATOM   2026    C TYR A 274      11.232   7.971   2.140  2.00  1.00            
ATOM   2027    O TYR A 274      11.293   8.411   0.993  2.00  1.00            
ATOM   2028    N ILE A 275      10.387   6.999   2.502  4.00  1.00            
ATOM   2029   CA ILE A 275       9.342   6.538   1.652  4.00  1.00            
ATOM   2030   CB ILE A 275       9.667   5.308   0.860  4.00  1.00            
ATOM   2031  CG1 ILE A 275      10.710   5.632  -0.220  4.00  1.00            
ATOM   2032  CG2 ILE A 275       8.348   4.752   0.299  4.00  1.00            
ATOM   2033  CD1 ILE A 275      10.223   6.674  -1.227  4.00  1.00            
ATOM   2034    C ILE A 275       8.271   6.187   2.605  4.00  1.00            
ATOM   2035    O ILE A 275       8.505   5.485   3.587  4.00  1.00            
ATOM   2036    N LEU A 276       7.060   6.688   2.358  4.00  1.00            
ATOM   2037   CA LEU A 276       6.036   6.354   3.277  4.00  1.00            
ATOM   2038   CB LEU A 276       5.093   7.528   3.596  4.00  1.00            
ATOM   2039   CG LEU A 276       5.748   8.643   4.434  4.00  1.00            
ATOM   2040  CD1 LEU A 276       5.947   8.200   5.892  4.00  1.00            
ATOM   2041  CD2 LEU A 276       7.056   9.133   3.791  4.00  1.00            
ATOM   2042    C LEU A 276       5.233   5.286   2.642  4.00  1.00            
ATOM   2043    O LEU A 276       4.982   5.308   1.438  4.00  1.00            
ATOM   2044    N GLN A 277       4.825   4.296   3.450  4.00  1.00            
ATOM   2045   CA GLN A 277       4.073   3.234   2.878  4.00  1.00            
ATOM   2046   CB GLN A 277       4.673   1.849   3.164  4.00  1.00            
ATOM   2047   CG GLN A 277       3.887   0.696   2.546  4.00  1.00            
ATOM   2048   CD GLN A 277       4.747  -0.553   2.672  4.00  1.00            
ATOM   2049  OE1 GLN A 277       5.290  -0.846   3.735  4.00  1.00            
ATOM   2050  NE2 GLN A 277       4.892  -1.299   1.544  4.00  1.00            
ATOM   2051    C GLN A 277       2.696   3.279   3.462  4.00  1.00            
ATOM   2052    O GLN A 277       2.518   3.397   4.672  4.00  1.00            
ATOM   2053    N ASP A 278       1.677   3.229   2.583  4.00  1.00            
ATOM   2054   CA ASP A 278       0.300   3.207   2.984  4.00  1.00            
ATOM   2055   CB ASP A 278      -0.533   4.296   2.278  4.00  1.00            
ATOM   2056   CG ASP A 278      -1.827   4.527   3.049  4.00  1.00            
ATOM   2057  OD1 ASP A 278      -1.783   5.317   4.030  4.00  1.00            
ATOM   2058  OD2 ASP A 278      -2.874   3.942   2.663  4.00  1.00            
ATOM   2059    C ASP A 278      -0.205   1.867   2.541  4.00  1.00            
ATOM   2060    O ASP A 278       0.569   0.917   2.444  4.00  1.00            
ATOM   2061    N ASP A 279      -1.521   1.735   2.266  3.00  1.00            
ATOM   2062   CA ASP A 279      -1.983   0.442   1.851  3.00  1.00            
ATOM   2063   CB ASP A 279      -3.516   0.325   1.699  3.00  1.00            
ATOM   2064   CG ASP A 279      -4.026   1.239   0.598  3.00  1.00            
ATOM   2065  OD1 ASP A 279      -3.661   2.445   0.600  3.00  1.00            
ATOM   2066  OD2 ASP A 279      -4.794   0.736  -0.264  3.00  1.00            
ATOM   2067    C ASP A 279      -1.312   0.084   0.567  3.00  1.00            
ATOM   2068    O ASP A 279      -0.786  -1.018   0.426  3.00  1.00            
ATOM   2069    N ASP A 280      -1.292   1.006  -0.413  3.00  1.00            
ATOM   2070   CA ASP A 280      -0.573   0.690  -1.612  3.00  1.00            
ATOM   2071   CB ASP A 280      -1.443   0.032  -2.698  3.00  1.00            
ATOM   2072   CG ASP A 280      -0.515  -0.506  -3.782  3.00  1.00            
ATOM   2073  OD1 ASP A 280       0.726  -0.358  -3.619  3.00  1.00            
ATOM   2074  OD2 ASP A 280      -1.030  -1.078  -4.780  3.00  1.00            
ATOM   2075    C ASP A 280      -0.102   1.981  -2.169  3.00  1.00            
ATOM   2076    O ASP A 280      -0.135   2.195  -3.380  3.00  1.00            
ATOM   2077    N SER A 281       0.352   2.892  -1.294  4.00  1.00            
ATOM   2078   CA SER A 281       0.813   4.117  -1.849  4.00  1.00            
ATOM   2079   CB SER A 281      -0.177   5.283  -1.677  4.00  1.00            
ATOM   2080   OG SER A 281      -0.385   5.552  -0.299  4.00  1.00            
ATOM   2081    C SER A 281       2.088   4.493  -1.173  4.00  1.00            
ATOM   2082    O SER A 281       2.150   4.599   0.050  4.00  1.00            
ATOM   2083    N CYS A 282       3.153   4.703  -1.972  4.00  1.00            
ATOM   2084   CA CYS A 282       4.386   5.148  -1.403  4.00  1.00            
ATOM   2085   CB CYS A 282       5.655   4.604  -2.083  4.00  1.00            
ATOM   2086   SG CYS A 282       5.974   2.854  -1.728  4.00  1.00            
ATOM   2087    C CYS A 282       4.397   6.620  -1.613  4.00  1.00            
ATOM   2088    O CYS A 282       4.056   7.107  -2.690  4.00  1.00            
ATOM   2089    N THR A 283       4.751   7.379  -0.566  4.00  1.00            
ATOM   2090   CA THR A 283       4.853   8.793  -0.738  4.00  1.00            
ATOM   2091   CB THR A 283       3.957   9.598   0.158  4.00  1.00            
ATOM   2092  OG1 THR A 283       4.295   9.384   1.520  4.00  1.00            
ATOM   2093  CG2 THR A 283       2.500   9.184  -0.107  4.00  1.00            
ATOM   2094    C THR A 283       6.266   9.115  -0.375  4.00  1.00            
ATOM   2095    O THR A 283       6.909   8.386   0.376  4.00  1.00            
ATOM   2096    N SER A 284       6.800  10.213  -0.927  4.00  1.00            
ATOM   2097   CA SER A 284       8.189  10.517  -0.766  4.00  1.00            
ATOM   2098   CB SER A 284       8.633  11.687  -1.661  4.00  1.00            
ATOM   2099   OG SER A 284       8.446  11.350  -3.028  4.00  1.00            
ATOM   2100    C SER A 284       8.620  10.861   0.638  4.00  1.00            
ATOM   2101    O SER A 284       9.505  10.205   1.182  4.00  1.00            
ATOM   2102    N GLY A 285       8.017  11.888   1.276  1.00  1.00            
ATOM   2103   CA GLY A 285       8.491  12.308   2.575  1.00  1.00            
ATOM   2104    C GLY A 285       9.321  13.547   2.388  1.00  1.00            
ATOM   2105    O GLY A 285       9.698  14.185   3.369  1.00  1.00            
ATOM   2106    N PHE A 286       9.635  13.935   1.129  4.00  1.00            
ATOM   2107   CA PHE A 286      10.580  15.012   1.004  4.00  1.00            
ATOM   2108   CB PHE A 286      11.321  15.095  -0.336  4.00  1.00            
ATOM   2109   CG PHE A 286      12.687  15.508   0.111  4.00  1.00            
ATOM   2110  CD1 PHE A 286      13.033  16.819   0.346  4.00  1.00            
ATOM   2111  CD2 PHE A 286      13.631  14.531   0.335  4.00  1.00            
ATOM   2112  CE1 PHE A 286      14.307  17.126   0.773  4.00  1.00            
ATOM   2113  CE2 PHE A 286      14.902  14.837   0.760  4.00  1.00            
ATOM   2114   CZ PHE A 286      15.245  16.146   0.981  4.00  1.00            
ATOM   2115    C PHE A 286      10.056  16.374   1.368  4.00  1.00            
ATOM   2116    O PHE A 286      10.718  17.113   2.093  4.00  1.00            
ATOM   2117    N GLU A 287       8.867  16.754   0.867  4.00  1.00            
ATOM   2118   CA GLU A 287       8.261  18.022   1.189  4.00  1.00            
ATOM   2119   CB GLU A 287       7.988  18.235   2.689  4.00  1.00            
ATOM   2120   CG GLU A 287       7.208  19.520   2.987  4.00  1.00            
ATOM   2121   CD GLU A 287       5.782  19.344   2.479  4.00  1.00            
ATOM   2122  OE1 GLU A 287       5.533  18.345   1.750  4.00  1.00            
ATOM   2123  OE2 GLU A 287       4.922  20.203   2.811  4.00  1.00            
ATOM   2124    C GLU A 287       9.013  19.186   0.685  4.00  1.00            
ATOM   2125    O GLU A 287      10.237  19.180   0.571  4.00  1.00            
ATOM   2126    N GLY A 288       8.233  20.235   0.365  4.00  1.00            
ATOM   2127   CA GLY A 288       8.796  21.454  -0.100  4.00  1.00            
ATOM   2128    C GLY A 288       8.148  22.572   0.652  4.00  1.00            
ATOM   2129    O GLY A 288       7.002  22.933   0.390  4.00  1.00            
ATOM   2130    N MET A 289       8.881  23.148   1.622  1.00  1.00            
ATOM   2131   CA MET A 289       8.411  24.293   2.347  1.00  1.00            
ATOM   2132   CB MET A 289       7.946  23.991   3.782  1.00  1.00            
ATOM   2133   CG MET A 289       7.726  25.253   4.624  1.00  1.00            
ATOM   2134   SD MET A 289       6.345  26.311   4.095  1.00  1.00            
ATOM   2135   CE MET A 289       5.032  25.186   4.645  1.00  1.00            
ATOM   2136    C MET A 289       9.585  25.196   2.453  1.00  1.00            
ATOM   2137    O MET A 289      10.664  24.776   2.869  1.00  1.00            
ATOM   2138    N ASP A 290       9.414  26.473   2.071  1.00  1.00            
ATOM   2139   CA ASP A 290      10.553  27.326   2.161  1.00  1.00            
ATOM   2140   CB ASP A 290      10.697  28.324   0.997  1.00  1.00            
ATOM   2141   CG ASP A 290      12.082  28.954   1.106  1.00  1.00            
ATOM   2142  OD1 ASP A 290      12.821  28.605   2.066  1.00  1.00            
ATOM   2143  OD2 ASP A 290      12.423  29.790   0.226  1.00  1.00            
ATOM   2144    C ASP A 290      10.444  28.108   3.420  1.00  1.00            
ATOM   2145    O ASP A 290       9.499  28.874   3.603  1.00  1.00            
ATOM   2146    N VAL A 291      11.396  27.909   4.361  1.00  1.00            
ATOM   2147   CA VAL A 291      11.360  28.686   5.550  1.00  1.00            
ATOM   2148   CB VAL A 291      11.544  27.892   6.816  1.00  1.00            
ATOM   2149  CG1 VAL A 291      11.598  28.867   8.004  1.00  1.00            
ATOM   2150  CG2 VAL A 291      10.405  26.865   6.912  1.00  1.00            
ATOM   2151    C VAL A 291      12.493  29.668   5.468  1.00  1.00            
ATOM   2152    O VAL A 291      13.637  29.327   5.755  1.00  1.00            
ATOM   2153    N PRO A 292      12.213  30.879   5.063  4.00  1.00            
ATOM   2154   CA PRO A 292      13.269  31.849   4.961  4.00  1.00            
ATOM   2155   CD PRO A 292      11.244  31.058   3.986  4.00  1.00            
ATOM   2156   CB PRO A 292      12.798  32.917   3.982  4.00  1.00            
ATOM   2157   CG PRO A 292      11.816  32.152   3.078  4.00  1.00            
ATOM   2158    C PRO A 292      13.667  32.381   6.302  4.00  1.00            
ATOM   2159    O PRO A 292      12.797  32.535   7.158  4.00  1.00            
ATOM   2160    N THR A 293      14.966  32.663   6.490  1.00  1.00            
ATOM   2161   CA THR A 293      15.438  33.231   7.720  1.00  1.00            
ATOM   2162   CB THR A 293      16.010  32.237   8.684  1.00  1.00            
ATOM   2163  OG1 THR A 293      17.121  31.567   8.108  1.00  1.00            
ATOM   2164  CG2 THR A 293      14.908  31.234   9.059  1.00  1.00            
ATOM   2165    C THR A 293      16.529  34.183   7.353  1.00  1.00            
ATOM   2166    O THR A 293      16.939  34.258   6.196  1.00  1.00            
ATOM   2167    N SER A 294      17.011  34.964   8.336  1.00  1.00            
ATOM   2168   CA SER A 294      18.089  35.860   8.053  1.00  1.00            
ATOM   2169   CB SER A 294      18.507  36.681   9.286  1.00  1.00            
ATOM   2170   OG SER A 294      18.947  35.818  10.324  1.00  1.00            
ATOM   2171    C SER A 294      19.233  34.983   7.658  1.00  1.00            
ATOM   2172    O SER A 294      20.046  35.338   6.807  1.00  1.00            
ATOM   2173    N SER A 295      19.299  33.786   8.273  1.00  1.00            
ATOM   2174   CA SER A 295      20.357  32.847   8.035  1.00  1.00            
ATOM   2175   CB SER A 295      20.217  31.596   8.921  1.00  1.00            
ATOM   2176   OG SER A 295      20.244  31.963  10.294  1.00  1.00            
ATOM   2177    C SER A 295      20.343  32.388   6.610  1.00  1.00            
ATOM   2178    O SER A 295      21.336  32.531   5.900  1.00  1.00            
ATOM   2179    N GLY A 296      19.210  31.831   6.139  1.00  1.00            
ATOM   2180   CA GLY A 296      19.179  31.337   4.789  1.00  1.00            
ATOM   2181    C GLY A 296      18.028  30.390   4.685  1.00  1.00            
ATOM   2182    O GLY A 296      17.239  30.261   5.620  1.00  1.00            
ATOM   2183    N GLU A 297      17.901  29.701   3.531  4.00  1.00            
ATOM   2184   CA GLU A 297      16.843  28.741   3.408  4.00  1.00            
ATOM   2185   CB GLU A 297      16.825  27.957   2.078  4.00  1.00            
ATOM   2186   CG GLU A 297      16.255  28.734   0.888  4.00  1.00            
ATOM   2187   CD GLU A 297      17.324  29.666   0.343  4.00  1.00            
ATOM   2188  OE1 GLU A 297      18.498  29.558   0.789  4.00  1.00            
ATOM   2189  OE2 GLU A 297      16.978  30.499  -0.535  4.00  1.00            
ATOM   2190    C GLU A 297      17.101  27.752   4.498  4.00  1.00            
ATOM   2191    O GLU A 297      18.238  27.337   4.719  4.00  1.00            
ATOM   2192    N LEU A 298      16.033  27.371   5.221  1.00  1.00            
ATOM   2193   CA LEU A 298      16.145  26.464   6.326  1.00  1.00            
ATOM   2194   CB LEU A 298      15.226  26.820   7.509  1.00  1.00            
ATOM   2195   CG LEU A 298      15.567  28.099   8.281  1.00  1.00            
ATOM   2196  CD1 LEU A 298      14.553  28.328   9.416  1.00  1.00            
ATOM   2197  CD2 LEU A 298      17.012  28.057   8.799  1.00  1.00            
ATOM   2198    C LEU A 298      15.608  25.152   5.879  1.00  1.00            
ATOM   2199    O LEU A 298      14.824  25.063   4.935  1.00  1.00            
ATOM   2200    N TRP A 299      16.059  24.087   6.560  4.00  1.00            
ATOM   2201   CA TRP A 299      15.538  22.779   6.329  4.00  1.00            
ATOM   2202   CB TRP A 299      16.535  21.854   5.604  4.00  1.00            
ATOM   2203   CG TRP A 299      16.061  20.434   5.396  4.00  1.00            
ATOM   2204  CD2 TRP A 299      16.736  19.470   4.572  4.00  1.00            
ATOM   2205  CD1 TRP A 299      14.971  19.797   5.913  4.00  1.00            
ATOM   2206  NE1 TRP A 299      14.928  18.498   5.470  4.00  1.00            
ATOM   2207  CE2 TRP A 299      16.007  18.283   4.641  4.00  1.00            
ATOM   2208  CE3 TRP A 299      17.869  19.566   3.817  4.00  1.00            
ATOM   2209  CZ2 TRP A 299      16.402  17.170   3.955  4.00  1.00            
ATOM   2210  CZ3 TRP A 299      18.265  18.441   3.126  4.00  1.00            
ATOM   2211  CH2 TRP A 299      17.545  17.265   3.193  4.00  1.00            
ATOM   2212    C TRP A 299      15.308  22.202   7.679  4.00  1.00            
ATOM   2213    O TRP A 299      16.163  22.303   8.556  4.00  1.00            
ATOM   2214    N ILE A 300      14.133  21.599   7.912  4.00  1.00            
ATOM   2215   CA ILE A 300      13.991  21.001   9.191  4.00  1.00            
ATOM   2216   CB ILE A 300      12.941  21.640  10.072  4.00  1.00            
ATOM   2217  CG1 ILE A 300      11.532  21.653   9.454  4.00  1.00            
ATOM   2218  CG2 ILE A 300      13.464  23.043  10.430  4.00  1.00            
ATOM   2219  CD1 ILE A 300      10.777  20.329   9.517  4.00  1.00            
ATOM   2220    C ILE A 300      13.844  19.518   9.049  4.00  1.00            
ATOM   2221    O ILE A 300      12.912  19.014   8.423  4.00  1.00            
ATOM   2222    N LEU A 301      14.823  18.776   9.616  4.00  1.00            
ATOM   2223   CA LEU A 301      14.776  17.342   9.593  4.00  1.00            
ATOM   2224   CB LEU A 301      16.086  16.669  10.036  4.00  1.00            
ATOM   2225   CG LEU A 301      17.296  16.966   9.126  4.00  1.00            
ATOM   2226  CD1 LEU A 301      17.130  16.343   7.732  4.00  1.00            
ATOM   2227  CD2 LEU A 301      17.597  18.472   9.079  4.00  1.00            
ATOM   2228    C LEU A 301      13.736  17.017  10.626  4.00  1.00            
ATOM   2229    O LEU A 301      13.908  17.334  11.802  4.00  1.00            
ATOM   2230    N GLY A 302      12.621  16.380  10.215  1.00  1.00            
ATOM   2231   CA GLY A 302      11.539  16.141  11.133  1.00  1.00            
ATOM   2232    C GLY A 302      11.581  14.714  11.623  1.00  1.00            
ATOM   2233    O GLY A 302      12.650  14.134  11.804  1.00  1.00            
ATOM   2234    N ASP A 303      10.383  14.118  11.848  2.00  1.00            
ATOM   2235   CA ASP A 303      10.205  12.795  12.404  2.00  1.00            
ATOM   2236   CB ASP A 303       8.722  12.399  12.503  2.00  1.00            
ATOM   2237   CG ASP A 303       8.074  13.333  13.509  2.00  1.00            
ATOM   2238  OD1 ASP A 303       8.827  14.145  14.106  2.00  1.00            
ATOM   2239  OD2 ASP A 303       6.830  13.254  13.691  2.00  1.00            
ATOM   2240    C ASP A 303      10.862  11.775  11.516  2.00  1.00            
ATOM   2241    O ASP A 303      11.596  10.922  12.011  2.00  1.00            
ATOM   2242    N VAL A 304      10.642  11.818  10.181  2.00  1.00            
ATOM   2243   CA VAL A 304      11.291  10.813   9.377  2.00  1.00            
ATOM   2244   CB VAL A 304      10.701  10.620   8.014  2.00  1.00            
ATOM   2245  CG1 VAL A 304      11.606   9.649   7.236  2.00  1.00            
ATOM   2246  CG2 VAL A 304       9.257  10.118   8.172  2.00  1.00            
ATOM   2247    C VAL A 304      12.672  11.276   9.204  2.00  1.00            
ATOM   2248    O VAL A 304      13.020  11.976   8.255  2.00  1.00            
ATOM   2249    N PHE A 305      13.487  10.873  10.176  2.00  1.00            
ATOM   2250   CA PHE A 305      14.846  11.253  10.215  2.00  1.00            
ATOM   2251   CB PHE A 305      15.087  12.735   9.889  2.00  1.00            
ATOM   2252   CG PHE A 305      16.529  12.860   9.530  2.00  1.00            
ATOM   2253  CD1 PHE A 305      16.926  12.631   8.232  2.00  1.00            
ATOM   2254  CD2 PHE A 305      17.477  13.191  10.470  2.00  1.00            
ATOM   2255  CE1 PHE A 305      18.246  12.735   7.869  2.00  1.00            
ATOM   2256  CE2 PHE A 305      18.802  13.296  10.112  2.00  1.00            
ATOM   2257   CZ PHE A 305      19.187  13.069   8.813  2.00  1.00            
ATOM   2258    C PHE A 305      15.163  11.056  11.653  2.00  1.00            
ATOM   2259    O PHE A 305      15.966  10.206  12.031  2.00  1.00            
ATOM   2260    N ILE A 306      14.471  11.842  12.501  2.00  1.00            
ATOM   2261   CA ILE A 306      14.658  11.756  13.914  2.00  1.00            
ATOM   2262   CB ILE A 306      13.766  12.647  14.725  2.00  1.00            
ATOM   2263  CG1 ILE A 306      14.099  12.491  16.221  2.00  1.00            
ATOM   2264  CG2 ILE A 306      12.310  12.291  14.398  2.00  1.00            
ATOM   2265  CD1 ILE A 306      15.511  12.943  16.591  2.00  1.00            
ATOM   2266    C ILE A 306      14.354  10.348  14.318  2.00  1.00            
ATOM   2267    O ILE A 306      15.017   9.778  15.178  2.00  1.00            
ATOM   2268    N ARG A 307      13.338   9.730  13.702  3.00  1.00            
ATOM   2269   CA ARG A 307      13.004   8.388  14.076  3.00  1.00            
ATOM   2270   CB ARG A 307      11.827   7.851  13.238  3.00  1.00            
ATOM   2271   CG ARG A 307      11.432   6.403  13.523  3.00  1.00            
ATOM   2272   CD ARG A 307      11.743   5.453  12.364  3.00  1.00            
ATOM   2273   NE ARG A 307      10.842   5.817  11.233  3.00  1.00            
ATOM   2274   CZ ARG A 307      11.144   5.419   9.962  3.00  1.00            
ATOM   2275  NH1 ARG A 307      12.286   4.709   9.721  3.00  1.00            
ATOM   2276  NH2 ARG A 307      10.302   5.721   8.931  3.00  1.00            
ATOM   2277    C ARG A 307      14.186   7.521  13.846  3.00  1.00            
ATOM   2278    O ARG A 307      14.524   6.673  14.670  3.00  1.00            
ATOM   2279    N GLN A 308      14.866   7.739  12.717  3.00  1.00            
ATOM   2280   CA GLN A 308      15.991   6.929  12.398  3.00  1.00            
ATOM   2281   CB GLN A 308      16.614   7.291  11.037  3.00  1.00            
ATOM   2282   CG GLN A 308      15.724   7.005   9.824  3.00  1.00            
ATOM   2283   CD GLN A 308      16.037   5.605   9.306  3.00  1.00            
ATOM   2284  OE1 GLN A 308      17.199   5.222   9.178  3.00  1.00            
ATOM   2285  NE2 GLN A 308      14.973   4.818   8.994  3.00  1.00            
ATOM   2286    C GLN A 308      17.040   7.141  13.439  3.00  1.00            
ATOM   2287    O GLN A 308      17.730   6.195  13.817  3.00  1.00            
ATOM   2288    N TYR A 309      17.194   8.376  13.961  4.00  1.00            
ATOM   2289   CA TYR A 309      18.338   8.502  14.813  4.00  1.00            
ATOM   2290   CB TYR A 309      19.405   9.468  14.266  4.00  1.00            
ATOM   2291   CG TYR A 309      18.922  10.874  14.380  4.00  1.00            
ATOM   2292  CD1 TYR A 309      18.056  11.413  13.457  4.00  1.00            
ATOM   2293  CD2 TYR A 309      19.335  11.658  15.430  4.00  1.00            
ATOM   2294  CE1 TYR A 309      17.619  12.711  13.571  4.00  1.00            
ATOM   2295  CE2 TYR A 309      18.905  12.957  15.553  4.00  1.00            
ATOM   2296   CZ TYR A 309      18.045  13.487  14.621  4.00  1.00            
ATOM   2297   OH TYR A 309      17.602  14.820  14.745  4.00  1.00            
ATOM   2298    C TYR A 309      18.021   8.909  16.232  4.00  1.00            
ATOM   2299    O TYR A 309      17.176   9.766  16.481  4.00  1.00            
ATOM   2300    N TYR A 310      18.728   8.302  17.223  4.00  1.00            
ATOM   2301   CA TYR A 310      18.507   8.646  18.608  4.00  1.00            
ATOM   2302   CB TYR A 310      19.131   7.669  19.613  4.00  1.00            
ATOM   2303   CG TYR A 310      18.462   7.941  20.915  4.00  1.00            
ATOM   2304  CD1 TYR A 310      17.313   7.260  21.246  4.00  1.00            
ATOM   2305  CD2 TYR A 310      18.957   8.882  21.787  4.00  1.00            
ATOM   2306  CE1 TYR A 310      16.675   7.493  22.440  4.00  1.00            
ATOM   2307  CE2 TYR A 310      18.325   9.120  22.983  4.00  1.00            
ATOM   2308   CZ TYR A 310      17.186   8.424  23.310  4.00  1.00            
ATOM   2309   OH TYR A 310      16.535   8.666  24.536  4.00  1.00            
ATOM   2310    C TYR A 310      19.156   9.973  18.773  4.00  1.00            
ATOM   2311    O TYR A 310      20.322  10.149  18.425  4.00  1.00            
ATOM   2312    N THR A 311      18.405  10.961  19.295  4.00  1.00            
ATOM   2313   CA THR A 311      18.993  12.260  19.383  4.00  1.00            
ATOM   2314   CB THR A 311      18.263  13.317  18.614  4.00  1.00            
ATOM   2315  OG1 THR A 311      19.048  14.499  18.552  4.00  1.00            
ATOM   2316  CG2 THR A 311      16.931  13.608  19.326  4.00  1.00            
ATOM   2317    C THR A 311      19.001  12.698  20.793  4.00  1.00            
ATOM   2318    O THR A 311      18.151  12.311  21.593  4.00  1.00            
ATOM   2319    N VAL A 312      20.011  13.511  21.132  4.00  1.00            
ATOM   2320   CA VAL A 312      20.066  14.044  22.448  4.00  1.00            
ATOM   2321   CB VAL A 312      21.168  13.461  23.281  4.00  1.00            
ATOM   2322  CG1 VAL A 312      22.519  13.863  22.670  4.00  1.00            
ATOM   2323  CG2 VAL A 312      20.971  13.912  24.734  4.00  1.00            
ATOM   2324    C VAL A 312      20.312  15.502  22.307  4.00  1.00            
ATOM   2325    O VAL A 312      21.137  15.931  21.502  4.00  1.00            
ATOM   2326    N PHE A 313      19.568  16.305  23.086  4.00  1.00            
ATOM   2327   CA PHE A 313      19.749  17.721  23.053  4.00  1.00            
ATOM   2328   CB PHE A 313      18.423  18.496  23.118  4.00  1.00            
ATOM   2329   CG PHE A 313      18.729  19.936  23.339  4.00  1.00            
ATOM   2330  CD1 PHE A 313      19.161  20.738  22.307  4.00  1.00            
ATOM   2331  CD2 PHE A 313      18.567  20.487  24.588  4.00  1.00            
ATOM   2332  CE1 PHE A 313      19.437  22.067  22.526  4.00  1.00            
ATOM   2333  CE2 PHE A 313      18.842  21.815  24.812  4.00  1.00            
ATOM   2334   CZ PHE A 313      19.279  22.608  23.779  4.00  1.00            
ATOM   2335    C PHE A 313      20.522  18.071  24.268  4.00  1.00            
ATOM   2336    O PHE A 313      20.037  17.922  25.388  4.00  1.00            
ATOM   2337    N ASP A 314      21.764  18.544  24.075  4.00  1.00            
ATOM   2338   CA ASP A 314      22.525  18.907  25.225  4.00  1.00            
ATOM   2339   CB ASP A 314      23.997  18.474  25.173  4.00  1.00            
ATOM   2340   CG ASP A 314      24.589  18.766  26.544  4.00  1.00            
ATOM   2341  OD1 ASP A 314      23.791  19.015  27.487  4.00  1.00            
ATOM   2342  OD2 ASP A 314      25.842  18.753  26.668  4.00  1.00            
ATOM   2343    C ASP A 314      22.506  20.401  25.312  4.00  1.00            
ATOM   2344    O ASP A 314      23.073  21.090  24.468  4.00  1.00            
ATOM   2345    N ARG A 315      21.782  20.950  26.304  3.00  1.00            
ATOM   2346   CA ARG A 315      21.766  22.372  26.497  3.00  1.00            
ATOM   2347   CB ARG A 315      20.664  22.840  27.459  3.00  1.00            
ATOM   2348   CG ARG A 315      20.640  24.359  27.629  3.00  1.00            
ATOM   2349   CD ARG A 315      19.615  24.851  28.650  3.00  1.00            
ATOM   2350   NE ARG A 315      18.255  24.618  28.085  3.00  1.00            
ATOM   2351   CZ ARG A 315      17.173  24.669  28.913  3.00  1.00            
ATOM   2352  NH1 ARG A 315      17.355  24.858  30.252  3.00  1.00            
ATOM   2353  NH2 ARG A 315      15.911  24.533  28.409  3.00  1.00            
ATOM   2354    C ARG A 315      23.084  22.817  27.063  3.00  1.00            
ATOM   2355    O ARG A 315      23.595  23.874  26.696  3.00  1.00            
ATOM   2356    N ALA A 316      23.684  22.013  27.970  3.00  1.00            
ATOM   2357   CA ALA A 316      24.863  22.472  28.659  3.00  1.00            
ATOM   2358   CB ALA A 316      25.411  21.441  29.659  3.00  1.00            
ATOM   2359    C ALA A 316      25.931  22.753  27.671  3.00  1.00            
ATOM   2360    O ALA A 316      26.510  23.837  27.653  3.00  1.00            
ATOM   2361    N ASN A 317      26.206  21.779  26.797  3.00  1.00            
ATOM   2362   CA ASN A 317      27.130  22.057  25.752  3.00  1.00            
ATOM   2363   CB ASN A 317      28.113  20.913  25.472  3.00  1.00            
ATOM   2364   CG ASN A 317      29.041  20.788  26.668  3.00  1.00            
ATOM   2365  OD1 ASN A 317      30.195  21.212  26.623  3.00  1.00            
ATOM   2366  ND2 ASN A 317      28.517  20.206  27.780  3.00  1.00            
ATOM   2367    C ASN A 317      26.218  22.122  24.596  3.00  1.00            
ATOM   2368    O ASN A 317      25.595  21.110  24.290  3.00  1.00            
ATOM   2369    N ASN A 318      26.100  23.295  23.943  3.00  1.00            
ATOM   2370   CA ASN A 318      25.152  23.395  22.876  3.00  1.00            
ATOM   2371   CB ASN A 318      25.142  24.768  22.182  3.00  1.00            
ATOM   2372   CG ASN A 318      24.519  25.774  23.140  3.00  1.00            
ATOM   2373  OD1 ASN A 318      23.903  25.399  24.135  3.00  1.00            
ATOM   2374  ND2 ASN A 318      24.667  27.089  22.824  3.00  1.00            
ATOM   2375    C ASN A 318      25.552  22.383  21.864  3.00  1.00            
ATOM   2376    O ASN A 318      26.512  22.571  21.117  3.00  1.00            
ATOM   2377    N LYS A 319      24.811  21.262  21.820  4.00  1.00            
ATOM   2378   CA LYS A 319      25.197  20.224  20.930  4.00  1.00            
ATOM   2379   CB LYS A 319      26.437  19.433  21.398  4.00  1.00            
ATOM   2380   CG LYS A 319      26.187  18.489  22.577  4.00  1.00            
ATOM   2381   CD LYS A 319      27.434  17.708  23.011  4.00  1.00            
ATOM   2382   CE LYS A 319      28.187  17.031  21.861  4.00  1.00            
ATOM   2383   NZ LYS A 319      27.552  15.741  21.512  4.00  1.00            
ATOM   2384    C LYS A 319      24.059  19.265  20.822  4.00  1.00            
ATOM   2385    O LYS A 319      23.153  19.252  21.654  4.00  1.00            
ATOM   2386    N VAL A 320      24.072  18.454  19.751  4.00  1.00            
ATOM   2387   CA VAL A 320      23.062  17.462  19.547  4.00  1.00            
ATOM   2388   CB VAL A 320      22.237  17.740  18.323  4.00  1.00            
ATOM   2389  CG1 VAL A 320      23.187  17.937  17.130  4.00  1.00            
ATOM   2390  CG2 VAL A 320      21.242  16.585  18.120  4.00  1.00            
ATOM   2391    C VAL A 320      23.778  16.164  19.346  4.00  1.00            
ATOM   2392    O VAL A 320      24.750  16.093  18.595  4.00  1.00            
ATOM   2393    N GLY A 321      23.319  15.096  20.030  4.00  1.00            
ATOM   2394   CA GLY A 321      23.952  13.815  19.895  4.00  1.00            
ATOM   2395    C GLY A 321      23.127  13.031  18.922  4.00  1.00            
ATOM   2396    O GLY A 321      21.915  13.215  18.830  4.00  1.00            
ATOM   2397    N LEU A 322      23.776  12.119  18.172  4.00  1.00            
ATOM   2398   CA LEU A 322      23.085  11.337  17.189  4.00  1.00            
ATOM   2399   CB LEU A 322      23.739  11.352  15.798  4.00  1.00            
ATOM   2400   CG LEU A 322      23.751  12.747  15.155  4.00  1.00            
ATOM   2401  CD1 LEU A 322      24.207  12.675  13.691  4.00  1.00            
ATOM   2402  CD2 LEU A 322      22.400  13.454  15.341  4.00  1.00            
ATOM   2403    C LEU A 322      23.077   9.919  17.659  4.00  1.00            
ATOM   2404    O LEU A 322      23.026   9.649  18.858  4.00  1.00            
ATOM   2405    N ALA A 323      23.120   8.966  16.706  4.00  1.00            
ATOM   2406   CA ALA A 323      22.976   7.592  17.076  4.00  1.00            
ATOM   2407   CB ALA A 323      21.500   7.247  17.335  4.00  1.00            
ATOM   2408    C ALA A 323      23.615   6.709  16.027  4.00  1.00            
ATOM   2409    O ALA A 323      24.822   6.893  15.871  4.00  1.00            
ATOM   2410    N PRO A 324      23.067   5.765  15.255  4.00  1.00            
ATOM   2411   CA PRO A 324      21.682   5.356  15.053  4.00  1.00            
ATOM   2412   CD PRO A 324      23.963   5.030  14.378  4.00  1.00            
ATOM   2413   CB PRO A 324      21.685   4.507  13.784  4.00  1.00            
ATOM   2414   CG PRO A 324      23.107   3.931  13.733  4.00  1.00            
ATOM   2415    C PRO A 324      21.034   4.596  16.179  4.00  1.00            
ATOM   2416    O PRO A 324      21.725   4.150  17.092  4.00  1.00            
ATOM   2417    N VAL A 325      19.687   4.469  16.117  4.00  1.00            
ATOM   2418   CA VAL A 325      18.861   3.800  17.089  4.00  1.00            
ATOM   2419   CB VAL A 325      17.408   4.162  16.973  4.00  1.00            
ATOM   2420  CG1 VAL A 325      16.609   3.351  18.011  4.00  1.00            
ATOM   2421  CG2 VAL A 325      17.263   5.688  17.118  4.00  1.00            
ATOM   2422    C VAL A 325      18.962   2.325  16.886  4.00  1.00            
ATOM   2423    O VAL A 325      19.199   1.849  15.777  4.00  1.00            
ATOM   2424    N ALA A 326      18.798   1.563  17.984  1.00  1.00            
ATOM   2425   CA ALA A 326      18.866   0.134  17.929  1.00  1.00            
ATOM   2426   CB ALA A 326      18.703  -0.531  19.307  1.00  1.00            
ATOM   2427    C ALA A 326      17.742  -0.372  17.041  1.00  1.00            
ATOM   2428    O ALA A 326      17.720  -1.602  16.766  1.00  1.00            
ATOM   2429  OXT ALA A 326      16.890   0.459  16.626  1.00  1.00            
ATOM   2430    N LYS B   1       2.090  17.146   7.389  4.00  0.00            
ATOM   2431   CA LYS B   1       0.618  17.072   7.251  4.00  0.00            
ATOM   2432   CB LYS B   1       0.185  15.650   6.851  4.00  0.00            
ATOM   2433   CG LYS B   1       0.691  15.226   5.472  4.00  0.00            
ATOM   2434   CD LYS B   1       0.506  13.735   5.192  4.00  0.00            
ATOM   2435   CE LYS B   1       1.404  12.838   6.042  4.00  0.00            
ATOM   2436   NZ LYS B   1       1.066  11.420   5.794  4.00  0.00            
ATOM   2437    C LYS B   1      -0.053  17.482   8.542  4.00  0.00            
ATOM   2438    O LYS B   1      -0.503  18.621   8.653  4.00  0.00            
ATOM   2439    N PRO B   2      -0.118  16.626   9.540  4.00  0.00            
ATOM   2440   CA PRO B   2      -0.780  16.969  10.782  4.00  0.00            
ATOM   2441   CD PRO B   2       0.948  15.661   9.770  4.00  0.00            
ATOM   2442   CB PRO B   2      -0.459  15.822  11.737  4.00  0.00            
ATOM   2443   CG PRO B   2       0.946  15.388  11.285  4.00  0.00            
ATOM   2444    C PRO B   2      -0.363  18.285  11.379  4.00  0.00            
ATOM   2445    O PRO B   2      -1.243  19.102  11.648  4.00  0.00            
ATOM   2446    N ALA B   3       0.945  18.528  11.611  4.00  0.00            
ATOM   2447   CA ALA B   3       1.308  19.784  12.216  4.00  0.00            
ATOM   2448   CB ALA B   3       1.159  19.789  13.746  4.00  0.00            
ATOM   2449    C ALA B   3       2.750  20.047  11.922  4.00  0.00            
ATOM   2450    O ALA B   3       3.566  19.128  11.856  4.00  0.00            
ATOM   2451    N GLU B   4       3.089  21.333  11.713  4.00  0.00            
ATOM   2452   CA GLU B   4       4.453  21.732  11.537  4.00  0.00            
ATOM   2453   CB GLU B   4       4.874  21.912  10.067  4.00  0.00            
ATOM   2454   CG GLU B   4       4.863  20.613   9.260  4.00  0.00            
ATOM   2455   CD GLU B   4       5.344  20.926   7.850  4.00  0.00            
ATOM   2456  OE1 GLU B   4       6.157  21.877   7.700  4.00  0.00            
ATOM   2457  OE2 GLU B   4       4.912  20.214   6.905  4.00  0.00            
ATOM   2458    C GLU B   4       4.536  23.087  12.171  4.00  0.00            
ATOM   2459    O GLU B   4       3.782  23.986  11.803  4.00  0.00            
ATOM   2460    N PHE B   5       5.432  23.281  13.160  4.00  0.00            
ATOM   2461   CA PHE B   5       5.498  24.579  13.770  4.00  0.00            
ATOM   2462   CB PHE B   5       4.723  24.623  15.098  4.00  0.00            
ATOM   2463   CG PHE B   5       5.040  25.854  15.870  4.00  0.00            
ATOM   2464  CD1 PHE B   5       4.981  27.107  15.302  4.00  0.00            
ATOM   2465  CD2 PHE B   5       5.334  25.745  17.208  4.00  0.00            
ATOM   2466  CE1 PHE B   5       5.257  28.230  16.049  4.00  0.00            
ATOM   2467  CE2 PHE B   5       5.607  26.862  17.956  4.00  0.00            
ATOM   2468   CZ PHE B   5       5.576  28.108  17.379  4.00  0.00            
ATOM   2469    C PHE B   5       6.925  24.944  13.994  4.00  0.00            
ATOM   2470    O PHE B   5       7.629  24.324  14.790  4.00  0.00            
ATOM   2471    N ILE B   6       7.389  25.971  13.258  4.00  0.00            
ATOM   2472   CA ILE B   6       8.715  26.474  13.435  4.00  0.00            
ATOM   2473   CB ILE B   6       9.628  26.184  12.282  4.00  0.00            
ATOM   2474  CG1 ILE B   6       9.750  24.668  12.058  4.00  0.00            
ATOM   2475  CG2 ILE B   6      10.975  26.876  12.559  4.00  0.00            
ATOM   2476  CD1 ILE B   6      10.382  24.303  10.715  4.00  0.00            
ATOM   2477    C ILE B   6       8.562  27.964  13.488  4.00  0.00            
ATOM   2478    O ILE B   6       7.981  28.557  12.582  4.00  0.00            
ATOM   2479    N ARG B   7       9.059  28.619  14.556  4.00  0.00            
ATOM   2480   CA ARG B   7       8.850  30.037  14.636  4.00  0.00            
ATOM   2481   CB ARG B   7       9.241  30.637  15.996  4.00  0.00            
ATOM   2482   CG ARG B   7       8.203  30.348  17.084  4.00  0.00            
ATOM   2483   CD ARG B   7       8.536  30.985  18.432  4.00  0.00            
ATOM   2484   NE ARG B   7       9.158  32.310  18.150  4.00  0.00            
ATOM   2485   CZ ARG B   7       8.800  33.408  18.877  4.00  0.00            
ATOM   2486  NH1 ARG B   7       7.796  33.321  19.796  4.00  0.00            
ATOM   2487  NH2 ARG B   7       9.449  34.594  18.689  4.00  0.00            
ATOM   2488    C ARG B   7       9.566  30.791  13.554  4.00  0.00            
ATOM   2489    O ARG B   7       8.945  31.539  12.801  4.00  0.00            
ATOM   2490    N LEU B   8      10.893  30.595  13.429  4.00  0.00            
ATOM   2491   CA LEU B   8      11.664  31.262  12.414  4.00  0.00            
ATOM   2492   CB LEU B   8      12.497  32.464  12.897  4.00  0.00            
ATOM   2493   CG LEU B   8      11.688  33.763  13.049  4.00  0.00            
ATOM   2494  CD1 LEU B   8      12.577  34.919  13.533  4.00  0.00            
ATOM   2495  CD2 LEU B   8      10.966  34.106  11.734  4.00  0.00            
ATOM   2496    C LEU B   8      12.644  30.231  11.885  4.00  0.00            
ATOM   2497    O LEU B   8      12.612  29.964  10.654  4.00  0.00            
ATOM   2498  OXT LEU B   8      13.438  29.694  12.703  4.00  0.00            
END
