# Supplementary material for: Integrative modeling of diverse protein-peptide systems using CABS-dock
Source: PLoS Comput Biol. 2023 Jul 5;19(7):e1011275. doi: 10.1371/journal.pcbi.1011275 (PMC10351741; doi:10.1371/journal.pcbi.1011275)
Supplement: S1 File — Files in pdb format containing atomic coordinates of the structures obtained in this study: the highest-scored amyloid models and 10 examples of the docked peptide for each enzyme-substrate complex. (ZIP) [file pcbi.1011275.s006.zip › 1_pepsin_KPAEFIRL/789.pdb]

CRYST1    0.000    0.000    0.000   0.00   0.00   0.00 P 1           1
ATOM      1    N ILE A   1      15.237  11.231  36.722  1.00  1.00            
ATOM      2   CA ILE A   1      14.883  11.793  35.397  1.00  1.00            
ATOM      3   CB ILE A   1      15.387  10.899  34.305  1.00  1.00            
ATOM      4  CG1 ILE A   1      14.683   9.534  34.391  1.00  1.00            
ATOM      5  CG2 ILE A   1      16.919  10.814  34.411  1.00  1.00            
ATOM      6  CD1 ILE A   1      14.854   8.673  33.140  1.00  1.00            
ATOM      7    C ILE A   1      13.407  11.845  35.259  1.00  1.00            
ATOM      8    O ILE A   1      12.677  11.233  36.036  1.00  1.00            
ATOM      9    N GLY A   2      12.924  12.593  34.255  4.00  1.00            
ATOM     10   CA GLY A   2      11.513  12.629  34.070  4.00  1.00            
ATOM     11    C GLY A   2      11.239  11.795  32.863  4.00  1.00            
ATOM     12    O GLY A   2      11.772  12.050  31.785  4.00  1.00            
ATOM     13    N ASP A   3      10.384  10.767  33.017  4.00  1.00            
ATOM     14   CA ASP A   3      10.085   9.901  31.914  4.00  1.00            
ATOM     15   CB ASP A   3       9.776   8.452  32.332  4.00  1.00            
ATOM     16   CG ASP A   3      11.030   7.827  32.926  4.00  1.00            
ATOM     17  OD1 ASP A   3      11.850   8.573  33.525  4.00  1.00            
ATOM     18  OD2 ASP A   3      11.189   6.587  32.774  4.00  1.00            
ATOM     19    C ASP A   3       8.834  10.436  31.294  4.00  1.00            
ATOM     20    O ASP A   3       7.757  10.337  31.879  4.00  1.00            
ATOM     21    N GLU A   4       8.943  11.044  30.099  4.00  1.00            
ATOM     22   CA GLU A   4       7.759  11.550  29.470  4.00  1.00            
ATOM     23   CB GLU A   4       7.919  13.008  29.007  4.00  1.00            
ATOM     24   CG GLU A   4       8.160  13.982  30.163  4.00  1.00            
ATOM     25   CD GLU A   4       8.540  15.335  29.582  4.00  1.00            
ATOM     26  OE1 GLU A   4       8.522  15.466  28.328  4.00  1.00            
ATOM     27  OE2 GLU A   4       8.861  16.253  30.383  4.00  1.00            
ATOM     28    C GLU A   4       7.540  10.703  28.244  4.00  1.00            
ATOM     29    O GLU A   4       8.177  10.907  27.213  4.00  1.00            
ATOM     30    N PRO A   5       6.672   9.725  28.347  4.00  1.00            
ATOM     31   CA PRO A   5       6.396   8.847  27.230  4.00  1.00            
ATOM     32   CD PRO A   5       6.500   9.044  29.618  4.00  1.00            
ATOM     33   CB PRO A   5       5.924   7.524  27.836  4.00  1.00            
ATOM     34   CG PRO A   5       5.580   7.859  29.297  4.00  1.00            
ATOM     35    C PRO A   5       5.399   9.485  26.314  4.00  1.00            
ATOM     36    O PRO A   5       4.687  10.386  26.762  4.00  1.00            
ATOM     37    N LEU A   6       5.329   9.067  25.027  4.00  1.00            
ATOM     38   CA LEU A   6       4.344   9.694  24.198  4.00  1.00            
ATOM     39   CB LEU A   6       4.804  11.012  23.532  4.00  1.00            
ATOM     40   CG LEU A   6       6.104  10.940  22.717  4.00  1.00            
ATOM     41  CD1 LEU A   6       7.307  10.589  23.610  4.00  1.00            
ATOM     42  CD2 LEU A   6       5.948  10.031  21.492  4.00  1.00            
ATOM     43    C LEU A   6       3.778   8.766  23.171  4.00  1.00            
ATOM     44    O LEU A   6       4.343   7.715  22.869  4.00  1.00            
ATOM     45    N GLU A   7       2.595   9.148  22.635  4.00  1.00            
ATOM     46   CA GLU A   7       1.867   8.379  21.662  4.00  1.00            
ATOM     47   CB GLU A   7       0.362   8.689  21.611  4.00  1.00            
ATOM     48   CG GLU A   7      -0.396   8.308  22.884  4.00  1.00            
ATOM     49   CD GLU A   7      -1.881   8.499  22.606  4.00  1.00            
ATOM     50  OE1 GLU A   7      -2.266   8.456  21.407  4.00  1.00            
ATOM     51  OE2 GLU A   7      -2.651   8.680  23.587  4.00  1.00            
ATOM     52    C GLU A   7       2.409   8.654  20.283  4.00  1.00            
ATOM     53    O GLU A   7       2.888   9.750  19.995  4.00  1.00            
ATOM     54    N ASN A   8       2.367   7.622  19.406  4.00  1.00            
ATOM     55   CA ASN A   8       2.866   7.654  18.053  4.00  1.00            
ATOM     56   CB ASN A   8       3.003   6.253  17.436  4.00  1.00            
ATOM     57   CG ASN A   8       3.615   6.417  16.052  4.00  1.00            
ATOM     58  OD1 ASN A   8       3.310   5.660  15.131  4.00  1.00            
ATOM     59  ND2 ASN A   8       4.504   7.436  15.900  4.00  1.00            
ATOM     60    C ASN A   8       2.029   8.460  17.087  4.00  1.00            
ATOM     61    O ASN A   8       2.572   9.229  16.299  4.00  1.00            
ATOM     62    N TYR A   9       0.689   8.313  17.114  4.00  1.00            
ATOM     63   CA TYR A   9      -0.215   8.976  16.198  4.00  1.00            
ATOM     64   CB TYR A   9      -0.414  10.473  16.507  4.00  1.00            
ATOM     65   CG TYR A   9      -1.465  10.968  15.577  4.00  1.00            
ATOM     66  CD1 TYR A   9      -2.753  10.494  15.677  4.00  1.00            
ATOM     67  CD2 TYR A   9      -1.180  11.923  14.633  4.00  1.00            
ATOM     68  CE1 TYR A   9      -3.734  10.942  14.827  4.00  1.00            
ATOM     69  CE2 TYR A   9      -2.159  12.376  13.781  4.00  1.00            
ATOM     70   CZ TYR A   9      -3.437  11.885  13.875  4.00  1.00            
ATOM     71   OH TYR A   9      -4.438  12.351  12.999  4.00  1.00            
ATOM     72    C TYR A   9       0.121   8.763  14.747  4.00  1.00            
ATOM     73    O TYR A   9       0.440   9.704  14.022  4.00  1.00            
ATOM     74    N LEU A  10       0.053   7.489  14.300  3.00  1.00            
ATOM     75   CA LEU A  10       0.191   7.093  12.920  3.00  1.00            
ATOM     76   CB LEU A  10      -0.934   7.619  12.009  3.00  1.00            
ATOM     77   CG LEU A  10      -2.310   7.003  12.328  3.00  1.00            
ATOM     78  CD1 LEU A  10      -2.786   7.393  13.736  3.00  1.00            
ATOM     79  CD2 LEU A  10      -3.342   7.332  11.238  3.00  1.00            
ATOM     80    C LEU A  10       1.509   7.487  12.351  3.00  1.00            
ATOM     81    O LEU A  10       1.630   7.761  11.158  3.00  1.00            
ATOM     82    N ASP A  11       2.543   7.521  13.206  3.00  1.00            
ATOM     83   CA ASP A  11       3.884   7.822  12.802  3.00  1.00            
ATOM     84   CB ASP A  11       4.336   7.032  11.559  3.00  1.00            
ATOM     85   CG ASP A  11       4.554   5.572  11.934  3.00  1.00            
ATOM     86  OD1 ASP A  11       4.843   5.310  13.131  3.00  1.00            
ATOM     87  OD2 ASP A  11       4.440   4.703  11.028  3.00  1.00            
ATOM     88    C ASP A  11       3.983   9.275  12.440  3.00  1.00            
ATOM     89    O ASP A  11       5.084   9.812  12.337  3.00  1.00            
ATOM     90    N THR A  12       2.837   9.961  12.252  3.00  1.00            
ATOM     91   CA THR A  12       2.856  11.335  11.848  3.00  1.00            
ATOM     92   CB THR A  12       1.591  11.762  11.169  3.00  1.00            
ATOM     93  OG1 THR A  12       1.749  13.058  10.607  3.00  1.00            
ATOM     94  CG2 THR A  12       0.450  11.747  12.191  3.00  1.00            
ATOM     95    C THR A  12       3.154  12.299  12.947  3.00  1.00            
ATOM     96    O THR A  12       3.979  13.197  12.789  3.00  1.00            
ATOM     97    N GLU A  13       2.499  12.125  14.108  4.00  1.00            
ATOM     98   CA GLU A  13       2.635  13.110  15.137  4.00  1.00            
ATOM     99   CB GLU A  13       1.297  13.702  15.605  4.00  1.00            
ATOM    100   CG GLU A  13       0.604  14.512  14.508  4.00  1.00            
ATOM    101   CD GLU A  13      -0.681  15.087  15.077  4.00  1.00            
ATOM    102  OE1 GLU A  13      -0.809  15.104  16.330  4.00  1.00            
ATOM    103  OE2 GLU A  13      -1.547  15.518  14.271  4.00  1.00            
ATOM    104    C GLU A  13       3.293  12.464  16.308  4.00  1.00            
ATOM    105    O GLU A  13       3.880  11.389  16.209  4.00  1.00            
ATOM    106    N TYR A  14       3.267  13.173  17.447  4.00  1.00            
ATOM    107   CA TYR A  14       3.772  12.692  18.696  4.00  1.00            
ATOM    108   CB TYR A  14       5.005  13.437  19.218  4.00  1.00            
ATOM    109   CG TYR A  14       6.171  13.028  18.401  4.00  1.00            
ATOM    110  CD1 TYR A  14       6.340  13.516  17.129  4.00  1.00            
ATOM    111  CD2 TYR A  14       7.102  12.163  18.927  4.00  1.00            
ATOM    112  CE1 TYR A  14       7.428  13.135  16.385  4.00  1.00            
ATOM    113  CE2 TYR A  14       8.192  11.783  18.184  4.00  1.00            
ATOM    114   CZ TYR A  14       8.355  12.269  16.911  4.00  1.00            
ATOM    115   OH TYR A  14       9.474  11.880  16.147  4.00  1.00            
ATOM    116    C TYR A  14       2.691  13.019  19.656  4.00  1.00            
ATOM    117    O TYR A  14       1.605  13.440  19.258  4.00  1.00            
ATOM    118    N PHE A  15       2.940  12.810  20.957  4.00  1.00            
ATOM    119   CA PHE A  15       1.871  13.080  21.857  4.00  1.00            
ATOM    120   CB PHE A  15       1.004  11.819  22.069  4.00  1.00            
ATOM    121   CG PHE A  15      -0.410  12.169  22.411  4.00  1.00            
ATOM    122  CD1 PHE A  15      -1.311  12.364  21.389  4.00  1.00            
ATOM    123  CD2 PHE A  15      -0.856  12.286  23.709  4.00  1.00            
ATOM    124  CE1 PHE A  15      -2.624  12.680  21.643  4.00  1.00            
ATOM    125  CE2 PHE A  15      -2.169  12.605  23.972  4.00  1.00            
ATOM    126   CZ PHE A  15      -3.055  12.804  22.940  4.00  1.00            
ATOM    127    C PHE A  15       2.520  13.373  23.158  4.00  1.00            
ATOM    128    O PHE A  15       3.675  13.793  23.217  4.00  1.00            
ATOM    129    N GLY A  16       1.756  13.199  24.245  4.00  1.00            
ATOM    130   CA GLY A  16       2.322  13.365  25.538  4.00  1.00            
ATOM    131    C GLY A  16       1.217  13.733  26.460  4.00  1.00            
ATOM    132    O GLY A  16       0.124  14.104  26.033  4.00  1.00            
ATOM    133    N THR A  17       1.489  13.632  27.771  4.00  1.00            
ATOM    134   CA THR A  17       0.487  13.997  28.717  4.00  1.00            
ATOM    135   CB THR A  17      -0.028  12.845  29.533  4.00  1.00            
ATOM    136  OG1 THR A  17      -1.123  13.258  30.336  4.00  1.00            
ATOM    137  CG2 THR A  17       1.116  12.308  30.414  4.00  1.00            
ATOM    138    C THR A  17       1.106  14.976  29.660  4.00  1.00            
ATOM    139    O THR A  17       2.272  14.847  30.032  4.00  1.00            
ATOM    140    N ILE A  18       0.331  16.009  30.051  4.00  1.00            
ATOM    141   CA ILE A  18       0.805  17.008  30.965  4.00  1.00            
ATOM    142   CB ILE A  18       1.099  18.325  30.306  4.00  1.00            
ATOM    143  CG1 ILE A  18       1.779  19.289  31.293  4.00  1.00            
ATOM    144  CG2 ILE A  18      -0.212  18.855  29.703  4.00  1.00            
ATOM    145  CD1 ILE A  18       3.196  18.866  31.681  4.00  1.00            
ATOM    146    C ILE A  18      -0.279  17.243  31.961  4.00  1.00            
ATOM    147    O ILE A  18      -1.455  17.028  31.672  4.00  1.00            
ATOM    148    N GLY A  19       0.096  17.676  33.179  4.00  1.00            
ATOM    149   CA GLY A  19      -0.896  17.930  34.183  4.00  1.00            
ATOM    150    C GLY A  19      -0.743  19.363  34.613  4.00  1.00            
ATOM    151    O GLY A  19       0.366  19.894  34.648  4.00  1.00            
ATOM    152    N ILE A  20      -1.870  20.033  34.948  4.00  1.00            
ATOM    153   CA ILE A  20      -1.822  21.415  35.344  4.00  1.00            
ATOM    154   CB ILE A  20      -2.318  22.330  34.245  4.00  1.00            
ATOM    155  CG1 ILE A  20      -2.069  23.822  34.539  4.00  1.00            
ATOM    156  CG2 ILE A  20      -3.793  21.994  33.995  4.00  1.00            
ATOM    157  CD1 ILE A  20      -2.879  24.412  35.695  4.00  1.00            
ATOM    158    C ILE A  20      -2.706  21.599  36.539  4.00  1.00            
ATOM    159    O ILE A  20      -3.811  21.063  36.595  4.00  1.00            
ATOM    160    N GLY A  21      -2.218  22.362  37.540  3.00  1.00            
ATOM    161   CA GLY A  21      -3.033  22.750  38.659  3.00  1.00            
ATOM    162    C GLY A  21      -3.008  21.743  39.785  3.00  1.00            
ATOM    163    O GLY A  21      -2.407  20.676  39.674  3.00  1.00            
ATOM    164    N THR A  22      -3.686  22.084  40.917  3.00  1.00            
ATOM    165   CA THR A  22      -3.691  21.264  42.108  3.00  1.00            
ATOM    166   CB THR A  22      -4.374  21.917  43.275  3.00  1.00            
ATOM    167  OG1 THR A  22      -3.725  23.138  43.591  3.00  1.00            
ATOM    168  CG2 THR A  22      -4.320  20.960  44.477  3.00  1.00            
ATOM    169    C THR A  22      -4.301  19.931  41.833  3.00  1.00            
ATOM    170    O THR A  22      -3.612  18.927  42.011  3.00  1.00            
ATOM    171    N PRO A  23      -5.523  19.808  41.398  3.00  1.00            
ATOM    172   CA PRO A  23      -5.868  18.520  40.899  3.00  1.00            
ATOM    173   CD PRO A  23      -6.677  20.529  41.914  3.00  1.00            
ATOM    174   CB PRO A  23      -7.389  18.488  40.804  3.00  1.00            
ATOM    175   CG PRO A  23      -7.839  19.522  41.850  3.00  1.00            
ATOM    176    C PRO A  23      -5.225  18.801  39.609  3.00  1.00            
ATOM    177    O PRO A  23      -5.226  19.968  39.219  3.00  1.00            
ATOM    178    N ALA A  24      -4.655  17.832  38.908  3.00  1.00            
ATOM    179   CA ALA A  24      -4.107  18.406  37.736  3.00  1.00            
ATOM    180   CB ALA A  24      -2.709  17.872  37.381  3.00  1.00            
ATOM    181    C ALA A  24      -5.010  18.032  36.629  3.00  1.00            
ATOM    182    O ALA A  24      -5.283  16.853  36.404  3.00  1.00            
ATOM    183    N GLN A  25      -5.513  19.040  35.902  4.00  1.00            
ATOM    184   CA GLN A  25      -6.362  18.673  34.827  4.00  1.00            
ATOM    185   CB GLN A  25      -7.293  19.790  34.337  4.00  1.00            
ATOM    186   CG GLN A  25      -8.378  19.254  33.405  4.00  1.00            
ATOM    187   CD GLN A  25      -9.130  18.184  34.184  4.00  1.00            
ATOM    188  OE1 GLN A  25      -9.463  17.126  33.652  4.00  1.00            
ATOM    189  NE2 GLN A  25      -9.404  18.466  35.487  4.00  1.00            
ATOM    190    C GLN A  25      -5.449  18.283  33.711  4.00  1.00            
ATOM    191    O GLN A  25      -4.523  19.016  33.369  4.00  1.00            
ATOM    192    N ASP A  26      -5.681  17.095  33.127  4.00  1.00            
ATOM    193   CA ASP A  26      -4.808  16.596  32.106  4.00  1.00            
ATOM    194   CB ASP A  26      -4.877  15.062  31.948  4.00  1.00            
ATOM    195   CG ASP A  26      -6.307  14.659  31.611  4.00  1.00            
ATOM    196  OD1 ASP A  26      -7.245  15.172  32.279  4.00  1.00            
ATOM    197  OD2 ASP A  26      -6.484  13.835  30.675  4.00  1.00            
ATOM    198    C ASP A  26      -5.098  17.236  30.802  4.00  1.00            
ATOM    199    O ASP A  26      -6.216  17.659  30.513  4.00  1.00            
ATOM    200    N PHE A  27      -4.031  17.325  29.993  4.00  1.00            
ATOM    201   CA PHE A  27      -4.064  17.870  28.678  4.00  1.00            
ATOM    202   CB PHE A  27      -3.499  19.296  28.585  4.00  1.00            
ATOM    203   CG PHE A  27      -4.420  20.214  29.309  4.00  1.00            
ATOM    204  CD1 PHE A  27      -4.448  20.241  30.684  4.00  1.00            
ATOM    205  CD2 PHE A  27      -5.243  21.062  28.606  4.00  1.00            
ATOM    206  CE1 PHE A  27      -5.295  21.095  31.349  4.00  1.00            
ATOM    207  CE2 PHE A  27      -6.092  21.919  29.267  4.00  1.00            
ATOM    208   CZ PHE A  27      -6.120  21.936  30.640  4.00  1.00            
ATOM    209    C PHE A  27      -3.128  17.003  27.898  4.00  1.00            
ATOM    210    O PHE A  27      -2.446  16.153  28.472  4.00  1.00            
ATOM    211    N THR A  28      -3.096  17.162  26.563  4.00  1.00            
ATOM    212   CA THR A  28      -2.170  16.409  25.765  4.00  1.00            
ATOM    213   CB THR A  28      -2.846  15.507  24.774  4.00  1.00            
ATOM    214  OG1 THR A  28      -3.604  16.275  23.852  4.00  1.00            
ATOM    215  CG2 THR A  28      -3.772  14.545  25.541  4.00  1.00            
ATOM    216    C THR A  28      -1.396  17.420  25.021  4.00  1.00            
ATOM    217    O THR A  28      -1.934  18.431  24.573  4.00  1.00            
ATOM    218    N VAL A  29      -0.090  17.184  24.895  4.00  1.00            
ATOM    219   CA VAL A  29       0.673  18.170  24.221  4.00  1.00            
ATOM    220   CB VAL A  29       1.449  19.008  25.180  4.00  1.00            
ATOM    221  CG1 VAL A  29       2.350  19.926  24.362  4.00  1.00            
ATOM    222  CG2 VAL A  29       0.465  19.760  26.097  4.00  1.00            
ATOM    223    C VAL A  29       1.640  17.445  23.340  4.00  1.00            
ATOM    224    O VAL A  29       2.002  16.302  23.614  4.00  1.00            
ATOM    225    N ILE A  30       2.069  18.088  22.236  4.00  1.00            
ATOM    226   CA ILE A  30       3.052  17.471  21.394  4.00  1.00            
ATOM    227   CB ILE A  30       2.793  17.668  19.920  4.00  1.00            
ATOM    228  CG1 ILE A  30       3.785  16.845  19.083  4.00  1.00            
ATOM    229  CG2 ILE A  30       2.771  19.173  19.601  4.00  1.00            
ATOM    230  CD1 ILE A  30       3.402  16.736  17.607  4.00  1.00            
ATOM    231    C ILE A  30       4.354  18.123  21.785  4.00  1.00            
ATOM    232    O ILE A  30       4.487  19.345  21.729  4.00  1.00            
ATOM    233    N PHE A  31       5.349  17.329  22.244  4.00  1.00            
ATOM    234   CA PHE A  31       6.599  17.926  22.644  4.00  1.00            
ATOM    235   CB PHE A  31       7.556  16.953  23.358  4.00  1.00            
ATOM    236   CG PHE A  31       6.962  16.595  24.679  4.00  1.00            
ATOM    237  CD1 PHE A  31       7.141  17.415  25.770  4.00  1.00            
ATOM    238  CD2 PHE A  31       6.228  15.441  24.828  4.00  1.00            
ATOM    239  CE1 PHE A  31       6.595  17.090  26.990  4.00  1.00            
ATOM    240  CE2 PHE A  31       5.680  15.110  26.045  4.00  1.00            
ATOM    241   CZ PHE A  31       5.862  15.936  27.129  4.00  1.00            
ATOM    242    C PHE A  31       7.264  18.344  21.359  4.00  1.00            
ATOM    243    O PHE A  31       7.705  17.494  20.588  4.00  1.00            
ATOM    244    N ASP A  32       7.340  19.667  21.081  4.00  1.00            
ATOM    245   CA ASP A  32       7.957  20.117  19.857  4.00  1.00            
ATOM    246   CB ASP A  32       7.124  21.124  19.045  4.00  1.00            
ATOM    247   CG ASP A  32       6.076  20.327  18.282  4.00  1.00            
ATOM    248  OD1 ASP A  32       6.081  19.073  18.411  4.00  1.00            
ATOM    249  OD2 ASP A  32       5.267  20.960  17.552  4.00  1.00            
ATOM    250    C ASP A  32       9.274  20.740  20.167  4.00  1.00            
ATOM    251    O ASP A  32       9.380  21.647  20.992  4.00  1.00            
ATOM    252    N THR A  33      10.325  20.230  19.497  3.00  1.00            
ATOM    253   CA THR A  33      11.658  20.714  19.674  3.00  1.00            
ATOM    254   CB THR A  33      12.678  19.900  18.935  3.00  1.00            
ATOM    255  OG1 THR A  33      12.418  19.930  17.539  3.00  1.00            
ATOM    256  CG2 THR A  33      12.629  18.455  19.459  3.00  1.00            
ATOM    257    C THR A  33      11.743  22.131  19.165  3.00  1.00            
ATOM    258    O THR A  33      12.373  22.986  19.786  3.00  1.00            
ATOM    259    N GLY A  34      11.080  22.414  18.023  3.00  1.00            
ATOM    260   CA GLY A  34      11.203  23.658  17.301  3.00  1.00            
ATOM    261    C GLY A  34      10.737  24.890  18.040  3.00  1.00            
ATOM    262    O GLY A  34      11.433  25.904  18.016  3.00  1.00            
ATOM    263    N SER A  35       9.570  24.873  18.719  1.00  1.00            
ATOM    264   CA SER A  35       9.083  26.118  19.270  1.00  1.00            
ATOM    265   CB SER A  35       7.592  26.358  18.988  1.00  1.00            
ATOM    266   OG SER A  35       6.812  25.353  19.619  1.00  1.00            
ATOM    267    C SER A  35       9.247  26.106  20.764  1.00  1.00            
ATOM    268    O SER A  35       9.232  25.046  21.390  1.00  1.00            
ATOM    269    N SER A  36       9.438  27.303  21.374  1.00  1.00            
ATOM    270   CA SER A  36       9.530  27.389  22.808  1.00  1.00            
ATOM    271   CB SER A  36      10.809  28.065  23.330  1.00  1.00            
ATOM    272   OG SER A  36      10.806  29.446  23.003  1.00  1.00            
ATOM    273    C SER A  36       8.342  28.204  23.279  1.00  1.00            
ATOM    274    O SER A  36       8.224  29.383  22.952  1.00  1.00            
ATOM    275    N ASN A  37       7.419  27.576  24.050  1.00  1.00            
ATOM    276   CA ASN A  37       6.206  28.181  24.563  1.00  1.00            
ATOM    277   CB ASN A  37       5.370  28.803  23.429  1.00  1.00            
ATOM    278   CG ASN A  37       4.108  29.428  23.996  1.00  1.00            
ATOM    279  OD1 ASN A  37       2.999  28.976  23.713  1.00  1.00            
ATOM    280  ND2 ASN A  37       4.273  30.493  24.823  1.00  1.00            
ATOM    281    C ASN A  37       5.434  27.026  25.140  1.00  1.00            
ATOM    282    O ASN A  37       5.790  25.881  24.865  1.00  1.00            
ATOM    283    N LEU A  38       4.368  27.244  25.951  4.00  1.00            
ATOM    284   CA LEU A  38       3.784  26.047  26.500  4.00  1.00            
ATOM    285   CB LEU A  38       4.465  25.690  27.829  4.00  1.00            
ATOM    286   CG LEU A  38       5.964  25.367  27.705  4.00  1.00            
ATOM    287  CD1 LEU A  38       6.617  25.285  29.090  4.00  1.00            
ATOM    288  CD2 LEU A  38       6.191  24.081  26.890  4.00  1.00            
ATOM    289    C LEU A  38       2.344  26.198  26.846  4.00  1.00            
ATOM    290    O LEU A  38       2.083  26.395  28.032  4.00  1.00            
ATOM    291    N TRP A  39       1.367  26.101  25.898  4.00  1.00            
ATOM    292   CA TRP A  39       0.076  26.009  26.519  4.00  1.00            
ATOM    293   CB TRP A  39      -0.402  27.209  27.329  4.00  1.00            
ATOM    294   CG TRP A  39      -1.330  26.848  28.477  4.00  1.00            
ATOM    295  CD2 TRP A  39      -0.965  25.888  29.485  4.00  1.00            
ATOM    296  CD1 TRP A  39      -2.629  27.181  28.720  4.00  1.00            
ATOM    297  NE1 TRP A  39      -3.088  26.512  29.833  4.00  1.00            
ATOM    298  CE2 TRP A  39      -2.077  25.704  30.306  4.00  1.00            
ATOM    299  CE3 TRP A  39       0.192  25.190  29.690  4.00  1.00            
ATOM    300  CZ2 TRP A  39      -2.047  24.822  31.350  4.00  1.00            
ATOM    301  CZ3 TRP A  39       0.229  24.324  30.758  4.00  1.00            
ATOM    302  CH2 TRP A  39      -0.869  24.144  31.573  4.00  1.00            
ATOM    303    C TRP A  39      -1.018  25.393  25.718  4.00  1.00            
ATOM    304    O TRP A  39      -0.908  25.142  24.519  4.00  1.00            
ATOM    305    N VAL A  40      -2.116  25.118  26.457  4.00  1.00            
ATOM    306   CA VAL A  40      -3.295  24.427  26.084  4.00  1.00            
ATOM    307   CB VAL A  40      -3.700  23.371  27.067  4.00  1.00            
ATOM    308  CG1 VAL A  40      -2.581  22.317  27.146  4.00  1.00            
ATOM    309  CG2 VAL A  40      -4.027  24.050  28.409  4.00  1.00            
ATOM    310    C VAL A  40      -4.463  25.371  25.960  4.00  1.00            
ATOM    311    O VAL A  40      -4.382  26.565  26.232  4.00  1.00            
ATOM    312    N PRO A  41      -5.543  24.791  25.489  1.00  1.00            
ATOM    313   CA PRO A  41      -6.789  25.485  25.278  1.00  1.00            
ATOM    314   CD PRO A  41      -5.395  23.670  24.564  1.00  1.00            
ATOM    315   CB PRO A  41      -7.643  24.574  24.403  1.00  1.00            
ATOM    316   CG PRO A  41      -6.605  23.749  23.622  1.00  1.00            
ATOM    317    C PRO A  41      -7.456  25.861  26.577  1.00  1.00            
ATOM    318    O PRO A  41      -7.120  25.264  27.598  1.00  1.00            
ATOM    319    N SER A  42      -8.385  26.839  26.566  4.00  1.00            
ATOM    320   CA SER A  42      -8.973  27.227  27.821  4.00  1.00            
ATOM    321   CB SER A  42      -8.344  28.479  28.440  4.00  1.00            
ATOM    322   OG SER A  42      -7.056  28.145  28.927  4.00  1.00            
ATOM    323    C SER A  42     -10.447  27.438  27.717  4.00  1.00            
ATOM    324    O SER A  42     -11.024  27.463  26.632  4.00  1.00            
ATOM    325    N VAL A  43     -11.086  27.587  28.900  3.00  1.00            
ATOM    326   CA VAL A  43     -12.497  27.807  29.029  3.00  1.00            
ATOM    327   CB VAL A  43     -12.937  28.000  30.450  3.00  1.00            
ATOM    328  CG1 VAL A  43     -14.416  28.427  30.453  3.00  1.00            
ATOM    329  CG2 VAL A  43     -12.660  26.705  31.229  3.00  1.00            
ATOM    330    C VAL A  43     -12.769  29.084  28.308  3.00  1.00            
ATOM    331    O VAL A  43     -13.795  29.237  27.645  3.00  1.00            
ATOM    332    N TYR A  44     -11.821  30.032  28.401  3.00  1.00            
ATOM    333   CA TYR A  44     -11.991  31.308  27.783  3.00  1.00            
ATOM    334   CB TYR A  44     -10.811  32.272  28.011  3.00  1.00            
ATOM    335   CG TYR A  44     -10.838  32.672  29.446  3.00  1.00            
ATOM    336  CD1 TYR A  44     -10.283  31.865  30.410  3.00  1.00            
ATOM    337  CD2 TYR A  44     -11.422  33.859  29.830  3.00  1.00            
ATOM    338  CE1 TYR A  44     -10.310  32.232  31.734  3.00  1.00            
ATOM    339  CE2 TYR A  44     -11.453  34.234  31.154  3.00  1.00            
ATOM    340   CZ TYR A  44     -10.894  33.419  32.107  3.00  1.00            
ATOM    341   OH TYR A  44     -10.922  33.796  33.467  3.00  1.00            
ATOM    342    C TYR A  44     -12.160  31.116  26.303  3.00  1.00            
ATOM    343    O TYR A  44     -12.991  31.773  25.678  3.00  1.00            
ATOM    344    N CYS A  45     -11.389  30.190  25.707  1.00  1.00            
ATOM    345   CA CYS A  45     -11.400  30.001  24.283  1.00  1.00            
ATOM    346   CB CYS A  45     -10.425  28.898  23.835  1.00  1.00            
ATOM    347   SG CYS A  45     -10.419  28.638  22.043  1.00  1.00            
ATOM    348    C CYS A  45     -12.750  29.600  23.789  1.00  1.00            
ATOM    349    O CYS A  45     -13.329  28.611  24.236  1.00  1.00            
ATOM    350    N SER A  46     -13.285  30.399  22.842  1.00  1.00            
ATOM    351   CA SER A  46     -14.482  30.042  22.142  1.00  1.00            
ATOM    352   CB SER A  46     -15.646  31.038  22.340  1.00  1.00            
ATOM    353   OG SER A  46     -15.279  32.343  21.920  1.00  1.00            
ATOM    354    C SER A  46     -14.070  30.024  20.710  1.00  1.00            
ATOM    355    O SER A  46     -14.135  31.035  20.013  1.00  1.00            
ATOM    356    N SER A  47     -13.611  28.846  20.246  1.00  1.00            
ATOM    357   CA SER A  47     -13.173  28.673  18.895  1.00  1.00            
ATOM    358   CB SER A  47     -11.655  28.823  18.701  1.00  1.00            
ATOM    359   OG SER A  47     -10.968  27.756  19.337  1.00  1.00            
ATOM    360    C SER A  47     -13.531  27.265  18.553  1.00  1.00            
ATOM    361    O SER A  47     -13.909  26.484  19.425  1.00  1.00            
ATOM    362    N LEU A  48     -13.454  26.914  17.261  2.00  1.00            
ATOM    363   CA LEU A  48     -13.821  25.589  16.862  2.00  1.00            
ATOM    364   CB LEU A  48     -13.883  25.420  15.331  2.00  1.00            
ATOM    365   CG LEU A  48     -14.990  26.276  14.684  2.00  1.00            
ATOM    366  CD1 LEU A  48     -15.034  26.088  13.160  2.00  1.00            
ATOM    367  CD2 LEU A  48     -16.349  26.028  15.359  2.00  1.00            
ATOM    368    C LEU A  48     -12.858  24.573  17.415  2.00  1.00            
ATOM    369    O LEU A  48     -13.275  23.514  17.879  2.00  1.00            
ATOM    370    N ALA A  49     -11.544  24.872  17.397  2.00  1.00            
ATOM    371   CA ALA A  49     -10.529  23.952  17.851  2.00  1.00            
ATOM    372   CB ALA A  49      -9.125  24.567  17.763  2.00  1.00            
ATOM    373    C ALA A  49     -10.807  23.677  19.280  2.00  1.00            
ATOM    374    O ALA A  49     -10.658  22.551  19.751  2.00  1.00            
ATOM    375    N CYS A  50     -11.246  24.713  20.006  2.00  1.00            
ATOM    376   CA CYS A  50     -11.428  24.553  21.409  2.00  1.00            
ATOM    377   CB CYS A  50     -11.987  25.814  22.089  2.00  1.00            
ATOM    378   SG CYS A  50     -12.286  25.576  23.867  2.00  1.00            
ATOM    379    C CYS A  50     -12.394  23.462  21.705  2.00  1.00            
ATOM    380    O CYS A  50     -12.072  22.555  22.472  2.00  1.00            
ATOM    381    N SER A  51     -13.602  23.507  21.113  2.00  1.00            
ATOM    382   CA SER A  51     -14.504  22.427  21.379  2.00  1.00            
ATOM    383   CB SER A  51     -15.849  22.543  20.646  2.00  1.00            
ATOM    384   OG SER A  51     -16.648  21.399  20.914  2.00  1.00            
ATOM    385    C SER A  51     -13.787  21.250  20.784  2.00  1.00            
ATOM    386    O SER A  51     -12.959  21.405  19.888  2.00  1.00            
ATOM    387    N ASP A  52     -14.070  20.039  21.283  2.00  1.00            
ATOM    388   CA ASP A  52     -13.461  18.840  20.780  2.00  1.00            
ATOM    389   CB ASP A  52     -13.591  18.699  19.254  2.00  1.00            
ATOM    390   CG ASP A  52     -13.352  17.242  18.890  2.00  1.00            
ATOM    391  OD1 ASP A  52     -13.849  16.360  19.640  2.00  1.00            
ATOM    392  OD2 ASP A  52     -12.659  16.989  17.869  2.00  1.00            
ATOM    393    C ASP A  52     -11.995  18.741  21.130  2.00  1.00            
ATOM    394    O ASP A  52     -11.269  17.951  20.527  2.00  1.00            
ATOM    395    N HIS A  53     -11.517  19.515  22.125  1.00  1.00            
ATOM    396   CA HIS A  53     -10.169  19.389  22.630  1.00  1.00            
ATOM    397  ND1 HIS A  53      -9.616  19.997  19.518  1.00  1.00            
ATOM    398   CG HIS A  53      -8.801  19.870  20.621  1.00  1.00            
ATOM    399   CB HIS A  53      -9.164  20.358  21.994  1.00  1.00            
ATOM    400  NE2 HIS A  53      -7.805  18.897  18.844  1.00  1.00            
ATOM    401  CD2 HIS A  53      -7.697  19.198  20.191  1.00  1.00            
ATOM    402  CE1 HIS A  53      -8.972  19.397  18.484  1.00  1.00            
ATOM    403    C HIS A  53     -10.335  19.636  24.112  1.00  1.00            
ATOM    404    O HIS A  53     -11.398  20.086  24.538  1.00  1.00            
ATOM    405    N ASN A  54      -9.324  19.321  24.951  1.00  1.00            
ATOM    406   CA ASN A  54      -9.474  19.453  26.386  1.00  1.00            
ATOM    407   CB ASN A  54      -8.368  18.741  27.183  1.00  1.00            
ATOM    408   CG ASN A  54      -8.488  17.252  26.904  1.00  1.00            
ATOM    409  OD1 ASN A  54      -7.514  16.507  27.004  1.00  1.00            
ATOM    410  ND2 ASN A  54      -9.715  16.806  26.526  1.00  1.00            
ATOM    411    C ASN A  54      -9.416  20.900  26.757  1.00  1.00            
ATOM    412    O ASN A  54      -8.884  21.721  26.011  1.00  1.00            
ATOM    413    N GLN A  55      -9.986  21.249  27.932  1.00  1.00            
ATOM    414   CA GLN A  55      -9.989  22.623  28.346  1.00  1.00            
ATOM    415   CB GLN A  55     -11.386  23.260  28.450  1.00  1.00            
ATOM    416   CG GLN A  55     -12.156  23.319  27.130  1.00  1.00            
ATOM    417   CD GLN A  55     -12.992  22.054  27.024  1.00  1.00            
ATOM    418  OE1 GLN A  55     -13.021  21.400  25.983  1.00  1.00            
ATOM    419  NE2 GLN A  55     -13.705  21.706  28.129  1.00  1.00            
ATOM    420    C GLN A  55      -9.401  22.741  29.707  1.00  1.00            
ATOM    421    O GLN A  55      -9.296  21.766  30.452  1.00  1.00            
ATOM    422    N PHE A  56      -8.969  23.970  30.043  4.00  1.00            
ATOM    423   CA PHE A  56      -8.460  24.227  31.351  4.00  1.00            
ATOM    424   CB PHE A  56      -7.062  24.865  31.380  4.00  1.00            
ATOM    425   CG PHE A  56      -6.767  25.163  32.811  4.00  1.00            
ATOM    426  CD1 PHE A  56      -6.384  24.160  33.672  4.00  1.00            
ATOM    427  CD2 PHE A  56      -6.869  26.450  33.292  4.00  1.00            
ATOM    428  CE1 PHE A  56      -6.115  24.433  34.992  4.00  1.00            
ATOM    429  CE2 PHE A  56      -6.599  26.729  34.612  4.00  1.00            
ATOM    430   CZ PHE A  56      -6.223  25.720  35.464  4.00  1.00            
ATOM    431    C PHE A  56      -9.386  25.183  31.996  4.00  1.00            
ATOM    432    O PHE A  56      -9.682  26.249  31.457  4.00  1.00            
ATOM    433    N ASN A  57      -9.898  24.801  33.176  1.00  1.00            
ATOM    434   CA ASN A  57     -10.721  25.732  33.864  1.00  1.00            
ATOM    435   CB ASN A  57     -12.106  25.182  34.263  1.00  1.00            
ATOM    436   CG ASN A  57     -11.941  23.976  35.171  1.00  1.00            
ATOM    437  OD1 ASN A  57     -11.033  23.166  34.992  1.00  1.00            
ATOM    438  ND2 ASN A  57     -12.856  23.843  36.168  1.00  1.00            
ATOM    439    C ASN A  57      -9.961  26.139  35.068  1.00  1.00            
ATOM    440    O ASN A  57      -9.651  25.350  35.959  1.00  1.00            
ATOM    441    N PRO A  58      -9.623  27.395  35.049  2.00  1.00            
ATOM    442   CA PRO A  58      -8.901  28.013  36.120  2.00  1.00            
ATOM    443   CD PRO A  58      -9.527  28.146  33.810  2.00  1.00            
ATOM    444   CB PRO A  58      -8.339  29.319  35.554  2.00  1.00            
ATOM    445   CG PRO A  58      -9.144  29.562  34.266  2.00  1.00            
ATOM    446    C PRO A  58     -10.002  28.191  37.098  2.00  1.00            
ATOM    447    O PRO A  58     -11.152  27.935  36.743  2.00  1.00            
ATOM    448    N ASP A  59      -9.693  28.632  38.319  2.00  1.00            
ATOM    449   CA ASP A  59     -10.713  28.722  39.311  2.00  1.00            
ATOM    450   CB ASP A  59     -11.996  29.445  38.851  2.00  1.00            
ATOM    451   CG ASP A  59     -11.638  30.883  38.506  2.00  1.00            
ATOM    452  OD1 ASP A  59     -10.430  31.233  38.588  2.00  1.00            
ATOM    453  OD2 ASP A  59     -12.571  31.653  38.151  2.00  1.00            
ATOM    454    C ASP A  59     -11.066  27.330  39.700  2.00  1.00            
ATOM    455    O ASP A  59     -12.050  27.099  40.400  2.00  1.00            
ATOM    456    N ASP A  60     -10.240  26.355  39.271  2.00  1.00            
ATOM    457   CA ASP A  60     -10.473  25.015  39.711  2.00  1.00            
ATOM    458   CB ASP A  60     -10.892  24.040  38.606  2.00  1.00            
ATOM    459   CG ASP A  60     -11.494  22.843  39.328  2.00  1.00            
ATOM    460  OD1 ASP A  60     -11.815  22.993  40.538  2.00  1.00            
ATOM    461  OD2 ASP A  60     -11.638  21.767  38.692  2.00  1.00            
ATOM    462    C ASP A  60      -9.167  24.531  40.265  2.00  1.00            
ATOM    463    O ASP A  60      -9.087  23.435  40.818  2.00  1.00            
ATOM    464    N SER A  61      -8.107  25.363  40.156  1.00  1.00            
ATOM    465   CA SER A  61      -6.814  24.958  40.635  1.00  1.00            
ATOM    466   CB SER A  61      -5.710  25.007  39.566  1.00  1.00            
ATOM    467   OG SER A  61      -5.966  24.039  38.561  1.00  1.00            
ATOM    468    C SER A  61      -6.403  25.888  41.740  1.00  1.00            
ATOM    469    O SER A  61      -6.604  27.097  41.655  1.00  1.00            
ATOM    470    N SER A  62      -5.836  25.326  42.829  1.00  1.00            
ATOM    471   CA SER A  62      -5.402  26.101  43.962  1.00  1.00            
ATOM    472   CB SER A  62      -5.080  25.230  45.191  1.00  1.00            
ATOM    473   OG SER A  62      -4.687  26.048  46.284  1.00  1.00            
ATOM    474    C SER A  62      -4.176  26.895  43.609  1.00  1.00            
ATOM    475    O SER A  62      -4.080  28.073  43.951  1.00  1.00            
ATOM    476    N THR A  63      -3.204  26.277  42.904  1.00  1.00            
ATOM    477   CA THR A  63      -1.996  26.981  42.559  1.00  1.00            
ATOM    478   CB THR A  63      -0.784  26.096  42.557  1.00  1.00            
ATOM    479  OG1 THR A  63      -0.587  25.517  43.838  1.00  1.00            
ATOM    480  CG2 THR A  63       0.441  26.929  42.152  1.00  1.00            
ATOM    481    C THR A  63      -2.160  27.451  41.154  1.00  1.00            
ATOM    482    O THR A  63      -1.696  26.811  40.212  1.00  1.00            
ATOM    483    N PHE A  64      -2.840  28.596  40.985  1.00  1.00            
ATOM    484   CA PHE A  64      -3.008  29.165  39.684  1.00  1.00            
ATOM    485   CB PHE A  64      -4.430  28.980  39.120  1.00  1.00            
ATOM    486   CG PHE A  64      -4.494  29.652  37.790  1.00  1.00            
ATOM    487  CD1 PHE A  64      -4.094  28.991  36.652  1.00  1.00            
ATOM    488  CD2 PHE A  64      -4.950  30.947  37.681  1.00  1.00            
ATOM    489  CE1 PHE A  64      -4.153  29.611  35.424  1.00  1.00            
ATOM    490  CE2 PHE A  64      -5.010  31.571  36.458  1.00  1.00            
ATOM    491   CZ PHE A  64      -4.612  30.903  35.325  1.00  1.00            
ATOM    492    C PHE A  64      -2.818  30.638  39.870  1.00  1.00            
ATOM    493    O PHE A  64      -3.319  31.215  40.833  1.00  1.00            
ATOM    494    N GLU A  65      -2.060  31.290  38.968  4.00  1.00            
ATOM    495   CA GLU A  65      -1.923  32.713  39.084  4.00  1.00            
ATOM    496   CB GLU A  65      -0.531  33.188  39.528  4.00  1.00            
ATOM    497   CG GLU A  65      -0.191  32.803  40.968  4.00  1.00            
ATOM    498   CD GLU A  65       0.984  33.666  41.397  4.00  1.00            
ATOM    499  OE1 GLU A  65       1.076  34.814  40.886  4.00  1.00            
ATOM    500  OE2 GLU A  65       1.798  33.200  42.238  4.00  1.00            
ATOM    501    C GLU A  65      -2.171  33.268  37.702  4.00  1.00            
ATOM    502    O GLU A  65      -1.758  32.684  36.700  4.00  1.00            
ATOM    503    N ALA A  66      -2.892  34.407  37.636  4.00  1.00            
ATOM    504   CA ALA A  66      -3.391  35.041  36.440  4.00  1.00            
ATOM    505   CB ALA A  66      -4.445  36.117  36.753  4.00  1.00            
ATOM    506    C ALA A  66      -2.422  35.672  35.482  4.00  1.00            
ATOM    507    O ALA A  66      -2.573  35.471  34.280  4.00  1.00            
ATOM    508    N THR A  67      -1.398  36.396  35.981  4.00  1.00            
ATOM    509   CA THR A  67      -0.514  37.286  35.249  4.00  1.00            
ATOM    510   CB THR A  67       0.897  36.771  35.162  4.00  1.00            
ATOM    511  OG1 THR A  67       1.729  37.722  34.514  4.00  1.00            
ATOM    512  CG2 THR A  67       0.900  35.435  34.399  4.00  1.00            
ATOM    513    C THR A  67      -0.975  37.656  33.882  4.00  1.00            
ATOM    514    O THR A  67      -0.950  36.865  32.940  4.00  1.00            
ATOM    515    N SER A  68      -1.379  38.938  33.759  4.00  1.00            
ATOM    516   CA SER A  68      -1.849  39.466  32.517  4.00  1.00            
ATOM    517   CB SER A  68      -2.620  40.785  32.670  4.00  1.00            
ATOM    518   OG SER A  68      -1.755  41.791  33.175  4.00  1.00            
ATOM    519    C SER A  68      -0.673  39.729  31.644  4.00  1.00            
ATOM    520    O SER A  68       0.199  40.538  31.959  4.00  1.00            
ATOM    521    N GLN A  69      -0.624  38.993  30.525  4.00  1.00            
ATOM    522   CA GLN A  69       0.319  39.213  29.477  4.00  1.00            
ATOM    523   CB GLN A  69       1.699  38.561  29.652  4.00  1.00            
ATOM    524   CG GLN A  69       2.685  39.038  28.579  4.00  1.00            
ATOM    525   CD GLN A  69       4.099  38.714  29.040  4.00  1.00            
ATOM    526  OE1 GLN A  69       4.849  38.027  28.349  4.00  1.00            
ATOM    527  NE2 GLN A  69       4.480  39.235  30.238  4.00  1.00            
ATOM    528    C GLN A  69      -0.377  38.623  28.294  4.00  1.00            
ATOM    529    O GLN A  69      -1.080  37.622  28.423  4.00  1.00            
ATOM    530    N GLU A  70      -0.255  39.238  27.107  4.00  1.00            
ATOM    531   CA GLU A  70      -0.962  38.674  25.996  4.00  1.00            
ATOM    532   CB GLU A  70      -1.629  39.734  25.090  4.00  1.00            
ATOM    533   CG GLU A  70      -2.394  39.143  23.899  4.00  1.00            
ATOM    534   CD GLU A  70      -3.082  40.279  23.146  4.00  1.00            
ATOM    535  OE1 GLU A  70      -2.436  41.343  22.946  4.00  1.00            
ATOM    536  OE2 GLU A  70      -4.269  40.093  22.762  4.00  1.00            
ATOM    537    C GLU A  70       0.046  37.943  25.178  4.00  1.00            
ATOM    538    O GLU A  70       1.159  38.423  24.970  4.00  1.00            
ATOM    539    N LEU A  71      -0.322  36.739  24.701  4.00  1.00            
ATOM    540   CA LEU A  71       0.635  35.967  23.972  4.00  1.00            
ATOM    541   CB LEU A  71       0.920  34.609  24.638  4.00  1.00            
ATOM    542   CG LEU A  71       1.997  33.763  23.936  4.00  1.00            
ATOM    543  CD1 LEU A  71       3.367  34.458  23.985  4.00  1.00            
ATOM    544  CD2 LEU A  71       2.042  32.341  24.518  4.00  1.00            
ATOM    545    C LEU A  71       0.102  35.708  22.576  4.00  1.00            
ATOM    546    O LEU A  71      -1.037  35.267  22.423  4.00  1.00            
ATOM    547    N SER A  72       0.910  35.995  21.516  4.00  1.00            
ATOM    548   CA SER A  72       0.529  35.737  20.139  4.00  1.00            
ATOM    549   CB SER A  72       0.483  37.007  19.269  4.00  1.00            
ATOM    550   OG SER A  72       0.115  36.681  17.937  4.00  1.00            
ATOM    551    C SER A  72       1.582  34.818  19.558  4.00  1.00            
ATOM    552    O SER A  72       2.726  35.220  19.354  4.00  1.00            
ATOM    553    N ILE A  73       1.199  33.546  19.292  4.00  1.00            
ATOM    554   CA ILE A  73       2.085  32.473  18.894  4.00  1.00            
ATOM    555   CB ILE A  73       1.483  31.117  19.115  4.00  1.00            
ATOM    556  CG1 ILE A  73       2.552  30.028  18.913  4.00  1.00            
ATOM    557  CG2 ILE A  73       0.252  30.977  18.204  4.00  1.00            
ATOM    558  CD1 ILE A  73       2.130  28.651  19.425  4.00  1.00            
ATOM    559    C ILE A  73       2.671  32.449  17.506  4.00  1.00            
ATOM    560    O ILE A  73       3.885  32.320  17.361  4.00  1.00            
ATOM    561    N THR A  74       1.842  32.625  16.462  4.00  1.00            
ATOM    562   CA THR A  74       2.137  32.451  15.053  4.00  1.00            
ATOM    563   CB THR A  74       2.523  33.737  14.381  4.00  1.00            
ATOM    564  OG1 THR A  74       2.638  33.547  12.978  4.00  1.00            
ATOM    565  CG2 THR A  74       3.860  34.219  14.968  4.00  1.00            
ATOM    566    C THR A  74       3.155  31.413  14.689  4.00  1.00            
ATOM    567    O THR A  74       4.338  31.484  15.020  4.00  1.00            
ATOM    568    N TYR A  75       2.651  30.394  13.954  4.00  1.00            
ATOM    569   CA TYR A  75       3.409  29.334  13.354  4.00  1.00            
ATOM    570   CB TYR A  75       3.596  28.094  14.306  4.00  1.00            
ATOM    571   CG TYR A  75       4.168  27.175  13.334  4.00  1.00            
ATOM    572  CD1 TYR A  75       5.391  27.457  12.774  4.00  1.00            
ATOM    573  CD2 TYR A  75       3.428  26.113  12.903  4.00  1.00            
ATOM    574  CE1 TYR A  75       5.856  26.648  11.771  4.00  1.00            
ATOM    575  CE2 TYR A  75       3.911  25.310  11.908  4.00  1.00            
ATOM    576   CZ TYR A  75       5.125  25.572  11.334  4.00  1.00            
ATOM    577   OH TYR A  75       5.624  24.747  10.304  4.00  1.00            
ATOM    578    C TYR A  75       2.759  29.084  11.983  4.00  1.00            
ATOM    579    O TYR A  75       1.618  29.488  11.762  4.00  1.00            
ATOM    580    N GLY A  76       3.476  28.432  11.029  3.00  1.00            
ATOM    581   CA GLY A  76       3.158  28.082   9.690  3.00  1.00            
ATOM    582    C GLY A  76       1.842  27.398   9.750  3.00  1.00            
ATOM    583    O GLY A  76       0.989  27.578   8.883  3.00  1.00            
ATOM    584    N THR A  77       1.648  26.595  10.801  3.00  1.00            
ATOM    585   CA THR A  77       0.424  25.887  10.958  3.00  1.00            
ATOM    586   CB THR A  77       0.319  25.102  12.231  3.00  1.00            
ATOM    587  OG1 THR A  77       1.333  24.118  12.312  3.00  1.00            
ATOM    588  CG2 THR A  77      -1.063  24.431  12.262  3.00  1.00            
ATOM    589    C THR A  77      -0.710  26.846  11.056  3.00  1.00            
ATOM    590    O THR A  77      -1.695  26.733  10.327  3.00  1.00            
ATOM    591    N GLY A  78      -0.592  27.832  11.960  4.00  1.00            
ATOM    592   CA GLY A  78      -1.689  28.725  12.146  4.00  1.00            
ATOM    593    C GLY A  78      -1.325  29.664  13.238  4.00  1.00            
ATOM    594    O GLY A  78      -0.154  29.817  13.579  4.00  1.00            
ATOM    595    N SER A  79      -2.340  30.324  13.822  4.00  1.00            
ATOM    596   CA SER A  79      -2.038  31.292  14.825  4.00  1.00            
ATOM    597   CB SER A  79      -2.402  32.727  14.407  4.00  1.00            
ATOM    598   OG SER A  79      -3.809  32.848  14.258  4.00  1.00            
ATOM    599    C SER A  79      -2.840  30.992  16.056  4.00  1.00            
ATOM    600    O SER A  79      -3.851  30.296  16.004  4.00  1.00            
ATOM    601    N MET A  80      -2.371  31.504  17.214  4.00  1.00            
ATOM    602   CA MET A  80      -3.067  31.328  18.456  4.00  1.00            
ATOM    603   CB MET A  80      -2.404  30.323  19.415  4.00  1.00            
ATOM    604   CG MET A  80      -2.207  28.906  18.875  4.00  1.00            
ATOM    605   SD MET A  80      -1.420  27.795  20.084  4.00  1.00            
ATOM    606   CE MET A  80      -0.684  26.666  18.869  4.00  1.00            
ATOM    607    C MET A  80      -2.957  32.642  19.187  4.00  1.00            
ATOM    608    O MET A  80      -1.974  33.361  19.019  4.00  1.00            
ATOM    609    N THR A  81      -3.968  33.008  20.008  4.00  1.00            
ATOM    610   CA THR A  81      -3.881  34.218  20.792  4.00  1.00            
ATOM    611   CB THR A  81      -4.698  35.353  20.247  4.00  1.00            
ATOM    612  OG1 THR A  81      -4.282  35.656  18.925  4.00  1.00            
ATOM    613  CG2 THR A  81      -4.496  36.579  21.151  4.00  1.00            
ATOM    614    C THR A  81      -4.392  33.891  22.166  4.00  1.00            
ATOM    615    O THR A  81      -5.231  33.004  22.311  4.00  1.00            
ATOM    616    N GLY A  82      -3.908  34.585  23.224  4.00  1.00            
ATOM    617   CA GLY A  82      -4.427  34.228  24.516  4.00  1.00            
ATOM    618    C GLY A  82      -3.634  34.834  25.630  4.00  1.00            
ATOM    619    O GLY A  82      -2.935  35.830  25.450  4.00  1.00            
ATOM    620    N ILE A  83      -3.736  34.214  26.831  4.00  1.00            
ATOM    621   CA ILE A  83      -3.133  34.782  28.002  4.00  1.00            
ATOM    622   CB ILE A  83      -4.120  35.243  29.032  4.00  1.00            
ATOM    623  CG1 ILE A  83      -3.418  36.131  30.073  4.00  1.00            
ATOM    624  CG2 ILE A  83      -4.803  34.002  29.631  4.00  1.00            
ATOM    625  CD1 ILE A  83      -4.383  36.905  30.964  4.00  1.00            
ATOM    626    C ILE A  83      -2.232  33.830  28.689  4.00  1.00            
ATOM    627    O ILE A  83      -2.337  32.622  28.520  4.00  1.00            
ATOM    628    N LEU A  84      -1.285  34.376  29.477  4.00  1.00            
ATOM    629   CA LEU A  84      -0.396  33.526  30.197  4.00  1.00            
ATOM    630   CB LEU A  84       1.110  33.782  29.959  4.00  1.00            
ATOM    631   CG LEU A  84       1.543  35.254  29.870  4.00  1.00            
ATOM    632  CD1 LEU A  84       1.040  35.893  28.568  4.00  1.00            
ATOM    633  CD2 LEU A  84       1.147  36.039  31.129  4.00  1.00            
ATOM    634    C LEU A  84      -0.685  33.569  31.644  4.00  1.00            
ATOM    635    O LEU A  84      -1.331  34.484  32.152  4.00  1.00            
ATOM    636    N GLY A  85      -0.218  32.523  32.345  4.00  1.00            
ATOM    637   CA GLY A  85      -0.487  32.446  33.738  4.00  1.00            
ATOM    638    C GLY A  85       0.552  31.569  34.373  4.00  1.00            
ATOM    639    O GLY A  85       1.522  31.172  33.729  4.00  1.00            
ATOM    640    N TYR A  86       0.363  31.256  35.674  4.00  1.00            
ATOM    641   CA TYR A  86       1.255  30.409  36.420  4.00  1.00            
ATOM    642   CB TYR A  86       1.846  31.041  37.696  4.00  1.00            
ATOM    643   CG TYR A  86       2.950  31.974  37.341  4.00  1.00            
ATOM    644  CD1 TYR A  86       2.698  33.268  36.948  4.00  1.00            
ATOM    645  CD2 TYR A  86       4.254  31.542  37.423  4.00  1.00            
ATOM    646  CE1 TYR A  86       3.738  34.112  36.629  4.00  1.00            
ATOM    647  CE2 TYR A  86       5.295  32.380  37.105  4.00  1.00            
ATOM    648   CZ TYR A  86       5.038  33.669  36.707  4.00  1.00            
ATOM    649   OH TYR A  86       6.103  34.536  36.378  4.00  1.00            
ATOM    650    C TYR A  86       0.464  29.227  36.889  4.00  1.00            
ATOM    651    O TYR A  86      -0.756  29.295  37.031  4.00  1.00            
ATOM    652    N ASP A  87       1.151  28.085  37.103  4.00  1.00            
ATOM    653   CA ASP A  87       0.480  26.881  37.512  4.00  1.00            
ATOM    654   CB ASP A  87      -0.342  26.253  36.372  4.00  1.00            
ATOM    655   CG ASP A  87       0.641  25.858  35.265  4.00  1.00            
ATOM    656  OD1 ASP A  87       1.556  26.667  34.953  4.00  1.00            
ATOM    657  OD2 ASP A  87       0.505  24.730  34.723  4.00  1.00            
ATOM    658    C ASP A  87       1.534  25.869  37.826  4.00  1.00            
ATOM    659    O ASP A  87       2.678  26.002  37.396  4.00  1.00            
ATOM    660    N THR A  88       1.184  24.832  38.611  4.00  1.00            
ATOM    661   CA THR A  88       2.145  23.789  38.803  4.00  1.00            
ATOM    662   CB THR A  88       1.899  22.925  40.013  4.00  1.00            
ATOM    663  OG1 THR A  88       2.983  22.026  40.198  4.00  1.00            
ATOM    664  CG2 THR A  88       0.584  22.145  39.840  4.00  1.00            
ATOM    665    C THR A  88       2.034  22.936  37.584  4.00  1.00            
ATOM    666    O THR A  88       0.937  22.571  37.162  4.00  1.00            
ATOM    667    N VAL A  89       3.173  22.628  36.943  4.00  1.00            
ATOM    668   CA VAL A  89       3.086  21.801  35.780  4.00  1.00            
ATOM    669   CB VAL A  89       3.702  22.422  34.559  4.00  1.00            
ATOM    670  CG1 VAL A  89       5.162  22.789  34.874  4.00  1.00            
ATOM    671  CG2 VAL A  89       3.551  21.442  33.382  4.00  1.00            
ATOM    672    C VAL A  89       3.796  20.530  36.086  4.00  1.00            
ATOM    673    O VAL A  89       4.973  20.538  36.444  4.00  1.00            
ATOM    674    N GLN A  90       3.094  19.387  35.963  4.00  1.00            
ATOM    675   CA GLN A  90       3.793  18.179  36.260  4.00  1.00            
ATOM    676   CB GLN A  90       3.077  17.216  37.220  4.00  1.00            
ATOM    677   CG GLN A  90       1.790  16.598  36.682  4.00  1.00            
ATOM    678   CD GLN A  90       1.350  15.582  37.725  4.00  1.00            
ATOM    679  OE1 GLN A  90       2.076  15.304  38.679  4.00  1.00            
ATOM    680  NE2 GLN A  90       0.133  15.002  37.545  4.00  1.00            
ATOM    681    C GLN A  90       4.057  17.467  34.973  4.00  1.00            
ATOM    682    O GLN A  90       3.127  17.061  34.279  4.00  1.00            
ATOM    683    N VAL A  91       5.347  17.310  34.600  4.00  1.00            
ATOM    684   CA VAL A  91       5.618  16.609  33.378  4.00  1.00            
ATOM    685   CB VAL A  91       6.281  17.431  32.309  4.00  1.00            
ATOM    686  CG1 VAL A  91       7.707  17.799  32.752  4.00  1.00            
ATOM    687  CG2 VAL A  91       6.213  16.629  30.997  4.00  1.00            
ATOM    688    C VAL A  91       6.487  15.429  33.669  4.00  1.00            
ATOM    689    O VAL A  91       7.529  15.548  34.308  4.00  1.00            
ATOM    690    N GLY A  92       6.043  14.233  33.240  3.00  1.00            
ATOM    691   CA GLY A  92       6.839  13.046  33.352  3.00  1.00            
ATOM    692    C GLY A  92       7.139  12.746  34.794  3.00  1.00            
ATOM    693    O GLY A  92       8.156  12.124  35.095  3.00  1.00            
ATOM    694    N GLY A  93       6.274  13.175  35.736  3.00  1.00            
ATOM    695   CA GLY A  93       6.523  12.857  37.118  3.00  1.00            
ATOM    696    C GLY A  93       7.397  13.920  37.720  3.00  1.00            
ATOM    697    O GLY A  93       7.790  13.831  38.882  3.00  1.00            
ATOM    698    N ILE A  94       7.719  14.959  36.927  4.00  1.00            
ATOM    699   CA ILE A  94       8.624  16.007  37.314  4.00  1.00            
ATOM    700   CB ILE A  94       9.151  16.810  36.159  4.00  1.00            
ATOM    701  CG1 ILE A  94      10.057  15.928  35.279  4.00  1.00            
ATOM    702  CG2 ILE A  94       9.892  18.026  36.733  4.00  1.00            
ATOM    703  CD1 ILE A  94      10.389  16.548  33.923  4.00  1.00            
ATOM    704    C ILE A  94       8.142  16.934  38.388  4.00  1.00            
ATOM    705    O ILE A  94       8.928  17.331  39.248  4.00  1.00            
ATOM    706    N SER A  95       6.852  17.302  38.404  4.00  1.00            
ATOM    707   CA SER A  95       6.423  18.244  39.403  4.00  1.00            
ATOM    708   CB SER A  95       6.646  17.750  40.846  4.00  1.00            
ATOM    709   OG SER A  95       5.826  16.622  41.118  4.00  1.00            
ATOM    710    C SER A  95       7.113  19.557  39.277  4.00  1.00            
ATOM    711    O SER A  95       7.776  20.013  40.207  4.00  1.00            
ATOM    712    N ASP A  96       6.978  20.203  38.104  4.00  1.00            
ATOM    713   CA ASP A  96       7.526  21.518  37.995  4.00  1.00            
ATOM    714   CB ASP A  96       7.469  22.133  36.588  4.00  1.00            
ATOM    715   CG ASP A  96       8.471  21.433  35.688  4.00  1.00            
ATOM    716  OD1 ASP A  96       8.536  20.179  35.735  4.00  1.00            
ATOM    717  OD2 ASP A  96       9.196  22.147  34.946  4.00  1.00            
ATOM    718    C ASP A  96       6.700  22.386  38.879  4.00  1.00            
ATOM    719    O ASP A  96       5.560  22.056  39.205  4.00  1.00            
ATOM    720    N THR A  97       7.281  23.517  39.310  4.00  1.00            
ATOM    721   CA THR A  97       6.606  24.413  40.195  4.00  1.00            
ATOM    722   CB THR A  97       7.543  25.005  41.218  4.00  1.00            
ATOM    723  OG1 THR A  97       6.821  25.686  42.232  4.00  1.00            
ATOM    724  CG2 THR A  97       8.542  25.945  40.520  4.00  1.00            
ATOM    725    C THR A  97       5.987  25.484  39.381  4.00  1.00            
ATOM    726    O THR A  97       5.564  25.237  38.253  4.00  1.00            
ATOM    727    N ASN A  98       5.887  26.697  39.957  4.00  1.00            
ATOM    728   CA ASN A  98       5.292  27.756  39.220  4.00  1.00            
ATOM    729   CB ASN A  98       5.230  29.092  39.977  4.00  1.00            
ATOM    730   CG ASN A  98       4.120  28.939  41.012  4.00  1.00            
ATOM    731  OD1 ASN A  98       2.947  28.805  40.665  4.00  1.00            
ATOM    732  ND2 ASN A  98       4.498  28.932  42.318  4.00  1.00            
ATOM    733    C ASN A  98       6.061  27.907  37.957  4.00  1.00            
ATOM    734    O ASN A  98       7.249  28.220  37.952  4.00  1.00            
ATOM    735    N GLN A  99       5.359  27.638  36.842  4.00  1.00            
ATOM    736   CA GLN A  99       5.940  27.663  35.540  4.00  1.00            
ATOM    737   CB GLN A  99       5.903  26.286  34.845  4.00  1.00            
ATOM    738   CG GLN A  99       4.497  25.762  34.540  4.00  1.00            
ATOM    739   CD GLN A  99       4.177  26.083  33.089  4.00  1.00            
ATOM    740  OE1 GLN A  99       5.072  26.365  32.293  4.00  1.00            
ATOM    741  NE2 GLN A  99       2.867  26.014  32.730  4.00  1.00            
ATOM    742    C GLN A  99       5.132  28.624  34.737  4.00  1.00            
ATOM    743    O GLN A  99       4.147  29.174  35.229  4.00  1.00            
ATOM    744    N ILE A 100       5.541  28.884  33.481  4.00  1.00            
ATOM    745   CA ILE A 100       4.782  29.844  32.747  4.00  1.00            
ATOM    746   CB ILE A 100       5.564  31.029  32.259  4.00  1.00            
ATOM    747  CG1 ILE A 100       4.601  32.135  31.795  4.00  1.00            
ATOM    748  CG2 ILE A 100       6.535  30.553  31.166  4.00  1.00            
ATOM    749  CD1 ILE A 100       5.271  33.498  31.629  4.00  1.00            
ATOM    750    C ILE A 100       4.152  29.213  31.566  4.00  1.00            
ATOM    751    O ILE A 100       4.766  28.426  30.850  4.00  1.00            
ATOM    752    N PHE A 101       2.872  29.560  31.342  4.00  1.00            
ATOM    753   CA PHE A 101       2.190  28.965  30.245  4.00  1.00            
ATOM    754   CB PHE A 101       1.442  27.684  30.632  4.00  1.00            
ATOM    755   CG PHE A 101       0.373  28.099  31.572  4.00  1.00            
ATOM    756  CD1 PHE A 101       0.649  28.251  32.909  4.00  1.00            
ATOM    757  CD2 PHE A 101      -0.893  28.360  31.111  4.00  1.00            
ATOM    758  CE1 PHE A 101      -0.332  28.639  33.790  4.00  1.00            
ATOM    759  CE2 PHE A 101      -1.875  28.748  31.989  4.00  1.00            
ATOM    760   CZ PHE A 101      -1.600  28.887  33.328  4.00  1.00            
ATOM    761    C PHE A 101       1.200  29.924  29.695  4.00  1.00            
ATOM    762    O PHE A 101       1.052  31.042  30.182  4.00  1.00            
ATOM    763    N GLY A 102       0.495  29.493  28.633  4.00  1.00            
ATOM    764   CA GLY A 102      -0.402  30.399  28.000  4.00  1.00            
ATOM    765    C GLY A 102      -1.720  29.831  27.551  4.00  1.00            
ATOM    766    O GLY A 102      -1.851  29.312  26.444  4.00  1.00            
ATOM    767    N LEU A 103      -2.777  30.069  28.352  4.00  1.00            
ATOM    768   CA LEU A 103      -4.102  29.630  28.029  4.00  1.00            
ATOM    769   CB LEU A 103      -5.184  30.183  28.975  4.00  1.00            
ATOM    770   CG LEU A 103      -4.972  29.868  30.465  4.00  1.00            
ATOM    771  CD1 LEU A 103      -3.838  30.728  31.046  4.00  1.00            
ATOM    772  CD2 LEU A 103      -6.282  29.990  31.259  4.00  1.00            
ATOM    773    C LEU A 103      -4.425  30.229  26.679  4.00  1.00            
ATOM    774    O LEU A 103      -3.836  31.242  26.305  4.00  1.00            
ATOM    775    N SER A 104      -5.347  29.616  25.889  4.00  1.00            
ATOM    776   CA SER A 104      -5.580  30.149  24.565  4.00  1.00            
ATOM    777   CB SER A 104      -5.231  29.163  23.437  4.00  1.00            
ATOM    778   OG SER A 104      -5.485  29.757  22.172  4.00  1.00            
ATOM    779    C SER A 104      -6.986  30.574  24.341  4.00  1.00            
ATOM    780    O SER A 104      -7.927  29.800  24.505  4.00  1.00            
ATOM    781    N GLU A 105      -7.147  31.865  23.991  4.00  1.00            
ATOM    782   CA GLU A 105      -8.416  32.434  23.655  4.00  1.00            
ATOM    783   CB GLU A 105      -8.369  33.974  23.673  4.00  1.00            
ATOM    784   CG GLU A 105      -9.710  34.660  23.405  4.00  1.00            
ATOM    785   CD GLU A 105      -9.463  36.162  23.450  4.00  1.00            
ATOM    786  OE1 GLU A 105      -9.340  36.717  24.574  4.00  1.00            
ATOM    787  OE2 GLU A 105      -9.386  36.777  22.353  4.00  1.00            
ATOM    788    C GLU A 105      -8.869  32.022  22.294  4.00  1.00            
ATOM    789    O GLU A 105      -9.985  31.530  22.127  4.00  1.00            
ATOM    790    N THR A 106      -7.998  32.194  21.278  4.00  1.00            
ATOM    791   CA THR A 106      -8.429  31.915  19.943  4.00  1.00            
ATOM    792   CB THR A 106      -8.572  33.141  19.094  4.00  1.00            
ATOM    793  OG1 THR A 106      -9.514  34.031  19.677  4.00  1.00            
ATOM    794  CG2 THR A 106      -9.036  32.719  17.692  4.00  1.00            
ATOM    795    C THR A 106      -7.410  31.053  19.272  4.00  1.00            
ATOM    796    O THR A 106      -6.227  31.383  19.239  4.00  1.00            
ATOM    797    N GLU A 107      -7.846  29.891  18.751  1.00  1.00            
ATOM    798   CA GLU A 107      -6.972  29.134  17.922  1.00  1.00            
ATOM    799   CB GLU A 107      -6.515  27.773  18.494  1.00  1.00            
ATOM    800   CG GLU A 107      -5.497  27.079  17.584  1.00  1.00            
ATOM    801   CD GLU A 107      -4.783  25.982  18.361  1.00  1.00            
ATOM    802  OE1 GLU A 107      -5.060  25.837  19.581  1.00  1.00            
ATOM    803  OE2 GLU A 107      -3.937  25.284  17.741  1.00  1.00            
ATOM    804    C GLU A 107      -7.760  28.889  16.679  1.00  1.00            
ATOM    805    O GLU A 107      -8.671  28.067  16.642  1.00  1.00            
ATOM    806    N PRO A 108      -7.440  29.643  15.673  1.00  1.00            
ATOM    807   CA PRO A 108      -8.115  29.530  14.410  1.00  1.00            
ATOM    808   CD PRO A 108      -6.889  30.976  15.876  1.00  1.00            
ATOM    809   CB PRO A 108      -7.956  30.880  13.714  1.00  1.00            
ATOM    810   CG PRO A 108      -6.800  31.568  14.463  1.00  1.00            
ATOM    811    C PRO A 108      -7.507  28.398  13.646  1.00  1.00            
ATOM    812    O PRO A 108      -6.399  27.980  13.982  1.00  1.00            
ATOM    813    N GLY A 109      -8.208  27.884  12.618  1.00  1.00            
ATOM    814   CA GLY A 109      -7.614  26.883  11.789  1.00  1.00            
ATOM    815    C GLY A 109      -8.297  25.572  11.940  1.00  1.00            
ATOM    816    O GLY A 109      -8.567  25.097  13.042  1.00  1.00            
ATOM    817    N SER A 110      -8.589  24.960  10.779  2.00  1.00            
ATOM    818   CA SER A 110      -9.169  23.659  10.736  2.00  1.00            
ATOM    819   CB SER A 110      -9.549  23.226   9.308  2.00  1.00            
ATOM    820   OG SER A 110     -10.536  24.101   8.779  2.00  1.00            
ATOM    821    C SER A 110      -8.107  22.730  11.217  2.00  1.00            
ATOM    822    O SER A 110      -8.394  21.730  11.874  2.00  1.00            
ATOM    823    N PHE A 111      -6.833  23.061  10.918  2.00  1.00            
ATOM    824   CA PHE A 111      -5.766  22.184  11.303  2.00  1.00            
ATOM    825   CB PHE A 111      -4.456  22.428  10.536  2.00  1.00            
ATOM    826   CG PHE A 111      -4.633  21.914   9.151  2.00  1.00            
ATOM    827  CD1 PHE A 111      -5.330  22.641   8.215  2.00  1.00            
ATOM    828  CD2 PHE A 111      -4.088  20.704   8.789  2.00  1.00            
ATOM    829  CE1 PHE A 111      -5.487  22.160   6.935  2.00  1.00            
ATOM    830  CE2 PHE A 111      -4.241  20.220   7.513  2.00  1.00            
ATOM    831   CZ PHE A 111      -4.942  20.949   6.583  2.00  1.00            
ATOM    832    C PHE A 111      -5.463  22.389  12.749  2.00  1.00            
ATOM    833    O PHE A 111      -4.368  22.820  13.110  2.00  1.00            
ATOM    834    N LEU A 112      -6.441  22.080  13.618  2.00  1.00            
ATOM    835   CA LEU A 112      -6.203  22.083  15.029  2.00  1.00            
ATOM    836   CB LEU A 112      -6.254  23.448  15.734  2.00  1.00            
ATOM    837   CG LEU A 112      -5.821  23.355  17.221  2.00  1.00            
ATOM    838  CD1 LEU A 112      -6.883  22.693  18.115  2.00  1.00            
ATOM    839  CD2 LEU A 112      -4.461  22.641  17.352  2.00  1.00            
ATOM    840    C LEU A 112      -7.282  21.222  15.604  2.00  1.00            
ATOM    841    O LEU A 112      -7.026  20.323  16.403  2.00  1.00            
ATOM    842    N TYR A 113      -8.535  21.484  15.177  2.00  1.00            
ATOM    843   CA TYR A 113      -9.681  20.717  15.573  2.00  1.00            
ATOM    844   CB TYR A 113     -10.943  21.204  14.834  2.00  1.00            
ATOM    845   CG TYR A 113     -12.127  20.391  15.229  2.00  1.00            
ATOM    846  CD1 TYR A 113     -12.451  19.259  14.519  2.00  1.00            
ATOM    847  CD2 TYR A 113     -12.916  20.759  16.294  2.00  1.00            
ATOM    848  CE1 TYR A 113     -13.542  18.499  14.866  2.00  1.00            
ATOM    849  CE2 TYR A 113     -14.010  20.004  16.645  2.00  1.00            
ATOM    850   CZ TYR A 113     -14.324  18.872  15.932  2.00  1.00            
ATOM    851   OH TYR A 113     -15.445  18.096  16.293  2.00  1.00            
ATOM    852    C TYR A 113      -9.356  19.348  15.087  2.00  1.00            
ATOM    853    O TYR A 113      -9.614  18.346  15.751  2.00  1.00            
ATOM    854    N TYR A 114      -8.750  19.305  13.888  2.00  1.00            
ATOM    855   CA TYR A 114      -8.378  18.106  13.202  2.00  1.00            
ATOM    856   CB TYR A 114      -7.821  18.431  11.807  2.00  1.00            
ATOM    857   CG TYR A 114      -7.893  17.196  10.984  2.00  1.00            
ATOM    858  CD1 TYR A 114      -9.098  16.833  10.428  2.00  1.00            
ATOM    859  CD2 TYR A 114      -6.782  16.419  10.754  2.00  1.00            
ATOM    860  CE1 TYR A 114      -9.202  15.700   9.658  2.00  1.00            
ATOM    861  CE2 TYR A 114      -6.881  15.284   9.983  2.00  1.00            
ATOM    862   CZ TYR A 114      -8.091  14.925   9.435  2.00  1.00            
ATOM    863   OH TYR A 114      -8.193  13.761   8.644  2.00  1.00            
ATOM    864    C TYR A 114      -7.334  17.379  13.991  2.00  1.00            
ATOM    865    O TYR A 114      -7.396  16.160  14.137  2.00  1.00            
ATOM    866    N ALA A 115      -6.339  18.105  14.544  1.00  1.00            
ATOM    867   CA ALA A 115      -5.243  17.478  15.247  1.00  1.00            
ATOM    868   CB ALA A 115      -4.147  18.450  15.672  1.00  1.00            
ATOM    869    C ALA A 115      -5.758  16.804  16.465  1.00  1.00            
ATOM    870    O ALA A 115      -6.737  17.195  17.102  1.00  1.00            
ATOM    871    N PRO A 116      -5.075  15.738  16.732  1.00  1.00            
ATOM    872   CA PRO A 116      -5.340  14.906  17.863  1.00  1.00            
ATOM    873   CD PRO A 116      -4.351  15.030  15.687  1.00  1.00            
ATOM    874   CB PRO A 116      -4.646  13.569  17.583  1.00  1.00            
ATOM    875   CG PRO A 116      -3.678  13.865  16.423  1.00  1.00            
ATOM    876    C PRO A 116      -4.861  15.574  19.110  1.00  1.00            
ATOM    877    O PRO A 116      -5.142  15.058  20.191  1.00  1.00            
ATOM    878    N PHE A 117      -4.142  16.712  19.009  1.00  1.00            
ATOM    879   CA PHE A 117      -3.568  17.176  20.236  1.00  1.00            
ATOM    880   CB PHE A 117      -2.030  17.217  20.227  1.00  1.00            
ATOM    881   CG PHE A 117      -1.568  18.121  19.134  1.00  1.00            
ATOM    882  CD1 PHE A 117      -1.650  19.488  19.261  1.00  1.00            
ATOM    883  CD2 PHE A 117      -1.026  17.594  17.984  1.00  1.00            
ATOM    884  CE1 PHE A 117      -1.216  20.314  18.253  1.00  1.00            
ATOM    885  CE2 PHE A 117      -0.589  18.416  16.973  1.00  1.00            
ATOM    886   CZ PHE A 117      -0.685  19.779  17.104  1.00  1.00            
ATOM    887    C PHE A 117      -4.044  18.496  20.707  1.00  1.00            
ATOM    888    O PHE A 117      -4.433  19.381  19.947  1.00  1.00            
ATOM    889    N ASP A 118      -4.032  18.588  22.048  1.00  1.00            
ATOM    890   CA ASP A 118      -4.477  19.697  22.822  1.00  1.00            
ATOM    891   CB ASP A 118      -4.561  19.352  24.318  1.00  1.00            
ATOM    892   CG ASP A 118      -5.632  18.289  24.497  1.00  1.00            
ATOM    893  OD1 ASP A 118      -6.294  17.943  23.482  1.00  1.00            
ATOM    894  OD2 ASP A 118      -5.802  17.811  25.650  1.00  1.00            
ATOM    895    C ASP A 118      -3.627  20.918  22.732  1.00  1.00            
ATOM    896    O ASP A 118      -4.118  21.994  22.393  1.00  1.00            
ATOM    897    N GLY A 119      -2.318  20.790  23.004  4.00  1.00            
ATOM    898   CA GLY A 119      -1.539  21.988  23.092  4.00  1.00            
ATOM    899    C GLY A 119      -0.132  21.644  22.755  4.00  1.00            
ATOM    900    O GLY A 119       0.181  20.497  22.438  4.00  1.00            
ATOM    901    N ILE A 120       0.765  22.648  22.823  4.00  1.00            
ATOM    902   CA ILE A 120       2.120  22.399  22.443  4.00  1.00            
ATOM    903   CB ILE A 120       2.551  23.202  21.246  4.00  1.00            
ATOM    904  CG1 ILE A 120       1.654  22.906  20.032  4.00  1.00            
ATOM    905  CG2 ILE A 120       4.039  22.908  20.996  4.00  1.00            
ATOM    906  CD1 ILE A 120       1.812  23.929  18.908  4.00  1.00            
ATOM    907    C ILE A 120       3.036  22.802  23.562  4.00  1.00            
ATOM    908    O ILE A 120       2.793  23.785  24.262  4.00  1.00            
ATOM    909    N LEU A 121       4.113  22.016  23.764  4.00  1.00            
ATOM    910   CA LEU A 121       5.123  22.300  24.741  4.00  1.00            
ATOM    911   CB LEU A 121       5.276  21.230  25.833  4.00  1.00            
ATOM    912   CG LEU A 121       4.008  21.068  26.690  4.00  1.00            
ATOM    913  CD1 LEU A 121       4.283  20.220  27.942  4.00  1.00            
ATOM    914  CD2 LEU A 121       3.369  22.428  27.007  4.00  1.00            
ATOM    915    C LEU A 121       6.373  22.367  23.945  4.00  1.00            
ATOM    916    O LEU A 121       6.536  21.609  22.991  4.00  1.00            
ATOM    917    N GLY A 122       7.299  23.282  24.280  4.00  1.00            
ATOM    918   CA GLY A 122       8.394  23.333  23.369  4.00  1.00            
ATOM    919    C GLY A 122       9.709  23.357  24.075  4.00  1.00            
ATOM    920    O GLY A 122       9.932  24.105  25.026  4.00  1.00            
ATOM    921    N LEU A 123      10.613  22.495  23.578  1.00  1.00            
ATOM    922   CA LEU A 123      11.942  22.294  24.072  1.00  1.00            
ATOM    923   CB LEU A 123      12.569  20.988  23.566  1.00  1.00            
ATOM    924   CG LEU A 123      13.994  20.773  24.106  1.00  1.00            
ATOM    925  CD1 LEU A 123      13.999  20.657  25.640  1.00  1.00            
ATOM    926  CD2 LEU A 123      14.682  19.587  23.416  1.00  1.00            
ATOM    927    C LEU A 123      12.905  23.395  23.749  1.00  1.00            
ATOM    928    O LEU A 123      13.737  23.743  24.586  1.00  1.00            
ATOM    929    N ALA A 124      12.809  23.975  22.536  1.00  1.00            
ATOM    930   CA ALA A 124      13.795  24.897  22.037  1.00  1.00            
ATOM    931   CB ALA A 124      13.383  25.587  20.725  1.00  1.00            
ATOM    932    C ALA A 124      14.059  25.976  23.045  1.00  1.00            
ATOM    933    O ALA A 124      13.241  26.249  23.920  1.00  1.00            
ATOM    934    N TYR A 125      15.255  26.594  22.927  1.00  1.00            
ATOM    935   CA TYR A 125      15.817  27.537  23.856  1.00  1.00            
ATOM    936   CB TYR A 125      17.298  27.798  23.534  1.00  1.00            
ATOM    937   CG TYR A 125      17.978  28.388  24.717  1.00  1.00            
ATOM    938  CD1 TYR A 125      18.290  27.571  25.778  1.00  1.00            
ATOM    939  CD2 TYR A 125      18.331  29.717  24.768  1.00  1.00            
ATOM    940  CE1 TYR A 125      18.930  28.068  26.886  1.00  1.00            
ATOM    941  CE2 TYR A 125      18.973  30.219  25.876  1.00  1.00            
ATOM    942   CZ TYR A 125      19.273  29.396  26.936  1.00  1.00            
ATOM    943   OH TYR A 125      19.933  29.909  28.072  1.00  1.00            
ATOM    944    C TYR A 125      15.090  28.847  23.795  1.00  1.00            
ATOM    945    O TYR A 125      14.863  29.394  22.715  1.00  1.00            
ATOM    946    N PRO A 126      14.690  29.333  24.955  2.00  1.00            
ATOM    947   CA PRO A 126      14.021  30.606  25.053  2.00  1.00            
ATOM    948   CD PRO A 126      15.354  28.977  26.196  2.00  1.00            
ATOM    949   CB PRO A 126      13.887  30.883  26.544  2.00  1.00            
ATOM    950   CG PRO A 126      15.128  30.180  27.128  2.00  1.00            
ATOM    951    C PRO A 126      15.000  31.531  24.410  2.00  1.00            
ATOM    952    O PRO A 126      16.125  31.665  24.891  2.00  1.00            
ATOM    953    N SER A 127      14.559  32.162  23.322  2.00  1.00            
ATOM    954   CA SER A 127      15.287  33.039  22.464  2.00  1.00            
ATOM    955   CB SER A 127      16.376  32.327  21.641  2.00  1.00            
ATOM    956   OG SER A 127      17.392  31.826  22.497  2.00  1.00            
ATOM    957    C SER A 127      14.174  33.347  21.543  2.00  1.00            
ATOM    958    O SER A 127      13.783  34.498  21.351  2.00  1.00            
ATOM    959    N ILE A 128      13.633  32.258  20.960  2.00  1.00            
ATOM    960   CA ILE A 128      12.465  32.370  20.154  2.00  1.00            
ATOM    961   CB ILE A 128      12.546  31.599  18.869  2.00  1.00            
ATOM    962  CG1 ILE A 128      13.675  32.157  17.978  2.00  1.00            
ATOM    963  CG2 ILE A 128      11.163  31.655  18.199  2.00  1.00            
ATOM    964  CD1 ILE A 128      15.079  31.949  18.548  2.00  1.00            
ATOM    965    C ILE A 128      11.316  31.844  20.950  2.00  1.00            
ATOM    966    O ILE A 128      10.873  30.713  20.759  2.00  1.00            
ATOM    967    N SER A 129      10.813  32.682  21.877  1.00  1.00            
ATOM    968   CA SER A 129       9.648  32.386  22.660  1.00  1.00            
ATOM    969   CB SER A 129       9.955  31.980  24.112  1.00  1.00            
ATOM    970   OG SER A 129      10.576  33.054  24.802  1.00  1.00            
ATOM    971    C SER A 129       8.933  33.681  22.702  1.00  1.00            
ATOM    972    O SER A 129       9.512  34.709  23.050  1.00  1.00            
ATOM    973    N ALA A 130       7.653  33.677  22.321  2.00  1.00            
ATOM    974   CA ALA A 130       6.979  34.927  22.344  2.00  1.00            
ATOM    975   CB ALA A 130       5.647  34.924  21.574  2.00  1.00            
ATOM    976    C ALA A 130       6.674  35.228  23.776  2.00  1.00            
ATOM    977    O ALA A 130       6.552  34.327  24.604  2.00  1.00            
ATOM    978    N SER A 131       6.572  36.528  24.097  2.00  1.00            
ATOM    979   CA SER A 131       6.230  36.991  25.409  2.00  1.00            
ATOM    980   CB SER A 131       4.922  36.390  25.949  2.00  1.00            
ATOM    981   OG SER A 131       3.815  36.913  25.229  2.00  1.00            
ATOM    982    C SER A 131       7.325  36.711  26.391  2.00  1.00            
ATOM    983    O SER A 131       7.194  37.040  27.568  2.00  1.00            
ATOM    984    N GLY A 132       8.447  36.120  25.944  2.00  1.00            
ATOM    985   CA GLY A 132       9.569  35.937  26.824  2.00  1.00            
ATOM    986    C GLY A 132       9.203  35.004  27.939  2.00  1.00            
ATOM    987    O GLY A 132       9.819  35.049  29.002  2.00  1.00            
ATOM    988    N ALA A 133       8.197  34.133  27.742  1.00  1.00            
ATOM    989   CA ALA A 133       7.867  33.218  28.795  1.00  1.00            
ATOM    990   CB ALA A 133       6.557  32.443  28.559  1.00  1.00            
ATOM    991    C ALA A 133       8.977  32.233  28.873  1.00  1.00            
ATOM    992    O ALA A 133       9.665  31.979  27.884  1.00  1.00            
ATOM    993    N THR A 134       9.193  31.660  30.071  1.00  1.00            
ATOM    994   CA THR A 134      10.262  30.719  30.213  1.00  1.00            
ATOM    995   CB THR A 134      10.901  30.730  31.565  1.00  1.00            
ATOM    996  OG1 THR A 134       9.947  30.394  32.559  1.00  1.00            
ATOM    997  CG2 THR A 134      11.479  32.135  31.836  1.00  1.00            
ATOM    998    C THR A 134       9.678  29.375  30.018  1.00  1.00            
ATOM    999    O THR A 134       8.711  28.955  30.653  1.00  1.00            
ATOM   1000    N PRO A 135      10.308  28.720  29.106  1.00  1.00            
ATOM   1001   CA PRO A 135       9.961  27.398  28.712  1.00  1.00            
ATOM   1002   CD PRO A 135      11.583  29.159  28.567  1.00  1.00            
ATOM   1003   CB PRO A 135      10.897  27.077  27.546  1.00  1.00            
ATOM   1004   CG PRO A 135      12.146  27.922  27.850  1.00  1.00            
ATOM   1005    C PRO A 135      10.158  26.444  29.827  1.00  1.00            
ATOM   1006    O PRO A 135      10.929  26.741  30.743  1.00  1.00            
ATOM   1007    N VAL A 136       9.436  25.308  29.785  2.00  1.00            
ATOM   1008   CA VAL A 136       9.656  24.354  30.813  2.00  1.00            
ATOM   1009   CB VAL A 136       8.419  23.652  31.297  2.00  1.00            
ATOM   1010  CG1 VAL A 136       7.473  24.712  31.895  2.00  1.00            
ATOM   1011  CG2 VAL A 136       7.811  22.815  30.157  2.00  1.00            
ATOM   1012    C VAL A 136      10.611  23.361  30.284  2.00  1.00            
ATOM   1013    O VAL A 136      10.395  22.716  29.260  2.00  1.00            
ATOM   1014    N PHE A 137      11.727  23.262  31.010  2.00  1.00            
ATOM   1015   CA PHE A 137      12.866  22.498  30.642  2.00  1.00            
ATOM   1016   CB PHE A 137      13.120  22.497  29.125  2.00  1.00            
ATOM   1017   CG PHE A 137      14.301  21.636  28.838  2.00  1.00            
ATOM   1018  CD1 PHE A 137      14.141  20.285  28.630  2.00  1.00            
ATOM   1019  CD2 PHE A 137      15.564  22.177  28.775  2.00  1.00            
ATOM   1020  CE1 PHE A 137      15.229  19.486  28.361  2.00  1.00            
ATOM   1021  CE2 PHE A 137      16.655  21.384  28.509  2.00  1.00            
ATOM   1022   CZ PHE A 137      16.486  20.036  28.300  2.00  1.00            
ATOM   1023    C PHE A 137      13.899  23.378  31.258  2.00  1.00            
ATOM   1024    O PHE A 137      14.634  22.998  32.169  2.00  1.00            
ATOM   1025    N ASP A 138      13.929  24.623  30.735  2.00  1.00            
ATOM   1026   CA ASP A 138      14.761  25.691  31.200  2.00  1.00            
ATOM   1027   CB ASP A 138      14.533  26.986  30.397  2.00  1.00            
ATOM   1028   CG ASP A 138      15.560  28.031  30.809  2.00  1.00            
ATOM   1029  OD1 ASP A 138      16.342  27.757  31.757  2.00  1.00            
ATOM   1030  OD2 ASP A 138      15.571  29.123  30.177  2.00  1.00            
ATOM   1031    C ASP A 138      14.356  25.958  32.619  2.00  1.00            
ATOM   1032    O ASP A 138      15.206  26.109  33.495  2.00  1.00            
ATOM   1033    N ASN A 139      13.034  26.003  32.886  2.00  1.00            
ATOM   1034   CA ASN A 139      12.571  26.321  34.210  2.00  1.00            
ATOM   1035   CB ASN A 139      11.057  26.619  34.309  2.00  1.00            
ATOM   1036   CG ASN A 139      10.211  25.367  34.107  2.00  1.00            
ATOM   1037  OD1 ASN A 139      10.578  24.447  33.381  2.00  1.00            
ATOM   1038  ND2 ASN A 139       9.027  25.333  34.777  2.00  1.00            
ATOM   1039    C ASN A 139      12.895  25.229  35.157  2.00  1.00            
ATOM   1040    O ASN A 139      13.262  25.484  36.302  2.00  1.00            
ATOM   1041    N LEU A 140      12.777  23.974  34.699  2.00  1.00            
ATOM   1042   CA LEU A 140      12.986  22.917  35.624  2.00  1.00            
ATOM   1043   CB LEU A 140      12.738  21.509  35.067  2.00  1.00            
ATOM   1044   CG LEU A 140      12.772  20.453  36.186  2.00  1.00            
ATOM   1045  CD1 LEU A 140      11.656  20.731  37.208  2.00  1.00            
ATOM   1046  CD2 LEU A 140      12.730  19.019  35.635  2.00  1.00            
ATOM   1047    C LEU A 140      14.404  23.001  36.062  2.00  1.00            
ATOM   1048    O LEU A 140      14.713  22.827  37.240  2.00  1.00            
ATOM   1049    N TRP A 141      15.302  23.307  35.110  2.00  1.00            
ATOM   1050   CA TRP A 141      16.698  23.387  35.409  2.00  1.00            
ATOM   1051   CB TRP A 141      17.578  23.703  34.191  2.00  1.00            
ATOM   1052   CG TRP A 141      19.013  23.945  34.585  2.00  1.00            
ATOM   1053  CD2 TRP A 141      19.956  22.907  34.883  2.00  1.00            
ATOM   1054  CD1 TRP A 141      19.667  25.127  34.768  2.00  1.00            
ATOM   1055  NE1 TRP A 141      20.961  24.890  35.169  2.00  1.00            
ATOM   1056  CE2 TRP A 141      21.153  23.527  35.241  2.00  1.00            
ATOM   1057  CE3 TRP A 141      19.835  21.547  34.854  2.00  1.00            
ATOM   1058  CZ2 TRP A 141      22.255  22.792  35.576  2.00  1.00            
ATOM   1059  CZ3 TRP A 141      20.944  20.808  35.197  2.00  1.00            
ATOM   1060  CH2 TRP A 141      22.129  21.420  35.551  2.00  1.00            
ATOM   1061    C TRP A 141      16.943  24.467  36.415  2.00  1.00            
ATOM   1062    O TRP A 141      17.729  24.279  37.342  2.00  1.00            
ATOM   1063    N ASP A 142      16.264  25.622  36.266  2.00  1.00            
ATOM   1064   CA ASP A 142      16.489  26.735  37.147  2.00  1.00            
ATOM   1065   CB ASP A 142      15.564  27.916  36.834  2.00  1.00            
ATOM   1066   CG ASP A 142      15.994  28.416  35.462  2.00  1.00            
ATOM   1067  OD1 ASP A 142      17.194  28.233  35.122  2.00  1.00            
ATOM   1068  OD2 ASP A 142      15.131  28.971  34.730  2.00  1.00            
ATOM   1069    C ASP A 142      16.221  26.238  38.524  2.00  1.00            
ATOM   1070    O ASP A 142      16.990  26.490  39.451  2.00  1.00            
ATOM   1071    N GLN A 143      15.125  25.480  38.684  3.00  1.00            
ATOM   1072   CA GLN A 143      14.832  24.916  39.964  3.00  1.00            
ATOM   1073   CB GLN A 143      13.464  24.219  40.031  3.00  1.00            
ATOM   1074   CG GLN A 143      12.287  25.178  39.836  3.00  1.00            
ATOM   1075   CD GLN A 143      12.296  26.197  40.967  3.00  1.00            
ATOM   1076  OE1 GLN A 143      13.217  26.238  41.781  3.00  1.00            
ATOM   1077  NE2 GLN A 143      11.239  27.052  41.013  3.00  1.00            
ATOM   1078    C GLN A 143      15.880  23.889  40.283  3.00  1.00            
ATOM   1079    O GLN A 143      16.302  23.764  41.432  3.00  1.00            
ATOM   1080    N GLY A 144      16.344  23.130  39.267  3.00  1.00            
ATOM   1081   CA GLY A 144      17.349  22.138  39.528  3.00  1.00            
ATOM   1082    C GLY A 144      16.746  20.767  39.653  3.00  1.00            
ATOM   1083    O GLY A 144      17.394  19.859  40.171  3.00  1.00            
ATOM   1084    N LEU A 145      15.495  20.565  39.192  1.00  1.00            
ATOM   1085   CA LEU A 145      14.937  19.243  39.288  1.00  1.00            
ATOM   1086   CB LEU A 145      13.451  19.135  38.913  1.00  1.00            
ATOM   1087   CG LEU A 145      12.529  19.765  39.980  1.00  1.00            
ATOM   1088  CD1 LEU A 145      12.711  21.290  40.056  1.00  1.00            
ATOM   1089  CD2 LEU A 145      11.066  19.331  39.801  1.00  1.00            
ATOM   1090    C LEU A 145      15.750  18.303  38.452  1.00  1.00            
ATOM   1091    O LEU A 145      16.008  17.172  38.864  1.00  1.00            
ATOM   1092    N VAL A 146      16.201  18.741  37.262  1.00  1.00            
ATOM   1093   CA VAL A 146      16.935  17.858  36.398  1.00  1.00            
ATOM   1094   CB VAL A 146      16.825  18.233  34.953  1.00  1.00            
ATOM   1095  CG1 VAL A 146      17.547  19.576  34.750  1.00  1.00            
ATOM   1096  CG2 VAL A 146      17.381  17.085  34.097  1.00  1.00            
ATOM   1097    C VAL A 146      18.391  17.871  36.743  1.00  1.00            
ATOM   1098    O VAL A 146      18.959  18.912  37.074  1.00  1.00            
ATOM   1099    N SER A 147      19.023  16.678  36.682  1.00  1.00            
ATOM   1100   CA SER A 147      20.424  16.512  36.965  1.00  1.00            
ATOM   1101   CB SER A 147      20.859  15.038  36.962  1.00  1.00            
ATOM   1102   OG SER A 147      20.665  14.477  35.672  1.00  1.00            
ATOM   1103    C SER A 147      21.229  17.219  35.921  1.00  1.00            
ATOM   1104    O SER A 147      22.066  18.063  36.238  1.00  1.00            
ATOM   1105    N GLN A 148      20.977  16.912  34.632  1.00  1.00            
ATOM   1106   CA GLN A 148      21.775  17.491  33.588  1.00  1.00            
ATOM   1107   CB GLN A 148      22.486  16.427  32.739  1.00  1.00            
ATOM   1108   CG GLN A 148      23.445  15.536  33.537  1.00  1.00            
ATOM   1109   CD GLN A 148      24.813  16.199  33.583  1.00  1.00            
ATOM   1110  OE1 GLN A 148      24.929  17.412  33.748  1.00  1.00            
ATOM   1111  NE2 GLN A 148      25.883  15.374  33.425  1.00  1.00            
ATOM   1112    C GLN A 148      20.872  18.253  32.687  1.00  1.00            
ATOM   1113    O GLN A 148      19.742  17.840  32.425  1.00  1.00            
ATOM   1114    N ASP A 149      21.343  19.416  32.201  1.00  1.00            
ATOM   1115   CA ASP A 149      20.531  20.118  31.259  1.00  1.00            
ATOM   1116   CB ASP A 149      20.988  21.551  30.940  1.00  1.00            
ATOM   1117   CG ASP A 149      20.476  22.503  32.001  1.00  1.00            
ATOM   1118  OD1 ASP A 149      19.247  22.456  32.279  1.00  1.00            
ATOM   1119  OD2 ASP A 149      21.296  23.309  32.514  1.00  1.00            
ATOM   1120    C ASP A 149      20.677  19.368  29.981  1.00  1.00            
ATOM   1121    O ASP A 149      21.516  19.693  29.141  1.00  1.00            
ATOM   1122    N LEU A 150      19.856  18.319  29.819  4.00  1.00            
ATOM   1123   CA LEU A 150      19.893  17.487  28.653  4.00  1.00            
ATOM   1124   CB LEU A 150      20.557  16.117  28.896  4.00  1.00            
ATOM   1125   CG LEU A 150      22.094  16.094  28.953  4.00  1.00            
ATOM   1126  CD1 LEU A 150      22.693  16.181  27.543  4.00  1.00            
ATOM   1127  CD2 LEU A 150      22.648  17.170  29.892  4.00  1.00            
ATOM   1128    C LEU A 150      18.498  17.132  28.320  4.00  1.00            
ATOM   1129    O LEU A 150      17.565  17.388  29.079  4.00  1.00            
ATOM   1130    N PHE A 151      18.336  16.549  27.125  4.00  1.00            
ATOM   1131   CA PHE A 151      17.059  16.048  26.747  4.00  1.00            
ATOM   1132   CB PHE A 151      16.206  17.106  26.026  4.00  1.00            
ATOM   1133   CG PHE A 151      14.802  16.616  25.984  4.00  1.00            
ATOM   1134  CD1 PHE A 151      14.036  16.646  27.125  4.00  1.00            
ATOM   1135  CD2 PHE A 151      14.245  16.152  24.815  4.00  1.00            
ATOM   1136  CE1 PHE A 151      12.734  16.207  27.110  4.00  1.00            
ATOM   1137  CE2 PHE A 151      12.943  15.711  24.795  4.00  1.00            
ATOM   1138   CZ PHE A 151      12.186  15.736  25.942  4.00  1.00            
ATOM   1139    C PHE A 151      17.355  14.947  25.800  4.00  1.00            
ATOM   1140    O PHE A 151      18.352  14.987  25.086  4.00  1.00            
ATOM   1141    N SER A 152      16.530  13.893  25.789  4.00  1.00            
ATOM   1142   CA SER A 152      16.828  12.887  24.826  4.00  1.00            
ATOM   1143   CB SER A 152      17.583  11.672  25.390  4.00  1.00            
ATOM   1144   OG SER A 152      16.778  10.981  26.334  4.00  1.00            
ATOM   1145    C SER A 152      15.522  12.412  24.301  4.00  1.00            
ATOM   1146    O SER A 152      14.567  12.266  25.059  4.00  1.00            
ATOM   1147    N VAL A 153      15.421  12.171  22.981  4.00  1.00            
ATOM   1148   CA VAL A 153      14.134  11.737  22.540  4.00  1.00            
ATOM   1149   CB VAL A 153      13.331  12.791  21.837  4.00  1.00            
ATOM   1150  CG1 VAL A 153      14.035  13.151  20.519  4.00  1.00            
ATOM   1151  CG2 VAL A 153      11.893  12.271  21.653  4.00  1.00            
ATOM   1152    C VAL A 153      14.271  10.581  21.587  4.00  1.00            
ATOM   1153    O VAL A 153      15.178  10.553  20.757  4.00  1.00            
ATOM   1154    N TYR A 154      13.365   9.580  21.712  4.00  1.00            
ATOM   1155   CA TYR A 154      13.306   8.441  20.828  4.00  1.00            
ATOM   1156   CB TYR A 154      13.687   7.119  21.522  4.00  1.00            
ATOM   1157   CG TYR A 154      13.389   5.976  20.611  4.00  1.00            
ATOM   1158  CD1 TYR A 154      14.315   5.543  19.690  4.00  1.00            
ATOM   1159  CD2 TYR A 154      12.173   5.335  20.681  4.00  1.00            
ATOM   1160  CE1 TYR A 154      14.036   4.485  18.853  4.00  1.00            
ATOM   1161  CE2 TYR A 154      11.889   4.278  19.848  4.00  1.00            
ATOM   1162   CZ TYR A 154      12.819   3.849  18.933  4.00  1.00            
ATOM   1163   OH TYR A 154      12.524   2.764  18.080  4.00  1.00            
ATOM   1164    C TYR A 154      11.881   8.326  20.356  4.00  1.00            
ATOM   1165    O TYR A 154      10.963   8.162  21.158  4.00  1.00            
ATOM   1166    N LEU A 155      11.671   8.439  19.028  1.00  1.00            
ATOM   1167   CA LEU A 155      10.396   8.266  18.380  1.00  1.00            
ATOM   1168   CB LEU A 155      10.292   9.061  17.066  1.00  1.00            
ATOM   1169   CG LEU A 155       9.059   8.713  16.211  1.00  1.00            
ATOM   1170  CD1 LEU A 155       7.755   9.168  16.883  1.00  1.00            
ATOM   1171  CD2 LEU A 155       9.214   9.224  14.769  1.00  1.00            
ATOM   1172    C LEU A 155      10.405   6.825  17.976  1.00  1.00            
ATOM   1173    O LEU A 155      11.467   6.207  17.921  1.00  1.00            
ATOM   1174    N SER A 156       9.230   6.226  17.704  1.00  1.00            
ATOM   1175   CA SER A 156       9.268   4.849  17.308  1.00  1.00            
ATOM   1176   CB SER A 156       8.522   3.910  18.272  1.00  1.00            
ATOM   1177   OG SER A 156       9.143   3.908  19.549  1.00  1.00            
ATOM   1178    C SER A 156       8.576   4.720  15.990  1.00  1.00            
ATOM   1179    O SER A 156       7.563   5.368  15.736  1.00  1.00            
ATOM   1180    N SER A 157       9.132   3.870  15.106  1.00  1.00            
ATOM   1181   CA SER A 157       8.541   3.598  13.828  1.00  1.00            
ATOM   1182   CB SER A 157       9.563   3.070  12.809  1.00  1.00            
ATOM   1183   OG SER A 157       8.920   2.669  11.610  1.00  1.00            
ATOM   1184    C SER A 157       7.543   2.511  14.063  1.00  1.00            
ATOM   1185    O SER A 157       7.480   1.932  15.145  1.00  1.00            
ATOM   1186    N ASN A 158       6.720   2.228  13.041  3.00  1.00            
ATOM   1187   CA ASN A 158       5.791   1.138  13.063  3.00  1.00            
ATOM   1188   CB ASN A 158       6.461  -0.226  13.316  3.00  1.00            
ATOM   1189   CG ASN A 158       7.359  -0.575  12.140  3.00  1.00            
ATOM   1190  OD1 ASN A 158       7.191  -0.066  11.034  3.00  1.00            
ATOM   1191  ND2 ASN A 158       8.344  -1.479  12.387  3.00  1.00            
ATOM   1192    C ASN A 158       4.717   1.261  14.101  3.00  1.00            
ATOM   1193    O ASN A 158       4.198   0.243  14.553  3.00  1.00            
ATOM   1194    N ASP A 159       4.343   2.491  14.494  3.00  1.00            
ATOM   1195   CA ASP A 159       3.236   2.707  15.389  3.00  1.00            
ATOM   1196   CB ASP A 159       1.852   2.578  14.734  3.00  1.00            
ATOM   1197   CG ASP A 159       1.614   3.847  13.934  3.00  1.00            
ATOM   1198  OD1 ASP A 159       2.180   3.956  12.813  3.00  1.00            
ATOM   1199  OD2 ASP A 159       0.863   4.728  14.433  3.00  1.00            
ATOM   1200    C ASP A 159       3.257   1.808  16.592  3.00  1.00            
ATOM   1201    O ASP A 159       2.261   1.150  16.890  3.00  1.00            
ATOM   1202    N ASP A 160       4.391   1.729  17.312  1.00  1.00            
ATOM   1203   CA ASP A 160       4.397   0.982  18.540  1.00  1.00            
ATOM   1204   CB ASP A 160       5.444  -0.146  18.586  1.00  1.00            
ATOM   1205   CG ASP A 160       4.893  -1.270  17.715  1.00  1.00            
ATOM   1206  OD1 ASP A 160       3.642  -1.420  17.683  1.00  1.00            
ATOM   1207  OD2 ASP A 160       5.705  -1.991  17.074  1.00  1.00            
ATOM   1208    C ASP A 160       4.694   1.983  19.606  1.00  1.00            
ATOM   1209    O ASP A 160       5.395   2.963  19.364  1.00  1.00            
ATOM   1210    N SER A 161       4.144   1.776  20.815  1.00  1.00            
ATOM   1211   CA SER A 161       4.323   2.730  21.873  1.00  1.00            
ATOM   1212   CB SER A 161       3.365   2.511  23.059  1.00  1.00            
ATOM   1213   OG SER A 161       3.610   1.248  23.660  1.00  1.00            
ATOM   1214    C SER A 161       5.721   2.627  22.382  1.00  1.00            
ATOM   1215    O SER A 161       6.511   1.809  21.913  1.00  1.00            
ATOM   1216    N GLY A 162       6.068   3.478  23.369  1.00  1.00            
ATOM   1217   CA GLY A 162       7.391   3.420  23.915  1.00  1.00            
ATOM   1218    C GLY A 162       8.271   4.487  23.333  1.00  1.00            
ATOM   1219    O GLY A 162       9.493   4.364  23.395  1.00  1.00            
ATOM   1220    N SER A 163       7.700   5.562  22.747  4.00  1.00            
ATOM   1221   CA SER A 163       8.559   6.571  22.178  4.00  1.00            
ATOM   1222   CB SER A 163       7.798   7.746  21.549  4.00  1.00            
ATOM   1223   OG SER A 163       7.121   7.310  20.378  4.00  1.00            
ATOM   1224    C SER A 163       9.499   7.101  23.228  4.00  1.00            
ATOM   1225    O SER A 163      10.676   6.741  23.251  4.00  1.00            
ATOM   1226    N VAL A 164       8.992   7.958  24.135  4.00  1.00            
ATOM   1227   CA VAL A 164       9.747   8.462  25.253  4.00  1.00            
ATOM   1228   CB VAL A 164      10.615   7.426  25.908  4.00  1.00            
ATOM   1229  CG1 VAL A 164      11.376   8.087  27.069  4.00  1.00            
ATOM   1230  CG2 VAL A 164       9.726   6.248  26.340  4.00  1.00            
ATOM   1231    C VAL A 164      10.605   9.636  24.903  4.00  1.00            
ATOM   1232    O VAL A 164      11.329   9.640  23.909  4.00  1.00            
ATOM   1233    N VAL A 165      10.509  10.677  25.760  4.00  1.00            
ATOM   1234   CA VAL A 165      11.345  11.842  25.746  4.00  1.00            
ATOM   1235   CB VAL A 165      10.610  13.126  25.481  4.00  1.00            
ATOM   1236  CG1 VAL A 165      10.045  13.063  24.053  4.00  1.00            
ATOM   1237  CG2 VAL A 165       9.530  13.326  26.555  4.00  1.00            
ATOM   1238    C VAL A 165      11.892  11.856  27.137  4.00  1.00            
ATOM   1239    O VAL A 165      11.140  11.734  28.102  4.00  1.00            
ATOM   1240    N LEU A 166      13.226  11.956  27.285  4.00  1.00            
ATOM   1241   CA LEU A 166      13.778  11.883  28.604  4.00  1.00            
ATOM   1242   CB LEU A 166      15.006  10.961  28.712  4.00  1.00            
ATOM   1243   CG LEU A 166      14.730   9.504  28.295  4.00  1.00            
ATOM   1244  CD1 LEU A 166      13.679   8.843  29.201  4.00  1.00            
ATOM   1245  CD2 LEU A 166      14.374   9.413  26.803  4.00  1.00            
ATOM   1246    C LEU A 166      14.231  13.238  28.978  4.00  1.00            
ATOM   1247    O LEU A 166      14.909  13.919  28.211  4.00  1.00            
ATOM   1248    N LEU A 167      13.833  13.676  30.180  4.00  1.00            
ATOM   1249   CA LEU A 167      14.331  14.927  30.627  4.00  1.00            
ATOM   1250   CB LEU A 167      13.332  15.768  31.439  4.00  1.00            
ATOM   1251   CG LEU A 167      13.920  17.109  31.918  4.00  1.00            
ATOM   1252  CD1 LEU A 167      14.215  18.050  30.739  4.00  1.00            
ATOM   1253  CD2 LEU A 167      13.032  17.747  32.995  4.00  1.00            
ATOM   1254    C LEU A 167      15.460  14.580  31.552  4.00  1.00            
ATOM   1255    O LEU A 167      15.276  13.835  32.513  4.00  1.00            
ATOM   1256    N GLY A 168      16.676  15.084  31.266  3.00  1.00            
ATOM   1257   CA GLY A 168      17.776  14.857  32.160  3.00  1.00            
ATOM   1258    C GLY A 168      18.311  13.470  32.031  3.00  1.00            
ATOM   1259    O GLY A 168      18.846  12.933  32.999  3.00  1.00            
ATOM   1260    N GLY A 169      18.195  12.832  30.852  1.00  1.00            
ATOM   1261   CA GLY A 169      18.774  11.524  30.831  1.00  1.00            
ATOM   1262    C GLY A 169      18.997  11.063  29.424  1.00  1.00            
ATOM   1263    O GLY A 169      18.280  11.437  28.498  1.00  1.00            
ATOM   1264    N ILE A 170      20.034  10.214  29.267  1.00  1.00            
ATOM   1265   CA ILE A 170      20.411   9.558  28.046  1.00  1.00            
ATOM   1266   CB ILE A 170      21.872   9.731  27.749  1.00  1.00            
ATOM   1267  CG1 ILE A 170      22.212  11.225  27.603  1.00  1.00            
ATOM   1268  CG2 ILE A 170      22.225   8.874  26.522  1.00  1.00            
ATOM   1269  CD1 ILE A 170      23.708  11.523  27.688  1.00  1.00            
ATOM   1270    C ILE A 170      20.204   8.108  28.389  1.00  1.00            
ATOM   1271    O ILE A 170      20.756   7.623  29.376  1.00  1.00            
ATOM   1272    N ASP A 171      19.394   7.379  27.594  1.00  1.00            
ATOM   1273   CA ASP A 171      19.019   6.022  27.911  1.00  1.00            
ATOM   1274   CB ASP A 171      17.980   5.455  26.930  1.00  1.00            
ATOM   1275   CG ASP A 171      16.653   6.138  27.230  1.00  1.00            
ATOM   1276  OD1 ASP A 171      16.259   6.159  28.427  1.00  1.00            
ATOM   1277  OD2 ASP A 171      16.024   6.662  26.273  1.00  1.00            
ATOM   1278    C ASP A 171      20.197   5.081  27.916  1.00  1.00            
ATOM   1279    O ASP A 171      20.328   4.259  28.823  1.00  1.00            
ATOM   1280    N SER A 172      21.086   5.187  26.910  3.00  1.00            
ATOM   1281   CA SER A 172      22.244   4.341  26.745  3.00  1.00            
ATOM   1282   CB SER A 172      22.960   4.040  28.073  3.00  1.00            
ATOM   1283   OG SER A 172      23.450   5.240  28.652  3.00  1.00            
ATOM   1284    C SER A 172      21.825   3.034  26.161  3.00  1.00            
ATOM   1285    O SER A 172      22.561   2.441  25.374  3.00  1.00            
ATOM   1286    N SER A 173      20.621   2.554  26.509  3.00  1.00            
ATOM   1287   CA SER A 173      20.075   1.473  25.747  3.00  1.00            
ATOM   1288   CB SER A 173      19.024   0.629  26.489  3.00  1.00            
ATOM   1289   OG SER A 173      17.874   1.410  26.776  3.00  1.00            
ATOM   1290    C SER A 173      19.391   2.331  24.730  3.00  1.00            
ATOM   1291    O SER A 173      19.490   3.553  24.822  3.00  1.00            
ATOM   1292    N TYR A 174      18.697   1.780  23.728  1.00  1.00            
ATOM   1293   CA TYR A 174      18.109   2.702  22.797  1.00  1.00            
ATOM   1294   CB TYR A 174      17.132   3.702  23.440  1.00  1.00            
ATOM   1295   CG TYR A 174      15.913   2.927  23.798  1.00  1.00            
ATOM   1296  CD1 TYR A 174      14.919   2.753  22.864  1.00  1.00            
ATOM   1297  CD2 TYR A 174      15.765   2.372  25.049  1.00  1.00            
ATOM   1298  CE1 TYR A 174      13.786   2.039  23.170  1.00  1.00            
ATOM   1299  CE2 TYR A 174      14.632   1.656  25.356  1.00  1.00            
ATOM   1300   CZ TYR A 174      13.642   1.489  24.419  1.00  1.00            
ATOM   1301   OH TYR A 174      12.482   0.754  24.738  1.00  1.00            
ATOM   1302    C TYR A 174      19.205   3.447  22.093  1.00  1.00            
ATOM   1303    O TYR A 174      18.971   4.522  21.544  1.00  1.00            
ATOM   1304    N TYR A 175      20.440   2.894  22.070  4.00  1.00            
ATOM   1305   CA TYR A 175      21.466   3.589  21.345  4.00  1.00            
ATOM   1306   CB TYR A 175      22.339   4.488  22.236  4.00  1.00            
ATOM   1307   CG TYR A 175      23.038   5.418  21.309  4.00  1.00            
ATOM   1308  CD1 TYR A 175      22.402   6.568  20.902  4.00  1.00            
ATOM   1309  CD2 TYR A 175      24.304   5.152  20.845  4.00  1.00            
ATOM   1310  CE1 TYR A 175      23.016   7.446  20.040  4.00  1.00            
ATOM   1311  CE2 TYR A 175      24.922   6.026  19.984  4.00  1.00            
ATOM   1312   CZ TYR A 175      24.281   7.172  19.580  4.00  1.00            
ATOM   1313   OH TYR A 175      24.919   8.065  18.694  4.00  1.00            
ATOM   1314    C TYR A 175      22.366   2.582  20.713  4.00  1.00            
ATOM   1315    O TYR A 175      22.559   1.486  21.238  4.00  1.00            
ATOM   1316    N THR A 176      22.933   2.931  19.545  1.00  1.00            
ATOM   1317   CA THR A 176      23.853   2.034  18.918  1.00  1.00            
ATOM   1318   CB THR A 176      23.332   1.425  17.644  1.00  1.00            
ATOM   1319  OG1 THR A 176      22.140   0.697  17.896  1.00  1.00            
ATOM   1320  CG2 THR A 176      24.409   0.492  17.061  1.00  1.00            
ATOM   1321    C THR A 176      25.062   2.831  18.561  1.00  1.00            
ATOM   1322    O THR A 176      24.956   3.983  18.142  1.00  1.00            
ATOM   1323    N GLY A 177      26.255   2.229  18.733  1.00  1.00            
ATOM   1324   CA GLY A 177      27.478   2.901  18.402  1.00  1.00            
ATOM   1325    C GLY A 177      27.716   3.952  19.437  1.00  1.00            
ATOM   1326    O GLY A 177      27.183   3.883  20.543  1.00  1.00            
ATOM   1327    N SER A 178      28.537   4.966  19.094  1.00  1.00            
ATOM   1328   CA SER A 178      28.835   6.020  20.023  1.00  1.00            
ATOM   1329   CB SER A 178      30.300   6.484  19.991  1.00  1.00            
ATOM   1330   OG SER A 178      30.495   7.524  20.936  1.00  1.00            
ATOM   1331    C SER A 178      27.998   7.196  19.629  1.00  1.00            
ATOM   1332    O SER A 178      27.627   7.346  18.465  1.00  1.00            
ATOM   1333    N LEU A 179      27.652   8.056  20.607  1.00  1.00            
ATOM   1334   CA LEU A 179      26.880   9.220  20.295  1.00  1.00            
ATOM   1335   CB LEU A 179      26.279   9.939  21.529  1.00  1.00            
ATOM   1336   CG LEU A 179      27.283  10.409  22.604  1.00  1.00            
ATOM   1337  CD1 LEU A 179      26.560  11.109  23.766  1.00  1.00            
ATOM   1338  CD2 LEU A 179      28.169   9.257  23.106  1.00  1.00            
ATOM   1339    C LEU A 179      27.787  10.170  19.590  1.00  1.00            
ATOM   1340    O LEU A 179      28.924  10.386  20.005  1.00  1.00            
ATOM   1341    N ASN A 180      27.297  10.754  18.483  4.00  1.00            
ATOM   1342   CA ASN A 180      28.108  11.664  17.735  4.00  1.00            
ATOM   1343   CB ASN A 180      27.920  11.550  16.213  4.00  1.00            
ATOM   1344   CG ASN A 180      29.127  12.191  15.542  4.00  1.00            
ATOM   1345  OD1 ASN A 180      29.457  13.350  15.792  4.00  1.00            
ATOM   1346  ND2 ASN A 180      29.817  11.407  14.673  4.00  1.00            
ATOM   1347    C ASN A 180      27.685  13.032  18.164  4.00  1.00            
ATOM   1348    O ASN A 180      26.520  13.251  18.491  4.00  1.00            
ATOM   1349    N TRP A 181      28.626  13.999  18.205  4.00  1.00            
ATOM   1350   CA TRP A 181      28.242  15.294  18.691  4.00  1.00            
ATOM   1351   CB TRP A 181      29.073  15.748  19.899  4.00  1.00            
ATOM   1352   CG TRP A 181      28.765  14.922  21.119  4.00  1.00            
ATOM   1353  CD2 TRP A 181      29.578  14.865  22.299  4.00  1.00            
ATOM   1354  CD1 TRP A 181      27.707  14.089  21.335  4.00  1.00            
ATOM   1355  NE1 TRP A 181      27.809  13.513  22.578  4.00  1.00            
ATOM   1356  CE2 TRP A 181      28.957  13.983  23.183  4.00  1.00            
ATOM   1357  CE3 TRP A 181      30.749  15.494  22.619  4.00  1.00            
ATOM   1358  CZ2 TRP A 181      29.499  13.717  24.406  4.00  1.00            
ATOM   1359  CZ3 TRP A 181      31.290  15.224  23.856  4.00  1.00            
ATOM   1360  CH2 TRP A 181      30.676  14.353  24.732  4.00  1.00            
ATOM   1361    C TRP A 181      28.403  16.314  17.610  4.00  1.00            
ATOM   1362    O TRP A 181      29.374  16.298  16.854  4.00  1.00            
ATOM   1363    N VAL A 182      27.413  17.234  17.501  4.00  1.00            
ATOM   1364   CA VAL A 182      27.460  18.306  16.540  4.00  1.00            
ATOM   1365   CB VAL A 182      26.392  18.254  15.501  4.00  1.00            
ATOM   1366  CG1 VAL A 182      25.027  18.111  16.197  4.00  1.00            
ATOM   1367  CG2 VAL A 182      26.495  19.546  14.672  4.00  1.00            
ATOM   1368    C VAL A 182      27.274  19.592  17.287  4.00  1.00            
ATOM   1369    O VAL A 182      26.394  19.699  18.139  4.00  1.00            
ATOM   1370    N PRO A 183      28.087  20.574  16.996  4.00  1.00            
ATOM   1371   CA PRO A 183      27.940  21.846  17.648  4.00  1.00            
ATOM   1372   CD PRO A 183      29.454  20.341  16.567  4.00  1.00            
ATOM   1373   CB PRO A 183      29.281  22.571  17.497  4.00  1.00            
ATOM   1374   CG PRO A 183      30.046  21.756  16.437  4.00  1.00            
ATOM   1375    C PRO A 183      26.763  22.541  17.029  4.00  1.00            
ATOM   1376    O PRO A 183      26.553  22.363  15.833  4.00  1.00            
ATOM   1377    N VAL A 184      25.988  23.329  17.804  1.00  1.00            
ATOM   1378   CA VAL A 184      24.842  23.995  17.235  1.00  1.00            
ATOM   1379   CB VAL A 184      23.716  24.206  18.202  1.00  1.00            
ATOM   1380  CG1 VAL A 184      22.667  25.109  17.533  1.00  1.00            
ATOM   1381  CG2 VAL A 184      23.168  22.830  18.617  1.00  1.00            
ATOM   1382    C VAL A 184      25.297  25.336  16.762  1.00  1.00            
ATOM   1383    O VAL A 184      25.882  26.116  17.512  1.00  1.00            
ATOM   1384    N SER A 185      25.043  25.616  15.470  1.00  1.00            
ATOM   1385   CA SER A 185      25.446  26.837  14.835  1.00  1.00            
ATOM   1386   CB SER A 185      25.225  26.788  13.315  1.00  1.00            
ATOM   1387   OG SER A 185      23.871  26.466  13.043  1.00  1.00            
ATOM   1388    C SER A 185      24.696  28.003  15.396  1.00  1.00            
ATOM   1389    O SER A 185      25.283  29.053  15.647  1.00  1.00            
ATOM   1390    N VAL A 186      23.375  27.865  15.620  1.00  1.00            
ATOM   1391   CA VAL A 186      22.666  29.018  16.093  1.00  1.00            
ATOM   1392   CB VAL A 186      21.773  29.622  15.050  1.00  1.00            
ATOM   1393  CG1 VAL A 186      22.651  30.098  13.881  1.00  1.00            
ATOM   1394  CG2 VAL A 186      20.707  28.588  14.653  1.00  1.00            
ATOM   1395    C VAL A 186      21.809  28.625  17.241  1.00  1.00            
ATOM   1396    O VAL A 186      21.294  27.511  17.303  1.00  1.00            
ATOM   1397    N GLU A 187      21.663  29.549  18.207  4.00  1.00            
ATOM   1398   CA GLU A 187      20.799  29.293  19.314  4.00  1.00            
ATOM   1399   CB GLU A 187      21.110  30.167  20.544  4.00  1.00            
ATOM   1400   CG GLU A 187      22.438  29.817  21.230  4.00  1.00            
ATOM   1401   CD GLU A 187      23.596  30.407  20.426  4.00  1.00            
ATOM   1402  OE1 GLU A 187      23.326  31.249  19.529  4.00  1.00            
ATOM   1403  OE2 GLU A 187      24.766  30.023  20.701  4.00  1.00            
ATOM   1404    C GLU A 187      19.421  29.607  18.826  4.00  1.00            
ATOM   1405    O GLU A 187      19.231  30.476  17.976  4.00  1.00            
ATOM   1406    N GLY A 188      18.419  28.888  19.361  3.00  1.00            
ATOM   1407   CA GLY A 188      17.072  29.015  18.893  3.00  1.00            
ATOM   1408    C GLY A 188      16.660  27.590  18.663  3.00  1.00            
ATOM   1409    O GLY A 188      16.910  26.733  19.507  3.00  1.00            
ATOM   1410    N TYR A 189      16.004  27.292  17.522  3.00  1.00            
ATOM   1411   CA TYR A 189      15.711  25.919  17.211  3.00  1.00            
ATOM   1412   CB TYR A 189      14.920  25.771  15.903  3.00  1.00            
ATOM   1413   CG TYR A 189      15.658  26.584  14.902  3.00  1.00            
ATOM   1414  CD1 TYR A 189      15.363  27.921  14.767  3.00  1.00            
ATOM   1415  CD2 TYR A 189      16.645  26.029  14.124  3.00  1.00            
ATOM   1416  CE1 TYR A 189      16.034  28.697  13.856  3.00  1.00            
ATOM   1417  CE2 TYR A 189      17.321  26.798  13.210  3.00  1.00            
ATOM   1418   CZ TYR A 189      17.012  28.131  13.077  3.00  1.00            
ATOM   1419   OH TYR A 189      17.704  28.925  12.140  3.00  1.00            
ATOM   1420    C TYR A 189      17.055  25.265  17.084  3.00  1.00            
ATOM   1421    O TYR A 189      17.970  25.851  16.510  3.00  1.00            
ATOM   1422    N TRP A 190      17.243  24.058  17.669  4.00  1.00            
ATOM   1423   CA TRP A 190      18.542  23.454  17.547  4.00  1.00            
ATOM   1424   CB TRP A 190      18.764  22.170  18.365  4.00  1.00            
ATOM   1425   CG TRP A 190      19.470  22.465  19.675  4.00  1.00            
ATOM   1426  CD2 TRP A 190      19.034  23.410  20.671  4.00  1.00            
ATOM   1427  CD1 TRP A 190      20.692  22.017  20.087  4.00  1.00            
ATOM   1428  NE1 TRP A 190      21.032  22.597  21.284  4.00  1.00            
ATOM   1429  CE2 TRP A 190      20.028  23.463  21.651  4.00  1.00            
ATOM   1430  CE3 TRP A 190      17.912  24.185  20.757  4.00  1.00            
ATOM   1431  CZ2 TRP A 190      19.912  24.290  22.733  4.00  1.00            
ATOM   1432  CZ3 TRP A 190      17.792  25.007  21.857  4.00  1.00            
ATOM   1433  CH2 TRP A 190      18.773  25.058  22.826  4.00  1.00            
ATOM   1434    C TRP A 190      18.894  23.305  16.116  4.00  1.00            
ATOM   1435    O TRP A 190      18.319  22.508  15.376  4.00  1.00            
ATOM   1436    N GLN A 191      19.881  24.124  15.707  4.00  1.00            
ATOM   1437   CA GLN A 191      20.314  24.157  14.349  4.00  1.00            
ATOM   1438   CB GLN A 191      20.493  25.560  13.748  4.00  1.00            
ATOM   1439   CG GLN A 191      20.982  25.494  12.296  4.00  1.00            
ATOM   1440   CD GLN A 191      21.170  26.906  11.762  4.00  1.00            
ATOM   1441  OE1 GLN A 191      20.373  27.801  12.034  4.00  1.00            
ATOM   1442  NE2 GLN A 191      22.259  27.113  10.973  4.00  1.00            
ATOM   1443    C GLN A 191      21.660  23.538  14.284  4.00  1.00            
ATOM   1444    O GLN A 191      22.496  23.725  15.168  4.00  1.00            
ATOM   1445    N ILE A 192      21.886  22.744  13.228  4.00  1.00            
ATOM   1446   CA ILE A 192      23.177  22.183  13.022  4.00  1.00            
ATOM   1447   CB ILE A 192      23.254  20.710  13.286  4.00  1.00            
ATOM   1448  CG1 ILE A 192      22.351  19.928  12.318  4.00  1.00            
ATOM   1449  CG2 ILE A 192      22.913  20.495  14.770  4.00  1.00            
ATOM   1450  CD1 ILE A 192      22.569  18.416  12.366  4.00  1.00            
ATOM   1451    C ILE A 192      23.490  22.419  11.589  4.00  1.00            
ATOM   1452    O ILE A 192      22.599  22.436  10.742  4.00  1.00            
ATOM   1453    N THR A 193      24.775  22.647  11.278  4.00  1.00            
ATOM   1454   CA THR A 193      25.090  22.868   9.905  4.00  1.00            
ATOM   1455   CB THR A 193      26.436  23.504   9.692  4.00  1.00            
ATOM   1456  OG1 THR A 193      26.581  23.930   8.345  4.00  1.00            
ATOM   1457  CG2 THR A 193      27.521  22.468  10.037  4.00  1.00            
ATOM   1458    C THR A 193      25.116  21.535   9.259  4.00  1.00            
ATOM   1459    O THR A 193      25.534  20.548   9.859  4.00  1.00            
ATOM   1460    N LEU A 194      24.634  21.473   8.010  4.00  1.00            
ATOM   1461   CA LEU A 194      24.652  20.225   7.328  4.00  1.00            
ATOM   1462   CB LEU A 194      23.290  19.874   6.690  4.00  1.00            
ATOM   1463   CG LEU A 194      23.198  18.464   6.069  4.00  1.00            
ATOM   1464  CD1 LEU A 194      24.067  18.322   4.808  4.00  1.00            
ATOM   1465  CD2 LEU A 194      23.478  17.379   7.122  4.00  1.00            
ATOM   1466    C LEU A 194      25.681  20.394   6.252  4.00  1.00            
ATOM   1467    O LEU A 194      25.831  21.478   5.691  4.00  1.00            
ATOM   1468    N ASP A 195      26.441  19.324   5.954  4.00  1.00            
ATOM   1469   CA ASP A 195      27.492  19.413   4.981  4.00  1.00            
ATOM   1470   CB ASP A 195      28.532  18.297   5.153  4.00  1.00            
ATOM   1471   CG ASP A 195      29.119  18.414   6.551  4.00  1.00            
ATOM   1472  OD1 ASP A 195      29.358  19.565   7.002  4.00  1.00            
ATOM   1473  OD2 ASP A 195      29.320  17.351   7.196  4.00  1.00            
ATOM   1474    C ASP A 195      26.877  19.264   3.627  4.00  1.00            
ATOM   1475    O ASP A 195      26.632  20.252   2.940  4.00  1.00            
ATOM   1476    N SER A 196      26.618  18.011   3.203  4.00  1.00            
ATOM   1477   CA SER A 196      26.066  17.797   1.896  4.00  1.00            
ATOM   1478   CB SER A 196      27.118  17.386   0.854  4.00  1.00            
ATOM   1479   OG SER A 196      28.075  18.420   0.683  4.00  1.00            
ATOM   1480    C SER A 196      25.091  16.669   1.956  4.00  1.00            
ATOM   1481    O SER A 196      25.047  15.902   2.917  4.00  1.00            
ATOM   1482    N ILE A 197      24.251  16.578   0.906  4.00  1.00            
ATOM   1483   CA ILE A 197      23.320  15.502   0.734  4.00  1.00            
ATOM   1484   CB ILE A 197      21.898  15.946   0.549  4.00  1.00            
ATOM   1485  CG1 ILE A 197      21.329  16.543   1.845  4.00  1.00            
ATOM   1486  CG2 ILE A 197      21.099  14.749   0.008  4.00  1.00            
ATOM   1487  CD1 ILE A 197      21.251  15.531   2.986  4.00  1.00            
ATOM   1488    C ILE A 197      23.716  14.852  -0.549  4.00  1.00            
ATOM   1489    O ILE A 197      23.950  15.532  -1.547  4.00  1.00            
ATOM   1490    N THR A 198      23.823  13.511  -0.578  4.00  1.00            
ATOM   1491   CA THR A 198      24.267  12.980  -1.828  4.00  1.00            
ATOM   1492   CB THR A 198      25.736  12.664  -1.840  4.00  1.00            
ATOM   1493  OG1 THR A 198      26.024  11.589  -0.958  4.00  1.00            
ATOM   1494  CG2 THR A 198      26.506  13.924  -1.405  4.00  1.00            
ATOM   1495    C THR A 198      23.546  11.707  -2.165  4.00  1.00            
ATOM   1496    O THR A 198      22.997  11.027  -1.300  4.00  1.00            
ATOM   1497    N MET A 199      23.503  11.400  -3.482  4.00  1.00            
ATOM   1498   CA MET A 199      23.049  10.139  -3.999  4.00  1.00            
ATOM   1499   CB MET A 199      22.535  10.157  -5.452  4.00  1.00            
ATOM   1500   CG MET A 199      21.225  10.920  -5.634  4.00  1.00            
ATOM   1501   SD MET A 199      19.832  10.273  -4.655  4.00  1.00            
ATOM   1502   CE MET A 199      19.289   9.047  -5.879  4.00  1.00            
ATOM   1503    C MET A 199      24.323   9.360  -3.984  4.00  1.00            
ATOM   1504    O MET A 199      25.242   9.721  -3.249  4.00  1.00            
ATOM   1505    N ASP A 200      24.434   8.268  -4.760  3.00  1.00            
ATOM   1506   CA ASP A 200      25.673   7.546  -4.691  3.00  1.00            
ATOM   1507   CB ASP A 200      25.587   6.104  -5.206  3.00  1.00            
ATOM   1508   CG ASP A 200      24.876   5.301  -4.126  3.00  1.00            
ATOM   1509  OD1 ASP A 200      25.010   5.676  -2.930  3.00  1.00            
ATOM   1510  OD2 ASP A 200      24.191   4.304  -4.478  3.00  1.00            
ATOM   1511    C ASP A 200      26.748   8.270  -5.439  3.00  1.00            
ATOM   1512    O ASP A 200      26.871   8.157  -6.657  3.00  1.00            
ATOM   1513    N GLY A 201      27.558   9.047  -4.691  3.00  1.00            
ATOM   1514   CA GLY A 201      28.709   9.711  -5.232  3.00  1.00            
ATOM   1515    C GLY A 201      28.322  10.997  -5.886  3.00  1.00            
ATOM   1516    O GLY A 201      29.176  11.698  -6.428  3.00  1.00            
ATOM   1517    N GLU A 202      27.030  11.364  -5.850  4.00  1.00            
ATOM   1518   CA GLU A 202      26.662  12.578  -6.514  4.00  1.00            
ATOM   1519   CB GLU A 202      25.476  12.419  -7.487  4.00  1.00            
ATOM   1520   CG GLU A 202      25.802  11.646  -8.765  4.00  1.00            
ATOM   1521   CD GLU A 202      24.516  11.487  -9.568  4.00  1.00            
ATOM   1522  OE1 GLU A 202      23.630  10.716  -9.111  4.00  1.00            
ATOM   1523  OE2 GLU A 202      24.400  12.132 -10.644  4.00  1.00            
ATOM   1524    C GLU A 202      26.220  13.579  -5.494  4.00  1.00            
ATOM   1525    O GLU A 202      25.569  13.229  -4.511  4.00  1.00            
ATOM   1526    N THR A 203      26.554  14.870  -5.708  4.00  1.00            
ATOM   1527   CA THR A 203      26.122  15.862  -4.765  4.00  1.00            
ATOM   1528   CB THR A 203      27.055  17.030  -4.635  4.00  1.00            
ATOM   1529  OG1 THR A 203      28.340  16.587  -4.223  4.00  1.00            
ATOM   1530  CG2 THR A 203      26.470  18.001  -3.595  4.00  1.00            
ATOM   1531    C THR A 203      24.811  16.382  -5.255  4.00  1.00            
ATOM   1532    O THR A 203      24.754  17.313  -6.057  4.00  1.00            
ATOM   1533    N ILE A 204      23.717  15.762  -4.771  4.00  1.00            
ATOM   1534   CA ILE A 204      22.386  16.083  -5.199  4.00  1.00            
ATOM   1535   CB ILE A 204      21.348  15.243  -4.521  4.00  1.00            
ATOM   1536  CG1 ILE A 204      21.635  13.741  -4.617  4.00  1.00            
ATOM   1537  CG2 ILE A 204      19.990  15.645  -5.121  4.00  1.00            
ATOM   1538  CD1 ILE A 204      20.852  12.961  -3.559  4.00  1.00            
ATOM   1539    C ILE A 204      22.000  17.446  -4.742  4.00  1.00            
ATOM   1540    O ILE A 204      21.563  18.279  -5.536  4.00  1.00            
ATOM   1541    N ALA A 205      22.174  17.708  -3.431  4.00  1.00            
ATOM   1542   CA ALA A 205      21.640  18.918  -2.884  4.00  1.00            
ATOM   1543   CB ALA A 205      20.333  18.719  -2.100  4.00  1.00            
ATOM   1544    C ALA A 205      22.625  19.532  -1.952  4.00  1.00            
ATOM   1545    O ALA A 205      23.651  18.936  -1.626  4.00  1.00            
ATOM   1546    N CYS A 206      22.325  20.774  -1.511  1.00  1.00            
ATOM   1547   CA CYS A 206      23.237  21.490  -0.671  1.00  1.00            
ATOM   1548   CB CYS A 206      23.591  20.747   0.627  1.00  1.00            
ATOM   1549   SG CYS A 206      24.511  21.794   1.792  1.00  1.00            
ATOM   1550    C CYS A 206      24.456  21.614  -1.534  1.00  1.00            
ATOM   1551    O CYS A 206      24.373  21.487  -2.755  1.00  1.00            
ATOM   1552    N SER A 207      25.621  21.896  -0.934  3.00  1.00            
ATOM   1553   CA SER A 207      26.823  22.010  -1.703  3.00  1.00            
ATOM   1554   CB SER A 207      26.951  23.328  -2.484  3.00  1.00            
ATOM   1555   OG SER A 207      28.163  23.337  -3.226  3.00  1.00            
ATOM   1556    C SER A 207      27.910  21.993  -0.690  3.00  1.00            
ATOM   1557    O SER A 207      28.142  20.980  -0.031  3.00  1.00            
ATOM   1558    N GLY A 208      28.612  23.133  -0.547  3.00  1.00            
ATOM   1559   CA GLY A 208      29.631  23.195   0.453  3.00  1.00            
ATOM   1560    C GLY A 208      28.936  22.915   1.745  3.00  1.00            
ATOM   1561    O GLY A 208      29.444  22.174   2.585  3.00  1.00            
ATOM   1562    N GLY A 209      27.735  23.498   1.936  1.00  1.00            
ATOM   1563   CA GLY A 209      27.011  23.213   3.139  1.00  1.00            
ATOM   1564    C GLY A 209      25.843  24.150   3.239  1.00  1.00            
ATOM   1565    O GLY A 209      25.767  25.152   2.529  1.00  1.00            
ATOM   1566    N CYS A 210      24.887  23.817   4.135  4.00  1.00            
ATOM   1567   CA CYS A 210      23.725  24.626   4.385  4.00  1.00            
ATOM   1568   CB CYS A 210      22.440  24.124   3.705  4.00  1.00            
ATOM   1569   SG CYS A 210      22.474  24.337   1.901  4.00  1.00            
ATOM   1570    C CYS A 210      23.497  24.584   5.857  4.00  1.00            
ATOM   1571    O CYS A 210      24.436  24.407   6.633  4.00  1.00            
ATOM   1572    N GLN A 211      22.234  24.781   6.282  4.00  1.00            
ATOM   1573   CA GLN A 211      21.928  24.759   7.681  4.00  1.00            
ATOM   1574   CB GLN A 211      21.487  26.125   8.231  4.00  1.00            
ATOM   1575   CG GLN A 211      22.578  27.193   8.126  4.00  1.00            
ATOM   1576   CD GLN A 211      22.679  27.619   6.670  4.00  1.00            
ATOM   1577  OE1 GLN A 211      23.757  27.611   6.079  4.00  1.00            
ATOM   1578  NE2 GLN A 211      21.519  28.009   6.076  4.00  1.00            
ATOM   1579    C GLN A 211      20.810  23.789   7.897  4.00  1.00            
ATOM   1580    O GLN A 211      20.177  23.344   6.941  4.00  1.00            
ATOM   1581    N ALA A 212      20.554  23.405   9.169  4.00  1.00            
ATOM   1582   CA ALA A 212      19.501  22.454   9.391  4.00  1.00            
ATOM   1583   CB ALA A 212      19.967  20.993   9.276  4.00  1.00            
ATOM   1584    C ALA A 212      18.930  22.619  10.747  4.00  1.00            
ATOM   1585    O ALA A 212      19.531  23.215  11.641  4.00  1.00            
ATOM   1586    N ILE A 213      17.706  22.084  10.901  4.00  1.00            
ATOM   1587   CA ILE A 213      17.030  22.117  12.154  4.00  1.00            
ATOM   1588   CB ILE A 213      15.779  22.941  12.145  4.00  1.00            
ATOM   1589  CG1 ILE A 213      16.091  24.388  11.744  4.00  1.00            
ATOM   1590  CG2 ILE A 213      15.125  22.816  13.530  4.00  1.00            
ATOM   1591  CD1 ILE A 213      14.842  25.220  11.454  4.00  1.00            
ATOM   1592    C ILE A 213      16.601  20.726  12.443  4.00  1.00            
ATOM   1593    O ILE A 213      16.197  19.989  11.544  4.00  1.00            
ATOM   1594    N VAL A 214      16.709  20.314  13.715  4.00  1.00            
ATOM   1595   CA VAL A 214      16.232  19.015  14.054  4.00  1.00            
ATOM   1596   CB VAL A 214      17.117  18.306  15.039  4.00  1.00            
ATOM   1597  CG1 VAL A 214      16.471  16.958  15.401  4.00  1.00            
ATOM   1598  CG2 VAL A 214      18.535  18.202  14.457  4.00  1.00            
ATOM   1599    C VAL A 214      14.940  19.253  14.769  4.00  1.00            
ATOM   1600    O VAL A 214      14.944  19.672  15.926  4.00  1.00            
ATOM   1601    N ASP A 215      13.791  18.994  14.110  1.00  1.00            
ATOM   1602   CA ASP A 215      12.551  19.265  14.779  1.00  1.00            
ATOM   1603   CB ASP A 215      11.810  20.508  14.249  1.00  1.00            
ATOM   1604   CG ASP A 215      12.485  21.751  14.822  1.00  1.00            
ATOM   1605  OD1 ASP A 215      13.306  21.600  15.764  1.00  1.00            
ATOM   1606  OD2 ASP A 215      12.177  22.873  14.339  1.00  1.00            
ATOM   1607    C ASP A 215      11.615  18.086  14.681  1.00  1.00            
ATOM   1608    O ASP A 215      11.311  17.595  13.596  1.00  1.00            
ATOM   1609    N THR A 216      11.153  17.605  15.858  3.00  1.00            
ATOM   1610   CA THR A 216      10.246  16.501  16.090  3.00  1.00            
ATOM   1611   CB THR A 216      10.210  16.158  17.552  3.00  1.00            
ATOM   1612  OG1 THR A 216      11.522  15.860  18.011  3.00  1.00            
ATOM   1613  CG2 THR A 216       9.301  14.941  17.764  3.00  1.00            
ATOM   1614    C THR A 216       8.858  16.855  15.663  3.00  1.00            
ATOM   1615    O THR A 216       8.112  16.006  15.181  3.00  1.00            
ATOM   1616    N GLY A 217       8.455  18.124  15.838  3.00  1.00            
ATOM   1617   CA GLY A 217       7.098  18.467  15.533  3.00  1.00            
ATOM   1618    C GLY A 217       6.841  18.176  14.090  3.00  1.00            
ATOM   1619    O GLY A 217       5.777  17.676  13.730  3.00  1.00            
ATOM   1620    N THR A 218       7.823  18.481  13.223  1.00  1.00            
ATOM   1621   CA THR A 218       7.660  18.300  11.809  1.00  1.00            
ATOM   1622   CB THR A 218       8.755  18.968  11.023  1.00  1.00            
ATOM   1623  OG1 THR A 218       8.774  20.361  11.296  1.00  1.00            
ATOM   1624  CG2 THR A 218       8.536  18.712   9.524  1.00  1.00            
ATOM   1625    C THR A 218       7.731  16.832  11.464  1.00  1.00            
ATOM   1626    O THR A 218       8.625  16.116  11.911  1.00  1.00            
ATOM   1627    N SER A 219       6.743  16.350  10.674  1.00  1.00            
ATOM   1628   CA SER A 219       6.635  14.992  10.191  1.00  1.00            
ATOM   1629   CB SER A 219       5.211  14.697   9.692  1.00  1.00            
ATOM   1630   OG SER A 219       4.807  15.706   8.777  1.00  1.00            
ATOM   1631    C SER A 219       7.601  14.696   9.076  1.00  1.00            
ATOM   1632    O SER A 219       8.254  13.654   9.088  1.00  1.00            
ATOM   1633    N LEU A 220       7.745  15.602   8.083  1.00  1.00            
ATOM   1634   CA LEU A 220       8.542  15.247   6.936  1.00  1.00            
ATOM   1635   CB LEU A 220       7.786  15.341   5.597  1.00  1.00            
ATOM   1636   CG LEU A 220       6.702  14.262   5.406  1.00  1.00            
ATOM   1637  CD1 LEU A 220       5.571  14.402   6.437  1.00  1.00            
ATOM   1638  CD2 LEU A 220       6.180  14.256   3.959  1.00  1.00            
ATOM   1639    C LEU A 220       9.774  16.097   6.809  1.00  1.00            
ATOM   1640    O LEU A 220       9.907  17.129   7.466  1.00  1.00            
ATOM   1641    N LEU A 221      10.726  15.644   5.952  4.00  1.00            
ATOM   1642   CA LEU A 221      11.947  16.361   5.691  4.00  1.00            
ATOM   1643   CB LEU A 221      13.085  15.510   5.103  4.00  1.00            
ATOM   1644   CG LEU A 221      13.690  14.530   6.126  4.00  1.00            
ATOM   1645  CD1 LEU A 221      12.665  13.475   6.572  4.00  1.00            
ATOM   1646  CD2 LEU A 221      15.003  13.919   5.610  4.00  1.00            
ATOM   1647    C LEU A 221      11.632  17.471   4.744  4.00  1.00            
ATOM   1648    O LEU A 221      11.156  17.246   3.633  4.00  1.00            
ATOM   1649    N THR A 222      11.899  18.717   5.186  4.00  1.00            
ATOM   1650   CA THR A 222      11.637  19.873   4.385  4.00  1.00            
ATOM   1651   CB THR A 222      10.960  20.981   5.145  4.00  1.00            
ATOM   1652  OG1 THR A 222       9.761  20.493   5.729  4.00  1.00            
ATOM   1653  CG2 THR A 222      10.611  22.126   4.179  4.00  1.00            
ATOM   1654    C THR A 222      12.966  20.350   3.918  4.00  1.00            
ATOM   1655    O THR A 222      14.006  19.920   4.415  4.00  1.00            
ATOM   1656    N GLY A 223      12.958  21.227   2.906  4.00  1.00            
ATOM   1657   CA GLY A 223      14.166  21.775   2.385  4.00  1.00            
ATOM   1658    C GLY A 223      13.727  22.953   1.586  4.00  1.00            
ATOM   1659    O GLY A 223      12.566  23.351   1.652  4.00  1.00            
ATOM   1660    N PRO A 224      14.609  23.521   0.823  1.00  1.00            
ATOM   1661   CA PRO A 224      14.222  24.630   0.002  1.00  1.00            
ATOM   1662   CD PRO A 224      16.015  23.558   1.168  1.00  1.00            
ATOM   1663   CB PRO A 224      15.521  25.349  -0.378  1.00  1.00            
ATOM   1664   CG PRO A 224      16.643  24.377   0.032  1.00  1.00            
ATOM   1665    C PRO A 224      13.439  24.071  -1.136  1.00  1.00            
ATOM   1666    O PRO A 224      13.634  22.901  -1.460  1.00  1.00            
ATOM   1667    N THR A 225      12.555  24.871  -1.756  2.00  1.00            
ATOM   1668   CA THR A 225      11.739  24.374  -2.826  2.00  1.00            
ATOM   1669   CB THR A 225      10.833  25.424  -3.397  2.00  1.00            
ATOM   1670  OG1 THR A 225       9.970  25.938  -2.393  2.00  1.00            
ATOM   1671  CG2 THR A 225      10.007  24.794  -4.533  2.00  1.00            
ATOM   1672    C THR A 225      12.641  23.944  -3.936  2.00  1.00            
ATOM   1673    O THR A 225      12.449  22.885  -4.532  2.00  1.00            
ATOM   1674    N SER A 226      13.674  24.755  -4.226  2.00  1.00            
ATOM   1675   CA SER A 226      14.532  24.453  -5.332  2.00  1.00            
ATOM   1676   CB SER A 226      15.700  25.446  -5.468  2.00  1.00            
ATOM   1677   OG SER A 226      16.570  25.349  -4.350  2.00  1.00            
ATOM   1678    C SER A 226      15.118  23.080  -5.133  2.00  1.00            
ATOM   1679    O SER A 226      14.981  22.212  -5.994  2.00  1.00            
ATOM   1680    N ALA A 227      15.766  22.841  -3.976  2.00  1.00            
ATOM   1681   CA ALA A 227      16.454  21.605  -3.717  2.00  1.00            
ATOM   1682   CB ALA A 227      17.275  21.647  -2.416  2.00  1.00            
ATOM   1683    C ALA A 227      15.552  20.421  -3.607  2.00  1.00            
ATOM   1684    O ALA A 227      15.813  19.384  -4.213  2.00  1.00            
ATOM   1685    N ILE A 228      14.447  20.542  -2.853  2.00  1.00            
ATOM   1686   CA ILE A 228      13.617  19.396  -2.616  2.00  1.00            
ATOM   1687   CB ILE A 228      12.420  19.705  -1.765  2.00  1.00            
ATOM   1688  CG1 ILE A 228      12.866  20.124  -0.355  2.00  1.00            
ATOM   1689  CG2 ILE A 228      11.501  18.475  -1.775  2.00  1.00            
ATOM   1690  CD1 ILE A 228      13.651  19.035   0.374  2.00  1.00            
ATOM   1691    C ILE A 228      13.116  18.916  -3.942  2.00  1.00            
ATOM   1692    O ILE A 228      13.019  17.715  -4.184  2.00  1.00            
ATOM   1693    N ALA A 229      12.780  19.843  -4.854  2.00  1.00            
ATOM   1694   CA ALA A 229      12.253  19.418  -6.116  2.00  1.00            
ATOM   1695   CB ALA A 229      11.914  20.594  -7.049  2.00  1.00            
ATOM   1696    C ALA A 229      13.266  18.565  -6.823  2.00  1.00            
ATOM   1697    O ALA A 229      12.920  17.532  -7.394  2.00  1.00            
ATOM   1698    N ASN A 230      14.551  18.967  -6.784  2.00  1.00            
ATOM   1699   CA ASN A 230      15.601  18.258  -7.469  2.00  1.00            
ATOM   1700   CB ASN A 230      16.958  18.946  -7.223  2.00  1.00            
ATOM   1701   CG ASN A 230      18.044  18.286  -8.054  2.00  1.00            
ATOM   1702  OD1 ASN A 230      18.293  18.680  -9.193  2.00  1.00            
ATOM   1703  ND2 ASN A 230      18.725  17.268  -7.462  2.00  1.00            
ATOM   1704    C ASN A 230      15.664  16.875  -6.922  2.00  1.00            
ATOM   1705    O ASN A 230      15.717  15.900  -7.669  2.00  1.00            
ATOM   1706    N ILE A 231      15.633  16.759  -5.585  2.00  1.00            
ATOM   1707   CA ILE A 231      15.756  15.478  -4.964  2.00  1.00            
ATOM   1708   CB ILE A 231      15.940  15.575  -3.477  2.00  1.00            
ATOM   1709  CG1 ILE A 231      16.541  14.274  -2.933  2.00  1.00            
ATOM   1710  CG2 ILE A 231      14.601  15.945  -2.824  2.00  1.00            
ATOM   1711  CD1 ILE A 231      17.102  14.438  -1.524  2.00  1.00            
ATOM   1712    C ILE A 231      14.554  14.645  -5.289  2.00  1.00            
ATOM   1713    O ILE A 231      14.684  13.463  -5.602  2.00  1.00            
ATOM   1714    N GLN A 232      13.347  15.244  -5.256  2.00  1.00            
ATOM   1715   CA GLN A 232      12.158  14.482  -5.523  2.00  1.00            
ATOM   1716   CB GLN A 232      10.865  15.307  -5.559  2.00  1.00            
ATOM   1717   CG GLN A 232       9.638  14.443  -5.865  2.00  1.00            
ATOM   1718   CD GLN A 232       8.480  15.360  -6.232  2.00  1.00            
ATOM   1719  OE1 GLN A 232       7.354  15.173  -5.775  2.00  1.00            
ATOM   1720  NE2 GLN A 232       8.759  16.371  -7.098  2.00  1.00            
ATOM   1721    C GLN A 232      12.303  13.931  -6.901  2.00  1.00            
ATOM   1722    O GLN A 232      11.907  12.800  -7.177  2.00  1.00            
ATOM   1723    N SER A 233      12.892  14.727  -7.808  2.00  1.00            
ATOM   1724   CA SER A 233      13.005  14.305  -9.168  2.00  1.00            
ATOM   1725   CB SER A 233      13.755  15.316 -10.050  2.00  1.00            
ATOM   1726   OG SER A 233      13.829  14.838 -11.384  2.00  1.00            
ATOM   1727    C SER A 233      13.758  13.009  -9.211  2.00  1.00            
ATOM   1728    O SER A 233      13.324  12.055  -9.855  2.00  1.00            
ATOM   1729    N ASP A 234      14.893  12.934  -8.490  2.00  1.00            
ATOM   1730   CA ASP A 234      15.753  11.785  -8.519  2.00  1.00            
ATOM   1731   CB ASP A 234      17.045  12.035  -7.730  2.00  1.00            
ATOM   1732   CG ASP A 234      17.779  13.139  -8.484  2.00  1.00            
ATOM   1733  OD1 ASP A 234      17.521  13.283  -9.710  2.00  1.00            
ATOM   1734  OD2 ASP A 234      18.594  13.858  -7.848  2.00  1.00            
ATOM   1735    C ASP A 234      15.037  10.577  -7.958  2.00  1.00            
ATOM   1736    O ASP A 234      15.174   9.479  -8.495  2.00  1.00            
ATOM   1737    N ILE A 235      14.242  10.734  -6.875  2.00  1.00            
ATOM   1738   CA ILE A 235      13.565   9.602  -6.283  2.00  1.00            
ATOM   1739   CB ILE A 235      12.832   9.925  -5.005  2.00  1.00            
ATOM   1740  CG1 ILE A 235      12.488   8.643  -4.218  2.00  1.00            
ATOM   1741  CG2 ILE A 235      11.611  10.787  -5.351  2.00  1.00            
ATOM   1742  CD1 ILE A 235      11.503   7.700  -4.909  2.00  1.00            
ATOM   1743    C ILE A 235      12.595   9.058  -7.287  2.00  1.00            
ATOM   1744    O ILE A 235      12.491   7.844  -7.456  2.00  1.00            
ATOM   1745    N GLY A 236      11.889   9.935  -8.029  3.00  1.00            
ATOM   1746   CA GLY A 236      10.929   9.417  -8.963  3.00  1.00            
ATOM   1747    C GLY A 236       9.547   9.815  -8.540  3.00  1.00            
ATOM   1748    O GLY A 236       8.570   9.432  -9.181  3.00  1.00            
ATOM   1749    N ALA A 237       9.412  10.598  -7.453  1.00  1.00            
ATOM   1750   CA ALA A 237       8.091  11.010  -7.071  1.00  1.00            
ATOM   1751   CB ALA A 237       8.044  11.874  -5.798  1.00  1.00            
ATOM   1752    C ALA A 237       7.552  11.827  -8.194  1.00  1.00            
ATOM   1753    O ALA A 237       8.300  12.514  -8.889  1.00  1.00            
ATOM   1754    N SER A 238       6.225  11.755  -8.415  1.00  1.00            
ATOM   1755   CA SER A 238       5.656  12.485  -9.508  1.00  1.00            
ATOM   1756   CB SER A 238       5.248  11.590 -10.693  1.00  1.00            
ATOM   1757   OG SER A 238       4.235  10.677 -10.293  1.00  1.00            
ATOM   1758    C SER A 238       4.421  13.175  -9.034  1.00  1.00            
ATOM   1759    O SER A 238       3.834  12.803  -8.021  1.00  1.00            
ATOM   1760    N GLU A 239       4.008  14.231  -9.764  1.00  1.00            
ATOM   1761   CA GLU A 239       2.798  14.902  -9.405  1.00  1.00            
ATOM   1762   CB GLU A 239       2.570  16.229 -10.150  1.00  1.00            
ATOM   1763   CG GLU A 239       3.607  17.299  -9.793  1.00  1.00            
ATOM   1764   CD GLU A 239       3.238  18.585 -10.519  1.00  1.00            
ATOM   1765  OE1 GLU A 239       2.017  18.803 -10.742  1.00  1.00            
ATOM   1766  OE2 GLU A 239       4.169  19.369 -10.848  1.00  1.00            
ATOM   1767    C GLU A 239       1.708  13.956  -9.762  1.00  1.00            
ATOM   1768    O GLU A 239       1.808  13.216 -10.738  1.00  1.00            
ATOM   1769    N ASN A 240       0.633  13.943  -8.960  1.00  1.00            
ATOM   1770   CA ASN A 240      -0.408  12.999  -9.216  1.00  1.00            
ATOM   1771   CB ASN A 240      -0.734  12.115  -8.002  1.00  1.00            
ATOM   1772   CG ASN A 240      -1.498  10.894  -8.496  1.00  1.00            
ATOM   1773  OD1 ASN A 240      -1.673  10.696  -9.696  1.00  1.00            
ATOM   1774  ND2 ASN A 240      -1.972  10.053  -7.540  1.00  1.00            
ATOM   1775    C ASN A 240      -1.627  13.786  -9.546  1.00  1.00            
ATOM   1776    O ASN A 240      -1.573  15.011  -9.648  1.00  1.00            
ATOM   1777    N SER A 241      -2.756  13.083  -9.762  3.00  1.00            
ATOM   1778   CA SER A 241      -3.973  13.763 -10.068  3.00  1.00            
ATOM   1779   CB SER A 241      -5.185  12.817 -10.161  3.00  1.00            
ATOM   1780   OG SER A 241      -5.403  12.157  -8.922  3.00  1.00            
ATOM   1781    C SER A 241      -4.200  14.704  -8.940  3.00  1.00            
ATOM   1782    O SER A 241      -4.380  15.904  -9.141  3.00  1.00            
ATOM   1783    N ASP A 242      -4.177  14.178  -7.706  3.00  1.00            
ATOM   1784   CA ASP A 242      -4.236  15.066  -6.595  3.00  1.00            
ATOM   1785   CB ASP A 242      -4.700  14.407  -5.282  3.00  1.00            
ATOM   1786   CG ASP A 242      -3.725  13.295  -4.923  3.00  1.00            
ATOM   1787  OD1 ASP A 242      -3.328  12.533  -5.845  3.00  1.00            
ATOM   1788  OD2 ASP A 242      -3.366  13.193  -3.720  3.00  1.00            
ATOM   1789    C ASP A 242      -2.826  15.538  -6.444  3.00  1.00            
ATOM   1790    O ASP A 242      -1.916  15.010  -7.079  3.00  1.00            
ATOM   1791    N GLY A 243      -2.614  16.566  -5.611  1.00  1.00            
ATOM   1792   CA GLY A 243      -1.318  17.157  -5.433  1.00  1.00            
ATOM   1793    C GLY A 243      -0.355  16.189  -4.816  1.00  1.00            
ATOM   1794    O GLY A 243       0.838  16.226  -5.118  1.00  1.00            
ATOM   1795    N GLU A 244      -0.849  15.302  -3.930  1.00  1.00            
ATOM   1796   CA GLU A 244      -0.001  14.460  -3.129  1.00  1.00            
ATOM   1797   CB GLU A 244      -0.765  13.442  -2.266  1.00  1.00            
ATOM   1798   CG GLU A 244      -1.691  14.099  -1.234  1.00  1.00            
ATOM   1799   CD GLU A 244      -0.881  14.952  -0.258  1.00  1.00            
ATOM   1800  OE1 GLU A 244       0.320  15.225  -0.523  1.00  1.00            
ATOM   1801  OE2 GLU A 244      -1.472  15.350   0.782  1.00  1.00            
ATOM   1802    C GLU A 244       1.033  13.760  -3.945  1.00  1.00            
ATOM   1803    O GLU A 244       0.797  13.312  -5.067  1.00  1.00            
ATOM   1804    N MET A 245       2.241  13.691  -3.353  1.00  1.00            
ATOM   1805   CA MET A 245       3.420  13.109  -3.920  1.00  1.00            
ATOM   1806   CB MET A 245       4.647  13.354  -3.031  1.00  1.00            
ATOM   1807   CG MET A 245       4.941  14.844  -2.846  1.00  1.00            
ATOM   1808   SD MET A 245       5.973  15.240  -1.403  1.00  1.00            
ATOM   1809   CE MET A 245       4.607  15.163  -0.206  1.00  1.00            
ATOM   1810    C MET A 245       3.190  11.634  -3.982  1.00  1.00            
ATOM   1811    O MET A 245       2.465  11.081  -3.156  1.00  1.00            
ATOM   1812    N VAL A 246       3.779  10.957  -4.989  4.00  1.00            
ATOM   1813   CA VAL A 246       3.574   9.541  -5.070  4.00  1.00            
ATOM   1814   CB VAL A 246       2.423   9.161  -5.954  4.00  1.00            
ATOM   1815  CG1 VAL A 246       1.130   9.725  -5.341  4.00  1.00            
ATOM   1816  CG2 VAL A 246       2.713   9.658  -7.381  4.00  1.00            
ATOM   1817    C VAL A 246       4.788   8.901  -5.646  4.00  1.00            
ATOM   1818    O VAL A 246       5.546   9.524  -6.389  4.00  1.00            
ATOM   1819    N ILE A 247       5.008   7.620  -5.290  4.00  1.00            
ATOM   1820   CA ILE A 247       6.144   6.923  -5.805  4.00  1.00            
ATOM   1821   CB ILE A 247       7.336   7.028  -4.897  4.00  1.00            
ATOM   1822  CG1 ILE A 247       7.654   8.504  -4.614  4.00  1.00            
ATOM   1823  CG2 ILE A 247       8.522   6.282  -5.536  4.00  1.00            
ATOM   1824  CD1 ILE A 247       8.625   8.694  -3.451  4.00  1.00            
ATOM   1825    C ILE A 247       5.796   5.469  -5.896  4.00  1.00            
ATOM   1826    O ILE A 247       4.869   5.002  -5.235  4.00  1.00            
ATOM   1827    N SER A 248       6.518   4.714  -6.752  1.00  1.00            
ATOM   1828   CA SER A 248       6.302   3.299  -6.786  1.00  1.00            
ATOM   1829   CB SER A 248       6.968   2.591  -7.977  1.00  1.00            
ATOM   1830   OG SER A 248       8.379   2.680  -7.856  1.00  1.00            
ATOM   1831    C SER A 248       6.953   2.766  -5.545  1.00  1.00            
ATOM   1832    O SER A 248       8.021   3.229  -5.146  1.00  1.00            
ATOM   1833    N CYS A 249       6.304   1.786  -4.888  3.00  1.00            
ATOM   1834   CA CYS A 249       6.803   1.163  -3.690  3.00  1.00            
ATOM   1835   CB CYS A 249       5.789   0.176  -3.085  3.00  1.00            
ATOM   1836   SG CYS A 249       6.393  -0.629  -1.572  3.00  1.00            
ATOM   1837    C CYS A 249       8.021   0.374  -4.049  3.00  1.00            
ATOM   1838    O CYS A 249       8.943   0.245  -3.245  3.00  1.00            
ATOM   1839    N SER A 250       8.058  -0.169  -5.283  2.00  1.00            
ATOM   1840   CA SER A 250       9.165  -0.970  -5.735  2.00  1.00            
ATOM   1841   CB SER A 250       9.032  -1.431  -7.198  2.00  1.00            
ATOM   1842   OG SER A 250       7.981  -2.377  -7.327  2.00  1.00            
ATOM   1843    C SER A 250      10.383  -0.102  -5.646  2.00  1.00            
ATOM   1844    O SER A 250      11.506  -0.593  -5.551  2.00  1.00            
ATOM   1845    N SER A 251      10.173   1.228  -5.651  2.00  1.00            
ATOM   1846   CA SER A 251      11.234   2.183  -5.573  2.00  1.00            
ATOM   1847   CB SER A 251      10.725   3.634  -5.635  2.00  1.00            
ATOM   1848   OG SER A 251      11.814   4.540  -5.553  2.00  1.00            
ATOM   1849    C SER A 251      11.958   1.991  -4.279  2.00  1.00            
ATOM   1850    O SER A 251      13.131   2.340  -4.164  2.00  1.00            
ATOM   1851    N ILE A 252      11.289   1.403  -3.271  2.00  1.00            
ATOM   1852   CA ILE A 252      11.938   1.261  -2.000  2.00  1.00            
ATOM   1853   CB ILE A 252      11.024   0.667  -0.946  2.00  1.00            
ATOM   1854  CG1 ILE A 252      11.620   0.795   0.472  2.00  1.00            
ATOM   1855  CG2 ILE A 252      10.643  -0.769  -1.343  2.00  1.00            
ATOM   1856  CD1 ILE A 252      12.888  -0.019   0.728  2.00  1.00            
ATOM   1857    C ILE A 252      13.159   0.419  -2.171  2.00  1.00            
ATOM   1858    O ILE A 252      14.246   0.798  -1.737  2.00  1.00            
ATOM   1859    N ASP A 253      13.026  -0.740  -2.836  2.00  1.00            
ATOM   1860   CA ASP A 253      14.154  -1.600  -2.997  2.00  1.00            
ATOM   1861   CB ASP A 253      13.767  -2.981  -3.550  2.00  1.00            
ATOM   1862   CG ASP A 253      14.932  -3.928  -3.310  2.00  1.00            
ATOM   1863  OD1 ASP A 253      16.055  -3.636  -3.800  2.00  1.00            
ATOM   1864  OD2 ASP A 253      14.715  -4.953  -2.608  2.00  1.00            
ATOM   1865    C ASP A 253      15.114  -0.961  -3.942  2.00  1.00            
ATOM   1866    O ASP A 253      16.329  -1.021  -3.756  2.00  1.00            
ATOM   1867    N SER A 254      14.564  -0.316  -4.983  2.00  1.00            
ATOM   1868   CA SER A 254      15.342   0.228  -6.050  2.00  1.00            
ATOM   1869   CB SER A 254      14.473   0.752  -7.208  2.00  1.00            
ATOM   1870   OG SER A 254      13.708  -0.305  -7.766  2.00  1.00            
ATOM   1871    C SER A 254      16.200   1.372  -5.627  2.00  1.00            
ATOM   1872    O SER A 254      17.340   1.487  -6.076  2.00  1.00            
ATOM   1873    N LEU A 255      15.700   2.248  -4.739  1.00  1.00            
ATOM   1874   CA LEU A 255      16.440   3.457  -4.557  1.00  1.00            
ATOM   1875   CB LEU A 255      15.567   4.669  -4.198  1.00  1.00            
ATOM   1876   CG LEU A 255      16.333   6.002  -4.280  1.00  1.00            
ATOM   1877  CD1 LEU A 255      16.768   6.299  -5.726  1.00  1.00            
ATOM   1878  CD2 LEU A 255      15.525   7.156  -3.674  1.00  1.00            
ATOM   1879    C LEU A 255      17.549   3.354  -3.543  1.00  1.00            
ATOM   1880    O LEU A 255      17.487   2.623  -2.558  1.00  1.00            
ATOM   1881    N PRO A 256      18.594   4.097  -3.860  1.00  1.00            
ATOM   1882   CA PRO A 256      19.785   4.178  -3.036  1.00  1.00            
ATOM   1883   CD PRO A 256      18.928   4.226  -5.272  1.00  1.00            
ATOM   1884   CB PRO A 256      20.898   4.691  -3.947  1.00  1.00            
ATOM   1885   CG PRO A 256      20.462   4.250  -5.352  1.00  1.00            
ATOM   1886    C PRO A 256      19.516   5.095  -1.884  1.00  1.00            
ATOM   1887    O PRO A 256      18.490   5.772  -1.886  1.00  1.00            
ATOM   1888    N ASP A 257      20.426   5.130  -0.893  1.00  1.00            
ATOM   1889   CA ASP A 257      20.227   5.934   0.277  1.00  1.00            
ATOM   1890   CB ASP A 257      21.117   5.514   1.458  1.00  1.00            
ATOM   1891   CG ASP A 257      20.671   4.141   1.937  1.00  1.00            
ATOM   1892  OD1 ASP A 257      19.839   3.505   1.235  1.00  1.00            
ATOM   1893  OD2 ASP A 257      21.154   3.710   3.018  1.00  1.00            
ATOM   1894    C ASP A 257      20.562   7.362  -0.007  1.00  1.00            
ATOM   1895    O ASP A 257      21.182   7.688  -1.017  1.00  1.00            
ATOM   1896    N ILE A 258      20.113   8.255   0.903  4.00  1.00            
ATOM   1897   CA ILE A 258      20.481   9.637   0.839  4.00  1.00            
ATOM   1898   CB ILE A 258      19.351  10.612   1.010  4.00  1.00            
ATOM   1899  CG1 ILE A 258      19.853  12.026   0.677  4.00  1.00            
ATOM   1900  CG2 ILE A 258      18.754  10.464   2.420  4.00  1.00            
ATOM   1901  CD1 ILE A 258      18.737  13.053   0.499  4.00  1.00            
ATOM   1902    C ILE A 258      21.448   9.795   1.960  4.00  1.00            
ATOM   1903    O ILE A 258      21.188   9.393   3.093  4.00  1.00            
ATOM   1904    N VAL A 259      22.628  10.345   1.645  4.00  1.00            
ATOM   1905   CA VAL A 259      23.679  10.295   2.605  4.00  1.00            
ATOM   1906   CB VAL A 259      25.027  10.665   2.044  4.00  1.00            
ATOM   1907  CG1 VAL A 259      25.393   9.647   0.950  4.00  1.00            
ATOM   1908  CG2 VAL A 259      25.014  12.128   1.574  4.00  1.00            
ATOM   1909    C VAL A 259      23.507  11.079   3.871  4.00  1.00            
ATOM   1910    O VAL A 259      23.531  10.504   4.958  4.00  1.00            
ATOM   1911    N PHE A 260      23.287  12.401   3.780  4.00  1.00            
ATOM   1912   CA PHE A 260      23.316  13.204   4.967  4.00  1.00            
ATOM   1913   CB PHE A 260      22.325  12.762   6.055  4.00  1.00            
ATOM   1914   CG PHE A 260      20.976  13.259   5.668  4.00  1.00            
ATOM   1915  CD1 PHE A 260      20.259  12.660   4.658  4.00  1.00            
ATOM   1916  CD2 PHE A 260      20.423  14.326   6.338  4.00  1.00            
ATOM   1917  CE1 PHE A 260      19.012  13.129   4.317  4.00  1.00            
ATOM   1918  CE2 PHE A 260      19.177  14.798   6.002  4.00  1.00            
ATOM   1919   CZ PHE A 260      18.469  14.198   4.989  4.00  1.00            
ATOM   1920    C PHE A 260      24.696  13.189   5.552  4.00  1.00            
ATOM   1921    O PHE A 260      25.242  12.135   5.872  4.00  1.00            
ATOM   1922    N THR A 261      25.316  14.384   5.686  4.00  1.00            
ATOM   1923   CA THR A 261      26.606  14.456   6.311  4.00  1.00            
ATOM   1924   CB THR A 261      27.759  14.477   5.346  4.00  1.00            
ATOM   1925  OG1 THR A 261      28.992  14.552   6.049  4.00  1.00            
ATOM   1926  CG2 THR A 261      27.595  15.632   4.356  4.00  1.00            
ATOM   1927    C THR A 261      26.657  15.622   7.265  4.00  1.00            
ATOM   1928    O THR A 261      26.447  16.766   6.867  4.00  1.00            
ATOM   1929    N ILE A 262      26.921  15.347   8.570  4.00  1.00            
ATOM   1930   CA ILE A 262      26.994  16.385   9.569  4.00  1.00            
ATOM   1931   CB ILE A 262      25.876  16.289  10.584  4.00  1.00            
ATOM   1932  CG1 ILE A 262      25.818  17.511  11.514  4.00  1.00            
ATOM   1933  CG2 ILE A 262      25.990  14.949  11.324  4.00  1.00            
ATOM   1934  CD1 ILE A 262      26.979  17.610  12.502  4.00  1.00            
ATOM   1935    C ILE A 262      28.335  16.318  10.239  4.00  1.00            
ATOM   1936    O ILE A 262      28.672  15.337  10.900  4.00  1.00            
ATOM   1937    N ASP A 263      29.138  17.389  10.055  3.00  1.00            
ATOM   1938   CA ASP A 263      30.424  17.570  10.676  3.00  1.00            
ATOM   1939   CB ASP A 263      30.331  18.124  12.107  3.00  1.00            
ATOM   1940   CG ASP A 263      29.921  19.589  11.975  3.00  1.00            
ATOM   1941  OD1 ASP A 263      30.077  20.139  10.850  3.00  1.00            
ATOM   1942  OD2 ASP A 263      29.451  20.178  12.984  3.00  1.00            
ATOM   1943    C ASP A 263      31.221  16.301  10.634  3.00  1.00            
ATOM   1944    O ASP A 263      31.704  15.829  11.662  3.00  1.00            
ATOM   1945    N GLY A 264      31.376  15.715   9.429  3.00  1.00            
ATOM   1946   CA GLY A 264      32.243  14.581   9.269  3.00  1.00            
ATOM   1947    C GLY A 264      31.551  13.263   9.468  3.00  1.00            
ATOM   1948    O GLY A 264      32.226  12.240   9.563  3.00  1.00            
ATOM   1949    N VAL A 265      30.206  13.215   9.548  4.00  1.00            
ATOM   1950   CA VAL A 265      29.623  11.904   9.677  4.00  1.00            
ATOM   1951   CB VAL A 265      28.937  11.641  10.988  4.00  1.00            
ATOM   1952  CG1 VAL A 265      27.746  12.597  11.124  4.00  1.00            
ATOM   1953  CG2 VAL A 265      28.531  10.158  11.034  4.00  1.00            
ATOM   1954    C VAL A 265      28.608  11.720   8.595  4.00  1.00            
ATOM   1955    O VAL A 265      28.002  12.683   8.127  4.00  1.00            
ATOM   1956    N GLN A 266      28.416  10.459   8.151  4.00  1.00            
ATOM   1957   CA GLN A 266      27.453  10.176   7.123  4.00  1.00            
ATOM   1958   CB GLN A 266      27.942   9.225   6.013  4.00  1.00            
ATOM   1959   CG GLN A 266      29.030   9.791   5.103  4.00  1.00            
ATOM   1960   CD GLN A 266      29.291   8.747   4.025  4.00  1.00            
ATOM   1961  OE1 GLN A 266      28.503   7.820   3.839  4.00  1.00            
ATOM   1962  NE2 GLN A 266      30.423   8.899   3.288  4.00  1.00            
ATOM   1963    C GLN A 266      26.290   9.480   7.765  4.00  1.00            
ATOM   1964    O GLN A 266      26.484   8.660   8.661  4.00  1.00            
ATOM   1965    N TYR A 267      25.038   9.792   7.347  4.00  1.00            
ATOM   1966   CA TYR A 267      23.984   9.182   8.103  4.00  1.00            
ATOM   1967   CB TYR A 267      22.582   9.756   7.830  4.00  1.00            
ATOM   1968   CG TYR A 267      21.721   9.213   8.922  4.00  1.00            
ATOM   1969  CD1 TYR A 267      21.776   9.769  10.180  4.00  1.00            
ATOM   1970  CD2 TYR A 267      20.865   8.157   8.710  4.00  1.00            
ATOM   1971  CE1 TYR A 267      20.997   9.283  11.203  4.00  1.00            
ATOM   1972  CE2 TYR A 267      20.082   7.663   9.728  4.00  1.00            
ATOM   1973   CZ TYR A 267      20.146   8.228  10.981  4.00  1.00            
ATOM   1974   OH TYR A 267      19.349   7.728  12.034  4.00  1.00            
ATOM   1975    C TYR A 267      23.900   7.674   7.926  4.00  1.00            
ATOM   1976    O TYR A 267      24.231   7.016   8.911  4.00  1.00            
ATOM   1977    N PRO A 268      23.529   6.985   6.835  4.00  1.00            
ATOM   1978   CA PRO A 268      22.650   7.413   5.748  4.00  1.00            
ATOM   1979   CD PRO A 268      24.437   5.943   6.384  4.00  1.00            
ATOM   1980   CB PRO A 268      23.204   6.767   4.480  4.00  1.00            
ATOM   1981   CG PRO A 268      23.933   5.519   4.996  4.00  1.00            
ATOM   1982    C PRO A 268      21.203   7.025   5.961  4.00  1.00            
ATOM   1983    O PRO A 268      20.936   6.184   6.817  4.00  1.00            
ATOM   1984    N LEU A 269      20.260   7.594   5.166  4.00  1.00            
ATOM   1985   CA LEU A 269      18.857   7.249   5.236  4.00  1.00            
ATOM   1986   CB LEU A 269      17.881   8.400   4.922  4.00  1.00            
ATOM   1987   CG LEU A 269      17.842   9.544   5.948  4.00  1.00            
ATOM   1988  CD1 LEU A 269      16.779  10.586   5.557  4.00  1.00            
ATOM   1989  CD2 LEU A 269      17.657   9.017   7.378  4.00  1.00            
ATOM   1990    C LEU A 269      18.588   6.236   4.174  4.00  1.00            
ATOM   1991    O LEU A 269      19.046   6.367   3.041  4.00  1.00            
ATOM   1992    N SER A 270      17.840   5.179   4.532  1.00  1.00            
ATOM   1993   CA SER A 270      17.493   4.164   3.584  1.00  1.00            
ATOM   1994   CB SER A 270      17.233   2.803   4.257  1.00  1.00            
ATOM   1995   OG SER A 270      16.122   2.899   5.138  1.00  1.00            
ATOM   1996    C SER A 270      16.241   4.583   2.922  1.00  1.00            
ATOM   1997    O SER A 270      15.543   5.471   3.406  1.00  1.00            
ATOM   1998    N PRO A 271      15.962   3.990   1.798  2.00  1.00            
ATOM   1999   CA PRO A 271      14.776   4.274   1.055  2.00  1.00            
ATOM   2000   CD PRO A 271      16.685   2.837   1.285  2.00  1.00            
ATOM   2001   CB PRO A 271      14.889   3.434  -0.215  2.00  1.00            
ATOM   2002   CG PRO A 271      15.756   2.239   0.217  2.00  1.00            
ATOM   2003    C PRO A 271      13.650   3.807   1.917  2.00  1.00            
ATOM   2004    O PRO A 271      12.518   4.196   1.647  2.00  1.00            
ATOM   2005    N SER A 272      13.924   2.980   2.948  2.00  1.00            
ATOM   2006   CA SER A 272      12.892   2.513   3.830  2.00  1.00            
ATOM   2007   CB SER A 272      13.449   1.630   4.957  2.00  1.00            
ATOM   2008   OG SER A 272      14.101   0.493   4.409  2.00  1.00            
ATOM   2009    C SER A 272      12.250   3.700   4.476  2.00  1.00            
ATOM   2010    O SER A 272      11.048   3.919   4.336  2.00  1.00            
ATOM   2011    N ALA A 273      13.056   4.515   5.191  2.00  1.00            
ATOM   2012   CA ALA A 273      12.627   5.801   5.678  2.00  1.00            
ATOM   2013   CB ALA A 273      13.600   6.431   6.691  2.00  1.00            
ATOM   2014    C ALA A 273      12.721   6.583   4.392  2.00  1.00            
ATOM   2015    O ALA A 273      13.080   6.020   3.366  2.00  1.00            
ATOM   2016    N TYR A 274      12.354   7.864   4.319  2.00  1.00            
ATOM   2017   CA TYR A 274      12.581   8.509   3.048  2.00  1.00            
ATOM   2018   CB TYR A 274      14.075   8.417   2.615  2.00  1.00            
ATOM   2019   CG TYR A 274      14.364   8.818   1.207  2.00  1.00            
ATOM   2020  CD1 TYR A 274      14.289   7.883   0.199  2.00  1.00            
ATOM   2021  CD2 TYR A 274      14.727  10.107   0.891  2.00  1.00            
ATOM   2022  CE1 TYR A 274      14.567   8.227  -1.101  2.00  1.00            
ATOM   2023  CE2 TYR A 274      15.008  10.458  -0.409  2.00  1.00            
ATOM   2024   CZ TYR A 274      14.929   9.516  -1.408  2.00  1.00            
ATOM   2025   OH TYR A 274      15.216   9.867  -2.744  2.00  1.00            
ATOM   2026    C TYR A 274      11.621   8.014   1.991  2.00  1.00            
ATOM   2027    O TYR A 274      11.670   8.464   0.848  2.00  1.00            
ATOM   2028    N ILE A 275      10.704   7.086   2.348  4.00  1.00            
ATOM   2029   CA ILE A 275       9.583   6.723   1.507  4.00  1.00            
ATOM   2030   CB ILE A 275       9.740   5.482   0.671  4.00  1.00            
ATOM   2031  CG1 ILE A 275       9.788   4.226   1.552  4.00  1.00            
ATOM   2032  CG2 ILE A 275      10.967   5.664  -0.239  4.00  1.00            
ATOM   2033  CD1 ILE A 275       9.607   2.935   0.757  4.00  1.00            
ATOM   2034    C ILE A 275       8.543   6.395   2.525  4.00  1.00            
ATOM   2035    O ILE A 275       8.866   5.842   3.576  4.00  1.00            
ATOM   2036    N LEU A 276       7.273   6.740   2.279  4.00  1.00            
ATOM   2037   CA LEU A 276       6.312   6.372   3.271  4.00  1.00            
ATOM   2038   CB LEU A 276       5.372   7.524   3.686  4.00  1.00            
ATOM   2039   CG LEU A 276       4.325   7.138   4.753  4.00  1.00            
ATOM   2040  CD1 LEU A 276       3.173   6.290   4.179  4.00  1.00            
ATOM   2041  CD2 LEU A 276       5.008   6.463   5.954  4.00  1.00            
ATOM   2042    C LEU A 276       5.490   5.289   2.669  4.00  1.00            
ATOM   2043    O LEU A 276       5.128   5.349   1.496  4.00  1.00            
ATOM   2044    N GLN A 277       5.193   4.245   3.463  4.00  1.00            
ATOM   2045   CA GLN A 277       4.427   3.172   2.916  4.00  1.00            
ATOM   2046   CB GLN A 277       5.084   1.794   3.104  4.00  1.00            
ATOM   2047   CG GLN A 277       4.180   0.638   2.666  4.00  1.00            
ATOM   2048   CD GLN A 277       4.743  -0.658   3.236  4.00  1.00            
ATOM   2049  OE1 GLN A 277       5.953  -0.809   3.392  4.00  1.00            
ATOM   2050  NE2 GLN A 277       3.840  -1.620   3.566  4.00  1.00            
ATOM   2051    C GLN A 277       3.138   3.069   3.659  4.00  1.00            
ATOM   2052    O GLN A 277       3.117   2.722   4.839  4.00  1.00            
ATOM   2053    N ASP A 278       2.023   3.393   2.981  4.00  1.00            
ATOM   2054   CA ASP A 278       0.726   3.178   3.545  4.00  1.00            
ATOM   2055   CB ASP A 278      -0.282   4.297   3.245  4.00  1.00            
ATOM   2056   CG ASP A 278      -1.442   4.137   4.218  4.00  1.00            
ATOM   2057  OD1 ASP A 278      -1.400   3.177   5.035  4.00  1.00            
ATOM   2058  OD2 ASP A 278      -2.381   4.973   4.159  4.00  1.00            
ATOM   2059    C ASP A 278       0.252   1.939   2.861  4.00  1.00            
ATOM   2060    O ASP A 278       1.062   1.166   2.350  4.00  1.00            
ATOM   2061    N ASP A 279      -1.071   1.698   2.832  3.00  1.00            
ATOM   2062   CA ASP A 279      -1.511   0.520   2.149  3.00  1.00            
ATOM   2063   CB ASP A 279      -2.878   0.013   2.645  3.00  1.00            
ATOM   2064   CG ASP A 279      -3.025  -1.457   2.271  3.00  1.00            
ATOM   2065  OD1 ASP A 279      -2.143  -1.978   1.538  3.00  1.00            
ATOM   2066  OD2 ASP A 279      -4.025  -2.078   2.722  3.00  1.00            
ATOM   2067    C ASP A 279      -1.626   0.893   0.702  3.00  1.00            
ATOM   2068    O ASP A 279      -2.587   1.540   0.287  3.00  1.00            
ATOM   2069    N ASP A 280      -0.617   0.495  -0.098  3.00  1.00            
ATOM   2070   CA ASP A 280      -0.546   0.765  -1.507  3.00  1.00            
ATOM   2071   CB ASP A 280      -1.763   0.262  -2.306  3.00  1.00            
ATOM   2072   CG ASP A 280      -1.696  -1.252  -2.418  3.00  1.00            
ATOM   2073  OD1 ASP A 280      -0.924  -1.875  -1.640  3.00  1.00            
ATOM   2074  OD2 ASP A 280      -2.414  -1.803  -3.293  3.00  1.00            
ATOM   2075    C ASP A 280      -0.455   2.236  -1.740  3.00  1.00            
ATOM   2076    O ASP A 280      -0.670   2.700  -2.858  3.00  1.00            
ATOM   2077    N SER A 281      -0.111   3.022  -0.706  4.00  1.00            
ATOM   2078   CA SER A 281       0.051   4.417  -0.979  4.00  1.00            
ATOM   2079   CB SER A 281      -0.831   5.336  -0.114  4.00  1.00            
ATOM   2080   OG SER A 281      -2.201   5.141  -0.433  4.00  1.00            
ATOM   2081    C SER A 281       1.470   4.727  -0.643  4.00  1.00            
ATOM   2082    O SER A 281       1.871   4.680   0.518  4.00  1.00            
ATOM   2083    N CYS A 282       2.276   5.050  -1.670  4.00  1.00            
ATOM   2084   CA CYS A 282       3.650   5.366  -1.427  4.00  1.00            
ATOM   2085   CB CYS A 282       4.621   4.706  -2.419  4.00  1.00            
ATOM   2086   SG CYS A 282       4.576   2.892  -2.308  4.00  1.00            
ATOM   2087    C CYS A 282       3.760   6.839  -1.607  4.00  1.00            
ATOM   2088    O CYS A 282       3.152   7.407  -2.511  4.00  1.00            
ATOM   2089    N THR A 283       4.531   7.504  -0.730  4.00  1.00            
ATOM   2090   CA THR A 283       4.630   8.928  -0.823  4.00  1.00            
ATOM   2091   CB THR A 283       3.927   9.649   0.287  4.00  1.00            
ATOM   2092  OG1 THR A 283       4.522   9.323   1.534  4.00  1.00            
ATOM   2093  CG2 THR A 283       2.445   9.238   0.283  4.00  1.00            
ATOM   2094    C THR A 283       6.072   9.286  -0.715  4.00  1.00            
ATOM   2095    O THR A 283       6.942   8.418  -0.684  4.00  1.00            
ATOM   2096    N SER A 284       6.356  10.603  -0.682  4.00  1.00            
ATOM   2097   CA SER A 284       7.706  11.061  -0.573  4.00  1.00            
ATOM   2098   CB SER A 284       8.059  12.159  -1.589  4.00  1.00            
ATOM   2099   OG SER A 284       9.397  12.590  -1.395  4.00  1.00            
ATOM   2100    C SER A 284       7.875  11.644   0.772  4.00  1.00            
ATOM   2101    O SER A 284       7.016  12.366   1.276  4.00  1.00            
ATOM   2102    N GLY A 285       9.010  11.310   1.394  1.00  1.00            
ATOM   2103   CA GLY A 285       9.290  11.806   2.693  1.00  1.00            
ATOM   2104    C GLY A 285       9.472  13.300   2.622  1.00  1.00            
ATOM   2105    O GLY A 285       9.051  14.027   3.521  1.00  1.00            
ATOM   2106    N PHE A 286      10.117  13.791   1.539  4.00  1.00            
ATOM   2107   CA PHE A 286      10.491  15.176   1.400  4.00  1.00            
ATOM   2108   CB PHE A 286      11.575  15.392   0.332  4.00  1.00            
ATOM   2109   CG PHE A 286      12.841  14.866   0.919  4.00  1.00            
ATOM   2110  CD1 PHE A 286      13.016  13.516   1.118  4.00  1.00            
ATOM   2111  CD2 PHE A 286      13.858  15.730   1.257  4.00  1.00            
ATOM   2112  CE1 PHE A 286      14.185  13.033   1.661  4.00  1.00            
ATOM   2113  CE2 PHE A 286      15.028  15.255   1.799  4.00  1.00            
ATOM   2114   CZ PHE A 286      15.191  13.906   2.002  4.00  1.00            
ATOM   2115    C PHE A 286       9.319  16.068   1.096  4.00  1.00            
ATOM   2116    O PHE A 286       8.370  15.677   0.417  4.00  1.00            
ATOM   2117    N GLU A 287       9.379  17.311   1.635  4.00  1.00            
ATOM   2118   CA GLU A 287       8.404  18.355   1.449  4.00  1.00            
ATOM   2119   CB GLU A 287       7.709  18.768   2.762  4.00  1.00            
ATOM   2120   CG GLU A 287       6.666  19.883   2.624  4.00  1.00            
ATOM   2121   CD GLU A 287       5.295  19.274   2.361  4.00  1.00            
ATOM   2122  OE1 GLU A 287       5.206  18.023   2.252  4.00  1.00            
ATOM   2123  OE2 GLU A 287       4.313  20.060   2.278  4.00  1.00            
ATOM   2124    C GLU A 287       9.163  19.558   0.972  4.00  1.00            
ATOM   2125    O GLU A 287      10.355  19.685   1.247  4.00  1.00            
ATOM   2126    N GLY A 288       8.500  20.469   0.225  4.00  1.00            
ATOM   2127   CA GLY A 288       9.179  21.651  -0.239  4.00  1.00            
ATOM   2128    C GLY A 288       8.559  22.806   0.458  4.00  1.00            
ATOM   2129    O GLY A 288       7.513  23.308   0.051  4.00  1.00            
ATOM   2130    N MET A 289       9.215  23.263   1.536  1.00  1.00            
ATOM   2131   CA MET A 289       8.689  24.382   2.245  1.00  1.00            
ATOM   2132   CB MET A 289       7.976  23.964   3.550  1.00  1.00            
ATOM   2133   CG MET A 289       7.195  25.074   4.258  1.00  1.00            
ATOM   2134   SD MET A 289       8.157  26.071   5.431  1.00  1.00            
ATOM   2135   CE MET A 289       7.886  24.921   6.811  1.00  1.00            
ATOM   2136    C MET A 289       9.848  25.262   2.552  1.00  1.00            
ATOM   2137    O MET A 289      10.837  24.838   3.148  1.00  1.00            
ATOM   2138    N ASP A 290       9.736  26.532   2.136  1.00  1.00            
ATOM   2139   CA ASP A 290      10.805  27.468   2.270  1.00  1.00            
ATOM   2140   CB ASP A 290      10.809  28.516   1.135  1.00  1.00            
ATOM   2141   CG ASP A 290       9.470  29.260   1.089  1.00  1.00            
ATOM   2142  OD1 ASP A 290       8.483  28.787   1.712  1.00  1.00            
ATOM   2143  OD2 ASP A 290       9.413  30.315   0.402  1.00  1.00            
ATOM   2144    C ASP A 290      10.716  28.186   3.593  1.00  1.00            
ATOM   2145    O ASP A 290       9.678  28.743   3.946  1.00  1.00            
ATOM   2146    N VAL A 291      11.817  28.157   4.380  1.00  1.00            
ATOM   2147   CA VAL A 291      11.910  28.881   5.625  1.00  1.00            
ATOM   2148   CB VAL A 291      12.398  28.048   6.776  1.00  1.00            
ATOM   2149  CG1 VAL A 291      12.622  28.967   7.990  1.00  1.00            
ATOM   2150  CG2 VAL A 291      11.383  26.923   7.032  1.00  1.00            
ATOM   2151    C VAL A 291      12.950  29.931   5.382  1.00  1.00            
ATOM   2152    O VAL A 291      14.059  29.681   4.913  1.00  1.00            
ATOM   2153    N PRO A 292      12.527  31.112   5.688  4.00  1.00            
ATOM   2154   CA PRO A 292      13.242  32.329   5.401  4.00  1.00            
ATOM   2155   CD PRO A 292      11.095  31.330   5.813  4.00  1.00            
ATOM   2156   CB PRO A 292      12.165  33.408   5.255  4.00  1.00            
ATOM   2157   CG PRO A 292      10.942  32.843   5.995  4.00  1.00            
ATOM   2158    C PRO A 292      14.384  32.879   6.195  4.00  1.00            
ATOM   2159    O PRO A 292      14.855  33.934   5.775  4.00  1.00            
ATOM   2160    N THR A 293      14.841  32.261   7.299  1.00  1.00            
ATOM   2161   CA THR A 293      15.807  32.911   8.156  1.00  1.00            
ATOM   2162   CB THR A 293      16.312  32.012   9.251  1.00  1.00            
ATOM   2163  OG1 THR A 293      15.220  31.540  10.026  1.00  1.00            
ATOM   2164  CG2 THR A 293      17.279  32.803  10.151  1.00  1.00            
ATOM   2165    C THR A 293      16.984  33.440   7.388  1.00  1.00            
ATOM   2166    O THR A 293      17.354  32.928   6.332  1.00  1.00            
ATOM   2167    N SER A 294      17.577  34.525   7.937  1.00  1.00            
ATOM   2168   CA SER A 294      18.638  35.292   7.344  1.00  1.00            
ATOM   2169   CB SER A 294      19.079  36.482   8.212  1.00  1.00            
ATOM   2170   OG SER A 294      20.129  37.190   7.569  1.00  1.00            
ATOM   2171    C SER A 294      19.834  34.434   7.129  1.00  1.00            
ATOM   2172    O SER A 294      20.589  34.653   6.183  1.00  1.00            
ATOM   2173    N SER A 295      20.030  33.421   7.987  1.00  1.00            
ATOM   2174   CA SER A 295      21.191  32.597   7.845  1.00  1.00            
ATOM   2175   CB SER A 295      21.231  31.447   8.866  1.00  1.00            
ATOM   2176   OG SER A 295      20.129  30.574   8.656  1.00  1.00            
ATOM   2177    C SER A 295      21.132  31.987   6.486  1.00  1.00            
ATOM   2178    O SER A 295      22.160  31.772   5.846  1.00  1.00            
ATOM   2179    N GLY A 296      19.913  31.694   6.005  1.00  1.00            
ATOM   2180   CA GLY A 296      19.797  31.139   4.693  1.00  1.00            
ATOM   2181    C GLY A 296      18.528  30.368   4.661  1.00  1.00            
ATOM   2182    O GLY A 296      17.739  30.409   5.603  1.00  1.00            
ATOM   2183    N GLU A 297      18.294  29.648   3.551  4.00  1.00            
ATOM   2184   CA GLU A 297      17.119  28.841   3.480  4.00  1.00            
ATOM   2185   CB GLU A 297      16.876  28.265   2.076  4.00  1.00            
ATOM   2186   CG GLU A 297      16.425  29.339   1.078  4.00  1.00            
ATOM   2187   CD GLU A 297      16.572  28.793  -0.335  4.00  1.00            
ATOM   2188  OE1 GLU A 297      17.741  28.613  -0.771  4.00  1.00            
ATOM   2189  OE2 GLU A 297      15.527  28.553  -0.997  4.00  1.00            
ATOM   2190    C GLU A 297      17.332  27.740   4.451  4.00  1.00            
ATOM   2191    O GLU A 297      18.441  27.229   4.598  4.00  1.00            
ATOM   2192    N LEU A 298      16.262  27.356   5.162  1.00  1.00            
ATOM   2193   CA LEU A 298      16.451  26.378   6.179  1.00  1.00            
ATOM   2194   CB LEU A 298      15.715  26.689   7.492  1.00  1.00            
ATOM   2195   CG LEU A 298      16.265  27.926   8.221  1.00  1.00            
ATOM   2196  CD1 LEU A 298      16.044  29.195   7.386  1.00  1.00            
ATOM   2197  CD2 LEU A 298      15.694  28.046   9.643  1.00  1.00            
ATOM   2198    C LEU A 298      15.976  25.055   5.715  1.00  1.00            
ATOM   2199    O LEU A 298      15.064  24.937   4.898  1.00  1.00            
ATOM   2200    N TRP A 299      16.642  24.014   6.239  4.00  1.00            
ATOM   2201   CA TRP A 299      16.279  22.671   5.942  4.00  1.00            
ATOM   2202   CB TRP A 299      17.475  21.830   5.470  4.00  1.00            
ATOM   2203   CG TRP A 299      17.137  20.555   4.741  4.00  1.00            
ATOM   2204  CD2 TRP A 299      17.395  20.377   3.340  4.00  1.00            
ATOM   2205  CD1 TRP A 299      16.652  19.366   5.201  4.00  1.00            
ATOM   2206  NE1 TRP A 299      16.564  18.465   4.165  4.00  1.00            
ATOM   2207  CE2 TRP A 299      17.028  19.074   3.015  4.00  1.00            
ATOM   2208  CE3 TRP A 299      17.906  21.231   2.405  4.00  1.00            
ATOM   2209  CZ2 TRP A 299      17.164  18.602   1.739  4.00  1.00            
ATOM   2210  CZ3 TRP A 299      18.040  20.753   1.120  4.00  1.00            
ATOM   2211  CH2 TRP A 299      17.676  19.464   0.793  4.00  1.00            
ATOM   2212    C TRP A 299      15.903  22.121   7.269  4.00  1.00            
ATOM   2213    O TRP A 299      16.621  22.315   8.249  4.00  1.00            
ATOM   2214    N ILE A 300      14.756  21.431   7.357  4.00  1.00            
ATOM   2215   CA ILE A 300      14.427  20.963   8.660  4.00  1.00            
ATOM   2216   CB ILE A 300      13.214  21.626   9.248  4.00  1.00            
ATOM   2217  CG1 ILE A 300      11.963  21.370   8.394  4.00  1.00            
ATOM   2218  CG2 ILE A 300      13.548  23.115   9.430  4.00  1.00            
ATOM   2219  CD1 ILE A 300      10.675  21.877   9.047  4.00  1.00            
ATOM   2220    C ILE A 300      14.242  19.482   8.646  4.00  1.00            
ATOM   2221    O ILE A 300      13.531  18.934   7.805  4.00  1.00            
ATOM   2222    N LEU A 301      14.916  18.797   9.595  4.00  1.00            
ATOM   2223   CA LEU A 301      14.802  17.376   9.733  4.00  1.00            
ATOM   2224   CB LEU A 301      16.019  16.713  10.401  4.00  1.00            
ATOM   2225   CG LEU A 301      17.331  16.868   9.612  4.00  1.00            
ATOM   2226  CD1 LEU A 301      17.728  18.347   9.476  4.00  1.00            
ATOM   2227  CD2 LEU A 301      18.450  16.011  10.228  4.00  1.00            
ATOM   2228    C LEU A 301      13.654  17.170  10.650  4.00  1.00            
ATOM   2229    O LEU A 301      13.577  17.781  11.713  4.00  1.00            
ATOM   2230    N GLY A 302      12.701  16.322  10.242  1.00  1.00            
ATOM   2231   CA GLY A 302      11.577  16.116  11.094  1.00  1.00            
ATOM   2232    C GLY A 302      11.647  14.720  11.657  1.00  1.00            
ATOM   2233    O GLY A 302      12.718  14.223  12.000  1.00  1.00            
ATOM   2234    N ASP A 303      10.467  14.066  11.762  2.00  1.00            
ATOM   2235   CA ASP A 303      10.264  12.751  12.324  2.00  1.00            
ATOM   2236   CB ASP A 303       8.784  12.341  12.382  2.00  1.00            
ATOM   2237   CG ASP A 303       8.154  13.127  13.502  2.00  1.00            
ATOM   2238  OD1 ASP A 303       8.929  13.827  14.201  2.00  1.00            
ATOM   2239  OD2 ASP A 303       6.910  13.031  13.685  2.00  1.00            
ATOM   2240    C ASP A 303      10.908  11.677  11.518  2.00  1.00            
ATOM   2241    O ASP A 303      11.437  10.726  12.093  2.00  1.00            
ATOM   2242    N VAL A 304      10.875  11.795  10.177  2.00  1.00            
ATOM   2243   CA VAL A 304      11.324  10.714   9.347  2.00  1.00            
ATOM   2244   CB VAL A 304      11.293  11.046   7.884  2.00  1.00            
ATOM   2245  CG1 VAL A 304      11.865   9.853   7.100  2.00  1.00            
ATOM   2246  CG2 VAL A 304       9.848  11.406   7.497  2.00  1.00            
ATOM   2247    C VAL A 304      12.738  10.382   9.722  2.00  1.00            
ATOM   2248    O VAL A 304      13.081   9.219   9.924  2.00  1.00            
ATOM   2249    N PHE A 305      13.592  11.410   9.840  2.00  1.00            
ATOM   2250   CA PHE A 305      14.977  11.258  10.188  2.00  1.00            
ATOM   2251   CB PHE A 305      15.728  12.577   9.920  2.00  1.00            
ATOM   2252   CG PHE A 305      17.191  12.412  10.142  2.00  1.00            
ATOM   2253  CD1 PHE A 305      17.957  11.678   9.266  2.00  1.00            
ATOM   2254  CD2 PHE A 305      17.802  13.034  11.204  2.00  1.00            
ATOM   2255  CE1 PHE A 305      19.310  11.539   9.471  2.00  1.00            
ATOM   2256  CE2 PHE A 305      19.153  12.900  11.414  2.00  1.00            
ATOM   2257   CZ PHE A 305      19.908  12.148  10.547  2.00  1.00            
ATOM   2258    C PHE A 305      15.149  10.861  11.624  2.00  1.00            
ATOM   2259    O PHE A 305      15.932   9.968  11.941  2.00  1.00            
ATOM   2260    N ILE A 306      14.385  11.499  12.527  2.00  1.00            
ATOM   2261   CA ILE A 306      14.525  11.313  13.945  2.00  1.00            
ATOM   2262   CB ILE A 306      13.574  12.174  14.722  2.00  1.00            
ATOM   2263  CG1 ILE A 306      13.861  13.659  14.435  2.00  1.00            
ATOM   2264  CG2 ILE A 306      13.680  11.795  16.209  2.00  1.00            
ATOM   2265  CD1 ILE A 306      12.775  14.605  14.944  2.00  1.00            
ATOM   2266    C ILE A 306      14.258   9.892  14.277  2.00  1.00            
ATOM   2267    O ILE A 306      14.888   9.318  15.159  2.00  1.00            
ATOM   2268    N ARG A 307      13.310   9.264  13.582  3.00  1.00            
ATOM   2269   CA ARG A 307      12.974   7.931  13.962  3.00  1.00            
ATOM   2270   CB ARG A 307      11.846   7.345  13.090  3.00  1.00            
ATOM   2271   CG ARG A 307      12.214   7.238  11.607  3.00  1.00            
ATOM   2272   CD ARG A 307      11.027   7.306  10.638  3.00  1.00            
ATOM   2273   NE ARG A 307      10.227   6.053  10.743  3.00  1.00            
ATOM   2274   CZ ARG A 307       8.957   6.038  10.243  3.00  1.00            
ATOM   2275  NH1 ARG A 307       8.422   7.176   9.714  3.00  1.00            
ATOM   2276  NH2 ARG A 307       8.218   4.891  10.253  3.00  1.00            
ATOM   2277    C ARG A 307      14.166   7.016  13.856  3.00  1.00            
ATOM   2278    O ARG A 307      14.371   6.171  14.725  3.00  1.00            
ATOM   2279    N GLN A 308      14.984   7.149  12.795  3.00  1.00            
ATOM   2280   CA GLN A 308      16.136   6.301  12.618  3.00  1.00            
ATOM   2281   CB GLN A 308      16.894   6.613  11.319  3.00  1.00            
ATOM   2282   CG GLN A 308      16.038   6.475  10.057  3.00  1.00            
ATOM   2283   CD GLN A 308      15.689   5.008   9.849  3.00  1.00            
ATOM   2284  OE1 GLN A 308      15.781   4.193  10.765  3.00  1.00            
ATOM   2285  NE2 GLN A 308      15.271   4.658   8.602  3.00  1.00            
ATOM   2286    C GLN A 308      17.058   6.576  13.736  3.00  1.00            
ATOM   2287    O GLN A 308      17.722   5.667  14.233  3.00  1.00            
ATOM   2288    N TYR A 309      17.132   7.838  14.189  4.00  1.00            
ATOM   2289   CA TYR A 309      18.186   7.987  15.126  4.00  1.00            
ATOM   2290   CB TYR A 309      19.350   8.842  14.596  4.00  1.00            
ATOM   2291   CG TYR A 309      18.942  10.268  14.706  4.00  1.00            
ATOM   2292  CD1 TYR A 309      17.980  10.790  13.875  4.00  1.00            
ATOM   2293  CD2 TYR A 309      19.492  11.075  15.678  4.00  1.00            
ATOM   2294  CE1 TYR A 309      17.601  12.108  13.990  4.00  1.00            
ATOM   2295  CE2 TYR A 309      19.119  12.393  15.795  4.00  1.00            
ATOM   2296   CZ TYR A 309      18.172  12.912  14.946  4.00  1.00            
ATOM   2297   OH TYR A 309      17.782  14.263  15.058  4.00  1.00            
ATOM   2298    C TYR A 309      17.769   8.592  16.424  4.00  1.00            
ATOM   2299    O TYR A 309      17.000   9.546  16.504  4.00  1.00            
ATOM   2300    N TYR A 310      18.347   8.033  17.496  4.00  1.00            
ATOM   2301   CA TYR A 310      18.182   8.488  18.839  4.00  1.00            
ATOM   2302   CB TYR A 310      19.011   7.573  19.763  4.00  1.00            
ATOM   2303   CG TYR A 310      19.077   8.019  21.183  4.00  1.00            
ATOM   2304  CD1 TYR A 310      18.034   7.799  22.053  4.00  1.00            
ATOM   2305  CD2 TYR A 310      20.220   8.624  21.652  4.00  1.00            
ATOM   2306  CE1 TYR A 310      18.124   8.202  23.365  4.00  1.00            
ATOM   2307  CE2 TYR A 310      20.317   9.028  22.962  4.00  1.00            
ATOM   2308   CZ TYR A 310      19.265   8.818  23.819  4.00  1.00            
ATOM   2309   OH TYR A 310      19.363   9.231  25.166  4.00  1.00            
ATOM   2310    C TYR A 310      18.729   9.877  18.863  4.00  1.00            
ATOM   2311    O TYR A 310      19.836  10.126  18.387  4.00  1.00            
ATOM   2312    N THR A 311      17.950  10.833  19.408  4.00  1.00            
ATOM   2313   CA THR A 311      18.380  12.201  19.387  4.00  1.00            
ATOM   2314   CB THR A 311      17.347  13.135  18.833  4.00  1.00            
ATOM   2315  OG1 THR A 311      16.965  12.738  17.525  4.00  1.00            
ATOM   2316  CG2 THR A 311      17.950  14.551  18.806  4.00  1.00            
ATOM   2317    C THR A 311      18.582  12.643  20.792  4.00  1.00            
ATOM   2318    O THR A 311      17.815  12.282  21.685  4.00  1.00            
ATOM   2319    N VAL A 312      19.647  13.431  21.025  4.00  1.00            
ATOM   2320   CA VAL A 312      19.866  13.980  22.327  4.00  1.00            
ATOM   2321   CB VAL A 312      21.110  13.493  23.010  4.00  1.00            
ATOM   2322  CG1 VAL A 312      21.007  11.971  23.202  4.00  1.00            
ATOM   2323  CG2 VAL A 312      22.329  13.943  22.196  4.00  1.00            
ATOM   2324    C VAL A 312      20.001  15.455  22.126  4.00  1.00            
ATOM   2325    O VAL A 312      20.494  15.916  21.098  4.00  1.00            
ATOM   2326    N PHE A 313      19.523  16.226  23.114  4.00  1.00            
ATOM   2327   CA PHE A 313      19.512  17.658  23.128  4.00  1.00            
ATOM   2328   CB PHE A 313      18.060  18.130  23.349  4.00  1.00            
ATOM   2329   CG PHE A 313      17.941  19.569  23.708  4.00  1.00            
ATOM   2330  CD1 PHE A 313      17.985  19.946  25.031  4.00  1.00            
ATOM   2331  CD2 PHE A 313      17.759  20.534  22.745  4.00  1.00            
ATOM   2332  CE1 PHE A 313      17.861  21.266  25.393  4.00  1.00            
ATOM   2333  CE2 PHE A 313      17.634  21.857  23.102  4.00  1.00            
ATOM   2334   CZ PHE A 313      17.685  22.226  24.426  4.00  1.00            
ATOM   2335    C PHE A 313      20.332  18.058  24.322  4.00  1.00            
ATOM   2336    O PHE A 313      20.073  17.596  25.432  4.00  1.00            
ATOM   2337    N ASP A 314      21.352  18.925  24.132  4.00  1.00            
ATOM   2338   CA ASP A 314      22.190  19.287  25.248  4.00  1.00            
ATOM   2339   CB ASP A 314      23.665  18.863  25.087  4.00  1.00            
ATOM   2340   CG ASP A 314      23.781  17.349  25.061  4.00  1.00            
ATOM   2341  OD1 ASP A 314      22.975  16.704  24.341  4.00  1.00            
ATOM   2342  OD2 ASP A 314      24.681  16.820  25.766  4.00  1.00            
ATOM   2343    C ASP A 314      22.253  20.782  25.349  4.00  1.00            
ATOM   2344    O ASP A 314      22.803  21.444  24.474  4.00  1.00            
ATOM   2345    N ARG A 315      21.636  21.369  26.391  3.00  1.00            
ATOM   2346   CA ARG A 315      21.763  22.781  26.636  3.00  1.00            
ATOM   2347   CB ARG A 315      20.762  23.307  27.677  3.00  1.00            
ATOM   2348   CG ARG A 315      20.908  24.809  27.930  3.00  1.00            
ATOM   2349   CD ARG A 315      20.088  25.326  29.113  3.00  1.00            
ATOM   2350   NE ARG A 315      20.351  26.790  29.219  3.00  1.00            
ATOM   2351   CZ ARG A 315      20.901  27.309  30.355  3.00  1.00            
ATOM   2352  NH1 ARG A 315      21.164  26.503  31.425  3.00  1.00            
ATOM   2353  NH2 ARG A 315      21.189  28.642  30.422  3.00  1.00            
ATOM   2354    C ARG A 315      23.125  23.073  27.188  3.00  1.00            
ATOM   2355    O ARG A 315      23.720  24.097  26.853  3.00  1.00            
ATOM   2356    N ALA A 316      23.662  22.172  28.044  3.00  1.00            
ATOM   2357   CA ALA A 316      24.888  22.467  28.741  3.00  1.00            
ATOM   2358   CB ALA A 316      25.378  21.295  29.608  3.00  1.00            
ATOM   2359    C ALA A 316      25.944  22.753  27.725  3.00  1.00            
ATOM   2360    O ALA A 316      26.612  23.784  27.781  3.00  1.00            
ATOM   2361    N ASN A 317      26.094  21.850  26.745  3.00  1.00            
ATOM   2362   CA ASN A 317      26.960  22.105  25.634  3.00  1.00            
ATOM   2363   CB ASN A 317      27.891  20.936  25.264  3.00  1.00            
ATOM   2364   CG ASN A 317      29.091  20.903  26.198  3.00  1.00            
ATOM   2365  OD1 ASN A 317      29.986  21.742  26.108  3.00  1.00            
ATOM   2366  ND2 ASN A 317      29.120  19.900  27.116  3.00  1.00            
ATOM   2367    C ASN A 317      25.984  22.183  24.516  3.00  1.00            
ATOM   2368    O ASN A 317      25.308  21.193  24.250  3.00  1.00            
ATOM   2369    N ASN A 318      25.864  23.338  23.831  3.00  1.00            
ATOM   2370   CA ASN A 318      24.872  23.383  22.799  3.00  1.00            
ATOM   2371   CB ASN A 318      24.698  24.774  22.161  3.00  1.00            
ATOM   2372   CG ASN A 318      23.970  25.664  23.158  3.00  1.00            
ATOM   2373  OD1 ASN A 318      23.982  26.888  23.041  3.00  1.00            
ATOM   2374  ND2 ASN A 318      23.312  25.033  24.166  3.00  1.00            
ATOM   2375    C ASN A 318      25.334  22.444  21.744  3.00  1.00            
ATOM   2376    O ASN A 318      26.236  22.753  20.966  3.00  1.00            
ATOM   2377    N LYS A 319      24.719  21.247  21.710  4.00  1.00            
ATOM   2378   CA LYS A 319      25.137  20.270  20.762  4.00  1.00            
ATOM   2379   CB LYS A 319      26.404  19.510  21.188  4.00  1.00            
ATOM   2380   CG LYS A 319      27.641  20.411  21.241  4.00  1.00            
ATOM   2381   CD LYS A 319      28.834  19.784  21.963  4.00  1.00            
ATOM   2382   CE LYS A 319      29.556  18.720  21.134  4.00  1.00            
ATOM   2383   NZ LYS A 319      30.227  19.352  19.975  4.00  1.00            
ATOM   2384    C LYS A 319      24.039  19.282  20.592  4.00  1.00            
ATOM   2385    O LYS A 319      23.182  19.128  21.460  4.00  1.00            
ATOM   2386    N VAL A 320      24.028  18.609  19.426  4.00  1.00            
ATOM   2387   CA VAL A 320      23.049  17.600  19.178  4.00  1.00            
ATOM   2388   CB VAL A 320      22.334  17.786  17.873  4.00  1.00            
ATOM   2389  CG1 VAL A 320      21.353  16.618  17.685  4.00  1.00            
ATOM   2390  CG2 VAL A 320      21.674  19.176  17.875  4.00  1.00            
ATOM   2391    C VAL A 320      23.798  16.334  19.100  4.00  1.00            
ATOM   2392    O VAL A 320      24.750  16.198  18.332  4.00  1.00            
ATOM   2393    N GLY A 321      23.401  15.371  19.935  4.00  1.00            
ATOM   2394   CA GLY A 321      24.073  14.130  19.833  4.00  1.00            
ATOM   2395    C GLY A 321      23.388  13.424  18.725  4.00  1.00            
ATOM   2396    O GLY A 321      22.390  13.905  18.191  4.00  1.00            
ATOM   2397    N LEU A 322      23.909  12.251  18.349  4.00  1.00            
ATOM   2398   CA LEU A 322      23.320  11.568  17.248  4.00  1.00            
ATOM   2399   CB LEU A 322      24.288  11.424  16.064  4.00  1.00            
ATOM   2400   CG LEU A 322      24.858  12.772  15.581  4.00  1.00            
ATOM   2401  CD1 LEU A 322      25.767  12.586  14.356  4.00  1.00            
ATOM   2402  CD2 LEU A 322      23.748  13.814  15.361  4.00  1.00            
ATOM   2403    C LEU A 322      22.999  10.170  17.726  4.00  1.00            
ATOM   2404    O LEU A 322      22.765   9.954  18.914  4.00  1.00            
ATOM   2405    N ALA A 323      22.980   9.184  16.796  4.00  1.00            
ATOM   2406   CA ALA A 323      22.615   7.811  17.074  4.00  1.00            
ATOM   2407   CB ALA A 323      21.093   7.606  17.001  4.00  1.00            
ATOM   2408    C ALA A 323      23.355   6.948  16.071  4.00  1.00            
ATOM   2409    O ALA A 323      24.558   7.198  15.992  4.00  1.00            
ATOM   2410    N PRO A 324      22.922   5.957  15.277  4.00  1.00            
ATOM   2411   CA PRO A 324      21.578   5.439  15.051  4.00  1.00            
ATOM   2412   CD PRO A 324      23.774   5.671  14.132  4.00  1.00            
ATOM   2413   CB PRO A 324      21.648   4.588  13.785  4.00  1.00            
ATOM   2414   CG PRO A 324      22.852   5.148  13.021  4.00  1.00            
ATOM   2415    C PRO A 324      20.986   4.665  16.180  4.00  1.00            
ATOM   2416    O PRO A 324      21.687   4.342  17.137  4.00  1.00            
ATOM   2417    N VAL A 325      19.671   4.377  16.065  4.00  1.00            
ATOM   2418   CA VAL A 325      18.926   3.659  17.053  4.00  1.00            
ATOM   2419   CB VAL A 325      17.453   3.948  17.036  4.00  1.00            
ATOM   2420  CG1 VAL A 325      17.234   5.437  17.354  4.00  1.00            
ATOM   2421  CG2 VAL A 325      16.877   3.497  15.685  4.00  1.00            
ATOM   2422    C VAL A 325      19.079   2.187  16.861  4.00  1.00            
ATOM   2423    O VAL A 325      19.350   1.706  15.762  4.00  1.00            
ATOM   2424    N ALA A 326      18.920   1.436  17.970  1.00  1.00            
ATOM   2425   CA ALA A 326      19.012   0.006  17.944  1.00  1.00            
ATOM   2426   CB ALA A 326      18.970  -0.629  19.347  1.00  1.00            
ATOM   2427    C ALA A 326      17.807  -0.514  17.168  1.00  1.00            
ATOM   2428    O ALA A 326      17.705  -1.759  16.997  1.00  1.00            
ATOM   2429  OXT ALA A 326      16.973   0.326  16.737  1.00  1.00            
ATOM   2430    N LYS B   1       1.036  15.780   8.839  4.00  0.00            
ATOM   2431   CA LYS B   1       0.131  16.539   7.947  4.00  0.00            
ATOM   2432   CB LYS B   1      -0.529  15.586   6.929  4.00  0.00            
ATOM   2433   CG LYS B   1       0.484  15.071   5.901  4.00  0.00            
ATOM   2434   CD LYS B   1       0.032  13.856   5.090  4.00  0.00            
ATOM   2435   CE LYS B   1       1.123  13.323   4.158  4.00  0.00            
ATOM   2436   NZ LYS B   1       0.654  12.102   3.465  4.00  0.00            
ATOM   2437    C LYS B   1      -0.894  17.317   8.705  4.00  0.00            
ATOM   2438    O LYS B   1      -1.103  18.497   8.425  4.00  0.00            
ATOM   2439    N PRO B   2      -1.531  16.720   9.666  4.00  0.00            
ATOM   2440   CA PRO B   2      -2.496  17.454  10.429  4.00  0.00            
ATOM   2441   CD PRO B   2      -1.794  15.289   9.664  4.00  0.00            
ATOM   2442   CB PRO B   2      -3.224  16.415  11.278  4.00  0.00            
ATOM   2443   CG PRO B   2      -3.101  15.120  10.453  4.00  0.00            
ATOM   2444    C PRO B   2      -1.923  18.593  11.186  4.00  0.00            
ATOM   2445    O PRO B   2      -2.520  19.668  11.187  4.00  0.00            
ATOM   2446    N ALA B   3      -0.774  18.376  11.844  4.00  0.00            
ATOM   2447   CA ALA B   3      -0.147  19.448  12.552  4.00  0.00            
ATOM   2448   CB ALA B   3      -0.315  19.362  14.077  4.00  0.00            
ATOM   2449    C ALA B   3       1.316  19.316  12.251  4.00  0.00            
ATOM   2450    O ALA B   3       1.923  18.277  12.514  4.00  0.00            
ATOM   2451    N GLU B   4       1.917  20.370  11.670  4.00  0.00            
ATOM   2452   CA GLU B   4       3.330  20.379  11.420  4.00  0.00            
ATOM   2453   CB GLU B   4       3.718  20.385   9.937  4.00  0.00            
ATOM   2454   CG GLU B   4       5.233  20.490   9.739  4.00  0.00            
ATOM   2455   CD GLU B   4       5.501  20.966   8.318  4.00  0.00            
ATOM   2456  OE1 GLU B   4       4.542  20.951   7.502  4.00  0.00            
ATOM   2457  OE2 GLU B   4       6.663  21.364   8.034  4.00  0.00            
ATOM   2458    C GLU B   4       3.769  21.687  11.924  4.00  0.00            
ATOM   2459    O GLU B   4       3.283  22.702  11.443  4.00  0.00            
ATOM   2460    N PHE B   5       4.713  21.718  12.872  4.00  0.00            
ATOM   2461   CA PHE B   5       5.009  23.015  13.379  4.00  0.00            
ATOM   2462   CB PHE B   5       4.657  23.180  14.868  4.00  0.00            
ATOM   2463   CG PHE B   5       3.189  23.015  15.062  4.00  0.00            
ATOM   2464  CD1 PHE B   5       2.630  21.759  15.074  4.00  0.00            
ATOM   2465  CD2 PHE B   5       2.379  24.109  15.256  4.00  0.00            
ATOM   2466  CE1 PHE B   5       1.278  21.597  15.260  4.00  0.00            
ATOM   2467  CE2 PHE B   5       1.026  23.952  15.442  4.00  0.00            
ATOM   2468   CZ PHE B   5       0.473  22.695  15.443  4.00  0.00            
ATOM   2469    C PHE B   5       6.489  23.246  13.312  4.00  0.00            
ATOM   2470    O PHE B   5       7.280  22.304  13.279  4.00  0.00            
ATOM   2471    N ILE B   6       6.887  24.535  13.253  4.00  0.00            
ATOM   2472   CA ILE B   6       8.258  24.940  13.285  4.00  0.00            
ATOM   2473   CB ILE B   6       9.123  24.242  12.261  4.00  0.00            
ATOM   2474  CG1 ILE B   6      10.603  24.590  12.500  4.00  0.00            
ATOM   2475  CG2 ILE B   6       8.614  24.543  10.840  4.00  0.00            
ATOM   2476  CD1 ILE B   6      11.574  23.673  11.756  4.00  0.00            
ATOM   2477    C ILE B   6       8.443  26.428  13.164  4.00  0.00            
ATOM   2478    O ILE B   6       8.534  26.982  12.069  4.00  0.00            
ATOM   2479    N ARG B   7       8.602  27.120  14.310  4.00  0.00            
ATOM   2480   CA ARG B   7       8.870  28.526  14.211  4.00  0.00            
ATOM   2481   CB ARG B   7       8.729  29.300  15.533  4.00  0.00            
ATOM   2482   CG ARG B   7       7.283  29.494  15.997  4.00  0.00            
ATOM   2483   CD ARG B   7       7.180  30.405  17.221  4.00  0.00            
ATOM   2484   NE ARG B   7       8.210  31.468  17.043  4.00  0.00            
ATOM   2485   CZ ARG B   7       7.882  32.787  17.159  4.00  0.00            
ATOM   2486  NH1 ARG B   7       6.593  33.147  17.421  4.00  0.00            
ATOM   2487  NH2 ARG B   7       8.843  33.744  16.993  4.00  0.00            
ATOM   2488    C ARG B   7      10.297  28.606  13.789  4.00  0.00            
ATOM   2489    O ARG B   7      11.146  27.905  14.340  4.00  0.00            
ATOM   2490    N LEU B   8      10.588  29.478  12.805  4.00  0.00            
ATOM   2491   CA LEU B   8      11.908  29.590  12.261  4.00  0.00            
ATOM   2492   CB LEU B   8      12.910  30.288  13.189  4.00  0.00            
ATOM   2493   CG LEU B   8      12.577  31.770  13.421  4.00  0.00            
ATOM   2494  CD1 LEU B   8      12.686  32.576  12.120  4.00  0.00            
ATOM   2495  CD2 LEU B   8      11.211  31.930  14.103  4.00  0.00            
ATOM   2496    C LEU B   8      12.426  28.189  11.944  4.00  0.00            
ATOM   2497    O LEU B   8      13.555  27.860  12.396  4.00  0.00            
ATOM   2498  OXT LEU B   8      11.695  27.427  11.256  4.00  0.00            
END
