# Supplementary material for: Integrative modeling of diverse protein-peptide systems using CABS-dock
Source: PLoS Comput Biol. 2023 Jul 5;19(7):e1011275. doi: 10.1371/journal.pcbi.1011275 (PMC10351741; doi:10.1371/journal.pcbi.1011275)
Supplement: S1 File — Files in pdb format containing atomic coordinates of the structures obtained in this study: the highest-scored amyloid models and 10 examples of the docked peptide for each enzyme-substrate complex. (ZIP) [file pcbi.1011275.s006.zip › 1_pepsin_KPAEFIRL/791.pdb]

CRYST1    0.000    0.000    0.000   0.00   0.00   0.00 P 1           1
ATOM      1    N ILE A   1      16.606  13.009  35.643  1.00  1.00            
ATOM      2   CA ILE A   1      15.652  11.888  35.492  1.00  1.00            
ATOM      3   CB ILE A   1      15.516  11.166  36.809  1.00  1.00            
ATOM      4  CG1 ILE A   1      14.806   9.812  36.641  1.00  1.00            
ATOM      5  CG2 ILE A   1      14.834  12.124  37.801  1.00  1.00            
ATOM      6  CD1 ILE A   1      15.609   8.821  35.800  1.00  1.00            
ATOM      7    C ILE A   1      14.329  12.450  35.090  1.00  1.00            
ATOM      8    O ILE A   1      14.223  13.629  34.761  1.00  1.00            
ATOM      9    N GLY A   2      13.279  11.615  35.096  4.00  1.00            
ATOM     10   CA GLY A   2      11.998  12.102  34.696  4.00  1.00            
ATOM     11    C GLY A   2      11.816  11.687  33.292  4.00  1.00            
ATOM     12    O GLY A   2      12.716  11.839  32.469  4.00  1.00            
ATOM     13    N ASP A   3      10.635  11.136  32.977  4.00  1.00            
ATOM     14   CA ASP A   3      10.461  10.759  31.619  4.00  1.00            
ATOM     15   CB ASP A   3      10.952   9.335  31.312  4.00  1.00            
ATOM     16   CG ASP A   3      10.156   8.341  32.146  4.00  1.00            
ATOM     17  OD1 ASP A   3       9.594   8.739  33.203  4.00  1.00            
ATOM     18  OD2 ASP A   3      10.107   7.154  31.730  4.00  1.00            
ATOM     19    C ASP A   3       9.015  10.852  31.262  4.00  1.00            
ATOM     20    O ASP A   3       8.150  10.499  32.061  4.00  1.00            
ATOM     21    N GLU A   4       8.717  11.384  30.058  4.00  1.00            
ATOM     22   CA GLU A   4       7.366  11.366  29.577  4.00  1.00            
ATOM     23   CB GLU A   4       6.814  12.698  29.028  4.00  1.00            
ATOM     24   CG GLU A   4       6.357  13.708  30.081  4.00  1.00            
ATOM     25   CD GLU A   4       4.945  13.357  30.550  4.00  1.00            
ATOM     26  OE1 GLU A   4       4.352  12.386  30.010  4.00  1.00            
ATOM     27  OE2 GLU A   4       4.440  14.067  31.461  4.00  1.00            
ATOM     28    C GLU A   4       7.353  10.422  28.408  4.00  1.00            
ATOM     29    O GLU A   4       8.227  10.459  27.544  4.00  1.00            
ATOM     30    N PRO A   5       6.396   9.536  28.409  4.00  1.00            
ATOM     31   CA PRO A   5       6.255   8.574  27.346  4.00  1.00            
ATOM     32   CD PRO A   5       5.881   9.029  29.667  4.00  1.00            
ATOM     33   CB PRO A   5       5.519   7.375  27.948  4.00  1.00            
ATOM     34   CG PRO A   5       4.917   7.908  29.260  4.00  1.00            
ATOM     35    C PRO A   5       5.498   9.272  26.272  4.00  1.00            
ATOM     36    O PRO A   5       4.910  10.318  26.546  4.00  1.00            
ATOM     37    N LEU A   6       5.480   8.720  25.049  4.00  1.00            
ATOM     38   CA LEU A   6       4.868   9.457  23.986  4.00  1.00            
ATOM     39   CB LEU A   6       5.844   9.699  22.820  4.00  1.00            
ATOM     40   CG LEU A   6       7.241  10.205  23.228  4.00  1.00            
ATOM     41  CD1 LEU A   6       8.130  10.432  21.996  4.00  1.00            
ATOM     42  CD2 LEU A   6       7.161  11.419  24.164  4.00  1.00            
ATOM     43    C LEU A   6       3.842   8.603  23.334  4.00  1.00            
ATOM     44    O LEU A   6       3.888   7.375  23.395  4.00  1.00            
ATOM     45    N GLU A   7       2.891   9.278  22.667  4.00  1.00            
ATOM     46   CA GLU A   7       1.902   8.615  21.880  4.00  1.00            
ATOM     47   CB GLU A   7       0.521   9.287  21.949  4.00  1.00            
ATOM     48   CG GLU A   7      -0.030   9.394  23.371  4.00  1.00            
ATOM     49   CD GLU A   7      -0.018   7.999  23.972  4.00  1.00            
ATOM     50  OE1 GLU A   7       0.050   7.020  23.183  4.00  1.00            
ATOM     51  OE2 GLU A   7      -0.070   7.895  25.226  4.00  1.00            
ATOM     52    C GLU A   7       2.391   8.806  20.484  4.00  1.00            
ATOM     53    O GLU A   7       2.765   9.915  20.106  4.00  1.00            
ATOM     54    N ASN A   8       2.464   7.727  19.686  4.00  1.00            
ATOM     55   CA ASN A   8       2.852   7.946  18.326  4.00  1.00            
ATOM     56   CB ASN A   8       4.015   7.058  17.853  4.00  1.00            
ATOM     57   CG ASN A   8       4.538   7.669  16.564  4.00  1.00            
ATOM     58  OD1 ASN A   8       3.854   7.667  15.542  4.00  1.00            
ATOM     59  ND2 ASN A   8       5.776   8.232  16.613  4.00  1.00            
ATOM     60    C ASN A   8       1.648   7.607  17.534  4.00  1.00            
ATOM     61    O ASN A   8       1.239   6.449  17.478  4.00  1.00            
ATOM     62    N TYR A   9       1.031   8.618  16.905  4.00  1.00            
ATOM     63   CA TYR A   9      -0.158   8.293  16.195  4.00  1.00            
ATOM     64   CB TYR A   9      -1.361   9.166  16.575  4.00  1.00            
ATOM     65   CG TYR A   9      -2.454   8.814  15.633  4.00  1.00            
ATOM     66  CD1 TYR A   9      -3.307   7.764  15.888  4.00  1.00            
ATOM     67  CD2 TYR A   9      -2.603   9.535  14.473  4.00  1.00            
ATOM     68  CE1 TYR A   9      -4.309   7.455  14.999  4.00  1.00            
ATOM     69  CE2 TYR A   9      -3.603   9.231  13.583  4.00  1.00            
ATOM     70   CZ TYR A   9      -4.460   8.191  13.846  4.00  1.00            
ATOM     71   OH TYR A   9      -5.487   7.879  12.931  4.00  1.00            
ATOM     72    C TYR A   9       0.121   8.426  14.730  4.00  1.00            
ATOM     73    O TYR A   9       0.419   9.507  14.223  4.00  1.00            
ATOM     74    N LEU A  10       0.060   7.280  14.027  3.00  1.00            
ATOM     75   CA LEU A  10       0.239   7.190  12.609  3.00  1.00            
ATOM     76   CB LEU A  10      -0.867   7.868  11.795  3.00  1.00            
ATOM     77   CG LEU A  10      -2.179   7.077  11.859  3.00  1.00            
ATOM     78  CD1 LEU A  10      -3.219   7.660  10.893  3.00  1.00            
ATOM     79  CD2 LEU A  10      -1.919   5.578  11.633  3.00  1.00            
ATOM     80    C LEU A  10       1.577   7.712  12.172  3.00  1.00            
ATOM     81    O LEU A  10       1.746   8.126  11.026  3.00  1.00            
ATOM     82    N ASP A  11       2.561   7.695  13.087  3.00  1.00            
ATOM     83   CA ASP A  11       3.937   8.030  12.828  3.00  1.00            
ATOM     84   CB ASP A  11       4.527   7.204  11.671  3.00  1.00            
ATOM     85   CG ASP A  11       4.597   5.752  12.137  3.00  1.00            
ATOM     86  OD1 ASP A  11       4.197   5.489  13.304  3.00  1.00            
ATOM     87  OD2 ASP A  11       5.053   4.887  11.342  3.00  1.00            
ATOM     88    C ASP A  11       4.088   9.487  12.526  3.00  1.00            
ATOM     89    O ASP A  11       5.203  10.008  12.500  3.00  1.00            
ATOM     90    N THR A  12       2.952  10.177  12.322  3.00  1.00            
ATOM     91   CA THR A  12       2.897  11.578  12.021  3.00  1.00            
ATOM     92   CB THR A  12       1.546  11.963  11.522  3.00  1.00            
ATOM     93  OG1 THR A  12       1.247  11.241  10.337  3.00  1.00            
ATOM     94  CG2 THR A  12       1.523  13.480  11.281  3.00  1.00            
ATOM     95    C THR A  12       3.156  12.411  13.214  3.00  1.00            
ATOM     96    O THR A  12       3.948  13.351  13.170  3.00  1.00            
ATOM     97    N GLU A  13       2.515  12.060  14.336  4.00  1.00            
ATOM     98   CA GLU A  13       2.559  13.000  15.402  4.00  1.00            
ATOM     99   CB GLU A  13       1.162  13.422  15.892  4.00  1.00            
ATOM    100   CG GLU A  13       0.288  14.057  14.802  4.00  1.00            
ATOM    101   CD GLU A  13       0.876  15.402  14.390  4.00  1.00            
ATOM    102  OE1 GLU A  13       0.818  16.354  15.212  4.00  1.00            
ATOM    103  OE2 GLU A  13       1.387  15.497  13.241  4.00  1.00            
ATOM    104    C GLU A  13       3.303  12.426  16.559  4.00  1.00            
ATOM    105    O GLU A  13       3.811  11.308  16.522  4.00  1.00            
ATOM    106    N TYR A  14       3.422  13.254  17.607  4.00  1.00            
ATOM    107   CA TYR A  14       4.134  12.956  18.810  4.00  1.00            
ATOM    108   CB TYR A  14       5.462  13.732  18.690  4.00  1.00            
ATOM    109   CG TYR A  14       6.407  13.730  19.838  4.00  1.00            
ATOM    110  CD1 TYR A  14       6.150  14.454  20.980  4.00  1.00            
ATOM    111  CD2 TYR A  14       7.604  13.062  19.729  4.00  1.00            
ATOM    112  CE1 TYR A  14       7.056  14.468  22.017  4.00  1.00            
ATOM    113  CE2 TYR A  14       8.511  13.075  20.758  4.00  1.00            
ATOM    114   CZ TYR A  14       8.238  13.774  21.907  4.00  1.00            
ATOM    115   OH TYR A  14       9.181  13.779  22.957  4.00  1.00            
ATOM    116    C TYR A  14       3.290  13.553  19.894  4.00  1.00            
ATOM    117    O TYR A  14       2.745  14.641  19.715  4.00  1.00            
ATOM    118    N PHE A  15       3.151  12.875  21.049  4.00  1.00            
ATOM    119   CA PHE A  15       2.294  13.446  22.048  4.00  1.00            
ATOM    120   CB PHE A  15       0.885  12.833  22.094  4.00  1.00            
ATOM    121   CG PHE A  15       0.231  13.149  20.798  4.00  1.00            
ATOM    122  CD1 PHE A  15       0.434  12.332  19.712  4.00  1.00            
ATOM    123  CD2 PHE A  15      -0.577  14.254  20.660  4.00  1.00            
ATOM    124  CE1 PHE A  15      -0.161  12.609  18.505  4.00  1.00            
ATOM    125  CE2 PHE A  15      -1.175  14.533  19.453  4.00  1.00            
ATOM    126   CZ PHE A  15      -0.969  13.712  18.372  4.00  1.00            
ATOM    127    C PHE A  15       2.887  13.198  23.393  4.00  1.00            
ATOM    128    O PHE A  15       4.028  12.756  23.525  4.00  1.00            
ATOM    129    N GLY A  16       2.100  13.530  24.435  4.00  1.00            
ATOM    130   CA GLY A  16       2.484  13.321  25.795  4.00  1.00            
ATOM    131    C GLY A  16       1.337  13.803  26.627  4.00  1.00            
ATOM    132    O GLY A  16       0.352  14.301  26.087  4.00  1.00            
ATOM    133    N THR A  17       1.422  13.656  27.966  4.00  1.00            
ATOM    134   CA THR A  17       0.365  14.148  28.808  4.00  1.00            
ATOM    135   CB THR A  17      -0.313  13.110  29.656  4.00  1.00            
ATOM    136  OG1 THR A  17       0.629  12.453  30.489  4.00  1.00            
ATOM    137  CG2 THR A  17      -1.021  12.105  28.741  4.00  1.00            
ATOM    138    C THR A  17       0.972  15.121  29.760  4.00  1.00            
ATOM    139    O THR A  17       2.169  15.083  30.040  4.00  1.00            
ATOM    140    N ILE A  18       0.139  16.044  30.269  4.00  1.00            
ATOM    141   CA ILE A  18       0.629  17.022  31.188  4.00  1.00            
ATOM    142   CB ILE A  18       0.726  18.382  30.561  4.00  1.00            
ATOM    143  CG1 ILE A  18       1.505  18.302  29.239  4.00  1.00            
ATOM    144  CG2 ILE A  18       1.379  19.333  31.571  4.00  1.00            
ATOM    145  CD1 ILE A  18       2.906  17.709  29.379  4.00  1.00            
ATOM    146    C ILE A  18      -0.389  17.115  32.270  4.00  1.00            
ATOM    147    O ILE A  18      -1.514  16.643  32.120  4.00  1.00            
ATOM    148    N GLY A  19       0.016  17.694  33.414  4.00  1.00            
ATOM    149   CA GLY A  19      -0.894  17.937  34.489  4.00  1.00            
ATOM    150    C GLY A  19      -0.776  19.373  34.775  4.00  1.00            
ATOM    151    O GLY A  19       0.314  19.941  34.789  4.00  1.00            
ATOM    152    N ILE A  20      -1.924  20.009  34.986  4.00  1.00            
ATOM    153   CA ILE A  20      -1.879  21.395  35.268  4.00  1.00            
ATOM    154   CB ILE A  20      -2.284  22.173  34.052  4.00  1.00            
ATOM    155  CG1 ILE A  20      -2.367  23.679  34.307  4.00  1.00            
ATOM    156  CG2 ILE A  20      -3.546  21.523  33.476  4.00  1.00            
ATOM    157  CD1 ILE A  20      -2.462  24.471  33.005  4.00  1.00            
ATOM    158    C ILE A  20      -2.812  21.626  36.393  4.00  1.00            
ATOM    159    O ILE A  20      -3.974  21.222  36.349  4.00  1.00            
ATOM    160    N GLY A  21      -2.291  22.251  37.458  3.00  1.00            
ATOM    161   CA GLY A  21      -3.113  22.603  38.569  3.00  1.00            
ATOM    162    C GLY A  21      -3.188  21.465  39.544  3.00  1.00            
ATOM    163    O GLY A  21      -2.859  20.323  39.222  3.00  1.00            
ATOM    164    N THR A  22      -3.659  21.787  40.774  3.00  1.00            
ATOM    165   CA THR A  22      -3.703  20.896  41.904  3.00  1.00            
ATOM    166   CB THR A  22      -4.077  21.586  43.194  3.00  1.00            
ATOM    167  OG1 THR A  22      -3.090  22.549  43.535  3.00  1.00            
ATOM    168  CG2 THR A  22      -4.219  20.545  44.320  3.00  1.00            
ATOM    169    C THR A  22      -4.592  19.717  41.721  3.00  1.00            
ATOM    170    O THR A  22      -4.116  18.598  41.907  3.00  1.00            
ATOM    171    N PRO A  23      -5.848  19.853  41.394  3.00  1.00            
ATOM    172   CA PRO A  23      -6.550  18.671  41.025  3.00  1.00            
ATOM    173   CD PRO A  23      -6.726  20.909  41.858  3.00  1.00            
ATOM    174   CB PRO A  23      -8.017  19.062  40.913  3.00  1.00            
ATOM    175   CG PRO A  23      -8.133  20.276  41.858  3.00  1.00            
ATOM    176    C PRO A  23      -5.821  18.598  39.749  3.00  1.00            
ATOM    177    O PRO A  23      -5.829  19.607  39.048  3.00  1.00            
ATOM    178    N ALA A  24      -5.191  17.477  39.397  3.00  1.00            
ATOM    179   CA ALA A  24      -4.419  17.623  38.210  3.00  1.00            
ATOM    180   CB ALA A  24      -3.487  16.427  37.930  3.00  1.00            
ATOM    181    C ALA A  24      -5.371  17.765  37.071  3.00  1.00            
ATOM    182    O ALA A  24      -6.477  17.229  37.108  3.00  1.00            
ATOM    183    N GLN A  25      -4.973  18.546  36.046  4.00  1.00            
ATOM    184   CA GLN A  25      -5.802  18.717  34.891  4.00  1.00            
ATOM    185   CB GLN A  25      -6.270  20.168  34.665  4.00  1.00            
ATOM    186   CG GLN A  25      -7.135  20.686  35.823  4.00  1.00            
ATOM    187   CD GLN A  25      -7.911  21.906  35.349  4.00  1.00            
ATOM    188  OE1 GLN A  25      -8.156  22.840  36.111  4.00  1.00            
ATOM    189  NE2 GLN A  25      -8.330  21.887  34.055  4.00  1.00            
ATOM    190    C GLN A  25      -5.000  18.223  33.729  4.00  1.00            
ATOM    191    O GLN A  25      -3.786  18.414  33.674  4.00  1.00            
ATOM    192    N ASP A  26      -5.680  17.533  32.790  4.00  1.00            
ATOM    193   CA ASP A  26      -5.065  16.863  31.678  4.00  1.00            
ATOM    194   CB ASP A  26      -5.955  15.703  31.176  4.00  1.00            
ATOM    195   CG ASP A  26      -5.148  14.645  30.434  4.00  1.00            
ATOM    196  OD1 ASP A  26      -4.326  15.004  29.549  4.00  1.00            
ATOM    197  OD2 ASP A  26      -5.358  13.440  30.742  4.00  1.00            
ATOM    198    C ASP A  26      -4.857  17.816  30.554  4.00  1.00            
ATOM    199    O ASP A  26      -5.587  18.790  30.374  4.00  1.00            
ATOM    200    N PHE A  27      -3.797  17.551  29.777  4.00  1.00            
ATOM    201   CA PHE A  27      -3.510  18.346  28.635  4.00  1.00            
ATOM    202   CB PHE A  27      -2.719  19.579  29.087  4.00  1.00            
ATOM    203   CG PHE A  27      -2.380  20.391  27.909  4.00  1.00            
ATOM    204  CD1 PHE A  27      -3.243  21.373  27.490  4.00  1.00            
ATOM    205  CD2 PHE A  27      -1.202  20.154  27.243  4.00  1.00            
ATOM    206  CE1 PHE A  27      -2.915  22.125  26.397  4.00  1.00            
ATOM    207  CE2 PHE A  27      -0.870  20.903  26.147  4.00  1.00            
ATOM    208   CZ PHE A  27      -1.738  21.882  25.742  4.00  1.00            
ATOM    209    C PHE A  27      -2.617  17.508  27.788  4.00  1.00            
ATOM    210    O PHE A  27      -1.449  17.319  28.121  4.00  1.00            
ATOM    211    N THR A  28      -3.123  16.997  26.652  4.00  1.00            
ATOM    212   CA THR A  28      -2.251  16.176  25.871  4.00  1.00            
ATOM    213   CB THR A  28      -2.976  15.299  24.885  4.00  1.00            
ATOM    214  OG1 THR A  28      -2.187  14.170  24.539  4.00  1.00            
ATOM    215  CG2 THR A  28      -3.272  16.125  23.621  4.00  1.00            
ATOM    216    C THR A  28      -1.426  17.163  25.134  4.00  1.00            
ATOM    217    O THR A  28      -1.802  18.330  25.046  4.00  1.00            
ATOM    218    N VAL A  29      -0.263  16.767  24.601  4.00  1.00            
ATOM    219   CA VAL A  29       0.462  17.844  24.006  4.00  1.00            
ATOM    220   CB VAL A  29       1.302  18.572  25.016  4.00  1.00            
ATOM    221  CG1 VAL A  29       2.437  17.643  25.484  4.00  1.00            
ATOM    222  CG2 VAL A  29       1.774  19.899  24.405  4.00  1.00            
ATOM    223    C VAL A  29       1.383  17.306  22.956  4.00  1.00            
ATOM    224    O VAL A  29       1.712  16.121  22.936  4.00  1.00            
ATOM    225    N ILE A  30       1.804  18.190  22.027  4.00  1.00            
ATOM    226   CA ILE A  30       2.777  17.814  21.043  4.00  1.00            
ATOM    227   CB ILE A  30       2.369  18.072  19.618  4.00  1.00            
ATOM    228  CG1 ILE A  30       3.396  17.442  18.654  4.00  1.00            
ATOM    229  CG2 ILE A  30       2.145  19.578  19.435  4.00  1.00            
ATOM    230  CD1 ILE A  30       2.940  17.369  17.195  4.00  1.00            
ATOM    231    C ILE A  30       4.005  18.623  21.369  4.00  1.00            
ATOM    232    O ILE A  30       3.951  19.846  21.489  4.00  1.00            
ATOM    233    N PHE A  31       5.146  17.928  21.546  4.00  1.00            
ATOM    234   CA PHE A  31       6.406  18.496  21.951  4.00  1.00            
ATOM    235   CB PHE A  31       7.097  17.513  22.920  4.00  1.00            
ATOM    236   CG PHE A  31       8.571  17.679  22.956  4.00  1.00            
ATOM    237  CD1 PHE A  31       9.164  18.809  23.461  4.00  1.00            
ATOM    238  CD2 PHE A  31       9.361  16.645  22.506  4.00  1.00            
ATOM    239  CE1 PHE A  31      10.535  18.912  23.484  4.00  1.00            
ATOM    240  CE2 PHE A  31      10.730  16.743  22.528  4.00  1.00            
ATOM    241   CZ PHE A  31      11.318  17.884  23.017  4.00  1.00            
ATOM    242    C PHE A  31       7.231  18.755  20.740  4.00  1.00            
ATOM    243    O PHE A  31       7.553  17.855  19.966  4.00  1.00            
ATOM    244    N ASP A  32       7.585  20.036  20.540  4.00  1.00            
ATOM    245   CA ASP A  32       8.338  20.337  19.370  4.00  1.00            
ATOM    246   CB ASP A  32       7.765  21.477  18.512  4.00  1.00            
ATOM    247   CG ASP A  32       6.482  21.016  17.836  4.00  1.00            
ATOM    248  OD1 ASP A  32       5.833  20.058  18.336  4.00  1.00            
ATOM    249  OD2 ASP A  32       6.141  21.629  16.790  4.00  1.00            
ATOM    250    C ASP A  32       9.702  20.764  19.755  4.00  1.00            
ATOM    251    O ASP A  32       9.886  21.571  20.666  4.00  1.00            
ATOM    252    N THR A  33      10.710  20.208  19.063  3.00  1.00            
ATOM    253   CA THR A  33      12.029  20.687  19.310  3.00  1.00            
ATOM    254   CB THR A  33      13.083  20.008  18.489  3.00  1.00            
ATOM    255  OG1 THR A  33      13.130  18.619  18.785  3.00  1.00            
ATOM    256  CG2 THR A  33      14.434  20.677  18.793  3.00  1.00            
ATOM    257    C THR A  33      11.975  22.125  18.889  3.00  1.00            
ATOM    258    O THR A  33      12.512  23.003  19.563  3.00  1.00            
ATOM    259    N GLY A  34      11.296  22.382  17.747  3.00  1.00            
ATOM    260   CA GLY A  34      11.127  23.703  17.208  3.00  1.00            
ATOM    261    C GLY A  34      10.139  24.438  18.038  3.00  1.00            
ATOM    262    O GLY A  34       9.102  23.904  18.429  3.00  1.00            
ATOM    263    N SER A  35      10.453  25.713  18.309  1.00  1.00            
ATOM    264   CA SER A  35       9.585  26.571  19.044  1.00  1.00            
ATOM    265   CB SER A  35       8.113  26.515  18.605  1.00  1.00            
ATOM    266   OG SER A  35       7.950  27.248  17.400  1.00  1.00            
ATOM    267    C SER A  35       9.666  26.329  20.512  1.00  1.00            
ATOM    268    O SER A  35       9.805  25.195  20.969  1.00  1.00            
ATOM    269    N SER A  36       9.600  27.435  21.287  1.00  1.00            
ATOM    270   CA SER A  36       9.548  27.340  22.714  1.00  1.00            
ATOM    271   CB SER A  36      10.809  27.781  23.440  1.00  1.00            
ATOM    272   OG SER A  36      11.732  26.722  23.281  1.00  1.00            
ATOM    273    C SER A  36       8.390  28.160  23.185  1.00  1.00            
ATOM    274    O SER A  36       8.296  29.359  22.925  1.00  1.00            
ATOM    275    N ASN A  37       7.436  27.486  23.854  1.00  1.00            
ATOM    276   CA ASN A  37       6.310  28.140  24.444  1.00  1.00            
ATOM    277   CB ASN A  37       5.448  28.951  23.461  1.00  1.00            
ATOM    278   CG ASN A  37       4.655  29.976  24.266  1.00  1.00            
ATOM    279  OD1 ASN A  37       5.045  31.139  24.368  1.00  1.00            
ATOM    280  ND2 ASN A  37       3.510  29.538  24.854  1.00  1.00            
ATOM    281    C ASN A  37       5.473  27.028  25.025  1.00  1.00            
ATOM    282    O ASN A  37       5.571  25.881  24.590  1.00  1.00            
ATOM    283    N LEU A  38       4.631  27.329  26.035  4.00  1.00            
ATOM    284   CA LEU A  38       3.784  26.338  26.651  4.00  1.00            
ATOM    285   CB LEU A  38       3.491  26.642  28.128  4.00  1.00            
ATOM    286   CG LEU A  38       4.745  26.619  29.023  4.00  1.00            
ATOM    287  CD1 LEU A  38       5.744  27.723  28.630  4.00  1.00            
ATOM    288  CD2 LEU A  38       4.358  26.664  30.509  4.00  1.00            
ATOM    289    C LEU A  38       2.495  26.427  25.896  4.00  1.00            
ATOM    290    O LEU A  38       2.495  26.646  24.685  4.00  1.00            
ATOM    291    N TRP A  39       1.351  26.262  26.586  4.00  1.00            
ATOM    292   CA TRP A  39       0.143  26.157  25.821  4.00  1.00            
ATOM    293   CB TRP A  39       0.042  24.737  25.243  4.00  1.00            
ATOM    294   CG TRP A  39       0.588  23.628  26.170  4.00  1.00            
ATOM    295  CD2 TRP A  39       0.248  23.283  27.541  4.00  1.00            
ATOM    296  CD1 TRP A  39       1.613  22.793  25.848  4.00  1.00            
ATOM    297  NE1 TRP A  39       1.927  21.959  26.885  4.00  1.00            
ATOM    298  CE2 TRP A  39       1.101  22.250  27.939  4.00  1.00            
ATOM    299  CE3 TRP A  39      -0.681  23.777  28.414  4.00  1.00            
ATOM    300  CZ2 TRP A  39       1.040  21.710  29.193  4.00  1.00            
ATOM    301  CZ3 TRP A  39      -0.748  23.226  29.674  4.00  1.00            
ATOM    302  CH2 TRP A  39       0.097  22.210  30.060  4.00  1.00            
ATOM    303    C TRP A  39      -1.052  26.101  26.702  4.00  1.00            
ATOM    304    O TRP A  39      -1.058  26.497  27.866  4.00  1.00            
ATOM    305    N VAL A  40      -2.109  25.556  26.054  4.00  1.00            
ATOM    306   CA VAL A  40      -3.336  25.052  26.588  4.00  1.00            
ATOM    307   CB VAL A  40      -3.511  25.197  28.079  4.00  1.00            
ATOM    308  CG1 VAL A  40      -3.825  26.667  28.394  4.00  1.00            
ATOM    309  CG2 VAL A  40      -4.595  24.207  28.551  4.00  1.00            
ATOM    310    C VAL A  40      -4.517  25.734  25.937  4.00  1.00            
ATOM    311    O VAL A  40      -4.440  26.886  25.517  4.00  1.00            
ATOM    312    N PRO A  41      -5.606  24.995  25.835  1.00  1.00            
ATOM    313   CA PRO A  41      -6.819  25.490  25.219  1.00  1.00            
ATOM    314   CD PRO A  41      -5.450  23.565  25.587  1.00  1.00            
ATOM    315   CB PRO A  41      -7.661  24.259  24.879  1.00  1.00            
ATOM    316   CG PRO A  41      -6.610  23.156  24.666  1.00  1.00            
ATOM    317    C PRO A  41      -7.645  26.644  25.794  1.00  1.00            
ATOM    318    O PRO A  41      -8.041  27.499  25.003  1.00  1.00            
ATOM    319    N SER A  42      -7.936  26.705  27.119  4.00  1.00            
ATOM    320   CA SER A  42      -8.705  27.775  27.746  4.00  1.00            
ATOM    321   CB SER A  42      -8.337  29.189  27.270  4.00  1.00            
ATOM    322   OG SER A  42      -7.030  29.531  27.700  4.00  1.00            
ATOM    323    C SER A  42     -10.185  27.628  27.499  4.00  1.00            
ATOM    324    O SER A  42     -10.627  27.242  26.417  4.00  1.00            
ATOM    325    N VAL A  43     -10.982  27.929  28.553  3.00  1.00            
ATOM    326   CA VAL A  43     -12.421  27.962  28.533  3.00  1.00            
ATOM    327   CB VAL A  43     -13.055  27.982  29.895  3.00  1.00            
ATOM    328  CG1 VAL A  43     -12.709  29.303  30.600  3.00  1.00            
ATOM    329  CG2 VAL A  43     -14.565  27.740  29.719  3.00  1.00            
ATOM    330    C VAL A  43     -12.855  29.177  27.791  3.00  1.00            
ATOM    331    O VAL A  43     -13.884  29.191  27.116  3.00  1.00            
ATOM    332    N TYR A  44     -12.031  30.231  27.912  3.00  1.00            
ATOM    333   CA TYR A  44     -12.272  31.529  27.361  3.00  1.00            
ATOM    334   CB TYR A  44     -11.109  32.484  27.649  3.00  1.00            
ATOM    335   CG TYR A  44     -11.529  33.819  27.163  3.00  1.00            
ATOM    336  CD1 TYR A  44     -11.314  34.174  25.854  3.00  1.00            
ATOM    337  CD2 TYR A  44     -12.152  34.706  28.011  3.00  1.00            
ATOM    338  CE1 TYR A  44     -11.707  35.409  25.398  3.00  1.00            
ATOM    339  CE2 TYR A  44     -12.546  35.943  27.561  3.00  1.00            
ATOM    340   CZ TYR A  44     -12.323  36.294  26.252  3.00  1.00            
ATOM    341   OH TYR A  44     -12.728  37.563  25.787  3.00  1.00            
ATOM    342    C TYR A  44     -12.390  31.362  25.868  3.00  1.00            
ATOM    343    O TYR A  44     -13.225  32.002  25.231  3.00  1.00            
ATOM    344    N CYS A  45     -11.552  30.485  25.276  1.00  1.00            
ATOM    345   CA CYS A  45     -11.485  30.277  23.850  1.00  1.00            
ATOM    346   CB CYS A  45     -10.323  29.337  23.462  1.00  1.00            
ATOM    347   SG CYS A  45     -10.178  29.030  21.676  1.00  1.00            
ATOM    348    C CYS A  45     -12.748  29.703  23.301  1.00  1.00            
ATOM    349    O CYS A  45     -13.122  28.566  23.576  1.00  1.00            
ATOM    350    N SER A  46     -13.435  30.525  22.492  1.00  1.00            
ATOM    351   CA SER A  46     -14.660  30.154  21.858  1.00  1.00            
ATOM    352   CB SER A  46     -15.534  31.382  21.558  1.00  1.00            
ATOM    353   OG SER A  46     -16.836  30.968  21.176  1.00  1.00            
ATOM    354    C SER A  46     -14.412  29.411  20.593  1.00  1.00            
ATOM    355    O SER A  46     -15.349  28.859  20.016  1.00  1.00            
ATOM    356    N SER A  47     -13.138  29.362  20.154  1.00  1.00            
ATOM    357   CA SER A  47     -12.772  28.823  18.876  1.00  1.00            
ATOM    358   CB SER A  47     -11.251  28.673  18.695  1.00  1.00            
ATOM    359   OG SER A  47     -10.633  29.951  18.737  1.00  1.00            
ATOM    360    C SER A  47     -13.414  27.500  18.663  1.00  1.00            
ATOM    361    O SER A  47     -13.723  26.766  19.601  1.00  1.00            
ATOM    362    N LEU A  48     -13.665  27.208  17.376  2.00  1.00            
ATOM    363   CA LEU A  48     -14.298  25.995  16.981  2.00  1.00            
ATOM    364   CB LEU A  48     -14.279  25.829  15.456  2.00  1.00            
ATOM    365   CG LEU A  48     -14.807  27.059  14.690  2.00  1.00            
ATOM    366  CD1 LEU A  48     -13.824  28.243  14.759  2.00  1.00            
ATOM    367  CD2 LEU A  48     -15.198  26.694  13.253  2.00  1.00            
ATOM    368    C LEU A  48     -13.401  24.955  17.527  2.00  1.00            
ATOM    369    O LEU A  48     -13.831  24.064  18.258  2.00  1.00            
ATOM    370    N ALA A  49     -12.095  25.078  17.233  2.00  1.00            
ATOM    371   CA ALA A  49     -11.235  24.118  17.833  2.00  1.00            
ATOM    372   CB ALA A  49      -9.990  23.763  16.997  2.00  1.00            
ATOM    373    C ALA A  49     -10.786  24.690  19.123  2.00  1.00            
ATOM    374    O ALA A  49      -9.988  25.623  19.183  2.00  1.00            
ATOM    375    N CYS A  50     -11.341  24.090  20.183  2.00  1.00            
ATOM    376   CA CYS A  50     -11.195  24.393  21.569  2.00  1.00            
ATOM    377   CB CYS A  50     -11.677  25.808  21.924  2.00  1.00            
ATOM    378   SG CYS A  50     -11.311  26.260  23.644  2.00  1.00            
ATOM    379    C CYS A  50     -12.181  23.446  22.104  2.00  1.00            
ATOM    380    O CYS A  50     -11.869  22.548  22.883  2.00  1.00            
ATOM    381    N SER A  51     -13.432  23.635  21.648  2.00  1.00            
ATOM    382   CA SER A  51     -14.341  22.581  21.902  2.00  1.00            
ATOM    383   CB SER A  51     -15.776  22.807  21.397  2.00  1.00            
ATOM    384   OG SER A  51     -16.520  21.604  21.525  2.00  1.00            
ATOM    385    C SER A  51     -13.724  21.485  21.112  2.00  1.00            
ATOM    386    O SER A  51     -13.005  21.734  20.142  2.00  1.00            
ATOM    387    N ASP A  52     -13.991  20.237  21.509  2.00  1.00            
ATOM    388   CA ASP A  52     -13.385  19.108  20.879  2.00  1.00            
ATOM    389   CB ASP A  52     -13.396  19.153  19.339  2.00  1.00            
ATOM    390   CG ASP A  52     -14.826  19.125  18.825  2.00  1.00            
ATOM    391  OD1 ASP A  52     -15.708  19.753  19.468  2.00  1.00            
ATOM    392  OD2 ASP A  52     -15.051  18.463  17.778  2.00  1.00            
ATOM    393    C ASP A  52     -11.932  18.985  21.267  2.00  1.00            
ATOM    394    O ASP A  52     -11.188  18.260  20.609  2.00  1.00            
ATOM    395    N HIS A  53     -11.492  19.672  22.345  1.00  1.00            
ATOM    396   CA HIS A  53     -10.165  19.535  22.909  1.00  1.00            
ATOM    397  ND1 HIS A  53      -7.773  19.809  20.519  1.00  1.00            
ATOM    398   CG HIS A  53      -8.785  20.579  21.050  1.00  1.00            
ATOM    399   CB HIS A  53      -9.159  20.629  22.505  1.00  1.00            
ATOM    400  NE2 HIS A  53      -8.700  20.903  18.818  1.00  1.00            
ATOM    401  CD2 HIS A  53      -9.339  21.239  19.998  1.00  1.00            
ATOM    402  CE1 HIS A  53      -7.766  20.041  19.181  1.00  1.00            
ATOM    403    C HIS A  53     -10.414  19.636  24.398  1.00  1.00            
ATOM    404    O HIS A  53     -11.571  19.702  24.812  1.00  1.00            
ATOM    405    N ASN A  54      -9.365  19.603  25.255  1.00  1.00            
ATOM    406   CA ASN A  54      -9.566  19.760  26.683  1.00  1.00            
ATOM    407   CB ASN A  54      -8.406  19.296  27.584  1.00  1.00            
ATOM    408   CG ASN A  54      -8.222  17.795  27.475  1.00  1.00            
ATOM    409  OD1 ASN A  54      -7.547  17.178  28.299  1.00  1.00            
ATOM    410  ND2 ASN A  54      -8.828  17.183  26.424  1.00  1.00            
ATOM    411    C ASN A  54      -9.606  21.244  26.893  1.00  1.00            
ATOM    412    O ASN A  54      -9.402  22.016  25.957  1.00  1.00            
ATOM    413    N GLN A  55      -9.889  21.679  28.133  1.00  1.00            
ATOM    414   CA GLN A  55      -9.928  23.082  28.437  1.00  1.00            
ATOM    415   CB GLN A  55     -11.354  23.581  28.736  1.00  1.00            
ATOM    416   CG GLN A  55     -12.387  23.328  27.635  1.00  1.00            
ATOM    417   CD GLN A  55     -13.775  23.424  28.269  1.00  1.00            
ATOM    418  OE1 GLN A  55     -14.460  22.417  28.444  1.00  1.00            
ATOM    419  NE2 GLN A  55     -14.206  24.662  28.629  1.00  1.00            
ATOM    420    C GLN A  55      -9.224  23.231  29.750  1.00  1.00            
ATOM    421    O GLN A  55      -8.988  22.247  30.447  1.00  1.00            
ATOM    422    N PHE A  56      -8.838  24.470  30.113  4.00  1.00            
ATOM    423   CA PHE A  56      -8.336  24.648  31.443  4.00  1.00            
ATOM    424   CB PHE A  56      -6.974  25.369  31.570  4.00  1.00            
ATOM    425   CG PHE A  56      -6.523  25.304  33.002  4.00  1.00            
ATOM    426  CD1 PHE A  56      -5.953  24.151  33.493  4.00  1.00            
ATOM    427  CD2 PHE A  56      -6.645  26.383  33.854  4.00  1.00            
ATOM    428  CE1 PHE A  56      -5.527  24.067  34.798  4.00  1.00            
ATOM    429  CE2 PHE A  56      -6.219  26.306  35.162  4.00  1.00            
ATOM    430   CZ PHE A  56      -5.660  25.144  35.639  4.00  1.00            
ATOM    431    C PHE A  56      -9.330  25.531  32.098  4.00  1.00            
ATOM    432    O PHE A  56      -9.811  26.490  31.499  4.00  1.00            
ATOM    433    N ASN A  57      -9.716  25.191  33.337  1.00  1.00            
ATOM    434   CA ASN A  57     -10.564  26.079  34.050  1.00  1.00            
ATOM    435   CB ASN A  57     -11.721  25.391  34.801  1.00  1.00            
ATOM    436   CG ASN A  57     -12.739  24.883  33.793  1.00  1.00            
ATOM    437  OD1 ASN A  57     -12.585  25.058  32.585  1.00  1.00            
ATOM    438  ND2 ASN A  57     -13.824  24.246  34.308  1.00  1.00            
ATOM    439    C ASN A  57      -9.677  26.632  35.099  1.00  1.00            
ATOM    440    O ASN A  57      -9.211  25.891  35.964  1.00  1.00            
ATOM    441    N PRO A  58      -9.389  27.896  35.036  2.00  1.00            
ATOM    442   CA PRO A  58      -8.524  28.461  36.019  2.00  1.00            
ATOM    443   CD PRO A  58     -10.312  28.882  34.500  2.00  1.00            
ATOM    444   CB PRO A  58      -8.509  29.956  35.724  2.00  1.00            
ATOM    445   CG PRO A  58      -9.941  30.200  35.210  2.00  1.00            
ATOM    446    C PRO A  58      -9.197  28.245  37.347  2.00  1.00            
ATOM    447    O PRO A  58      -8.508  28.235  38.365  2.00  1.00            
ATOM    448    N ASP A  59     -10.540  28.100  37.355  2.00  1.00            
ATOM    449   CA ASP A  59     -11.263  28.009  38.592  2.00  1.00            
ATOM    450   CB ASP A  59     -12.784  28.260  38.490  2.00  1.00            
ATOM    451   CG ASP A  59     -13.442  27.276  37.544  2.00  1.00            
ATOM    452  OD1 ASP A  59     -13.120  27.328  36.328  2.00  1.00            
ATOM    453  OD2 ASP A  59     -14.282  26.468  38.023  2.00  1.00            
ATOM    454    C ASP A  59     -10.989  26.767  39.389  2.00  1.00            
ATOM    455    O ASP A  59     -10.854  26.857  40.608  2.00  1.00            
ATOM    456    N ASP A  60     -10.886  25.568  38.782  2.00  1.00            
ATOM    457   CA ASP A  60     -10.635  24.479  39.688  2.00  1.00            
ATOM    458   CB ASP A  60     -11.267  23.134  39.307  2.00  1.00            
ATOM    459   CG ASP A  60     -11.038  22.241  40.519  2.00  1.00            
ATOM    460  OD1 ASP A  60     -10.749  22.811  41.606  2.00  1.00            
ATOM    461  OD2 ASP A  60     -11.146  20.994  40.385  2.00  1.00            
ATOM    462    C ASP A  60      -9.170  24.253  39.743  2.00  1.00            
ATOM    463    O ASP A  60      -8.645  23.366  39.070  2.00  1.00            
ATOM    464    N SER A  61      -8.465  25.087  40.528  1.00  1.00            
ATOM    465   CA SER A  61      -7.073  24.850  40.748  1.00  1.00            
ATOM    466   CB SER A  61      -6.151  25.173  39.563  1.00  1.00            
ATOM    467   OG SER A  61      -6.225  24.136  38.596  1.00  1.00            
ATOM    468    C SER A  61      -6.623  25.674  41.913  1.00  1.00            
ATOM    469    O SER A  61      -6.844  26.883  41.965  1.00  1.00            
ATOM    470    N SER A  62      -5.967  25.006  42.883  1.00  1.00            
ATOM    471   CA SER A  62      -5.485  25.595  44.101  1.00  1.00            
ATOM    472   CB SER A  62      -5.069  24.528  45.119  1.00  1.00            
ATOM    473   OG SER A  62      -4.599  25.150  46.305  1.00  1.00            
ATOM    474    C SER A  62      -4.295  26.457  43.846  1.00  1.00            
ATOM    475    O SER A  62      -4.117  27.487  44.493  1.00  1.00            
ATOM    476    N THR A  63      -3.423  26.039  42.913  1.00  1.00            
ATOM    477   CA THR A  63      -2.266  26.840  42.679  1.00  1.00            
ATOM    478   CB THR A  63      -0.994  26.055  42.829  1.00  1.00            
ATOM    479  OG1 THR A  63      -0.946  25.437  44.107  1.00  1.00            
ATOM    480  CG2 THR A  63       0.197  27.012  42.686  1.00  1.00            
ATOM    481    C THR A  63      -2.355  27.306  41.258  1.00  1.00            
ATOM    482    O THR A  63      -1.804  26.676  40.357  1.00  1.00            
ATOM    483    N PHE A  64      -3.083  28.418  41.029  1.00  1.00            
ATOM    484   CA PHE A  64      -3.179  29.024  39.730  1.00  1.00            
ATOM    485   CB PHE A  64      -4.577  28.916  39.092  1.00  1.00            
ATOM    486   CG PHE A  64      -5.467  29.918  39.737  1.00  1.00            
ATOM    487  CD1 PHE A  64      -5.940  29.754  41.019  1.00  1.00            
ATOM    488  CD2 PHE A  64      -5.829  31.038  39.027  1.00  1.00            
ATOM    489  CE1 PHE A  64      -6.760  30.705  41.579  1.00  1.00            
ATOM    490  CE2 PHE A  64      -6.649  31.990  39.581  1.00  1.00            
ATOM    491   CZ PHE A  64      -7.113  31.823  40.862  1.00  1.00            
ATOM    492    C PHE A  64      -2.942  30.474  40.057  1.00  1.00            
ATOM    493    O PHE A  64      -3.343  30.954  41.118  1.00  1.00            
ATOM    494    N GLU A  65      -2.239  31.206  39.179  4.00  1.00            
ATOM    495   CA GLU A  65      -1.975  32.588  39.450  4.00  1.00            
ATOM    496   CB GLU A  65      -0.511  32.868  39.804  4.00  1.00            
ATOM    497   CG GLU A  65      -0.260  34.293  40.292  4.00  1.00            
ATOM    498   CD GLU A  65       1.229  34.551  40.141  4.00  1.00            
ATOM    499  OE1 GLU A  65       1.779  34.128  39.090  4.00  1.00            
ATOM    500  OE2 GLU A  65       1.835  35.163  41.059  4.00  1.00            
ATOM    501    C GLU A  65      -2.240  33.292  38.150  4.00  1.00            
ATOM    502    O GLU A  65      -2.196  32.681  37.084  4.00  1.00            
ATOM    503    N ALA A  66      -2.545  34.599  38.175  4.00  1.00            
ATOM    504   CA ALA A  66      -2.810  35.170  36.892  4.00  1.00            
ATOM    505   CB ALA A  66      -4.218  35.776  36.757  4.00  1.00            
ATOM    506    C ALA A  66      -1.849  36.283  36.671  4.00  1.00            
ATOM    507    O ALA A  66      -1.563  37.050  37.589  4.00  1.00            
ATOM    508    N THR A  67      -1.300  36.373  35.442  4.00  1.00            
ATOM    509   CA THR A  67      -0.455  37.481  35.113  4.00  1.00            
ATOM    510   CB THR A  67       0.975  37.154  34.781  4.00  1.00            
ATOM    511  OG1 THR A  67       1.751  38.345  34.760  4.00  1.00            
ATOM    512  CG2 THR A  67       1.026  36.471  33.405  4.00  1.00            
ATOM    513    C THR A  67      -1.077  38.124  33.915  4.00  1.00            
ATOM    514    O THR A  67      -1.592  37.451  33.024  4.00  1.00            
ATOM    515    N SER A  68      -1.033  39.467  33.884  4.00  1.00            
ATOM    516   CA SER A  68      -1.649  40.293  32.887  4.00  1.00            
ATOM    517   CB SER A  68      -1.648  41.781  33.297  4.00  1.00            
ATOM    518   OG SER A  68      -0.327  42.219  33.585  4.00  1.00            
ATOM    519    C SER A  68      -0.948  40.169  31.575  4.00  1.00            
ATOM    520    O SER A  68      -1.338  40.801  30.594  4.00  1.00            
ATOM    521    N GLN A  69       0.115  39.351  31.518  4.00  1.00            
ATOM    522   CA GLN A  69       0.869  39.232  30.307  4.00  1.00            
ATOM    523   CB GLN A  69       2.152  38.408  30.498  4.00  1.00            
ATOM    524   CG GLN A  69       3.165  38.544  29.364  4.00  1.00            
ATOM    525   CD GLN A  69       4.470  37.978  29.902  4.00  1.00            
ATOM    526  OE1 GLN A  69       4.729  36.781  29.804  4.00  1.00            
ATOM    527  NE2 GLN A  69       5.307  38.856  30.519  4.00  1.00            
ATOM    528    C GLN A  69       0.019  38.590  29.256  4.00  1.00            
ATOM    529    O GLN A  69      -0.899  37.830  29.556  4.00  1.00            
ATOM    530    N GLU A  70       0.295  38.906  27.975  4.00  1.00            
ATOM    531   CA GLU A  70      -0.513  38.376  26.912  4.00  1.00            
ATOM    532   CB GLU A  70      -1.277  39.468  26.153  4.00  1.00            
ATOM    533   CG GLU A  70      -2.373  38.955  25.223  4.00  1.00            
ATOM    534   CD GLU A  70      -3.223  40.174  24.906  4.00  1.00            
ATOM    535  OE1 GLU A  70      -3.002  41.221  25.570  4.00  1.00            
ATOM    536  OE2 GLU A  70      -4.099  40.080  24.005  4.00  1.00            
ATOM    537    C GLU A  70       0.382  37.696  25.952  4.00  1.00            
ATOM    538    O GLU A  70       1.600  37.860  25.999  4.00  1.00            
ATOM    539    N LEU A  71      -0.207  36.882  25.060  4.00  1.00            
ATOM    540   CA LEU A  71       0.668  36.164  24.201  4.00  1.00            
ATOM    541   CB LEU A  71       0.835  34.700  24.644  4.00  1.00            
ATOM    542   CG LEU A  71       2.007  33.955  23.982  4.00  1.00            
ATOM    543  CD1 LEU A  71       3.357  34.428  24.551  4.00  1.00            
ATOM    544  CD2 LEU A  71       1.815  32.433  24.071  4.00  1.00            
ATOM    545    C LEU A  71       0.111  36.123  22.818  4.00  1.00            
ATOM    546    O LEU A  71      -1.097  36.228  22.607  4.00  1.00            
ATOM    547    N SER A  72       1.022  36.007  21.833  4.00  1.00            
ATOM    548   CA SER A  72       0.643  35.823  20.467  4.00  1.00            
ATOM    549   CB SER A  72       0.521  37.141  19.678  4.00  1.00            
ATOM    550   OG SER A  72      -0.545  37.921  20.201  4.00  1.00            
ATOM    551    C SER A  72       1.700  34.958  19.858  4.00  1.00            
ATOM    552    O SER A  72       2.890  35.193  20.056  4.00  1.00            
ATOM    553    N ILE A  73       1.296  33.911  19.110  4.00  1.00            
ATOM    554   CA ILE A  73       2.288  33.034  18.559  4.00  1.00            
ATOM    555   CB ILE A  73       2.282  31.665  19.180  4.00  1.00            
ATOM    556  CG1 ILE A  73       2.349  31.716  20.717  4.00  1.00            
ATOM    557  CG2 ILE A  73       3.463  30.898  18.565  4.00  1.00            
ATOM    558  CD1 ILE A  73       3.652  32.280  21.275  4.00  1.00            
ATOM    559    C ILE A  73       1.910  32.786  17.138  4.00  1.00            
ATOM    560    O ILE A  73       0.730  32.802  16.793  4.00  1.00            
ATOM    561    N THR A  74       2.922  32.558  16.278  4.00  1.00            
ATOM    562   CA THR A  74       2.670  32.290  14.893  4.00  1.00            
ATOM    563   CB THR A  74       2.964  33.475  14.023  4.00  1.00            
ATOM    564  OG1 THR A  74       4.263  33.975  14.310  4.00  1.00            
ATOM    565  CG2 THR A  74       1.895  34.553  14.260  4.00  1.00            
ATOM    566    C THR A  74       3.523  31.161  14.425  4.00  1.00            
ATOM    567    O THR A  74       4.719  31.095  14.702  4.00  1.00            
ATOM    568    N TYR A  75       2.884  30.221  13.710  4.00  1.00            
ATOM    569   CA TYR A  75       3.589  29.169  13.051  4.00  1.00            
ATOM    570   CB TYR A  75       3.510  27.762  13.720  4.00  1.00            
ATOM    571   CG TYR A  75       4.148  26.863  12.720  4.00  1.00            
ATOM    572  CD1 TYR A  75       5.420  27.098  12.260  4.00  1.00            
ATOM    573  CD2 TYR A  75       3.466  25.818  12.177  4.00  1.00            
ATOM    574  CE1 TYR A  75       5.990  26.295  11.294  4.00  1.00            
ATOM    575  CE2 TYR A  75       4.016  25.008  11.214  4.00  1.00            
ATOM    576   CZ TYR A  75       5.289  25.239  10.770  4.00  1.00            
ATOM    577   OH TYR A  75       5.857  24.406   9.783  4.00  1.00            
ATOM    578    C TYR A  75       3.030  29.188  11.641  4.00  1.00            
ATOM    579    O TYR A  75       1.942  29.714  11.413  4.00  1.00            
ATOM    580    N GLY A  76       3.756  28.624  10.650  3.00  1.00            
ATOM    581   CA GLY A  76       3.378  28.502   9.288  3.00  1.00            
ATOM    582    C GLY A  76       2.019  27.881   9.330  3.00  1.00            
ATOM    583    O GLY A  76       1.194  28.106   8.447  3.00  1.00            
ATOM    584    N THR A  77       1.764  27.036  10.342  3.00  1.00            
ATOM    585   CA THR A  77       0.469  26.464  10.486  3.00  1.00            
ATOM    586   CB THR A  77       0.482  24.967  10.529  3.00  1.00            
ATOM    587  OG1 THR A  77       1.072  24.484  11.726  3.00  1.00            
ATOM    588  CG2 THR A  77       1.313  24.503   9.318  3.00  1.00            
ATOM    589    C THR A  77      -0.180  27.010  11.721  3.00  1.00            
ATOM    590    O THR A  77       0.135  26.611  12.841  3.00  1.00            
ATOM    591    N GLY A  78      -1.115  27.963  11.535  4.00  1.00            
ATOM    592   CA GLY A  78      -1.872  28.477  12.640  4.00  1.00            
ATOM    593    C GLY A  78      -1.192  29.633  13.297  4.00  1.00            
ATOM    594    O GLY A  78      -0.063  30.007  12.976  4.00  1.00            
ATOM    595    N SER A  79      -1.941  30.234  14.246  4.00  1.00            
ATOM    596   CA SER A  79      -1.530  31.351  15.039  4.00  1.00            
ATOM    597   CB SER A  79      -1.727  32.681  14.291  4.00  1.00            
ATOM    598   OG SER A  79      -1.398  33.782  15.123  4.00  1.00            
ATOM    599    C SER A  79      -2.417  31.357  16.261  4.00  1.00            
ATOM    600    O SER A  79      -3.637  31.255  16.145  4.00  1.00            
ATOM    601    N MET A  80      -1.841  31.496  17.474  4.00  1.00            
ATOM    602   CA MET A  80      -2.669  31.433  18.653  4.00  1.00            
ATOM    603   CB MET A  80      -2.365  30.191  19.512  4.00  1.00            
ATOM    604   CG MET A  80      -2.765  28.873  18.841  4.00  1.00            
ATOM    605   SD MET A  80      -1.945  27.397  19.519  4.00  1.00            
ATOM    606   CE MET A  80      -0.495  27.533  18.432  4.00  1.00            
ATOM    607    C MET A  80      -2.405  32.649  19.509  4.00  1.00            
ATOM    608    O MET A  80      -1.309  33.206  19.484  4.00  1.00            
ATOM    609    N THR A  81      -3.431  33.092  20.286  4.00  1.00            
ATOM    610   CA THR A  81      -3.351  34.253  21.146  4.00  1.00            
ATOM    611   CB THR A  81      -4.282  35.355  20.727  4.00  1.00            
ATOM    612  OG1 THR A  81      -4.037  35.718  19.376  4.00  1.00            
ATOM    613  CG2 THR A  81      -4.042  36.567  21.645  4.00  1.00            
ATOM    614    C THR A  81      -3.757  33.815  22.526  4.00  1.00            
ATOM    615    O THR A  81      -4.400  32.775  22.679  4.00  1.00            
ATOM    616    N GLY A  82      -3.379  34.573  23.585  4.00  1.00            
ATOM    617   CA GLY A  82      -3.798  34.103  24.877  4.00  1.00            
ATOM    618    C GLY A  82      -3.179  34.854  26.021  4.00  1.00            
ATOM    619    O GLY A  82      -2.550  35.900  25.861  4.00  1.00            
ATOM    620    N ILE A  83      -3.377  34.283  27.233  4.00  1.00            
ATOM    621   CA ILE A  83      -2.983  34.864  28.485  4.00  1.00            
ATOM    622   CB ILE A  83      -4.155  35.114  29.380  4.00  1.00            
ATOM    623  CG1 ILE A  83      -3.680  35.824  30.652  4.00  1.00            
ATOM    624  CG2 ILE A  83      -4.890  33.781  29.623  4.00  1.00            
ATOM    625  CD1 ILE A  83      -4.819  36.391  31.491  4.00  1.00            
ATOM    626    C ILE A  83      -2.066  33.933  29.223  4.00  1.00            
ATOM    627    O ILE A  83      -2.284  32.730  29.206  4.00  1.00            
ATOM    628    N LEU A  84      -1.015  34.455  29.904  4.00  1.00            
ATOM    629   CA LEU A  84      -0.116  33.590  30.632  4.00  1.00            
ATOM    630   CB LEU A  84       1.325  34.117  30.836  4.00  1.00            
ATOM    631   CG LEU A  84       2.060  34.451  29.519  4.00  1.00            
ATOM    632  CD1 LEU A  84       1.614  35.819  28.980  4.00  1.00            
ATOM    633  CD2 LEU A  84       3.587  34.293  29.632  4.00  1.00            
ATOM    634    C LEU A  84      -0.707  33.260  31.962  4.00  1.00            
ATOM    635    O LEU A  84      -1.685  33.871  32.385  4.00  1.00            
ATOM    636    N GLY A  85      -0.152  32.231  32.636  4.00  1.00            
ATOM    637   CA GLY A  85      -0.648  31.845  33.924  4.00  1.00            
ATOM    638    C GLY A  85       0.449  31.068  34.599  4.00  1.00            
ATOM    639    O GLY A  85       1.367  30.585  33.939  4.00  1.00            
ATOM    640    N TYR A  86       0.355  30.923  35.939  4.00  1.00            
ATOM    641   CA TYR A  86       1.286  30.231  36.804  4.00  1.00            
ATOM    642   CB TYR A  86       1.658  31.088  38.033  4.00  1.00            
ATOM    643   CG TYR A  86       2.019  30.233  39.211  4.00  1.00            
ATOM    644  CD1 TYR A  86       3.224  29.580  39.314  4.00  1.00            
ATOM    645  CD2 TYR A  86       1.122  30.112  40.250  4.00  1.00            
ATOM    646  CE1 TYR A  86       3.505  28.814  40.428  4.00  1.00            
ATOM    647  CE2 TYR A  86       1.400  29.351  41.361  4.00  1.00            
ATOM    648   CZ TYR A  86       2.598  28.692  41.451  4.00  1.00            
ATOM    649   OH TYR A  86       2.894  27.907  42.586  4.00  1.00            
ATOM    650    C TYR A  86       0.564  29.027  37.333  4.00  1.00            
ATOM    651    O TYR A  86      -0.623  29.098  37.649  4.00  1.00            
ATOM    652    N ASP A  87       1.253  27.868  37.407  4.00  1.00            
ATOM    653   CA ASP A  87       0.604  26.679  37.886  4.00  1.00            
ATOM    654   CB ASP A  87      -0.449  26.130  36.913  4.00  1.00            
ATOM    655   CG ASP A  87       0.281  25.753  35.631  4.00  1.00            
ATOM    656  OD1 ASP A  87       1.078  26.593  35.131  4.00  1.00            
ATOM    657  OD2 ASP A  87       0.067  24.616  35.141  4.00  1.00            
ATOM    658    C ASP A  87       1.636  25.611  38.041  4.00  1.00            
ATOM    659    O ASP A  87       2.762  25.761  37.571  4.00  1.00            
ATOM    660    N THR A  88       1.271  24.498  38.716  4.00  1.00            
ATOM    661   CA THR A  88       2.189  23.401  38.860  4.00  1.00            
ATOM    662   CB THR A  88       1.987  22.568  40.100  4.00  1.00            
ATOM    663  OG1 THR A  88       0.644  22.112  40.188  4.00  1.00            
ATOM    664  CG2 THR A  88       2.377  23.386  41.341  4.00  1.00            
ATOM    665    C THR A  88       1.988  22.493  37.694  4.00  1.00            
ATOM    666    O THR A  88       0.914  21.924  37.509  4.00  1.00            
ATOM    667    N VAL A  89       3.044  22.344  36.869  4.00  1.00            
ATOM    668   CA VAL A  89       2.959  21.507  35.713  4.00  1.00            
ATOM    669   CB VAL A  89       3.718  22.028  34.529  4.00  1.00            
ATOM    670  CG1 VAL A  89       5.199  22.104  34.911  4.00  1.00            
ATOM    671  CG2 VAL A  89       3.456  21.114  33.322  4.00  1.00            
ATOM    672    C VAL A  89       3.518  20.174  36.061  4.00  1.00            
ATOM    673    O VAL A  89       4.549  20.073  36.724  4.00  1.00            
ATOM    674    N GLN A  90       2.818  19.102  35.648  4.00  1.00            
ATOM    675   CA GLN A  90       3.343  17.795  35.880  4.00  1.00            
ATOM    676   CB GLN A  90       2.304  16.749  36.343  4.00  1.00            
ATOM    677   CG GLN A  90       1.620  16.987  37.690  4.00  1.00            
ATOM    678   CD GLN A  90       0.701  15.790  37.939  4.00  1.00            
ATOM    679  OE1 GLN A  90       0.007  15.713  38.952  4.00  1.00            
ATOM    680  NE2 GLN A  90       0.706  14.819  36.988  4.00  1.00            
ATOM    681    C GLN A  90       3.760  17.290  34.525  4.00  1.00            
ATOM    682    O GLN A  90       2.933  17.182  33.619  4.00  1.00            
ATOM    683    N VAL A  91       5.057  16.971  34.352  4.00  1.00            
ATOM    684   CA VAL A  91       5.556  16.376  33.141  4.00  1.00            
ATOM    685   CB VAL A  91       6.686  17.150  32.492  4.00  1.00            
ATOM    686  CG1 VAL A  91       7.163  16.441  31.208  4.00  1.00            
ATOM    687  CG2 VAL A  91       6.160  18.562  32.176  4.00  1.00            
ATOM    688    C VAL A  91       5.983  15.009  33.633  4.00  1.00            
ATOM    689    O VAL A  91       5.630  14.642  34.751  4.00  1.00            
ATOM    690    N GLY A  92       6.712  14.202  32.833  3.00  1.00            
ATOM    691   CA GLY A  92       7.030  12.837  33.179  3.00  1.00            
ATOM    692    C GLY A  92       7.682  12.719  34.515  3.00  1.00            
ATOM    693    O GLY A  92       8.880  12.946  34.676  3.00  1.00            
ATOM    694    N GLY A  93       6.864  12.342  35.516  3.00  1.00            
ATOM    695   CA GLY A  93       7.308  12.030  36.844  3.00  1.00            
ATOM    696    C GLY A  93       8.028  13.198  37.429  3.00  1.00            
ATOM    697    O GLY A  93       8.657  13.078  38.479  3.00  1.00            
ATOM    698    N ILE A  94       7.944  14.371  36.778  4.00  1.00            
ATOM    699   CA ILE A  94       8.624  15.520  37.285  4.00  1.00            
ATOM    700   CB ILE A  94       9.428  16.269  36.268  4.00  1.00            
ATOM    701  CG1 ILE A  94       8.482  16.722  35.145  4.00  1.00            
ATOM    702  CG2 ILE A  94      10.639  15.426  35.830  4.00  1.00            
ATOM    703  CD1 ILE A  94       9.061  17.806  34.244  4.00  1.00            
ATOM    704    C ILE A  94       7.552  16.465  37.725  4.00  1.00            
ATOM    705    O ILE A  94       6.516  16.590  37.073  4.00  1.00            
ATOM    706    N SER A  95       7.745  17.121  38.883  4.00  1.00            
ATOM    707   CA SER A  95       6.781  18.104  39.272  4.00  1.00            
ATOM    708   CB SER A  95       6.344  17.987  40.739  4.00  1.00            
ATOM    709   OG SER A  95       5.625  16.777  40.927  4.00  1.00            
ATOM    710    C SER A  95       7.458  19.426  39.095  4.00  1.00            
ATOM    711    O SER A  95       8.422  19.738  39.793  4.00  1.00            
ATOM    712    N ASP A  96       6.990  20.233  38.122  4.00  1.00            
ATOM    713   CA ASP A  96       7.537  21.547  37.973  4.00  1.00            
ATOM    714   CB ASP A  96       7.654  22.048  36.521  4.00  1.00            
ATOM    715   CG ASP A  96       8.670  21.200  35.772  4.00  1.00            
ATOM    716  OD1 ASP A  96       9.219  20.252  36.393  4.00  1.00            
ATOM    717  OD2 ASP A  96       8.905  21.485  34.566  4.00  1.00            
ATOM    718    C ASP A  96       6.552  22.427  38.651  4.00  1.00            
ATOM    719    O ASP A  96       5.355  22.148  38.638  4.00  1.00            
ATOM    720    N THR A  97       7.028  23.490  39.310  4.00  1.00            
ATOM    721   CA THR A  97       6.111  24.382  39.946  4.00  1.00            
ATOM    722   CB THR A  97       6.227  24.342  41.445  4.00  1.00            
ATOM    723  OG1 THR A  97       5.258  25.182  42.056  4.00  1.00            
ATOM    724  CG2 THR A  97       7.653  24.754  41.845  4.00  1.00            
ATOM    725    C THR A  97       6.513  25.733  39.440  4.00  1.00            
ATOM    726    O THR A  97       7.653  25.915  39.018  4.00  1.00            
ATOM    727    N ASN A  98       5.596  26.718  39.467  4.00  1.00            
ATOM    728   CA ASN A  98       5.877  28.006  38.898  4.00  1.00            
ATOM    729   CB ASN A  98       6.832  28.922  39.696  4.00  1.00            
ATOM    730   CG ASN A  98       6.729  30.309  39.053  4.00  1.00            
ATOM    731  OD1 ASN A  98       5.631  30.799  38.796  4.00  1.00            
ATOM    732  ND2 ASN A  98       7.891  30.955  38.764  4.00  1.00            
ATOM    733    C ASN A  98       6.442  27.861  37.519  4.00  1.00            
ATOM    734    O ASN A  98       7.625  28.102  37.282  4.00  1.00            
ATOM    735    N GLN A  99       5.607  27.389  36.580  4.00  1.00            
ATOM    736   CA GLN A  99       5.980  27.393  35.197  4.00  1.00            
ATOM    737   CB GLN A  99       5.576  26.137  34.419  4.00  1.00            
ATOM    738   CG GLN A  99       4.057  25.987  34.299  4.00  1.00            
ATOM    739   CD GLN A  99       3.766  24.874  33.304  4.00  1.00            
ATOM    740  OE1 GLN A  99       4.642  24.446  32.556  4.00  1.00            
ATOM    741  NE2 GLN A  99       2.495  24.391  33.290  4.00  1.00            
ATOM    742    C GLN A  99       5.101  28.464  34.638  4.00  1.00            
ATOM    743    O GLN A  99       4.089  28.806  35.247  4.00  1.00            
ATOM    744    N ILE A 100       5.446  29.053  33.484  4.00  1.00            
ATOM    745   CA ILE A 100       4.546  30.058  33.007  4.00  1.00            
ATOM    746   CB ILE A 100       5.247  31.322  32.621  4.00  1.00            
ATOM    747  CG1 ILE A 100       5.997  31.934  33.823  4.00  1.00            
ATOM    748  CG2 ILE A 100       4.183  32.246  32.014  4.00  1.00            
ATOM    749  CD1 ILE A 100       7.215  31.125  34.281  4.00  1.00            
ATOM    750    C ILE A 100       3.912  29.508  31.778  4.00  1.00            
ATOM    751    O ILE A 100       4.570  29.385  30.748  4.00  1.00            
ATOM    752    N PHE A 101       2.606  29.176  31.854  4.00  1.00            
ATOM    753   CA PHE A 101       1.936  28.588  30.731  4.00  1.00            
ATOM    754   CB PHE A 101       0.938  27.470  31.094  4.00  1.00            
ATOM    755   CG PHE A 101      -0.222  27.990  31.877  4.00  1.00            
ATOM    756  CD1 PHE A 101      -0.132  28.181  33.238  4.00  1.00            
ATOM    757  CD2 PHE A 101      -1.410  28.280  31.247  4.00  1.00            
ATOM    758  CE1 PHE A 101      -1.208  28.650  33.955  4.00  1.00            
ATOM    759  CE2 PHE A 101      -2.489  28.748  31.958  4.00  1.00            
ATOM    760   CZ PHE A 101      -2.392  28.933  33.315  4.00  1.00            
ATOM    761    C PHE A 101       1.231  29.656  30.011  4.00  1.00            
ATOM    762    O PHE A 101       1.233  30.818  30.416  4.00  1.00            
ATOM    763    N GLY A 102       0.668  29.286  28.859  4.00  1.00            
ATOM    764   CA GLY A 102      -0.039  30.295  28.174  4.00  1.00            
ATOM    765    C GLY A 102      -1.383  29.768  27.824  4.00  1.00            
ATOM    766    O GLY A 102      -1.533  28.980  26.893  4.00  1.00            
ATOM    767    N LEU A 103      -2.409  30.228  28.560  4.00  1.00            
ATOM    768   CA LEU A 103      -3.748  29.854  28.243  4.00  1.00            
ATOM    769   CB LEU A 103      -4.838  30.543  29.077  4.00  1.00            
ATOM    770   CG LEU A 103      -4.979  30.079  30.533  4.00  1.00            
ATOM    771  CD1 LEU A 103      -6.114  30.858  31.216  4.00  1.00            
ATOM    772  CD2 LEU A 103      -5.169  28.557  30.637  4.00  1.00            
ATOM    773    C LEU A 103      -3.953  30.373  26.853  4.00  1.00            
ATOM    774    O LEU A 103      -3.377  31.398  26.493  4.00  1.00            
ATOM    775    N SER A 104      -4.756  29.682  26.015  4.00  1.00            
ATOM    776   CA SER A 104      -4.865  30.176  24.671  4.00  1.00            
ATOM    777   CB SER A 104      -4.415  29.138  23.618  4.00  1.00            
ATOM    778   OG SER A 104      -3.054  28.773  23.818  4.00  1.00            
ATOM    779    C SER A 104      -6.276  30.593  24.361  4.00  1.00            
ATOM    780    O SER A 104      -7.171  29.760  24.244  4.00  1.00            
ATOM    781    N GLU A 105      -6.501  31.921  24.219  4.00  1.00            
ATOM    782   CA GLU A 105      -7.799  32.490  23.940  4.00  1.00            
ATOM    783   CB GLU A 105      -7.804  34.038  24.040  4.00  1.00            
ATOM    784   CG GLU A 105      -7.856  34.658  25.447  4.00  1.00            
ATOM    785   CD GLU A 105      -6.461  34.825  26.040  4.00  1.00            
ATOM    786  OE1 GLU A 105      -5.923  33.822  26.580  4.00  1.00            
ATOM    787  OE2 GLU A 105      -5.927  35.967  25.984  4.00  1.00            
ATOM    788    C GLU A 105      -8.280  32.202  22.551  4.00  1.00            
ATOM    789    O GLU A 105      -9.400  31.732  22.361  4.00  1.00            
ATOM    790    N THR A 106      -7.436  32.456  21.533  4.00  1.00            
ATOM    791   CA THR A 106      -7.958  32.375  20.197  4.00  1.00            
ATOM    792   CB THR A 106      -7.769  33.662  19.452  4.00  1.00            
ATOM    793  OG1 THR A 106      -8.366  34.731  20.172  4.00  1.00            
ATOM    794  CG2 THR A 106      -8.431  33.533  18.072  4.00  1.00            
ATOM    795    C THR A 106      -7.221  31.317  19.445  4.00  1.00            
ATOM    796    O THR A 106      -5.992  31.309  19.393  4.00  1.00            
ATOM    797    N GLU A 107      -7.965  30.362  18.862  1.00  1.00            
ATOM    798   CA GLU A 107      -7.314  29.390  18.039  1.00  1.00            
ATOM    799   CB GLU A 107      -7.235  27.988  18.643  1.00  1.00            
ATOM    800   CG GLU A 107      -6.181  27.803  19.726  1.00  1.00            
ATOM    801   CD GLU A 107      -6.337  26.361  20.175  1.00  1.00            
ATOM    802  OE1 GLU A 107      -7.407  25.769  19.870  1.00  1.00            
ATOM    803  OE2 GLU A 107      -5.397  25.831  20.824  1.00  1.00            
ATOM    804    C GLU A 107      -8.160  29.209  16.830  1.00  1.00            
ATOM    805    O GLU A 107      -9.165  28.503  16.852  1.00  1.00            
ATOM    806    N PRO A 108      -7.770  29.867  15.787  1.00  1.00            
ATOM    807   CA PRO A 108      -8.434  29.705  14.523  1.00  1.00            
ATOM    808   CD PRO A 108      -7.250  31.213  15.953  1.00  1.00            
ATOM    809   CB PRO A 108      -8.296  31.041  13.792  1.00  1.00            
ATOM    810   CG PRO A 108      -7.161  31.770  14.528  1.00  1.00            
ATOM    811    C PRO A 108      -7.732  28.594  13.821  1.00  1.00            
ATOM    812    O PRO A 108      -6.755  28.069  14.354  1.00  1.00            
ATOM    813    N GLY A 109      -8.222  28.209  12.633  1.00  1.00            
ATOM    814   CA GLY A 109      -7.540  27.217  11.870  1.00  1.00            
ATOM    815    C GLY A 109      -8.224  25.922  12.083  1.00  1.00            
ATOM    816    O GLY A 109      -8.441  25.483  13.212  1.00  1.00            
ATOM    817    N SER A 110      -8.576  25.273  10.965  2.00  1.00            
ATOM    818   CA SER A 110      -9.197  23.997  11.043  2.00  1.00            
ATOM    819   CB SER A 110      -9.683  23.457   9.683  2.00  1.00            
ATOM    820   OG SER A 110      -8.576  23.072   8.879  2.00  1.00            
ATOM    821    C SER A 110      -8.131  23.055  11.471  2.00  1.00            
ATOM    822    O SER A 110      -8.418  21.944  11.893  2.00  1.00            
ATOM    823    N PHE A 111      -6.856  23.472  11.358  2.00  1.00            
ATOM    824   CA PHE A 111      -5.794  22.560  11.652  2.00  1.00            
ATOM    825   CB PHE A 111      -4.401  23.168  11.414  2.00  1.00            
ATOM    826   CG PHE A 111      -4.360  23.623   9.991  2.00  1.00            
ATOM    827  CD1 PHE A 111      -4.932  24.829   9.661  2.00  1.00            
ATOM    828  CD2 PHE A 111      -3.767  22.884   8.990  2.00  1.00            
ATOM    829  CE1 PHE A 111      -4.922  25.299   8.369  2.00  1.00            
ATOM    830  CE2 PHE A 111      -3.755  23.349   7.692  2.00  1.00            
ATOM    831   CZ PHE A 111      -4.330  24.557   7.377  2.00  1.00            
ATOM    832    C PHE A 111      -5.898  22.149  13.087  2.00  1.00            
ATOM    833    O PHE A 111      -5.811  20.964  13.403  2.00  1.00            
ATOM    834    N LEU A 112      -6.102  23.114  14.004  2.00  1.00            
ATOM    835   CA LEU A 112      -6.160  22.745  15.389  2.00  1.00            
ATOM    836   CB LEU A 112      -6.099  23.935  16.375  2.00  1.00            
ATOM    837   CG LEU A 112      -4.665  24.479  16.589  2.00  1.00            
ATOM    838  CD1 LEU A 112      -4.626  25.599  17.645  2.00  1.00            
ATOM    839  CD2 LEU A 112      -3.693  23.338  16.934  2.00  1.00            
ATOM    840    C LEU A 112      -7.345  21.880  15.676  2.00  1.00            
ATOM    841    O LEU A 112      -7.215  20.903  16.412  2.00  1.00            
ATOM    842    N TYR A 113      -8.542  22.172  15.129  2.00  1.00            
ATOM    843   CA TYR A 113      -9.550  21.199  15.434  2.00  1.00            
ATOM    844   CB TYR A 113     -11.025  21.575  15.168  2.00  1.00            
ATOM    845   CG TYR A 113     -11.418  21.733  13.738  2.00  1.00            
ATOM    846  CD1 TYR A 113     -11.737  20.653  12.940  2.00  1.00            
ATOM    847  CD2 TYR A 113     -11.514  22.999  13.217  2.00  1.00            
ATOM    848  CE1 TYR A 113     -12.126  20.839  11.629  2.00  1.00            
ATOM    849  CE2 TYR A 113     -11.901  23.192  11.916  2.00  1.00            
ATOM    850   CZ TYR A 113     -12.208  22.117  11.122  2.00  1.00            
ATOM    851   OH TYR A 113     -12.606  22.354   9.790  2.00  1.00            
ATOM    852    C TYR A 113      -9.138  19.997  14.652  2.00  1.00            
ATOM    853    O TYR A 113      -8.526  20.106  13.598  2.00  1.00            
ATOM    854    N TYR A 114      -9.375  18.799  15.191  2.00  1.00            
ATOM    855   CA TYR A 114      -9.012  17.600  14.499  2.00  1.00            
ATOM    856   CB TYR A 114      -9.501  17.608  13.042  2.00  1.00            
ATOM    857   CG TYR A 114      -9.261  16.269  12.449  2.00  1.00            
ATOM    858  CD1 TYR A 114      -9.856  15.149  12.982  2.00  1.00            
ATOM    859  CD2 TYR A 114      -8.474  16.148  11.330  2.00  1.00            
ATOM    860  CE1 TYR A 114      -9.644  13.912  12.419  2.00  1.00            
ATOM    861  CE2 TYR A 114      -8.259  14.919  10.763  2.00  1.00            
ATOM    862   CZ TYR A 114      -8.842  13.802  11.309  2.00  1.00            
ATOM    863   OH TYR A 114      -8.616  12.542  10.720  2.00  1.00            
ATOM    864    C TYR A 114      -7.545  17.339  14.613  2.00  1.00            
ATOM    865    O TYR A 114      -7.069  16.276  14.219  2.00  1.00            
ATOM    866    N ALA A 115      -6.786  18.266  15.221  1.00  1.00            
ATOM    867   CA ALA A 115      -5.447  17.868  15.524  1.00  1.00            
ATOM    868   CB ALA A 115      -4.442  19.030  15.627  1.00  1.00            
ATOM    869    C ALA A 115      -5.627  17.252  16.852  1.00  1.00            
ATOM    870    O ALA A 115      -6.175  17.833  17.787  1.00  1.00            
ATOM    871    N PRO A 116      -5.175  16.048  16.885  1.00  1.00            
ATOM    872   CA PRO A 116      -5.349  15.172  18.008  1.00  1.00            
ATOM    873   CD PRO A 116      -4.063  15.661  16.033  1.00  1.00            
ATOM    874   CB PRO A 116      -4.557  13.920  17.635  1.00  1.00            
ATOM    875   CG PRO A 116      -3.420  14.467  16.748  1.00  1.00            
ATOM    876    C PRO A 116      -4.817  15.775  19.265  1.00  1.00            
ATOM    877    O PRO A 116      -5.284  15.390  20.335  1.00  1.00            
ATOM    878    N PHE A 117      -3.836  16.690  19.188  1.00  1.00            
ATOM    879   CA PHE A 117      -3.282  17.148  20.424  1.00  1.00            
ATOM    880   CB PHE A 117      -1.750  17.262  20.418  1.00  1.00            
ATOM    881   CG PHE A 117      -1.391  18.185  19.312  1.00  1.00            
ATOM    882  CD1 PHE A 117      -1.375  19.547  19.498  1.00  1.00            
ATOM    883  CD2 PHE A 117      -1.075  17.671  18.077  1.00  1.00            
ATOM    884  CE1 PHE A 117      -1.044  20.387  18.461  1.00  1.00            
ATOM    885  CE2 PHE A 117      -0.744  18.505  17.036  1.00  1.00            
ATOM    886   CZ PHE A 117      -0.729  19.864  17.230  1.00  1.00            
ATOM    887    C PHE A 117      -3.833  18.462  20.806  1.00  1.00            
ATOM    888    O PHE A 117      -4.168  19.314  19.985  1.00  1.00            
ATOM    889    N ASP A 118      -3.965  18.605  22.127  1.00  1.00            
ATOM    890   CA ASP A 118      -4.515  19.767  22.712  1.00  1.00            
ATOM    891   CB ASP A 118      -4.868  19.558  24.198  1.00  1.00            
ATOM    892   CG ASP A 118      -5.962  18.497  24.242  1.00  1.00            
ATOM    893  OD1 ASP A 118      -6.299  17.971  23.147  1.00  1.00            
ATOM    894  OD2 ASP A 118      -6.470  18.194  25.355  1.00  1.00            
ATOM    895    C ASP A 118      -3.605  20.946  22.607  1.00  1.00            
ATOM    896    O ASP A 118      -4.070  22.058  22.363  1.00  1.00            
ATOM    897    N GLY A 119      -2.280  20.758  22.764  4.00  1.00            
ATOM    898   CA GLY A 119      -1.523  21.970  22.840  4.00  1.00            
ATOM    899    C GLY A 119      -0.094  21.766  22.448  4.00  1.00            
ATOM    900    O GLY A 119       0.286  20.725  21.912  4.00  1.00            
ATOM    901    N ILE A 120       0.742  22.798  22.708  4.00  1.00            
ATOM    902   CA ILE A 120       2.095  22.706  22.250  4.00  1.00            
ATOM    903   CB ILE A 120       2.418  23.720  21.198  4.00  1.00            
ATOM    904  CG1 ILE A 120       1.372  23.710  20.074  4.00  1.00            
ATOM    905  CG2 ILE A 120       3.853  23.438  20.721  4.00  1.00            
ATOM    906  CD1 ILE A 120       1.210  22.366  19.374  4.00  1.00            
ATOM    907    C ILE A 120       3.068  23.034  23.336  4.00  1.00            
ATOM    908    O ILE A 120       3.022  24.121  23.910  4.00  1.00            
ATOM    909    N LEU A 121       3.988  22.097  23.634  4.00  1.00            
ATOM    910   CA LEU A 121       5.052  22.312  24.578  4.00  1.00            
ATOM    911   CB LEU A 121       5.210  21.135  25.567  4.00  1.00            
ATOM    912   CG LEU A 121       6.420  21.205  26.519  4.00  1.00            
ATOM    913  CD1 LEU A 121       6.263  20.216  27.686  4.00  1.00            
ATOM    914  CD2 LEU A 121       7.729  20.924  25.763  4.00  1.00            
ATOM    915    C LEU A 121       6.259  22.463  23.722  4.00  1.00            
ATOM    916    O LEU A 121       6.285  21.941  22.609  4.00  1.00            
ATOM    917    N GLY A 122       7.286  23.211  24.165  4.00  1.00            
ATOM    918   CA GLY A 122       8.355  23.328  23.223  4.00  1.00            
ATOM    919    C GLY A 122       9.685  23.465  23.907  4.00  1.00            
ATOM    920    O GLY A 122       9.868  24.291  24.798  4.00  1.00            
ATOM    921    N LEU A 123      10.648  22.637  23.444  1.00  1.00            
ATOM    922   CA LEU A 123      11.997  22.481  23.922  1.00  1.00            
ATOM    923   CB LEU A 123      12.648  21.127  23.567  1.00  1.00            
ATOM    924   CG LEU A 123      14.095  20.964  24.094  1.00  1.00            
ATOM    925  CD1 LEU A 123      14.174  21.075  25.629  1.00  1.00            
ATOM    926  CD2 LEU A 123      14.724  19.658  23.579  1.00  1.00            
ATOM    927    C LEU A 123      12.985  23.587  23.558  1.00  1.00            
ATOM    928    O LEU A 123      13.986  23.753  24.253  1.00  1.00            
ATOM    929    N ALA A 124      12.742  24.383  22.492  1.00  1.00            
ATOM    930   CA ALA A 124      13.787  25.120  21.798  1.00  1.00            
ATOM    931   CB ALA A 124      13.204  25.910  20.612  1.00  1.00            
ATOM    932    C ALA A 124      14.717  26.084  22.506  1.00  1.00            
ATOM    933    O ALA A 124      15.907  25.781  22.561  1.00  1.00            
ATOM    934    N TYR A 125      14.300  27.211  23.125  1.00  1.00            
ATOM    935   CA TYR A 125      15.406  28.008  23.578  1.00  1.00            
ATOM    936   CB TYR A 125      15.860  29.181  22.712  1.00  1.00            
ATOM    937   CG TYR A 125      17.297  29.142  23.118  1.00  1.00            
ATOM    938  CD1 TYR A 125      18.064  28.063  22.734  1.00  1.00            
ATOM    939  CD2 TYR A 125      17.889  30.118  23.873  1.00  1.00            
ATOM    940  CE1 TYR A 125      19.388  27.962  23.093  1.00  1.00            
ATOM    941  CE2 TYR A 125      19.209  30.033  24.239  1.00  1.00            
ATOM    942   CZ TYR A 125      19.961  28.953  23.852  1.00  1.00            
ATOM    943   OH TYR A 125      21.316  28.876  24.237  1.00  1.00            
ATOM    944    C TYR A 125      15.201  28.420  25.031  1.00  1.00            
ATOM    945    O TYR A 125      15.520  27.547  25.837  1.00  1.00            
ATOM    946    N PRO A 126      14.736  29.550  25.585  2.00  1.00            
ATOM    947   CA PRO A 126      14.220  30.762  24.983  2.00  1.00            
ATOM    948   CD PRO A 126      14.586  29.587  27.031  2.00  1.00            
ATOM    949   CB PRO A 126      13.487  31.517  26.089  2.00  1.00            
ATOM    950   CG PRO A 126      14.179  31.031  27.368  2.00  1.00            
ATOM    951    C PRO A 126      15.203  31.658  24.304  2.00  1.00            
ATOM    952    O PRO A 126      16.224  32.020  24.883  2.00  1.00            
ATOM    953    N SER A 127      14.810  32.070  23.093  2.00  1.00            
ATOM    954   CA SER A 127      15.365  32.999  22.157  2.00  1.00            
ATOM    955   CB SER A 127      16.414  32.410  21.203  2.00  1.00            
ATOM    956   OG SER A 127      17.630  32.176  21.894  2.00  1.00            
ATOM    957    C SER A 127      14.125  33.169  21.355  2.00  1.00            
ATOM    958    O SER A 127      13.694  34.265  20.996  2.00  1.00            
ATOM    959    N ILE A 128      13.527  31.987  21.104  2.00  1.00            
ATOM    960   CA ILE A 128      12.314  31.731  20.395  2.00  1.00            
ATOM    961   CB ILE A 128      12.084  30.272  20.163  2.00  1.00            
ATOM    962  CG1 ILE A 128      13.147  29.784  19.186  2.00  1.00            
ATOM    963  CG2 ILE A 128      10.638  30.033  19.710  2.00  1.00            
ATOM    964  CD1 ILE A 128      13.253  30.677  17.952  2.00  1.00            
ATOM    965    C ILE A 128      11.090  32.240  21.112  2.00  1.00            
ATOM    966    O ILE A 128      10.231  32.854  20.483  2.00  1.00            
ATOM    967    N SER A 129      10.988  32.037  22.444  1.00  1.00            
ATOM    968   CA SER A 129       9.748  32.245  23.158  1.00  1.00            
ATOM    969   CB SER A 129       9.869  32.102  24.687  1.00  1.00            
ATOM    970   OG SER A 129      10.593  33.197  25.226  1.00  1.00            
ATOM    971    C SER A 129       9.105  33.567  22.872  1.00  1.00            
ATOM    972    O SER A 129       9.769  34.587  22.702  1.00  1.00            
ATOM    973    N ALA A 130       7.753  33.545  22.801  2.00  1.00            
ATOM    974   CA ALA A 130       6.975  34.692  22.433  2.00  1.00            
ATOM    975   CB ALA A 130       5.473  34.376  22.317  2.00  1.00            
ATOM    976    C ALA A 130       7.089  35.830  23.408  2.00  1.00            
ATOM    977    O ALA A 130       7.435  36.943  23.016  2.00  1.00            
ATOM    978    N SER A 131       6.798  35.589  24.702  2.00  1.00            
ATOM    979   CA SER A 131       6.850  36.638  25.690  2.00  1.00            
ATOM    980   CB SER A 131       6.024  36.314  26.946  2.00  1.00            
ATOM    981   OG SER A 131       4.659  36.140  26.594  2.00  1.00            
ATOM    982    C SER A 131       8.260  36.795  26.136  2.00  1.00            
ATOM    983    O SER A 131       8.653  37.855  26.621  2.00  1.00            
ATOM    984    N GLY A 132       9.070  35.741  25.935  2.00  1.00            
ATOM    985   CA GLY A 132      10.364  35.699  26.541  2.00  1.00            
ATOM    986    C GLY A 132      10.119  34.854  27.741  2.00  1.00            
ATOM    987    O GLY A 132      10.983  34.641  28.592  2.00  1.00            
ATOM    988    N ALA A 133       8.880  34.337  27.806  1.00  1.00            
ATOM    989   CA ALA A 133       8.477  33.502  28.886  1.00  1.00            
ATOM    990   CB ALA A 133       7.033  32.985  28.760  1.00  1.00            
ATOM    991    C ALA A 133       9.407  32.337  28.879  1.00  1.00            
ATOM    992    O ALA A 133       9.994  32.009  27.848  1.00  1.00            
ATOM    993    N THR A 134       9.607  31.708  30.053  1.00  1.00            
ATOM    994   CA THR A 134      10.510  30.598  30.145  1.00  1.00            
ATOM    995   CB THR A 134      10.865  30.242  31.552  1.00  1.00            
ATOM    996  OG1 THR A 134       9.711  29.782  32.240  1.00  1.00            
ATOM    997  CG2 THR A 134      11.423  31.497  32.238  1.00  1.00            
ATOM    998    C THR A 134       9.833  29.385  29.579  1.00  1.00            
ATOM    999    O THR A 134       8.618  29.226  29.679  1.00  1.00            
ATOM   1000    N PRO A 135      10.615  28.550  28.935  1.00  1.00            
ATOM   1001   CA PRO A 135      10.108  27.284  28.458  1.00  1.00            
ATOM   1002   CD PRO A 135      11.600  29.103  28.017  1.00  1.00            
ATOM   1003   CB PRO A 135      11.041  26.847  27.332  1.00  1.00            
ATOM   1004   CG PRO A 135      11.602  28.172  26.793  1.00  1.00            
ATOM   1005    C PRO A 135      10.087  26.336  29.624  1.00  1.00            
ATOM   1006    O PRO A 135      10.681  26.653  30.655  1.00  1.00            
ATOM   1007    N VAL A 136       9.392  25.187  29.498  2.00  1.00            
ATOM   1008   CA VAL A 136       9.338  24.206  30.551  2.00  1.00            
ATOM   1009   CB VAL A 136       7.989  23.574  30.616  2.00  1.00            
ATOM   1010  CG1 VAL A 136       7.020  24.624  31.181  2.00  1.00            
ATOM   1011  CG2 VAL A 136       7.598  23.145  29.187  2.00  1.00            
ATOM   1012    C VAL A 136      10.363  23.158  30.247  2.00  1.00            
ATOM   1013    O VAL A 136      10.065  22.081  29.731  2.00  1.00            
ATOM   1014    N PHE A 137      11.616  23.486  30.595  2.00  1.00            
ATOM   1015   CA PHE A 137      12.800  22.693  30.447  2.00  1.00            
ATOM   1016   CB PHE A 137      13.282  22.623  28.987  2.00  1.00            
ATOM   1017   CG PHE A 137      14.428  21.672  28.900  2.00  1.00            
ATOM   1018  CD1 PHE A 137      15.716  22.099  29.122  2.00  1.00            
ATOM   1019  CD2 PHE A 137      14.215  20.349  28.590  2.00  1.00            
ATOM   1020  CE1 PHE A 137      16.772  21.223  29.037  2.00  1.00            
ATOM   1021  CE2 PHE A 137      15.269  19.469  28.504  2.00  1.00            
ATOM   1022   CZ PHE A 137      16.553  19.903  28.727  2.00  1.00            
ATOM   1023    C PHE A 137      13.750  23.533  31.229  2.00  1.00            
ATOM   1024    O PHE A 137      14.493  23.055  32.087  2.00  1.00            
ATOM   1025    N ASP A 138      13.716  24.848  30.913  2.00  1.00            
ATOM   1026   CA ASP A 138      14.460  25.865  31.594  2.00  1.00            
ATOM   1027   CB ASP A 138      14.289  27.262  30.964  2.00  1.00            
ATOM   1028   CG ASP A 138      15.382  28.151  31.538  2.00  1.00            
ATOM   1029  OD1 ASP A 138      15.568  28.126  32.784  2.00  1.00            
ATOM   1030  OD2 ASP A 138      16.048  28.864  30.740  2.00  1.00            
ATOM   1031    C ASP A 138      13.924  25.937  32.979  2.00  1.00            
ATOM   1032    O ASP A 138      14.686  25.997  33.942  2.00  1.00            
ATOM   1033    N ASN A 139      12.585  25.883  33.127  2.00  1.00            
ATOM   1034   CA ASN A 139      12.072  26.028  34.452  2.00  1.00            
ATOM   1035   CB ASN A 139      10.532  26.110  34.588  2.00  1.00            
ATOM   1036   CG ASN A 139       9.859  24.748  34.490  2.00  1.00            
ATOM   1037  OD1 ASN A 139      10.133  23.952  33.596  2.00  1.00            
ATOM   1038  ND2 ASN A 139       8.935  24.478  35.454  2.00  1.00            
ATOM   1039    C ASN A 139      12.560  24.849  35.246  2.00  1.00            
ATOM   1040    O ASN A 139      12.817  24.960  36.443  2.00  1.00            
ATOM   1041    N LEU A 140      12.703  23.677  34.593  2.00  1.00            
ATOM   1042   CA LEU A 140      13.176  22.509  35.286  2.00  1.00            
ATOM   1043   CB LEU A 140      13.312  21.259  34.393  2.00  1.00            
ATOM   1044   CG LEU A 140      12.002  20.638  33.871  2.00  1.00            
ATOM   1045  CD1 LEU A 140      11.279  21.567  32.885  2.00  1.00            
ATOM   1046  CD2 LEU A 140      12.254  19.238  33.284  2.00  1.00            
ATOM   1047    C LEU A 140      14.576  22.771  35.793  2.00  1.00            
ATOM   1048    O LEU A 140      14.880  22.486  36.950  2.00  1.00            
ATOM   1049    N TRP A 141      15.463  23.344  34.948  2.00  1.00            
ATOM   1050   CA TRP A 141      16.846  23.547  35.317  2.00  1.00            
ATOM   1051   CB TRP A 141      17.706  24.252  34.247  2.00  1.00            
ATOM   1052   CG TRP A 141      19.179  24.424  34.597  2.00  1.00            
ATOM   1053  CD2 TRP A 141      19.749  25.458  35.427  2.00  1.00            
ATOM   1054  CD1 TRP A 141      20.227  23.651  34.189  2.00  1.00            
ATOM   1055  NE1 TRP A 141      21.407  24.142  34.694  2.00  1.00            
ATOM   1056  CE2 TRP A 141      21.131  25.251  35.460  2.00  1.00            
ATOM   1057  CE3 TRP A 141      19.176  26.496  36.105  2.00  1.00            
ATOM   1058  CZ2 TRP A 141      21.961  26.074  36.168  2.00  1.00            
ATOM   1059  CZ3 TRP A 141      20.019  27.323  36.818  2.00  1.00            
ATOM   1060  CH2 TRP A 141      21.385  27.120  36.851  2.00  1.00            
ATOM   1061    C TRP A 141      16.879  24.491  36.482  2.00  1.00            
ATOM   1062    O TRP A 141      17.672  24.328  37.408  2.00  1.00            
ATOM   1063    N ASP A 142      15.995  25.508  36.461  2.00  1.00            
ATOM   1064   CA ASP A 142      15.999  26.560  37.438  2.00  1.00            
ATOM   1065   CB ASP A 142      14.828  27.522  37.220  2.00  1.00            
ATOM   1066   CG ASP A 142      15.018  28.082  35.822  2.00  1.00            
ATOM   1067  OD1 ASP A 142      16.167  28.014  35.308  2.00  1.00            
ATOM   1068  OD2 ASP A 142      14.011  28.565  35.239  2.00  1.00            
ATOM   1069    C ASP A 142      15.845  25.942  38.799  2.00  1.00            
ATOM   1070    O ASP A 142      16.576  26.289  39.724  2.00  1.00            
ATOM   1071    N GLN A 143      14.890  25.001  38.963  3.00  1.00            
ATOM   1072   CA GLN A 143      14.719  24.358  40.239  3.00  1.00            
ATOM   1073   CB GLN A 143      13.509  23.412  40.378  3.00  1.00            
ATOM   1074   CG GLN A 143      13.494  22.754  41.772  3.00  1.00            
ATOM   1075   CD GLN A 143      12.428  21.664  41.864  3.00  1.00            
ATOM   1076  OE1 GLN A 143      12.636  20.627  42.493  3.00  1.00            
ATOM   1077  NE2 GLN A 143      11.247  21.907  41.238  3.00  1.00            
ATOM   1078    C GLN A 143      15.899  23.481  40.525  3.00  1.00            
ATOM   1079    O GLN A 143      16.303  23.353  41.679  3.00  1.00            
ATOM   1080    N GLY A 144      16.494  22.860  39.484  3.00  1.00            
ATOM   1081   CA GLY A 144      17.527  21.887  39.722  3.00  1.00            
ATOM   1082    C GLY A 144      16.829  20.563  39.733  3.00  1.00            
ATOM   1083    O GLY A 144      17.270  19.600  40.359  3.00  1.00            
ATOM   1084    N LEU A 145      15.703  20.513  38.994  1.00  1.00            
ATOM   1085   CA LEU A 145      14.781  19.413  38.887  1.00  1.00            
ATOM   1086   CB LEU A 145      13.662  19.776  37.896  1.00  1.00            
ATOM   1087   CG LEU A 145      12.639  18.666  37.618  1.00  1.00            
ATOM   1088  CD1 LEU A 145      11.856  18.292  38.885  1.00  1.00            
ATOM   1089  CD2 LEU A 145      11.724  19.048  36.441  1.00  1.00            
ATOM   1090    C LEU A 145      15.471  18.206  38.379  1.00  1.00            
ATOM   1091    O LEU A 145      15.285  17.110  38.905  1.00  1.00            
ATOM   1092    N VAL A 146      16.304  18.381  37.347  1.00  1.00            
ATOM   1093   CA VAL A 146      16.939  17.254  36.750  1.00  1.00            
ATOM   1094   CB VAL A 146      16.761  17.272  35.274  1.00  1.00            
ATOM   1095  CG1 VAL A 146      17.304  18.603  34.730  1.00  1.00            
ATOM   1096  CG2 VAL A 146      17.469  16.040  34.725  1.00  1.00            
ATOM   1097    C VAL A 146      18.395  17.334  37.082  1.00  1.00            
ATOM   1098    O VAL A 146      18.927  18.410  37.345  1.00  1.00            
ATOM   1099    N SER A 147      19.063  16.167  37.140  1.00  1.00            
ATOM   1100   CA SER A 147      20.461  16.098  37.463  1.00  1.00            
ATOM   1101   CB SER A 147      20.924  14.646  37.653  1.00  1.00            
ATOM   1102   OG SER A 147      22.310  14.606  37.953  1.00  1.00            
ATOM   1103    C SER A 147      21.272  16.696  36.349  1.00  1.00            
ATOM   1104    O SER A 147      22.255  17.396  36.594  1.00  1.00            
ATOM   1105    N GLN A 148      20.876  16.442  35.084  1.00  1.00            
ATOM   1106   CA GLN A 148      21.652  16.899  33.967  1.00  1.00            
ATOM   1107   CB GLN A 148      22.132  15.740  33.081  1.00  1.00            
ATOM   1108   CG GLN A 148      23.178  14.842  33.749  1.00  1.00            
ATOM   1109   CD GLN A 148      23.276  13.571  32.920  1.00  1.00            
ATOM   1110  OE1 GLN A 148      24.250  12.823  33.000  1.00  1.00            
ATOM   1111  NE2 GLN A 148      22.220  13.313  32.104  1.00  1.00            
ATOM   1112    C GLN A 148      20.800  17.822  33.150  1.00  1.00            
ATOM   1113    O GLN A 148      19.573  17.764  33.206  1.00  1.00            
ATOM   1114    N ASP A 149      21.432  18.723  32.368  1.00  1.00            
ATOM   1115   CA ASP A 149      20.630  19.659  31.636  1.00  1.00            
ATOM   1116   CB ASP A 149      21.243  21.055  31.537  1.00  1.00            
ATOM   1117   CG ASP A 149      20.079  21.961  31.188  1.00  1.00            
ATOM   1118  OD1 ASP A 149      18.945  21.422  31.065  1.00  1.00            
ATOM   1119  OD2 ASP A 149      20.294  23.194  31.062  1.00  1.00            
ATOM   1120    C ASP A 149      20.477  19.192  30.219  1.00  1.00            
ATOM   1121    O ASP A 149      20.732  19.959  29.292  1.00  1.00            
ATOM   1122    N LEU A 150      20.042  17.935  29.994  4.00  1.00            
ATOM   1123   CA LEU A 150      19.851  17.535  28.629  4.00  1.00            
ATOM   1124   CB LEU A 150      20.736  16.377  28.095  4.00  1.00            
ATOM   1125   CG LEU A 150      20.681  15.073  28.912  4.00  1.00            
ATOM   1126  CD1 LEU A 150      21.389  13.902  28.202  4.00  1.00            
ATOM   1127  CD2 LEU A 150      21.271  15.328  30.300  4.00  1.00            
ATOM   1128    C LEU A 150      18.452  17.082  28.433  4.00  1.00            
ATOM   1129    O LEU A 150      17.582  17.234  29.289  4.00  1.00            
ATOM   1130    N PHE A 151      18.224  16.553  27.222  4.00  1.00            
ATOM   1131   CA PHE A 151      16.974  16.038  26.765  4.00  1.00            
ATOM   1132   CB PHE A 151      16.261  17.067  25.878  4.00  1.00            
ATOM   1133   CG PHE A 151      15.294  16.381  24.983  4.00  1.00            
ATOM   1134  CD1 PHE A 151      14.062  15.960  25.422  4.00  1.00            
ATOM   1135  CD2 PHE A 151      15.637  16.179  23.668  4.00  1.00            
ATOM   1136  CE1 PHE A 151      13.197  15.337  24.555  4.00  1.00            
ATOM   1137  CE2 PHE A 151      14.772  15.557  22.802  4.00  1.00            
ATOM   1138   CZ PHE A 151      13.544  15.132  23.243  4.00  1.00            
ATOM   1139    C PHE A 151      17.305  14.833  25.924  4.00  1.00            
ATOM   1140    O PHE A 151      18.406  14.744  25.379  4.00  1.00            
ATOM   1141    N SER A 152      16.382  13.852  25.816  4.00  1.00            
ATOM   1142   CA SER A 152      16.647  12.707  24.984  4.00  1.00            
ATOM   1143   CB SER A 152      16.944  11.409  25.741  4.00  1.00            
ATOM   1144   OG SER A 152      15.723  10.852  26.197  4.00  1.00            
ATOM   1145    C SER A 152      15.404  12.439  24.236  4.00  1.00            
ATOM   1146    O SER A 152      14.306  12.690  24.728  4.00  1.00            
ATOM   1147    N VAL A 153      15.536  11.932  23.005  4.00  1.00            
ATOM   1148   CA VAL A 153      14.298  11.691  22.360  4.00  1.00            
ATOM   1149   CB VAL A 153      13.895  12.799  21.416  4.00  1.00            
ATOM   1150  CG1 VAL A 153      14.944  12.940  20.300  4.00  1.00            
ATOM   1151  CG2 VAL A 153      12.474  12.512  20.905  4.00  1.00            
ATOM   1152    C VAL A 153      14.363  10.405  21.600  4.00  1.00            
ATOM   1153    O VAL A 153      15.293  10.156  20.836  4.00  1.00            
ATOM   1154    N TYR A 154      13.344   9.549  21.810  4.00  1.00            
ATOM   1155   CA TYR A 154      13.229   8.291  21.129  4.00  1.00            
ATOM   1156   CB TYR A 154      12.994   7.109  22.088  4.00  1.00            
ATOM   1157   CG TYR A 154      12.854   5.831  21.328  4.00  1.00            
ATOM   1158  CD1 TYR A 154      13.969   5.227  20.797  4.00  1.00            
ATOM   1159  CD2 TYR A 154      11.623   5.243  21.127  4.00  1.00            
ATOM   1160  CE1 TYR A 154      13.863   4.046  20.100  4.00  1.00            
ATOM   1161  CE2 TYR A 154      11.508   4.060  20.433  4.00  1.00            
ATOM   1162   CZ TYR A 154      12.633   3.462  19.918  4.00  1.00            
ATOM   1163   OH TYR A 154      12.523   2.251  19.205  4.00  1.00            
ATOM   1164    C TYR A 154      11.962   8.415  20.336  4.00  1.00            
ATOM   1165    O TYR A 154      10.904   8.665  20.909  4.00  1.00            
ATOM   1166    N LEU A 155      12.015   8.266  18.997  1.00  1.00            
ATOM   1167   CA LEU A 155      10.770   8.357  18.291  1.00  1.00            
ATOM   1168   CB LEU A 155      10.766   9.233  17.018  1.00  1.00            
ATOM   1169   CG LEU A 155       9.376   9.265  16.336  1.00  1.00            
ATOM   1170  CD1 LEU A 155       8.335   9.957  17.233  1.00  1.00            
ATOM   1171  CD2 LEU A 155       9.426   9.860  14.917  1.00  1.00            
ATOM   1172    C LEU A 155      10.428   6.970  17.844  1.00  1.00            
ATOM   1173    O LEU A 155      11.314   6.215  17.449  1.00  1.00            
ATOM   1174    N SER A 156       9.136   6.576  17.918  1.00  1.00            
ATOM   1175   CA SER A 156       8.802   5.235  17.518  1.00  1.00            
ATOM   1176   CB SER A 156       7.746   4.561  18.407  1.00  1.00            
ATOM   1177   OG SER A 156       7.745   3.160  18.175  1.00  1.00            
ATOM   1178    C SER A 156       8.321   5.263  16.116  1.00  1.00            
ATOM   1179    O SER A 156       8.047   6.317  15.544  1.00  1.00            
ATOM   1180    N SER A 157       8.216   4.062  15.532  1.00  1.00            
ATOM   1181   CA SER A 157       7.865   3.938  14.157  1.00  1.00            
ATOM   1182   CB SER A 157       9.071   3.511  13.310  1.00  1.00            
ATOM   1183   OG SER A 157       8.706   3.390  11.945  1.00  1.00            
ATOM   1184    C SER A 157       6.839   2.866  14.046  1.00  1.00            
ATOM   1185    O SER A 157       6.520   2.182  15.019  1.00  1.00            
ATOM   1186    N ASN A 158       6.265   2.744  12.834  3.00  1.00            
ATOM   1187   CA ASN A 158       5.313   1.725  12.515  3.00  1.00            
ATOM   1188   CB ASN A 158       5.930   0.321  12.471  3.00  1.00            
ATOM   1189   CG ASN A 158       6.870   0.301  11.278  3.00  1.00            
ATOM   1190  OD1 ASN A 158       7.546   1.289  10.993  3.00  1.00            
ATOM   1191  ND2 ASN A 158       6.904  -0.843  10.546  3.00  1.00            
ATOM   1192    C ASN A 158       4.244   1.746  13.550  3.00  1.00            
ATOM   1193    O ASN A 158       3.737   0.698  13.952  3.00  1.00            
ATOM   1194    N ASP A 159       3.860   2.959  13.988  3.00  1.00            
ATOM   1195   CA ASP A 159       2.795   3.107  14.934  3.00  1.00            
ATOM   1196   CB ASP A 159       1.446   2.669  14.327  3.00  1.00            
ATOM   1197   CG ASP A 159       0.274   3.239  15.119  3.00  1.00            
ATOM   1198  OD1 ASP A 159       0.342   3.289  16.376  3.00  1.00            
ATOM   1199  OD2 ASP A 159      -0.716   3.644  14.454  3.00  1.00            
ATOM   1200    C ASP A 159       3.075   2.242  16.119  3.00  1.00            
ATOM   1201    O ASP A 159       2.226   1.452  16.527  3.00  1.00            
ATOM   1202    N ASP A 160       4.282   2.357  16.711  1.00  1.00            
ATOM   1203   CA ASP A 160       4.531   1.499  17.829  1.00  1.00            
ATOM   1204   CB ASP A 160       5.901   0.807  17.807  1.00  1.00            
ATOM   1205   CG ASP A 160       5.704  -0.527  18.516  1.00  1.00            
ATOM   1206  OD1 ASP A 160       4.523  -0.941  18.671  1.00  1.00            
ATOM   1207  OD2 ASP A 160       6.726  -1.157  18.895  1.00  1.00            
ATOM   1208    C ASP A 160       4.420   2.282  19.103  1.00  1.00            
ATOM   1209    O ASP A 160       4.602   3.498  19.125  1.00  1.00            
ATOM   1210    N SER A 161       4.130   1.558  20.204  1.00  1.00            
ATOM   1211   CA SER A 161       3.816   2.075  21.512  1.00  1.00            
ATOM   1212   CB SER A 161       3.528   0.938  22.514  1.00  1.00            
ATOM   1213   OG SER A 161       2.480   0.103  22.043  1.00  1.00            
ATOM   1214    C SER A 161       4.890   2.920  22.128  1.00  1.00            
ATOM   1215    O SER A 161       4.649   4.088  22.431  1.00  1.00            
ATOM   1216    N GLY A 162       6.099   2.364  22.346  1.00  1.00            
ATOM   1217   CA GLY A 162       7.114   3.099  23.057  1.00  1.00            
ATOM   1218    C GLY A 162       7.665   4.193  22.204  1.00  1.00            
ATOM   1219    O GLY A 162       8.063   3.971  21.062  1.00  1.00            
ATOM   1220    N SER A 163       7.712   5.410  22.777  4.00  1.00            
ATOM   1221   CA SER A 163       8.300   6.585  22.198  4.00  1.00            
ATOM   1222   CB SER A 163       7.316   7.376  21.320  4.00  1.00            
ATOM   1223   OG SER A 163       6.923   6.590  20.204  4.00  1.00            
ATOM   1224    C SER A 163       8.601   7.398  23.406  4.00  1.00            
ATOM   1225    O SER A 163       7.823   7.379  24.360  4.00  1.00            
ATOM   1226    N VAL A 164       9.725   8.137  23.433  4.00  1.00            
ATOM   1227   CA VAL A 164       9.954   8.736  24.710  4.00  1.00            
ATOM   1228   CB VAL A 164      10.750   7.834  25.624  4.00  1.00            
ATOM   1229  CG1 VAL A 164      11.139   8.596  26.901  4.00  1.00            
ATOM   1230  CG2 VAL A 164       9.934   6.559  25.902  4.00  1.00            
ATOM   1231    C VAL A 164      10.674  10.029  24.647  4.00  1.00            
ATOM   1232    O VAL A 164      11.549  10.256  23.812  4.00  1.00            
ATOM   1233    N VAL A 165      10.273  10.920  25.572  4.00  1.00            
ATOM   1234   CA VAL A 165      10.965  12.141  25.799  4.00  1.00            
ATOM   1235   CB VAL A 165      10.080  13.358  25.684  4.00  1.00            
ATOM   1236  CG1 VAL A 165       8.785  13.129  26.484  4.00  1.00            
ATOM   1237  CG2 VAL A 165      10.865  14.582  26.180  4.00  1.00            
ATOM   1238    C VAL A 165      11.493  12.063  27.196  4.00  1.00            
ATOM   1239    O VAL A 165      10.767  12.269  28.168  4.00  1.00            
ATOM   1240    N LEU A 166      12.798  11.754  27.327  4.00  1.00            
ATOM   1241   CA LEU A 166      13.386  11.662  28.629  4.00  1.00            
ATOM   1242   CB LEU A 166      14.592  10.717  28.723  4.00  1.00            
ATOM   1243   CG LEU A 166      14.280   9.243  28.421  4.00  1.00            
ATOM   1244  CD1 LEU A 166      15.542   8.383  28.595  4.00  1.00            
ATOM   1245  CD2 LEU A 166      13.092   8.740  29.256  4.00  1.00            
ATOM   1246    C LEU A 166      13.862  13.023  28.965  4.00  1.00            
ATOM   1247    O LEU A 166      14.147  13.833  28.085  4.00  1.00            
ATOM   1248    N LEU A 167      13.901  13.332  30.267  4.00  1.00            
ATOM   1249   CA LEU A 167      14.429  14.590  30.670  4.00  1.00            
ATOM   1250   CB LEU A 167      13.405  15.483  31.404  4.00  1.00            
ATOM   1251   CG LEU A 167      13.998  16.641  32.238  4.00  1.00            
ATOM   1252  CD1 LEU A 167      14.415  16.133  33.627  4.00  1.00            
ATOM   1253  CD2 LEU A 167      15.164  17.350  31.527  4.00  1.00            
ATOM   1254    C LEU A 167      15.570  14.335  31.572  4.00  1.00            
ATOM   1255    O LEU A 167      15.461  13.598  32.547  4.00  1.00            
ATOM   1256    N GLY A 168      16.726  14.933  31.254  3.00  1.00            
ATOM   1257   CA GLY A 168      17.822  14.734  32.138  3.00  1.00            
ATOM   1258    C GLY A 168      18.276  13.317  32.064  3.00  1.00            
ATOM   1259    O GLY A 168      18.664  12.740  33.080  3.00  1.00            
ATOM   1260    N GLY A 169      18.237  12.681  30.880  1.00  1.00            
ATOM   1261   CA GLY A 169      18.756  11.350  30.940  1.00  1.00            
ATOM   1262    C GLY A 169      19.005  10.799  29.577  1.00  1.00            
ATOM   1263    O GLY A 169      18.449  11.250  28.576  1.00  1.00            
ATOM   1264    N ILE A 170      19.876   9.772  29.536  1.00  1.00            
ATOM   1265   CA ILE A 170      20.222   9.100  28.324  1.00  1.00            
ATOM   1266   CB ILE A 170      21.694   9.186  28.030  1.00  1.00            
ATOM   1267  CG1 ILE A 170      22.189  10.643  28.038  1.00  1.00            
ATOM   1268  CG2 ILE A 170      21.948   8.468  26.697  1.00  1.00            
ATOM   1269  CD1 ILE A 170      23.714  10.764  27.998  1.00  1.00            
ATOM   1270    C ILE A 170      19.964   7.645  28.596  1.00  1.00            
ATOM   1271    O ILE A 170      20.419   7.111  29.608  1.00  1.00            
ATOM   1272    N ASP A 171      19.220   6.970  27.700  1.00  1.00            
ATOM   1273   CA ASP A 171      18.852   5.599  27.913  1.00  1.00            
ATOM   1274   CB ASP A 171      17.704   5.114  27.016  1.00  1.00            
ATOM   1275   CG ASP A 171      16.421   5.571  27.697  1.00  1.00            
ATOM   1276  OD1 ASP A 171      16.404   5.566  28.960  1.00  1.00            
ATOM   1277  OD2 ASP A 171      15.448   5.928  26.984  1.00  1.00            
ATOM   1278    C ASP A 171      19.983   4.628  27.839  1.00  1.00            
ATOM   1279    O ASP A 171      20.050   3.710  28.654  1.00  1.00            
ATOM   1280    N SER A 172      20.903   4.805  26.876  3.00  1.00            
ATOM   1281   CA SER A 172      21.958   3.859  26.617  3.00  1.00            
ATOM   1282   CB SER A 172      22.641   3.294  27.877  3.00  1.00            
ATOM   1283   OG SER A 172      23.581   2.291  27.516  3.00  1.00            
ATOM   1284    C SER A 172      21.359   2.699  25.885  3.00  1.00            
ATOM   1285    O SER A 172      22.061   1.991  25.165  3.00  1.00            
ATOM   1286    N SER A 173      20.034   2.492  26.008  3.00  1.00            
ATOM   1287   CA SER A 173      19.399   1.412  25.314  3.00  1.00            
ATOM   1288   CB SER A 173      17.976   1.100  25.813  3.00  1.00            
ATOM   1289   OG SER A 173      17.371   0.115  24.985  3.00  1.00            
ATOM   1290    C SER A 173      19.277   1.765  23.859  3.00  1.00            
ATOM   1291    O SER A 173      19.414   0.898  22.997  3.00  1.00            
ATOM   1292    N TYR A 174      19.024   3.049  23.525  1.00  1.00            
ATOM   1293   CA TYR A 174      18.816   3.308  22.130  1.00  1.00            
ATOM   1294   CB TYR A 174      17.587   4.180  21.864  1.00  1.00            
ATOM   1295   CG TYR A 174      16.436   3.342  22.289  1.00  1.00            
ATOM   1296  CD1 TYR A 174      15.939   2.410  21.414  1.00  1.00            
ATOM   1297  CD2 TYR A 174      15.879   3.453  23.545  1.00  1.00            
ATOM   1298  CE1 TYR A 174      14.881   1.614  21.769  1.00  1.00            
ATOM   1299  CE2 TYR A 174      14.814   2.655  23.906  1.00  1.00            
ATOM   1300   CZ TYR A 174      14.315   1.736  23.012  1.00  1.00            
ATOM   1301   OH TYR A 174      13.226   0.910  23.359  1.00  1.00            
ATOM   1302    C TYR A 174      20.012   3.983  21.534  1.00  1.00            
ATOM   1303    O TYR A 174      19.963   5.162  21.185  1.00  1.00            
ATOM   1304    N TYR A 175      21.123   3.233  21.388  4.00  1.00            
ATOM   1305   CA TYR A 175      22.282   3.744  20.718  4.00  1.00            
ATOM   1306   CB TYR A 175      23.288   4.477  21.637  4.00  1.00            
ATOM   1307   CG TYR A 175      22.658   5.709  22.212  4.00  1.00            
ATOM   1308  CD1 TYR A 175      22.624   6.880  21.490  4.00  1.00            
ATOM   1309  CD2 TYR A 175      22.091   5.699  23.468  4.00  1.00            
ATOM   1310  CE1 TYR A 175      22.049   8.016  22.010  4.00  1.00            
ATOM   1311  CE2 TYR A 175      21.513   6.832  23.997  4.00  1.00            
ATOM   1312   CZ TYR A 175      21.490   7.995  23.266  4.00  1.00            
ATOM   1313   OH TYR A 175      20.900   9.161  23.801  4.00  1.00            
ATOM   1314    C TYR A 175      22.993   2.552  20.140  4.00  1.00            
ATOM   1315    O TYR A 175      23.320   1.611  20.862  4.00  1.00            
ATOM   1316    N THR A 176      23.258   2.546  18.819  1.00  1.00            
ATOM   1317   CA THR A 176      23.934   1.412  18.248  1.00  1.00            
ATOM   1318   CB THR A 176      24.071   1.458  16.751  1.00  1.00            
ATOM   1319  OG1 THR A 176      24.797   2.611  16.348  1.00  1.00            
ATOM   1320  CG2 THR A 176      22.672   1.443  16.119  1.00  1.00            
ATOM   1321    C THR A 176      25.316   1.359  18.813  1.00  1.00            
ATOM   1322    O THR A 176      25.831   0.280  19.101  1.00  1.00            
ATOM   1323    N GLY A 177      25.951   2.532  18.995  1.00  1.00            
ATOM   1324   CA GLY A 177      27.305   2.566  19.468  1.00  1.00            
ATOM   1325    C GLY A 177      27.431   3.757  20.352  1.00  1.00            
ATOM   1326    O GLY A 177      26.722   3.889  21.348  1.00  1.00            
ATOM   1327    N SER A 178      28.393   4.636  20.031  1.00  1.00            
ATOM   1328   CA SER A 178      28.568   5.825  20.801  1.00  1.00            
ATOM   1329   CB SER A 178      30.039   6.260  20.899  1.00  1.00            
ATOM   1330   OG SER A 178      30.612   6.327  19.602  1.00  1.00            
ATOM   1331    C SER A 178      27.760   6.924  20.184  1.00  1.00            
ATOM   1332    O SER A 178      27.042   6.718  19.207  1.00  1.00            
ATOM   1333    N LEU A 179      27.825   8.128  20.783  1.00  1.00            
ATOM   1334   CA LEU A 179      27.119   9.261  20.257  1.00  1.00            
ATOM   1335   CB LEU A 179      26.484  10.143  21.340  1.00  1.00            
ATOM   1336   CG LEU A 179      25.136   9.585  21.822  1.00  1.00            
ATOM   1337  CD1 LEU A 179      25.246   8.102  22.208  1.00  1.00            
ATOM   1338  CD2 LEU A 179      24.552  10.451  22.950  1.00  1.00            
ATOM   1339    C LEU A 179      28.075  10.087  19.451  1.00  1.00            
ATOM   1340    O LEU A 179      29.289   9.981  19.614  1.00  1.00            
ATOM   1341    N ASN A 180      27.526  10.877  18.501  4.00  1.00            
ATOM   1342   CA ASN A 180      28.273  11.824  17.716  4.00  1.00            
ATOM   1343   CB ASN A 180      28.200  11.603  16.197  4.00  1.00            
ATOM   1344   CG ASN A 180      29.280  10.586  15.867  4.00  1.00            
ATOM   1345  OD1 ASN A 180      30.460  10.928  15.803  4.00  1.00            
ATOM   1346  ND2 ASN A 180      28.877   9.303  15.674  4.00  1.00            
ATOM   1347    C ASN A 180      27.672  13.155  18.042  4.00  1.00            
ATOM   1348    O ASN A 180      26.453  13.283  18.143  4.00  1.00            
ATOM   1349    N TRP A 181      28.512  14.193  18.234  4.00  1.00            
ATOM   1350   CA TRP A 181      27.936  15.434  18.659  4.00  1.00            
ATOM   1351   CB TRP A 181      28.601  16.064  19.896  4.00  1.00            
ATOM   1352   CG TRP A 181      29.984  16.625  19.653  4.00  1.00            
ATOM   1353  CD2 TRP A 181      31.194  15.889  19.863  4.00  1.00            
ATOM   1354  CD1 TRP A 181      30.356  17.866  19.224  4.00  1.00            
ATOM   1355  NE1 TRP A 181      31.727  17.950  19.158  4.00  1.00            
ATOM   1356  CE2 TRP A 181      32.256  16.738  19.548  4.00  1.00            
ATOM   1357  CE3 TRP A 181      31.398  14.608  20.281  4.00  1.00            
ATOM   1358  CZ2 TRP A 181      33.550  16.315  19.646  4.00  1.00            
ATOM   1359  CZ3 TRP A 181      32.703  14.189  20.385  4.00  1.00            
ATOM   1360  CH2 TRP A 181      33.758  15.023  20.074  4.00  1.00            
ATOM   1361    C TRP A 181      28.074  16.449  17.564  4.00  1.00            
ATOM   1362    O TRP A 181      29.014  16.402  16.773  4.00  1.00            
ATOM   1363    N VAL A 182      27.096  17.379  17.481  4.00  1.00            
ATOM   1364   CA VAL A 182      27.181  18.475  16.555  4.00  1.00            
ATOM   1365   CB VAL A 182      26.130  18.492  15.477  4.00  1.00            
ATOM   1366  CG1 VAL A 182      26.275  17.217  14.631  4.00  1.00            
ATOM   1367  CG2 VAL A 182      24.744  18.704  16.110  4.00  1.00            
ATOM   1368    C VAL A 182      26.990  19.714  17.360  4.00  1.00            
ATOM   1369    O VAL A 182      26.170  19.745  18.276  4.00  1.00            
ATOM   1370    N PRO A 183      27.756  20.728  17.082  4.00  1.00            
ATOM   1371   CA PRO A 183      27.603  21.956  17.812  4.00  1.00            
ATOM   1372   CD PRO A 183      29.114  20.539  16.605  4.00  1.00            
ATOM   1373   CB PRO A 183      28.934  22.700  17.682  4.00  1.00            
ATOM   1374   CG PRO A 183      29.682  21.965  16.552  4.00  1.00            
ATOM   1375    C PRO A 183      26.421  22.663  17.259  4.00  1.00            
ATOM   1376    O PRO A 183      26.117  22.488  16.080  4.00  1.00            
ATOM   1377    N VAL A 184      25.737  23.467  18.091  1.00  1.00            
ATOM   1378   CA VAL A 184      24.574  24.140  17.612  1.00  1.00            
ATOM   1379   CB VAL A 184      23.753  24.703  18.738  1.00  1.00            
ATOM   1380  CG1 VAL A 184      24.636  25.656  19.551  1.00  1.00            
ATOM   1381  CG2 VAL A 184      22.507  25.386  18.170  1.00  1.00            
ATOM   1382    C VAL A 184      25.044  25.233  16.730  1.00  1.00            
ATOM   1383    O VAL A 184      25.867  26.057  17.125  1.00  1.00            
ATOM   1384    N SER A 185      24.553  25.221  15.475  1.00  1.00            
ATOM   1385   CA SER A 185      24.910  26.265  14.571  1.00  1.00            
ATOM   1386   CB SER A 185      24.311  26.102  13.167  1.00  1.00            
ATOM   1387   OG SER A 185      24.555  27.284  12.420  1.00  1.00            
ATOM   1388    C SER A 185      24.341  27.520  15.143  1.00  1.00            
ATOM   1389    O SER A 185      25.074  28.469  15.406  1.00  1.00            
ATOM   1390    N VAL A 186      23.008  27.557  15.368  1.00  1.00            
ATOM   1391   CA VAL A 186      22.449  28.723  15.990  1.00  1.00            
ATOM   1392   CB VAL A 186      21.711  29.656  15.085  1.00  1.00            
ATOM   1393  CG1 VAL A 186      22.715  30.176  14.046  1.00  1.00            
ATOM   1394  CG2 VAL A 186      20.473  28.951  14.509  1.00  1.00            
ATOM   1395    C VAL A 186      21.510  28.276  17.056  1.00  1.00            
ATOM   1396    O VAL A 186      20.869  27.229  16.974  1.00  1.00            
ATOM   1397    N GLU A 187      21.436  29.125  18.088  4.00  1.00            
ATOM   1398   CA GLU A 187      20.797  28.966  19.358  4.00  1.00            
ATOM   1399   CB GLU A 187      21.116  30.203  20.202  4.00  1.00            
ATOM   1400   CG GLU A 187      22.602  30.555  20.126  4.00  1.00            
ATOM   1401   CD GLU A 187      22.821  31.922  20.752  4.00  1.00            
ATOM   1402  OE1 GLU A 187      22.024  32.856  20.464  4.00  1.00            
ATOM   1403  OE2 GLU A 187      23.800  32.048  21.534  4.00  1.00            
ATOM   1404    C GLU A 187      19.294  28.885  19.296  4.00  1.00            
ATOM   1405    O GLU A 187      18.691  28.044  19.961  4.00  1.00            
ATOM   1406    N GLY A 188      18.654  29.740  18.472  3.00  1.00            
ATOM   1407   CA GLY A 188      17.229  29.960  18.541  3.00  1.00            
ATOM   1408    C GLY A 188      16.415  28.718  18.359  3.00  1.00            
ATOM   1409    O GLY A 188      15.519  28.434  19.150  3.00  1.00            
ATOM   1410    N TYR A 189      16.730  27.934  17.325  3.00  1.00            
ATOM   1411   CA TYR A 189      16.050  26.726  16.950  3.00  1.00            
ATOM   1412   CB TYR A 189      15.817  26.744  15.443  3.00  1.00            
ATOM   1413   CG TYR A 189      14.697  25.839  15.180  3.00  1.00            
ATOM   1414  CD1 TYR A 189      14.856  24.486  15.307  3.00  1.00            
ATOM   1415  CD2 TYR A 189      13.473  26.375  14.866  3.00  1.00            
ATOM   1416  CE1 TYR A 189      13.781  23.676  15.063  3.00  1.00            
ATOM   1417  CE2 TYR A 189      12.400  25.562  14.619  3.00  1.00            
ATOM   1418   CZ TYR A 189      12.565  24.208  14.711  3.00  1.00            
ATOM   1419   OH TYR A 189      11.467  23.364  14.459  3.00  1.00            
ATOM   1420    C TYR A 189      17.234  25.822  17.140  3.00  1.00            
ATOM   1421    O TYR A 189      18.321  26.327  17.415  3.00  1.00            
ATOM   1422    N TRP A 190      17.099  24.489  17.047  4.00  1.00            
ATOM   1423   CA TRP A 190      18.276  23.720  17.344  4.00  1.00            
ATOM   1424   CB TRP A 190      17.982  22.226  17.381  4.00  1.00            
ATOM   1425   CG TRP A 190      19.007  21.506  18.198  4.00  1.00            
ATOM   1426  CD2 TRP A 190      18.765  20.235  18.806  4.00  1.00            
ATOM   1427  CD1 TRP A 190      20.257  21.896  18.577  4.00  1.00            
ATOM   1428  NE1 TRP A 190      20.808  20.945  19.400  4.00  1.00            
ATOM   1429  CE2 TRP A 190      19.901  19.916  19.546  4.00  1.00            
ATOM   1430  CE3 TRP A 190      17.676  19.416  18.763  4.00  1.00            
ATOM   1431  CZ2 TRP A 190      19.967  18.756  20.259  4.00  1.00            
ATOM   1432  CZ3 TRP A 190      17.752  18.236  19.466  4.00  1.00            
ATOM   1433  CH2 TRP A 190      18.877  17.916  20.196  4.00  1.00            
ATOM   1434    C TRP A 190      19.329  24.031  16.324  4.00  1.00            
ATOM   1435    O TRP A 190      20.431  24.451  16.665  4.00  1.00            
ATOM   1436    N GLN A 191      19.008  23.878  15.033  4.00  1.00            
ATOM   1437   CA GLN A 191      19.910  24.325  14.015  4.00  1.00            
ATOM   1438   CB GLN A 191      20.092  25.851  14.090  4.00  1.00            
ATOM   1439   CG GLN A 191      21.248  26.398  13.265  4.00  1.00            
ATOM   1440   CD GLN A 191      20.871  26.340  11.804  4.00  1.00            
ATOM   1441  OE1 GLN A 191      19.697  26.356  11.440  4.00  1.00            
ATOM   1442  NE2 GLN A 191      21.918  26.270  10.943  4.00  1.00            
ATOM   1443    C GLN A 191      21.240  23.642  13.986  4.00  1.00            
ATOM   1444    O GLN A 191      22.147  23.943  14.759  4.00  1.00            
ATOM   1445    N ILE A 192      21.382  22.720  13.013  4.00  1.00            
ATOM   1446   CA ILE A 192      22.602  22.010  12.761  4.00  1.00            
ATOM   1447   CB ILE A 192      22.466  20.522  12.974  4.00  1.00            
ATOM   1448  CG1 ILE A 192      21.394  19.936  12.036  4.00  1.00            
ATOM   1449  CG2 ILE A 192      22.190  20.250  14.461  4.00  1.00            
ATOM   1450  CD1 ILE A 192      21.299  18.412  12.092  4.00  1.00            
ATOM   1451    C ILE A 192      22.903  22.220  11.322  4.00  1.00            
ATOM   1452    O ILE A 192      22.024  22.100  10.468  4.00  1.00            
ATOM   1453    N THR A 193      24.169  22.545  11.014  4.00  1.00            
ATOM   1454   CA THR A 193      24.475  22.803   9.647  4.00  1.00            
ATOM   1455   CB THR A 193      25.808  23.453   9.412  4.00  1.00            
ATOM   1456  OG1 THR A 193      25.898  23.873   8.059  4.00  1.00            
ATOM   1457  CG2 THR A 193      26.936  22.452   9.728  4.00  1.00            
ATOM   1458    C THR A 193      24.483  21.514   8.926  4.00  1.00            
ATOM   1459    O THR A 193      24.958  20.493   9.421  4.00  1.00            
ATOM   1460    N LEU A 194      23.883  21.527   7.733  4.00  1.00            
ATOM   1461   CA LEU A 194      24.010  20.377   6.919  4.00  1.00            
ATOM   1462   CB LEU A 194      22.892  20.160   5.891  4.00  1.00            
ATOM   1463   CG LEU A 194      21.519  19.847   6.498  4.00  1.00            
ATOM   1464  CD1 LEU A 194      20.595  19.241   5.428  4.00  1.00            
ATOM   1465  CD2 LEU A 194      21.640  19.000   7.774  4.00  1.00            
ATOM   1466    C LEU A 194      25.241  20.615   6.137  4.00  1.00            
ATOM   1467    O LEU A 194      25.659  21.758   5.958  4.00  1.00            
ATOM   1468    N ASP A 195      25.879  19.535   5.667  4.00  1.00            
ATOM   1469   CA ASP A 195      27.067  19.737   4.908  4.00  1.00            
ATOM   1470   CB ASP A 195      28.212  18.826   5.375  4.00  1.00            
ATOM   1471   CG ASP A 195      28.621  19.413   6.726  4.00  1.00            
ATOM   1472  OD1 ASP A 195      28.365  20.633   6.915  4.00  1.00            
ATOM   1473  OD2 ASP A 195      29.176  18.673   7.582  4.00  1.00            
ATOM   1474    C ASP A 195      26.718  19.531   3.466  4.00  1.00            
ATOM   1475    O ASP A 195      26.500  20.502   2.741  4.00  1.00            
ATOM   1476    N SER A 196      26.654  18.272   2.995  4.00  1.00            
ATOM   1477   CA SER A 196      26.258  18.071   1.630  4.00  1.00            
ATOM   1478   CB SER A 196      27.396  17.617   0.695  4.00  1.00            
ATOM   1479   OG SER A 196      28.350  18.655   0.526  4.00  1.00            
ATOM   1480    C SER A 196      25.241  16.978   1.618  4.00  1.00            
ATOM   1481    O SER A 196      25.288  16.092   2.469  4.00  1.00            
ATOM   1482    N ILE A 197      24.256  17.022   0.690  4.00  1.00            
ATOM   1483   CA ILE A 197      23.273  15.981   0.793  4.00  1.00            
ATOM   1484   CB ILE A 197      21.983  16.315   0.109  4.00  1.00            
ATOM   1485  CG1 ILE A 197      21.262  17.389   0.942  4.00  1.00            
ATOM   1486  CG2 ILE A 197      21.178  15.021  -0.082  4.00  1.00            
ATOM   1487  CD1 ILE A 197      19.961  17.905   0.335  4.00  1.00            
ATOM   1488    C ILE A 197      23.731  14.610   0.383  4.00  1.00            
ATOM   1489    O ILE A 197      23.900  13.779   1.271  4.00  1.00            
ATOM   1490    N THR A 198      23.987  14.351  -0.926  4.00  1.00            
ATOM   1491   CA THR A 198      24.525  13.117  -1.480  4.00  1.00            
ATOM   1492   CB THR A 198      25.223  12.149  -0.586  4.00  1.00            
ATOM   1493  OG1 THR A 198      24.297  11.479   0.252  4.00  1.00            
ATOM   1494  CG2 THR A 198      26.316  12.913   0.180  4.00  1.00            
ATOM   1495    C THR A 198      23.561  12.302  -2.280  4.00  1.00            
ATOM   1496    O THR A 198      22.451  12.711  -2.627  4.00  1.00            
ATOM   1497    N MET A 199      24.064  11.094  -2.611  4.00  1.00            
ATOM   1498   CA MET A 199      23.473  10.023  -3.356  4.00  1.00            
ATOM   1499   CB MET A 199      23.321  10.325  -4.855  4.00  1.00            
ATOM   1500   CG MET A 199      22.296  11.409  -5.177  4.00  1.00            
ATOM   1501   SD MET A 199      22.355  11.976  -6.901  4.00  1.00            
ATOM   1502   CE MET A 199      22.001  10.333  -7.586  4.00  1.00            
ATOM   1503    C MET A 199      24.524   8.961  -3.267  4.00  1.00            
ATOM   1504    O MET A 199      25.070   8.734  -2.187  4.00  1.00            
ATOM   1505    N ASP A 200      24.825   8.264  -4.389  3.00  1.00            
ATOM   1506   CA ASP A 200      25.899   7.310  -4.335  3.00  1.00            
ATOM   1507   CB ASP A 200      25.674   5.998  -5.123  3.00  1.00            
ATOM   1508   CG ASP A 200      25.531   6.236  -6.616  3.00  1.00            
ATOM   1509  OD1 ASP A 200      25.117   7.352  -7.027  3.00  1.00            
ATOM   1510  OD2 ASP A 200      25.839   5.274  -7.371  3.00  1.00            
ATOM   1511    C ASP A 200      27.151   7.991  -4.770  3.00  1.00            
ATOM   1512    O ASP A 200      27.610   7.873  -5.907  3.00  1.00            
ATOM   1513    N GLY A 201      27.727   8.758  -3.829  3.00  1.00            
ATOM   1514   CA GLY A 201      28.952   9.449  -4.067  3.00  1.00            
ATOM   1515    C GLY A 201      28.638  10.694  -4.828  3.00  1.00            
ATOM   1516    O GLY A 201      29.539  11.472  -5.139  3.00  1.00            
ATOM   1517    N GLU A 202      27.349  10.927  -5.149  4.00  1.00            
ATOM   1518   CA GLU A 202      27.039  12.117  -5.886  4.00  1.00            
ATOM   1519   CB GLU A 202      26.078  11.931  -7.081  4.00  1.00            
ATOM   1520   CG GLU A 202      26.708  11.157  -8.243  4.00  1.00            
ATOM   1521   CD GLU A 202      25.907  11.400  -9.516  4.00  1.00            
ATOM   1522  OE1 GLU A 202      24.807  12.009  -9.430  4.00  1.00            
ATOM   1523  OE2 GLU A 202      26.398  10.987 -10.601  4.00  1.00            
ATOM   1524    C GLU A 202      26.412  13.093  -4.962  4.00  1.00            
ATOM   1525    O GLU A 202      25.711  12.725  -4.020  4.00  1.00            
ATOM   1526    N THR A 203      26.684  14.388  -5.207  4.00  1.00            
ATOM   1527   CA THR A 203      26.120  15.366  -4.340  4.00  1.00            
ATOM   1528   CB THR A 203      27.138  16.326  -3.768  4.00  1.00            
ATOM   1529  OG1 THR A 203      26.516  17.177  -2.817  4.00  1.00            
ATOM   1530  CG2 THR A 203      27.828  17.145  -4.876  4.00  1.00            
ATOM   1531    C THR A 203      25.045  16.112  -5.067  4.00  1.00            
ATOM   1532    O THR A 203      25.300  16.986  -5.895  4.00  1.00            
ATOM   1533    N ILE A 204      23.782  15.748  -4.773  4.00  1.00            
ATOM   1534   CA ILE A 204      22.652  16.444  -5.307  4.00  1.00            
ATOM   1535   CB ILE A 204      21.636  15.557  -5.976  4.00  1.00            
ATOM   1536  CG1 ILE A 204      20.386  16.374  -6.360  4.00  1.00            
ATOM   1537  CG2 ILE A 204      21.364  14.345  -5.069  4.00  1.00            
ATOM   1538  CD1 ILE A 204      20.654  17.507  -7.348  4.00  1.00            
ATOM   1539    C ILE A 204      22.015  17.128  -4.145  4.00  1.00            
ATOM   1540    O ILE A 204      21.603  16.475  -3.188  4.00  1.00            
ATOM   1541    N ALA A 205      21.978  18.476  -4.193  4.00  1.00            
ATOM   1542   CA ALA A 205      21.379  19.300  -3.181  4.00  1.00            
ATOM   1543   CB ALA A 205      20.148  18.684  -2.495  4.00  1.00            
ATOM   1544    C ALA A 205      22.399  19.659  -2.153  4.00  1.00            
ATOM   1545    O ALA A 205      23.431  19.002  -2.041  4.00  1.00            
ATOM   1546    N CYS A 206      22.131  20.739  -1.374  1.00  1.00            
ATOM   1547   CA CYS A 206      23.100  21.266  -0.447  1.00  1.00            
ATOM   1548   CB CYS A 206      23.473  20.312   0.695  1.00  1.00            
ATOM   1549   SG CYS A 206      22.113  20.181   1.892  1.00  1.00            
ATOM   1550    C CYS A 206      24.289  21.582  -1.282  1.00  1.00            
ATOM   1551    O CYS A 206      24.192  21.663  -2.506  1.00  1.00            
ATOM   1552    N SER A 207      25.451  21.808  -0.661  3.00  1.00            
ATOM   1553   CA SER A 207      26.531  22.192  -1.510  3.00  1.00            
ATOM   1554   CB SER A 207      26.234  23.466  -2.322  3.00  1.00            
ATOM   1555   OG SER A 207      27.348  23.802  -3.132  3.00  1.00            
ATOM   1556    C SER A 207      27.680  22.525  -0.621  3.00  1.00            
ATOM   1557    O SER A 207      28.328  21.642  -0.061  3.00  1.00            
ATOM   1558    N GLY A 208      27.981  23.836  -0.522  3.00  1.00            
ATOM   1559   CA GLY A 208      29.009  24.321   0.349  3.00  1.00            
ATOM   1560    C GLY A 208      28.578  23.946   1.724  3.00  1.00            
ATOM   1561    O GLY A 208      29.391  23.610   2.584  3.00  1.00            
ATOM   1562    N GLY A 209      27.261  24.036   1.972  1.00  1.00            
ATOM   1563   CA GLY A 209      26.739  23.596   3.223  1.00  1.00            
ATOM   1564    C GLY A 209      25.507  24.389   3.478  1.00  1.00            
ATOM   1565    O GLY A 209      25.495  25.608   3.313  1.00  1.00            
ATOM   1566    N CYS A 210      24.442  23.707   3.931  4.00  1.00            
ATOM   1567   CA CYS A 210      23.174  24.340   4.130  4.00  1.00            
ATOM   1568   CB CYS A 210      22.054  23.556   3.421  4.00  1.00            
ATOM   1569   SG CYS A 210      20.471  24.435   3.303  4.00  1.00            
ATOM   1570    C CYS A 210      22.920  24.310   5.596  4.00  1.00            
ATOM   1571    O CYS A 210      23.699  23.733   6.349  4.00  1.00            
ATOM   1572    N GLN A 211      21.840  24.966   6.056  4.00  1.00            
ATOM   1573   CA GLN A 211      21.562  24.917   7.458  4.00  1.00            
ATOM   1574   CB GLN A 211      21.404  26.293   8.132  4.00  1.00            
ATOM   1575   CG GLN A 211      20.330  27.200   7.541  4.00  1.00            
ATOM   1576   CD GLN A 211      21.034  28.116   6.553  4.00  1.00            
ATOM   1577  OE1 GLN A 211      21.734  27.659   5.651  4.00  1.00            
ATOM   1578  NE2 GLN A 211      20.863  29.451   6.748  4.00  1.00            
ATOM   1579    C GLN A 211      20.337  24.089   7.672  4.00  1.00            
ATOM   1580    O GLN A 211      19.565  23.860   6.742  4.00  1.00            
ATOM   1581    N ALA A 212      20.146  23.567   8.903  4.00  1.00            
ATOM   1582   CA ALA A 212      18.996  22.736   9.090  4.00  1.00            
ATOM   1583   CB ALA A 212      19.216  21.269   8.695  4.00  1.00            
ATOM   1584    C ALA A 212      18.535  22.772  10.499  4.00  1.00            
ATOM   1585    O ALA A 212      19.215  23.276  11.391  4.00  1.00            
ATOM   1586    N ILE A 213      17.322  22.224  10.690  4.00  1.00            
ATOM   1587   CA ILE A 213      16.607  22.192  11.924  4.00  1.00            
ATOM   1588   CB ILE A 213      15.306  22.921  11.782  4.00  1.00            
ATOM   1589  CG1 ILE A 213      15.522  24.428  11.990  4.00  1.00            
ATOM   1590  CG2 ILE A 213      14.213  22.200  12.583  4.00  1.00            
ATOM   1591  CD1 ILE A 213      14.358  25.290  11.513  4.00  1.00            
ATOM   1592    C ILE A 213      16.277  20.780  12.305  4.00  1.00            
ATOM   1593    O ILE A 213      15.933  19.961  11.455  4.00  1.00            
ATOM   1594    N VAL A 214      16.412  20.455  13.612  4.00  1.00            
ATOM   1595   CA VAL A 214      15.961  19.188  14.114  4.00  1.00            
ATOM   1596   CB VAL A 214      16.771  18.644  15.255  4.00  1.00            
ATOM   1597  CG1 VAL A 214      16.058  17.392  15.794  4.00  1.00            
ATOM   1598  CG2 VAL A 214      18.202  18.368  14.766  4.00  1.00            
ATOM   1599    C VAL A 214      14.622  19.517  14.660  4.00  1.00            
ATOM   1600    O VAL A 214      14.508  20.262  15.632  4.00  1.00            
ATOM   1601    N ASP A 215      13.564  18.991  14.025  1.00  1.00            
ATOM   1602   CA ASP A 215      12.261  19.359  14.469  1.00  1.00            
ATOM   1603   CB ASP A 215      11.520  20.193  13.427  1.00  1.00            
ATOM   1604   CG ASP A 215      10.348  20.848  14.121  1.00  1.00            
ATOM   1605  OD1 ASP A 215      10.171  20.653  15.352  1.00  1.00            
ATOM   1606  OD2 ASP A 215       9.625  21.588  13.413  1.00  1.00            
ATOM   1607    C ASP A 215      11.482  18.092  14.692  1.00  1.00            
ATOM   1608    O ASP A 215      11.248  17.329  13.756  1.00  1.00            
ATOM   1609    N THR A 216      11.095  17.814  15.956  3.00  1.00            
ATOM   1610   CA THR A 216      10.298  16.659  16.272  3.00  1.00            
ATOM   1611   CB THR A 216      10.135  16.429  17.759  3.00  1.00            
ATOM   1612  OG1 THR A 216      11.403  16.319  18.392  3.00  1.00            
ATOM   1613  CG2 THR A 216       9.346  15.123  17.979  3.00  1.00            
ATOM   1614    C THR A 216       8.937  16.916  15.691  3.00  1.00            
ATOM   1615    O THR A 216       8.259  15.991  15.247  3.00  1.00            
ATOM   1616    N GLY A 217       8.502  18.198  15.686  3.00  1.00            
ATOM   1617   CA GLY A 217       7.204  18.538  15.170  3.00  1.00            
ATOM   1618    C GLY A 217       7.330  18.855  13.715  3.00  1.00            
ATOM   1619    O GLY A 217       7.682  19.974  13.353  3.00  1.00            
ATOM   1620    N THR A 218       6.997  17.885  12.832  1.00  1.00            
ATOM   1621   CA THR A 218       7.199  18.113  11.427  1.00  1.00            
ATOM   1622   CB THR A 218       8.631  17.937  11.013  1.00  1.00            
ATOM   1623  OG1 THR A 218       9.104  16.694  11.503  1.00  1.00            
ATOM   1624  CG2 THR A 218       9.505  19.100  11.511  1.00  1.00            
ATOM   1625    C THR A 218       6.421  17.139  10.567  1.00  1.00            
ATOM   1626    O THR A 218       5.551  17.546   9.800  1.00  1.00            
ATOM   1627    N SER A 219       6.723  15.822  10.679  1.00  1.00            
ATOM   1628   CA SER A 219       6.173  14.761   9.858  1.00  1.00            
ATOM   1629   CB SER A 219       4.670  14.927   9.576  1.00  1.00            
ATOM   1630   OG SER A 219       3.930  14.809  10.782  1.00  1.00            
ATOM   1631    C SER A 219       6.852  14.693   8.528  1.00  1.00            
ATOM   1632    O SER A 219       6.409  13.952   7.652  1.00  1.00            
ATOM   1633    N LEU A 220       7.966  15.418   8.323  1.00  1.00            
ATOM   1634   CA LEU A 220       8.517  15.263   7.013  1.00  1.00            
ATOM   1635   CB LEU A 220       7.544  15.811   5.965  1.00  1.00            
ATOM   1636   CG LEU A 220       7.161  17.274   6.262  1.00  1.00            
ATOM   1637  CD1 LEU A 220       8.225  18.265   5.763  1.00  1.00            
ATOM   1638  CD2 LEU A 220       5.732  17.593   5.814  1.00  1.00            
ATOM   1639    C LEU A 220       9.813  16.016   6.920  1.00  1.00            
ATOM   1640    O LEU A 220      10.095  16.894   7.733  1.00  1.00            
ATOM   1641    N LEU A 221      10.649  15.656   5.920  4.00  1.00            
ATOM   1642   CA LEU A 221      11.895  16.334   5.681  4.00  1.00            
ATOM   1643   CB LEU A 221      12.945  15.419   5.033  4.00  1.00            
ATOM   1644   CG LEU A 221      13.203  14.178   5.911  4.00  1.00            
ATOM   1645  CD1 LEU A 221      14.323  13.285   5.351  4.00  1.00            
ATOM   1646  CD2 LEU A 221      13.412  14.582   7.379  4.00  1.00            
ATOM   1647    C LEU A 221      11.549  17.484   4.749  4.00  1.00            
ATOM   1648    O LEU A 221      10.664  17.340   3.906  4.00  1.00            
ATOM   1649    N THR A 222      12.194  18.672   4.884  4.00  1.00            
ATOM   1650   CA THR A 222      11.820  19.781   4.027  4.00  1.00            
ATOM   1651   CB THR A 222      11.007  20.831   4.715  4.00  1.00            
ATOM   1652  OG1 THR A 222      10.325  21.617   3.750  4.00  1.00            
ATOM   1653  CG2 THR A 222      11.965  21.730   5.516  4.00  1.00            
ATOM   1654    C THR A 222      13.062  20.485   3.552  4.00  1.00            
ATOM   1655    O THR A 222      14.160  20.255   4.052  4.00  1.00            
ATOM   1656    N GLY A 223      12.905  21.380   2.553  4.00  1.00            
ATOM   1657   CA GLY A 223      14.011  22.141   2.025  4.00  1.00            
ATOM   1658    C GLY A 223      13.410  23.093   1.027  4.00  1.00            
ATOM   1659    O GLY A 223      12.193  23.261   1.009  4.00  1.00            
ATOM   1660    N PRO A 224      14.204  23.733   0.198  1.00  1.00            
ATOM   1661   CA PRO A 224      13.721  24.669  -0.791  1.00  1.00            
ATOM   1662   CD PRO A 224      15.636  23.855   0.418  1.00  1.00            
ATOM   1663   CB PRO A 224      14.956  25.408  -1.312  1.00  1.00            
ATOM   1664   CG PRO A 224      16.148  24.543  -0.858  1.00  1.00            
ATOM   1665    C PRO A 224      12.986  23.932  -1.872  1.00  1.00            
ATOM   1666    O PRO A 224      13.327  22.781  -2.136  1.00  1.00            
ATOM   1667    N THR A 225      11.995  24.578  -2.517  2.00  1.00            
ATOM   1668   CA THR A 225      11.208  23.945  -3.540  2.00  1.00            
ATOM   1669   CB THR A 225      10.124  24.850  -4.054  2.00  1.00            
ATOM   1670  OG1 THR A 225       9.337  24.185  -5.030  2.00  1.00            
ATOM   1671  CG2 THR A 225      10.763  26.121  -4.636  2.00  1.00            
ATOM   1672    C THR A 225      12.133  23.582  -4.653  2.00  1.00            
ATOM   1673    O THR A 225      12.009  22.522  -5.265  2.00  1.00            
ATOM   1674    N SER A 226      13.106  24.467  -4.930  2.00  1.00            
ATOM   1675   CA SER A 226      14.015  24.235  -6.007  2.00  1.00            
ATOM   1676   CB SER A 226      15.003  25.395  -6.235  2.00  1.00            
ATOM   1677   OG SER A 226      15.938  25.470  -5.169  2.00  1.00            
ATOM   1678    C SER A 226      14.820  22.988  -5.771  2.00  1.00            
ATOM   1679    O SER A 226      14.835  22.093  -6.614  2.00  1.00            
ATOM   1680    N ALA A 227      15.488  22.883  -4.603  2.00  1.00            
ATOM   1681   CA ALA A 227      16.353  21.770  -4.302  2.00  1.00            
ATOM   1682   CB ALA A 227      17.069  21.903  -2.945  2.00  1.00            
ATOM   1683    C ALA A 227      15.565  20.506  -4.261  2.00  1.00            
ATOM   1684    O ALA A 227      16.011  19.458  -4.723  2.00  1.00            
ATOM   1685    N ILE A 228      14.348  20.596  -3.717  2.00  1.00            
ATOM   1686   CA ILE A 228      13.493  19.473  -3.490  2.00  1.00            
ATOM   1687   CB ILE A 228      12.219  19.909  -2.835  2.00  1.00            
ATOM   1688  CG1 ILE A 228      12.508  20.282  -1.374  2.00  1.00            
ATOM   1689  CG2 ILE A 228      11.158  18.819  -3.033  2.00  1.00            
ATOM   1690  CD1 ILE A 228      13.047  19.106  -0.564  2.00  1.00            
ATOM   1691    C ILE A 228      13.155  18.765  -4.758  2.00  1.00            
ATOM   1692    O ILE A 228      13.064  17.538  -4.766  2.00  1.00            
ATOM   1693    N ALA A 229      12.939  19.503  -5.860  2.00  1.00            
ATOM   1694   CA ALA A 229      12.575  18.829  -7.069  2.00  1.00            
ATOM   1695   CB ALA A 229      12.372  19.775  -8.269  2.00  1.00            
ATOM   1696    C ALA A 229      13.679  17.884  -7.412  2.00  1.00            
ATOM   1697    O ALA A 229      13.446  16.755  -7.842  2.00  1.00            
ATOM   1698    N ASN A 230      14.924  18.323  -7.185  2.00  1.00            
ATOM   1699   CA ASN A 230      16.032  17.525  -7.587  2.00  1.00            
ATOM   1700   CB ASN A 230      17.386  18.204  -7.330  2.00  1.00            
ATOM   1701   CG ASN A 230      17.527  19.364  -8.303  2.00  1.00            
ATOM   1702  OD1 ASN A 230      18.025  20.427  -7.938  2.00  1.00            
ATOM   1703  ND2 ASN A 230      17.088  19.162  -9.575  2.00  1.00            
ATOM   1704    C ASN A 230      16.078  16.200  -6.902  2.00  1.00            
ATOM   1705    O ASN A 230      16.200  15.174  -7.570  2.00  1.00            
ATOM   1706    N ILE A 231      15.976  16.159  -5.563  2.00  1.00            
ATOM   1707   CA ILE A 231      16.095  14.875  -4.936  2.00  1.00            
ATOM   1708   CB ILE A 231      16.043  14.878  -3.434  2.00  1.00            
ATOM   1709  CG1 ILE A 231      17.161  15.744  -2.849  2.00  1.00            
ATOM   1710  CG2 ILE A 231      16.129  13.416  -2.950  2.00  1.00            
ATOM   1711  CD1 ILE A 231      17.043  15.869  -1.333  2.00  1.00            
ATOM   1712    C ILE A 231      14.927  14.059  -5.389  2.00  1.00            
ATOM   1713    O ILE A 231      15.045  12.855  -5.610  2.00  1.00            
ATOM   1714    N GLN A 232      13.761  14.720  -5.535  2.00  1.00            
ATOM   1715   CA GLN A 232      12.526  14.081  -5.896  2.00  1.00            
ATOM   1716   CB GLN A 232      11.358  15.077  -6.050  2.00  1.00            
ATOM   1717   CG GLN A 232       9.996  14.413  -6.277  2.00  1.00            
ATOM   1718   CD GLN A 232       9.022  15.461  -6.811  2.00  1.00            
ATOM   1719  OE1 GLN A 232       8.518  15.332  -7.924  2.00  1.00            
ATOM   1720  NE2 GLN A 232       8.747  16.527  -6.010  2.00  1.00            
ATOM   1721    C GLN A 232      12.716  13.425  -7.216  2.00  1.00            
ATOM   1722    O GLN A 232      12.173  12.356  -7.476  2.00  1.00            
ATOM   1723    N SER A 233      13.461  14.068  -8.120  2.00  1.00            
ATOM   1724   CA SER A 233      13.643  13.415  -9.373  2.00  1.00            
ATOM   1725   CB SER A 233      14.258  14.331 -10.443  2.00  1.00            
ATOM   1726   OG SER A 233      13.334  15.353 -10.784  2.00  1.00            
ATOM   1727    C SER A 233      14.532  12.219  -9.192  2.00  1.00            
ATOM   1728    O SER A 233      14.310  11.179  -9.810  2.00  1.00            
ATOM   1729    N ASP A 234      15.566  12.316  -8.329  2.00  1.00            
ATOM   1730   CA ASP A 234      16.439  11.184  -8.217  2.00  1.00            
ATOM   1731   CB ASP A 234      17.797  11.429  -7.508  2.00  1.00            
ATOM   1732   CG ASP A 234      17.682  11.827  -6.044  2.00  1.00            
ATOM   1733  OD1 ASP A 234      17.392  10.947  -5.191  2.00  1.00            
ATOM   1734  OD2 ASP A 234      17.937  13.027  -5.758  2.00  1.00            
ATOM   1735    C ASP A 234      15.709  10.011  -7.623  2.00  1.00            
ATOM   1736    O ASP A 234      15.942   8.873  -8.030  2.00  1.00            
ATOM   1737    N ILE A 235      14.806  10.241  -6.646  2.00  1.00            
ATOM   1738   CA ILE A 235      14.033   9.148  -6.118  2.00  1.00            
ATOM   1739   CB ILE A 235      13.950   9.169  -4.617  2.00  1.00            
ATOM   1740  CG1 ILE A 235      15.362   9.076  -4.005  2.00  1.00            
ATOM   1741  CG2 ILE A 235      13.006   8.041  -4.164  2.00  1.00            
ATOM   1742  CD1 ILE A 235      16.103   7.775  -4.322  2.00  1.00            
ATOM   1743    C ILE A 235      12.674   9.361  -6.665  2.00  1.00            
ATOM   1744    O ILE A 235      11.931  10.210  -6.178  2.00  1.00            
ATOM   1745    N GLY A 236      12.311   8.528  -7.659  3.00  1.00            
ATOM   1746   CA GLY A 236      11.154   8.753  -8.469  3.00  1.00            
ATOM   1747    C GLY A 236       9.944   9.069  -7.656  3.00  1.00            
ATOM   1748    O GLY A 236       9.314   8.201  -7.053  3.00  1.00            
ATOM   1749    N ALA A 237       9.604  10.373  -7.654  1.00  1.00            
ATOM   1750   CA ALA A 237       8.389  10.867  -7.090  1.00  1.00            
ATOM   1751   CB ALA A 237       8.557  11.780  -5.859  1.00  1.00            
ATOM   1752    C ALA A 237       7.820  11.713  -8.177  1.00  1.00            
ATOM   1753    O ALA A 237       8.563  12.358  -8.917  1.00  1.00            
ATOM   1754    N SER A 238       6.488  11.717  -8.342  1.00  1.00            
ATOM   1755   CA SER A 238       5.979  12.542  -9.390  1.00  1.00            
ATOM   1756   CB SER A 238       5.586  11.776 -10.660  1.00  1.00            
ATOM   1757   OG SER A 238       4.497  10.911 -10.377  1.00  1.00            
ATOM   1758    C SER A 238       4.756  13.216  -8.888  1.00  1.00            
ATOM   1759    O SER A 238       4.101  12.735  -7.964  1.00  1.00            
ATOM   1760    N GLU A 239       4.420  14.373  -9.486  1.00  1.00            
ATOM   1761   CA GLU A 239       3.235  15.038  -9.052  1.00  1.00            
ATOM   1762   CB GLU A 239       3.181  16.516  -9.455  1.00  1.00            
ATOM   1763   CG GLU A 239       4.330  17.335  -8.868  1.00  1.00            
ATOM   1764   CD GLU A 239       4.129  18.766  -9.330  1.00  1.00            
ATOM   1765  OE1 GLU A 239       4.622  19.105 -10.437  1.00  1.00            
ATOM   1766  OE2 GLU A 239       3.467  19.536  -8.584  1.00  1.00            
ATOM   1767    C GLU A 239       2.117  14.333  -9.718  1.00  1.00            
ATOM   1768    O GLU A 239       1.993  14.341 -10.941  1.00  1.00            
ATOM   1769    N ASN A 240       1.277  13.683  -8.901  1.00  1.00            
ATOM   1770   CA ASN A 240       0.172  12.964  -9.433  1.00  1.00            
ATOM   1771   CB ASN A 240      -0.546  12.092  -8.394  1.00  1.00            
ATOM   1772   CG ASN A 240       0.422  11.008  -7.956  1.00  1.00            
ATOM   1773  OD1 ASN A 240       0.341   9.869  -8.408  1.00  1.00            
ATOM   1774  ND2 ASN A 240       1.378  11.381  -7.061  1.00  1.00            
ATOM   1775    C ASN A 240      -0.790  14.011  -9.854  1.00  1.00            
ATOM   1776    O ASN A 240      -0.550  15.201  -9.659  1.00  1.00            
ATOM   1777    N SER A 241      -1.893  13.603 -10.496  3.00  1.00            
ATOM   1778   CA SER A 241      -2.821  14.611 -10.880  3.00  1.00            
ATOM   1779   CB SER A 241      -4.028  14.058 -11.653  3.00  1.00            
ATOM   1780   OG SER A 241      -4.857  15.130 -12.080  3.00  1.00            
ATOM   1781    C SER A 241      -3.324  15.246  -9.628  3.00  1.00            
ATOM   1782    O SER A 241      -3.488  16.462  -9.564  3.00  1.00            
ATOM   1783    N ASP A 242      -3.597  14.430  -8.591  3.00  1.00            
ATOM   1784   CA ASP A 242      -3.946  15.015  -7.330  3.00  1.00            
ATOM   1785   CB ASP A 242      -4.467  14.016  -6.282  3.00  1.00            
ATOM   1786   CG ASP A 242      -5.871  13.579  -6.672  3.00  1.00            
ATOM   1787  OD1 ASP A 242      -6.383  14.075  -7.712  3.00  1.00            
ATOM   1788  OD2 ASP A 242      -6.451  12.741  -5.931  3.00  1.00            
ATOM   1789    C ASP A 242      -2.626  15.533  -6.831  3.00  1.00            
ATOM   1790    O ASP A 242      -1.577  15.157  -7.347  3.00  1.00            
ATOM   1791    N GLY A 243      -2.636  16.397  -5.804  1.00  1.00            
ATOM   1792   CA GLY A 243      -1.464  17.107  -5.360  1.00  1.00            
ATOM   1793    C GLY A 243      -0.349  16.261  -4.815  1.00  1.00            
ATOM   1794    O GLY A 243       0.821  16.592  -5.006  1.00  1.00            
ATOM   1795    N GLU A 244      -0.656  15.166  -4.104  1.00  1.00            
ATOM   1796   CA GLU A 244       0.375  14.439  -3.412  1.00  1.00            
ATOM   1797   CB GLU A 244      -0.172  13.334  -2.505  1.00  1.00            
ATOM   1798   CG GLU A 244      -0.909  12.262  -3.300  1.00  1.00            
ATOM   1799   CD GLU A 244      -1.248  11.131  -2.350  1.00  1.00            
ATOM   1800  OE1 GLU A 244      -1.268  11.376  -1.114  1.00  1.00            
ATOM   1801  OE2 GLU A 244      -1.489  10.000  -2.851  1.00  1.00            
ATOM   1802    C GLU A 244       1.367  13.811  -4.346  1.00  1.00            
ATOM   1803    O GLU A 244       1.104  13.589  -5.526  1.00  1.00            
ATOM   1804    N MET A 245       2.575  13.541  -3.794  1.00  1.00            
ATOM   1805   CA MET A 245       3.682  12.951  -4.496  1.00  1.00            
ATOM   1806   CB MET A 245       5.032  13.485  -4.006  1.00  1.00            
ATOM   1807   CG MET A 245       5.186  14.982  -4.266  1.00  1.00            
ATOM   1808   SD MET A 245       6.636  15.731  -3.472  1.00  1.00            
ATOM   1809   CE MET A 245       5.956  15.663  -1.789  1.00  1.00            
ATOM   1810    C MET A 245       3.638  11.480  -4.235  1.00  1.00            
ATOM   1811    O MET A 245       3.548  11.051  -3.086  1.00  1.00            
ATOM   1812    N VAL A 246       3.692  10.662  -5.305  4.00  1.00            
ATOM   1813   CA VAL A 246       3.625   9.243  -5.117  4.00  1.00            
ATOM   1814   CB VAL A 246       2.468   8.591  -5.805  4.00  1.00            
ATOM   1815  CG1 VAL A 246       1.165   9.156  -5.217  4.00  1.00            
ATOM   1816  CG2 VAL A 246       2.624   8.809  -7.318  4.00  1.00            
ATOM   1817    C VAL A 246       4.863   8.638  -5.703  4.00  1.00            
ATOM   1818    O VAL A 246       5.535   9.255  -6.528  4.00  1.00            
ATOM   1819    N ILE A 247       5.214   7.412  -5.255  4.00  1.00            
ATOM   1820   CA ILE A 247       6.376   6.737  -5.768  4.00  1.00            
ATOM   1821   CB ILE A 247       7.542   6.771  -4.808  4.00  1.00            
ATOM   1822  CG1 ILE A 247       7.891   8.211  -4.412  4.00  1.00            
ATOM   1823  CG2 ILE A 247       8.740   6.037  -5.439  4.00  1.00            
ATOM   1824  CD1 ILE A 247       8.884   8.275  -3.252  4.00  1.00            
ATOM   1825    C ILE A 247       6.011   5.288  -5.901  4.00  1.00            
ATOM   1826    O ILE A 247       5.054   4.821  -5.284  4.00  1.00            
ATOM   1827    N SER A 248       6.746   4.532  -6.740  1.00  1.00            
ATOM   1828   CA SER A 248       6.471   3.126  -6.809  1.00  1.00            
ATOM   1829   CB SER A 248       7.105   2.416  -8.022  1.00  1.00            
ATOM   1830   OG SER A 248       6.505   2.856  -9.233  1.00  1.00            
ATOM   1831    C SER A 248       7.039   2.520  -5.564  1.00  1.00            
ATOM   1832    O SER A 248       8.017   3.015  -5.014  1.00  1.00            
ATOM   1833    N CYS A 249       6.395   1.458  -5.050  3.00  1.00            
ATOM   1834   CA CYS A 249       6.870   0.756  -3.890  3.00  1.00            
ATOM   1835   CB CYS A 249       5.814  -0.221  -3.331  3.00  1.00            
ATOM   1836   SG CYS A 249       5.282  -1.461  -4.550  3.00  1.00            
ATOM   1837    C CYS A 249       8.087  -0.029  -4.260  3.00  1.00            
ATOM   1838    O CYS A 249       8.978  -0.233  -3.437  3.00  1.00            
ATOM   1839    N SER A 250       8.171  -0.476  -5.529  2.00  1.00            
ATOM   1840   CA SER A 250       9.277  -1.283  -5.968  2.00  1.00            
ATOM   1841   CB SER A 250       9.229  -1.580  -7.482  2.00  1.00            
ATOM   1842   OG SER A 250       8.026  -2.253  -7.825  2.00  1.00            
ATOM   1843    C SER A 250      10.511  -0.476  -5.715  2.00  1.00            
ATOM   1844    O SER A 250      11.600  -1.018  -5.531  2.00  1.00            
ATOM   1845    N SER A 251      10.352   0.858  -5.670  2.00  1.00            
ATOM   1846   CA SER A 251      11.457   1.747  -5.496  2.00  1.00            
ATOM   1847   CB SER A 251      11.097   3.226  -5.712  2.00  1.00            
ATOM   1848   OG SER A 251      10.439   3.736  -4.565  2.00  1.00            
ATOM   1849    C SER A 251      12.037   1.604  -4.124  2.00  1.00            
ATOM   1850    O SER A 251      13.104   2.155  -3.852  2.00  1.00            
ATOM   1851    N ILE A 252      11.379   0.853  -3.224  2.00  1.00            
ATOM   1852   CA ILE A 252      12.018   0.570  -1.973  2.00  1.00            
ATOM   1853   CB ILE A 252      11.140  -0.234  -1.056  2.00  1.00            
ATOM   1854  CG1 ILE A 252      11.834  -0.425   0.292  2.00  1.00            
ATOM   1855  CG2 ILE A 252      10.690  -1.540  -1.736  2.00  1.00            
ATOM   1856  CD1 ILE A 252      10.913  -1.078   1.314  2.00  1.00            
ATOM   1857    C ILE A 252      13.216  -0.220  -2.344  2.00  1.00            
ATOM   1858    O ILE A 252      14.308  -0.015  -1.820  2.00  1.00            
ATOM   1859    N ASP A 253      13.019  -1.167  -3.274  2.00  1.00            
ATOM   1860   CA ASP A 253      14.158  -1.827  -3.800  2.00  1.00            
ATOM   1861   CB ASP A 253      13.860  -3.215  -4.390  2.00  1.00            
ATOM   1862   CG ASP A 253      13.462  -4.113  -3.219  2.00  1.00            
ATOM   1863  OD1 ASP A 253      13.000  -3.566  -2.182  2.00  1.00            
ATOM   1864  OD2 ASP A 253      13.609  -5.358  -3.348  2.00  1.00            
ATOM   1865    C ASP A 253      14.622  -0.886  -4.869  2.00  1.00            
ATOM   1866    O ASP A 253      13.896   0.026  -5.240  2.00  1.00            
ATOM   1867    N SER A 254      15.808  -1.061  -5.461  2.00  1.00            
ATOM   1868   CA SER A 254      16.222  -0.017  -6.361  2.00  1.00            
ATOM   1869   CB SER A 254      15.373   0.132  -7.637  2.00  1.00            
ATOM   1870   OG SER A 254      15.712  -0.883  -8.569  2.00  1.00            
ATOM   1871    C SER A 254      16.263   1.309  -5.676  2.00  1.00            
ATOM   1872    O SER A 254      15.540   2.234  -6.041  2.00  1.00            
ATOM   1873    N LEU A 255      17.120   1.425  -4.645  1.00  1.00            
ATOM   1874   CA LEU A 255      17.170   2.626  -3.866  1.00  1.00            
ATOM   1875   CB LEU A 255      16.262   2.436  -2.635  1.00  1.00            
ATOM   1876   CG LEU A 255      16.689   1.348  -1.596  1.00  1.00            
ATOM   1877  CD1 LEU A 255      17.013  -0.017  -2.237  1.00  1.00            
ATOM   1878  CD2 LEU A 255      17.741   1.831  -0.582  1.00  1.00            
ATOM   1879    C LEU A 255      18.568   2.810  -3.371  1.00  1.00            
ATOM   1880    O LEU A 255      19.200   1.877  -2.877  1.00  1.00            
ATOM   1881    N PRO A 256      19.090   3.987  -3.562  1.00  1.00            
ATOM   1882   CA PRO A 256      20.340   4.337  -2.943  1.00  1.00            
ATOM   1883   CD PRO A 256      18.912   4.664  -4.838  1.00  1.00            
ATOM   1884   CB PRO A 256      21.041   5.305  -3.902  1.00  1.00            
ATOM   1885   CG PRO A 256      19.917   5.826  -4.812  1.00  1.00            
ATOM   1886    C PRO A 256      19.998   4.961  -1.631  1.00  1.00            
ATOM   1887    O PRO A 256      18.820   5.225  -1.393  1.00  1.00            
ATOM   1888    N ASP A 257      20.998   5.205  -0.764  1.00  1.00            
ATOM   1889   CA ASP A 257      20.729   5.846   0.488  1.00  1.00            
ATOM   1890   CB ASP A 257      21.670   5.414   1.632  1.00  1.00            
ATOM   1891   CG ASP A 257      21.465   3.945   1.968  1.00  1.00            
ATOM   1892  OD1 ASP A 257      20.707   3.265   1.228  1.00  1.00            
ATOM   1893  OD2 ASP A 257      22.069   3.484   2.975  1.00  1.00            
ATOM   1894    C ASP A 257      21.033   7.295   0.291  1.00  1.00            
ATOM   1895    O ASP A 257      21.972   7.634  -0.428  1.00  1.00            
ATOM   1896    N ILE A 258      20.246   8.205   0.898  4.00  1.00            
ATOM   1897   CA ILE A 258      20.646   9.577   0.801  4.00  1.00            
ATOM   1898   CB ILE A 258      19.529  10.569   0.779  4.00  1.00            
ATOM   1899  CG1 ILE A 258      18.749  10.422  -0.529  4.00  1.00            
ATOM   1900  CG2 ILE A 258      20.117  11.975   0.987  4.00  1.00            
ATOM   1901  CD1 ILE A 258      17.435  11.191  -0.507  4.00  1.00            
ATOM   1902    C ILE A 258      21.443   9.802   2.057  4.00  1.00            
ATOM   1903    O ILE A 258      20.909   9.698   3.160  4.00  1.00            
ATOM   1904    N VAL A 259      22.758  10.094   1.911  4.00  1.00            
ATOM   1905   CA VAL A 259      23.634  10.054   3.051  4.00  1.00            
ATOM   1906   CB VAL A 259      25.116   9.988   2.757  4.00  1.00            
ATOM   1907  CG1 VAL A 259      25.354   8.953   1.641  4.00  1.00            
ATOM   1908  CG2 VAL A 259      25.737  11.381   2.612  4.00  1.00            
ATOM   1909    C VAL A 259      23.420  11.107   4.101  4.00  1.00            
ATOM   1910    O VAL A 259      23.246  10.764   5.268  4.00  1.00            
ATOM   1911    N PHE A 260      23.366  12.402   3.735  4.00  1.00            
ATOM   1912   CA PHE A 260      23.358  13.432   4.742  4.00  1.00            
ATOM   1913   CB PHE A 260      22.197  13.340   5.751  4.00  1.00            
ATOM   1914   CG PHE A 260      20.949  13.864   5.117  4.00  1.00            
ATOM   1915  CD1 PHE A 260      20.128  13.039   4.384  4.00  1.00            
ATOM   1916  CD2 PHE A 260      20.603  15.191   5.256  4.00  1.00            
ATOM   1917  CE1 PHE A 260      18.980  13.531   3.809  4.00  1.00            
ATOM   1918  CE2 PHE A 260      19.456  15.689   4.682  4.00  1.00            
ATOM   1919   CZ PHE A 260      18.640  14.854   3.957  4.00  1.00            
ATOM   1920    C PHE A 260      24.667  13.397   5.481  4.00  1.00            
ATOM   1921    O PHE A 260      25.071  12.360   6.003  4.00  1.00            
ATOM   1922    N THR A 261      25.390  14.541   5.517  4.00  1.00            
ATOM   1923   CA THR A 261      26.633  14.589   6.243  4.00  1.00            
ATOM   1924   CB THR A 261      27.848  14.592   5.357  4.00  1.00            
ATOM   1925  OG1 THR A 261      29.020  14.753   6.140  4.00  1.00            
ATOM   1926  CG2 THR A 261      27.728  15.667   4.264  4.00  1.00            
ATOM   1927    C THR A 261      26.623  15.761   7.188  4.00  1.00            
ATOM   1928    O THR A 261      26.661  16.912   6.760  4.00  1.00            
ATOM   1929    N ILE A 262      26.556  15.492   8.518  4.00  1.00            
ATOM   1930   CA ILE A 262      26.606  16.571   9.472  4.00  1.00            
ATOM   1931   CB ILE A 262      25.435  16.701  10.407  4.00  1.00            
ATOM   1932  CG1 ILE A 262      25.664  17.955  11.275  4.00  1.00            
ATOM   1933  CG2 ILE A 262      25.236  15.386  11.177  4.00  1.00            
ATOM   1934  CD1 ILE A 262      24.458  18.435  12.082  4.00  1.00            
ATOM   1935    C ILE A 262      27.879  16.455  10.251  4.00  1.00            
ATOM   1936    O ILE A 262      28.126  15.460  10.933  4.00  1.00            
ATOM   1937    N ASP A 263      28.721  17.506  10.148  3.00  1.00            
ATOM   1938   CA ASP A 263      29.990  17.609  10.819  3.00  1.00            
ATOM   1939   CB ASP A 263      29.813  17.460  12.345  3.00  1.00            
ATOM   1940   CG ASP A 263      30.953  18.146  13.087  3.00  1.00            
ATOM   1941  OD1 ASP A 263      32.140  17.950  12.714  3.00  1.00            
ATOM   1942  OD2 ASP A 263      30.639  18.903  14.044  3.00  1.00            
ATOM   1943    C ASP A 263      30.910  16.521  10.329  3.00  1.00            
ATOM   1944    O ASP A 263      31.807  16.081  11.045  3.00  1.00            
ATOM   1945    N GLY A 264      30.734  16.060   9.078  3.00  1.00            
ATOM   1946   CA GLY A 264      31.625  15.055   8.574  3.00  1.00            
ATOM   1947    C GLY A 264      31.044  13.714   8.890  3.00  1.00            
ATOM   1948    O GLY A 264      31.490  12.691   8.371  3.00  1.00            
ATOM   1949    N VAL A 265      30.019  13.690   9.759  4.00  1.00            
ATOM   1950   CA VAL A 265      29.368  12.464  10.112  4.00  1.00            
ATOM   1951   CB VAL A 265      28.588  12.562  11.389  4.00  1.00            
ATOM   1952  CG1 VAL A 265      27.758  11.280  11.560  4.00  1.00            
ATOM   1953  CG2 VAL A 265      29.569  12.832  12.542  4.00  1.00            
ATOM   1954    C VAL A 265      28.384  12.169   9.023  4.00  1.00            
ATOM   1955    O VAL A 265      27.864  13.083   8.385  4.00  1.00            
ATOM   1956    N GLN A 266      28.111  10.869   8.782  4.00  1.00            
ATOM   1957   CA GLN A 266      27.252  10.463   7.703  4.00  1.00            
ATOM   1958   CB GLN A 266      27.958   9.423   6.829  4.00  1.00            
ATOM   1959   CG GLN A 266      27.272   9.059   5.520  4.00  1.00            
ATOM   1960   CD GLN A 266      28.188   8.026   4.882  4.00  1.00            
ATOM   1961  OE1 GLN A 266      29.300   8.334   4.455  4.00  1.00            
ATOM   1962  NE2 GLN A 266      27.716   6.752   4.840  4.00  1.00            
ATOM   1963    C GLN A 266      26.001   9.851   8.296  4.00  1.00            
ATOM   1964    O GLN A 266      26.087   9.014   9.193  4.00  1.00            
ATOM   1965    N TYR A 267      24.793  10.258   7.825  4.00  1.00            
ATOM   1966   CA TYR A 267      23.611   9.754   8.481  4.00  1.00            
ATOM   1967   CB TYR A 267      22.302  10.433   8.049  4.00  1.00            
ATOM   1968   CG TYR A 267      22.142  11.696   8.823  4.00  1.00            
ATOM   1969  CD1 TYR A 267      22.937  12.792   8.582  4.00  1.00            
ATOM   1970  CD2 TYR A 267      21.162  11.781   9.787  4.00  1.00            
ATOM   1971  CE1 TYR A 267      22.765  13.948   9.306  4.00  1.00            
ATOM   1972  CE2 TYR A 267      20.985  12.933  10.513  4.00  1.00            
ATOM   1973   CZ TYR A 267      21.789  14.019  10.272  4.00  1.00            
ATOM   1974   OH TYR A 267      21.608  15.204  11.017  4.00  1.00            
ATOM   1975    C TYR A 267      23.394   8.250   8.378  4.00  1.00            
ATOM   1976    O TYR A 267      23.500   7.649   9.446  4.00  1.00            
ATOM   1977    N PRO A 268      23.094   7.501   7.310  4.00  1.00            
ATOM   1978   CA PRO A 268      22.495   7.916   6.049  4.00  1.00            
ATOM   1979   CD PRO A 268      23.808   6.240   7.151  4.00  1.00            
ATOM   1980   CB PRO A 268      23.101   7.015   4.980  4.00  1.00            
ATOM   1981   CG PRO A 268      23.447   5.730   5.746  4.00  1.00            
ATOM   1982    C PRO A 268      21.003   7.659   6.122  4.00  1.00            
ATOM   1983    O PRO A 268      20.559   7.072   7.107  4.00  1.00            
ATOM   1984    N LEU A 269      20.214   8.061   5.091  4.00  1.00            
ATOM   1985   CA LEU A 269      18.796   7.769   5.059  4.00  1.00            
ATOM   1986   CB LEU A 269      17.904   8.973   4.696  4.00  1.00            
ATOM   1987   CG LEU A 269      17.877  10.087   5.762  4.00  1.00            
ATOM   1988  CD1 LEU A 269      19.270  10.697   5.971  4.00  1.00            
ATOM   1989  CD2 LEU A 269      16.814  11.152   5.440  4.00  1.00            
ATOM   1990    C LEU A 269      18.552   6.735   4.022  4.00  1.00            
ATOM   1991    O LEU A 269      18.865   6.920   2.847  4.00  1.00            
ATOM   1992    N SER A 270      17.987   5.598   4.451  1.00  1.00            
ATOM   1993   CA SER A 270      17.685   4.603   3.482  1.00  1.00            
ATOM   1994   CB SER A 270      17.816   3.151   3.986  1.00  1.00            
ATOM   1995   OG SER A 270      16.803   2.854   4.936  1.00  1.00            
ATOM   1996    C SER A 270      16.273   4.823   3.054  1.00  1.00            
ATOM   1997    O SER A 270      15.491   5.488   3.735  1.00  1.00            
ATOM   1998    N PRO A 271      15.966   4.286   1.907  2.00  1.00            
ATOM   1999   CA PRO A 271      14.639   4.400   1.365  2.00  1.00            
ATOM   2000   CD PRO A 271      16.951   4.373   0.844  2.00  1.00            
ATOM   2001   CB PRO A 271      14.739   4.016  -0.100  2.00  1.00            
ATOM   2002   CG PRO A 271      16.146   4.515  -0.459  2.00  1.00            
ATOM   2003    C PRO A 271      13.594   3.693   2.140  2.00  1.00            
ATOM   2004    O PRO A 271      12.423   3.920   1.845  2.00  1.00            
ATOM   2005    N SER A 272      13.947   2.855   3.126  2.00  1.00            
ATOM   2006   CA SER A 272      12.910   2.363   3.984  2.00  1.00            
ATOM   2007   CB SER A 272      13.490   1.482   5.096  2.00  1.00            
ATOM   2008   OG SER A 272      14.467   0.608   4.551  2.00  1.00            
ATOM   2009    C SER A 272      12.409   3.584   4.674  2.00  1.00            
ATOM   2010    O SER A 272      11.210   3.852   4.755  2.00  1.00            
ATOM   2011    N ALA A 273      13.375   4.362   5.194  2.00  1.00            
ATOM   2012   CA ALA A 273      13.114   5.646   5.756  2.00  1.00            
ATOM   2013   CB ALA A 273      14.331   6.255   6.473  2.00  1.00            
ATOM   2014    C ALA A 273      12.907   6.459   4.532  2.00  1.00            
ATOM   2015    O ALA A 273      13.023   5.952   3.431  2.00  1.00            
ATOM   2016    N TYR A 274      12.516   7.720   4.628  2.00  1.00            
ATOM   2017   CA TYR A 274      12.440   8.452   3.399  2.00  1.00            
ATOM   2018   CB TYR A 274      13.756   8.420   2.558  2.00  1.00            
ATOM   2019   CG TYR A 274      13.479   9.116   1.267  2.00  1.00            
ATOM   2020  CD1 TYR A 274      13.384  10.484   1.241  2.00  1.00            
ATOM   2021  CD2 TYR A 274      13.289   8.420   0.092  2.00  1.00            
ATOM   2022  CE1 TYR A 274      13.106  11.140   0.070  2.00  1.00            
ATOM   2023  CE2 TYR A 274      13.010   9.082  -1.086  2.00  1.00            
ATOM   2024   CZ TYR A 274      12.916  10.453  -1.098  2.00  1.00            
ATOM   2025   OH TYR A 274      12.628  11.160  -2.285  2.00  1.00            
ATOM   2026    C TYR A 274      11.272   8.020   2.527  2.00  1.00            
ATOM   2027    O TYR A 274      10.818   8.779   1.673  2.00  1.00            
ATOM   2028    N ILE A 275      10.659   6.844   2.750  4.00  1.00            
ATOM   2029   CA ILE A 275       9.531   6.519   1.909  4.00  1.00            
ATOM   2030   CB ILE A 275       9.612   5.226   1.141  4.00  1.00            
ATOM   2031  CG1 ILE A 275       9.704   4.026   2.104  4.00  1.00            
ATOM   2032  CG2 ILE A 275      10.717   5.327   0.078  4.00  1.00            
ATOM   2033  CD1 ILE A 275       9.545   2.673   1.409  4.00  1.00            
ATOM   2034    C ILE A 275       8.407   6.296   2.834  4.00  1.00            
ATOM   2035    O ILE A 275       8.597   5.885   3.976  4.00  1.00            
ATOM   2036    N LEU A 276       7.194   6.582   2.354  4.00  1.00            
ATOM   2037   CA LEU A 276       6.073   6.408   3.208  4.00  1.00            
ATOM   2038   CB LEU A 276       5.259   7.711   3.281  4.00  1.00            
ATOM   2039   CG LEU A 276       6.065   8.873   3.891  4.00  1.00            
ATOM   2040  CD1 LEU A 276       5.381  10.236   3.693  4.00  1.00            
ATOM   2041  CD2 LEU A 276       6.348   8.584   5.372  4.00  1.00            
ATOM   2042    C LEU A 276       5.176   5.368   2.602  4.00  1.00            
ATOM   2043    O LEU A 276       4.503   5.641   1.607  4.00  1.00            
ATOM   2044    N GLN A 277       5.134   4.147   3.186  4.00  1.00            
ATOM   2045   CA GLN A 277       4.211   3.141   2.725  4.00  1.00            
ATOM   2046   CB GLN A 277       4.700   1.686   2.859  4.00  1.00            
ATOM   2047   CG GLN A 277       6.013   1.382   2.138  4.00  1.00            
ATOM   2048   CD GLN A 277       5.893   1.839   0.693  4.00  1.00            
ATOM   2049  OE1 GLN A 277       4.937   1.506  -0.006  4.00  1.00            
ATOM   2050  NE2 GLN A 277       6.893   2.639   0.235  4.00  1.00            
ATOM   2051    C GLN A 277       3.059   3.258   3.667  4.00  1.00            
ATOM   2052    O GLN A 277       3.242   3.220   4.883  4.00  1.00            
ATOM   2053    N ASP A 278       1.842   3.440   3.129  4.00  1.00            
ATOM   2054   CA ASP A 278       0.672   3.555   3.952  4.00  1.00            
ATOM   2055   CB ASP A 278      -0.199   4.776   3.600  4.00  1.00            
ATOM   2056   CG ASP A 278       0.514   6.086   3.913  4.00  1.00            
ATOM   2057  OD1 ASP A 278       1.608   6.061   4.541  4.00  1.00            
ATOM   2058  OD2 ASP A 278      -0.047   7.143   3.522  4.00  1.00            
ATOM   2059    C ASP A 278      -0.160   2.384   3.604  4.00  1.00            
ATOM   2060    O ASP A 278       0.163   1.245   3.935  4.00  1.00            
ATOM   2061    N ASP A 279      -1.283   2.664   2.922  3.00  1.00            
ATOM   2062   CA ASP A 279      -2.129   1.606   2.479  3.00  1.00            
ATOM   2063   CB ASP A 279      -3.611   2.008   2.427  3.00  1.00            
ATOM   2064   CG ASP A 279      -4.114   1.970   3.864  3.00  1.00            
ATOM   2065  OD1 ASP A 279      -3.381   1.398   4.713  3.00  1.00            
ATOM   2066  OD2 ASP A 279      -5.229   2.492   4.132  3.00  1.00            
ATOM   2067    C ASP A 279      -1.666   1.225   1.114  3.00  1.00            
ATOM   2068    O ASP A 279      -2.336   1.459   0.109  3.00  1.00            
ATOM   2069    N ASP A 280      -0.459   0.637   1.073  3.00  1.00            
ATOM   2070   CA ASP A 280       0.167   0.122  -0.103  3.00  1.00            
ATOM   2071   CB ASP A 280      -0.688  -0.937  -0.824  3.00  1.00            
ATOM   2072   CG ASP A 280       0.231  -1.777  -1.702  3.00  1.00            
ATOM   2073  OD1 ASP A 280       1.375  -2.049  -1.247  3.00  1.00            
ATOM   2074  OD2 ASP A 280      -0.196  -2.181  -2.816  3.00  1.00            
ATOM   2075    C ASP A 280       0.418   1.242  -1.064  3.00  1.00            
ATOM   2076    O ASP A 280       0.888   1.015  -2.179  3.00  1.00            
ATOM   2077    N SER A 281       0.143   2.491  -0.646  4.00  1.00            
ATOM   2078   CA SER A 281       0.430   3.616  -1.483  4.00  1.00            
ATOM   2079   CB SER A 281      -0.485   4.822  -1.191  4.00  1.00            
ATOM   2080   OG SER A 281      -1.849   4.451  -1.338  4.00  1.00            
ATOM   2081    C SER A 281       1.840   3.974  -1.101  4.00  1.00            
ATOM   2082    O SER A 281       2.281   3.614  -0.010  4.00  1.00            
ATOM   2083    N CYS A 282       2.602   4.669  -1.972  4.00  1.00            
ATOM   2084   CA CYS A 282       3.972   4.954  -1.628  4.00  1.00            
ATOM   2085   CB CYS A 282       4.963   4.290  -2.591  4.00  1.00            
ATOM   2086   SG CYS A 282       4.565   2.536  -2.825  4.00  1.00            
ATOM   2087    C CYS A 282       4.176   6.432  -1.765  4.00  1.00            
ATOM   2088    O CYS A 282       3.731   7.032  -2.740  4.00  1.00            
ATOM   2089    N THR A 283       4.870   7.071  -0.800  4.00  1.00            
ATOM   2090   CA THR A 283       4.992   8.494  -0.938  4.00  1.00            
ATOM   2091   CB THR A 283       4.060   9.231  -0.023  4.00  1.00            
ATOM   2092  OG1 THR A 283       2.716   8.834  -0.254  4.00  1.00            
ATOM   2093  CG2 THR A 283       4.214  10.733  -0.301  4.00  1.00            
ATOM   2094    C THR A 283       6.396   8.938  -0.625  4.00  1.00            
ATOM   2095    O THR A 283       7.093   8.315   0.172  4.00  1.00            
ATOM   2096    N SER A 284       6.856  10.041  -1.264  4.00  1.00            
ATOM   2097   CA SER A 284       8.177  10.545  -0.987  4.00  1.00            
ATOM   2098   CB SER A 284       8.735  11.481  -2.071  4.00  1.00            
ATOM   2099   OG SER A 284      10.034  11.920  -1.703  4.00  1.00            
ATOM   2100    C SER A 284       8.093  11.335   0.282  4.00  1.00            
ATOM   2101    O SER A 284       7.170  12.126   0.464  4.00  1.00            
ATOM   2102    N GLY A 285       9.074  11.140   1.188  1.00  1.00            
ATOM   2103   CA GLY A 285       9.090  11.768   2.483  1.00  1.00            
ATOM   2104    C GLY A 285       9.242  13.264   2.375  1.00  1.00            
ATOM   2105    O GLY A 285       8.566  14.007   3.087  1.00  1.00            
ATOM   2106    N PHE A 286      10.120  13.757   1.476  4.00  1.00            
ATOM   2107   CA PHE A 286      10.409  15.170   1.428  4.00  1.00            
ATOM   2108   CB PHE A 286      11.516  15.605   0.454  4.00  1.00            
ATOM   2109   CG PHE A 286      12.789  15.191   1.082  4.00  1.00            
ATOM   2110  CD1 PHE A 286      13.433  16.016   1.970  4.00  1.00            
ATOM   2111  CD2 PHE A 286      13.326  13.967   0.798  4.00  1.00            
ATOM   2112  CE1 PHE A 286      14.609  15.617   2.557  4.00  1.00            
ATOM   2113  CE2 PHE A 286      14.500  13.557   1.377  4.00  1.00            
ATOM   2114   CZ PHE A 286      15.144  14.385   2.262  4.00  1.00            
ATOM   2115    C PHE A 286       9.220  15.978   1.048  4.00  1.00            
ATOM   2116    O PHE A 286       8.291  15.524   0.380  4.00  1.00            
ATOM   2117    N GLU A 287       9.250  17.227   1.543  4.00  1.00            
ATOM   2118   CA GLU A 287       8.300  18.252   1.254  4.00  1.00            
ATOM   2119   CB GLU A 287       7.485  18.703   2.481  4.00  1.00            
ATOM   2120   CG GLU A 287       6.463  17.669   2.960  4.00  1.00            
ATOM   2121   CD GLU A 287       5.331  17.654   1.947  4.00  1.00            
ATOM   2122  OE1 GLU A 287       5.411  18.475   0.994  4.00  1.00            
ATOM   2123  OE2 GLU A 287       4.383  16.839   2.101  4.00  1.00            
ATOM   2124    C GLU A 287       9.121  19.399   0.825  4.00  1.00            
ATOM   2125    O GLU A 287      10.347  19.378   0.931  4.00  1.00            
ATOM   2126    N GLY A 288       8.463  20.426   0.284  4.00  1.00            
ATOM   2127   CA GLY A 288       9.256  21.529  -0.120  4.00  1.00            
ATOM   2128    C GLY A 288       8.696  22.717   0.554  4.00  1.00            
ATOM   2129    O GLY A 288       7.530  23.061   0.370  4.00  1.00            
ATOM   2130    N MET A 289       9.525  23.360   1.391  1.00  1.00            
ATOM   2131   CA MET A 289       9.091  24.581   1.983  1.00  1.00            
ATOM   2132   CB MET A 289       8.599  24.467   3.436  1.00  1.00            
ATOM   2133   CG MET A 289       7.315  23.656   3.601  1.00  1.00            
ATOM   2134   SD MET A 289       6.419  24.002   5.146  1.00  1.00            
ATOM   2135   CE MET A 289       7.631  23.286   6.293  1.00  1.00            
ATOM   2136    C MET A 289      10.282  25.477   2.019  1.00  1.00            
ATOM   2137    O MET A 289      11.330  25.123   2.560  1.00  1.00            
ATOM   2138    N ASP A 290      10.149  26.676   1.430  1.00  1.00            
ATOM   2139   CA ASP A 290      11.244  27.590   1.483  1.00  1.00            
ATOM   2140   CB ASP A 290      11.383  28.490   0.242  1.00  1.00            
ATOM   2141   CG ASP A 290      12.604  29.392   0.415  1.00  1.00            
ATOM   2142  OD1 ASP A 290      12.607  30.244   1.346  1.00  1.00            
ATOM   2143  OD2 ASP A 290      13.558  29.233  -0.392  1.00  1.00            
ATOM   2144    C ASP A 290      10.960  28.480   2.646  1.00  1.00            
ATOM   2145    O ASP A 290      10.159  29.408   2.549  1.00  1.00            
ATOM   2146    N VAL A 291      11.618  28.213   3.790  1.00  1.00            
ATOM   2147   CA VAL A 291      11.349  28.955   4.989  1.00  1.00            
ATOM   2148   CB VAL A 291      11.206  28.030   6.164  1.00  1.00            
ATOM   2149  CG1 VAL A 291      12.433  27.104   6.222  1.00  1.00            
ATOM   2150  CG2 VAL A 291      11.001  28.859   7.439  1.00  1.00            
ATOM   2151    C VAL A 291      12.478  29.890   5.206  1.00  1.00            
ATOM   2152    O VAL A 291      13.600  29.500   5.519  1.00  1.00            
ATOM   2153    N PRO A 292      12.174  31.140   5.035  4.00  1.00            
ATOM   2154   CA PRO A 292      13.121  32.187   5.207  4.00  1.00            
ATOM   2155   CD PRO A 292      10.881  31.617   4.575  4.00  1.00            
ATOM   2156   CB PRO A 292      12.475  33.437   4.615  4.00  1.00            
ATOM   2157   CG PRO A 292      10.967  33.147   4.725  4.00  1.00            
ATOM   2158    C PRO A 292      13.496  32.401   6.625  4.00  1.00            
ATOM   2159    O PRO A 292      12.620  32.403   7.490  4.00  1.00            
ATOM   2160    N THR A 293      14.805  32.589   6.852  1.00  1.00            
ATOM   2161   CA THR A 293      15.373  32.983   8.101  1.00  1.00            
ATOM   2162   CB THR A 293      15.837  31.837   8.974  1.00  1.00            
ATOM   2163  OG1 THR A 293      16.382  32.340  10.184  1.00  1.00            
ATOM   2164  CG2 THR A 293      16.865  30.952   8.254  1.00  1.00            
ATOM   2165    C THR A 293      16.520  33.860   7.688  1.00  1.00            
ATOM   2166    O THR A 293      17.015  33.724   6.569  1.00  1.00            
ATOM   2167    N SER A 294      16.975  34.793   8.551  1.00  1.00            
ATOM   2168   CA SER A 294      17.993  35.708   8.107  1.00  1.00            
ATOM   2169   CB SER A 294      18.442  36.720   9.175  1.00  1.00            
ATOM   2170   OG SER A 294      17.410  37.665   9.420  1.00  1.00            
ATOM   2171    C SER A 294      19.192  34.925   7.704  1.00  1.00            
ATOM   2172    O SER A 294      19.860  35.253   6.726  1.00  1.00            
ATOM   2173    N SER A 295      19.490  33.841   8.433  1.00  1.00            
ATOM   2174   CA SER A 295      20.637  33.087   8.042  1.00  1.00            
ATOM   2175   CB SER A 295      20.940  31.914   8.979  1.00  1.00            
ATOM   2176   OG SER A 295      21.330  32.423  10.245  1.00  1.00            
ATOM   2177    C SER A 295      20.400  32.549   6.681  1.00  1.00            
ATOM   2178    O SER A 295      21.302  32.556   5.846  1.00  1.00            
ATOM   2179    N GLY A 296      19.179  32.074   6.382  1.00  1.00            
ATOM   2180   CA GLY A 296      19.097  31.588   5.044  1.00  1.00            
ATOM   2181    C GLY A 296      17.849  30.819   4.851  1.00  1.00            
ATOM   2182    O GLY A 296      16.842  31.015   5.526  1.00  1.00            
ATOM   2183    N GLU A 297      17.890  29.943   3.840  4.00  1.00            
ATOM   2184   CA GLU A 297      16.787  29.090   3.570  4.00  1.00            
ATOM   2185   CB GLU A 297      16.895  28.407   2.209  4.00  1.00            
ATOM   2186   CG GLU A 297      17.034  29.371   1.038  4.00  1.00            
ATOM   2187   CD GLU A 297      17.334  28.485  -0.155  4.00  1.00            
ATOM   2188  OE1 GLU A 297      16.669  27.421  -0.258  4.00  1.00            
ATOM   2189  OE2 GLU A 297      18.228  28.845  -0.965  4.00  1.00            
ATOM   2190    C GLU A 297      16.920  27.994   4.578  4.00  1.00            
ATOM   2191    O GLU A 297      18.027  27.716   5.033  4.00  1.00            
ATOM   2192    N LEU A 298      15.811  27.338   4.972  1.00  1.00            
ATOM   2193   CA LEU A 298      15.980  26.305   5.956  1.00  1.00            
ATOM   2194   CB LEU A 298      15.202  26.531   7.261  1.00  1.00            
ATOM   2195   CG LEU A 298      15.694  27.754   8.051  1.00  1.00            
ATOM   2196  CD1 LEU A 298      14.976  27.875   9.404  1.00  1.00            
ATOM   2197  CD2 LEU A 298      17.226  27.761   8.176  1.00  1.00            
ATOM   2198    C LEU A 298      15.518  25.000   5.421  1.00  1.00            
ATOM   2199    O LEU A 298      14.713  24.928   4.494  1.00  1.00            
ATOM   2200    N TRP A 299      16.058  23.926   6.027  4.00  1.00            
ATOM   2201   CA TRP A 299      15.765  22.569   5.684  4.00  1.00            
ATOM   2202   CB TRP A 299      17.041  21.865   5.182  4.00  1.00            
ATOM   2203   CG TRP A 299      16.933  20.503   4.533  4.00  1.00            
ATOM   2204  CD2 TRP A 299      17.030  20.298   3.114  4.00  1.00            
ATOM   2205  CD1 TRP A 299      16.842  19.264   5.096  4.00  1.00            
ATOM   2206  NE1 TRP A 299      16.878  18.298   4.117  4.00  1.00            
ATOM   2207  CE2 TRP A 299      16.995  18.921   2.893  4.00  1.00            
ATOM   2208  CE3 TRP A 299      17.153  21.186   2.084  4.00  1.00            
ATOM   2209  CZ2 TRP A 299      17.083  18.409   1.631  4.00  1.00            
ATOM   2210  CZ3 TRP A 299      17.227  20.669   0.811  4.00  1.00            
ATOM   2211  CH2 TRP A 299      17.193  19.307   0.593  4.00  1.00            
ATOM   2212    C TRP A 299      15.378  21.970   6.994  4.00  1.00            
ATOM   2213    O TRP A 299      15.928  22.347   8.028  4.00  1.00            
ATOM   2214    N ILE A 300      14.419  21.030   7.004  4.00  1.00            
ATOM   2215   CA ILE A 300      13.987  20.535   8.275  4.00  1.00            
ATOM   2216   CB ILE A 300      12.509  20.695   8.475  4.00  1.00            
ATOM   2217  CG1 ILE A 300      12.125  22.180   8.426  4.00  1.00            
ATOM   2218  CG2 ILE A 300      12.127  19.990   9.785  4.00  1.00            
ATOM   2219  CD1 ILE A 300      12.869  23.024   9.456  4.00  1.00            
ATOM   2220    C ILE A 300      14.259  19.051   8.350  4.00  1.00            
ATOM   2221    O ILE A 300      14.026  18.327   7.383  4.00  1.00            
ATOM   2222    N LEU A 301      14.797  18.561   9.500  4.00  1.00            
ATOM   2223   CA LEU A 301      14.951  17.140   9.738  4.00  1.00            
ATOM   2224   CB LEU A 301      16.153  16.753  10.620  4.00  1.00            
ATOM   2225   CG LEU A 301      17.517  17.035   9.973  4.00  1.00            
ATOM   2226  CD1 LEU A 301      17.702  18.545   9.768  4.00  1.00            
ATOM   2227  CD2 LEU A 301      18.669  16.379  10.753  4.00  1.00            
ATOM   2228    C LEU A 301      13.757  16.792  10.518  4.00  1.00            
ATOM   2229    O LEU A 301      13.666  17.092  11.706  4.00  1.00            
ATOM   2230    N GLY A 302      12.799  16.133   9.867  1.00  1.00            
ATOM   2231   CA GLY A 302      11.608  15.911  10.598  1.00  1.00            
ATOM   2232    C GLY A 302      11.702  14.593  11.275  1.00  1.00            
ATOM   2233    O GLY A 302      12.785  14.052  11.490  1.00  1.00            
ATOM   2234    N ASP A 303      10.523  14.057  11.630  2.00  1.00            
ATOM   2235   CA ASP A 303      10.404  12.791  12.275  2.00  1.00            
ATOM   2236   CB ASP A 303       8.983  12.478  12.775  2.00  1.00            
ATOM   2237   CG ASP A 303       8.854  13.302  14.047  2.00  1.00            
ATOM   2238  OD1 ASP A 303       9.912  13.849  14.453  2.00  1.00            
ATOM   2239  OD2 ASP A 303       7.739  13.405  14.628  2.00  1.00            
ATOM   2240    C ASP A 303      10.864  11.743  11.299  2.00  1.00            
ATOM   2241    O ASP A 303      11.214  10.631  11.696  2.00  1.00            
ATOM   2242    N VAL A 304      10.865  12.079   9.989  2.00  1.00            
ATOM   2243   CA VAL A 304      11.304  11.191   8.944  2.00  1.00            
ATOM   2244   CB VAL A 304      11.427  11.958   7.664  2.00  1.00            
ATOM   2245  CG1 VAL A 304      11.957  11.030   6.564  2.00  1.00            
ATOM   2246  CG2 VAL A 304      10.064  12.612   7.364  2.00  1.00            
ATOM   2247    C VAL A 304      12.680  10.739   9.381  2.00  1.00            
ATOM   2248    O VAL A 304      12.941   9.541   9.499  2.00  1.00            
ATOM   2249    N PHE A 305      13.578  11.709   9.669  2.00  1.00            
ATOM   2250   CA PHE A 305      14.922  11.513  10.170  2.00  1.00            
ATOM   2251   CB PHE A 305      15.706  12.838  10.278  2.00  1.00            
ATOM   2252   CG PHE A 305      16.589  13.052   9.103  2.00  1.00            
ATOM   2253  CD1 PHE A 305      16.163  13.590   7.912  2.00  1.00            
ATOM   2254  CD2 PHE A 305      17.908  12.698   9.251  2.00  1.00            
ATOM   2255  CE1 PHE A 305      17.059  13.754   6.878  2.00  1.00            
ATOM   2256  CE2 PHE A 305      18.805  12.858   8.227  2.00  1.00            
ATOM   2257   CZ PHE A 305      18.378  13.389   7.035  2.00  1.00            
ATOM   2258    C PHE A 305      14.972  10.975  11.560  2.00  1.00            
ATOM   2259    O PHE A 305      15.672  10.000  11.831  2.00  1.00            
ATOM   2260    N ILE A 306      14.224  11.603  12.483  2.00  1.00            
ATOM   2261   CA ILE A 306      14.348  11.260  13.874  2.00  1.00            
ATOM   2262   CB ILE A 306      13.918  12.404  14.741  2.00  1.00            
ATOM   2263  CG1 ILE A 306      14.761  13.648  14.443  2.00  1.00            
ATOM   2264  CG2 ILE A 306      13.944  11.970  16.215  2.00  1.00            
ATOM   2265  CD1 ILE A 306      14.152  14.913  15.041  2.00  1.00            
ATOM   2266    C ILE A 306      13.359  10.175  14.142  2.00  1.00            
ATOM   2267    O ILE A 306      12.285  10.397  14.699  2.00  1.00            
ATOM   2268    N ARG A 307      13.733   8.965  13.720  3.00  1.00            
ATOM   2269   CA ARG A 307      13.078   7.712  13.917  3.00  1.00            
ATOM   2270   CB ARG A 307      12.162   7.287  12.757  3.00  1.00            
ATOM   2271   CG ARG A 307      11.461   5.937  12.969  3.00  1.00            
ATOM   2272   CD ARG A 307      12.402   4.726  12.985  3.00  1.00            
ATOM   2273   NE ARG A 307      13.154   4.712  11.700  3.00  1.00            
ATOM   2274   CZ ARG A 307      12.948   3.720  10.786  3.00  1.00            
ATOM   2275  NH1 ARG A 307      12.045   2.727  11.032  3.00  1.00            
ATOM   2276  NH2 ARG A 307      13.659   3.725   9.620  3.00  1.00            
ATOM   2277    C ARG A 307      14.267   6.865  13.765  3.00  1.00            
ATOM   2278    O ARG A 307      14.513   5.892  14.476  3.00  1.00            
ATOM   2279    N GLN A 308      15.026   7.287  12.746  3.00  1.00            
ATOM   2280   CA GLN A 308      16.242   6.683  12.365  3.00  1.00            
ATOM   2281   CB GLN A 308      16.764   7.184  11.002  3.00  1.00            
ATOM   2282   CG GLN A 308      15.914   6.715   9.815  3.00  1.00            
ATOM   2283   CD GLN A 308      16.510   7.285   8.535  3.00  1.00            
ATOM   2284  OE1 GLN A 308      16.126   8.363   8.082  3.00  1.00            
ATOM   2285  NE2 GLN A 308      17.477   6.543   7.933  3.00  1.00            
ATOM   2286    C GLN A 308      17.315   6.898  13.394  3.00  1.00            
ATOM   2287    O GLN A 308      18.058   5.964  13.697  3.00  1.00            
ATOM   2288    N TYR A 309      17.444   8.115  13.971  4.00  1.00            
ATOM   2289   CA TYR A 309      18.519   8.293  14.915  4.00  1.00            
ATOM   2290   CB TYR A 309      19.707   9.115  14.373  4.00  1.00            
ATOM   2291   CG TYR A 309      19.340  10.548  14.219  4.00  1.00            
ATOM   2292  CD1 TYR A 309      18.650  10.991  13.114  4.00  1.00            
ATOM   2293  CD2 TYR A 309      19.692  11.451  15.196  4.00  1.00            
ATOM   2294  CE1 TYR A 309      18.321  12.319  12.986  4.00  1.00            
ATOM   2295  CE2 TYR A 309      19.366  12.779  15.075  4.00  1.00            
ATOM   2296   CZ TYR A 309      18.682  13.215  13.966  4.00  1.00            
ATOM   2297   OH TYR A 309      18.349  14.580  13.843  4.00  1.00            
ATOM   2298    C TYR A 309      17.986   8.899  16.186  4.00  1.00            
ATOM   2299    O TYR A 309      17.015   9.653  16.172  4.00  1.00            
ATOM   2300    N TYR A 310      18.620   8.549  17.330  4.00  1.00            
ATOM   2301   CA TYR A 310      18.209   8.949  18.650  4.00  1.00            
ATOM   2302   CB TYR A 310      18.631   7.936  19.740  4.00  1.00            
ATOM   2303   CG TYR A 310      17.846   8.150  20.996  4.00  1.00            
ATOM   2304  CD1 TYR A 310      16.621   7.540  21.130  4.00  1.00            
ATOM   2305  CD2 TYR A 310      18.305   8.918  22.047  4.00  1.00            
ATOM   2306  CE1 TYR A 310      15.870   7.706  22.266  4.00  1.00            
ATOM   2307  CE2 TYR A 310      17.548   9.086  23.189  4.00  1.00            
ATOM   2308   CZ TYR A 310      16.319   8.479  23.302  4.00  1.00            
ATOM   2309   OH TYR A 310      15.523   8.635  24.458  4.00  1.00            
ATOM   2310    C TYR A 310      18.877  10.250  18.965  4.00  1.00            
ATOM   2311    O TYR A 310      20.073  10.422  18.734  4.00  1.00            
ATOM   2312    N THR A 311      18.104  11.198  19.533  4.00  1.00            
ATOM   2313   CA THR A 311      18.600  12.528  19.740  4.00  1.00            
ATOM   2314   CB THR A 311      17.634  13.558  19.222  4.00  1.00            
ATOM   2315  OG1 THR A 311      17.369  13.316  17.848  4.00  1.00            
ATOM   2316  CG2 THR A 311      18.234  14.962  19.390  4.00  1.00            
ATOM   2317    C THR A 311      18.820  12.801  21.187  4.00  1.00            
ATOM   2318    O THR A 311      18.181  12.227  22.067  4.00  1.00            
ATOM   2319    N VAL A 312      19.805  13.686  21.432  4.00  1.00            
ATOM   2320   CA VAL A 312      20.175  14.190  22.720  4.00  1.00            
ATOM   2321   CB VAL A 312      21.555  13.738  23.119  4.00  1.00            
ATOM   2322  CG1 VAL A 312      21.934  14.414  24.441  4.00  1.00            
ATOM   2323  CG2 VAL A 312      21.617  12.201  23.158  4.00  1.00            
ATOM   2324    C VAL A 312      20.304  15.669  22.493  4.00  1.00            
ATOM   2325    O VAL A 312      21.007  16.095  21.579  4.00  1.00            
ATOM   2326    N PHE A 313      19.614  16.508  23.286  4.00  1.00            
ATOM   2327   CA PHE A 313      19.870  17.911  23.139  4.00  1.00            
ATOM   2328   CB PHE A 313      18.640  18.832  22.979  4.00  1.00            
ATOM   2329   CG PHE A 313      19.085  20.253  23.182  4.00  1.00            
ATOM   2330  CD1 PHE A 313      20.082  20.816  22.414  4.00  1.00            
ATOM   2331  CD2 PHE A 313      18.469  21.044  24.128  4.00  1.00            
ATOM   2332  CE1 PHE A 313      20.474  22.123  22.608  4.00  1.00            
ATOM   2333  CE2 PHE A 313      18.853  22.351  24.326  4.00  1.00            
ATOM   2334   CZ PHE A 313      19.861  22.894  23.567  4.00  1.00            
ATOM   2335    C PHE A 313      20.506  18.313  24.403  4.00  1.00            
ATOM   2336    O PHE A 313      20.081  17.898  25.480  4.00  1.00            
ATOM   2337    N ASP A 314      21.564  19.128  24.308  4.00  1.00            
ATOM   2338   CA ASP A 314      22.215  19.452  25.529  4.00  1.00            
ATOM   2339   CB ASP A 314      23.609  18.812  25.627  4.00  1.00            
ATOM   2340   CG ASP A 314      23.988  18.757  27.095  4.00  1.00            
ATOM   2341  OD1 ASP A 314      23.469  19.604  27.870  4.00  1.00            
ATOM   2342  OD2 ASP A 314      24.790  17.859  27.465  4.00  1.00            
ATOM   2343    C ASP A 314      22.369  20.941  25.614  4.00  1.00            
ATOM   2344    O ASP A 314      23.009  21.562  24.767  4.00  1.00            
ATOM   2345    N ARG A 315      21.716  21.561  26.617  3.00  1.00            
ATOM   2346   CA ARG A 315      21.885  22.964  26.860  3.00  1.00            
ATOM   2347   CB ARG A 315      20.849  23.576  27.820  3.00  1.00            
ATOM   2348   CG ARG A 315      20.935  25.104  27.856  3.00  1.00            
ATOM   2349   CD ARG A 315      20.056  25.761  28.919  3.00  1.00            
ATOM   2350   NE ARG A 315      20.032  27.222  28.624  3.00  1.00            
ATOM   2351   CZ ARG A 315      21.049  28.043  29.023  3.00  1.00            
ATOM   2352  NH1 ARG A 315      22.144  27.540  29.663  3.00  1.00            
ATOM   2353  NH2 ARG A 315      20.971  29.382  28.771  3.00  1.00            
ATOM   2354    C ARG A 315      23.237  23.188  27.464  3.00  1.00            
ATOM   2355    O ARG A 315      23.870  24.208  27.201  3.00  1.00            
ATOM   2356    N ALA A 316      23.715  22.225  28.290  3.00  1.00            
ATOM   2357   CA ALA A 316      24.964  22.401  28.982  3.00  1.00            
ATOM   2358   CB ALA A 316      25.398  21.157  29.779  3.00  1.00            
ATOM   2359    C ALA A 316      26.005  22.630  27.941  3.00  1.00            
ATOM   2360    O ALA A 316      26.765  23.596  28.004  3.00  1.00            
ATOM   2361    N ASN A 317      26.050  21.746  26.935  3.00  1.00            
ATOM   2362   CA ASN A 317      26.905  22.024  25.833  3.00  1.00            
ATOM   2363   CB ASN A 317      28.145  21.100  25.698  3.00  1.00            
ATOM   2364   CG ASN A 317      27.744  19.635  25.663  3.00  1.00            
ATOM   2365  OD1 ASN A 317      26.630  19.279  26.037  3.00  1.00            
ATOM   2366  ND2 ASN A 317      28.689  18.755  25.231  3.00  1.00            
ATOM   2367    C ASN A 317      26.017  22.003  24.641  3.00  1.00            
ATOM   2368    O ASN A 317      25.552  20.951  24.204  3.00  1.00            
ATOM   2369    N ASN A 318      25.755  23.214  24.110  3.00  1.00            
ATOM   2370   CA ASN A 318      24.838  23.417  23.032  3.00  1.00            
ATOM   2371   CB ASN A 318      24.899  24.854  22.508  3.00  1.00            
ATOM   2372   CG ASN A 318      26.375  25.208  22.450  3.00  1.00            
ATOM   2373  OD1 ASN A 318      27.069  24.961  21.465  3.00  1.00            
ATOM   2374  ND2 ASN A 318      26.872  25.807  23.566  3.00  1.00            
ATOM   2375    C ASN A 318      25.152  22.455  21.956  3.00  1.00            
ATOM   2376    O ASN A 318      26.138  22.590  21.232  3.00  1.00            
ATOM   2377    N LYS A 319      24.290  21.433  21.828  4.00  1.00            
ATOM   2378   CA LYS A 319      24.661  20.456  20.873  4.00  1.00            
ATOM   2379   CB LYS A 319      25.822  19.582  21.351  4.00  1.00            
ATOM   2380   CG LYS A 319      25.399  18.744  22.555  4.00  1.00            
ATOM   2381   CD LYS A 319      26.366  17.625  22.927  4.00  1.00            
ATOM   2382   CE LYS A 319      25.820  16.707  24.023  4.00  1.00            
ATOM   2383   NZ LYS A 319      26.809  15.652  24.324  4.00  1.00            
ATOM   2384    C LYS A 319      23.541  19.525  20.617  4.00  1.00            
ATOM   2385    O LYS A 319      22.492  19.576  21.254  4.00  1.00            
ATOM   2386    N VAL A 320      23.775  18.644  19.630  4.00  1.00            
ATOM   2387   CA VAL A 320      22.865  17.610  19.269  4.00  1.00            
ATOM   2388   CB VAL A 320      22.459  17.654  17.825  4.00  1.00            
ATOM   2389  CG1 VAL A 320      21.487  16.495  17.549  4.00  1.00            
ATOM   2390  CG2 VAL A 320      21.878  19.046  17.525  4.00  1.00            
ATOM   2391    C VAL A 320      23.663  16.361  19.470  4.00  1.00            
ATOM   2392    O VAL A 320      24.888  16.417  19.575  4.00  1.00            
ATOM   2393    N GLY A 321      22.994  15.202  19.591  4.00  1.00            
ATOM   2394   CA GLY A 321      23.734  13.986  19.736  4.00  1.00            
ATOM   2395    C GLY A 321      23.078  13.029  18.826  4.00  1.00            
ATOM   2396    O GLY A 321      21.861  12.864  18.879  4.00  1.00            
ATOM   2397    N LEU A 322      23.859  12.364  17.961  4.00  1.00            
ATOM   2398   CA LEU A 322      23.152  11.510  17.076  4.00  1.00            
ATOM   2399   CB LEU A 322      23.157  11.957  15.602  4.00  1.00            
ATOM   2400   CG LEU A 322      24.517  11.945  14.881  4.00  1.00            
ATOM   2401  CD1 LEU A 322      25.040  10.520  14.617  4.00  1.00            
ATOM   2402  CD2 LEU A 322      24.435  12.792  13.604  4.00  1.00            
ATOM   2403    C LEU A 322      23.658  10.118  17.186  4.00  1.00            
ATOM   2404    O LEU A 322      24.840   9.874  17.427  4.00  1.00            
ATOM   2405    N ALA A 323      22.718   9.165  17.056  4.00  1.00            
ATOM   2406   CA ALA A 323      23.052   7.778  17.084  4.00  1.00            
ATOM   2407   CB ALA A 323      23.141   7.200  18.509  4.00  1.00            
ATOM   2408    C ALA A 323      21.937   7.058  16.398  4.00  1.00            
ATOM   2409    O ALA A 323      20.822   7.566  16.347  4.00  1.00            
ATOM   2410    N PRO A 324      22.173   5.914  15.821  4.00  1.00            
ATOM   2411   CA PRO A 324      21.061   5.226  15.229  4.00  1.00            
ATOM   2412   CD PRO A 324      23.405   5.665  15.094  4.00  1.00            
ATOM   2413   CB PRO A 324      21.636   4.319  14.139  4.00  1.00            
ATOM   2414   CG PRO A 324      23.155   4.321  14.390  4.00  1.00            
ATOM   2415    C PRO A 324      20.369   4.531  16.341  4.00  1.00            
ATOM   2416    O PRO A 324      21.001   4.271  17.364  4.00  1.00            
ATOM   2417    N VAL A 325      19.075   4.231  16.152  4.00  1.00            
ATOM   2418   CA VAL A 325      18.281   3.610  17.162  4.00  1.00            
ATOM   2419   CB VAL A 325      16.813   3.666  16.857  4.00  1.00            
ATOM   2420  CG1 VAL A 325      16.584   3.030  15.477  4.00  1.00            
ATOM   2421  CG2 VAL A 325      16.043   2.971  17.991  4.00  1.00            
ATOM   2422    C VAL A 325      18.691   2.191  17.295  4.00  1.00            
ATOM   2423    O VAL A 325      19.203   1.571  16.364  4.00  1.00            
ATOM   2424    N ALA A 326      18.504   1.665  18.515  1.00  1.00            
ATOM   2425   CA ALA A 326      18.844   0.308  18.787  1.00  1.00            
ATOM   2426   CB ALA A 326      19.036   0.029  20.290  1.00  1.00            
ATOM   2427    C ALA A 326      17.673  -0.531  18.323  1.00  1.00            
ATOM   2428    O ALA A 326      16.791  -0.817  19.178  1.00  1.00            
ATOM   2429  OXT ALA A 326      17.641  -0.897  17.120  1.00  1.00            
ATOM   2430    N LYS B   1      -2.653  17.084   6.248  4.00  0.00            
ATOM   2431   CA LYS B   1      -1.296  17.477   6.706  4.00  0.00            
ATOM   2432   CB LYS B   1      -0.739  18.558   5.772  4.00  0.00            
ATOM   2433   CG LYS B   1       0.777  18.726   5.841  4.00  0.00            
ATOM   2434   CD LYS B   1       1.517  17.522   5.255  4.00  0.00            
ATOM   2435   CE LYS B   1       2.961  17.808   4.841  4.00  0.00            
ATOM   2436   NZ LYS B   1       2.993  18.850   3.788  4.00  0.00            
ATOM   2437    C LYS B   1      -1.452  18.053   8.060  4.00  0.00            
ATOM   2438    O LYS B   1      -2.167  19.027   8.287  4.00  0.00            
ATOM   2439    N PRO B   2      -0.786  17.423   8.961  4.00  0.00            
ATOM   2440   CA PRO B   2      -0.941  17.854  10.315  4.00  0.00            
ATOM   2441   CD PRO B   2      -0.745  15.969   8.865  4.00  0.00            
ATOM   2442   CB PRO B   2      -0.837  16.599  11.182  4.00  0.00            
ATOM   2443   CG PRO B   2      -1.205  15.452  10.233  4.00  0.00            
ATOM   2444    C PRO B   2      -0.065  18.936  10.826  4.00  0.00            
ATOM   2445    O PRO B   2       0.658  19.585  10.069  4.00  0.00            
ATOM   2446    N ALA B   3      -0.146  19.093  12.160  4.00  0.00            
ATOM   2447   CA ALA B   3       0.525  20.074  12.948  4.00  0.00            
ATOM   2448   CB ALA B   3       0.268  19.901  14.454  4.00  0.00            
ATOM   2449    C ALA B   3       1.986  20.022  12.730  4.00  0.00            
ATOM   2450    O ALA B   3       2.626  18.973  12.722  4.00  0.00            
ATOM   2451    N GLU B   4       2.512  21.232  12.517  4.00  0.00            
ATOM   2452   CA GLU B   4       3.886  21.560  12.382  4.00  0.00            
ATOM   2453   CB GLU B   4       4.292  21.852  10.918  4.00  0.00            
ATOM   2454   CG GLU B   4       4.290  20.604  10.021  4.00  0.00            
ATOM   2455   CD GLU B   4       4.478  21.024   8.566  4.00  0.00            
ATOM   2456  OE1 GLU B   4       4.710  22.238   8.327  4.00  0.00            
ATOM   2457  OE2 GLU B   4       4.386  20.137   7.674  4.00  0.00            
ATOM   2458    C GLU B   4       3.920  22.823  13.158  4.00  0.00            
ATOM   2459    O GLU B   4       2.869  23.434  13.338  4.00  0.00            
ATOM   2460    N PHE B   5       5.072  23.221  13.717  4.00  0.00            
ATOM   2461   CA PHE B   5       5.071  24.498  14.366  4.00  0.00            
ATOM   2462   CB PHE B   5       4.356  24.412  15.738  4.00  0.00            
ATOM   2463   CG PHE B   5       3.826  25.725  16.231  4.00  0.00            
ATOM   2464  CD1 PHE B   5       4.609  26.613  16.934  4.00  0.00            
ATOM   2465  CD2 PHE B   5       2.506  26.053  16.007  4.00  0.00            
ATOM   2466  CE1 PHE B   5       4.086  27.805  17.384  4.00  0.00            
ATOM   2467  CE2 PHE B   5       1.978  27.242  16.455  4.00  0.00            
ATOM   2468   CZ PHE B   5       2.771  28.125  17.147  4.00  0.00            
ATOM   2469    C PHE B   5       6.543  24.756  14.599  4.00  0.00            
ATOM   2470    O PHE B   5       7.119  24.264  15.568  4.00  0.00            
ATOM   2471    N ILE B   6       7.192  25.519  13.697  4.00  0.00            
ATOM   2472   CA ILE B   6       8.568  25.919  13.736  4.00  0.00            
ATOM   2473   CB ILE B   6       9.368  25.565  12.503  4.00  0.00            
ATOM   2474  CG1 ILE B   6       8.940  26.322  11.234  4.00  0.00            
ATOM   2475  CG2 ILE B   6       9.260  24.056  12.321  4.00  0.00            
ATOM   2476  CD1 ILE B   6       9.600  27.689  11.065  4.00  0.00            
ATOM   2477    C ILE B   6       8.532  27.399  13.848  4.00  0.00            
ATOM   2478    O ILE B   6       7.825  28.077  13.107  4.00  0.00            
ATOM   2479    N ARG B   7       9.279  27.946  14.815  4.00  0.00            
ATOM   2480   CA ARG B   7       9.279  29.360  15.017  4.00  0.00            
ATOM   2481   CB ARG B   7       9.027  29.702  16.481  4.00  0.00            
ATOM   2482   CG ARG B   7       8.975  31.192  16.768  4.00  0.00            
ATOM   2483   CD ARG B   7       8.544  31.438  18.204  4.00  0.00            
ATOM   2484   NE ARG B   7       8.195  32.870  18.345  4.00  0.00            
ATOM   2485   CZ ARG B   7       7.238  33.211  19.249  4.00  0.00            
ATOM   2486  NH1 ARG B   7       6.609  32.241  19.978  4.00  0.00            
ATOM   2487  NH2 ARG B   7       6.911  34.524  19.427  4.00  0.00            
ATOM   2488    C ARG B   7      10.678  29.779  14.716  4.00  0.00            
ATOM   2489    O ARG B   7      11.641  29.106  15.081  4.00  0.00            
ATOM   2490    N LEU B   8      10.816  30.918  14.029  4.00  0.00            
ATOM   2491   CA LEU B   8      12.102  31.382  13.624  4.00  0.00            
ATOM   2492   CB LEU B   8      11.950  32.640  12.750  4.00  0.00            
ATOM   2493   CG LEU B   8      13.213  33.126  12.026  4.00  0.00            
ATOM   2494  CD1 LEU B   8      13.685  32.102  10.981  4.00  0.00            
ATOM   2495  CD2 LEU B   8      12.972  34.511  11.406  4.00  0.00            
ATOM   2496    C LEU B   8      12.852  31.756  14.895  4.00  0.00            
ATOM   2497    O LEU B   8      12.473  32.789  15.510  4.00  0.00            
ATOM   2498  OXT LEU B   8      13.803  31.021  15.274  4.00  0.00            
END
