# Supplementary material for: Integrative modeling of diverse protein-peptide systems using CABS-dock
Source: PLoS Comput Biol. 2023 Jul 5;19(7):e1011275. doi: 10.1371/journal.pcbi.1011275 (PMC10351741; doi:10.1371/journal.pcbi.1011275)
Supplement: S1 File — Files in pdb format containing atomic coordinates of the structures obtained in this study: the highest-scored amyloid models and 10 examples of the docked peptide for each enzyme-substrate complex. (ZIP) [file pcbi.1011275.s006.zip › 2_pepsin_HPHLSFMAI/141.pdb]

CRYST1    0.000    0.000    0.000   0.00   0.00   0.00 P 1           1
ATOM      1    N ILE A   1      15.737  11.392  34.011  1.00  1.00            
ATOM      2   CA ILE A   1      15.176  11.950  35.263  1.00  1.00            
ATOM      3   CB ILE A   1      15.567  13.390  35.421  1.00  1.00            
ATOM      4  CG1 ILE A   1      17.096  13.519  35.551  1.00  1.00            
ATOM      5  CG2 ILE A   1      14.792  13.945  36.628  1.00  1.00            
ATOM      6  CD1 ILE A   1      17.666  12.763  36.751  1.00  1.00            
ATOM      7    C ILE A   1      13.686  11.865  35.239  1.00  1.00            
ATOM      8    O ILE A   1      13.071  11.264  36.118  1.00  1.00            
ATOM      9    N GLY A   2      13.063  12.477  34.215  4.00  1.00            
ATOM     10   CA GLY A   2      11.639  12.404  34.112  4.00  1.00            
ATOM     11    C GLY A   2      11.344  11.900  32.745  4.00  1.00            
ATOM     12    O GLY A   2      11.783  12.475  31.750  4.00  1.00            
ATOM     13    N ASP A   3      10.574  10.802  32.666  4.00  1.00            
ATOM     14   CA ASP A   3      10.289  10.243  31.383  4.00  1.00            
ATOM     15   CB ASP A   3      10.667   8.758  31.253  4.00  1.00            
ATOM     16   CG ASP A   3      12.183   8.625  31.299  4.00  1.00            
ATOM     17  OD1 ASP A   3      12.874   9.676  31.377  4.00  1.00            
ATOM     18  OD2 ASP A   3      12.669   7.464  31.256  4.00  1.00            
ATOM     19    C ASP A   3       8.827  10.335  31.139  4.00  1.00            
ATOM     20    O ASP A   3       8.023   9.902  31.963  4.00  1.00            
ATOM     21    N GLU A   4       8.436  10.939  30.000  4.00  1.00            
ATOM     22   CA GLU A   4       7.040  10.937  29.703  4.00  1.00            
ATOM     23   CB GLU A   4       6.375  12.323  29.730  4.00  1.00            
ATOM     24   CG GLU A   4       6.956  13.357  28.773  4.00  1.00            
ATOM     25   CD GLU A   4       6.180  14.635  29.045  4.00  1.00            
ATOM     26  OE1 GLU A   4       4.922  14.565  29.045  4.00  1.00            
ATOM     27  OE2 GLU A   4       6.828  15.692  29.268  4.00  1.00            
ATOM     28    C GLU A   4       6.848  10.269  28.368  4.00  1.00            
ATOM     29    O GLU A   4       7.402  10.679  27.350  4.00  1.00            
ATOM     30    N PRO A   5       6.056   9.223  28.384  4.00  1.00            
ATOM     31   CA PRO A   5       5.715   8.420  27.232  4.00  1.00            
ATOM     32   CD PRO A   5       5.265   8.881  29.553  4.00  1.00            
ATOM     33   CB PRO A   5       4.897   7.258  27.790  4.00  1.00            
ATOM     34   CG PRO A   5       4.235   7.858  29.044  4.00  1.00            
ATOM     35    C PRO A   5       4.908   9.215  26.258  4.00  1.00            
ATOM     36    O PRO A   5       4.348  10.241  26.641  4.00  1.00            
ATOM     37    N LEU A   6       4.838   8.754  24.990  4.00  1.00            
ATOM     38   CA LEU A   6       4.130   9.492  23.984  4.00  1.00            
ATOM     39   CB LEU A   6       4.982   9.841  22.741  4.00  1.00            
ATOM     40   CG LEU A   6       4.906   8.825  21.556  4.00  1.00            
ATOM     41  CD1 LEU A   6       5.746   9.306  20.371  4.00  1.00            
ATOM     42  CD2 LEU A   6       5.183   7.354  21.934  4.00  1.00            
ATOM     43    C LEU A   6       3.045   8.647  23.422  4.00  1.00            
ATOM     44    O LEU A   6       2.847   7.502  23.823  4.00  1.00            
ATOM     45    N GLU A   7       2.293   9.228  22.471  4.00  1.00            
ATOM     46   CA GLU A   7       1.438   8.393  21.704  4.00  1.00            
ATOM     47   CB GLU A   7      -0.043   8.635  22.016  4.00  1.00            
ATOM     48   CG GLU A   7      -0.328   8.219  23.462  4.00  1.00            
ATOM     49   CD GLU A   7      -1.803   8.392  23.767  4.00  1.00            
ATOM     50  OE1 GLU A   7      -2.593   8.584  22.805  4.00  1.00            
ATOM     51  OE2 GLU A   7      -2.159   8.321  24.974  4.00  1.00            
ATOM     52    C GLU A   7       1.747   8.677  20.270  4.00  1.00            
ATOM     53    O GLU A   7       1.331   9.697  19.723  4.00  1.00            
ATOM     54    N ASN A   8       2.515   7.770  19.632  4.00  1.00            
ATOM     55   CA ASN A   8       2.819   7.918  18.239  4.00  1.00            
ATOM     56   CB ASN A   8       3.785   6.841  17.723  4.00  1.00            
ATOM     57   CG ASN A   8       4.348   7.307  16.390  4.00  1.00            
ATOM     58  OD1 ASN A   8       3.658   7.939  15.593  4.00  1.00            
ATOM     59  ND2 ASN A   8       5.646   6.989  16.137  4.00  1.00            
ATOM     60    C ASN A   8       1.476   7.709  17.618  4.00  1.00            
ATOM     61    O ASN A   8       0.638   6.993  18.165  4.00  1.00            
ATOM     62    N TYR A   9       1.219   8.355  16.476  4.00  1.00            
ATOM     63   CA TYR A   9      -0.027   8.178  15.797  4.00  1.00            
ATOM     64   CB TYR A   9      -0.837   9.461  15.567  4.00  1.00            
ATOM     65   CG TYR A   9      -1.665   9.526  16.804  4.00  1.00            
ATOM     66  CD1 TYR A   9      -1.174   9.986  18.005  4.00  1.00            
ATOM     67  CD2 TYR A   9      -2.963   9.082  16.741  4.00  1.00            
ATOM     68  CE1 TYR A   9      -1.985  10.004  19.120  4.00  1.00            
ATOM     69  CE2 TYR A   9      -3.776   9.096  17.847  4.00  1.00            
ATOM     70   CZ TYR A   9      -3.284   9.559  19.042  4.00  1.00            
ATOM     71   OH TYR A   9      -4.115   9.573  20.183  4.00  1.00            
ATOM     72    C TYR A   9       0.369   7.501  14.538  4.00  1.00            
ATOM     73    O TYR A   9       1.300   6.699  14.579  4.00  1.00            
ATOM     74    N LEU A  10      -0.317   7.722  13.406  3.00  1.00            
ATOM     75   CA LEU A  10       0.113   6.937  12.288  3.00  1.00            
ATOM     76   CB LEU A  10      -0.973   6.776  11.210  3.00  1.00            
ATOM     77   CG LEU A  10      -2.168   5.941  11.710  3.00  1.00            
ATOM     78  CD1 LEU A  10      -3.243   5.779  10.622  3.00  1.00            
ATOM     79  CD2 LEU A  10      -1.692   4.598  12.297  3.00  1.00            
ATOM     80    C LEU A  10       1.340   7.531  11.682  3.00  1.00            
ATOM     81    O LEU A  10       1.279   8.172  10.634  3.00  1.00            
ATOM     82    N ASP A  11       2.494   7.319  12.358  3.00  1.00            
ATOM     83   CA ASP A  11       3.787   7.796  11.958  3.00  1.00            
ATOM     84   CB ASP A  11       4.335   7.150  10.667  3.00  1.00            
ATOM     85   CG ASP A  11       4.780   5.719  10.918  3.00  1.00            
ATOM     86  OD1 ASP A  11       4.422   5.155  11.985  3.00  1.00            
ATOM     87  OD2 ASP A  11       5.490   5.169  10.034  3.00  1.00            
ATOM     88    C ASP A  11       3.607   9.241  11.611  3.00  1.00            
ATOM     89    O ASP A  11       4.282   9.770  10.729  3.00  1.00            
ATOM     90    N THR A  12       2.682   9.917  12.307  3.00  1.00            
ATOM     91   CA THR A  12       2.368  11.274  12.005  3.00  1.00            
ATOM     92   CB THR A  12       0.891  11.539  12.019  3.00  1.00            
ATOM     93  OG1 THR A  12       0.239  10.706  11.072  3.00  1.00            
ATOM     94  CG2 THR A  12       0.645  13.023  11.693  3.00  1.00            
ATOM     95    C THR A  12       2.961  12.067  13.101  3.00  1.00            
ATOM     96    O THR A  12       4.150  12.386  13.097  3.00  1.00            
ATOM     97    N GLU A  13       2.111  12.401  14.083  4.00  1.00            
ATOM     98   CA GLU A  13       2.545  13.239  15.142  4.00  1.00            
ATOM     99   CB GLU A  13       1.551  14.362  15.477  4.00  1.00            
ATOM    100   CG GLU A  13       1.466  15.388  14.344  4.00  1.00            
ATOM    101   CD GLU A  13       0.289  16.313  14.610  4.00  1.00            
ATOM    102  OE1 GLU A  13       0.447  17.271  15.412  4.00  1.00            
ATOM    103  OE2 GLU A  13      -0.789  16.064  14.008  4.00  1.00            
ATOM    104    C GLU A  13       2.866  12.479  16.385  4.00  1.00            
ATOM    105    O GLU A  13       2.736  11.258  16.468  4.00  1.00            
ATOM    106    N TYR A  14       3.339  13.258  17.378  4.00  1.00            
ATOM    107   CA TYR A  14       3.805  12.845  18.668  4.00  1.00            
ATOM    108   CB TYR A  14       5.194  13.459  18.948  4.00  1.00            
ATOM    109   CG TYR A  14       5.709  13.135  20.312  4.00  1.00            
ATOM    110  CD1 TYR A  14       5.306  13.857  21.411  4.00  1.00            
ATOM    111  CD2 TYR A  14       6.610  12.114  20.492  4.00  1.00            
ATOM    112  CE1 TYR A  14       5.787  13.558  22.665  4.00  1.00            
ATOM    113  CE2 TYR A  14       7.097  11.808  21.743  4.00  1.00            
ATOM    114   CZ TYR A  14       6.685  12.533  22.835  4.00  1.00            
ATOM    115   OH TYR A  14       7.175  12.229  24.124  4.00  1.00            
ATOM    116    C TYR A  14       2.891  13.467  19.666  4.00  1.00            
ATOM    117    O TYR A  14       2.392  14.575  19.474  4.00  1.00            
ATOM    118    N PHE A  15       2.630  12.735  20.759  4.00  1.00            
ATOM    119   CA PHE A  15       1.797  13.235  21.803  4.00  1.00            
ATOM    120   CB PHE A  15       0.384  12.616  21.811  4.00  1.00            
ATOM    121   CG PHE A  15      -0.417  13.242  20.720  4.00  1.00            
ATOM    122  CD1 PHE A  15      -0.128  13.005  19.396  4.00  1.00            
ATOM    123  CD2 PHE A  15      -1.485  14.053  21.029  4.00  1.00            
ATOM    124  CE1 PHE A  15      -0.880  13.587  18.400  4.00  1.00            
ATOM    125  CE2 PHE A  15      -2.241  14.636  20.039  4.00  1.00            
ATOM    126   CZ PHE A  15      -1.937  14.405  18.719  4.00  1.00            
ATOM    127    C PHE A  15       2.450  12.854  23.083  4.00  1.00            
ATOM    128    O PHE A  15       3.396  12.069  23.107  4.00  1.00            
ATOM    129    N GLY A  16       1.960  13.437  24.187  4.00  1.00            
ATOM    130   CA GLY A  16       2.480  13.134  25.482  4.00  1.00            
ATOM    131    C GLY A  16       1.396  13.527  26.421  4.00  1.00            
ATOM    132    O GLY A  16       0.298  13.883  25.995  4.00  1.00            
ATOM    133    N THR A  17       1.662  13.456  27.733  4.00  1.00            
ATOM    134   CA THR A  17       0.623  13.825  28.639  4.00  1.00            
ATOM    135   CB THR A  17       0.055  12.646  29.371  4.00  1.00            
ATOM    136  OG1 THR A  17      -0.449  11.693  28.447  4.00  1.00            
ATOM    137  CG2 THR A  17      -1.070  13.134  30.297  4.00  1.00            
ATOM    138    C THR A  17       1.216  14.701  29.669  4.00  1.00            
ATOM    139    O THR A  17       2.350  14.505  30.104  4.00  1.00            
ATOM    140    N ILE A  18       0.439  15.706  30.086  4.00  1.00            
ATOM    141   CA ILE A  18       0.956  16.616  31.045  4.00  1.00            
ATOM    142   CB ILE A  18       1.376  17.897  30.390  4.00  1.00            
ATOM    143  CG1 ILE A  18       2.147  18.802  31.355  4.00  1.00            
ATOM    144  CG2 ILE A  18       0.120  18.551  29.789  4.00  1.00            
ATOM    145  CD1 ILE A  18       2.861  19.943  30.635  4.00  1.00            
ATOM    146    C ILE A  18      -0.146  16.951  31.986  4.00  1.00            
ATOM    147    O ILE A  18      -1.314  16.980  31.603  4.00  1.00            
ATOM    148    N GLY A  19       0.209  17.200  33.259  4.00  1.00            
ATOM    149   CA GLY A  19      -0.780  17.598  34.212  4.00  1.00            
ATOM    150    C GLY A  19      -0.819  19.093  34.167  4.00  1.00            
ATOM    151    O GLY A  19      -0.117  19.716  33.372  4.00  1.00            
ATOM    152    N ILE A  20      -1.638  19.706  35.040  4.00  1.00            
ATOM    153   CA ILE A  20      -1.748  21.137  35.111  4.00  1.00            
ATOM    154   CB ILE A  20      -2.936  21.691  34.369  4.00  1.00            
ATOM    155  CG1 ILE A  20      -2.982  21.109  32.946  4.00  1.00            
ATOM    156  CG2 ILE A  20      -2.792  23.226  34.284  4.00  1.00            
ATOM    157  CD1 ILE A  20      -4.243  21.500  32.172  4.00  1.00            
ATOM    158    C ILE A  20      -1.895  21.407  36.586  4.00  1.00            
ATOM    159    O ILE A  20      -1.403  20.631  37.403  4.00  1.00            
ATOM    160    N GLY A  21      -2.575  22.502  36.981  3.00  1.00            
ATOM    161   CA GLY A  21      -2.685  22.884  38.362  3.00  1.00            
ATOM    162    C GLY A  21      -3.378  21.809  39.152  3.00  1.00            
ATOM    163    O GLY A  21      -4.019  20.917  38.596  3.00  1.00            
ATOM    164    N THR A  22      -3.241  21.889  40.498  3.00  1.00            
ATOM    165   CA THR A  22      -3.824  20.960  41.431  3.00  1.00            
ATOM    166   CB THR A  22      -3.402  21.205  42.850  3.00  1.00            
ATOM    167  OG1 THR A  22      -3.855  20.161  43.701  3.00  1.00            
ATOM    168  CG2 THR A  22      -3.997  22.551  43.295  3.00  1.00            
ATOM    169    C THR A  22      -5.305  21.170  41.390  3.00  1.00            
ATOM    170    O THR A  22      -5.764  22.270  41.088  3.00  1.00            
ATOM    171    N PRO A  23      -6.081  20.150  41.657  3.00  1.00            
ATOM    172   CA PRO A  23      -5.609  18.824  41.929  3.00  1.00            
ATOM    173   CD PRO A  23      -7.529  20.252  41.693  3.00  1.00            
ATOM    174   CB PRO A  23      -6.846  18.009  42.308  3.00  1.00            
ATOM    175   CG PRO A  23      -8.015  18.791  41.680  3.00  1.00            
ATOM    176    C PRO A  23      -4.895  18.309  40.723  3.00  1.00            
ATOM    177    O PRO A  23      -3.928  17.563  40.868  3.00  1.00            
ATOM    178    N ALA A  24      -5.371  18.685  39.524  3.00  1.00            
ATOM    179   CA ALA A  24      -4.727  18.277  38.315  3.00  1.00            
ATOM    180   CB ALA A  24      -4.503  16.757  38.231  3.00  1.00            
ATOM    181    C ALA A  24      -5.673  18.648  37.211  3.00  1.00            
ATOM    182    O ALA A  24      -6.869  18.820  37.447  3.00  1.00            
ATOM    183    N GLN A  25      -5.152  18.823  35.980  4.00  1.00            
ATOM    184   CA GLN A  25      -5.981  19.078  34.833  4.00  1.00            
ATOM    185   CB GLN A  25      -6.047  20.562  34.431  4.00  1.00            
ATOM    186   CG GLN A  25      -6.969  20.851  33.240  4.00  1.00            
ATOM    187   CD GLN A  25      -8.412  20.870  33.736  4.00  1.00            
ATOM    188  OE1 GLN A  25      -8.688  21.289  34.860  4.00  1.00            
ATOM    189  NE2 GLN A  25      -9.359  20.399  32.881  4.00  1.00            
ATOM    190    C GLN A  25      -5.286  18.340  33.722  4.00  1.00            
ATOM    191    O GLN A  25      -4.080  18.489  33.540  4.00  1.00            
ATOM    192    N ASP A  26      -6.022  17.515  32.949  4.00  1.00            
ATOM    193   CA ASP A  26      -5.399  16.697  31.940  4.00  1.00            
ATOM    194   CB ASP A  26      -6.260  15.486  31.540  4.00  1.00            
ATOM    195   CG ASP A  26      -6.362  14.560  32.743  4.00  1.00            
ATOM    196  OD1 ASP A  26      -5.300  14.246  33.342  4.00  1.00            
ATOM    197  OD2 ASP A  26      -7.509  14.165  33.086  4.00  1.00            
ATOM    198    C ASP A  26      -5.159  17.478  30.710  4.00  1.00            
ATOM    199    O ASP A  26      -5.839  18.464  30.430  4.00  1.00            
ATOM    200    N PHE A  27      -4.150  17.035  29.940  4.00  1.00            
ATOM    201   CA PHE A  27      -3.889  17.745  28.738  4.00  1.00            
ATOM    202   CB PHE A  27      -3.243  19.100  29.062  4.00  1.00            
ATOM    203   CG PHE A  27      -3.280  19.956  27.858  4.00  1.00            
ATOM    204  CD1 PHE A  27      -4.475  20.492  27.451  4.00  1.00            
ATOM    205  CD2 PHE A  27      -2.127  20.242  27.165  4.00  1.00            
ATOM    206  CE1 PHE A  27      -4.506  21.295  26.344  4.00  1.00            
ATOM    207  CE2 PHE A  27      -2.159  21.049  26.054  4.00  1.00            
ATOM    208   CZ PHE A  27      -3.358  21.573  25.640  4.00  1.00            
ATOM    209    C PHE A  27      -2.950  16.927  27.925  4.00  1.00            
ATOM    210    O PHE A  27      -2.048  16.285  28.459  4.00  1.00            
ATOM    211    N THR A  28      -3.149  16.927  26.596  4.00  1.00            
ATOM    212   CA THR A  28      -2.241  16.196  25.774  4.00  1.00            
ATOM    213   CB THR A  28      -2.905  15.194  24.869  4.00  1.00            
ATOM    214  OG1 THR A  28      -1.925  14.398  24.219  4.00  1.00            
ATOM    215  CG2 THR A  28      -3.781  15.916  23.836  4.00  1.00            
ATOM    216    C THR A  28      -1.501  17.197  24.983  4.00  1.00            
ATOM    217    O THR A  28      -2.086  18.022  24.283  4.00  1.00            
ATOM    218    N VAL A  29      -0.166  17.163  25.099  4.00  1.00            
ATOM    219   CA VAL A  29       0.580  18.155  24.404  4.00  1.00            
ATOM    220   CB VAL A  29       1.506  18.954  25.270  4.00  1.00            
ATOM    221  CG1 VAL A  29       0.707  19.637  26.390  4.00  1.00            
ATOM    222  CG2 VAL A  29       2.627  18.020  25.751  4.00  1.00            
ATOM    223    C VAL A  29       1.486  17.437  23.459  4.00  1.00            
ATOM    224    O VAL A  29       1.727  16.240  23.602  4.00  1.00            
ATOM    225    N ILE A  30       1.988  18.163  22.442  4.00  1.00            
ATOM    226   CA ILE A  30       2.926  17.613  21.507  4.00  1.00            
ATOM    227   CB ILE A  30       2.555  17.863  20.068  4.00  1.00            
ATOM    228  CG1 ILE A  30       3.599  17.243  19.124  4.00  1.00            
ATOM    229  CG2 ILE A  30       2.344  19.374  19.865  4.00  1.00            
ATOM    230  CD1 ILE A  30       3.221  17.354  17.646  4.00  1.00            
ATOM    231    C ILE A  30       4.220  18.340  21.761  4.00  1.00            
ATOM    232    O ILE A  30       4.259  19.570  21.810  4.00  1.00            
ATOM    233    N PHE A  31       5.323  17.594  21.972  4.00  1.00            
ATOM    234   CA PHE A  31       6.600  18.225  22.167  4.00  1.00            
ATOM    235   CB PHE A  31       7.717  17.255  22.583  4.00  1.00            
ATOM    236   CG PHE A  31       7.630  16.952  24.033  4.00  1.00            
ATOM    237  CD1 PHE A  31       6.570  16.252  24.562  4.00  1.00            
ATOM    238  CD2 PHE A  31       8.661  17.351  24.852  4.00  1.00            
ATOM    239  CE1 PHE A  31       6.529  15.978  25.908  4.00  1.00            
ATOM    240  CE2 PHE A  31       8.625  17.078  26.196  4.00  1.00            
ATOM    241   CZ PHE A  31       7.556  16.396  26.721  4.00  1.00            
ATOM    242    C PHE A  31       7.016  18.749  20.858  4.00  1.00            
ATOM    243    O PHE A  31       6.821  18.115  19.822  4.00  1.00            
ATOM    244    N ASP A  32       7.585  19.957  20.869  4.00  1.00            
ATOM    245   CA ASP A  32       8.020  20.474  19.625  4.00  1.00            
ATOM    246   CB ASP A  32       7.148  21.640  19.104  4.00  1.00            
ATOM    247   CG ASP A  32       5.735  21.181  18.748  4.00  1.00            
ATOM    248  OD1 ASP A  32       5.251  20.175  19.331  4.00  1.00            
ATOM    249  OD2 ASP A  32       5.110  21.854  17.886  4.00  1.00            
ATOM    250    C ASP A  32       9.371  21.083  19.859  4.00  1.00            
ATOM    251    O ASP A  32       9.521  21.962  20.704  4.00  1.00            
ATOM    252    N THR A  33      10.401  20.620  19.126  3.00  1.00            
ATOM    253   CA THR A  33      11.720  21.180  19.249  3.00  1.00            
ATOM    254   CB THR A  33      12.729  20.438  18.432  3.00  1.00            
ATOM    255  OG1 THR A  33      12.407  20.550  17.055  3.00  1.00            
ATOM    256  CG2 THR A  33      12.713  18.959  18.854  3.00  1.00            
ATOM    257    C THR A  33      11.664  22.567  18.699  3.00  1.00            
ATOM    258    O THR A  33      12.318  23.482  19.196  3.00  1.00            
ATOM    259    N GLY A  34      10.838  22.750  17.654  3.00  1.00            
ATOM    260   CA GLY A  34      10.803  23.974  16.912  3.00  1.00            
ATOM    261    C GLY A  34      10.441  25.155  17.759  3.00  1.00            
ATOM    262    O GLY A  34      11.050  26.215  17.616  3.00  1.00            
ATOM    263    N SER A  35       9.451  25.030  18.664  1.00  1.00            
ATOM    264   CA SER A  35       9.059  26.212  19.383  1.00  1.00            
ATOM    265   CB SER A  35       7.559  26.531  19.284  1.00  1.00            
ATOM    266   OG SER A  35       7.225  26.844  17.940  1.00  1.00            
ATOM    267    C SER A  35       9.375  26.057  20.819  1.00  1.00            
ATOM    268    O SER A  35       9.640  24.961  21.299  1.00  1.00            
ATOM    269    N SER A  36       9.473  27.210  21.499  1.00  1.00            
ATOM    270   CA SER A  36       9.788  27.286  22.888  1.00  1.00            
ATOM    271   CB SER A  36      10.486  28.611  23.238  1.00  1.00            
ATOM    272   OG SER A  36      10.775  28.663  24.627  1.00  1.00            
ATOM    273    C SER A  36       8.591  27.163  23.822  1.00  1.00            
ATOM    274    O SER A  36       8.698  26.532  24.873  1.00  1.00            
ATOM    275    N ASN A  37       7.421  27.748  23.465  1.00  1.00            
ATOM    276   CA ASN A  37       6.306  27.975  24.373  1.00  1.00            
ATOM    277   CB ASN A  37       5.393  29.101  23.861  1.00  1.00            
ATOM    278   CG ASN A  37       6.268  30.307  23.543  1.00  1.00            
ATOM    279  OD1 ASN A  37       7.353  30.470  24.098  1.00  1.00            
ATOM    280  ND2 ASN A  37       5.790  31.174  22.609  1.00  1.00            
ATOM    281    C ASN A  37       5.409  26.775  24.578  1.00  1.00            
ATOM    282    O ASN A  37       5.332  25.874  23.744  1.00  1.00            
ATOM    283    N LEU A  38       4.703  26.778  25.742  4.00  1.00            
ATOM    284   CA LEU A  38       3.701  25.826  26.173  4.00  1.00            
ATOM    285   CB LEU A  38       3.898  25.352  27.623  4.00  1.00            
ATOM    286   CG LEU A  38       2.752  24.456  28.129  4.00  1.00            
ATOM    287  CD1 LEU A  38       2.599  23.203  27.255  4.00  1.00            
ATOM    288  CD2 LEU A  38       2.916  24.126  29.622  4.00  1.00            
ATOM    289    C LEU A  38       2.394  26.563  26.123  4.00  1.00            
ATOM    290    O LEU A  38       2.327  27.755  26.420  4.00  1.00            
ATOM    291    N TRP A  39       1.321  25.861  25.717  4.00  1.00            
ATOM    292   CA TRP A  39       0.024  26.457  25.551  4.00  1.00            
ATOM    293   CB TRP A  39      -0.146  26.822  24.065  4.00  1.00            
ATOM    294   CG TRP A  39      -1.289  27.708  23.651  4.00  1.00            
ATOM    295  CD2 TRP A  39      -1.135  29.113  23.401  4.00  1.00            
ATOM    296  CD1 TRP A  39      -2.585  27.401  23.362  4.00  1.00            
ATOM    297  NE1 TRP A  39      -3.246  28.530  22.943  4.00  1.00            
ATOM    298  CE2 TRP A  39      -2.366  29.589  22.965  4.00  1.00            
ATOM    299  CE3 TRP A  39      -0.053  29.937  23.513  4.00  1.00            
ATOM    300  CZ2 TRP A  39      -2.533  30.901  22.633  4.00  1.00            
ATOM    301  CZ3 TRP A  39      -0.231  31.265  23.192  4.00  1.00            
ATOM    302  CH2 TRP A  39      -1.450  31.740  22.759  4.00  1.00            
ATOM    303    C TRP A  39      -0.926  25.316  25.846  4.00  1.00            
ATOM    304    O TRP A  39      -0.566  24.155  25.665  4.00  1.00            
ATOM    305    N VAL A  40      -2.149  25.608  26.337  4.00  1.00            
ATOM    306   CA VAL A  40      -3.170  24.617  26.605  4.00  1.00            
ATOM    307   CB VAL A  40      -3.189  24.210  28.053  4.00  1.00            
ATOM    308  CG1 VAL A  40      -4.478  23.434  28.351  4.00  1.00            
ATOM    309  CG2 VAL A  40      -1.901  23.418  28.347  4.00  1.00            
ATOM    310    C VAL A  40      -4.456  25.342  26.312  4.00  1.00            
ATOM    311    O VAL A  40      -4.520  26.549  26.539  4.00  1.00            
ATOM    312    N PRO A  41      -5.487  24.706  25.809  1.00  1.00            
ATOM    313   CA PRO A  41      -6.680  25.472  25.582  1.00  1.00            
ATOM    314   CD PRO A  41      -5.311  23.722  24.752  1.00  1.00            
ATOM    315   CB PRO A  41      -7.580  24.619  24.702  1.00  1.00            
ATOM    316   CG PRO A  41      -6.561  23.835  23.856  1.00  1.00            
ATOM    317    C PRO A  41      -7.247  25.928  26.877  1.00  1.00            
ATOM    318    O PRO A  41      -7.121  25.214  27.869  1.00  1.00            
ATOM    319    N SER A  42      -7.867  27.120  26.888  4.00  1.00            
ATOM    320   CA SER A  42      -8.344  27.633  28.130  4.00  1.00            
ATOM    321   CB SER A  42      -7.669  28.937  28.548  4.00  1.00            
ATOM    322   OG SER A  42      -6.315  28.631  28.834  4.00  1.00            
ATOM    323    C SER A  42      -9.809  27.820  28.062  4.00  1.00            
ATOM    324    O SER A  42     -10.428  27.772  27.000  4.00  1.00            
ATOM    325    N VAL A  43     -10.392  28.021  29.250  3.00  1.00            
ATOM    326   CA VAL A  43     -11.800  28.143  29.385  3.00  1.00            
ATOM    327   CB VAL A  43     -12.270  28.323  30.801  3.00  1.00            
ATOM    328  CG1 VAL A  43     -13.766  28.682  30.775  3.00  1.00            
ATOM    329  CG2 VAL A  43     -11.991  27.028  31.580  3.00  1.00            
ATOM    330    C VAL A  43     -12.277  29.339  28.623  3.00  1.00            
ATOM    331    O VAL A  43     -13.376  29.325  28.071  3.00  1.00            
ATOM    332    N TYR A  44     -11.457  30.405  28.560  3.00  1.00            
ATOM    333   CA TYR A  44     -11.886  31.630  27.948  3.00  1.00            
ATOM    334   CB TYR A  44     -10.799  32.719  27.925  3.00  1.00            
ATOM    335   CG TYR A  44     -11.456  33.992  27.501  3.00  1.00            
ATOM    336  CD1 TYR A  44     -12.067  34.799  28.435  3.00  1.00            
ATOM    337  CD2 TYR A  44     -11.471  34.380  26.181  3.00  1.00            
ATOM    338  CE1 TYR A  44     -12.676  35.974  28.060  3.00  1.00            
ATOM    339  CE2 TYR A  44     -12.078  35.555  25.799  3.00  1.00            
ATOM    340   CZ TYR A  44     -12.681  36.356  26.742  3.00  1.00            
ATOM    341   OH TYR A  44     -13.307  37.563  26.364  3.00  1.00            
ATOM    342    C TYR A  44     -12.266  31.348  26.532  3.00  1.00            
ATOM    343    O TYR A  44     -13.279  31.843  26.041  3.00  1.00            
ATOM    344    N CYS A  45     -11.476  30.511  25.844  1.00  1.00            
ATOM    345   CA CYS A  45     -11.679  30.302  24.444  1.00  1.00            
ATOM    346   CB CYS A  45     -10.526  29.523  23.790  1.00  1.00            
ATOM    347   SG CYS A  45     -10.785  29.261  22.011  1.00  1.00            
ATOM    348    C CYS A  45     -12.945  29.585  24.103  1.00  1.00            
ATOM    349    O CYS A  45     -13.329  28.601  24.735  1.00  1.00            
ATOM    350    N SER A  46     -13.630  30.124  23.069  1.00  1.00            
ATOM    351   CA SER A  46     -14.765  29.527  22.425  1.00  1.00            
ATOM    352   CB SER A  46     -16.095  30.257  22.711  1.00  1.00            
ATOM    353   OG SER A  46     -16.032  31.614  22.299  1.00  1.00            
ATOM    354    C SER A  46     -14.429  29.627  20.976  1.00  1.00            
ATOM    355    O SER A  46     -14.792  30.581  20.289  1.00  1.00            
ATOM    356    N SER A  47     -13.701  28.613  20.479  1.00  1.00            
ATOM    357   CA SER A  47     -13.264  28.607  19.118  1.00  1.00            
ATOM    358   CB SER A  47     -11.762  28.887  18.937  1.00  1.00            
ATOM    359   OG SER A  47     -11.002  27.818  19.481  1.00  1.00            
ATOM    360    C SER A  47     -13.503  27.219  18.653  1.00  1.00            
ATOM    361    O SER A  47     -14.001  26.385  19.407  1.00  1.00            
ATOM    362    N LEU A  48     -13.174  26.932  17.384  2.00  1.00            
ATOM    363   CA LEU A  48     -13.465  25.613  16.931  2.00  1.00            
ATOM    364   CB LEU A  48     -13.105  25.366  15.455  2.00  1.00            
ATOM    365   CG LEU A  48     -13.933  26.196  14.456  2.00  1.00            
ATOM    366  CD1 LEU A  48     -13.566  25.848  13.003  2.00  1.00            
ATOM    367  CD2 LEU A  48     -15.438  26.068  14.738  2.00  1.00            
ATOM    368    C LEU A  48     -12.685  24.619  17.738  2.00  1.00            
ATOM    369    O LEU A  48     -13.263  23.681  18.283  2.00  1.00            
ATOM    370    N ALA A  49     -11.355  24.800  17.877  2.00  1.00            
ATOM    371   CA ALA A  49     -10.627  23.832  18.650  2.00  1.00            
ATOM    372   CB ALA A  49      -9.187  23.598  18.166  2.00  1.00            
ATOM    373    C ALA A  49     -10.568  24.375  20.036  2.00  1.00            
ATOM    374    O ALA A  49      -9.978  25.424  20.294  2.00  1.00            
ATOM    375    N CYS A  50     -11.212  23.646  20.958  2.00  1.00            
ATOM    376   CA CYS A  50     -11.352  24.020  22.330  2.00  1.00            
ATOM    377   CB CYS A  50     -11.588  25.527  22.513  2.00  1.00            
ATOM    378   SG CYS A  50     -11.583  26.036  24.257  2.00  1.00            
ATOM    379    C CYS A  50     -12.628  23.323  22.674  2.00  1.00            
ATOM    380    O CYS A  50     -12.783  22.724  23.737  2.00  1.00            
ATOM    381    N SER A  51     -13.580  23.391  21.716  2.00  1.00            
ATOM    382   CA SER A  51     -14.856  22.748  21.820  2.00  1.00            
ATOM    383   CB SER A  51     -15.708  22.928  20.551  2.00  1.00            
ATOM    384   OG SER A  51     -15.914  24.307  20.285  2.00  1.00            
ATOM    385    C SER A  51     -14.564  21.294  21.942  2.00  1.00            
ATOM    386    O SER A  51     -15.043  20.626  22.856  2.00  1.00            
ATOM    387    N ASP A  52     -13.744  20.768  21.013  2.00  1.00            
ATOM    388   CA ASP A  52     -13.409  19.384  21.104  2.00  1.00            
ATOM    389   CB ASP A  52     -13.559  18.610  19.783  2.00  1.00            
ATOM    390   CG ASP A  52     -15.048  18.368  19.563  2.00  1.00            
ATOM    391  OD1 ASP A  52     -15.856  18.909  20.365  2.00  1.00            
ATOM    392  OD2 ASP A  52     -15.397  17.627  18.607  2.00  1.00            
ATOM    393    C ASP A  52     -11.988  19.283  21.550  2.00  1.00            
ATOM    394    O ASP A  52     -11.137  18.752  20.840  2.00  1.00            
ATOM    395    N HIS A  53     -11.702  19.811  22.756  1.00  1.00            
ATOM    396   CA HIS A  53     -10.393  19.729  23.337  1.00  1.00            
ATOM    397  ND1 HIS A  53      -9.325  21.079  20.252  1.00  1.00            
ATOM    398   CG HIS A  53      -8.907  20.428  21.393  1.00  1.00            
ATOM    399   CB HIS A  53      -9.376  20.746  22.782  1.00  1.00            
ATOM    400  NE2 HIS A  53      -7.864  19.531  19.604  1.00  1.00            
ATOM    401  CD2 HIS A  53      -8.017  19.486  20.978  1.00  1.00            
ATOM    402  CE1 HIS A  53      -8.668  20.503  19.213  1.00  1.00            
ATOM    403    C HIS A  53     -10.567  20.018  24.789  1.00  1.00            
ATOM    404    O HIS A  53     -11.594  20.549  25.207  1.00  1.00            
ATOM    405    N ASN A  54      -9.567  19.653  25.610  1.00  1.00            
ATOM    406   CA ASN A  54      -9.702  19.907  27.010  1.00  1.00            
ATOM    407   CB ASN A  54      -8.719  19.123  27.894  1.00  1.00            
ATOM    408   CG ASN A  54      -9.145  17.663  27.892  1.00  1.00            
ATOM    409  OD1 ASN A  54      -8.311  16.762  27.964  1.00  1.00            
ATOM    410  ND2 ASN A  54     -10.481  17.418  27.815  1.00  1.00            
ATOM    411    C ASN A  54      -9.443  21.346  27.237  1.00  1.00            
ATOM    412    O ASN A  54      -8.657  21.976  26.531  1.00  1.00            
ATOM    413    N GLN A  55     -10.136  21.913  28.234  1.00  1.00            
ATOM    414   CA GLN A  55      -9.907  23.286  28.516  1.00  1.00            
ATOM    415   CB GLN A  55     -11.156  24.172  28.372  1.00  1.00            
ATOM    416   CG GLN A  55     -11.586  24.331  26.912  1.00  1.00            
ATOM    417   CD GLN A  55     -12.892  25.105  26.875  1.00  1.00            
ATOM    418  OE1 GLN A  55     -13.668  24.988  25.928  1.00  1.00            
ATOM    419  NE2 GLN A  55     -13.141  25.923  27.931  1.00  1.00            
ATOM    420    C GLN A  55      -9.411  23.378  29.922  1.00  1.00            
ATOM    421    O GLN A  55      -9.837  22.626  30.797  1.00  1.00            
ATOM    422    N PHE A  56      -8.455  24.297  30.159  4.00  1.00            
ATOM    423   CA PHE A  56      -7.910  24.490  31.468  4.00  1.00            
ATOM    424   CB PHE A  56      -6.560  25.237  31.452  4.00  1.00            
ATOM    425   CG PHE A  56      -6.156  25.617  32.842  4.00  1.00            
ATOM    426  CD1 PHE A  56      -5.569  24.705  33.690  4.00  1.00            
ATOM    427  CD2 PHE A  56      -6.345  26.903  33.293  4.00  1.00            
ATOM    428  CE1 PHE A  56      -5.196  25.067  34.965  4.00  1.00            
ATOM    429  CE2 PHE A  56      -5.974  27.272  34.566  4.00  1.00            
ATOM    430   CZ PHE A  56      -5.399  26.353  35.409  4.00  1.00            
ATOM    431    C PHE A  56      -8.862  25.318  32.225  4.00  1.00            
ATOM    432    O PHE A  56      -9.337  26.349  31.748  4.00  1.00            
ATOM    433    N ASN A  57      -9.165  24.870  33.448  1.00  1.00            
ATOM    434   CA ASN A  57     -10.072  25.623  34.231  1.00  1.00            
ATOM    435   CB ASN A  57     -11.077  24.752  35.013  1.00  1.00            
ATOM    436   CG ASN A  57     -11.978  23.990  34.047  1.00  1.00            
ATOM    437  OD1 ASN A  57     -12.003  24.261  32.849  1.00  1.00            
ATOM    438  ND2 ASN A  57     -12.751  23.010  34.589  1.00  1.00            
ATOM    439    C ASN A  57      -9.256  26.293  35.270  1.00  1.00            
ATOM    440    O ASN A  57      -8.713  25.644  36.163  1.00  1.00            
ATOM    441    N PRO A  58      -9.131  27.575  35.172  2.00  1.00            
ATOM    442   CA PRO A  58      -8.346  28.226  36.165  2.00  1.00            
ATOM    443   CD PRO A  58      -9.038  28.241  33.881  2.00  1.00            
ATOM    444   CB PRO A  58      -8.062  29.626  35.622  2.00  1.00            
ATOM    445   CG PRO A  58      -8.076  29.423  34.097  2.00  1.00            
ATOM    446    C PRO A  58      -9.105  28.204  37.450  2.00  1.00            
ATOM    447    O PRO A  58      -8.505  28.410  38.504  2.00  1.00            
ATOM    448    N ASP A  59     -10.430  27.974  37.374  2.00  1.00            
ATOM    449   CA ASP A  59     -11.241  27.948  38.552  2.00  1.00            
ATOM    450   CB ASP A  59     -12.714  27.619  38.267  2.00  1.00            
ATOM    451   CG ASP A  59     -13.326  28.778  37.503  2.00  1.00            
ATOM    452  OD1 ASP A  59     -12.585  29.745  37.183  2.00  1.00            
ATOM    453  OD2 ASP A  59     -14.554  28.708  37.231  2.00  1.00            
ATOM    454    C ASP A  59     -10.753  26.829  39.407  2.00  1.00            
ATOM    455    O ASP A  59     -10.564  26.996  40.612  2.00  1.00            
ATOM    456    N ASP A  60     -10.492  25.661  38.790  2.00  1.00            
ATOM    457   CA ASP A  60     -10.195  24.526  39.608  2.00  1.00            
ATOM    458   CB ASP A  60     -10.822  23.211  39.108  2.00  1.00            
ATOM    459   CG ASP A  60     -12.285  23.224  39.535  2.00  1.00            
ATOM    460  OD1 ASP A  60     -12.546  23.593  40.711  2.00  1.00            
ATOM    461  OD2 ASP A  60     -13.158  22.860  38.704  2.00  1.00            
ATOM    462    C ASP A  60      -8.745  24.307  39.793  2.00  1.00            
ATOM    463    O ASP A  60      -8.211  23.262  39.428  2.00  1.00            
ATOM    464    N SER A  61      -8.068  25.299  40.386  1.00  1.00            
ATOM    465   CA SER A  61      -6.716  25.066  40.754  1.00  1.00            
ATOM    466   CB SER A  61      -5.710  25.241  39.601  1.00  1.00            
ATOM    467   OG SER A  61      -5.897  24.214  38.637  1.00  1.00            
ATOM    468    C SER A  61      -6.400  26.046  41.827  1.00  1.00            
ATOM    469    O SER A  61      -6.438  27.257  41.612  1.00  1.00            
ATOM    470    N SER A  62      -6.099  25.524  43.028  1.00  1.00            
ATOM    471   CA SER A  62      -5.739  26.356  44.135  1.00  1.00            
ATOM    472   CB SER A  62      -5.629  25.572  45.454  1.00  1.00            
ATOM    473   OG SER A  62      -4.648  24.552  45.338  1.00  1.00            
ATOM    474    C SER A  62      -4.404  26.944  43.800  1.00  1.00            
ATOM    475    O SER A  62      -4.081  28.067  44.183  1.00  1.00            
ATOM    476    N THR A  63      -3.608  26.182  43.032  1.00  1.00            
ATOM    477   CA THR A  63      -2.257  26.517  42.691  1.00  1.00            
ATOM    478   CB THR A  63      -1.513  25.360  42.087  1.00  1.00            
ATOM    479  OG1 THR A  63      -2.145  24.926  40.891  1.00  1.00            
ATOM    480  CG2 THR A  63      -1.469  24.217  43.117  1.00  1.00            
ATOM    481    C THR A  63      -2.110  27.710  41.767  1.00  1.00            
ATOM    482    O THR A  63      -1.163  28.479  41.918  1.00  1.00            
ATOM    483    N PHE A  64      -3.029  27.916  40.801  1.00  1.00            
ATOM    484   CA PHE A  64      -2.879  28.886  39.731  1.00  1.00            
ATOM    485   CB PHE A  64      -4.044  28.812  38.721  1.00  1.00            
ATOM    486   CG PHE A  64      -3.788  29.676  37.527  1.00  1.00            
ATOM    487  CD1 PHE A  64      -4.180  30.994  37.507  1.00  1.00            
ATOM    488  CD2 PHE A  64      -3.161  29.163  36.414  1.00  1.00            
ATOM    489  CE1 PHE A  64      -3.949  31.777  36.398  1.00  1.00            
ATOM    490  CE2 PHE A  64      -2.925  29.942  35.303  1.00  1.00            
ATOM    491   CZ PHE A  64      -3.322  31.256  35.292  1.00  1.00            
ATOM    492    C PHE A  64      -2.797  30.318  40.186  1.00  1.00            
ATOM    493    O PHE A  64      -3.368  30.708  41.202  1.00  1.00            
ATOM    494    N GLU A  65      -2.035  31.128  39.404  4.00  1.00            
ATOM    495   CA GLU A  65      -1.885  32.552  39.582  4.00  1.00            
ATOM    496   CB GLU A  65      -0.525  32.988  40.161  4.00  1.00            
ATOM    497   CG GLU A  65      -0.314  32.632  41.633  4.00  1.00            
ATOM    498   CD GLU A  65       0.994  33.273  42.082  4.00  1.00            
ATOM    499  OE1 GLU A  65       1.763  33.746  41.201  4.00  1.00            
ATOM    500  OE2 GLU A  65       1.238  33.307  43.318  4.00  1.00            
ATOM    501    C GLU A  65      -1.975  33.185  38.224  4.00  1.00            
ATOM    502    O GLU A  65      -1.482  32.628  37.245  4.00  1.00            
ATOM    503    N ALA A  66      -2.604  34.381  38.132  4.00  1.00            
ATOM    504   CA ALA A  66      -2.739  35.053  36.866  4.00  1.00            
ATOM    505   CB ALA A  66      -4.173  35.533  36.568  4.00  1.00            
ATOM    506    C ALA A  66      -1.869  36.261  36.891  4.00  1.00            
ATOM    507    O ALA A  66      -1.810  36.988  37.881  4.00  1.00            
ATOM    508    N THR A  67      -1.147  36.479  35.780  4.00  1.00            
ATOM    509   CA THR A  67      -0.318  37.633  35.634  4.00  1.00            
ATOM    510   CB THR A  67       1.128  37.300  35.404  4.00  1.00            
ATOM    511  OG1 THR A  67       1.280  36.558  34.202  4.00  1.00            
ATOM    512  CG2 THR A  67       1.628  36.474  36.602  4.00  1.00            
ATOM    513    C THR A  67      -0.832  38.300  34.410  4.00  1.00            
ATOM    514    O THR A  67      -1.377  37.642  33.527  4.00  1.00            
ATOM    515    N SER A  68      -0.699  39.633  34.322  4.00  1.00            
ATOM    516   CA SER A  68      -1.246  40.251  33.157  4.00  1.00            
ATOM    517   CB SER A  68      -1.673  41.708  33.401  4.00  1.00            
ATOM    518   OG SER A  68      -2.210  42.265  32.211  4.00  1.00            
ATOM    519    C SER A  68      -0.181  40.254  32.127  4.00  1.00            
ATOM    520    O SER A  68       0.743  41.065  32.167  4.00  1.00            
ATOM    521    N GLN A  69      -0.287  39.308  31.178  4.00  1.00            
ATOM    522   CA GLN A  69       0.640  39.248  30.096  4.00  1.00            
ATOM    523   CB GLN A  69       1.869  38.359  30.365  4.00  1.00            
ATOM    524   CG GLN A  69       2.980  38.494  29.317  4.00  1.00            
ATOM    525   CD GLN A  69       3.819  39.727  29.641  4.00  1.00            
ATOM    526  OE1 GLN A  69       5.018  39.760  29.371  4.00  1.00            
ATOM    527  NE2 GLN A  69       3.178  40.772  30.229  4.00  1.00            
ATOM    528    C GLN A  69      -0.120  38.670  28.949  4.00  1.00            
ATOM    529    O GLN A  69      -1.094  37.943  29.142  4.00  1.00            
ATOM    530    N GLU A  70       0.289  39.006  27.713  4.00  1.00            
ATOM    531   CA GLU A  70      -0.415  38.485  26.584  4.00  1.00            
ATOM    532   CB GLU A  70      -0.998  39.571  25.659  4.00  1.00            
ATOM    533   CG GLU A  70       0.039  40.545  25.095  4.00  1.00            
ATOM    534   CD GLU A  70       0.674  39.912  23.868  4.00  1.00            
ATOM    535  OE1 GLU A  70      -0.066  39.252  23.090  4.00  1.00            
ATOM    536  OE2 GLU A  70       1.909  40.084  23.691  4.00  1.00            
ATOM    537    C GLU A  70       0.539  37.671  25.816  4.00  1.00            
ATOM    538    O GLU A  70       1.737  37.948  25.784  4.00  1.00            
ATOM    539    N LEU A  71       0.013  36.607  25.199  4.00  1.00            
ATOM    540   CA LEU A  71       0.900  35.751  24.499  4.00  1.00            
ATOM    541   CB LEU A  71       0.909  34.332  25.099  4.00  1.00            
ATOM    542   CG LEU A  71       1.282  34.335  26.598  4.00  1.00            
ATOM    543  CD1 LEU A  71       1.293  32.915  27.187  4.00  1.00            
ATOM    544  CD2 LEU A  71       2.590  35.104  26.850  4.00  1.00            
ATOM    545    C LEU A  71       0.440  35.671  23.086  4.00  1.00            
ATOM    546    O LEU A  71      -0.685  35.262  22.800  4.00  1.00            
ATOM    547    N SER A  72       1.316  36.087  22.155  4.00  1.00            
ATOM    548   CA SER A  72       0.977  35.990  20.771  4.00  1.00            
ATOM    549   CB SER A  72       1.084  37.318  20.008  4.00  1.00            
ATOM    550   OG SER A  72       0.098  38.223  20.482  4.00  1.00            
ATOM    551    C SER A  72       1.987  35.058  20.190  4.00  1.00            
ATOM    552    O SER A  72       3.185  35.201  20.433  4.00  1.00            
ATOM    553    N ILE A  73       1.533  34.050  19.424  4.00  1.00            
ATOM    554   CA ILE A  73       2.495  33.142  18.878  4.00  1.00            
ATOM    555   CB ILE A  73       2.582  31.835  19.599  4.00  1.00            
ATOM    556  CG1 ILE A  73       1.242  31.093  19.516  4.00  1.00            
ATOM    557  CG2 ILE A  73       3.064  32.111  21.031  4.00  1.00            
ATOM    558  CD1 ILE A  73       1.343  29.639  19.965  4.00  1.00            
ATOM    559    C ILE A  73       2.154  32.858  17.471  4.00  1.00            
ATOM    560    O ILE A  73       1.014  33.013  17.036  4.00  1.00            
ATOM    561    N THR A  74       3.176  32.450  16.705  4.00  1.00            
ATOM    562   CA THR A  74       2.897  32.171  15.344  4.00  1.00            
ATOM    563   CB THR A  74       3.453  33.210  14.409  4.00  1.00            
ATOM    564  OG1 THR A  74       2.927  34.490  14.732  4.00  1.00            
ATOM    565  CG2 THR A  74       3.076  32.839  12.964  4.00  1.00            
ATOM    566    C THR A  74       3.511  30.868  14.982  4.00  1.00            
ATOM    567    O THR A  74       4.538  30.469  15.529  4.00  1.00            
ATOM    568    N TYR A  75       2.843  30.160  14.053  4.00  1.00            
ATOM    569   CA TYR A  75       3.334  28.925  13.533  4.00  1.00            
ATOM    570   CB TYR A  75       2.612  27.674  14.059  4.00  1.00            
ATOM    571   CG TYR A  75       2.977  27.571  15.496  4.00  1.00            
ATOM    572  CD1 TYR A  75       4.186  27.020  15.854  4.00  1.00            
ATOM    573  CD2 TYR A  75       2.136  28.046  16.474  4.00  1.00            
ATOM    574  CE1 TYR A  75       4.544  26.927  17.177  4.00  1.00            
ATOM    575  CE2 TYR A  75       2.491  27.954  17.797  4.00  1.00            
ATOM    576   CZ TYR A  75       3.694  27.394  18.151  4.00  1.00            
ATOM    577   OH TYR A  75       4.043  27.309  19.515  4.00  1.00            
ATOM    578    C TYR A  75       3.127  28.976  12.065  4.00  1.00            
ATOM    579    O TYR A  75       2.313  29.758  11.576  4.00  1.00            
ATOM    580    N GLY A  76       3.873  28.149  11.314  3.00  1.00            
ATOM    581   CA GLY A  76       3.705  28.194   9.896  3.00  1.00            
ATOM    582    C GLY A  76       2.283  27.835   9.615  3.00  1.00            
ATOM    583    O GLY A  76       1.618  28.470   8.797  3.00  1.00            
ATOM    584    N THR A  77       1.783  26.788  10.298  3.00  1.00            
ATOM    585   CA THR A  77       0.452  26.324  10.050  3.00  1.00            
ATOM    586   CB THR A  77       0.153  24.962  10.588  3.00  1.00            
ATOM    587  OG1 THR A  77       1.041  24.015  10.018  3.00  1.00            
ATOM    588  CG2 THR A  77      -1.291  24.606  10.194  3.00  1.00            
ATOM    589    C THR A  77      -0.618  27.249  10.544  3.00  1.00            
ATOM    590    O THR A  77      -1.593  27.480   9.830  3.00  1.00            
ATOM    591    N GLY A  78      -0.491  27.816  11.761  4.00  1.00            
ATOM    592   CA GLY A  78      -1.608  28.597  12.226  4.00  1.00            
ATOM    593    C GLY A  78      -1.187  29.489  13.347  4.00  1.00            
ATOM    594    O GLY A  78      -0.024  29.504  13.746  4.00  1.00            
ATOM    595    N SER A  79      -2.164  30.249  13.893  4.00  1.00            
ATOM    596   CA SER A  79      -1.876  31.221  14.906  4.00  1.00            
ATOM    597   CB SER A  79      -2.240  32.650  14.473  4.00  1.00            
ATOM    598   OG SER A  79      -1.932  33.571  15.508  4.00  1.00            
ATOM    599    C SER A  79      -2.649  30.912  16.147  4.00  1.00            
ATOM    600    O SER A  79      -3.692  30.262  16.101  4.00  1.00            
ATOM    601    N MET A  80      -2.121  31.373  17.303  4.00  1.00            
ATOM    602   CA MET A  80      -2.731  31.140  18.584  4.00  1.00            
ATOM    603   CB MET A  80      -2.023  30.009  19.340  4.00  1.00            
ATOM    604   CG MET A  80      -2.052  28.684  18.577  4.00  1.00            
ATOM    605   SD MET A  80      -0.709  27.543  19.019  4.00  1.00            
ATOM    606   CE MET A  80      -1.304  27.199  20.698  4.00  1.00            
ATOM    607    C MET A  80      -2.550  32.399  19.396  4.00  1.00            
ATOM    608    O MET A  80      -1.538  33.080  19.238  4.00  1.00            
ATOM    609    N THR A  81      -3.520  32.770  20.276  4.00  1.00            
ATOM    610   CA THR A  81      -3.299  33.957  21.070  4.00  1.00            
ATOM    611   CB THR A  81      -4.017  35.187  20.599  4.00  1.00            
ATOM    612  OG1 THR A  81      -3.358  36.343  21.094  4.00  1.00            
ATOM    613  CG2 THR A  81      -5.451  35.161  21.150  4.00  1.00            
ATOM    614    C THR A  81      -3.720  33.708  22.482  4.00  1.00            
ATOM    615    O THR A  81      -4.500  32.795  22.749  4.00  1.00            
ATOM    616    N GLY A  82      -3.220  34.517  23.444  4.00  1.00            
ATOM    617   CA GLY A  82      -3.662  34.205  24.767  4.00  1.00            
ATOM    618    C GLY A  82      -3.095  35.091  25.807  4.00  1.00            
ATOM    619    O GLY A  82      -2.597  36.187  25.558  4.00  1.00            
ATOM    620    N ILE A  83      -3.217  34.579  27.041  4.00  1.00            
ATOM    621   CA ILE A  83      -2.787  35.208  28.241  4.00  1.00            
ATOM    622   CB ILE A  83      -3.924  35.466  29.190  4.00  1.00            
ATOM    623  CG1 ILE A  83      -4.958  36.376  28.513  4.00  1.00            
ATOM    624  CG2 ILE A  83      -3.366  36.049  30.500  4.00  1.00            
ATOM    625  CD1 ILE A  83      -6.302  36.427  29.234  4.00  1.00            
ATOM    626    C ILE A  83      -1.882  34.201  28.880  4.00  1.00            
ATOM    627    O ILE A  83      -1.927  33.015  28.560  4.00  1.00            
ATOM    628    N LEU A  84      -1.012  34.664  29.791  4.00  1.00            
ATOM    629   CA LEU A  84      -0.026  33.827  30.405  4.00  1.00            
ATOM    630   CB LEU A  84       1.314  34.575  30.371  4.00  1.00            
ATOM    631   CG LEU A  84       2.533  33.779  30.821  4.00  1.00            
ATOM    632  CD1 LEU A  84       2.799  32.577  29.900  4.00  1.00            
ATOM    633  CD2 LEU A  84       3.758  34.694  30.970  4.00  1.00            
ATOM    634    C LEU A  84      -0.464  33.601  31.825  4.00  1.00            
ATOM    635    O LEU A  84      -1.186  34.417  32.394  4.00  1.00            
ATOM    636    N GLY A  85      -0.063  32.460  32.427  4.00  1.00            
ATOM    637   CA GLY A  85      -0.424  32.156  33.788  4.00  1.00            
ATOM    638    C GLY A  85       0.672  31.286  34.329  4.00  1.00            
ATOM    639    O GLY A  85       1.579  30.891  33.596  4.00  1.00            
ATOM    640    N TYR A  86       0.616  30.976  35.641  4.00  1.00            
ATOM    641   CA TYR A  86       1.598  30.148  36.287  4.00  1.00            
ATOM    642   CB TYR A  86       2.238  30.809  37.516  4.00  1.00            
ATOM    643   CG TYR A  86       3.082  31.958  37.092  4.00  1.00            
ATOM    644  CD1 TYR A  86       2.534  33.008  36.391  4.00  1.00            
ATOM    645  CD2 TYR A  86       4.412  32.005  37.440  4.00  1.00            
ATOM    646  CE1 TYR A  86       3.314  34.075  36.016  4.00  1.00            
ATOM    647  CE2 TYR A  86       5.196  33.071  37.071  4.00  1.00            
ATOM    648   CZ TYR A  86       4.645  34.106  36.354  4.00  1.00            
ATOM    649   OH TYR A  86       5.442  35.204  35.971  4.00  1.00            
ATOM    650    C TYR A  86       0.857  28.989  36.837  4.00  1.00            
ATOM    651    O TYR A  86      -0.247  29.140  37.360  4.00  1.00            
ATOM    652    N ASP A  87       1.431  27.783  36.722  4.00  1.00            
ATOM    653   CA ASP A  87       0.685  26.701  37.267  4.00  1.00            
ATOM    654   CB ASP A  87      -0.431  26.236  36.316  4.00  1.00            
ATOM    655   CG ASP A  87      -1.496  25.491  37.108  4.00  1.00            
ATOM    656  OD1 ASP A  87      -1.269  25.239  38.321  4.00  1.00            
ATOM    657  OD2 ASP A  87      -2.556  25.168  36.508  4.00  1.00            
ATOM    658    C ASP A  87       1.630  25.550  37.472  4.00  1.00            
ATOM    659    O ASP A  87       2.637  25.441  36.773  4.00  1.00            
ATOM    660    N THR A  88       1.334  24.661  38.448  4.00  1.00            
ATOM    661   CA THR A  88       2.172  23.514  38.703  4.00  1.00            
ATOM    662   CB THR A  88       1.906  22.863  40.029  4.00  1.00            
ATOM    663  OG1 THR A  88       2.142  23.771  41.095  4.00  1.00            
ATOM    664  CG2 THR A  88       2.825  21.640  40.151  4.00  1.00            
ATOM    665    C THR A  88       1.856  22.482  37.642  4.00  1.00            
ATOM    666    O THR A  88       0.768  21.914  37.632  4.00  1.00            
ATOM    667    N VAL A  89       2.811  22.232  36.713  4.00  1.00            
ATOM    668   CA VAL A  89       2.671  21.399  35.535  4.00  1.00            
ATOM    669   CB VAL A  89       3.715  21.685  34.502  4.00  1.00            
ATOM    670  CG1 VAL A  89       3.605  20.606  33.419  4.00  1.00            
ATOM    671  CG2 VAL A  89       3.490  23.104  33.952  4.00  1.00            
ATOM    672    C VAL A  89       2.611  19.887  35.673  4.00  1.00            
ATOM    673    O VAL A  89       1.772  19.259  35.033  4.00  1.00            
ATOM    674    N GLN A  90       3.465  19.236  36.487  4.00  1.00            
ATOM    675   CA GLN A  90       3.487  17.786  36.572  4.00  1.00            
ATOM    676   CB GLN A  90       2.204  17.204  37.194  4.00  1.00            
ATOM    677   CG GLN A  90       1.884  17.725  38.599  4.00  1.00            
ATOM    678   CD GLN A  90       2.785  17.035  39.613  4.00  1.00            
ATOM    679  OE1 GLN A  90       2.592  17.165  40.822  4.00  1.00            
ATOM    680  NE2 GLN A  90       3.792  16.271  39.110  4.00  1.00            
ATOM    681    C GLN A  90       3.696  17.099  35.262  4.00  1.00            
ATOM    682    O GLN A  90       2.807  16.405  34.769  4.00  1.00            
ATOM    683    N VAL A  91       4.885  17.281  34.656  4.00  1.00            
ATOM    684   CA VAL A  91       5.194  16.553  33.459  4.00  1.00            
ATOM    685   CB VAL A  91       5.999  17.345  32.472  4.00  1.00            
ATOM    686  CG1 VAL A  91       5.164  18.545  32.008  4.00  1.00            
ATOM    687  CG2 VAL A  91       7.330  17.739  33.129  4.00  1.00            
ATOM    688    C VAL A  91       6.020  15.375  33.853  4.00  1.00            
ATOM    689    O VAL A  91       6.838  15.496  34.759  4.00  1.00            
ATOM    690    N GLY A  92       5.806  14.202  33.207  3.00  1.00            
ATOM    691   CA GLY A  92       6.561  13.019  33.538  3.00  1.00            
ATOM    692    C GLY A  92       6.300  12.839  34.996  3.00  1.00            
ATOM    693    O GLY A  92       5.263  13.264  35.502  3.00  1.00            
ATOM    694    N GLY A  93       7.227  12.194  35.717  3.00  1.00            
ATOM    695   CA GLY A  93       7.063  12.123  37.139  3.00  1.00            
ATOM    696    C GLY A  93       7.307  13.478  37.741  3.00  1.00            
ATOM    697    O GLY A  93       6.618  13.885  38.675  3.00  1.00            
ATOM    698    N ILE A  94       8.308  14.206  37.205  4.00  1.00            
ATOM    699   CA ILE A  94       8.766  15.463  37.734  4.00  1.00            
ATOM    700   CB ILE A  94       9.890  16.080  36.943  4.00  1.00            
ATOM    701  CG1 ILE A  94       9.521  16.332  35.471  4.00  1.00            
ATOM    702  CG2 ILE A  94      11.076  15.118  37.076  4.00  1.00            
ATOM    703  CD1 ILE A  94       9.522  15.045  34.643  4.00  1.00            
ATOM    704    C ILE A  94       7.654  16.467  37.879  4.00  1.00            
ATOM    705    O ILE A  94       6.770  16.596  37.036  4.00  1.00            
ATOM    706    N SER A  95       7.681  17.186  39.024  4.00  1.00            
ATOM    707   CA SER A  95       6.720  18.175  39.443  4.00  1.00            
ATOM    708   CB SER A  95       7.035  18.702  40.855  4.00  1.00            
ATOM    709   OG SER A  95       8.346  19.253  40.885  4.00  1.00            
ATOM    710    C SER A  95       6.650  19.365  38.542  4.00  1.00            
ATOM    711    O SER A  95       5.627  19.602  37.907  4.00  1.00            
ATOM    712    N ASP A  96       7.743  20.142  38.441  4.00  1.00            
ATOM    713   CA ASP A  96       7.678  21.365  37.689  4.00  1.00            
ATOM    714   CB ASP A  96       7.182  21.161  36.248  4.00  1.00            
ATOM    715   CG ASP A  96       8.255  20.337  35.539  4.00  1.00            
ATOM    716  OD1 ASP A  96       8.698  19.316  36.132  4.00  1.00            
ATOM    717  OD2 ASP A  96       8.643  20.710  34.400  4.00  1.00            
ATOM    718    C ASP A  96       6.781  22.287  38.444  4.00  1.00            
ATOM    719    O ASP A  96       5.584  22.044  38.588  4.00  1.00            
ATOM    720    N THR A  97       7.363  23.378  38.976  4.00  1.00            
ATOM    721   CA THR A  97       6.580  24.259  39.786  4.00  1.00            
ATOM    722   CB THR A  97       7.029  24.273  41.213  4.00  1.00            
ATOM    723  OG1 THR A  97       8.369  24.740  41.294  4.00  1.00            
ATOM    724  CG2 THR A  97       6.938  22.843  41.771  4.00  1.00            
ATOM    725    C THR A  97       6.699  25.653  39.295  4.00  1.00            
ATOM    726    O THR A  97       7.721  26.069  38.752  4.00  1.00            
ATOM    727    N ASN A  98       5.598  26.398  39.471  4.00  1.00            
ATOM    728   CA ASN A  98       5.548  27.787  39.155  4.00  1.00            
ATOM    729   CB ASN A  98       6.406  28.653  40.095  4.00  1.00            
ATOM    730   CG ASN A  98       5.755  28.607  41.474  4.00  1.00            
ATOM    731  OD1 ASN A  98       4.538  28.744  41.596  4.00  1.00            
ATOM    732  ND2 ASN A  98       6.575  28.399  42.539  4.00  1.00            
ATOM    733    C ASN A  98       5.981  27.992  37.740  4.00  1.00            
ATOM    734    O ASN A  98       6.490  29.055  37.389  4.00  1.00            
ATOM    735    N GLN A  99       5.758  26.986  36.876  4.00  1.00            
ATOM    736   CA GLN A  99       6.105  27.133  35.492  4.00  1.00            
ATOM    737   CB GLN A  99       5.999  25.810  34.705  4.00  1.00            
ATOM    738   CG GLN A  99       6.348  25.919  33.217  4.00  1.00            
ATOM    739   CD GLN A  99       7.861  25.904  33.043  4.00  1.00            
ATOM    740  OE1 GLN A  99       8.541  24.971  33.470  4.00  1.00            
ATOM    741  NE2 GLN A  99       8.404  26.965  32.386  4.00  1.00            
ATOM    742    C GLN A  99       5.096  28.080  34.929  4.00  1.00            
ATOM    743    O GLN A  99       3.983  28.183  35.443  4.00  1.00            
ATOM    744    N ILE A 100       5.457  28.814  33.861  4.00  1.00            
ATOM    745   CA ILE A 100       4.527  29.766  33.330  4.00  1.00            
ATOM    746   CB ILE A 100       5.156  31.091  33.064  4.00  1.00            
ATOM    747  CG1 ILE A 100       5.810  31.653  34.335  4.00  1.00            
ATOM    748  CG2 ILE A 100       4.036  31.989  32.569  4.00  1.00            
ATOM    749  CD1 ILE A 100       6.685  32.877  34.072  4.00  1.00            
ATOM    750    C ILE A 100       3.998  29.208  32.044  4.00  1.00            
ATOM    751    O ILE A 100       4.774  28.842  31.164  4.00  1.00            
ATOM    752    N PHE A 101       2.655  29.095  31.910  4.00  1.00            
ATOM    753   CA PHE A 101       2.123  28.562  30.687  4.00  1.00            
ATOM    754   CB PHE A 101       1.463  27.172  30.800  4.00  1.00            
ATOM    755   CG PHE A 101       0.142  27.270  31.483  4.00  1.00            
ATOM    756  CD1 PHE A 101       0.038  27.347  32.853  4.00  1.00            
ATOM    757  CD2 PHE A 101      -1.009  27.269  30.728  4.00  1.00            
ATOM    758  CE1 PHE A 101      -1.197  27.428  33.451  4.00  1.00            
ATOM    759  CE2 PHE A 101      -2.245  27.351  31.321  4.00  1.00            
ATOM    760   CZ PHE A 101      -2.340  27.433  32.688  4.00  1.00            
ATOM    761    C PHE A 101       1.106  29.515  30.168  4.00  1.00            
ATOM    762    O PHE A 101       0.720  30.471  30.842  4.00  1.00            
ATOM    763    N GLY A 102       0.660  29.283  28.922  4.00  1.00            
ATOM    764   CA GLY A 102      -0.261  30.200  28.331  4.00  1.00            
ATOM    765    C GLY A 102      -1.608  29.565  28.250  4.00  1.00            
ATOM    766    O GLY A 102      -1.749  28.347  28.151  4.00  1.00            
ATOM    767    N LEU A 103      -2.635  30.428  28.296  4.00  1.00            
ATOM    768   CA LEU A 103      -4.016  30.074  28.192  4.00  1.00            
ATOM    769   CB LEU A 103      -4.893  30.989  29.069  4.00  1.00            
ATOM    770   CG LEU A 103      -4.626  30.905  30.585  4.00  1.00            
ATOM    771  CD1 LEU A 103      -5.004  29.528  31.147  4.00  1.00            
ATOM    772  CD2 LEU A 103      -3.188  31.321  30.932  4.00  1.00            
ATOM    773    C LEU A 103      -4.355  30.438  26.768  4.00  1.00            
ATOM    774    O LEU A 103      -3.614  31.200  26.148  4.00  1.00            
ATOM    775    N SER A 104      -5.456  29.911  26.182  4.00  1.00            
ATOM    776   CA SER A 104      -5.732  30.270  24.810  4.00  1.00            
ATOM    777   CB SER A 104      -5.806  29.046  23.887  4.00  1.00            
ATOM    778   OG SER A 104      -6.080  29.448  22.553  4.00  1.00            
ATOM    779    C SER A 104      -7.076  30.924  24.716  4.00  1.00            
ATOM    780    O SER A 104      -8.103  30.271  24.900  4.00  1.00            
ATOM    781    N GLU A 105      -7.105  32.248  24.451  4.00  1.00            
ATOM    782   CA GLU A 105      -8.369  32.875  24.184  4.00  1.00            
ATOM    783   CB GLU A 105      -8.315  34.410  24.096  4.00  1.00            
ATOM    784   CG GLU A 105      -9.696  35.009  23.811  4.00  1.00            
ATOM    785   CD GLU A 105      -9.546  36.491  23.496  4.00  1.00            
ATOM    786  OE1 GLU A 105      -8.850  37.205  24.266  4.00  1.00            
ATOM    787  OE2 GLU A 105     -10.129  36.927  22.469  4.00  1.00            
ATOM    788    C GLU A 105      -8.783  32.397  22.833  4.00  1.00            
ATOM    789    O GLU A 105      -9.922  31.979  22.632  4.00  1.00            
ATOM    790    N THR A 106      -7.837  32.416  21.866  4.00  1.00            
ATOM    791   CA THR A 106      -8.236  32.039  20.545  4.00  1.00            
ATOM    792   CB THR A 106      -8.381  33.184  19.585  4.00  1.00            
ATOM    793  OG1 THR A 106      -9.110  32.769  18.439  4.00  1.00            
ATOM    794  CG2 THR A 106      -6.973  33.627  19.152  4.00  1.00            
ATOM    795    C THR A 106      -7.242  31.133  19.915  4.00  1.00            
ATOM    796    O THR A 106      -6.034  31.236  20.124  4.00  1.00            
ATOM    797    N GLU A 107      -7.781  30.182  19.136  1.00  1.00            
ATOM    798   CA GLU A 107      -7.004  29.341  18.290  1.00  1.00            
ATOM    799   CB GLU A 107      -6.680  27.972  18.914  1.00  1.00            
ATOM    800   CG GLU A 107      -5.616  28.090  20.011  1.00  1.00            
ATOM    801   CD GLU A 107      -5.576  26.808  20.831  1.00  1.00            
ATOM    802  OE1 GLU A 107      -6.343  26.726  21.828  1.00  1.00            
ATOM    803  OE2 GLU A 107      -4.774  25.901  20.486  1.00  1.00            
ATOM    804    C GLU A 107      -7.876  29.162  17.077  1.00  1.00            
ATOM    805    O GLU A 107      -8.834  28.391  17.061  1.00  1.00            
ATOM    806    N PRO A 108      -7.544  29.931  16.076  1.00  1.00            
ATOM    807   CA PRO A 108      -8.334  30.080  14.874  1.00  1.00            
ATOM    808   CD PRO A 108      -6.683  31.077  16.309  1.00  1.00            
ATOM    809   CB PRO A 108      -7.945  31.445  14.291  1.00  1.00            
ATOM    810   CG PRO A 108      -6.602  31.788  14.953  1.00  1.00            
ATOM    811    C PRO A 108      -8.422  29.048  13.796  1.00  1.00            
ATOM    812    O PRO A 108      -9.339  29.163  12.984  1.00  1.00            
ATOM    813    N GLY A 109      -7.536  28.045  13.711  1.00  1.00            
ATOM    814   CA GLY A 109      -7.645  27.292  12.494  1.00  1.00            
ATOM    815    C GLY A 109      -8.251  25.950  12.711  1.00  1.00            
ATOM    816    O GLY A 109      -8.312  25.425  13.822  1.00  1.00            
ATOM    817    N SER A 110      -8.710  25.376  11.583  2.00  1.00            
ATOM    818   CA SER A 110      -9.340  24.097  11.479  2.00  1.00            
ATOM    819   CB SER A 110     -10.023  23.872  10.117  2.00  1.00            
ATOM    820   OG SER A 110     -11.070  24.812   9.922  2.00  1.00            
ATOM    821    C SER A 110      -8.309  23.027  11.626  2.00  1.00            
ATOM    822    O SER A 110      -8.665  21.856  11.582  2.00  1.00            
ATOM    823    N PHE A 111      -7.009  23.390  11.679  2.00  1.00            
ATOM    824   CA PHE A 111      -5.947  22.428  11.846  2.00  1.00            
ATOM    825   CB PHE A 111      -4.564  22.954  11.434  2.00  1.00            
ATOM    826   CG PHE A 111      -4.605  23.032   9.948  2.00  1.00            
ATOM    827  CD1 PHE A 111      -5.114  24.149   9.327  2.00  1.00            
ATOM    828  CD2 PHE A 111      -4.155  21.983   9.179  2.00  1.00            
ATOM    829  CE1 PHE A 111      -5.159  24.219   7.956  2.00  1.00            
ATOM    830  CE2 PHE A 111      -4.198  22.047   7.807  2.00  1.00            
ATOM    831   CZ PHE A 111      -4.702  23.169   7.195  2.00  1.00            
ATOM    832    C PHE A 111      -5.871  21.890  13.245  2.00  1.00            
ATOM    833    O PHE A 111      -5.611  20.703  13.433  2.00  1.00            
ATOM    834    N LEU A 112      -6.062  22.743  14.273  2.00  1.00            
ATOM    835   CA LEU A 112      -5.957  22.245  15.620  2.00  1.00            
ATOM    836   CB LEU A 112      -6.159  23.349  16.670  2.00  1.00            
ATOM    837   CG LEU A 112      -5.109  24.472  16.591  2.00  1.00            
ATOM    838  CD1 LEU A 112      -5.215  25.252  15.269  2.00  1.00            
ATOM    839  CD2 LEU A 112      -5.174  25.377  17.828  2.00  1.00            
ATOM    840    C LEU A 112      -7.046  21.233  15.808  2.00  1.00            
ATOM    841    O LEU A 112      -6.800  20.103  16.227  2.00  1.00            
ATOM    842    N TYR A 113      -8.287  21.625  15.456  2.00  1.00            
ATOM    843   CA TYR A 113      -9.400  20.719  15.396  2.00  1.00            
ATOM    844   CB TYR A 113     -10.715  21.446  15.031  2.00  1.00            
ATOM    845   CG TYR A 113     -11.905  20.568  15.241  2.00  1.00            
ATOM    846  CD1 TYR A 113     -12.475  20.436  16.490  2.00  1.00            
ATOM    847  CD2 TYR A 113     -12.470  19.895  14.184  2.00  1.00            
ATOM    848  CE1 TYR A 113     -13.577  19.634  16.684  2.00  1.00            
ATOM    849  CE2 TYR A 113     -13.571  19.092  14.370  2.00  1.00            
ATOM    850   CZ TYR A 113     -14.125  18.959  15.621  2.00  1.00            
ATOM    851   OH TYR A 113     -15.256  18.134  15.809  2.00  1.00            
ATOM    852    C TYR A 113      -8.932  19.868  14.249  2.00  1.00            
ATOM    853    O TYR A 113      -8.111  20.328  13.470  2.00  1.00            
ATOM    854    N TYR A 114      -9.333  18.600  14.104  2.00  1.00            
ATOM    855   CA TYR A 114      -8.736  17.846  13.028  2.00  1.00            
ATOM    856   CB TYR A 114      -8.867  18.481  11.617  2.00  1.00            
ATOM    857   CG TYR A 114     -10.301  18.484  11.183  2.00  1.00            
ATOM    858  CD1 TYR A 114     -11.161  19.495  11.551  2.00  1.00            
ATOM    859  CD2 TYR A 114     -10.789  17.466  10.395  2.00  1.00            
ATOM    860  CE1 TYR A 114     -12.475  19.489  11.139  2.00  1.00            
ATOM    861  CE2 TYR A 114     -12.100  17.453   9.979  2.00  1.00            
ATOM    862   CZ TYR A 114     -12.948  18.468  10.349  2.00  1.00            
ATOM    863   OH TYR A 114     -14.293  18.455   9.921  2.00  1.00            
ATOM    864    C TYR A 114      -7.313  17.598  13.362  2.00  1.00            
ATOM    865    O TYR A 114      -6.501  17.276  12.496  2.00  1.00            
ATOM    866    N ALA A 115      -6.989  17.741  14.661  1.00  1.00            
ATOM    867   CA ALA A 115      -5.708  17.372  15.184  1.00  1.00            
ATOM    868   CB ALA A 115      -4.699  18.525  15.233  1.00  1.00            
ATOM    869    C ALA A 115      -6.011  16.965  16.584  1.00  1.00            
ATOM    870    O ALA A 115      -6.703  17.676  17.311  1.00  1.00            
ATOM    871    N PRO A 116      -5.535  15.824  16.971  1.00  1.00            
ATOM    872   CA PRO A 116      -5.806  15.390  18.310  1.00  1.00            
ATOM    873   CD PRO A 116      -5.485  14.706  16.041  1.00  1.00            
ATOM    874   CB PRO A 116      -5.542  13.887  18.327  1.00  1.00            
ATOM    875   CG PRO A 116      -5.821  13.459  16.876  1.00  1.00            
ATOM    876    C PRO A 116      -5.062  16.143  19.375  1.00  1.00            
ATOM    877    O PRO A 116      -5.479  16.082  20.530  1.00  1.00            
ATOM    878    N PHE A 117      -3.971  16.854  19.035  1.00  1.00            
ATOM    879   CA PHE A 117      -3.162  17.442  20.071  1.00  1.00            
ATOM    880   CB PHE A 117      -1.759  17.854  19.599  1.00  1.00            
ATOM    881   CG PHE A 117      -1.899  18.964  18.617  1.00  1.00            
ATOM    882  CD1 PHE A 117      -2.133  18.699  17.288  1.00  1.00            
ATOM    883  CD2 PHE A 117      -1.806  20.273  19.028  1.00  1.00            
ATOM    884  CE1 PHE A 117      -2.262  19.726  16.383  1.00  1.00            
ATOM    885  CE2 PHE A 117      -1.936  21.304  18.128  1.00  1.00            
ATOM    886   CZ PHE A 117      -2.164  21.032  16.801  1.00  1.00            
ATOM    887    C PHE A 117      -3.813  18.640  20.660  1.00  1.00            
ATOM    888    O PHE A 117      -4.297  19.533  19.966  1.00  1.00            
ATOM    889    N ASP A 118      -3.837  18.650  22.002  1.00  1.00            
ATOM    890   CA ASP A 118      -4.416  19.694  22.784  1.00  1.00            
ATOM    891   CB ASP A 118      -4.544  19.256  24.244  1.00  1.00            
ATOM    892   CG ASP A 118      -5.616  18.181  24.281  1.00  1.00            
ATOM    893  OD1 ASP A 118      -6.358  18.062  23.271  1.00  1.00            
ATOM    894  OD2 ASP A 118      -5.710  17.463  25.312  1.00  1.00            
ATOM    895    C ASP A 118      -3.621  20.951  22.707  1.00  1.00            
ATOM    896    O ASP A 118      -4.169  22.029  22.487  1.00  1.00            
ATOM    897    N GLY A 119      -2.291  20.849  22.859  4.00  1.00            
ATOM    898   CA GLY A 119      -1.520  22.054  22.857  4.00  1.00            
ATOM    899    C GLY A 119      -0.094  21.669  22.643  4.00  1.00            
ATOM    900    O GLY A 119       0.237  20.485  22.590  4.00  1.00            
ATOM    901    N ILE A 120       0.800  22.671  22.536  4.00  1.00            
ATOM    902   CA ILE A 120       2.169  22.353  22.259  4.00  1.00            
ATOM    903   CB ILE A 120       2.729  23.018  21.026  4.00  1.00            
ATOM    904  CG1 ILE A 120       2.110  22.450  19.737  4.00  1.00            
ATOM    905  CG2 ILE A 120       4.260  22.888  21.078  4.00  1.00            
ATOM    906  CD1 ILE A 120       0.646  22.826  19.520  4.00  1.00            
ATOM    907    C ILE A 120       3.078  22.745  23.388  4.00  1.00            
ATOM    908    O ILE A 120       2.933  23.805  23.993  4.00  1.00            
ATOM    909    N LEU A 121       4.041  21.846  23.697  4.00  1.00            
ATOM    910   CA LEU A 121       5.093  22.042  24.662  4.00  1.00            
ATOM    911   CB LEU A 121       5.309  20.780  25.524  4.00  1.00            
ATOM    912   CG LEU A 121       6.362  20.899  26.639  4.00  1.00            
ATOM    913  CD1 LEU A 121       5.917  21.901  27.715  4.00  1.00            
ATOM    914  CD2 LEU A 121       6.710  19.518  27.224  4.00  1.00            
ATOM    915    C LEU A 121       6.305  22.246  23.785  4.00  1.00            
ATOM    916    O LEU A 121       6.502  21.485  22.838  4.00  1.00            
ATOM    917    N GLY A 122       7.149  23.272  24.050  4.00  1.00            
ATOM    918   CA GLY A 122       8.242  23.542  23.142  4.00  1.00            
ATOM    919    C GLY A 122       9.554  23.325  23.828  4.00  1.00            
ATOM    920    O GLY A 122       9.696  23.586  25.022  4.00  1.00            
ATOM    921    N LEU A 123      10.567  22.844  23.071  1.00  1.00            
ATOM    922   CA LEU A 123      11.832  22.592  23.698  1.00  1.00            
ATOM    923   CB LEU A 123      12.227  21.106  23.668  1.00  1.00            
ATOM    924   CG LEU A 123      11.281  20.182  24.458  1.00  1.00            
ATOM    925  CD1 LEU A 123      11.290  20.537  25.953  1.00  1.00            
ATOM    926  CD2 LEU A 123       9.872  20.146  23.846  1.00  1.00            
ATOM    927    C LEU A 123      12.922  23.306  22.994  1.00  1.00            
ATOM    928    O LEU A 123      14.043  22.808  22.908  1.00  1.00            
ATOM    929    N ALA A 124      12.640  24.498  22.468  1.00  1.00            
ATOM    930   CA ALA A 124      13.739  25.237  21.945  1.00  1.00            
ATOM    931   CB ALA A 124      13.396  26.067  20.698  1.00  1.00            
ATOM    932    C ALA A 124      14.041  26.181  23.051  1.00  1.00            
ATOM    933    O ALA A 124      13.213  26.422  23.929  1.00  1.00            
ATOM    934    N TYR A 125      15.249  26.739  23.035  1.00  1.00            
ATOM    935   CA TYR A 125      15.698  27.579  24.092  1.00  1.00            
ATOM    936   CB TYR A 125      17.211  27.842  24.032  1.00  1.00            
ATOM    937   CG TYR A 125      17.858  26.576  24.421  1.00  1.00            
ATOM    938  CD1 TYR A 125      17.783  25.480  23.598  1.00  1.00            
ATOM    939  CD2 TYR A 125      18.556  26.503  25.601  1.00  1.00            
ATOM    940  CE1 TYR A 125      18.378  24.302  23.968  1.00  1.00            
ATOM    941  CE2 TYR A 125      19.153  25.328  25.976  1.00  1.00            
ATOM    942   CZ TYR A 125      19.058  24.230  25.157  1.00  1.00            
ATOM    943   OH TYR A 125      19.663  23.020  25.537  1.00  1.00            
ATOM    944    C TYR A 125      15.094  28.935  24.046  1.00  1.00            
ATOM    945    O TYR A 125      14.767  29.464  22.983  1.00  1.00            
ATOM    946    N PRO A 126      14.928  29.470  25.235  2.00  1.00            
ATOM    947   CA PRO A 126      14.379  30.782  25.403  2.00  1.00            
ATOM    948   CD PRO A 126      15.732  29.074  26.380  2.00  1.00            
ATOM    949   CB PRO A 126      14.541  31.129  26.876  2.00  1.00            
ATOM    950   CG PRO A 126      15.791  30.327  27.275  2.00  1.00            
ATOM    951    C PRO A 126      15.158  31.683  24.521  2.00  1.00            
ATOM    952    O PRO A 126      16.355  31.879  24.730  2.00  1.00            
ATOM    953    N SER A 127      14.456  32.220  23.524  2.00  1.00            
ATOM    954   CA SER A 127      14.957  33.079  22.508  2.00  1.00            
ATOM    955   CB SER A 127      16.086  32.448  21.663  2.00  1.00            
ATOM    956   OG SER A 127      15.670  31.241  21.040  2.00  1.00            
ATOM    957    C SER A 127      13.727  33.292  21.688  2.00  1.00            
ATOM    958    O SER A 127      13.248  34.412  21.510  2.00  1.00            
ATOM    959    N ILE A 128      13.190  32.167  21.185  2.00  1.00            
ATOM    960   CA ILE A 128      11.994  32.082  20.411  2.00  1.00            
ATOM    961   CB ILE A 128      11.837  30.771  19.695  2.00  1.00            
ATOM    962  CG1 ILE A 128      11.767  29.581  20.657  2.00  1.00            
ATOM    963  CG2 ILE A 128      12.993  30.673  18.689  2.00  1.00            
ATOM    964  CD1 ILE A 128      11.555  28.262  19.919  2.00  1.00            
ATOM    965    C ILE A 128      10.776  32.393  21.232  2.00  1.00            
ATOM    966    O ILE A 128       9.827  32.943  20.673  2.00  1.00            
ATOM    967    N SER A 129      10.777  32.036  22.549  1.00  1.00            
ATOM    968   CA SER A 129       9.670  32.185  23.479  1.00  1.00            
ATOM    969   CB SER A 129      10.113  32.233  24.949  1.00  1.00            
ATOM    970   OG SER A 129       8.976  32.364  25.788  1.00  1.00            
ATOM    971    C SER A 129       8.972  33.482  23.184  1.00  1.00            
ATOM    972    O SER A 129       9.605  34.529  23.060  1.00  1.00            
ATOM    973    N ALA A 130       7.631  33.428  23.036  2.00  1.00            
ATOM    974   CA ALA A 130       6.939  34.570  22.512  2.00  1.00            
ATOM    975   CB ALA A 130       5.434  34.315  22.317  2.00  1.00            
ATOM    976    C ALA A 130       7.073  35.800  23.370  2.00  1.00            
ATOM    977    O ALA A 130       7.636  36.801  22.927  2.00  1.00            
ATOM    978    N SER A 131       6.605  35.751  24.634  2.00  1.00            
ATOM    979   CA SER A 131       6.640  36.911  25.491  2.00  1.00            
ATOM    980   CB SER A 131       5.630  36.866  26.649  2.00  1.00            
ATOM    981   OG SER A 131       5.780  38.025  27.459  2.00  1.00            
ATOM    982    C SER A 131       7.984  37.032  26.125  2.00  1.00            
ATOM    983    O SER A 131       8.350  38.101  26.612  2.00  1.00            
ATOM    984    N GLY A 132       8.772  35.943  26.113  2.00  1.00            
ATOM    985   CA GLY A 132       9.991  35.962  26.863  2.00  1.00            
ATOM    986    C GLY A 132       9.739  35.144  28.095  2.00  1.00            
ATOM    987    O GLY A 132      10.567  35.096  29.002  2.00  1.00            
ATOM    988    N ALA A 133       8.566  34.475  28.141  1.00  1.00            
ATOM    989   CA ALA A 133       8.182  33.612  29.227  1.00  1.00            
ATOM    990   CB ALA A 133       6.747  33.074  29.103  1.00  1.00            
ATOM    991    C ALA A 133       9.128  32.442  29.191  1.00  1.00            
ATOM    992    O ALA A 133       9.841  32.253  28.209  1.00  1.00            
ATOM    993    N THR A 134       9.199  31.639  30.274  1.00  1.00            
ATOM    994   CA THR A 134      10.154  30.559  30.290  1.00  1.00            
ATOM    995   CB THR A 134      10.882  30.429  31.594  1.00  1.00            
ATOM    996  OG1 THR A 134      11.937  29.487  31.473  1.00  1.00            
ATOM    997  CG2 THR A 134       9.886  29.988  32.680  1.00  1.00            
ATOM    998    C THR A 134       9.476  29.258  30.012  1.00  1.00            
ATOM    999    O THR A 134       8.377  28.961  30.479  1.00  1.00            
ATOM   1000    N PRO A 135      10.166  28.500  29.205  1.00  1.00            
ATOM   1001   CA PRO A 135       9.723  27.197  28.796  1.00  1.00            
ATOM   1002   CD PRO A 135      11.042  29.104  28.218  1.00  1.00            
ATOM   1003   CB PRO A 135      10.401  26.907  27.455  1.00  1.00            
ATOM   1004   CG PRO A 135      11.552  27.923  27.379  1.00  1.00            
ATOM   1005    C PRO A 135       9.965  26.119  29.803  1.00  1.00            
ATOM   1006    O PRO A 135      10.724  26.342  30.744  1.00  1.00            
ATOM   1007    N VAL A 136       9.321  24.941  29.620  2.00  1.00            
ATOM   1008   CA VAL A 136       9.537  23.824  30.498  2.00  1.00            
ATOM   1009   CB VAL A 136       8.424  22.820  30.505  2.00  1.00            
ATOM   1010  CG1 VAL A 136       8.884  21.596  31.315  2.00  1.00            
ATOM   1011  CG2 VAL A 136       7.168  23.495  31.077  2.00  1.00            
ATOM   1012    C VAL A 136      10.746  23.124  30.004  2.00  1.00            
ATOM   1013    O VAL A 136      10.710  22.434  28.986  2.00  1.00            
ATOM   1014    N PHE A 137      11.849  23.299  30.749  2.00  1.00            
ATOM   1015   CA PHE A 137      13.115  22.773  30.360  2.00  1.00            
ATOM   1016   CB PHE A 137      13.390  22.962  28.857  2.00  1.00            
ATOM   1017   CG PHE A 137      14.715  22.381  28.514  2.00  1.00            
ATOM   1018  CD1 PHE A 137      14.879  21.018  28.455  2.00  1.00            
ATOM   1019  CD2 PHE A 137      15.782  23.199  28.222  2.00  1.00            
ATOM   1020  CE1 PHE A 137      16.100  20.480  28.130  2.00  1.00            
ATOM   1021  CE2 PHE A 137      17.005  22.666  27.895  2.00  1.00            
ATOM   1022   CZ PHE A 137      17.166  21.302  27.850  2.00  1.00            
ATOM   1023    C PHE A 137      14.050  23.646  31.090  2.00  1.00            
ATOM   1024    O PHE A 137      14.766  23.243  32.006  2.00  1.00            
ATOM   1025    N ASP A 138      14.020  24.914  30.667  2.00  1.00            
ATOM   1026   CA ASP A 138      14.838  25.893  31.273  2.00  1.00            
ATOM   1027   CB ASP A 138      14.599  27.292  30.681  2.00  1.00            
ATOM   1028   CG ASP A 138      15.742  28.194  31.118  2.00  1.00            
ATOM   1029  OD1 ASP A 138      16.330  27.933  32.200  2.00  1.00            
ATOM   1030  OD2 ASP A 138      16.048  29.154  30.363  2.00  1.00            
ATOM   1031    C ASP A 138      14.460  25.920  32.713  2.00  1.00            
ATOM   1032    O ASP A 138      15.317  26.002  33.591  2.00  1.00            
ATOM   1033    N ASN A 139      13.151  25.819  32.992  2.00  1.00            
ATOM   1034   CA ASN A 139      12.679  25.895  34.341  2.00  1.00            
ATOM   1035   CB ASN A 139      11.143  25.876  34.443  2.00  1.00            
ATOM   1036   CG ASN A 139      10.742  26.254  35.866  2.00  1.00            
ATOM   1037  OD1 ASN A 139      11.264  25.716  36.842  2.00  1.00            
ATOM   1038  ND2 ASN A 139       9.793  27.220  35.993  2.00  1.00            
ATOM   1039    C ASN A 139      13.193  24.758  35.148  2.00  1.00            
ATOM   1040    O ASN A 139      13.632  24.955  36.280  2.00  1.00            
ATOM   1041    N LEU A 140      13.160  23.535  34.592  2.00  1.00            
ATOM   1042   CA LEU A 140      13.630  22.435  35.373  2.00  1.00            
ATOM   1043   CB LEU A 140      13.522  21.063  34.678  2.00  1.00            
ATOM   1044   CG LEU A 140      12.069  20.590  34.472  2.00  1.00            
ATOM   1045  CD1 LEU A 140      12.015  19.164  33.900  2.00  1.00            
ATOM   1046  CD2 LEU A 140      11.242  20.740  35.757  2.00  1.00            
ATOM   1047    C LEU A 140      15.057  22.704  35.649  2.00  1.00            
ATOM   1048    O LEU A 140      15.560  22.449  36.742  2.00  1.00            
ATOM   1049    N TRP A 141      15.744  23.265  34.646  2.00  1.00            
ATOM   1050   CA TRP A 141      17.118  23.548  34.857  2.00  1.00            
ATOM   1051   CB TRP A 141      17.821  24.240  33.677  2.00  1.00            
ATOM   1052   CG TRP A 141      19.235  24.636  34.033  2.00  1.00            
ATOM   1053  CD2 TRP A 141      19.693  25.974  34.304  2.00  1.00            
ATOM   1054  CD1 TRP A 141      20.322  23.829  34.177  2.00  1.00            
ATOM   1055  NE1 TRP A 141      21.423  24.570  34.521  2.00  1.00            
ATOM   1056  CE2 TRP A 141      21.053  25.893  34.603  2.00  1.00            
ATOM   1057  CE3 TRP A 141      19.037  27.173  34.309  2.00  1.00            
ATOM   1058  CZ2 TRP A 141      21.781  27.005  34.911  2.00  1.00            
ATOM   1059  CZ3 TRP A 141      19.777  28.294  34.617  2.00  1.00            
ATOM   1060  CH2 TRP A 141      21.122  28.213  34.912  2.00  1.00            
ATOM   1061    C TRP A 141      17.242  24.516  35.977  2.00  1.00            
ATOM   1062    O TRP A 141      18.020  24.314  36.908  2.00  1.00            
ATOM   1063    N ASP A 142      16.441  25.590  35.920  2.00  1.00            
ATOM   1064   CA ASP A 142      16.640  26.651  36.849  2.00  1.00            
ATOM   1065   CB ASP A 142      15.729  27.863  36.584  2.00  1.00            
ATOM   1066   CG ASP A 142      16.437  29.092  37.134  2.00  1.00            
ATOM   1067  OD1 ASP A 142      17.593  28.934  37.610  2.00  1.00            
ATOM   1068  OD2 ASP A 142      15.843  30.202  37.072  2.00  1.00            
ATOM   1069    C ASP A 142      16.408  26.169  38.244  2.00  1.00            
ATOM   1070    O ASP A 142      17.220  26.417  39.135  2.00  1.00            
ATOM   1071    N GLN A 143      15.299  25.444  38.474  3.00  1.00            
ATOM   1072   CA GLN A 143      15.001  24.985  39.800  3.00  1.00            
ATOM   1073   CB GLN A 143      13.598  24.372  39.953  3.00  1.00            
ATOM   1074   CG GLN A 143      13.273  23.986  41.400  3.00  1.00            
ATOM   1075   CD GLN A 143      13.192  25.265  42.229  3.00  1.00            
ATOM   1076  OE1 GLN A 143      13.884  25.414  43.235  3.00  1.00            
ATOM   1077  NE2 GLN A 143      12.319  26.214  41.799  3.00  1.00            
ATOM   1078    C GLN A 143      16.007  23.952  40.203  3.00  1.00            
ATOM   1079    O GLN A 143      16.395  23.891  41.369  3.00  1.00            
ATOM   1080    N GLY A 144      16.473  23.118  39.250  3.00  1.00            
ATOM   1081   CA GLY A 144      17.434  22.109  39.606  3.00  1.00            
ATOM   1082    C GLY A 144      16.767  20.778  39.775  3.00  1.00            
ATOM   1083    O GLY A 144      17.312  19.880  40.416  3.00  1.00            
ATOM   1084    N LEU A 145      15.555  20.618  39.218  1.00  1.00            
ATOM   1085   CA LEU A 145      14.858  19.362  39.270  1.00  1.00            
ATOM   1086   CB LEU A 145      13.448  19.491  38.662  1.00  1.00            
ATOM   1087   CG LEU A 145      12.599  18.206  38.658  1.00  1.00            
ATOM   1088  CD1 LEU A 145      13.104  17.180  37.632  1.00  1.00            
ATOM   1089  CD2 LEU A 145      12.471  17.630  40.074  1.00  1.00            
ATOM   1090    C LEU A 145      15.662  18.356  38.493  1.00  1.00            
ATOM   1091    O LEU A 145      15.815  17.215  38.928  1.00  1.00            
ATOM   1092    N VAL A 146      16.218  18.752  37.324  1.00  1.00            
ATOM   1093   CA VAL A 146      16.976  17.827  36.520  1.00  1.00            
ATOM   1094   CB VAL A 146      16.869  18.074  35.047  1.00  1.00            
ATOM   1095  CG1 VAL A 146      15.403  17.866  34.629  1.00  1.00            
ATOM   1096  CG2 VAL A 146      17.416  19.479  34.748  1.00  1.00            
ATOM   1097    C VAL A 146      18.420  17.937  36.898  1.00  1.00            
ATOM   1098    O VAL A 146      18.954  19.034  37.057  1.00  1.00            
ATOM   1099    N SER A 147      19.082  16.778  37.092  1.00  1.00            
ATOM   1100   CA SER A 147      20.475  16.762  37.437  1.00  1.00            
ATOM   1101   CB SER A 147      21.010  15.345  37.716  1.00  1.00            
ATOM   1102   OG SER A 147      20.310  14.743  38.794  1.00  1.00            
ATOM   1103    C SER A 147      21.255  17.267  36.268  1.00  1.00            
ATOM   1104    O SER A 147      22.037  18.210  36.382  1.00  1.00            
ATOM   1105    N GLN A 148      21.033  16.649  35.091  1.00  1.00            
ATOM   1106   CA GLN A 148      21.802  16.991  33.931  1.00  1.00            
ATOM   1107   CB GLN A 148      22.190  15.766  33.088  1.00  1.00            
ATOM   1108   CG GLN A 148      22.843  14.640  33.898  1.00  1.00            
ATOM   1109   CD GLN A 148      24.057  15.171  34.647  1.00  1.00            
ATOM   1110  OE1 GLN A 148      23.941  16.042  35.509  1.00  1.00            
ATOM   1111  NE2 GLN A 148      25.256  14.619  34.320  1.00  1.00            
ATOM   1112    C GLN A 148      20.950  17.859  33.071  1.00  1.00            
ATOM   1113    O GLN A 148      19.732  17.698  33.015  1.00  1.00            
ATOM   1114    N ASP A 149      21.585  18.823  32.381  1.00  1.00            
ATOM   1115   CA ASP A 149      20.843  19.685  31.515  1.00  1.00            
ATOM   1116   CB ASP A 149      21.549  21.023  31.266  1.00  1.00            
ATOM   1117   CG ASP A 149      21.624  21.703  32.616  1.00  1.00            
ATOM   1118  OD1 ASP A 149      20.905  21.228  33.535  1.00  1.00            
ATOM   1119  OD2 ASP A 149      22.399  22.687  32.758  1.00  1.00            
ATOM   1120    C ASP A 149      20.798  18.984  30.204  1.00  1.00            
ATOM   1121    O ASP A 149      21.470  19.376  29.252  1.00  1.00            
ATOM   1122    N LEU A 150      20.000  17.909  30.126  4.00  1.00            
ATOM   1123   CA LEU A 150      19.954  17.207  28.889  4.00  1.00            
ATOM   1124   CB LEU A 150      20.723  15.870  28.905  4.00  1.00            
ATOM   1125   CG LEU A 150      22.238  16.044  29.130  4.00  1.00            
ATOM   1126  CD1 LEU A 150      22.993  14.710  28.994  4.00  1.00            
ATOM   1127  CD2 LEU A 150      22.811  17.153  28.235  4.00  1.00            
ATOM   1128    C LEU A 150      18.520  16.899  28.571  4.00  1.00            
ATOM   1129    O LEU A 150      17.626  17.126  29.383  4.00  1.00            
ATOM   1130    N PHE A 151      18.272  16.397  27.343  4.00  1.00            
ATOM   1131   CA PHE A 151      16.943  16.112  26.866  4.00  1.00            
ATOM   1132   CB PHE A 151      16.494  17.353  26.071  4.00  1.00            
ATOM   1133   CG PHE A 151      15.078  17.343  25.625  4.00  1.00            
ATOM   1134  CD1 PHE A 151      14.731  16.822  24.400  4.00  1.00            
ATOM   1135  CD2 PHE A 151      14.100  17.889  26.424  4.00  1.00            
ATOM   1136  CE1 PHE A 151      13.420  16.833  23.986  4.00  1.00            
ATOM   1137  CE2 PHE A 151      12.789  17.900  26.013  4.00  1.00            
ATOM   1138   CZ PHE A 151      12.448  17.371  24.792  4.00  1.00            
ATOM   1139    C PHE A 151      17.130  14.977  25.884  4.00  1.00            
ATOM   1140    O PHE A 151      17.976  15.078  24.998  4.00  1.00            
ATOM   1141    N SER A 152      16.361  13.868  25.987  4.00  1.00            
ATOM   1142   CA SER A 152      16.534  12.787  25.041  4.00  1.00            
ATOM   1143   CB SER A 152      16.888  11.439  25.693  4.00  1.00            
ATOM   1144   OG SER A 152      18.181  11.494  26.278  4.00  1.00            
ATOM   1145    C SER A 152      15.231  12.600  24.362  4.00  1.00            
ATOM   1146    O SER A 152      14.188  12.552  25.008  4.00  1.00            
ATOM   1147    N VAL A 153      15.241  12.515  23.023  4.00  1.00            
ATOM   1148   CA VAL A 153      13.983  12.232  22.426  4.00  1.00            
ATOM   1149   CB VAL A 153      13.491  13.226  21.410  4.00  1.00            
ATOM   1150  CG1 VAL A 153      13.475  14.622  22.048  4.00  1.00            
ATOM   1151  CG2 VAL A 153      14.303  13.090  20.117  4.00  1.00            
ATOM   1152    C VAL A 153      14.153  10.942  21.707  4.00  1.00            
ATOM   1153    O VAL A 153      15.183  10.683  21.086  4.00  1.00            
ATOM   1154    N TYR A 154      13.151  10.062  21.833  4.00  1.00            
ATOM   1155   CA TYR A 154      13.156   8.833  21.110  4.00  1.00            
ATOM   1156   CB TYR A 154      13.231   7.589  22.014  4.00  1.00            
ATOM   1157   CG TYR A 154      12.834   6.407  21.196  4.00  1.00            
ATOM   1158  CD1 TYR A 154      13.712   5.822  20.313  4.00  1.00            
ATOM   1159  CD2 TYR A 154      11.568   5.880  21.323  4.00  1.00            
ATOM   1160  CE1 TYR A 154      13.325   4.731  19.571  4.00  1.00            
ATOM   1161  CE2 TYR A 154      11.175   4.790  20.585  4.00  1.00            
ATOM   1162   CZ TYR A 154      12.059   4.214  19.705  4.00  1.00            
ATOM   1163   OH TYR A 154      11.673   3.094  18.940  4.00  1.00            
ATOM   1164    C TYR A 154      11.841   8.784  20.450  4.00  1.00            
ATOM   1165    O TYR A 154      10.829   8.973  21.117  4.00  1.00            
ATOM   1166    N LEU A 155      11.821   8.580  19.124  1.00  1.00            
ATOM   1167   CA LEU A 155      10.561   8.387  18.484  1.00  1.00            
ATOM   1168   CB LEU A 155      10.220   9.312  17.297  1.00  1.00            
ATOM   1169   CG LEU A 155       9.787  10.738  17.699  1.00  1.00            
ATOM   1170  CD1 LEU A 155      10.968  11.591  18.188  1.00  1.00            
ATOM   1171  CD2 LEU A 155       8.951  11.400  16.590  1.00  1.00            
ATOM   1172    C LEU A 155      10.543   6.976  17.977  1.00  1.00            
ATOM   1173    O LEU A 155      11.591   6.345  17.857  1.00  1.00            
ATOM   1174    N SER A 156       9.337   6.434  17.693  1.00  1.00            
ATOM   1175   CA SER A 156       9.188   5.070  17.255  1.00  1.00            
ATOM   1176   CB SER A 156       8.103   4.311  18.048  1.00  1.00            
ATOM   1177   OG SER A 156       7.969   2.966  17.610  1.00  1.00            
ATOM   1178    C SER A 156       8.797   5.063  15.809  1.00  1.00            
ATOM   1179    O SER A 156       8.620   6.114  15.195  1.00  1.00            
ATOM   1180    N SER A 157       8.686   3.853  15.217  1.00  1.00            
ATOM   1181   CA SER A 157       8.318   3.745  13.839  1.00  1.00            
ATOM   1182   CB SER A 157       9.472   3.314  12.923  1.00  1.00            
ATOM   1183   OG SER A 157       9.812   1.961  13.180  1.00  1.00            
ATOM   1184    C SER A 157       7.239   2.723  13.693  1.00  1.00            
ATOM   1185    O SER A 157       7.038   1.870  14.556  1.00  1.00            
ATOM   1186    N ASN A 158       6.500   2.810  12.571  3.00  1.00            
ATOM   1187   CA ASN A 158       5.467   1.867  12.269  3.00  1.00            
ATOM   1188   CB ASN A 158       6.018   0.444  12.092  3.00  1.00            
ATOM   1189   CG ASN A 158       5.012  -0.375  11.300  3.00  1.00            
ATOM   1190  OD1 ASN A 158       3.803  -0.178  11.406  3.00  1.00            
ATOM   1191  ND2 ASN A 158       5.532  -1.323  10.475  3.00  1.00            
ATOM   1192    C ASN A 158       4.506   1.867  13.415  3.00  1.00            
ATOM   1193    O ASN A 158       3.929   0.838  13.764  3.00  1.00            
ATOM   1194    N ASP A 159       4.321   3.049  14.029  3.00  1.00            
ATOM   1195   CA ASP A 159       3.355   3.249  15.064  3.00  1.00            
ATOM   1196   CB ASP A 159       1.921   3.021  14.551  3.00  1.00            
ATOM   1197   CG ASP A 159       0.942   3.618  15.546  3.00  1.00            
ATOM   1198  OD1 ASP A 159       1.415   4.161  16.579  3.00  1.00            
ATOM   1199  OD2 ASP A 159      -0.289   3.540  15.287  3.00  1.00            
ATOM   1200    C ASP A 159       3.593   2.342  16.227  3.00  1.00            
ATOM   1201    O ASP A 159       2.648   1.942  16.907  3.00  1.00            
ATOM   1202    N ASP A 160       4.853   1.983  16.513  1.00  1.00            
ATOM   1203   CA ASP A 160       5.032   1.215  17.710  1.00  1.00            
ATOM   1204   CB ASP A 160       6.399   0.518  17.817  1.00  1.00            
ATOM   1205   CG ASP A 160       6.432  -0.617  16.810  1.00  1.00            
ATOM   1206  OD1 ASP A 160       5.333  -1.015  16.342  1.00  1.00            
ATOM   1207  OD2 ASP A 160       7.552  -1.103  16.498  1.00  1.00            
ATOM   1208    C ASP A 160       4.978   2.216  18.826  1.00  1.00            
ATOM   1209    O ASP A 160       5.453   3.341  18.675  1.00  1.00            
ATOM   1210    N SER A 161       4.393   1.837  19.980  1.00  1.00            
ATOM   1211   CA SER A 161       4.302   2.750  21.087  1.00  1.00            
ATOM   1212   CB SER A 161       3.194   2.400  22.098  1.00  1.00            
ATOM   1213   OG SER A 161       3.477   1.158  22.723  1.00  1.00            
ATOM   1214    C SER A 161       5.610   2.708  21.811  1.00  1.00            
ATOM   1215    O SER A 161       6.507   1.960  21.430  1.00  1.00            
ATOM   1216    N GLY A 162       5.757   3.531  22.870  1.00  1.00            
ATOM   1217   CA GLY A 162       6.971   3.503  23.633  1.00  1.00            
ATOM   1218    C GLY A 162       7.825   4.685  23.324  1.00  1.00            
ATOM   1219    O GLY A 162       8.860   4.885  23.958  1.00  1.00            
ATOM   1220    N SER A 163       7.418   5.511  22.350  4.00  1.00            
ATOM   1221   CA SER A 163       8.239   6.633  22.016  4.00  1.00            
ATOM   1222   CB SER A 163       7.815   7.248  20.666  4.00  1.00            
ATOM   1223   OG SER A 163       8.415   8.507  20.426  4.00  1.00            
ATOM   1224    C SER A 163       8.231   7.614  23.151  4.00  1.00            
ATOM   1225    O SER A 163       7.184   7.963  23.692  4.00  1.00            
ATOM   1226    N VAL A 164       9.425   8.087  23.569  4.00  1.00            
ATOM   1227   CA VAL A 164       9.381   8.965  24.698  4.00  1.00            
ATOM   1228   CB VAL A 164       9.609   8.280  26.010  4.00  1.00            
ATOM   1229  CG1 VAL A 164       8.503   7.230  26.213  4.00  1.00            
ATOM   1230  CG2 VAL A 164      11.041   7.722  26.028  4.00  1.00            
ATOM   1231    C VAL A 164      10.404  10.046  24.608  4.00  1.00            
ATOM   1232    O VAL A 164      11.392   9.945  23.881  4.00  1.00            
ATOM   1233    N VAL A 165      10.136  11.139  25.356  4.00  1.00            
ATOM   1234   CA VAL A 165      11.055  12.226  25.517  4.00  1.00            
ATOM   1235   CB VAL A 165      10.462  13.594  25.339  4.00  1.00            
ATOM   1236  CG1 VAL A 165      11.536  14.632  25.717  4.00  1.00            
ATOM   1237  CG2 VAL A 165       9.958  13.728  23.893  4.00  1.00            
ATOM   1238    C VAL A 165      11.485  12.121  26.943  4.00  1.00            
ATOM   1239    O VAL A 165      10.650  12.002  27.839  4.00  1.00            
ATOM   1240    N LEU A 166      12.809  12.129  27.189  4.00  1.00            
ATOM   1241   CA LEU A 166      13.303  12.007  28.528  4.00  1.00            
ATOM   1242   CB LEU A 166      14.373  10.926  28.714  4.00  1.00            
ATOM   1243   CG LEU A 166      13.812   9.529  28.423  4.00  1.00            
ATOM   1244  CD1 LEU A 166      13.539   9.344  26.921  4.00  1.00            
ATOM   1245  CD2 LEU A 166      14.682   8.433  29.047  4.00  1.00            
ATOM   1246    C LEU A 166      13.903  13.307  28.903  4.00  1.00            
ATOM   1247    O LEU A 166      14.389  14.052  28.053  4.00  1.00            
ATOM   1248    N LEU A 167      13.855  13.631  30.206  4.00  1.00            
ATOM   1249   CA LEU A 167      14.391  14.890  30.595  4.00  1.00            
ATOM   1250   CB LEU A 167      13.331  15.827  31.195  4.00  1.00            
ATOM   1251   CG LEU A 167      12.189  16.145  30.212  4.00  1.00            
ATOM   1252  CD1 LEU A 167      11.209  17.164  30.809  4.00  1.00            
ATOM   1253  CD2 LEU A 167      12.737  16.564  28.838  4.00  1.00            
ATOM   1254    C LEU A 167      15.462  14.673  31.630  4.00  1.00            
ATOM   1255    O LEU A 167      15.229  14.033  32.653  4.00  1.00            
ATOM   1256    N GLY A 168      16.677  15.209  31.376  3.00  1.00            
ATOM   1257   CA GLY A 168      17.759  15.149  32.327  3.00  1.00            
ATOM   1258    C GLY A 168      18.513  13.871  32.194  3.00  1.00            
ATOM   1259    O GLY A 168      19.404  13.599  32.996  3.00  1.00            
ATOM   1260    N GLY A 169      18.212  13.041  31.181  1.00  1.00            
ATOM   1261   CA GLY A 169      18.965  11.827  31.185  1.00  1.00            
ATOM   1262    C GLY A 169      19.066  11.265  29.814  1.00  1.00            
ATOM   1263    O GLY A 169      18.383  11.692  28.885  1.00  1.00            
ATOM   1264    N ILE A 170      19.957  10.267  29.676  1.00  1.00            
ATOM   1265   CA ILE A 170      20.159   9.587  28.439  1.00  1.00            
ATOM   1266   CB ILE A 170      21.548   9.780  27.874  1.00  1.00            
ATOM   1267  CG1 ILE A 170      22.660   9.280  28.826  1.00  1.00            
ATOM   1268  CG2 ILE A 170      21.685  11.266  27.507  1.00  1.00            
ATOM   1269  CD1 ILE A 170      22.836   7.762  28.911  1.00  1.00            
ATOM   1270    C ILE A 170      19.924   8.137  28.693  1.00  1.00            
ATOM   1271    O ILE A 170      20.236   7.627  29.769  1.00  1.00            
ATOM   1272    N ASP A 171      19.298   7.451  27.718  1.00  1.00            
ATOM   1273   CA ASP A 171      18.978   6.065  27.878  1.00  1.00            
ATOM   1274   CB ASP A 171      18.127   5.518  26.725  1.00  1.00            
ATOM   1275   CG ASP A 171      16.752   6.128  26.877  1.00  1.00            
ATOM   1276  OD1 ASP A 171      16.496   6.687  27.975  1.00  1.00            
ATOM   1277  OD2 ASP A 171      15.946   6.046  25.912  1.00  1.00            
ATOM   1278    C ASP A 171      20.199   5.207  27.945  1.00  1.00            
ATOM   1279    O ASP A 171      20.423   4.517  28.937  1.00  1.00            
ATOM   1280    N SER A 172      21.022   5.263  26.874  3.00  1.00            
ATOM   1281   CA SER A 172      22.159   4.424  26.570  3.00  1.00            
ATOM   1282   CB SER A 172      23.177   4.244  27.721  3.00  1.00            
ATOM   1283   OG SER A 172      22.699   3.349  28.712  3.00  1.00            
ATOM   1284    C SER A 172      21.609   3.090  26.157  3.00  1.00            
ATOM   1285    O SER A 172      22.281   2.317  25.477  3.00  1.00            
ATOM   1286    N SER A 173      20.354   2.797  26.562  3.00  1.00            
ATOM   1287   CA SER A 173      19.614   1.633  26.188  3.00  1.00            
ATOM   1288   CB SER A 173      18.478   1.305  27.172  3.00  1.00            
ATOM   1289   OG SER A 173      19.021   0.942  28.432  3.00  1.00            
ATOM   1290    C SER A 173      19.000   1.838  24.836  3.00  1.00            
ATOM   1291    O SER A 173      19.134   0.990  23.954  3.00  1.00            
ATOM   1292    N TYR A 174      18.326   2.993  24.628  1.00  1.00            
ATOM   1293   CA TYR A 174      17.662   3.212  23.370  1.00  1.00            
ATOM   1294   CB TYR A 174      16.371   4.041  23.499  1.00  1.00            
ATOM   1295   CG TYR A 174      15.342   3.195  24.175  1.00  1.00            
ATOM   1296  CD1 TYR A 174      14.551   2.342  23.437  1.00  1.00            
ATOM   1297  CD2 TYR A 174      15.162   3.246  25.539  1.00  1.00            
ATOM   1298  CE1 TYR A 174      13.596   1.557  24.042  1.00  1.00            
ATOM   1299  CE2 TYR A 174      14.209   2.463  26.151  1.00  1.00            
ATOM   1300   CZ TYR A 174      13.424   1.616  25.404  1.00  1.00            
ATOM   1301   OH TYR A 174      12.446   0.813  26.030  1.00  1.00            
ATOM   1302    C TYR A 174      18.620   3.953  22.512  1.00  1.00            
ATOM   1303    O TYR A 174      18.336   5.035  21.999  1.00  1.00            
ATOM   1304    N TYR A 175      19.797   3.334  22.335  4.00  1.00            
ATOM   1305   CA TYR A 175      20.853   3.835  21.519  4.00  1.00            
ATOM   1306   CB TYR A 175      21.959   4.586  22.281  4.00  1.00            
ATOM   1307   CG TYR A 175      21.537   5.946  22.705  4.00  1.00            
ATOM   1308  CD1 TYR A 175      20.652   6.131  23.740  4.00  1.00            
ATOM   1309  CD2 TYR A 175      22.073   7.044  22.073  4.00  1.00            
ATOM   1310  CE1 TYR A 175      20.291   7.401  24.121  4.00  1.00            
ATOM   1311  CE2 TYR A 175      21.717   8.316  22.449  4.00  1.00            
ATOM   1312   CZ TYR A 175      20.821   8.492  23.474  4.00  1.00            
ATOM   1313   OH TYR A 175      20.447   9.793  23.871  4.00  1.00            
ATOM   1314    C TYR A 175      21.590   2.640  21.020  4.00  1.00            
ATOM   1315    O TYR A 175      21.300   1.507  21.402  4.00  1.00            
ATOM   1316    N THR A 176      22.546   2.880  20.105  1.00  1.00            
ATOM   1317   CA THR A 176      23.469   1.866  19.694  1.00  1.00            
ATOM   1318   CB THR A 176      22.981   0.969  18.591  1.00  1.00            
ATOM   1319  OG1 THR A 176      23.873  -0.125  18.433  1.00  1.00            
ATOM   1320  CG2 THR A 176      22.885   1.771  17.283  1.00  1.00            
ATOM   1321    C THR A 176      24.675   2.610  19.211  1.00  1.00            
ATOM   1322    O THR A 176      24.610   3.817  18.981  1.00  1.00            
ATOM   1323    N GLY A 177      25.827   1.924  19.081  1.00  1.00            
ATOM   1324   CA GLY A 177      26.999   2.561  18.544  1.00  1.00            
ATOM   1325    C GLY A 177      27.536   3.596  19.485  1.00  1.00            
ATOM   1326    O GLY A 177      27.570   3.400  20.699  1.00  1.00            
ATOM   1327    N SER A 178      27.984   4.737  18.912  1.00  1.00            
ATOM   1328   CA SER A 178      28.618   5.800  19.646  1.00  1.00            
ATOM   1329   CB SER A 178      29.993   6.176  19.070  1.00  1.00            
ATOM   1330   OG SER A 178      29.843   6.647  17.738  1.00  1.00            
ATOM   1331    C SER A 178      27.768   7.029  19.559  1.00  1.00            
ATOM   1332    O SER A 178      26.935   7.170  18.664  1.00  1.00            
ATOM   1333    N LEU A 179      27.959   7.951  20.526  1.00  1.00            
ATOM   1334   CA LEU A 179      27.234   9.188  20.548  1.00  1.00            
ATOM   1335   CB LEU A 179      26.971   9.716  21.970  1.00  1.00            
ATOM   1336   CG LEU A 179      25.997   8.845  22.790  1.00  1.00            
ATOM   1337  CD1 LEU A 179      26.534   7.416  22.983  1.00  1.00            
ATOM   1338  CD2 LEU A 179      25.620   9.530  24.115  1.00  1.00            
ATOM   1339    C LEU A 179      28.070  10.194  19.830  1.00  1.00            
ATOM   1340    O LEU A 179      29.248  10.373  20.135  1.00  1.00            
ATOM   1341    N ASN A 180      27.470  10.866  18.829  4.00  1.00            
ATOM   1342   CA ASN A 180      28.179  11.857  18.075  4.00  1.00            
ATOM   1343   CB ASN A 180      28.073  11.671  16.559  4.00  1.00            
ATOM   1344   CG ASN A 180      28.845  10.401  16.246  4.00  1.00            
ATOM   1345  OD1 ASN A 180      29.474   9.813  17.125  4.00  1.00            
ATOM   1346  ND2 ASN A 180      28.805   9.970  14.958  4.00  1.00            
ATOM   1347    C ASN A 180      27.557  13.161  18.423  4.00  1.00            
ATOM   1348    O ASN A 180      26.371  13.224  18.743  4.00  1.00            
ATOM   1349    N TRP A 181      28.352  14.246  18.415  4.00  1.00            
ATOM   1350   CA TRP A 181      27.729  15.485  18.751  4.00  1.00            
ATOM   1351   CB TRP A 181      27.923  15.911  20.219  4.00  1.00            
ATOM   1352   CG TRP A 181      29.352  15.945  20.699  4.00  1.00            
ATOM   1353  CD2 TRP A 181      29.983  14.850  21.380  4.00  1.00            
ATOM   1354  CD1 TRP A 181      30.279  16.943  20.625  4.00  1.00            
ATOM   1355  NE1 TRP A 181      31.450  16.539  21.221  4.00  1.00            
ATOM   1356  CE2 TRP A 181      31.281  15.252  21.690  4.00  1.00            
ATOM   1357  CE3 TRP A 181      29.516  13.613  21.723  4.00  1.00            
ATOM   1358  CZ2 TRP A 181      32.136  14.417  22.352  4.00  1.00            
ATOM   1359  CZ3 TRP A 181      30.383  12.773  22.387  4.00  1.00            
ATOM   1360  CH2 TRP A 181      31.668  13.168  22.696  4.00  1.00            
ATOM   1361    C TRP A 181      28.201  16.576  17.861  4.00  1.00            
ATOM   1362    O TRP A 181      29.321  16.555  17.356  4.00  1.00            
ATOM   1363    N VAL A 182      27.308  17.561  17.640  4.00  1.00            
ATOM   1364   CA VAL A 182      27.628  18.679  16.810  4.00  1.00            
ATOM   1365   CB VAL A 182      27.014  18.588  15.440  4.00  1.00            
ATOM   1366  CG1 VAL A 182      27.341  19.875  14.665  4.00  1.00            
ATOM   1367  CG2 VAL A 182      27.518  17.300  14.766  4.00  1.00            
ATOM   1368    C VAL A 182      27.087  19.903  17.464  4.00  1.00            
ATOM   1369    O VAL A 182      26.083  19.865  18.175  4.00  1.00            
ATOM   1370    N PRO A 183      27.780  20.985  17.250  4.00  1.00            
ATOM   1371   CA PRO A 183      27.398  22.248  17.812  4.00  1.00            
ATOM   1372   CD PRO A 183      29.198  20.932  16.942  4.00  1.00            
ATOM   1373   CB PRO A 183      28.635  23.147  17.738  4.00  1.00            
ATOM   1374   CG PRO A 183      29.588  22.409  16.779  4.00  1.00            
ATOM   1375    C PRO A 183      26.227  22.786  17.083  4.00  1.00            
ATOM   1376    O PRO A 183      26.105  22.558  15.881  4.00  1.00            
ATOM   1377    N VAL A 184      25.349  23.505  17.795  1.00  1.00            
ATOM   1378   CA VAL A 184      24.244  24.085  17.114  1.00  1.00            
ATOM   1379   CB VAL A 184      23.013  24.190  17.962  1.00  1.00            
ATOM   1380  CG1 VAL A 184      22.552  22.761  18.294  1.00  1.00            
ATOM   1381  CG2 VAL A 184      23.341  25.026  19.210  1.00  1.00            
ATOM   1382    C VAL A 184      24.695  25.459  16.723  1.00  1.00            
ATOM   1383    O VAL A 184      25.173  26.228  17.556  1.00  1.00            
ATOM   1384    N SER A 185      24.574  25.789  15.421  1.00  1.00            
ATOM   1385   CA SER A 185      25.067  27.042  14.923  1.00  1.00            
ATOM   1386   CB SER A 185      24.818  27.221  13.413  1.00  1.00            
ATOM   1387   OG SER A 185      25.494  26.213  12.675  1.00  1.00            
ATOM   1388    C SER A 185      24.385  28.179  15.622  1.00  1.00            
ATOM   1389    O SER A 185      24.988  28.846  16.462  1.00  1.00            
ATOM   1390    N VAL A 186      23.090  28.414  15.322  1.00  1.00            
ATOM   1391   CA VAL A 186      22.432  29.528  15.946  1.00  1.00            
ATOM   1392   CB VAL A 186      21.678  30.426  15.009  1.00  1.00            
ATOM   1393  CG1 VAL A 186      20.475  29.663  14.440  1.00  1.00            
ATOM   1394  CG2 VAL A 186      21.300  31.709  15.768  1.00  1.00            
ATOM   1395    C VAL A 186      21.451  28.978  16.931  1.00  1.00            
ATOM   1396    O VAL A 186      20.808  27.962  16.678  1.00  1.00            
ATOM   1397    N GLU A 187      21.336  29.632  18.106  4.00  1.00            
ATOM   1398   CA GLU A 187      20.402  29.188  19.103  4.00  1.00            
ATOM   1399   CB GLU A 187      20.630  29.785  20.511  4.00  1.00            
ATOM   1400   CG GLU A 187      20.333  31.285  20.641  4.00  1.00            
ATOM   1401   CD GLU A 187      21.596  32.096  20.385  4.00  1.00            
ATOM   1402  OE1 GLU A 187      22.317  31.785  19.401  4.00  1.00            
ATOM   1403  OE2 GLU A 187      21.853  33.046  21.174  4.00  1.00            
ATOM   1404    C GLU A 187      19.069  29.663  18.625  4.00  1.00            
ATOM   1405    O GLU A 187      18.983  30.432  17.668  4.00  1.00            
ATOM   1406    N GLY A 188      17.983  29.191  19.261  3.00  1.00            
ATOM   1407   CA GLY A 188      16.679  29.628  18.857  3.00  1.00            
ATOM   1408    C GLY A 188      15.937  28.460  18.332  3.00  1.00            
ATOM   1409    O GLY A 188      14.726  28.334  18.506  3.00  1.00            
ATOM   1410    N TYR A 189      16.670  27.564  17.673  3.00  1.00            
ATOM   1411   CA TYR A 189      16.103  26.365  17.167  3.00  1.00            
ATOM   1412   CB TYR A 189      15.988  26.342  15.637  3.00  1.00            
ATOM   1413   CG TYR A 189      15.105  27.478  15.271  3.00  1.00            
ATOM   1414  CD1 TYR A 189      15.600  28.761  15.275  3.00  1.00            
ATOM   1415  CD2 TYR A 189      13.794  27.263  14.923  3.00  1.00            
ATOM   1416  CE1 TYR A 189      14.793  29.821  14.938  3.00  1.00            
ATOM   1417  CE2 TYR A 189      12.984  28.319  14.585  3.00  1.00            
ATOM   1418   CZ TYR A 189      13.482  29.600  14.593  3.00  1.00            
ATOM   1419   OH TYR A 189      12.648  30.683  14.245  3.00  1.00            
ATOM   1420    C TYR A 189      17.173  25.385  17.499  3.00  1.00            
ATOM   1421    O TYR A 189      18.180  25.751  18.103  3.00  1.00            
ATOM   1422    N TRP A 190      16.990  24.108  17.149  4.00  1.00            
ATOM   1423   CA TRP A 190      18.029  23.176  17.461  4.00  1.00            
ATOM   1424   CB TRP A 190      17.655  21.770  16.953  4.00  1.00            
ATOM   1425   CG TRP A 190      18.271  20.593  17.673  4.00  1.00            
ATOM   1426  CD2 TRP A 190      17.520  19.775  18.588  4.00  1.00            
ATOM   1427  CD1 TRP A 190      19.512  20.034  17.590  4.00  1.00            
ATOM   1428  NE1 TRP A 190      19.580  18.926  18.405  4.00  1.00            
ATOM   1429  CE2 TRP A 190      18.361  18.753  19.022  4.00  1.00            
ATOM   1430  CE3 TRP A 190      16.228  19.863  19.025  4.00  1.00            
ATOM   1431  CZ2 TRP A 190      17.929  17.802  19.902  4.00  1.00            
ATOM   1432  CZ3 TRP A 190      15.796  18.906  19.917  4.00  1.00            
ATOM   1433  CH2 TRP A 190      16.630  17.895  20.348  4.00  1.00            
ATOM   1434    C TRP A 190      19.206  23.661  16.647  4.00  1.00            
ATOM   1435    O TRP A 190      20.298  23.843  17.181  4.00  1.00            
ATOM   1436    N GLN A 191      18.974  23.931  15.335  4.00  1.00            
ATOM   1437   CA GLN A 191      19.932  24.434  14.368  4.00  1.00            
ATOM   1438   CB GLN A 191      20.480  25.824  14.715  4.00  1.00            
ATOM   1439   CG GLN A 191      19.432  26.914  14.534  4.00  1.00            
ATOM   1440   CD GLN A 191      19.350  27.193  13.041  4.00  1.00            
ATOM   1441  OE1 GLN A 191      20.346  27.089  12.326  4.00  1.00            
ATOM   1442  NE2 GLN A 191      18.131  27.541  12.551  4.00  1.00            
ATOM   1443    C GLN A 191      21.090  23.521  14.248  4.00  1.00            
ATOM   1444    O GLN A 191      21.716  23.110  15.223  4.00  1.00            
ATOM   1445    N ILE A 192      21.388  23.161  12.995  4.00  1.00            
ATOM   1446   CA ILE A 192      22.522  22.342  12.770  4.00  1.00            
ATOM   1447   CB ILE A 192      22.235  20.870  12.845  4.00  1.00            
ATOM   1448  CG1 ILE A 192      23.544  20.066  12.747  4.00  1.00            
ATOM   1449  CG2 ILE A 192      21.199  20.522  11.764  4.00  1.00            
ATOM   1450  CD1 ILE A 192      24.484  20.249  13.939  4.00  1.00            
ATOM   1451    C ILE A 192      23.058  22.646  11.413  4.00  1.00            
ATOM   1452    O ILE A 192      22.364  23.203  10.565  4.00  1.00            
ATOM   1453    N THR A 193      24.333  22.287  11.181  4.00  1.00            
ATOM   1454   CA THR A 193      24.925  22.500   9.897  4.00  1.00            
ATOM   1455   CB THR A 193      26.378  22.856   9.980  4.00  1.00            
ATOM   1456  OG1 THR A 193      26.546  24.036  10.752  4.00  1.00            
ATOM   1457  CG2 THR A 193      26.921  23.063   8.556  4.00  1.00            
ATOM   1458    C THR A 193      24.825  21.203   9.181  4.00  1.00            
ATOM   1459    O THR A 193      24.956  20.135   9.778  4.00  1.00            
ATOM   1460    N LEU A 194      24.541  21.276   7.872  4.00  1.00            
ATOM   1461   CA LEU A 194      24.402  20.099   7.077  4.00  1.00            
ATOM   1462   CB LEU A 194      22.987  20.032   6.456  4.00  1.00            
ATOM   1463   CG LEU A 194      22.643  18.824   5.559  4.00  1.00            
ATOM   1464  CD1 LEU A 194      23.461  18.818   4.259  4.00  1.00            
ATOM   1465  CD2 LEU A 194      22.700  17.500   6.337  4.00  1.00            
ATOM   1466    C LEU A 194      25.381  20.249   5.967  4.00  1.00            
ATOM   1467    O LEU A 194      25.277  21.175   5.164  4.00  1.00            
ATOM   1468    N ASP A 195      26.375  19.349   5.898  4.00  1.00            
ATOM   1469   CA ASP A 195      27.340  19.536   4.866  4.00  1.00            
ATOM   1470   CB ASP A 195      28.564  18.616   5.013  4.00  1.00            
ATOM   1471   CG ASP A 195      29.698  19.247   4.219  4.00  1.00            
ATOM   1472  OD1 ASP A 195      29.583  19.313   2.966  4.00  1.00            
ATOM   1473  OD2 ASP A 195      30.687  19.693   4.861  4.00  1.00            
ATOM   1474    C ASP A 195      26.717  19.320   3.534  4.00  1.00            
ATOM   1475    O ASP A 195      26.754  20.213   2.689  4.00  1.00            
ATOM   1476    N SER A 196      26.084  18.146   3.325  4.00  1.00            
ATOM   1477   CA SER A 196      25.480  17.893   2.049  4.00  1.00            
ATOM   1478   CB SER A 196      26.484  17.657   0.901  4.00  1.00            
ATOM   1479   OG SER A 196      27.193  18.841   0.563  4.00  1.00            
ATOM   1480    C SER A 196      24.688  16.620   2.116  4.00  1.00            
ATOM   1481    O SER A 196      24.805  15.857   3.075  4.00  1.00            
ATOM   1482    N ILE A 197      23.829  16.373   1.095  4.00  1.00            
ATOM   1483   CA ILE A 197      23.191  15.090   1.029  4.00  1.00            
ATOM   1484   CB ILE A 197      21.684  15.036   1.097  4.00  1.00            
ATOM   1485  CG1 ILE A 197      20.997  15.651  -0.122  4.00  1.00            
ATOM   1486  CG2 ILE A 197      21.267  15.669   2.433  4.00  1.00            
ATOM   1487  CD1 ILE A 197      19.495  15.393  -0.160  4.00  1.00            
ATOM   1488    C ILE A 197      23.660  14.463  -0.230  4.00  1.00            
ATOM   1489    O ILE A 197      23.572  15.055  -1.304  4.00  1.00            
ATOM   1490    N THR A 198      24.199  13.238  -0.125  4.00  1.00            
ATOM   1491   CA THR A 198      24.765  12.671  -1.304  4.00  1.00            
ATOM   1492   CB THR A 198      26.152  12.117  -1.119  4.00  1.00            
ATOM   1493  OG1 THR A 198      26.143  11.053  -0.180  4.00  1.00            
ATOM   1494  CG2 THR A 198      27.079  13.245  -0.632  4.00  1.00            
ATOM   1495    C THR A 198      23.892  11.566  -1.805  4.00  1.00            
ATOM   1496    O THR A 198      23.020  11.054  -1.106  4.00  1.00            
ATOM   1497    N MET A 199      24.124  11.211  -3.082  4.00  1.00            
ATOM   1498   CA MET A 199      23.466  10.156  -3.794  4.00  1.00            
ATOM   1499   CB MET A 199      23.195  10.501  -5.269  4.00  1.00            
ATOM   1500   CG MET A 199      22.340   9.466  -6.008  4.00  1.00            
ATOM   1501   SD MET A 199      22.441   9.549  -7.824  4.00  1.00            
ATOM   1502   CE MET A 199      21.722  11.208  -7.989  4.00  1.00            
ATOM   1503    C MET A 199      24.493   9.083  -3.800  4.00  1.00            
ATOM   1504    O MET A 199      25.022   8.718  -2.751  4.00  1.00            
ATOM   1505    N ASP A 200      24.804   8.540  -4.987  3.00  1.00            
ATOM   1506   CA ASP A 200      25.778   7.501  -5.011  3.00  1.00            
ATOM   1507   CB ASP A 200      25.527   6.486  -6.143  3.00  1.00            
ATOM   1508   CG ASP A 200      26.444   5.283  -5.973  3.00  1.00            
ATOM   1509  OD1 ASP A 200      27.665   5.481  -5.740  3.00  1.00            
ATOM   1510  OD2 ASP A 200      25.924   4.138  -6.069  3.00  1.00            
ATOM   1511    C ASP A 200      27.125   8.111  -5.207  3.00  1.00            
ATOM   1512    O ASP A 200      27.738   7.973  -6.265  3.00  1.00            
ATOM   1513    N GLY A 201      27.623   8.801  -4.167  3.00  1.00            
ATOM   1514   CA GLY A 201      28.915   9.410  -4.243  3.00  1.00            
ATOM   1515    C GLY A 201      28.719  10.718  -4.919  3.00  1.00            
ATOM   1516    O GLY A 201      29.593  11.584  -4.907  3.00  1.00            
ATOM   1517    N GLU A 202      27.536  10.889  -5.533  4.00  1.00            
ATOM   1518   CA GLU A 202      27.254  12.115  -6.201  4.00  1.00            
ATOM   1519   CB GLU A 202      26.213  12.004  -7.321  4.00  1.00            
ATOM   1520   CG GLU A 202      26.685  11.193  -8.527  4.00  1.00            
ATOM   1521   CD GLU A 202      25.591  11.296  -9.578  4.00  1.00            
ATOM   1522  OE1 GLU A 202      24.582  11.996  -9.295  4.00  1.00            
ATOM   1523  OE2 GLU A 202      25.745  10.687 -10.670  4.00  1.00            
ATOM   1524    C GLU A 202      26.707  13.045  -5.190  4.00  1.00            
ATOM   1525    O GLU A 202      26.221  12.627  -4.140  4.00  1.00            
ATOM   1526    N THR A 203      26.801  14.352  -5.477  4.00  1.00            
ATOM   1527   CA THR A 203      26.274  15.267  -4.526  4.00  1.00            
ATOM   1528   CB THR A 203      27.230  16.357  -4.153  4.00  1.00            
ATOM   1529  OG1 THR A 203      28.421  15.799  -3.618  4.00  1.00            
ATOM   1530  CG2 THR A 203      26.550  17.262  -3.111  4.00  1.00            
ATOM   1531    C THR A 203      25.079  15.920  -5.118  4.00  1.00            
ATOM   1532    O THR A 203      25.196  16.783  -5.987  4.00  1.00            
ATOM   1533    N ILE A 204      23.884  15.496  -4.671  4.00  1.00            
ATOM   1534   CA ILE A 204      22.718  16.189  -5.105  4.00  1.00            
ATOM   1535   CB ILE A 204      21.675  15.325  -5.749  4.00  1.00            
ATOM   1536  CG1 ILE A 204      22.223  14.657  -7.022  4.00  1.00            
ATOM   1537  CG2 ILE A 204      20.453  16.218  -6.020  4.00  1.00            
ATOM   1538  CD1 ILE A 204      23.286  13.592  -6.758  4.00  1.00            
ATOM   1539    C ILE A 204      22.133  16.759  -3.880  4.00  1.00            
ATOM   1540    O ILE A 204      21.599  16.029  -3.047  4.00  1.00            
ATOM   1541    N ALA A 205      22.213  18.095  -3.745  4.00  1.00            
ATOM   1542   CA ALA A 205      21.764  18.632  -2.507  4.00  1.00            
ATOM   1543   CB ALA A 205      22.371  17.955  -1.274  4.00  1.00            
ATOM   1544    C ALA A 205      22.277  20.021  -2.378  4.00  1.00            
ATOM   1545    O ALA A 205      22.366  20.789  -3.333  4.00  1.00            
ATOM   1546    N CYS A 206      22.610  20.341  -1.112  1.00  1.00            
ATOM   1547   CA CYS A 206      23.053  21.611  -0.631  1.00  1.00            
ATOM   1548   CB CYS A 206      23.296  21.592   0.888  1.00  1.00            
ATOM   1549   SG CYS A 206      21.787  21.170   1.813  1.00  1.00            
ATOM   1550    C CYS A 206      24.327  22.056  -1.289  1.00  1.00            
ATOM   1551    O CYS A 206      24.404  23.192  -1.751  1.00  1.00            
ATOM   1552    N SER A 207      25.340  21.172  -1.400  3.00  1.00            
ATOM   1553   CA SER A 207      26.606  21.538  -1.986  3.00  1.00            
ATOM   1554   CB SER A 207      26.581  21.617  -3.523  3.00  1.00            
ATOM   1555   OG SER A 207      25.724  22.669  -3.943  3.00  1.00            
ATOM   1556    C SER A 207      27.129  22.835  -1.461  3.00  1.00            
ATOM   1557    O SER A 207      26.823  23.914  -1.968  3.00  1.00            
ATOM   1558    N GLY A 208      27.961  22.744  -0.406  3.00  1.00            
ATOM   1559   CA GLY A 208      28.543  23.915   0.169  3.00  1.00            
ATOM   1560    C GLY A 208      28.126  23.978   1.591  3.00  1.00            
ATOM   1561    O GLY A 208      28.764  24.638   2.410  3.00  1.00            
ATOM   1562    N GLY A 209      27.037  23.275   1.928  1.00  1.00            
ATOM   1563   CA GLY A 209      26.619  23.264   3.289  1.00  1.00            
ATOM   1564    C GLY A 209      25.521  24.262   3.420  1.00  1.00            
ATOM   1565    O GLY A 209      25.600  25.371   2.895  1.00  1.00            
ATOM   1566    N CYS A 210      24.464  23.879   4.157  4.00  1.00            
ATOM   1567   CA CYS A 210      23.329  24.729   4.340  4.00  1.00            
ATOM   1568   CB CYS A 210      22.095  24.226   3.565  4.00  1.00            
ATOM   1569   SG CYS A 210      20.726  25.422   3.471  4.00  1.00            
ATOM   1570    C CYS A 210      23.031  24.661   5.796  4.00  1.00            
ATOM   1571    O CYS A 210      23.909  24.368   6.606  4.00  1.00            
ATOM   1572    N GLN A 211      21.781  24.963   6.176  4.00  1.00            
ATOM   1573   CA GLN A 211      21.440  24.864   7.554  4.00  1.00            
ATOM   1574   CB GLN A 211      20.945  26.172   8.202  4.00  1.00            
ATOM   1575   CG GLN A 211      22.030  27.230   8.426  4.00  1.00            
ATOM   1576   CD GLN A 211      22.092  28.134   7.204  4.00  1.00            
ATOM   1577  OE1 GLN A 211      22.775  29.156   7.208  4.00  1.00            
ATOM   1578  NE2 GLN A 211      21.344  27.758   6.133  4.00  1.00            
ATOM   1579    C GLN A 211      20.335  23.877   7.686  4.00  1.00            
ATOM   1580    O GLN A 211      19.581  23.635   6.746  4.00  1.00            
ATOM   1581    N ALA A 212      20.241  23.264   8.879  4.00  1.00            
ATOM   1582   CA ALA A 212      19.210  22.307   9.125  4.00  1.00            
ATOM   1583   CB ALA A 212      19.698  20.849   9.096  4.00  1.00            
ATOM   1584    C ALA A 212      18.683  22.557  10.505  4.00  1.00            
ATOM   1585    O ALA A 212      19.371  23.144  11.337  4.00  1.00            
ATOM   1586    N ILE A 213      17.422  22.155  10.776  4.00  1.00            
ATOM   1587   CA ILE A 213      16.873  22.319  12.096  4.00  1.00            
ATOM   1588   CB ILE A 213      15.758  23.319  12.173  4.00  1.00            
ATOM   1589  CG1 ILE A 213      16.264  24.724  11.807  4.00  1.00            
ATOM   1590  CG2 ILE A 213      15.161  23.230  13.588  4.00  1.00            
ATOM   1591  CD1 ILE A 213      16.662  24.872  10.339  4.00  1.00            
ATOM   1592    C ILE A 213      16.294  20.995  12.510  4.00  1.00            
ATOM   1593    O ILE A 213      15.665  20.312  11.702  4.00  1.00            
ATOM   1594    N VAL A 214      16.511  20.582  13.781  4.00  1.00            
ATOM   1595   CA VAL A 214      15.935  19.351  14.264  4.00  1.00            
ATOM   1596   CB VAL A 214      16.595  18.773  15.480  4.00  1.00            
ATOM   1597  CG1 VAL A 214      15.779  17.547  15.929  4.00  1.00            
ATOM   1598  CG2 VAL A 214      18.061  18.454  15.143  4.00  1.00            
ATOM   1599    C VAL A 214      14.525  19.665  14.626  4.00  1.00            
ATOM   1600    O VAL A 214      14.228  20.769  15.078  4.00  1.00            
ATOM   1601    N ASP A 215      13.601  18.711  14.413  1.00  1.00            
ATOM   1602   CA ASP A 215      12.246  19.069  14.700  1.00  1.00            
ATOM   1603   CB ASP A 215      11.603  19.787  13.500  1.00  1.00            
ATOM   1604   CG ASP A 215      10.280  20.422  13.896  1.00  1.00            
ATOM   1605  OD1 ASP A 215      10.041  20.611  15.119  1.00  1.00            
ATOM   1606  OD2 ASP A 215       9.495  20.742  12.965  1.00  1.00            
ATOM   1607    C ASP A 215      11.450  17.841  14.955  1.00  1.00            
ATOM   1608    O ASP A 215      11.240  17.012  14.072  1.00  1.00            
ATOM   1609    N THR A 216      10.998  17.699  16.206  3.00  1.00            
ATOM   1610   CA THR A 216      10.122  16.634  16.565  3.00  1.00            
ATOM   1611   CB THR A 216       9.820  16.630  18.038  3.00  1.00            
ATOM   1612  OG1 THR A 216      11.014  16.487  18.792  3.00  1.00            
ATOM   1613  CG2 THR A 216       8.849  15.479  18.347  3.00  1.00            
ATOM   1614    C THR A 216       8.824  16.925  15.871  3.00  1.00            
ATOM   1615    O THR A 216       8.120  16.026  15.414  3.00  1.00            
ATOM   1616    N GLY A 217       8.503  18.229  15.771  3.00  1.00            
ATOM   1617   CA GLY A 217       7.234  18.722  15.316  3.00  1.00            
ATOM   1618    C GLY A 217       6.870  18.345  13.902  3.00  1.00            
ATOM   1619    O GLY A 217       5.728  17.965  13.652  3.00  1.00            
ATOM   1620    N THR A 218       7.795  18.427  12.925  1.00  1.00            
ATOM   1621   CA THR A 218       7.356  18.218  11.568  1.00  1.00            
ATOM   1622   CB THR A 218       8.141  19.011  10.566  1.00  1.00            
ATOM   1623  OG1 THR A 218       7.530  18.934   9.287  1.00  1.00            
ATOM   1624  CG2 THR A 218       9.573  18.452  10.511  1.00  1.00            
ATOM   1625    C THR A 218       7.476  16.763  11.166  1.00  1.00            
ATOM   1626    O THR A 218       8.377  16.053  11.611  1.00  1.00            
ATOM   1627    N SER A 219       6.532  16.293  10.309  1.00  1.00            
ATOM   1628   CA SER A 219       6.410  14.928   9.839  1.00  1.00            
ATOM   1629   CB SER A 219       5.036  14.633   9.210  1.00  1.00            
ATOM   1630   OG SER A 219       4.972  13.273   8.802  1.00  1.00            
ATOM   1631    C SER A 219       7.459  14.504   8.846  1.00  1.00            
ATOM   1632    O SER A 219       8.047  13.434   8.996  1.00  1.00            
ATOM   1633    N LEU A 220       7.733  15.320   7.807  1.00  1.00            
ATOM   1634   CA LEU A 220       8.600  14.886   6.737  1.00  1.00            
ATOM   1635   CB LEU A 220       7.884  14.929   5.380  1.00  1.00            
ATOM   1636   CG LEU A 220       6.597  14.083   5.304  1.00  1.00            
ATOM   1637  CD1 LEU A 220       5.497  14.627   6.232  1.00  1.00            
ATOM   1638  CD2 LEU A 220       6.111  13.959   3.852  1.00  1.00            
ATOM   1639    C LEU A 220       9.721  15.848   6.650  1.00  1.00            
ATOM   1640    O LEU A 220       9.741  16.865   7.340  1.00  1.00            
ATOM   1641    N LEU A 221      10.721  15.530   5.811  4.00  1.00            
ATOM   1642   CA LEU A 221      11.760  16.496   5.713  4.00  1.00            
ATOM   1643   CB LEU A 221      13.181  15.964   5.422  4.00  1.00            
ATOM   1644   CG LEU A 221      13.419  15.330   4.040  4.00  1.00            
ATOM   1645  CD1 LEU A 221      14.883  14.881   3.902  4.00  1.00            
ATOM   1646  CD2 LEU A 221      12.437  14.182   3.765  4.00  1.00            
ATOM   1647    C LEU A 221      11.399  17.502   4.698  4.00  1.00            
ATOM   1648    O LEU A 221      10.601  17.237   3.807  4.00  1.00            
ATOM   1649    N THR A 222      11.956  18.716   4.832  4.00  1.00            
ATOM   1650   CA THR A 222      11.599  19.710   3.878  4.00  1.00            
ATOM   1651   CB THR A 222      10.535  20.637   4.401  4.00  1.00            
ATOM   1652  OG1 THR A 222       9.409  19.875   4.812  4.00  1.00            
ATOM   1653  CG2 THR A 222      10.101  21.624   3.301  4.00  1.00            
ATOM   1654    C THR A 222      12.822  20.500   3.582  4.00  1.00            
ATOM   1655    O THR A 222      13.822  20.427   4.294  4.00  1.00            
ATOM   1656    N GLY A 223      12.771  21.267   2.485  4.00  1.00            
ATOM   1657   CA GLY A 223      13.868  22.093   2.112  4.00  1.00            
ATOM   1658    C GLY A 223      13.299  23.056   1.129  4.00  1.00            
ATOM   1659    O GLY A 223      12.081  23.187   1.027  4.00  1.00            
ATOM   1660    N PRO A 224      14.125  23.741   0.397  1.00  1.00            
ATOM   1661   CA PRO A 224      13.640  24.672  -0.574  1.00  1.00            
ATOM   1662   CD PRO A 224      15.524  23.938   0.721  1.00  1.00            
ATOM   1663   CB PRO A 224      14.849  25.506  -1.002  1.00  1.00            
ATOM   1664   CG PRO A 224      16.065  24.707  -0.497  1.00  1.00            
ATOM   1665    C PRO A 224      13.036  23.879  -1.659  1.00  1.00            
ATOM   1666    O PRO A 224      13.428  22.730  -1.846  1.00  1.00            
ATOM   1667    N THR A 225      12.079  24.465  -2.385  2.00  1.00            
ATOM   1668   CA THR A 225      11.398  23.724  -3.389  2.00  1.00            
ATOM   1669   CB THR A 225      10.327  24.515  -4.077  2.00  1.00            
ATOM   1670  OG1 THR A 225      10.900  25.598  -4.794  2.00  1.00            
ATOM   1671  CG2 THR A 225       9.342  25.037  -3.018  2.00  1.00            
ATOM   1672    C THR A 225      12.370  23.326  -4.446  2.00  1.00            
ATOM   1673    O THR A 225      12.348  22.190  -4.919  2.00  1.00            
ATOM   1674    N SER A 226      13.259  24.254  -4.845  2.00  1.00            
ATOM   1675   CA SER A 226      14.175  23.938  -5.899  2.00  1.00            
ATOM   1676   CB SER A 226      15.142  25.085  -6.231  2.00  1.00            
ATOM   1677   OG SER A 226      15.963  25.384  -5.111  2.00  1.00            
ATOM   1678    C SER A 226      14.978  22.747  -5.458  2.00  1.00            
ATOM   1679    O SER A 226      15.092  21.766  -6.192  2.00  1.00            
ATOM   1680    N ALA A 227      15.543  22.785  -4.231  2.00  1.00            
ATOM   1681   CA ALA A 227      16.347  21.686  -3.763  2.00  1.00            
ATOM   1682   CB ALA A 227      16.994  21.940  -2.389  2.00  1.00            
ATOM   1683    C ALA A 227      15.509  20.457  -3.626  2.00  1.00            
ATOM   1684    O ALA A 227      15.904  19.393  -4.099  2.00  1.00            
ATOM   1685    N ILE A 228      14.320  20.556  -2.994  2.00  1.00            
ATOM   1686   CA ILE A 228      13.519  19.370  -2.945  2.00  1.00            
ATOM   1687   CB ILE A 228      12.524  19.254  -1.822  2.00  1.00            
ATOM   1688  CG1 ILE A 228      11.642  18.038  -2.145  2.00  1.00            
ATOM   1689  CG2 ILE A 228      11.758  20.571  -1.605  2.00  1.00            
ATOM   1690  CD1 ILE A 228      10.555  17.753  -1.123  2.00  1.00            
ATOM   1691    C ILE A 228      12.709  19.402  -4.193  2.00  1.00            
ATOM   1692    O ILE A 228      11.572  19.870  -4.240  2.00  1.00            
ATOM   1693    N ALA A 229      13.318  18.870  -5.254  2.00  1.00            
ATOM   1694   CA ALA A 229      12.756  18.818  -6.562  2.00  1.00            
ATOM   1695   CB ALA A 229      12.876  20.147  -7.326  2.00  1.00            
ATOM   1696    C ALA A 229      13.658  17.841  -7.229  2.00  1.00            
ATOM   1697    O ALA A 229      13.246  16.782  -7.704  2.00  1.00            
ATOM   1698    N ASN A 230      14.954  18.207  -7.240  2.00  1.00            
ATOM   1699   CA ASN A 230      16.003  17.413  -7.797  2.00  1.00            
ATOM   1700   CB ASN A 230      17.378  18.070  -7.603  2.00  1.00            
ATOM   1701   CG ASN A 230      18.372  17.385  -8.527  2.00  1.00            
ATOM   1702  OD1 ASN A 230      18.441  16.158  -8.591  2.00  1.00            
ATOM   1703  ND2 ASN A 230      19.158  18.206  -9.274  2.00  1.00            
ATOM   1704    C ASN A 230      16.003  16.111  -7.055  2.00  1.00            
ATOM   1705    O ASN A 230      16.148  15.042  -7.645  2.00  1.00            
ATOM   1706    N ILE A 231      15.828  16.170  -5.724  2.00  1.00            
ATOM   1707   CA ILE A 231      15.810  14.977  -4.928  2.00  1.00            
ATOM   1708   CB ILE A 231      15.682  15.266  -3.463  2.00  1.00            
ATOM   1709  CG1 ILE A 231      16.823  16.195  -3.012  2.00  1.00            
ATOM   1710  CG2 ILE A 231      15.656  13.924  -2.713  2.00  1.00            
ATOM   1711  CD1 ILE A 231      18.219  15.620  -3.247  2.00  1.00            
ATOM   1712    C ILE A 231      14.615  14.169  -5.340  2.00  1.00            
ATOM   1713    O ILE A 231      14.701  12.952  -5.498  2.00  1.00            
ATOM   1714    N GLN A 232      13.461  14.838  -5.545  2.00  1.00            
ATOM   1715   CA GLN A 232      12.246  14.150  -5.895  2.00  1.00            
ATOM   1716   CB GLN A 232      11.058  15.108  -6.103  2.00  1.00            
ATOM   1717   CG GLN A 232      10.650  15.901  -4.857  2.00  1.00            
ATOM   1718   CD GLN A 232       9.481  16.801  -5.245  2.00  1.00            
ATOM   1719  OE1 GLN A 232       8.953  16.711  -6.353  2.00  1.00            
ATOM   1720  NE2 GLN A 232       9.069  17.704  -4.316  2.00  1.00            
ATOM   1721    C GLN A 232      12.473  13.455  -7.186  2.00  1.00            
ATOM   1722    O GLN A 232      12.094  12.298  -7.354  2.00  1.00            
ATOM   1723    N SER A 233      13.121  14.147  -8.132  2.00  1.00            
ATOM   1724   CA SER A 233      13.330  13.532  -9.401  2.00  1.00            
ATOM   1725   CB SER A 233      13.954  14.481 -10.441  2.00  1.00            
ATOM   1726   OG SER A 233      15.271  14.846 -10.059  2.00  1.00            
ATOM   1727    C SER A 233      14.231  12.353  -9.220  2.00  1.00            
ATOM   1728    O SER A 233      14.010  11.304  -9.823  2.00  1.00            
ATOM   1729    N ASP A 234      15.263  12.481  -8.362  2.00  1.00            
ATOM   1730   CA ASP A 234      16.205  11.405  -8.221  2.00  1.00            
ATOM   1731   CB ASP A 234      17.368  11.738  -7.278  2.00  1.00            
ATOM   1732   CG ASP A 234      18.317  10.554  -7.326  2.00  1.00            
ATOM   1733  OD1 ASP A 234      19.099  10.461  -8.311  2.00  1.00            
ATOM   1734  OD2 ASP A 234      18.274   9.725  -6.378  2.00  1.00            
ATOM   1735    C ASP A 234      15.529  10.172  -7.695  2.00  1.00            
ATOM   1736    O ASP A 234      15.630   9.108  -8.303  2.00  1.00            
ATOM   1737    N ILE A 235      14.795  10.281  -6.567  2.00  1.00            
ATOM   1738   CA ILE A 235      14.142   9.133  -5.993  2.00  1.00            
ATOM   1739   CB ILE A 235      13.613   9.360  -4.603  2.00  1.00            
ATOM   1740  CG1 ILE A 235      12.507  10.417  -4.552  2.00  1.00            
ATOM   1741  CG2 ILE A 235      14.826   9.693  -3.723  2.00  1.00            
ATOM   1742  CD1 ILE A 235      11.165   9.856  -4.995  2.00  1.00            
ATOM   1743    C ILE A 235      13.072   8.692  -6.947  2.00  1.00            
ATOM   1744    O ILE A 235      12.847   7.492  -7.104  2.00  1.00            
ATOM   1745    N GLY A 236      12.399   9.645  -7.637  3.00  1.00            
ATOM   1746   CA GLY A 236      11.434   9.234  -8.624  3.00  1.00            
ATOM   1747    C GLY A 236      10.015   9.551  -8.278  3.00  1.00            
ATOM   1748    O GLY A 236       9.100   8.944  -8.833  3.00  1.00            
ATOM   1749    N ALA A 237       9.769  10.490  -7.353  1.00  1.00            
ATOM   1750   CA ALA A 237       8.400  10.807  -7.081  1.00  1.00            
ATOM   1751   CB ALA A 237       8.196  11.685  -5.837  1.00  1.00            
ATOM   1752    C ALA A 237       7.895  11.572  -8.246  1.00  1.00            
ATOM   1753    O ALA A 237       8.651  12.250  -8.939  1.00  1.00            
ATOM   1754    N SER A 238       6.586  11.440  -8.506  1.00  1.00            
ATOM   1755   CA SER A 238       5.979  12.187  -9.555  1.00  1.00            
ATOM   1756   CB SER A 238       5.474  11.332 -10.727  1.00  1.00            
ATOM   1757   OG SER A 238       6.574  10.756 -11.417  1.00  1.00            
ATOM   1758    C SER A 238       4.794  12.814  -8.919  1.00  1.00            
ATOM   1759    O SER A 238       4.355  12.397  -7.848  1.00  1.00            
ATOM   1760    N GLU A 239       4.262  13.863  -9.557  1.00  1.00            
ATOM   1761   CA GLU A 239       3.134  14.538  -9.006  1.00  1.00            
ATOM   1762   CB GLU A 239       2.876  15.906  -9.654  1.00  1.00            
ATOM   1763   CG GLU A 239       2.629  15.780 -11.159  1.00  1.00            
ATOM   1764   CD GLU A 239       2.189  17.129 -11.698  1.00  1.00            
ATOM   1765  OE1 GLU A 239       3.063  18.026 -11.833  1.00  1.00            
ATOM   1766  OE2 GLU A 239       0.970  17.279 -11.982  1.00  1.00            
ATOM   1767    C GLU A 239       1.924  13.718  -9.282  1.00  1.00            
ATOM   1768    O GLU A 239       1.895  12.914 -10.211  1.00  1.00            
ATOM   1769    N ASN A 240       0.892  13.899  -8.438  1.00  1.00            
ATOM   1770   CA ASN A 240      -0.360  13.239  -8.638  1.00  1.00            
ATOM   1771   CB ASN A 240      -0.831  12.416  -7.432  1.00  1.00            
ATOM   1772   CG ASN A 240       0.134  11.248  -7.306  1.00  1.00            
ATOM   1773  OD1 ASN A 240       1.298  11.345  -7.691  1.00  1.00            
ATOM   1774  ND2 ASN A 240      -0.367  10.106  -6.766  1.00  1.00            
ATOM   1775    C ASN A 240      -1.337  14.338  -8.885  1.00  1.00            
ATOM   1776    O ASN A 240      -1.057  15.500  -8.600  1.00  1.00            
ATOM   1777    N SER A 241      -2.512  14.007  -9.443  3.00  1.00            
ATOM   1778   CA SER A 241      -3.439  15.041  -9.797  3.00  1.00            
ATOM   1779   CB SER A 241      -4.709  14.491 -10.465  3.00  1.00            
ATOM   1780   OG SER A 241      -5.587  15.555 -10.801  3.00  1.00            
ATOM   1781    C SER A 241      -3.830  15.783  -8.558  3.00  1.00            
ATOM   1782    O SER A 241      -3.974  17.004  -8.580  3.00  1.00            
ATOM   1783    N ASP A 242      -3.987  15.064  -7.431  3.00  1.00            
ATOM   1784   CA ASP A 242      -4.355  15.698  -6.195  3.00  1.00            
ATOM   1785   CB ASP A 242      -4.562  14.719  -5.029  3.00  1.00            
ATOM   1786   CG ASP A 242      -5.849  13.954  -5.296  3.00  1.00            
ATOM   1787  OD1 ASP A 242      -6.101  13.618  -6.483  3.00  1.00            
ATOM   1788  OD2 ASP A 242      -6.608  13.717  -4.318  3.00  1.00            
ATOM   1789    C ASP A 242      -3.230  16.609  -5.826  3.00  1.00            
ATOM   1790    O ASP A 242      -3.433  17.613  -5.144  3.00  1.00            
ATOM   1791    N GLY A 243      -2.004  16.293  -6.286  1.00  1.00            
ATOM   1792   CA GLY A 243      -0.896  17.127  -5.934  1.00  1.00            
ATOM   1793    C GLY A 243      -0.016  16.378  -4.977  1.00  1.00            
ATOM   1794    O GLY A 243       0.887  16.952  -4.370  1.00  1.00            
ATOM   1795    N GLU A 244      -0.275  15.066  -4.806  1.00  1.00            
ATOM   1796   CA GLU A 244       0.516  14.252  -3.924  1.00  1.00            
ATOM   1797   CB GLU A 244      -0.254  13.034  -3.384  1.00  1.00            
ATOM   1798   CG GLU A 244      -1.457  13.371  -2.501  1.00  1.00            
ATOM   1799   CD GLU A 244      -2.105  12.051  -2.104  1.00  1.00            
ATOM   1800  OE1 GLU A 244      -1.467  11.285  -1.332  1.00  1.00            
ATOM   1801  OE2 GLU A 244      -3.242  11.783  -2.576  1.00  1.00            
ATOM   1802    C GLU A 244       1.686  13.686  -4.679  1.00  1.00            
ATOM   1803    O GLU A 244       1.586  13.420  -5.876  1.00  1.00            
ATOM   1804    N MET A 245       2.840  13.491  -3.998  1.00  1.00            
ATOM   1805   CA MET A 245       3.945  12.860  -4.670  1.00  1.00            
ATOM   1806   CB MET A 245       5.326  12.990  -4.000  1.00  1.00            
ATOM   1807   CG MET A 245       5.835  14.419  -3.835  1.00  1.00            
ATOM   1808   SD MET A 245       5.138  15.270  -2.395  1.00  1.00            
ATOM   1809   CE MET A 245       5.990  14.164  -1.232  1.00  1.00            
ATOM   1810    C MET A 245       3.620  11.410  -4.642  1.00  1.00            
ATOM   1811    O MET A 245       2.984  10.931  -3.705  1.00  1.00            
ATOM   1812    N VAL A 246       4.021  10.668  -5.685  4.00  1.00            
ATOM   1813   CA VAL A 246       3.747   9.268  -5.643  4.00  1.00            
ATOM   1814   CB VAL A 246       2.665   8.822  -6.579  4.00  1.00            
ATOM   1815  CG1 VAL A 246       3.161   9.004  -8.024  4.00  1.00            
ATOM   1816  CG2 VAL A 246       2.297   7.369  -6.228  4.00  1.00            
ATOM   1817    C VAL A 246       4.989   8.578  -6.058  4.00  1.00            
ATOM   1818    O VAL A 246       5.888   9.179  -6.645  4.00  1.00            
ATOM   1819    N ILE A 247       5.088   7.284  -5.725  4.00  1.00            
ATOM   1820   CA ILE A 247       6.297   6.617  -6.067  4.00  1.00            
ATOM   1821   CB ILE A 247       7.213   6.452  -4.879  4.00  1.00            
ATOM   1822  CG1 ILE A 247       7.375   7.768  -4.101  4.00  1.00            
ATOM   1823  CG2 ILE A 247       8.564   5.926  -5.394  4.00  1.00            
ATOM   1824  CD1 ILE A 247       8.065   8.877  -4.887  4.00  1.00            
ATOM   1825    C ILE A 247       5.921   5.225  -6.446  4.00  1.00            
ATOM   1826    O ILE A 247       4.811   4.777  -6.171  4.00  1.00            
ATOM   1827    N SER A 248       6.840   4.515  -7.125  1.00  1.00            
ATOM   1828   CA SER A 248       6.638   3.120  -7.371  1.00  1.00            
ATOM   1829   CB SER A 248       7.276   2.639  -8.684  1.00  1.00            
ATOM   1830   OG SER A 248       7.052   1.248  -8.856  1.00  1.00            
ATOM   1831    C SER A 248       7.359   2.472  -6.219  1.00  1.00            
ATOM   1832    O SER A 248       8.479   2.860  -5.888  1.00  1.00            
ATOM   1833    N CYS A 249       6.719   1.479  -5.571  3.00  1.00            
ATOM   1834   CA CYS A 249       7.198   0.828  -4.375  3.00  1.00            
ATOM   1835   CB CYS A 249       6.181  -0.207  -3.865  3.00  1.00            
ATOM   1836   SG CYS A 249       6.722  -1.046  -2.349  3.00  1.00            
ATOM   1837    C CYS A 249       8.468   0.094  -4.652  3.00  1.00            
ATOM   1838    O CYS A 249       9.372   0.074  -3.821  3.00  1.00            
ATOM   1839    N SER A 250       8.597  -0.505  -5.852  2.00  1.00            
ATOM   1840   CA SER A 250       9.765  -1.278  -6.173  2.00  1.00            
ATOM   1841   CB SER A 250       9.708  -1.895  -7.581  2.00  1.00            
ATOM   1842   OG SER A 250       9.599  -0.877  -8.564  2.00  1.00            
ATOM   1843    C SER A 250      10.960  -0.374  -6.094  2.00  1.00            
ATOM   1844    O SER A 250      12.098  -0.837  -6.083  2.00  1.00            
ATOM   1845    N SER A 251      10.736   0.951  -6.055  2.00  1.00            
ATOM   1846   CA SER A 251      11.810   1.883  -5.900  2.00  1.00            
ATOM   1847   CB SER A 251      11.322   3.341  -5.898  2.00  1.00            
ATOM   1848   OG SER A 251      12.408   4.219  -5.641  2.00  1.00            
ATOM   1849    C SER A 251      12.469   1.638  -4.582  2.00  1.00            
ATOM   1850    O SER A 251      13.692   1.715  -4.474  2.00  1.00            
ATOM   1851    N ILE A 252      11.677   1.309  -3.545  2.00  1.00            
ATOM   1852   CA ILE A 252      12.256   1.149  -2.243  2.00  1.00            
ATOM   1853   CB ILE A 252      11.250   0.895  -1.158  2.00  1.00            
ATOM   1854  CG1 ILE A 252      10.506  -0.430  -1.380  2.00  1.00            
ATOM   1855  CG2 ILE A 252      10.336   2.128  -1.083  2.00  1.00            
ATOM   1856  CD1 ILE A 252       9.623  -0.828  -0.199  2.00  1.00            
ATOM   1857    C ILE A 252      13.229   0.023  -2.266  2.00  1.00            
ATOM   1858    O ILE A 252      14.332   0.160  -1.739  2.00  1.00            
ATOM   1859    N ASP A 253      12.873  -1.123  -2.882  2.00  1.00            
ATOM   1860   CA ASP A 253      13.837  -2.179  -2.827  2.00  1.00            
ATOM   1861   CB ASP A 253      13.396  -3.557  -3.369  2.00  1.00            
ATOM   1862   CG ASP A 253      13.294  -3.527  -4.882  2.00  1.00            
ATOM   1863  OD1 ASP A 253      14.330  -3.792  -5.549  2.00  1.00            
ATOM   1864  OD2 ASP A 253      12.172  -3.270  -5.390  2.00  1.00            
ATOM   1865    C ASP A 253      15.035  -1.738  -3.595  2.00  1.00            
ATOM   1866    O ASP A 253      16.168  -1.967  -3.174  2.00  1.00            
ATOM   1867    N SER A 254      14.822  -1.061  -4.739  2.00  1.00            
ATOM   1868   CA SER A 254      15.979  -0.695  -5.492  2.00  1.00            
ATOM   1869   CB SER A 254      15.872  -1.085  -6.978  2.00  1.00            
ATOM   1870   OG SER A 254      14.764  -0.432  -7.579  2.00  1.00            
ATOM   1871    C SER A 254      16.217   0.774  -5.417  2.00  1.00            
ATOM   1872    O SER A 254      15.676   1.550  -6.204  2.00  1.00            
ATOM   1873    N LEU A 255      17.052   1.199  -4.452  1.00  1.00            
ATOM   1874   CA LEU A 255      17.430   2.578  -4.424  1.00  1.00            
ATOM   1875   CB LEU A 255      16.367   3.552  -3.894  1.00  1.00            
ATOM   1876   CG LEU A 255      16.863   5.012  -3.907  1.00  1.00            
ATOM   1877  CD1 LEU A 255      17.053   5.528  -5.344  1.00  1.00            
ATOM   1878  CD2 LEU A 255      15.966   5.922  -3.056  1.00  1.00            
ATOM   1879    C LEU A 255      18.617   2.709  -3.526  1.00  1.00            
ATOM   1880    O LEU A 255      18.653   2.142  -2.435  1.00  1.00            
ATOM   1881    N PRO A 256      19.607   3.429  -3.981  1.00  1.00            
ATOM   1882   CA PRO A 256      20.742   3.682  -3.140  1.00  1.00            
ATOM   1883   CD PRO A 256      19.993   3.328  -5.380  1.00  1.00            
ATOM   1884   CB PRO A 256      21.848   4.184  -4.066  1.00  1.00            
ATOM   1885   CG PRO A 256      21.522   3.502  -5.406  1.00  1.00            
ATOM   1886    C PRO A 256      20.286   4.680  -2.113  1.00  1.00            
ATOM   1887    O PRO A 256      19.335   5.414  -2.376  1.00  1.00            
ATOM   1888    N ASP A 257      20.964   4.726  -0.953  1.00  1.00            
ATOM   1889   CA ASP A 257      20.608   5.495   0.210  1.00  1.00            
ATOM   1890   CB ASP A 257      21.439   4.990   1.408  1.00  1.00            
ATOM   1891   CG ASP A 257      21.032   5.620   2.727  1.00  1.00            
ATOM   1892  OD1 ASP A 257      21.388   6.803   2.976  1.00  1.00            
ATOM   1893  OD2 ASP A 257      20.379   4.898   3.526  1.00  1.00            
ATOM   1894    C ASP A 257      20.862   6.963   0.022  1.00  1.00            
ATOM   1895    O ASP A 257      21.607   7.382  -0.862  1.00  1.00            
ATOM   1896    N ILE A 258      20.192   7.777   0.872  4.00  1.00            
ATOM   1897   CA ILE A 258      20.374   9.199   0.922  4.00  1.00            
ATOM   1898   CB ILE A 258      19.083   9.951   1.129  4.00  1.00            
ATOM   1899  CG1 ILE A 258      18.368   9.507   2.418  4.00  1.00            
ATOM   1900  CG2 ILE A 258      18.234   9.781  -0.141  4.00  1.00            
ATOM   1901  CD1 ILE A 258      17.219  10.425   2.830  4.00  1.00            
ATOM   1902    C ILE A 258      21.329   9.448   2.059  4.00  1.00            
ATOM   1903    O ILE A 258      20.972   9.349   3.232  4.00  1.00            
ATOM   1904    N VAL A 259      22.605   9.745   1.727  4.00  1.00            
ATOM   1905   CA VAL A 259      23.586   9.981   2.753  4.00  1.00            
ATOM   1906   CB VAL A 259      24.994   9.691   2.320  4.00  1.00            
ATOM   1907  CG1 VAL A 259      25.953  10.063   3.465  4.00  1.00            
ATOM   1908  CG2 VAL A 259      25.075   8.214   1.893  4.00  1.00            
ATOM   1909    C VAL A 259      23.481  11.409   3.107  4.00  1.00            
ATOM   1910    O VAL A 259      23.416  12.284   2.244  4.00  1.00            
ATOM   1911    N PHE A 260      23.428  11.660   4.419  4.00  1.00            
ATOM   1912   CA PHE A 260      23.358  12.992   4.913  4.00  1.00            
ATOM   1913   CB PHE A 260      22.205  13.208   5.902  4.00  1.00            
ATOM   1914   CG PHE A 260      20.971  13.353   5.089  4.00  1.00            
ATOM   1915  CD1 PHE A 260      20.521  12.319   4.302  4.00  1.00            
ATOM   1916  CD2 PHE A 260      20.256  14.525   5.140  4.00  1.00            
ATOM   1917  CE1 PHE A 260      19.375  12.471   3.558  4.00  1.00            
ATOM   1918  CE2 PHE A 260      19.110  14.681   4.400  4.00  1.00            
ATOM   1919   CZ PHE A 260      18.672  13.652   3.604  4.00  1.00            
ATOM   1920    C PHE A 260      24.611  13.211   5.646  4.00  1.00            
ATOM   1921    O PHE A 260      25.190  12.289   6.216  4.00  1.00            
ATOM   1922    N THR A 261      25.092  14.453   5.623  4.00  1.00            
ATOM   1923   CA THR A 261      26.284  14.644   6.353  4.00  1.00            
ATOM   1924   CB THR A 261      27.469  14.997   5.496  4.00  1.00            
ATOM   1925  OG1 THR A 261      27.210  16.173   4.745  4.00  1.00            
ATOM   1926  CG2 THR A 261      27.766  13.813   4.556  4.00  1.00            
ATOM   1927    C THR A 261      26.029  15.725   7.348  4.00  1.00            
ATOM   1928    O THR A 261      25.108  16.524   7.206  4.00  1.00            
ATOM   1929    N ILE A 262      26.849  15.746   8.410  4.00  1.00            
ATOM   1930   CA ILE A 262      26.738  16.693   9.474  4.00  1.00            
ATOM   1931   CB ILE A 262      26.367  16.039  10.779  4.00  1.00            
ATOM   1932  CG1 ILE A 262      25.103  15.187  10.571  4.00  1.00            
ATOM   1933  CG2 ILE A 262      26.140  17.132  11.842  4.00  1.00            
ATOM   1934  CD1 ILE A 262      24.822  14.209  11.710  4.00  1.00            
ATOM   1935    C ILE A 262      28.122  17.232   9.522  4.00  1.00            
ATOM   1936    O ILE A 262      28.703  17.428   8.457  4.00  1.00            
ATOM   1937    N ASP A 263      28.677  17.555  10.705  3.00  1.00            
ATOM   1938   CA ASP A 263      30.033  18.000  10.659  3.00  1.00            
ATOM   1939   CB ASP A 263      30.523  18.683  11.946  3.00  1.00            
ATOM   1940   CG ASP A 263      31.852  19.358  11.624  3.00  1.00            
ATOM   1941  OD1 ASP A 263      32.486  18.972  10.606  3.00  1.00            
ATOM   1942  OD2 ASP A 263      32.251  20.273  12.391  3.00  1.00            
ATOM   1943    C ASP A 263      30.871  16.770  10.419  3.00  1.00            
ATOM   1944    O ASP A 263      31.420  16.184  11.350  3.00  1.00            
ATOM   1945    N GLY A 264      30.957  16.339   9.138  3.00  1.00            
ATOM   1946   CA GLY A 264      31.737  15.223   8.687  3.00  1.00            
ATOM   1947    C GLY A 264      31.147  13.961   9.223  3.00  1.00            
ATOM   1948    O GLY A 264      31.786  12.910   9.192  3.00  1.00            
ATOM   1949    N VAL A 265      29.909  14.029   9.740  4.00  1.00            
ATOM   1950   CA VAL A 265      29.354  12.884  10.402  4.00  1.00            
ATOM   1951   CB VAL A 265      28.123  13.226  11.194  4.00  1.00            
ATOM   1952  CG1 VAL A 265      27.575  11.937  11.832  4.00  1.00            
ATOM   1953  CG2 VAL A 265      28.491  14.317  12.217  4.00  1.00            
ATOM   1954    C VAL A 265      29.023  11.721   9.530  4.00  1.00            
ATOM   1955    O VAL A 265      29.499  10.614   9.775  4.00  1.00            
ATOM   1956    N GLN A 266      28.220  11.947   8.480  4.00  1.00            
ATOM   1957   CA GLN A 266      27.750  10.878   7.647  4.00  1.00            
ATOM   1958   CB GLN A 266      28.859   9.903   7.208  4.00  1.00            
ATOM   1959   CG GLN A 266      28.406   8.831   6.214  4.00  1.00            
ATOM   1960   CD GLN A 266      29.631   7.998   5.855  4.00  1.00            
ATOM   1961  OE1 GLN A 266      30.765   8.387   6.132  4.00  1.00            
ATOM   1962  NE2 GLN A 266      29.405   6.820   5.214  4.00  1.00            
ATOM   1963    C GLN A 266      26.692  10.132   8.375  4.00  1.00            
ATOM   1964    O GLN A 266      26.964   9.375   9.306  4.00  1.00            
ATOM   1965    N TYR A 267      25.429  10.359   7.964  4.00  1.00            
ATOM   1966   CA TYR A 267      24.348   9.654   8.566  4.00  1.00            
ATOM   1967   CB TYR A 267      23.509  10.525   9.520  4.00  1.00            
ATOM   1968   CG TYR A 267      22.603   9.632  10.299  4.00  1.00            
ATOM   1969  CD1 TYR A 267      23.065   9.004  11.434  4.00  1.00            
ATOM   1970  CD2 TYR A 267      21.303   9.424   9.904  4.00  1.00            
ATOM   1971  CE1 TYR A 267      22.244   8.181  12.167  4.00  1.00            
ATOM   1972  CE2 TYR A 267      20.476   8.600  10.634  4.00  1.00            
ATOM   1973   CZ TYR A 267      20.947   7.977  11.767  4.00  1.00            
ATOM   1974   OH TYR A 267      20.105   7.132  12.521  4.00  1.00            
ATOM   1975    C TYR A 267      23.467   9.189   7.461  4.00  1.00            
ATOM   1976    O TYR A 267      23.033   9.971   6.618  4.00  1.00            
ATOM   1977    N PRO A 268      23.234   7.913   7.429  4.00  1.00            
ATOM   1978   CA PRO A 268      22.400   7.400   6.385  4.00  1.00            
ATOM   1979   CD PRO A 268      24.283   6.973   7.787  4.00  1.00            
ATOM   1980   CB PRO A 268      22.926   6.007   6.046  4.00  1.00            
ATOM   1981   CG PRO A 268      23.786   5.620   7.258  4.00  1.00            
ATOM   1982    C PRO A 268      20.940   7.397   6.698  4.00  1.00            
ATOM   1983    O PRO A 268      20.568   7.335   7.870  4.00  1.00            
ATOM   1984    N LEU A 269      20.108   7.467   5.641  4.00  1.00            
ATOM   1985   CA LEU A 269      18.679   7.354   5.720  4.00  1.00            
ATOM   1986   CB LEU A 269      17.928   8.661   5.429  4.00  1.00            
ATOM   1987   CG LEU A 269      18.043   9.729   6.524  4.00  1.00            
ATOM   1988  CD1 LEU A 269      17.264  10.998   6.139  4.00  1.00            
ATOM   1989  CD2 LEU A 269      17.592   9.168   7.881  4.00  1.00            
ATOM   1990    C LEU A 269      18.323   6.450   4.589  4.00  1.00            
ATOM   1991    O LEU A 269      18.625   6.756   3.437  4.00  1.00            
ATOM   1992    N SER A 270      17.670   5.312   4.875  1.00  1.00            
ATOM   1993   CA SER A 270      17.375   4.407   3.804  1.00  1.00            
ATOM   1994   CB SER A 270      17.234   2.943   4.253  1.00  1.00            
ATOM   1995   OG SER A 270      18.475   2.479   4.765  1.00  1.00            
ATOM   1996    C SER A 270      16.113   4.798   3.135  1.00  1.00            
ATOM   1997    O SER A 270      15.326   5.613   3.612  1.00  1.00            
ATOM   1998    N PRO A 271      15.964   4.209   1.984  2.00  1.00            
ATOM   1999   CA PRO A 271      14.811   4.437   1.175  2.00  1.00            
ATOM   2000   CD PRO A 271      17.101   3.768   1.193  2.00  1.00            
ATOM   2001   CB PRO A 271      15.119   3.825  -0.196  2.00  1.00            
ATOM   2002   CG PRO A 271      16.445   3.061   0.000  2.00  1.00            
ATOM   2003    C PRO A 271      13.621   3.893   1.870  2.00  1.00            
ATOM   2004    O PRO A 271      12.504   4.316   1.576  2.00  1.00            
ATOM   2005    N SER A 272      13.831   2.940   2.792  2.00  1.00            
ATOM   2006   CA SER A 272      12.698   2.426   3.482  2.00  1.00            
ATOM   2007   CB SER A 272      13.062   1.337   4.511  2.00  1.00            
ATOM   2008   OG SER A 272      13.880   1.868   5.543  2.00  1.00            
ATOM   2009    C SER A 272      12.082   3.574   4.201  2.00  1.00            
ATOM   2010    O SER A 272      10.897   3.862   4.044  2.00  1.00            
ATOM   2011    N ALA A 273      12.898   4.275   5.002  2.00  1.00            
ATOM   2012   CA ALA A 273      12.425   5.373   5.777  2.00  1.00            
ATOM   2013   CB ALA A 273      13.487   5.895   6.757  2.00  1.00            
ATOM   2014    C ALA A 273      12.027   6.522   4.923  2.00  1.00            
ATOM   2015    O ALA A 273      10.992   7.147   5.147  2.00  1.00            
ATOM   2016    N TYR A 274      12.841   6.819   3.902  2.00  1.00            
ATOM   2017   CA TYR A 274      12.600   7.986   3.115  2.00  1.00            
ATOM   2018   CB TYR A 274      13.665   8.168   2.016  2.00  1.00            
ATOM   2019   CG TYR A 274      13.219   9.237   1.077  2.00  1.00            
ATOM   2020  CD1 TYR A 274      13.192  10.556   1.466  2.00  1.00            
ATOM   2021  CD2 TYR A 274      12.846   8.917  -0.209  2.00  1.00            
ATOM   2022  CE1 TYR A 274      12.783  11.533   0.590  2.00  1.00            
ATOM   2023  CE2 TYR A 274      12.436   9.891  -1.089  2.00  1.00            
ATOM   2024   CZ TYR A 274      12.402  11.205  -0.689  2.00  1.00            
ATOM   2025   OH TYR A 274      11.984  12.213  -1.582  2.00  1.00            
ATOM   2026    C TYR A 274      11.250   7.875   2.470  2.00  1.00            
ATOM   2027    O TYR A 274      10.482   8.837   2.475  2.00  1.00            
ATOM   2028    N ILE A 275      10.901   6.694   1.917  4.00  1.00            
ATOM   2029   CA ILE A 275       9.634   6.573   1.248  4.00  1.00            
ATOM   2030   CB ILE A 275       9.667   5.724   0.010  4.00  1.00            
ATOM   2031  CG1 ILE A 275      10.507   6.411  -1.077  4.00  1.00            
ATOM   2032  CG2 ILE A 275       8.220   5.422  -0.414  4.00  1.00            
ATOM   2033  CD1 ILE A 275      10.731   5.544  -2.313  4.00  1.00            
ATOM   2034    C ILE A 275       8.642   5.965   2.174  4.00  1.00            
ATOM   2035    O ILE A 275       8.910   4.971   2.848  4.00  1.00            
ATOM   2036    N LEU A 276       7.458   6.598   2.242  4.00  1.00            
ATOM   2037   CA LEU A 276       6.410   6.090   3.067  4.00  1.00            
ATOM   2038   CB LEU A 276       5.453   7.170   3.603  4.00  1.00            
ATOM   2039   CG LEU A 276       6.147   8.181   4.540  4.00  1.00            
ATOM   2040  CD1 LEU A 276       5.140   9.162   5.164  4.00  1.00            
ATOM   2041  CD2 LEU A 276       7.014   7.467   5.589  4.00  1.00            
ATOM   2042    C LEU A 276       5.620   5.142   2.239  4.00  1.00            
ATOM   2043    O LEU A 276       5.528   5.290   1.022  4.00  1.00            
ATOM   2044    N GLN A 277       5.047   4.113   2.886  4.00  1.00            
ATOM   2045   CA GLN A 277       4.292   3.175   2.121  4.00  1.00            
ATOM   2046   CB GLN A 277       5.008   1.822   1.967  4.00  1.00            
ATOM   2047   CG GLN A 277       4.297   0.816   1.061  4.00  1.00            
ATOM   2048   CD GLN A 277       5.143  -0.452   1.021  4.00  1.00            
ATOM   2049  OE1 GLN A 277       6.088  -0.610   1.794  4.00  1.00            
ATOM   2050  NE2 GLN A 277       4.800  -1.384   0.091  4.00  1.00            
ATOM   2051    C GLN A 277       3.002   2.929   2.835  4.00  1.00            
ATOM   2052    O GLN A 277       2.979   2.748   4.052  4.00  1.00            
ATOM   2053    N ASP A 278       1.884   2.946   2.083  4.00  1.00            
ATOM   2054   CA ASP A 278       0.597   2.670   2.653  4.00  1.00            
ATOM   2055   CB ASP A 278      -0.397   3.845   2.583  4.00  1.00            
ATOM   2056   CG ASP A 278       0.062   4.923   3.559  4.00  1.00            
ATOM   2057  OD1 ASP A 278       1.287   4.982   3.851  4.00  1.00            
ATOM   2058  OD2 ASP A 278      -0.810   5.708   4.019  4.00  1.00            
ATOM   2059    C ASP A 278       0.007   1.541   1.889  4.00  1.00            
ATOM   2060    O ASP A 278       0.687   0.560   1.591  4.00  1.00            
ATOM   2061    N ASP A 279      -1.299   1.651   1.573  3.00  1.00            
ATOM   2062   CA ASP A 279      -1.914   0.589   0.845  3.00  1.00            
ATOM   2063   CB ASP A 279      -3.453   0.596   0.856  3.00  1.00            
ATOM   2064   CG ASP A 279      -3.934  -0.738   0.288  3.00  1.00            
ATOM   2065  OD1 ASP A 279      -3.512  -1.111  -0.840  3.00  1.00            
ATOM   2066  OD2 ASP A 279      -4.726  -1.413   0.997  3.00  1.00            
ATOM   2067    C ASP A 279      -1.486   0.711  -0.576  3.00  1.00            
ATOM   2068    O ASP A 279      -2.230   1.178  -1.438  3.00  1.00            
ATOM   2069    N ASP A 280      -0.246   0.280  -0.837  3.00  1.00            
ATOM   2070   CA ASP A 280       0.319   0.214  -2.142  3.00  1.00            
ATOM   2071   CB ASP A 280      -0.513  -0.664  -3.090  3.00  1.00            
ATOM   2072   CG ASP A 280       0.401  -1.091  -4.222  3.00  1.00            
ATOM   2073  OD1 ASP A 280       1.619  -0.778  -4.138  3.00  1.00            
ATOM   2074  OD2 ASP A 280      -0.099  -1.744  -5.176  3.00  1.00            
ATOM   2075    C ASP A 280       0.405   1.592  -2.733  3.00  1.00            
ATOM   2076    O ASP A 280       0.694   1.738  -3.920  3.00  1.00            
ATOM   2077    N SER A 281       0.177   2.644  -1.921  4.00  1.00            
ATOM   2078   CA SER A 281       0.216   3.987  -2.436  4.00  1.00            
ATOM   2079   CB SER A 281      -0.455   5.010  -1.508  4.00  1.00            
ATOM   2080   OG SER A 281       0.225   5.050  -0.264  4.00  1.00            
ATOM   2081    C SER A 281       1.618   4.452  -2.735  4.00  1.00            
ATOM   2082    O SER A 281       1.907   4.881  -3.850  4.00  1.00            
ATOM   2083    N CYS A 282       2.535   4.374  -1.746  4.00  1.00            
ATOM   2084   CA CYS A 282       3.900   4.815  -1.910  4.00  1.00            
ATOM   2085   CB CYS A 282       4.606   4.197  -3.128  4.00  1.00            
ATOM   2086   SG CYS A 282       4.768   2.394  -2.978  4.00  1.00            
ATOM   2087    C CYS A 282       3.952   6.309  -2.041  4.00  1.00            
ATOM   2088    O CYS A 282       3.282   6.889  -2.894  4.00  1.00            
ATOM   2089    N THR A 283       4.746   6.976  -1.170  4.00  1.00            
ATOM   2090   CA THR A 283       4.903   8.403  -1.260  4.00  1.00            
ATOM   2091   CB THR A 283       3.967   9.195  -0.391  4.00  1.00            
ATOM   2092  OG1 THR A 283       4.018  10.567  -0.754  4.00  1.00            
ATOM   2093  CG2 THR A 283       4.366   9.022   1.083  4.00  1.00            
ATOM   2094    C THR A 283       6.313   8.758  -0.869  4.00  1.00            
ATOM   2095    O THR A 283       7.039   7.924  -0.328  4.00  1.00            
ATOM   2096    N SER A 284       6.740  10.014  -1.149  4.00  1.00            
ATOM   2097   CA SER A 284       8.081  10.455  -0.847  4.00  1.00            
ATOM   2098   CB SER A 284       8.662  11.470  -1.852  4.00  1.00            
ATOM   2099   OG SER A 284       8.943  10.845  -3.096  4.00  1.00            
ATOM   2100    C SER A 284       8.110  11.130   0.500  4.00  1.00            
ATOM   2101    O SER A 284       7.148  11.778   0.910  4.00  1.00            
ATOM   2102    N GLY A 285       9.229  10.949   1.242  1.00  1.00            
ATOM   2103   CA GLY A 285       9.448  11.542   2.538  1.00  1.00            
ATOM   2104    C GLY A 285       9.638  13.037   2.408  1.00  1.00            
ATOM   2105    O GLY A 285       9.128  13.796   3.227  1.00  1.00            
ATOM   2106    N PHE A 286      10.380  13.505   1.376  4.00  1.00            
ATOM   2107   CA PHE A 286      10.687  14.907   1.170  4.00  1.00            
ATOM   2108   CB PHE A 286      11.520  15.182  -0.095  4.00  1.00            
ATOM   2109   CG PHE A 286      12.967  15.334   0.223  4.00  1.00            
ATOM   2110  CD1 PHE A 286      13.836  14.273   0.310  4.00  1.00            
ATOM   2111  CD2 PHE A 286      13.450  16.608   0.419  4.00  1.00            
ATOM   2112  CE1 PHE A 286      15.164  14.495   0.600  4.00  1.00            
ATOM   2113  CE2 PHE A 286      14.772  16.838   0.709  4.00  1.00            
ATOM   2114   CZ PHE A 286      15.633  15.773   0.798  4.00  1.00            
ATOM   2115    C PHE A 286       9.441  15.739   1.052  4.00  1.00            
ATOM   2116    O PHE A 286       8.378  15.255   0.668  4.00  1.00            
ATOM   2117    N GLU A 287       9.569  17.035   1.429  4.00  1.00            
ATOM   2118   CA GLU A 287       8.516  18.018   1.387  4.00  1.00            
ATOM   2119   CB GLU A 287       7.876  18.303   2.757  4.00  1.00            
ATOM   2120   CG GLU A 287       7.145  17.099   3.355  4.00  1.00            
ATOM   2121   CD GLU A 287       5.955  16.785   2.461  4.00  1.00            
ATOM   2122  OE1 GLU A 287       6.170  16.564   1.239  4.00  1.00            
ATOM   2123  OE2 GLU A 287       4.812  16.765   2.989  4.00  1.00            
ATOM   2124    C GLU A 287       9.107  19.293   0.906  4.00  1.00            
ATOM   2125    O GLU A 287      10.275  19.581   1.169  4.00  1.00            
ATOM   2126    N GLY A 288       8.320  20.095   0.167  4.00  1.00            
ATOM   2127   CA GLY A 288       8.918  21.287  -0.336  4.00  1.00            
ATOM   2128    C GLY A 288       8.205  22.466   0.219  4.00  1.00            
ATOM   2129    O GLY A 288       7.067  22.764  -0.143  4.00  1.00            
ATOM   2130    N MET A 289       8.891  23.165   1.136  1.00  1.00            
ATOM   2131   CA MET A 289       8.389  24.403   1.632  1.00  1.00            
ATOM   2132   CB MET A 289       7.748  24.361   3.031  1.00  1.00            
ATOM   2133   CG MET A 289       6.401  23.636   3.090  1.00  1.00            
ATOM   2134   SD MET A 289       5.460  23.956   4.613  1.00  1.00            
ATOM   2135   CE MET A 289       4.440  22.459   4.503  1.00  1.00            
ATOM   2136    C MET A 289       9.570  25.302   1.729  1.00  1.00            
ATOM   2137    O MET A 289      10.629  24.899   2.205  1.00  1.00            
ATOM   2138    N ASP A 290       9.431  26.555   1.268  1.00  1.00            
ATOM   2139   CA ASP A 290      10.557  27.430   1.360  1.00  1.00            
ATOM   2140   CB ASP A 290      10.642  28.478   0.229  1.00  1.00            
ATOM   2141   CG ASP A 290      11.032  27.819  -1.083  1.00  1.00            
ATOM   2142  OD1 ASP A 290      11.390  26.613  -1.055  1.00  1.00            
ATOM   2143  OD2 ASP A 290      10.986  28.519  -2.130  1.00  1.00            
ATOM   2144    C ASP A 290      10.382  28.229   2.616  1.00  1.00            
ATOM   2145    O ASP A 290       9.393  28.947   2.760  1.00  1.00            
ATOM   2146    N VAL A 291      11.324  28.106   3.578  1.00  1.00            
ATOM   2147   CA VAL A 291      11.252  28.927   4.761  1.00  1.00            
ATOM   2148   CB VAL A 291      11.297  28.155   6.045  1.00  1.00            
ATOM   2149  CG1 VAL A 291      12.581  27.313   6.071  1.00  1.00            
ATOM   2150  CG2 VAL A 291      11.192  29.153   7.210  1.00  1.00            
ATOM   2151    C VAL A 291      12.423  29.873   4.702  1.00  1.00            
ATOM   2152    O VAL A 291      13.576  29.448   4.668  1.00  1.00            
ATOM   2153    N PRO A 292      12.157  31.154   4.632  4.00  1.00            
ATOM   2154   CA PRO A 292      13.227  32.121   4.578  4.00  1.00            
ATOM   2155   CD PRO A 292      10.954  31.633   3.973  4.00  1.00            
ATOM   2156   CB PRO A 292      12.657  33.347   3.859  4.00  1.00            
ATOM   2157   CG PRO A 292      11.130  33.158   3.921  4.00  1.00            
ATOM   2158    C PRO A 292      13.693  32.408   5.969  4.00  1.00            
ATOM   2159    O PRO A 292      12.888  32.304   6.891  4.00  1.00            
ATOM   2160    N THR A 293      14.985  32.741   6.153  1.00  1.00            
ATOM   2161   CA THR A 293      15.493  33.170   7.429  1.00  1.00            
ATOM   2162   CB THR A 293      15.925  32.085   8.373  1.00  1.00            
ATOM   2163  OG1 THR A 293      16.014  32.614   9.688  1.00  1.00            
ATOM   2164  CG2 THR A 293      17.304  31.557   7.951  1.00  1.00            
ATOM   2165    C THR A 293      16.708  33.964   7.086  1.00  1.00            
ATOM   2166    O THR A 293      17.123  34.001   5.928  1.00  1.00            
ATOM   2167    N SER A 294      17.314  34.640   8.076  1.00  1.00            
ATOM   2168   CA SER A 294      18.459  35.441   7.760  1.00  1.00            
ATOM   2169   CB SER A 294      18.966  36.280   8.944  1.00  1.00            
ATOM   2170   OG SER A 294      20.099  37.037   8.541  1.00  1.00            
ATOM   2171    C SER A 294      19.594  34.566   7.330  1.00  1.00            
ATOM   2172    O SER A 294      20.298  34.880   6.371  1.00  1.00            
ATOM   2173    N SER A 295      19.797  33.427   8.020  1.00  1.00            
ATOM   2174   CA SER A 295      20.923  32.602   7.695  1.00  1.00            
ATOM   2175   CB SER A 295      20.992  31.311   8.527  1.00  1.00            
ATOM   2176   OG SER A 295      21.171  31.619   9.901  1.00  1.00            
ATOM   2177    C SER A 295      20.809  32.188   6.264  1.00  1.00            
ATOM   2178    O SER A 295      21.746  32.349   5.482  1.00  1.00            
ATOM   2179    N GLY A 296      19.635  31.665   5.875  1.00  1.00            
ATOM   2180   CA GLY A 296      19.467  31.220   4.525  1.00  1.00            
ATOM   2181    C GLY A 296      18.178  30.478   4.488  1.00  1.00            
ATOM   2182    O GLY A 296      17.350  30.616   5.384  1.00  1.00            
ATOM   2183    N GLU A 297      17.942  29.674   3.437  4.00  1.00            
ATOM   2184   CA GLU A 297      16.707  28.961   3.496  4.00  1.00            
ATOM   2185   CB GLU A 297      16.274  28.243   2.202  4.00  1.00            
ATOM   2186   CG GLU A 297      17.104  27.009   1.846  4.00  1.00            
ATOM   2187   CD GLU A 297      18.347  27.465   1.105  4.00  1.00            
ATOM   2188  OE1 GLU A 297      18.573  28.703   1.032  4.00  1.00            
ATOM   2189  OE2 GLU A 297      19.086  26.580   0.598  4.00  1.00            
ATOM   2190    C GLU A 297      16.895  27.920   4.550  4.00  1.00            
ATOM   2191    O GLU A 297      18.017  27.484   4.804  4.00  1.00            
ATOM   2192    N LEU A 298      15.804  27.519   5.232  1.00  1.00            
ATOM   2193   CA LEU A 298      15.955  26.520   6.249  1.00  1.00            
ATOM   2194   CB LEU A 298      15.081  26.707   7.505  1.00  1.00            
ATOM   2195   CG LEU A 298      15.419  27.924   8.383  1.00  1.00            
ATOM   2196  CD1 LEU A 298      15.178  29.247   7.640  1.00  1.00            
ATOM   2197  CD2 LEU A 298      14.675  27.844   9.727  1.00  1.00            
ATOM   2198    C LEU A 298      15.547  25.207   5.682  1.00  1.00            
ATOM   2199    O LEU A 298      14.742  25.123   4.754  1.00  1.00            
ATOM   2200    N TRP A 299      16.137  24.140   6.247  4.00  1.00            
ATOM   2201   CA TRP A 299      15.855  22.791   5.872  4.00  1.00            
ATOM   2202   CB TRP A 299      17.154  22.019   5.535  4.00  1.00            
ATOM   2203   CG TRP A 299      17.035  20.624   4.954  4.00  1.00            
ATOM   2204  CD2 TRP A 299      17.365  20.287   3.594  4.00  1.00            
ATOM   2205  CD1 TRP A 299      16.731  19.447   5.574  4.00  1.00            
ATOM   2206  NE1 TRP A 299      16.840  18.401   4.686  4.00  1.00            
ATOM   2207  CE2 TRP A 299      17.235  18.903   3.465  4.00  1.00            
ATOM   2208  CE3 TRP A 299      17.761  21.063   2.542  4.00  1.00            
ATOM   2209  CZ2 TRP A 299      17.500  18.275   2.278  4.00  1.00            
ATOM   2210  CZ3 TRP A 299      18.012  20.430   1.345  4.00  1.00            
ATOM   2211  CH2 TRP A 299      17.884  19.063   1.216  4.00  1.00            
ATOM   2212    C TRP A 299      15.316  22.182   7.114  4.00  1.00            
ATOM   2213    O TRP A 299      15.814  22.447   8.207  4.00  1.00            
ATOM   2214    N ILE A 300      14.268  21.355   7.000  4.00  1.00            
ATOM   2215   CA ILE A 300      13.761  20.823   8.223  4.00  1.00            
ATOM   2216   CB ILE A 300      12.298  21.132   8.422  4.00  1.00            
ATOM   2217  CG1 ILE A 300      11.852  20.773   9.845  4.00  1.00            
ATOM   2218  CG2 ILE A 300      11.470  20.474   7.304  4.00  1.00            
ATOM   2219  CD1 ILE A 300      10.467  21.318  10.189  4.00  1.00            
ATOM   2220    C ILE A 300      13.975  19.326   8.208  4.00  1.00            
ATOM   2221    O ILE A 300      13.479  18.621   7.330  4.00  1.00            
ATOM   2222    N LEU A 301      14.763  18.798   9.173  4.00  1.00            
ATOM   2223   CA LEU A 301      14.943  17.372   9.309  4.00  1.00            
ATOM   2224   CB LEU A 301      16.358  17.015   9.783  4.00  1.00            
ATOM   2225   CG LEU A 301      17.408  17.421   8.733  4.00  1.00            
ATOM   2226  CD1 LEU A 301      18.838  17.086   9.183  4.00  1.00            
ATOM   2227  CD2 LEU A 301      17.057  16.819   7.361  4.00  1.00            
ATOM   2228    C LEU A 301      13.940  17.035  10.374  4.00  1.00            
ATOM   2229    O LEU A 301      14.178  17.270  11.558  4.00  1.00            
ATOM   2230    N GLY A 302      12.773  16.487   9.964  1.00  1.00            
ATOM   2231   CA GLY A 302      11.670  16.239  10.859  1.00  1.00            
ATOM   2232    C GLY A 302      11.734  14.836  11.331  1.00  1.00            
ATOM   2233    O GLY A 302      12.800  14.268  11.562  1.00  1.00            
ATOM   2234    N ASP A 303      10.537  14.265  11.493  2.00  1.00            
ATOM   2235   CA ASP A 303      10.334  12.973  12.053  2.00  1.00            
ATOM   2236   CB ASP A 303       8.836  12.686  12.216  2.00  1.00            
ATOM   2237   CG ASP A 303       8.347  13.745  13.190  2.00  1.00            
ATOM   2238  OD1 ASP A 303       9.226  14.385  13.826  2.00  1.00            
ATOM   2239  OD2 ASP A 303       7.108  13.940  13.307  2.00  1.00            
ATOM   2240    C ASP A 303      10.930  11.890  11.202  2.00  1.00            
ATOM   2241    O ASP A 303      11.505  10.951  11.751  2.00  1.00            
ATOM   2242    N VAL A 304      10.790  11.960   9.857  2.00  1.00            
ATOM   2243   CA VAL A 304      11.400  10.964   9.007  2.00  1.00            
ATOM   2244   CB VAL A 304      10.928  11.059   7.590  2.00  1.00            
ATOM   2245  CG1 VAL A 304      11.713  10.045   6.744  2.00  1.00            
ATOM   2246  CG2 VAL A 304       9.399  10.885   7.563  2.00  1.00            
ATOM   2247    C VAL A 304      12.811  11.394   8.990  2.00  1.00            
ATOM   2248    O VAL A 304      13.292  11.994   8.031  2.00  1.00            
ATOM   2249    N PHE A 305      13.509  11.084  10.084  2.00  1.00            
ATOM   2250   CA PHE A 305      14.827  11.580  10.208  2.00  1.00            
ATOM   2251   CB PHE A 305      14.861  13.114  10.150  2.00  1.00            
ATOM   2252   CG PHE A 305      16.203  13.501   9.635  2.00  1.00            
ATOM   2253  CD1 PHE A 305      16.429  13.454   8.279  2.00  1.00            
ATOM   2254  CD2 PHE A 305      17.217  13.913  10.465  2.00  1.00            
ATOM   2255  CE1 PHE A 305      17.650  13.800   7.757  2.00  1.00            
ATOM   2256  CE2 PHE A 305      18.443  14.262   9.949  2.00  1.00            
ATOM   2257   CZ PHE A 305      18.661  14.206   8.593  2.00  1.00            
ATOM   2258    C PHE A 305      15.198  11.153  11.588  2.00  1.00            
ATOM   2259    O PHE A 305      16.064  10.306  11.803  2.00  1.00            
ATOM   2260    N ILE A 306      14.486  11.758  12.555  2.00  1.00            
ATOM   2261   CA ILE A 306      14.610  11.537  13.963  2.00  1.00            
ATOM   2262   CB ILE A 306      13.678  12.407  14.764  2.00  1.00            
ATOM   2263  CG1 ILE A 306      14.084  12.416  16.245  2.00  1.00            
ATOM   2264  CG2 ILE A 306      12.230  11.946  14.521  2.00  1.00            
ATOM   2265  CD1 ILE A 306      15.406  13.137  16.502  2.00  1.00            
ATOM   2266    C ILE A 306      14.273  10.116  14.257  2.00  1.00            
ATOM   2267    O ILE A 306      14.829   9.506  15.167  2.00  1.00            
ATOM   2268    N ARG A 307      13.322   9.548  13.505  3.00  1.00            
ATOM   2269   CA ARG A 307      12.943   8.186  13.727  3.00  1.00            
ATOM   2270   CB ARG A 307      11.902   7.758  12.681  3.00  1.00            
ATOM   2271   CG ARG A 307      11.332   6.351  12.826  3.00  1.00            
ATOM   2272   CD ARG A 307      10.127   6.164  11.905  3.00  1.00            
ATOM   2273   NE ARG A 307       9.181   7.259  12.265  3.00  1.00            
ATOM   2274   CZ ARG A 307       8.770   8.160  11.327  3.00  1.00            
ATOM   2275  NH1 ARG A 307       9.149   8.018  10.023  3.00  1.00            
ATOM   2276  NH2 ARG A 307       7.989   9.217  11.697  3.00  1.00            
ATOM   2277    C ARG A 307      14.175   7.400  13.553  3.00  1.00            
ATOM   2278    O ARG A 307      14.475   6.487  14.320  3.00  1.00            
ATOM   2279    N GLN A 308      14.949   7.790  12.541  3.00  1.00            
ATOM   2280   CA GLN A 308      16.152   7.087  12.296  3.00  1.00            
ATOM   2281   CB GLN A 308      16.851   7.548  11.011  3.00  1.00            
ATOM   2282   CG GLN A 308      17.927   6.567  10.552  3.00  1.00            
ATOM   2283   CD GLN A 308      17.204   5.344   9.999  3.00  1.00            
ATOM   2284  OE1 GLN A 308      17.512   4.207  10.353  3.00  1.00            
ATOM   2285  NE2 GLN A 308      16.211   5.582   9.101  3.00  1.00            
ATOM   2286    C GLN A 308      17.097   7.287  13.430  3.00  1.00            
ATOM   2287    O GLN A 308      17.765   6.339  13.842  3.00  1.00            
ATOM   2288    N TYR A 309      17.189   8.512  13.993  4.00  1.00            
ATOM   2289   CA TYR A 309      18.214   8.633  14.985  4.00  1.00            
ATOM   2290   CB TYR A 309      19.434   9.459  14.529  4.00  1.00            
ATOM   2291   CG TYR A 309      18.982  10.862  14.332  4.00  1.00            
ATOM   2292  CD1 TYR A 309      18.972  11.738  15.393  4.00  1.00            
ATOM   2293  CD2 TYR A 309      18.565  11.298  13.097  4.00  1.00            
ATOM   2294  CE1 TYR A 309      18.553  13.035  15.226  4.00  1.00            
ATOM   2295  CE2 TYR A 309      18.147  12.594  12.926  4.00  1.00            
ATOM   2296   CZ TYR A 309      18.137  13.463  13.989  4.00  1.00            
ATOM   2297   OH TYR A 309      17.705  14.794  13.816  4.00  1.00            
ATOM   2298    C TYR A 309      17.744   9.199  16.283  4.00  1.00            
ATOM   2299    O TYR A 309      16.959  10.141  16.352  4.00  1.00            
ATOM   2300    N TYR A 310      18.279   8.626  17.374  4.00  1.00            
ATOM   2301   CA TYR A 310      17.936   9.044  18.696  4.00  1.00            
ATOM   2302   CB TYR A 310      18.569   8.122  19.754  4.00  1.00            
ATOM   2303   CG TYR A 310      17.906   8.304  21.074  4.00  1.00            
ATOM   2304  CD1 TYR A 310      18.284   9.310  21.931  4.00  1.00            
ATOM   2305  CD2 TYR A 310      16.891   7.452  21.447  4.00  1.00            
ATOM   2306  CE1 TYR A 310      17.660   9.454  23.149  4.00  1.00            
ATOM   2307  CE2 TYR A 310      16.266   7.591  22.662  4.00  1.00            
ATOM   2308   CZ TYR A 310      16.651   8.595  23.516  4.00  1.00            
ATOM   2309   OH TYR A 310      16.013   8.743  24.766  4.00  1.00            
ATOM   2310    C TYR A 310      18.549  10.397  18.850  4.00  1.00            
ATOM   2311    O TYR A 310      19.722  10.577  18.532  4.00  1.00            
ATOM   2312    N THR A 311      17.785  11.409  19.315  4.00  1.00            
ATOM   2313   CA THR A 311      18.474  12.660  19.419  4.00  1.00            
ATOM   2314   CB THR A 311      17.954  13.766  18.543  4.00  1.00            
ATOM   2315  OG1 THR A 311      18.969  14.740  18.353  4.00  1.00            
ATOM   2316  CG2 THR A 311      16.758  14.434  19.232  4.00  1.00            
ATOM   2317    C THR A 311      18.439  13.135  20.828  4.00  1.00            
ATOM   2318    O THR A 311      17.446  12.972  21.536  4.00  1.00            
ATOM   2319    N VAL A 312      19.571  13.708  21.278  4.00  1.00            
ATOM   2320   CA VAL A 312      19.642  14.257  22.594  4.00  1.00            
ATOM   2321   CB VAL A 312      20.680  13.602  23.463  4.00  1.00            
ATOM   2322  CG1 VAL A 312      22.067  13.798  22.825  4.00  1.00            
ATOM   2323  CG2 VAL A 312      20.563  14.178  24.883  4.00  1.00            
ATOM   2324    C VAL A 312      20.013  15.692  22.421  4.00  1.00            
ATOM   2325    O VAL A 312      20.941  16.018  21.682  4.00  1.00            
ATOM   2326    N PHE A 313      19.272  16.609  23.067  4.00  1.00            
ATOM   2327   CA PHE A 313      19.694  17.968  22.940  4.00  1.00            
ATOM   2328   CB PHE A 313      18.569  19.003  22.766  4.00  1.00            
ATOM   2329   CG PHE A 313      19.260  20.272  22.393  4.00  1.00            
ATOM   2330  CD1 PHE A 313      19.792  21.109  23.349  4.00  1.00            
ATOM   2331  CD2 PHE A 313      19.387  20.616  21.067  4.00  1.00            
ATOM   2332  CE1 PHE A 313      20.434  22.269  22.975  4.00  1.00            
ATOM   2333  CE2 PHE A 313      20.028  21.773  20.691  4.00  1.00            
ATOM   2334   CZ PHE A 313      20.552  22.605  21.649  4.00  1.00            
ATOM   2335    C PHE A 313      20.399  18.285  24.232  4.00  1.00            
ATOM   2336    O PHE A 313      19.768  18.287  25.287  4.00  1.00            
ATOM   2337    N ASP A 314      21.731  18.546  24.201  4.00  1.00            
ATOM   2338   CA ASP A 314      22.422  18.818  25.437  4.00  1.00            
ATOM   2339   CB ASP A 314      23.775  18.105  25.615  4.00  1.00            
ATOM   2340   CG ASP A 314      24.706  18.568  24.522  4.00  1.00            
ATOM   2341  OD1 ASP A 314      24.221  18.660  23.367  4.00  1.00            
ATOM   2342  OD2 ASP A 314      25.901  18.836  24.816  4.00  1.00            
ATOM   2343    C ASP A 314      22.625  20.296  25.586  4.00  1.00            
ATOM   2344    O ASP A 314      23.318  20.930  24.794  4.00  1.00            
ATOM   2345    N ARG A 315      21.971  20.874  26.616  3.00  1.00            
ATOM   2346   CA ARG A 315      21.961  22.284  26.895  3.00  1.00            
ATOM   2347   CB ARG A 315      20.936  22.630  27.993  3.00  1.00            
ATOM   2348   CG ARG A 315      20.867  24.115  28.347  3.00  1.00            
ATOM   2349   CD ARG A 315      20.013  24.406  29.582  3.00  1.00            
ATOM   2350   NE ARG A 315      20.251  25.829  29.943  3.00  1.00            
ATOM   2351   CZ ARG A 315      21.370  26.160  30.651  3.00  1.00            
ATOM   2352  NH1 ARG A 315      22.252  25.186  31.023  3.00  1.00            
ATOM   2353  NH2 ARG A 315      21.619  27.463  30.968  3.00  1.00            
ATOM   2354    C ARG A 315      23.269  22.828  27.322  3.00  1.00            
ATOM   2355    O ARG A 315      23.674  23.872  26.812  3.00  1.00            
ATOM   2356    N ALA A 316      23.948  22.181  28.292  3.00  1.00            
ATOM   2357   CA ALA A 316      25.243  22.709  28.588  3.00  1.00            
ATOM   2358   CB ALA A 316      25.984  21.958  29.705  3.00  1.00            
ATOM   2359    C ALA A 316      25.918  22.420  27.306  3.00  1.00            
ATOM   2360    O ALA A 316      25.797  21.315  26.782  3.00  1.00            
ATOM   2361    N ASN A 317      26.669  23.381  26.768  3.00  1.00            
ATOM   2362   CA ASN A 317      27.148  23.119  25.456  3.00  1.00            
ATOM   2363   CB ASN A 317      28.158  21.960  25.397  3.00  1.00            
ATOM   2364   CG ASN A 317      29.436  22.448  26.068  3.00  1.00            
ATOM   2365  OD1 ASN A 317      29.502  22.584  27.289  3.00  1.00            
ATOM   2366  ND2 ASN A 317      30.482  22.723  25.244  3.00  1.00            
ATOM   2367    C ASN A 317      26.042  22.858  24.492  3.00  1.00            
ATOM   2368    O ASN A 317      25.678  21.705  24.282  3.00  1.00            
ATOM   2369    N ASN A 318      25.461  23.956  23.931  3.00  1.00            
ATOM   2370   CA ASN A 318      24.452  23.884  22.900  3.00  1.00            
ATOM   2371   CB ASN A 318      24.195  25.233  22.201  3.00  1.00            
ATOM   2372   CG ASN A 318      23.610  26.202  23.222  3.00  1.00            
ATOM   2373  OD1 ASN A 318      23.327  25.833  24.362  3.00  1.00            
ATOM   2374  ND2 ASN A 318      23.418  27.480  22.802  3.00  1.00            
ATOM   2375    C ASN A 318      25.047  22.953  21.895  3.00  1.00            
ATOM   2376    O ASN A 318      25.898  23.340  21.096  3.00  1.00            
ATOM   2377    N LYS A 319      24.596  21.685  21.931  4.00  1.00            
ATOM   2378   CA LYS A 319      25.174  20.641  21.146  4.00  1.00            
ATOM   2379   CB LYS A 319      26.230  19.826  21.915  4.00  1.00            
ATOM   2380   CG LYS A 319      27.070  18.890  21.047  4.00  1.00            
ATOM   2381   CD LYS A 319      28.208  19.599  20.309  4.00  1.00            
ATOM   2382   CE LYS A 319      29.428  19.851  21.201  4.00  1.00            
ATOM   2383   NZ LYS A 319      30.570  20.324  20.388  4.00  1.00            
ATOM   2384    C LYS A 319      24.056  19.711  20.851  4.00  1.00            
ATOM   2385    O LYS A 319      22.936  19.904  21.321  4.00  1.00            
ATOM   2386    N VAL A 320      24.327  18.677  20.045  4.00  1.00            
ATOM   2387   CA VAL A 320      23.294  17.729  19.780  4.00  1.00            
ATOM   2388   CB VAL A 320      22.750  17.881  18.397  4.00  1.00            
ATOM   2389  CG1 VAL A 320      21.646  16.836  18.173  4.00  1.00            
ATOM   2390  CG2 VAL A 320      22.319  19.347  18.226  4.00  1.00            
ATOM   2391    C VAL A 320      23.964  16.398  19.852  4.00  1.00            
ATOM   2392    O VAL A 320      25.156  16.275  19.572  4.00  1.00            
ATOM   2393    N GLY A 321      23.220  15.357  20.258  4.00  1.00            
ATOM   2394   CA GLY A 321      23.820  14.058  20.297  4.00  1.00            
ATOM   2395    C GLY A 321      23.095  13.265  19.271  4.00  1.00            
ATOM   2396    O GLY A 321      21.876  13.349  19.140  4.00  1.00            
ATOM   2397    N LEU A 322      23.851  12.463  18.512  4.00  1.00            
ATOM   2398   CA LEU A 322      23.253  11.705  17.465  4.00  1.00            
ATOM   2399   CB LEU A 322      23.887  12.026  16.098  4.00  1.00            
ATOM   2400   CG LEU A 322      23.336  11.220  14.906  4.00  1.00            
ATOM   2401  CD1 LEU A 322      21.910  11.656  14.539  4.00  1.00            
ATOM   2402  CD2 LEU A 322      24.314  11.252  13.719  4.00  1.00            
ATOM   2403    C LEU A 322      23.544  10.274  17.715  4.00  1.00            
ATOM   2404    O LEU A 322      24.621   9.920  18.191  4.00  1.00            
ATOM   2405    N ALA A 323      22.565   9.407  17.412  4.00  1.00            
ATOM   2406   CA ALA A 323      22.827   8.017  17.569  4.00  1.00            
ATOM   2407   CB ALA A 323      22.640   7.519  19.013  4.00  1.00            
ATOM   2408    C ALA A 323      21.844   7.271  16.737  4.00  1.00            
ATOM   2409    O ALA A 323      20.727   7.720  16.486  4.00  1.00            
ATOM   2410    N PRO A 324      22.282   6.137  16.281  4.00  1.00            
ATOM   2411   CA PRO A 324      21.408   5.298  15.514  4.00  1.00            
ATOM   2412   CD PRO A 324      23.664   6.018  15.853  4.00  1.00            
ATOM   2413   CB PRO A 324      22.309   4.313  14.778  4.00  1.00            
ATOM   2414   CG PRO A 324      23.634   5.081  14.635  4.00  1.00            
ATOM   2415    C PRO A 324      20.540   4.682  16.547  4.00  1.00            
ATOM   2416    O PRO A 324      20.947   4.648  17.706  4.00  1.00            
ATOM   2417    N VAL A 325      19.349   4.194  16.180  4.00  1.00            
ATOM   2418   CA VAL A 325      18.538   3.677  17.231  4.00  1.00            
ATOM   2419   CB VAL A 325      17.093   4.069  17.130  4.00  1.00            
ATOM   2420  CG1 VAL A 325      16.518   3.490  15.826  4.00  1.00            
ATOM   2421  CG2 VAL A 325      16.367   3.588  18.398  4.00  1.00            
ATOM   2422    C VAL A 325      18.587   2.200  17.205  4.00  1.00            
ATOM   2423    O VAL A 325      18.674   1.574  16.150  4.00  1.00            
ATOM   2424    N ALA A 326      18.558   1.610  18.408  1.00  1.00            
ATOM   2425   CA ALA A 326      18.544   0.193  18.483  1.00  1.00            
ATOM   2426   CB ALA A 326      19.259  -0.366  19.725  1.00  1.00            
ATOM   2427    C ALA A 326      17.079  -0.203  18.584  1.00  1.00            
ATOM   2428    O ALA A 326      16.543  -0.190  19.724  1.00  1.00            
ATOM   2429  OXT ALA A 326      16.475  -0.513  17.523  1.00  1.00            
ATOM   2430    N HIS B   1       1.657  13.515   4.968  4.00  0.00            
ATOM   2431   CA HIS B   1       0.202  13.788   4.908  4.00  0.00            
ATOM   2432  ND1 HIS B   1       0.288  10.333   5.026  4.00  0.00            
ATOM   2433   CG HIS B   1      -0.587  11.376   4.817  4.00  0.00            
ATOM   2434   CB HIS B   1      -0.591  12.659   5.593  4.00  0.00            
ATOM   2435  NE2 HIS B   1      -1.045   9.720   3.354  4.00  0.00            
ATOM   2436  CD2 HIS B   1      -1.393  10.985   3.793  4.00  0.00            
ATOM   2437  CE1 HIS B   1      -0.032   9.368   4.124  4.00  0.00            
ATOM   2438    C HIS B   1      -0.124  15.088   5.594  4.00  0.00            
ATOM   2439    O HIS B   1       0.746  15.809   6.080  4.00  0.00            
ATOM   2440    N PRO B   2      -1.392  15.390   5.589  4.00  0.00            
ATOM   2441   CA PRO B   2      -1.886  16.641   6.119  4.00  0.00            
ATOM   2442   CD PRO B   2      -2.169  14.967   4.430  4.00  0.00            
ATOM   2443   CB PRO B   2      -3.214  16.900   5.403  4.00  0.00            
ATOM   2444   CG PRO B   2      -3.093  16.138   4.080  4.00  0.00            
ATOM   2445    C PRO B   2      -2.030  17.050   7.549  4.00  0.00            
ATOM   2446    O PRO B   2      -2.290  18.239   7.737  4.00  0.00            
ATOM   2447    N HIS B   3      -1.927  16.166   8.558  4.00  0.00            
ATOM   2448   CA HIS B   3      -2.126  16.631   9.912  4.00  0.00            
ATOM   2449  ND1 HIS B   3      -3.697  13.944  10.424  4.00  0.00            
ATOM   2450   CG HIS B   3      -2.939  14.644  11.335  4.00  0.00            
ATOM   2451   CB HIS B   3      -1.819  15.579  10.993  4.00  0.00            
ATOM   2452  NE2 HIS B   3      -4.439  13.373  12.444  4.00  0.00            
ATOM   2453  CD2 HIS B   3      -3.406  14.284  12.563  4.00  0.00            
ATOM   2454  CE1 HIS B   3      -4.579  13.200  11.142  4.00  0.00            
ATOM   2455    C HIS B   3      -1.146  17.744  10.159  4.00  0.00            
ATOM   2456    O HIS B   3      -0.226  17.981   9.379  4.00  0.00            
ATOM   2457    N LEU B   4      -1.329  18.460  11.279  4.00  0.00            
ATOM   2458   CA LEU B   4      -0.603  19.667  11.549  4.00  0.00            
ATOM   2459   CB LEU B   4      -0.915  20.217  12.956  4.00  0.00            
ATOM   2460   CG LEU B   4      -0.515  21.685  13.205  4.00  0.00            
ATOM   2461  CD1 LEU B   4       0.986  21.932  13.015  4.00  0.00            
ATOM   2462  CD2 LEU B   4      -1.403  22.642  12.394  4.00  0.00            
ATOM   2463    C LEU B   4       0.888  19.450  11.439  4.00  0.00            
ATOM   2464    O LEU B   4       1.430  18.473  11.954  4.00  0.00            
ATOM   2465    N SER B   5       1.577  20.379  10.728  4.00  0.00            
ATOM   2466   CA SER B   5       3.017  20.413  10.617  4.00  0.00            
ATOM   2467   CB SER B   5       3.530  20.572   9.174  4.00  0.00            
ATOM   2468   OG SER B   5       3.229  19.406   8.420  4.00  0.00            
ATOM   2469    C SER B   5       3.417  21.628  11.384  4.00  0.00            
ATOM   2470    O SER B   5       3.015  22.739  11.053  4.00  0.00            
ATOM   2471    N PHE B   6       4.234  21.459  12.438  4.00  0.00            
ATOM   2472   CA PHE B   6       4.498  22.594  13.269  4.00  0.00            
ATOM   2473   CB PHE B   6       4.497  22.279  14.781  4.00  0.00            
ATOM   2474   CG PHE B   6       3.165  21.791  15.238  4.00  0.00            
ATOM   2475  CD1 PHE B   6       2.174  22.672  15.605  4.00  0.00            
ATOM   2476  CD2 PHE B   6       2.919  20.439  15.328  4.00  0.00            
ATOM   2477  CE1 PHE B   6       0.951  22.203  16.032  4.00  0.00            
ATOM   2478  CE2 PHE B   6       1.700  19.967  15.756  4.00  0.00            
ATOM   2479   CZ PHE B   6       0.710  20.851  16.108  4.00  0.00            
ATOM   2480    C PHE B   6       5.872  23.081  13.032  4.00  0.00            
ATOM   2481    O PHE B   6       6.778  22.341  12.652  4.00  0.00            
ATOM   2482    N MET B   7       6.016  24.395  13.228  4.00  0.00            
ATOM   2483   CA MET B   7       7.282  25.036  13.208  4.00  0.00            
ATOM   2484   CB MET B   7       8.021  24.945  11.862  4.00  0.00            
ATOM   2485   CG MET B   7       9.434  25.537  11.896  4.00  0.00            
ATOM   2486   SD MET B   7      10.409  25.265  10.384  4.00  0.00            
ATOM   2487   CE MET B   7      11.834  26.251  10.927  4.00  0.00            
ATOM   2488    C MET B   7       6.978  26.463  13.447  4.00  0.00            
ATOM   2489    O MET B   7       5.945  26.969  13.007  4.00  0.00            
ATOM   2490    N ALA B   8       7.854  27.162  14.173  4.00  0.00            
ATOM   2491   CA ALA B   8       7.552  28.541  14.333  4.00  0.00            
ATOM   2492   CB ALA B   8       7.743  29.044  15.776  4.00  0.00            
ATOM   2493    C ALA B   8       8.529  29.237  13.478  4.00  0.00            
ATOM   2494    O ALA B   8       9.738  29.045  13.603  4.00  0.00            
ATOM   2495    N ILE B   9       8.019  30.052  12.553  4.00  0.00            
ATOM   2496   CA ILE B   9       8.926  30.742  11.709  4.00  0.00            
ATOM   2497   CB ILE B   9       8.486  30.794  10.279  4.00  0.00            
ATOM   2498  CG1 ILE B   9       8.415  29.385   9.670  4.00  0.00            
ATOM   2499  CG2 ILE B   9       9.444  31.746   9.547  4.00  0.00            
ATOM   2500  CD1 ILE B   9       7.298  28.521  10.253  4.00  0.00            
ATOM   2501    C ILE B   9       8.897  32.180  12.200  4.00  0.00            
ATOM   2502    O ILE B   9       7.768  32.715  12.359  4.00  0.00            
ATOM   2503  OXT ILE B   9       9.993  32.764  12.414  4.00  0.00            
END
