# Supplementary material for: Integrative modeling of diverse protein-peptide systems using CABS-dock
Source: PLoS Comput Biol. 2023 Jul 5;19(7):e1011275. doi: 10.1371/journal.pcbi.1011275 (PMC10351741; doi:10.1371/journal.pcbi.1011275)
Supplement: S1 File — Files in pdb format containing atomic coordinates of the structures obtained in this study: the highest-scored amyloid models and 10 examples of the docked peptide for each enzyme-substrate complex. (ZIP) [file pcbi.1011275.s006.zip › 2_pepsin_HPHLSFMAI/221.pdb]

CRYST1    0.000    0.000    0.000   0.00   0.00   0.00 P 1           1
ATOM      1    N ILE A   1      15.859  11.556  34.722  1.00  1.00            
ATOM      2   CA ILE A   1      15.040  11.851  35.918  1.00  1.00            
ATOM      3   CB ILE A   1      15.349  13.229  36.433  1.00  1.00            
ATOM      4  CG1 ILE A   1      14.559  13.498  37.726  1.00  1.00            
ATOM      5  CG2 ILE A   1      15.108  14.252  35.310  1.00  1.00            
ATOM      6  CD1 ILE A   1      14.966  12.594  38.889  1.00  1.00            
ATOM      7    C ILE A   1      13.576  11.733  35.626  1.00  1.00            
ATOM      8    O ILE A   1      12.857  11.015  36.319  1.00  1.00            
ATOM      9    N GLY A   2      13.091  12.423  34.573  4.00  1.00            
ATOM     10   CA GLY A   2      11.695  12.366  34.255  4.00  1.00            
ATOM     11    C GLY A   2      11.558  11.614  32.977  4.00  1.00            
ATOM     12    O GLY A   2      12.466  11.603  32.146  4.00  1.00            
ATOM     13    N ASP A   3      10.403  10.944  32.797  4.00  1.00            
ATOM     14   CA ASP A   3      10.193  10.187  31.601  4.00  1.00            
ATOM     15   CB ASP A   3      10.301   8.671  31.829  4.00  1.00            
ATOM     16   CG ASP A   3      10.057   7.985  30.496  4.00  1.00            
ATOM     17  OD1 ASP A   3      10.342   8.621  29.448  4.00  1.00            
ATOM     18  OD2 ASP A   3       9.586   6.815  30.509  4.00  1.00            
ATOM     19    C ASP A   3       8.800  10.432  31.124  4.00  1.00            
ATOM     20    O ASP A   3       7.835  10.146  31.834  4.00  1.00            
ATOM     21    N GLU A   4       8.645  10.994  29.910  4.00  1.00            
ATOM     22   CA GLU A   4       7.305  11.105  29.414  4.00  1.00            
ATOM     23   CB GLU A   4       6.858  12.529  29.049  4.00  1.00            
ATOM     24   CG GLU A   4       5.346  12.608  28.829  4.00  1.00            
ATOM     25   CD GLU A   4       4.675  12.132  30.112  4.00  1.00            
ATOM     26  OE1 GLU A   4       4.634  10.890  30.324  4.00  1.00            
ATOM     27  OE2 GLU A   4       4.206  12.995  30.901  4.00  1.00            
ATOM     28    C GLU A   4       7.232  10.247  28.203  4.00  1.00            
ATOM     29    O GLU A   4       7.867  10.510  27.185  4.00  1.00            
ATOM     30    N PRO A   5       6.473   9.198  28.323  4.00  1.00            
ATOM     31   CA PRO A   5       6.334   8.319  27.205  4.00  1.00            
ATOM     32   CD PRO A   5       6.403   8.478  29.586  4.00  1.00            
ATOM     33   CB PRO A   5       5.743   7.026  27.755  4.00  1.00            
ATOM     34   CG PRO A   5       6.251   6.996  29.208  4.00  1.00            
ATOM     35    C PRO A   5       5.479   9.033  26.226  4.00  1.00            
ATOM     36    O PRO A   5       4.728   9.921  26.629  4.00  1.00            
ATOM     37    N LEU A   6       5.580   8.684  24.934  4.00  1.00            
ATOM     38   CA LEU A   6       4.826   9.423  23.976  4.00  1.00            
ATOM     39   CB LEU A   6       5.687  10.001  22.838  4.00  1.00            
ATOM     40   CG LEU A   6       6.811  10.952  23.281  4.00  1.00            
ATOM     41  CD1 LEU A   6       7.601  11.464  22.066  4.00  1.00            
ATOM     42  CD2 LEU A   6       6.283  12.085  24.169  4.00  1.00            
ATOM     43    C LEU A   6       3.888   8.501  23.291  4.00  1.00            
ATOM     44    O LEU A   6       3.952   7.284  23.450  4.00  1.00            
ATOM     45    N GLU A   7       2.959   9.093  22.523  4.00  1.00            
ATOM     46   CA GLU A   7       2.077   8.292  21.742  4.00  1.00            
ATOM     47   CB GLU A   7       0.584   8.551  22.002  4.00  1.00            
ATOM     48   CG GLU A   7       0.117   8.108  23.389  4.00  1.00            
ATOM     49   CD GLU A   7      -1.370   8.406  23.495  4.00  1.00            
ATOM     50  OE1 GLU A   7      -2.067   8.298  22.451  4.00  1.00            
ATOM     51  OE2 GLU A   7      -1.830   8.745  24.617  4.00  1.00            
ATOM     52    C GLU A   7       2.332   8.631  20.321  4.00  1.00            
ATOM     53    O GLU A   7       2.362   9.801  19.942  4.00  1.00            
ATOM     54    N ASN A   8       2.566   7.599  19.499  4.00  1.00            
ATOM     55   CA ASN A   8       2.704   7.859  18.108  4.00  1.00            
ATOM     56   CB ASN A   8       3.455   6.765  17.327  4.00  1.00            
ATOM     57   CG ASN A   8       4.937   6.879  17.661  4.00  1.00            
ATOM     58  OD1 ASN A   8       5.524   7.956  17.573  4.00  1.00            
ATOM     59  ND2 ASN A   8       5.562   5.739  18.059  4.00  1.00            
ATOM     60    C ASN A   8       1.309   7.894  17.617  4.00  1.00            
ATOM     61    O ASN A   8       0.363   7.566  18.331  4.00  1.00            
ATOM     62    N TYR A   9       1.160   8.326  16.367  4.00  1.00            
ATOM     63   CA TYR A   9      -0.110   8.408  15.739  4.00  1.00            
ATOM     64   CB TYR A   9      -0.437   9.851  15.310  4.00  1.00            
ATOM     65   CG TYR A   9      -1.902  10.001  15.088  4.00  1.00            
ATOM     66  CD1 TYR A   9      -2.747  10.063  16.173  4.00  1.00            
ATOM     67  CD2 TYR A   9      -2.435  10.119  13.826  4.00  1.00            
ATOM     68  CE1 TYR A   9      -4.102  10.214  16.005  4.00  1.00            
ATOM     69  CE2 TYR A   9      -3.791  10.269  13.650  4.00  1.00            
ATOM     70   CZ TYR A   9      -4.628  10.316  14.741  4.00  1.00            
ATOM     71   OH TYR A   9      -6.019  10.474  14.568  4.00  1.00            
ATOM     72    C TYR A   9       0.204   7.604  14.523  4.00  1.00            
ATOM     73    O TYR A   9       0.735   6.502  14.649  4.00  1.00            
ATOM     74    N LEU A  10      -0.110   8.079  13.308  3.00  1.00            
ATOM     75   CA LEU A  10       0.328   7.236  12.237  3.00  1.00            
ATOM     76   CB LEU A  10      -0.538   7.359  10.974  3.00  1.00            
ATOM     77   CG LEU A  10      -1.977   6.851  11.164  3.00  1.00            
ATOM     78  CD1 LEU A  10      -2.718   7.656  12.239  3.00  1.00            
ATOM     79  CD2 LEU A  10      -2.733   6.816   9.828  3.00  1.00            
ATOM     80    C LEU A  10       1.720   7.655  11.853  3.00  1.00            
ATOM     81    O LEU A  10       1.991   7.948  10.689  3.00  1.00            
ATOM     82    N ASP A  11       2.644   7.679  12.840  3.00  1.00            
ATOM     83   CA ASP A  11       4.032   8.062  12.705  3.00  1.00            
ATOM     84   CB ASP A  11       4.826   7.232  11.681  3.00  1.00            
ATOM     85   CG ASP A  11       5.203   5.914  12.345  3.00  1.00            
ATOM     86  OD1 ASP A  11       4.877   5.746  13.551  3.00  1.00            
ATOM     87  OD2 ASP A  11       5.835   5.064  11.662  3.00  1.00            
ATOM     88    C ASP A  11       4.123   9.500  12.338  3.00  1.00            
ATOM     89    O ASP A  11       5.210  10.052  12.174  3.00  1.00            
ATOM     90    N THR A  12       2.958  10.142  12.215  3.00  1.00            
ATOM     91   CA THR A  12       2.866  11.509  11.858  3.00  1.00            
ATOM     92   CB THR A  12       1.475  11.852  11.406  3.00  1.00            
ATOM     93  OG1 THR A  12       1.102  11.035  10.307  3.00  1.00            
ATOM     94  CG2 THR A  12       1.422  13.337  11.011  3.00  1.00            
ATOM     95    C THR A  12       3.161  12.408  13.002  3.00  1.00            
ATOM     96    O THR A  12       3.886  13.393  12.872  3.00  1.00            
ATOM     97    N GLU A  13       2.611  12.061  14.175  4.00  1.00            
ATOM     98   CA GLU A  13       2.629  12.999  15.250  4.00  1.00            
ATOM     99   CB GLU A  13       1.208  13.435  15.623  4.00  1.00            
ATOM    100   CG GLU A  13       1.106  14.596  16.608  4.00  1.00            
ATOM    101   CD GLU A  13      -0.297  14.497  17.172  4.00  1.00            
ATOM    102  OE1 GLU A  13      -0.969  13.483  16.852  4.00  1.00            
ATOM    103  OE2 GLU A  13      -0.713  15.411  17.930  4.00  1.00            
ATOM    104    C GLU A  13       3.217  12.358  16.465  4.00  1.00            
ATOM    105    O GLU A  13       3.552  11.175  16.479  4.00  1.00            
ATOM    106    N TYR A  14       3.370  13.185  17.515  4.00  1.00            
ATOM    107   CA TYR A  14       3.861  12.797  18.798  4.00  1.00            
ATOM    108   CB TYR A  14       5.121  13.570  19.230  4.00  1.00            
ATOM    109   CG TYR A  14       6.257  13.318  18.299  4.00  1.00            
ATOM    110  CD1 TYR A  14       6.225  13.783  17.005  4.00  1.00            
ATOM    111  CD2 TYR A  14       7.380  12.654  18.739  4.00  1.00            
ATOM    112  CE1 TYR A  14       7.283  13.563  16.154  4.00  1.00            
ATOM    113  CE2 TYR A  14       8.441  12.433  17.893  4.00  1.00            
ATOM    114   CZ TYR A  14       8.393  12.886  16.597  4.00  1.00            
ATOM    115   OH TYR A  14       9.483  12.663  15.728  4.00  1.00            
ATOM    116    C TYR A  14       2.819  13.277  19.749  4.00  1.00            
ATOM    117    O TYR A  14       1.995  14.122  19.406  4.00  1.00            
ATOM    118    N PHE A  15       2.815  12.722  20.970  4.00  1.00            
ATOM    119   CA PHE A  15       1.873  13.160  21.954  4.00  1.00            
ATOM    120   CB PHE A  15       0.714  12.177  22.205  4.00  1.00            
ATOM    121   CG PHE A  15      -0.212  12.107  21.041  4.00  1.00            
ATOM    122  CD1 PHE A  15       0.103  11.356  19.932  4.00  1.00            
ATOM    123  CD2 PHE A  15      -1.414  12.774  21.075  4.00  1.00            
ATOM    124  CE1 PHE A  15      -0.762  11.285  18.865  4.00  1.00            
ATOM    125  CE2 PHE A  15      -2.284  12.706  20.013  4.00  1.00            
ATOM    126   CZ PHE A  15      -1.957  11.961  18.906  4.00  1.00            
ATOM    127    C PHE A  15       2.602  13.178  23.253  4.00  1.00            
ATOM    128    O PHE A  15       3.777  12.825  23.330  4.00  1.00            
ATOM    129    N GLY A  16       1.906  13.625  24.312  4.00  1.00            
ATOM    130   CA GLY A  16       2.462  13.615  25.628  4.00  1.00            
ATOM    131    C GLY A  16       1.330  13.960  26.541  4.00  1.00            
ATOM    132    O GLY A  16       0.483  14.786  26.205  4.00  1.00            
ATOM    133    N THR A  17       1.280  13.328  27.727  4.00  1.00            
ATOM    134   CA THR A  17       0.238  13.666  28.647  4.00  1.00            
ATOM    135   CB THR A  17      -0.329  12.484  29.378  4.00  1.00            
ATOM    136  OG1 THR A  17      -0.868  11.546  28.457  4.00  1.00            
ATOM    137  CG2 THR A  17      -1.425  12.979  30.337  4.00  1.00            
ATOM    138    C THR A  17       0.894  14.536  29.655  4.00  1.00            
ATOM    139    O THR A  17       1.805  14.113  30.365  4.00  1.00            
ATOM    140    N ILE A  18       0.449  15.799  29.724  4.00  1.00            
ATOM    141   CA ILE A  18       1.059  16.718  30.629  4.00  1.00            
ATOM    142   CB ILE A  18       1.606  17.932  29.939  4.00  1.00            
ATOM    143  CG1 ILE A  18       2.433  18.787  30.911  4.00  1.00            
ATOM    144  CG2 ILE A  18       0.429  18.673  29.283  4.00  1.00            
ATOM    145  CD1 ILE A  18       3.254  19.871  30.215  4.00  1.00            
ATOM    146    C ILE A  18      -0.002  17.176  31.563  4.00  1.00            
ATOM    147    O ILE A  18      -1.144  17.404  31.167  4.00  1.00            
ATOM    148    N GLY A  19       0.355  17.300  32.850  4.00  1.00            
ATOM    149   CA GLY A  19      -0.616  17.722  33.804  4.00  1.00            
ATOM    150    C GLY A  19      -0.669  19.198  33.776  4.00  1.00            
ATOM    151    O GLY A  19       0.046  19.861  33.026  4.00  1.00            
ATOM    152    N ILE A  20      -1.545  19.738  34.628  4.00  1.00            
ATOM    153   CA ILE A  20      -1.742  21.142  34.719  4.00  1.00            
ATOM    154   CB ILE A  20      -2.992  21.585  34.003  4.00  1.00            
ATOM    155  CG1 ILE A  20      -2.967  21.031  32.568  4.00  1.00            
ATOM    156  CG2 ILE A  20      -3.050  23.124  33.987  4.00  1.00            
ATOM    157  CD1 ILE A  20      -1.770  21.514  31.749  4.00  1.00            
ATOM    158    C ILE A  20      -1.858  21.381  36.211  4.00  1.00            
ATOM    159    O ILE A  20      -1.393  20.556  36.995  4.00  1.00            
ATOM    160    N GLY A  21      -2.464  22.501  36.659  3.00  1.00            
ATOM    161   CA GLY A  21      -2.524  22.850  38.057  3.00  1.00            
ATOM    162    C GLY A  21      -3.240  21.798  38.833  3.00  1.00            
ATOM    163    O GLY A  21      -3.996  20.994  38.289  3.00  1.00            
ATOM    164    N THR A  22      -2.992  21.805  40.158  3.00  1.00            
ATOM    165   CA THR A  22      -3.584  20.878  41.072  3.00  1.00            
ATOM    166   CB THR A  22      -3.047  21.020  42.467  3.00  1.00            
ATOM    167  OG1 THR A  22      -3.615  20.040  43.321  3.00  1.00            
ATOM    168  CG2 THR A  22      -3.373  22.435  42.978  3.00  1.00            
ATOM    169    C THR A  22      -5.049  21.176  41.103  3.00  1.00            
ATOM    170    O THR A  22      -5.436  22.326  40.903  3.00  1.00            
ATOM    171    N PRO A  23      -5.902  20.205  41.340  3.00  1.00            
ATOM    172   CA PRO A  23      -5.546  18.826  41.562  3.00  1.00            
ATOM    173   CD PRO A  23      -7.310  20.356  41.014  3.00  1.00            
ATOM    174   CB PRO A  23      -6.867  18.087  41.743  3.00  1.00            
ATOM    175   CG PRO A  23      -7.851  18.920  40.902  3.00  1.00            
ATOM    176    C PRO A  23      -4.768  18.284  40.408  3.00  1.00            
ATOM    177    O PRO A  23      -3.788  17.573  40.626  3.00  1.00            
ATOM    178    N ALA A  24      -5.200  18.604  39.178  3.00  1.00            
ATOM    179   CA ALA A  24      -4.508  18.183  38.001  3.00  1.00            
ATOM    180   CB ALA A  24      -4.082  16.705  38.034  3.00  1.00            
ATOM    181    C ALA A  24      -5.496  18.342  36.893  3.00  1.00            
ATOM    182    O ALA A  24      -6.702  18.232  37.107  3.00  1.00            
ATOM    183    N GLN A  25      -5.009  18.636  35.675  4.00  1.00            
ATOM    184   CA GLN A  25      -5.865  18.707  34.528  4.00  1.00            
ATOM    185   CB GLN A  25      -6.098  20.126  33.993  4.00  1.00            
ATOM    186   CG GLN A  25      -7.171  20.181  32.906  4.00  1.00            
ATOM    187   CD GLN A  25      -8.507  19.835  33.550  4.00  1.00            
ATOM    188  OE1 GLN A  25      -8.563  19.205  34.605  4.00  1.00            
ATOM    189  NE2 GLN A  25      -9.622  20.260  32.897  4.00  1.00            
ATOM    190    C GLN A  25      -5.096  17.944  33.501  4.00  1.00            
ATOM    191    O GLN A  25      -3.866  17.956  33.519  4.00  1.00            
ATOM    192    N ASP A  26      -5.777  17.226  32.593  4.00  1.00            
ATOM    193   CA ASP A  26      -5.000  16.472  31.656  4.00  1.00            
ATOM    194   CB ASP A  26      -5.480  15.027  31.429  4.00  1.00            
ATOM    195   CG ASP A  26      -5.091  14.173  32.626  4.00  1.00            
ATOM    196  OD1 ASP A  26      -4.849  14.748  33.719  4.00  1.00            
ATOM    197  OD2 ASP A  26      -5.020  12.927  32.452  4.00  1.00            
ATOM    198    C ASP A  26      -5.048  17.131  30.312  4.00  1.00            
ATOM    199    O ASP A  26      -6.092  17.625  29.887  4.00  1.00            
ATOM    200    N PHE A  27      -3.891  17.175  29.610  4.00  1.00            
ATOM    201   CA PHE A  27      -3.862  17.705  28.274  4.00  1.00            
ATOM    202   CB PHE A  27      -3.343  19.147  28.134  4.00  1.00            
ATOM    203   CG PHE A  27      -4.409  20.070  28.613  4.00  1.00            
ATOM    204  CD1 PHE A  27      -5.517  20.301  27.829  4.00  1.00            
ATOM    205  CD2 PHE A  27      -4.322  20.681  29.844  4.00  1.00            
ATOM    206  CE1 PHE A  27      -6.513  21.147  28.253  4.00  1.00            
ATOM    207  CE2 PHE A  27      -5.317  21.529  30.271  4.00  1.00            
ATOM    208   CZ PHE A  27      -6.412  21.767  29.476  4.00  1.00            
ATOM    209    C PHE A  27      -2.988  16.846  27.417  4.00  1.00            
ATOM    210    O PHE A  27      -2.101  16.151  27.910  4.00  1.00            
ATOM    211    N THR A  28      -3.247  16.865  26.092  4.00  1.00            
ATOM    212   CA THR A  28      -2.441  16.129  25.162  4.00  1.00            
ATOM    213   CB THR A  28      -3.234  15.382  24.132  4.00  1.00            
ATOM    214  OG1 THR A  28      -4.118  14.472  24.770  4.00  1.00            
ATOM    215  CG2 THR A  28      -2.256  14.614  23.227  4.00  1.00            
ATOM    216    C THR A  28      -1.605  17.160  24.459  4.00  1.00            
ATOM    217    O THR A  28      -2.138  18.066  23.824  4.00  1.00            
ATOM    218    N VAL A  29      -0.262  17.082  24.561  4.00  1.00            
ATOM    219   CA VAL A  29       0.529  18.108  23.931  4.00  1.00            
ATOM    220   CB VAL A  29       1.216  19.006  24.914  4.00  1.00            
ATOM    221  CG1 VAL A  29       2.041  20.034  24.129  4.00  1.00            
ATOM    222  CG2 VAL A  29       0.156  19.631  25.841  4.00  1.00            
ATOM    223    C VAL A  29       1.591  17.446  23.101  4.00  1.00            
ATOM    224    O VAL A  29       2.026  16.338  23.412  4.00  1.00            
ATOM    225    N ILE A  30       2.026  18.105  22.001  4.00  1.00            
ATOM    226   CA ILE A  30       3.068  17.549  21.178  4.00  1.00            
ATOM    227   CB ILE A  30       2.766  17.563  19.700  4.00  1.00            
ATOM    228  CG1 ILE A  30       3.807  16.730  18.932  4.00  1.00            
ATOM    229  CG2 ILE A  30       2.629  19.016  19.226  4.00  1.00            
ATOM    230  CD1 ILE A  30       3.389  16.404  17.497  4.00  1.00            
ATOM    231    C ILE A  30       4.321  18.342  21.465  4.00  1.00            
ATOM    232    O ILE A  30       4.350  19.560  21.290  4.00  1.00            
ATOM    233    N PHE A  31       5.389  17.668  21.957  4.00  1.00            
ATOM    234   CA PHE A  31       6.634  18.331  22.269  4.00  1.00            
ATOM    235   CB PHE A  31       7.691  17.446  22.958  4.00  1.00            
ATOM    236   CG PHE A  31       7.374  17.272  24.404  4.00  1.00            
ATOM    237  CD1 PHE A  31       6.410  16.385  24.821  4.00  1.00            
ATOM    238  CD2 PHE A  31       8.075  17.989  25.346  4.00  1.00            
ATOM    239  CE1 PHE A  31       6.140  16.234  26.161  4.00  1.00            
ATOM    240  CE2 PHE A  31       7.810  17.841  26.686  4.00  1.00            
ATOM    241   CZ PHE A  31       6.837  16.961  27.095  4.00  1.00            
ATOM    242    C PHE A  31       7.253  18.744  20.993  4.00  1.00            
ATOM    243    O PHE A  31       7.191  18.028  19.995  4.00  1.00            
ATOM    244    N ASP A  32       7.859  19.941  20.992  4.00  1.00            
ATOM    245   CA ASP A  32       8.466  20.362  19.777  4.00  1.00            
ATOM    246   CB ASP A  32       7.679  21.455  19.025  4.00  1.00            
ATOM    247   CG ASP A  32       6.350  20.947  18.477  4.00  1.00            
ATOM    248  OD1 ASP A  32       5.833  19.907  18.962  4.00  1.00            
ATOM    249  OD2 ASP A  32       5.823  21.626  17.555  4.00  1.00            
ATOM    250    C ASP A  32       9.755  21.014  20.075  4.00  1.00            
ATOM    251    O ASP A  32       9.856  21.886  20.934  4.00  1.00            
ATOM    252    N THR A  33      10.784  20.583  19.350  3.00  1.00            
ATOM    253   CA THR A  33      12.055  21.207  19.424  3.00  1.00            
ATOM    254   CB THR A  33      13.107  20.417  18.717  3.00  1.00            
ATOM    255  OG1 THR A  33      14.369  21.062  18.814  3.00  1.00            
ATOM    256  CG2 THR A  33      12.672  20.249  17.259  3.00  1.00            
ATOM    257    C THR A  33      11.937  22.545  18.772  3.00  1.00            
ATOM    258    O THR A  33      12.674  23.482  19.071  3.00  1.00            
ATOM    259    N GLY A  34      11.005  22.645  17.818  3.00  1.00            
ATOM    260   CA GLY A  34      10.847  23.853  17.076  3.00  1.00            
ATOM    261    C GLY A  34      10.467  24.988  17.966  3.00  1.00            
ATOM    262    O GLY A  34      10.933  26.109  17.767  3.00  1.00            
ATOM    263    N SER A  35       9.612  24.752  18.977  1.00  1.00            
ATOM    264   CA SER A  35       9.166  25.906  19.695  1.00  1.00            
ATOM    265   CB SER A  35       7.635  26.074  19.698  1.00  1.00            
ATOM    266   OG SER A  35       7.024  25.023  20.431  1.00  1.00            
ATOM    267    C SER A  35       9.610  25.887  21.130  1.00  1.00            
ATOM    268    O SER A  35      10.104  24.879  21.627  1.00  1.00            
ATOM    269    N SER A  36       9.498  27.061  21.803  1.00  1.00            
ATOM    270   CA SER A  36       9.798  27.221  23.205  1.00  1.00            
ATOM    271   CB SER A  36      11.064  28.062  23.436  1.00  1.00            
ATOM    272   OG SER A  36      11.313  28.208  24.824  1.00  1.00            
ATOM    273    C SER A  36       8.652  27.988  23.814  1.00  1.00            
ATOM    274    O SER A  36       8.777  29.185  24.068  1.00  1.00            
ATOM    275    N ASN A  37       7.501  27.324  24.066  1.00  1.00            
ATOM    276   CA ASN A  37       6.384  27.975  24.707  1.00  1.00            
ATOM    277   CB ASN A  37       5.648  28.970  23.790  1.00  1.00            
ATOM    278   CG ASN A  37       4.989  30.023  24.671  1.00  1.00            
ATOM    279  OD1 ASN A  37       3.788  29.985  24.929  1.00  1.00            
ATOM    280  ND2 ASN A  37       5.811  30.993  25.155  1.00  1.00            
ATOM    281    C ASN A  37       5.434  26.862  25.085  1.00  1.00            
ATOM    282    O ASN A  37       5.316  25.885  24.346  1.00  1.00            
ATOM    283    N LEU A  38       4.743  26.949  26.248  4.00  1.00            
ATOM    284   CA LEU A  38       3.849  25.874  26.620  4.00  1.00            
ATOM    285   CB LEU A  38       4.090  25.290  28.022  4.00  1.00            
ATOM    286   CG LEU A  38       5.463  24.632  28.240  4.00  1.00            
ATOM    287  CD1 LEU A  38       5.489  23.877  29.575  4.00  1.00            
ATOM    288  CD2 LEU A  38       5.872  23.747  27.057  4.00  1.00            
ATOM    289    C LEU A  38       2.471  26.405  26.678  4.00  1.00            
ATOM    290    O LEU A  38       2.269  27.324  27.469  4.00  1.00            
ATOM    291    N TRP A  39       1.535  25.882  25.825  4.00  1.00            
ATOM    292   CA TRP A  39       0.140  26.106  26.105  4.00  1.00            
ATOM    293   CB TRP A  39      -0.355  27.265  26.926  4.00  1.00            
ATOM    294   CG TRP A  39      -0.809  26.790  28.303  4.00  1.00            
ATOM    295  CD2 TRP A  39      -0.086  25.894  29.171  4.00  1.00            
ATOM    296  CD1 TRP A  39      -2.021  26.992  28.896  4.00  1.00            
ATOM    297  NE1 TRP A  39      -2.089  26.307  30.085  4.00  1.00            
ATOM    298  CE2 TRP A  39      -0.910  25.619  30.263  4.00  1.00            
ATOM    299  CE3 TRP A  39       1.152  25.331  29.068  4.00  1.00            
ATOM    300  CZ2 TRP A  39      -0.503  24.783  31.264  4.00  1.00            
ATOM    301  CZ3 TRP A  39       1.567  24.498  30.083  4.00  1.00            
ATOM    302  CH2 TRP A  39       0.754  24.228  31.162  4.00  1.00            
ATOM    303    C TRP A  39      -0.958  25.435  25.408  4.00  1.00            
ATOM    304    O TRP A  39      -0.837  24.771  24.380  4.00  1.00            
ATOM    305    N VAL A  40      -2.104  25.659  26.088  4.00  1.00            
ATOM    306   CA VAL A  40      -3.240  24.833  25.992  4.00  1.00            
ATOM    307   CB VAL A  40      -3.419  24.061  27.277  4.00  1.00            
ATOM    308  CG1 VAL A  40      -4.259  24.909  28.244  4.00  1.00            
ATOM    309  CG2 VAL A  40      -3.926  22.638  27.010  4.00  1.00            
ATOM    310    C VAL A  40      -4.528  25.544  25.698  4.00  1.00            
ATOM    311    O VAL A  40      -4.651  26.766  25.772  4.00  1.00            
ATOM    312    N PRO A  41      -5.493  24.718  25.330  1.00  1.00            
ATOM    313   CA PRO A  41      -6.821  25.186  25.043  1.00  1.00            
ATOM    314   CD PRO A  41      -5.182  23.601  24.453  1.00  1.00            
ATOM    315   CB PRO A  41      -7.565  24.026  24.372  1.00  1.00            
ATOM    316   CG PRO A  41      -6.531  22.883  24.307  1.00  1.00            
ATOM    317    C PRO A  41      -7.435  25.724  26.303  1.00  1.00            
ATOM    318    O PRO A  41      -7.044  25.273  27.379  1.00  1.00            
ATOM    319    N SER A  42      -8.383  26.691  26.216  4.00  1.00            
ATOM    320   CA SER A  42      -8.833  27.294  27.443  4.00  1.00            
ATOM    321   CB SER A  42      -8.109  28.609  27.729  4.00  1.00            
ATOM    322   OG SER A  42      -6.717  28.349  27.755  4.00  1.00            
ATOM    323    C SER A  42     -10.288  27.588  27.430  4.00  1.00            
ATOM    324    O SER A  42     -10.975  27.481  26.416  4.00  1.00            
ATOM    325    N VAL A  43     -10.776  27.948  28.633  3.00  1.00            
ATOM    326   CA VAL A  43     -12.136  28.295  28.887  3.00  1.00            
ATOM    327   CB VAL A  43     -12.379  28.596  30.340  3.00  1.00            
ATOM    328  CG1 VAL A  43     -13.851  29.001  30.522  3.00  1.00            
ATOM    329  CG2 VAL A  43     -11.941  27.386  31.180  3.00  1.00            
ATOM    330    C VAL A  43     -12.451  29.544  28.135  3.00  1.00            
ATOM    331    O VAL A  43     -13.502  29.650  27.503  3.00  1.00            
ATOM    332    N TYR A  44     -11.530  30.526  28.167  3.00  1.00            
ATOM    333   CA TYR A  44     -11.804  31.745  27.469  3.00  1.00            
ATOM    334   CB TYR A  44     -11.024  32.944  28.040  3.00  1.00            
ATOM    335   CG TYR A  44     -11.510  34.201  27.402  3.00  1.00            
ATOM    336  CD1 TYR A  44     -12.619  34.845  27.904  3.00  1.00            
ATOM    337  CD2 TYR A  44     -10.863  34.745  26.315  3.00  1.00            
ATOM    338  CE1 TYR A  44     -13.079  36.009  27.333  3.00  1.00            
ATOM    339  CE2 TYR A  44     -11.318  35.909  25.739  3.00  1.00            
ATOM    340   CZ TYR A  44     -12.428  36.542  26.248  3.00  1.00            
ATOM    341   OH TYR A  44     -12.895  37.737  25.660  3.00  1.00            
ATOM    342    C TYR A  44     -11.281  31.466  26.095  3.00  1.00            
ATOM    343    O TYR A  44     -10.133  31.774  25.780  3.00  1.00            
ATOM    344    N CYS A  45     -12.128  30.851  25.240  1.00  1.00            
ATOM    345   CA CYS A  45     -11.681  30.462  23.932  1.00  1.00            
ATOM    346   CB CYS A  45     -11.109  29.035  23.891  1.00  1.00            
ATOM    347   SG CYS A  45     -10.494  28.589  22.238  1.00  1.00            
ATOM    348    C CYS A  45     -12.840  30.494  22.993  1.00  1.00            
ATOM    349    O CYS A  45     -13.113  31.503  22.347  1.00  1.00            
ATOM    350    N SER A  46     -13.539  29.349  22.916  1.00  1.00            
ATOM    351   CA SER A  46     -14.703  29.108  22.118  1.00  1.00            
ATOM    352   CB SER A  46     -15.878  30.067  22.406  1.00  1.00            
ATOM    353   OG SER A  46     -15.634  31.348  21.846  1.00  1.00            
ATOM    354    C SER A  46     -14.457  29.129  20.639  1.00  1.00            
ATOM    355    O SER A  46     -15.356  29.469  19.871  1.00  1.00            
ATOM    356    N SER A  47     -13.247  28.760  20.184  1.00  1.00            
ATOM    357   CA SER A  47     -13.029  28.635  18.766  1.00  1.00            
ATOM    358   CB SER A  47     -11.559  28.827  18.356  1.00  1.00            
ATOM    359   OG SER A  47     -11.113  30.125  18.717  1.00  1.00            
ATOM    360    C SER A  47     -13.383  27.213  18.449  1.00  1.00            
ATOM    361    O SER A  47     -13.800  26.461  19.329  1.00  1.00            
ATOM    362    N LEU A  48     -13.257  26.809  17.171  2.00  1.00            
ATOM    363   CA LEU A  48     -13.608  25.468  16.801  2.00  1.00            
ATOM    364   CB LEU A  48     -13.469  25.227  15.289  2.00  1.00            
ATOM    365   CG LEU A  48     -14.378  26.128  14.430  2.00  1.00            
ATOM    366  CD1 LEU A  48     -14.197  25.839  12.930  2.00  1.00            
ATOM    367  CD2 LEU A  48     -15.844  26.038  14.882  2.00  1.00            
ATOM    368    C LEU A  48     -12.693  24.506  17.470  2.00  1.00            
ATOM    369    O LEU A  48     -13.146  23.560  18.114  2.00  1.00            
ATOM    370    N ALA A  49     -11.370  24.723  17.353  2.00  1.00            
ATOM    371   CA ALA A  49     -10.534  23.797  18.043  2.00  1.00            
ATOM    372   CB ALA A  49      -9.076  23.795  17.556  2.00  1.00            
ATOM    373    C ALA A  49     -10.554  24.316  19.419  2.00  1.00            
ATOM    374    O ALA A  49      -9.734  25.139  19.823  2.00  1.00            
ATOM    375    N CYS A  50     -11.540  23.821  20.171  2.00  1.00            
ATOM    376   CA CYS A  50     -11.731  24.294  21.489  2.00  1.00            
ATOM    377   CB CYS A  50     -12.267  25.735  21.543  2.00  1.00            
ATOM    378   SG CYS A  50     -12.505  26.320  23.248  2.00  1.00            
ATOM    379    C CYS A  50     -12.787  23.425  22.049  2.00  1.00            
ATOM    380    O CYS A  50     -12.600  22.750  23.061  2.00  1.00            
ATOM    381    N SER A  51     -13.936  23.417  21.355  2.00  1.00            
ATOM    382   CA SER A  51     -15.030  22.634  21.808  2.00  1.00            
ATOM    383   CB SER A  51     -16.251  22.696  20.878  2.00  1.00            
ATOM    384   OG SER A  51     -16.818  23.998  20.902  2.00  1.00            
ATOM    385    C SER A  51     -14.572  21.220  21.877  2.00  1.00            
ATOM    386    O SER A  51     -14.812  20.513  22.855  2.00  1.00            
ATOM    387    N ASP A  52     -13.866  20.793  20.824  2.00  1.00            
ATOM    388   CA ASP A  52     -13.451  19.438  20.663  2.00  1.00            
ATOM    389   CB ASP A  52     -12.858  19.218  19.258  2.00  1.00            
ATOM    390   CG ASP A  52     -12.802  17.730  18.952  2.00  1.00            
ATOM    391  OD1 ASP A  52     -12.253  16.964  19.787  2.00  1.00            
ATOM    392  OD2 ASP A  52     -13.324  17.340  17.873  2.00  1.00            
ATOM    393    C ASP A  52     -12.437  18.994  21.669  2.00  1.00            
ATOM    394    O ASP A  52     -12.570  17.920  22.252  2.00  1.00            
ATOM    395    N HIS A  53     -11.404  19.814  21.925  1.00  1.00            
ATOM    396   CA HIS A  53     -10.326  19.335  22.742  1.00  1.00            
ATOM    397  ND1 HIS A  53      -8.691  18.371  20.249  1.00  1.00            
ATOM    398   CG HIS A  53      -8.789  19.624  20.812  1.00  1.00            
ATOM    399   CB HIS A  53      -8.965  19.871  22.279  1.00  1.00            
ATOM    400  NE2 HIS A  53      -8.608  19.829  18.573  1.00  1.00            
ATOM    401  CD2 HIS A  53      -8.733  20.502  19.774  1.00  1.00            
ATOM    402  CE1 HIS A  53      -8.587  18.553  18.909  1.00  1.00            
ATOM    403    C HIS A  53     -10.539  19.726  24.161  1.00  1.00            
ATOM    404    O HIS A  53     -11.415  20.525  24.487  1.00  1.00            
ATOM    405    N ASN A  54      -9.717  19.131  25.046  1.00  1.00            
ATOM    406   CA ASN A  54      -9.827  19.355  26.451  1.00  1.00            
ATOM    407   CB ASN A  54      -8.930  18.417  27.271  1.00  1.00            
ATOM    408   CG ASN A  54      -9.422  17.003  26.986  1.00  1.00            
ATOM    409  OD1 ASN A  54     -10.573  16.801  26.602  1.00  1.00            
ATOM    410  ND2 ASN A  54      -8.528  15.996  27.169  1.00  1.00            
ATOM    411    C ASN A  54      -9.466  20.760  26.743  1.00  1.00            
ATOM    412    O ASN A  54      -8.535  21.317  26.163  1.00  1.00            
ATOM    413    N GLN A  55     -10.229  21.374  27.661  1.00  1.00            
ATOM    414   CA GLN A  55      -9.968  22.735  27.978  1.00  1.00            
ATOM    415   CB GLN A  55     -11.218  23.632  28.015  1.00  1.00            
ATOM    416   CG GLN A  55     -12.183  23.286  29.149  1.00  1.00            
ATOM    417   CD GLN A  55     -13.359  24.246  29.069  1.00  1.00            
ATOM    418  OE1 GLN A  55     -13.481  25.020  28.121  1.00  1.00            
ATOM    419  NE2 GLN A  55     -14.251  24.201  30.094  1.00  1.00            
ATOM    420    C GLN A  55      -9.375  22.783  29.350  1.00  1.00            
ATOM    421    O GLN A  55      -9.601  21.899  30.174  1.00  1.00            
ATOM    422    N PHE A  56      -8.576  23.834  29.606  4.00  1.00            
ATOM    423   CA PHE A  56      -7.939  24.069  30.865  4.00  1.00            
ATOM    424   CB PHE A  56      -6.565  24.735  30.682  4.00  1.00            
ATOM    425   CG PHE A  56      -6.111  25.346  31.961  4.00  1.00            
ATOM    426  CD1 PHE A  56      -5.556  24.594  32.969  4.00  1.00            
ATOM    427  CD2 PHE A  56      -6.235  26.706  32.133  4.00  1.00            
ATOM    428  CE1 PHE A  56      -5.145  25.194  34.137  4.00  1.00            
ATOM    429  CE2 PHE A  56      -5.825  27.311  33.297  4.00  1.00            
ATOM    430   CZ PHE A  56      -5.280  26.551  34.303  4.00  1.00            
ATOM    431    C PHE A  56      -8.815  24.991  31.625  4.00  1.00            
ATOM    432    O PHE A  56      -9.238  26.028  31.117  4.00  1.00            
ATOM    433    N ASN A  57      -9.126  24.622  32.878  1.00  1.00            
ATOM    434   CA ASN A  57      -9.994  25.472  33.618  1.00  1.00            
ATOM    435   CB ASN A  57     -11.149  24.716  34.291  1.00  1.00            
ATOM    436   CG ASN A  57     -12.015  24.132  33.187  1.00  1.00            
ATOM    437  OD1 ASN A  57     -11.511  23.649  32.174  1.00  1.00            
ATOM    438  ND2 ASN A  57     -13.361  24.182  33.378  1.00  1.00            
ATOM    439    C ASN A  57      -9.185  26.122  34.686  1.00  1.00            
ATOM    440    O ASN A  57      -8.632  25.475  35.574  1.00  1.00            
ATOM    441    N PRO A  58      -9.089  27.410  34.566  2.00  1.00            
ATOM    442   CA PRO A  58      -8.370  28.222  35.500  2.00  1.00            
ATOM    443   CD PRO A  58      -9.346  28.094  33.313  2.00  1.00            
ATOM    444   CB PRO A  58      -8.190  29.584  34.824  2.00  1.00            
ATOM    445   CG PRO A  58      -9.210  29.582  33.671  2.00  1.00            
ATOM    446    C PRO A  58      -9.028  28.288  36.840  2.00  1.00            
ATOM    447    O PRO A  58      -8.328  28.468  37.835  2.00  1.00            
ATOM    448    N ASP A  59     -10.367  28.166  36.892  2.00  1.00            
ATOM    449   CA ASP A  59     -11.060  28.313  38.137  2.00  1.00            
ATOM    450   CB ASP A  59     -12.589  28.462  37.986  2.00  1.00            
ATOM    451   CG ASP A  59     -13.167  27.217  37.338  2.00  1.00            
ATOM    452  OD1 ASP A  59     -13.294  26.188  38.052  2.00  1.00            
ATOM    453  OD2 ASP A  59     -13.507  27.283  36.126  2.00  1.00            
ATOM    454    C ASP A  59     -10.739  27.183  39.084  2.00  1.00            
ATOM    455    O ASP A  59     -10.553  27.410  40.279  2.00  1.00            
ATOM    456    N ASP A  60     -10.635  25.936  38.578  2.00  1.00            
ATOM    457   CA ASP A  60     -10.451  24.775  39.417  2.00  1.00            
ATOM    458   CB ASP A  60     -10.454  23.454  38.625  2.00  1.00            
ATOM    459   CG ASP A  60     -11.872  23.139  38.170  2.00  1.00            
ATOM    460  OD1 ASP A  60     -12.821  23.780  38.690  2.00  1.00            
ATOM    461  OD2 ASP A  60     -12.021  22.246  37.295  2.00  1.00            
ATOM    462    C ASP A  60      -9.151  24.779  40.173  2.00  1.00            
ATOM    463    O ASP A  60      -9.142  24.543  41.380  2.00  1.00            
ATOM    464    N SER A  61      -8.018  25.066  39.504  1.00  1.00            
ATOM    465   CA SER A  61      -6.755  24.856  40.163  1.00  1.00            
ATOM    466   CB SER A  61      -5.547  24.927  39.213  1.00  1.00            
ATOM    467   OG SER A  61      -5.433  26.229  38.662  1.00  1.00            
ATOM    468    C SER A  61      -6.528  25.823  41.278  1.00  1.00            
ATOM    469    O SER A  61      -6.785  27.020  41.157  1.00  1.00            
ATOM    470    N SER A  62      -6.042  25.284  42.418  1.00  1.00            
ATOM    471   CA SER A  62      -5.683  26.071  43.563  1.00  1.00            
ATOM    472   CB SER A  62      -5.349  25.228  44.804  1.00  1.00            
ATOM    473   OG SER A  62      -6.511  24.553  45.260  1.00  1.00            
ATOM    474    C SER A  62      -4.457  26.840  43.200  1.00  1.00            
ATOM    475    O SER A  62      -4.349  28.031  43.493  1.00  1.00            
ATOM    476    N THR A  63      -3.501  26.177  42.518  1.00  1.00            
ATOM    477   CA THR A  63      -2.288  26.869  42.207  1.00  1.00            
ATOM    478   CB THR A  63      -1.060  26.013  42.349  1.00  1.00            
ATOM    479  OG1 THR A  63      -1.123  24.899  41.471  1.00  1.00            
ATOM    480  CG2 THR A  63      -0.965  25.531  43.808  1.00  1.00            
ATOM    481    C THR A  63      -2.356  27.365  40.803  1.00  1.00            
ATOM    482    O THR A  63      -1.659  26.881  39.912  1.00  1.00            
ATOM    483    N PHE A  64      -3.226  28.363  40.582  1.00  1.00            
ATOM    484   CA PHE A  64      -3.298  29.042  39.328  1.00  1.00            
ATOM    485   CB PHE A  64      -4.643  28.897  38.606  1.00  1.00            
ATOM    486   CG PHE A  64      -4.712  30.007  37.620  1.00  1.00            
ATOM    487  CD1 PHE A  64      -3.934  30.012  36.486  1.00  1.00            
ATOM    488  CD2 PHE A  64      -5.581  31.051  37.841  1.00  1.00            
ATOM    489  CE1 PHE A  64      -4.017  31.055  35.594  1.00  1.00            
ATOM    490  CE2 PHE A  64      -5.667  32.094  36.951  1.00  1.00            
ATOM    491   CZ PHE A  64      -4.883  32.097  35.824  1.00  1.00            
ATOM    492    C PHE A  64      -3.151  30.482  39.665  1.00  1.00            
ATOM    493    O PHE A  64      -4.003  31.055  40.342  1.00  1.00            
ATOM    494    N GLU A  65      -2.055  31.114  39.220  4.00  1.00            
ATOM    495   CA GLU A  65      -1.956  32.503  39.522  4.00  1.00            
ATOM    496   CB GLU A  65      -0.663  32.910  40.235  4.00  1.00            
ATOM    497   CG GLU A  65      -0.532  32.336  41.649  4.00  1.00            
ATOM    498   CD GLU A  65      -1.512  33.059  42.566  4.00  1.00            
ATOM    499  OE1 GLU A  65      -1.392  34.306  42.698  4.00  1.00            
ATOM    500  OE2 GLU A  65      -2.390  32.372  43.150  4.00  1.00            
ATOM    501    C GLU A  65      -2.018  33.215  38.227  4.00  1.00            
ATOM    502    O GLU A  65      -1.149  33.063  37.371  4.00  1.00            
ATOM    503    N ALA A  66      -3.082  34.010  38.050  4.00  1.00            
ATOM    504   CA ALA A  66      -3.230  34.692  36.811  4.00  1.00            
ATOM    505   CB ALA A  66      -4.671  35.159  36.534  4.00  1.00            
ATOM    506    C ALA A  66      -2.357  35.903  36.815  4.00  1.00            
ATOM    507    O ALA A  66      -2.095  36.497  37.861  4.00  1.00            
ATOM    508    N THR A  67      -1.874  36.282  35.617  4.00  1.00            
ATOM    509   CA THR A  67      -1.054  37.448  35.470  4.00  1.00            
ATOM    510   CB THR A  67       0.393  37.127  35.260  4.00  1.00            
ATOM    511  OG1 THR A  67       0.558  36.358  34.077  4.00  1.00            
ATOM    512  CG2 THR A  67       0.896  36.341  36.483  4.00  1.00            
ATOM    513    C THR A  67      -1.542  38.150  34.249  4.00  1.00            
ATOM    514    O THR A  67      -2.237  37.559  33.422  4.00  1.00            
ATOM    515    N SER A  68      -1.208  39.447  34.104  4.00  1.00            
ATOM    516   CA SER A  68      -1.679  40.118  32.933  4.00  1.00            
ATOM    517   CB SER A  68      -2.165  41.553  33.189  4.00  1.00            
ATOM    518   OG SER A  68      -2.610  42.142  31.976  4.00  1.00            
ATOM    519    C SER A  68      -0.536  40.196  31.971  4.00  1.00            
ATOM    520    O SER A  68       0.428  40.933  32.178  4.00  1.00            
ATOM    521    N GLN A  69      -0.621  39.401  30.889  4.00  1.00            
ATOM    522   CA GLN A  69       0.349  39.412  29.837  4.00  1.00            
ATOM    523   CB GLN A  69       1.627  38.606  30.143  4.00  1.00            
ATOM    524   CG GLN A  69       2.448  39.164  31.307  4.00  1.00            
ATOM    525   CD GLN A  69       3.715  38.327  31.437  4.00  1.00            
ATOM    526  OE1 GLN A  69       3.948  37.674  32.453  4.00  1.00            
ATOM    527  NE2 GLN A  69       4.565  38.348  30.375  4.00  1.00            
ATOM    528    C GLN A  69      -0.335  38.721  28.700  4.00  1.00            
ATOM    529    O GLN A  69      -1.119  37.799  28.922  4.00  1.00            
ATOM    530    N GLU A  70      -0.084  39.147  27.446  4.00  1.00            
ATOM    531   CA GLU A  70      -0.747  38.465  26.374  4.00  1.00            
ATOM    532   CB GLU A  70      -1.552  39.365  25.425  4.00  1.00            
ATOM    533   CG GLU A  70      -2.465  38.559  24.496  4.00  1.00            
ATOM    534   CD GLU A  70      -3.158  39.522  23.544  4.00  1.00            
ATOM    535  OE1 GLU A  70      -2.501  39.944  22.556  4.00  1.00            
ATOM    536  OE2 GLU A  70      -4.350  39.847  23.792  4.00  1.00            
ATOM    537    C GLU A  70       0.294  37.787  25.553  4.00  1.00            
ATOM    538    O GLU A  70       1.364  38.338  25.305  4.00  1.00            
ATOM    539    N LEU A  71      -0.009  36.553  25.122  4.00  1.00            
ATOM    540   CA LEU A  71       0.915  35.816  24.323  4.00  1.00            
ATOM    541   CB LEU A  71       1.029  34.323  24.681  4.00  1.00            
ATOM    542   CG LEU A  71       1.684  33.973  26.027  4.00  1.00            
ATOM    543  CD1 LEU A  71       1.713  32.447  26.217  4.00  1.00            
ATOM    544  CD2 LEU A  71       3.082  34.597  26.151  4.00  1.00            
ATOM    545    C LEU A  71       0.384  35.780  22.935  4.00  1.00            
ATOM    546    O LEU A  71      -0.826  35.794  22.713  4.00  1.00            
ATOM    547    N SER A  72       1.305  35.760  21.954  4.00  1.00            
ATOM    548   CA SER A  72       0.900  35.585  20.597  4.00  1.00            
ATOM    549   CB SER A  72       0.896  36.889  19.781  4.00  1.00            
ATOM    550   OG SER A  72       0.480  36.634  18.447  4.00  1.00            
ATOM    551    C SER A  72       1.933  34.680  20.003  4.00  1.00            
ATOM    552    O SER A  72       3.131  34.920  20.152  4.00  1.00            
ATOM    553    N ILE A  73       1.503  33.602  19.318  4.00  1.00            
ATOM    554   CA ILE A  73       2.475  32.700  18.775  4.00  1.00            
ATOM    555   CB ILE A  73       2.524  31.382  19.493  4.00  1.00            
ATOM    556  CG1 ILE A  73       1.176  30.652  19.406  4.00  1.00            
ATOM    557  CG2 ILE A  73       2.985  31.659  20.932  4.00  1.00            
ATOM    558  CD1 ILE A  73       1.219  29.260  20.033  4.00  1.00            
ATOM    559    C ILE A  73       2.181  32.482  17.335  4.00  1.00            
ATOM    560    O ILE A  73       1.027  32.396  16.919  4.00  1.00            
ATOM    561    N THR A  74       3.256  32.417  16.529  4.00  1.00            
ATOM    562   CA THR A  74       3.112  32.202  15.125  4.00  1.00            
ATOM    563   CB THR A  74       3.941  33.129  14.288  4.00  1.00            
ATOM    564  OG1 THR A  74       3.586  34.480  14.545  4.00  1.00            
ATOM    565  CG2 THR A  74       3.708  32.789  12.807  4.00  1.00            
ATOM    566    C THR A  74       3.605  30.831  14.869  4.00  1.00            
ATOM    567    O THR A  74       4.552  30.358  15.496  4.00  1.00            
ATOM    568    N TYR A  75       2.931  30.147  13.940  4.00  1.00            
ATOM    569   CA TYR A  75       3.306  28.824  13.586  4.00  1.00            
ATOM    570   CB TYR A  75       2.211  27.771  13.842  4.00  1.00            
ATOM    571   CG TYR A  75       1.980  27.459  15.284  4.00  1.00            
ATOM    572  CD1 TYR A  75       1.197  28.267  16.075  4.00  1.00            
ATOM    573  CD2 TYR A  75       2.546  26.339  15.849  4.00  1.00            
ATOM    574  CE1 TYR A  75       0.981  27.965  17.398  4.00  1.00            
ATOM    575  CE2 TYR A  75       2.336  26.030  17.172  4.00  1.00            
ATOM    576   CZ TYR A  75       1.551  26.843  17.950  4.00  1.00            
ATOM    577   OH TYR A  75       1.330  26.530  19.309  4.00  1.00            
ATOM    578    C TYR A  75       3.407  28.830  12.105  4.00  1.00            
ATOM    579    O TYR A  75       2.927  29.747  11.443  4.00  1.00            
ATOM    580    N GLY A  76       4.077  27.811  11.542  3.00  1.00            
ATOM    581   CA GLY A  76       4.008  27.691  10.123  3.00  1.00            
ATOM    582    C GLY A  76       2.554  27.459   9.922  3.00  1.00            
ATOM    583    O GLY A  76       1.955  27.906   8.945  3.00  1.00            
ATOM    584    N THR A  77       1.962  26.731  10.889  3.00  1.00            
ATOM    585   CA THR A  77       0.554  26.504  10.902  3.00  1.00            
ATOM    586   CB THR A  77       0.102  25.413  11.830  3.00  1.00            
ATOM    587  OG1 THR A  77       0.463  25.716  13.170  3.00  1.00            
ATOM    588  CG2 THR A  77       0.749  24.091  11.385  3.00  1.00            
ATOM    589    C THR A  77      -0.054  27.806  11.347  3.00  1.00            
ATOM    590    O THR A  77       0.563  28.859  11.197  3.00  1.00            
ATOM    591    N GLY A  78      -1.285  27.786  11.894  4.00  1.00            
ATOM    592   CA GLY A  78      -1.948  29.021  12.219  4.00  1.00            
ATOM    593    C GLY A  78      -1.486  29.595  13.524  4.00  1.00            
ATOM    594    O GLY A  78      -0.725  28.971  14.259  4.00  1.00            
ATOM    595    N SER A  79      -1.968  30.824  13.830  4.00  1.00            
ATOM    596   CA SER A  79      -1.601  31.552  15.016  4.00  1.00            
ATOM    597   CB SER A  79      -1.711  33.081  14.882  4.00  1.00            
ATOM    598   OG SER A  79      -0.719  33.561  13.988  4.00  1.00            
ATOM    599    C SER A  79      -2.428  31.130  16.183  4.00  1.00            
ATOM    600    O SER A  79      -3.485  30.519  16.037  4.00  1.00            
ATOM    601    N MET A  80      -1.919  31.445  17.391  4.00  1.00            
ATOM    602   CA MET A  80      -2.585  31.139  18.621  4.00  1.00            
ATOM    603   CB MET A  80      -1.940  29.937  19.337  4.00  1.00            
ATOM    604   CG MET A  80      -2.570  29.511  20.665  4.00  1.00            
ATOM    605   SD MET A  80      -1.859  27.961  21.305  4.00  1.00            
ATOM    606   CE MET A  80      -2.585  28.030  22.967  4.00  1.00            
ATOM    607    C MET A  80      -2.441  32.353  19.492  4.00  1.00            
ATOM    608    O MET A  80      -1.365  32.945  19.566  4.00  1.00            
ATOM    609    N THR A  81      -3.533  32.765  20.171  4.00  1.00            
ATOM    610   CA THR A  81      -3.488  33.928  21.017  4.00  1.00            
ATOM    611   CB THR A  81      -4.523  34.959  20.675  4.00  1.00            
ATOM    612  OG1 THR A  81      -4.355  35.396  19.335  4.00  1.00            
ATOM    613  CG2 THR A  81      -4.379  36.146  21.642  4.00  1.00            
ATOM    614    C THR A  81      -3.784  33.455  22.391  4.00  1.00            
ATOM    615    O THR A  81      -4.408  32.411  22.573  4.00  1.00            
ATOM    616    N GLY A  82      -3.326  34.202  23.410  4.00  1.00            
ATOM    617   CA GLY A  82      -3.620  33.698  24.709  4.00  1.00            
ATOM    618    C GLY A  82      -3.117  34.622  25.742  4.00  1.00            
ATOM    619    O GLY A  82      -2.640  35.723  25.468  4.00  1.00            
ATOM    620    N ILE A  83      -3.240  34.156  26.991  4.00  1.00            
ATOM    621   CA ILE A  83      -2.817  34.923  28.108  4.00  1.00            
ATOM    622   CB ILE A  83      -3.957  35.337  28.992  4.00  1.00            
ATOM    623  CG1 ILE A  83      -4.937  36.226  28.203  4.00  1.00            
ATOM    624  CG2 ILE A  83      -3.378  36.016  30.244  4.00  1.00            
ATOM    625  CD1 ILE A  83      -6.275  36.441  28.907  4.00  1.00            
ATOM    626    C ILE A  83      -1.901  34.046  28.912  4.00  1.00            
ATOM    627    O ILE A  83      -1.984  32.821  28.848  4.00  1.00            
ATOM    628    N LEU A  84      -0.963  34.660  29.662  4.00  1.00            
ATOM    629   CA LEU A  84      -0.030  33.920  30.470  4.00  1.00            
ATOM    630   CB LEU A  84       1.274  34.681  30.769  4.00  1.00            
ATOM    631   CG LEU A  84       2.169  34.883  29.537  4.00  1.00            
ATOM    632  CD1 LEU A  84       3.453  35.647  29.896  4.00  1.00            
ATOM    633  CD2 LEU A  84       2.456  33.543  28.845  4.00  1.00            
ATOM    634    C LEU A  84      -0.664  33.621  31.801  4.00  1.00            
ATOM    635    O LEU A  84      -1.640  34.258  32.194  4.00  1.00            
ATOM    636    N GLY A  85      -0.121  32.608  32.519  4.00  1.00            
ATOM    637   CA GLY A  85      -0.572  32.225  33.836  4.00  1.00            
ATOM    638    C GLY A  85       0.503  31.353  34.400  4.00  1.00            
ATOM    639    O GLY A  85       1.223  30.702  33.643  4.00  1.00            
ATOM    640    N TYR A  86       0.665  31.301  35.742  4.00  1.00            
ATOM    641   CA TYR A  86       1.690  30.408  36.192  4.00  1.00            
ATOM    642   CB TYR A  86       2.921  31.066  36.864  4.00  1.00            
ATOM    643   CG TYR A  86       2.664  31.751  38.164  4.00  1.00            
ATOM    644  CD1 TYR A  86       2.625  31.037  39.340  4.00  1.00            
ATOM    645  CD2 TYR A  86       2.508  33.118  38.209  4.00  1.00            
ATOM    646  CE1 TYR A  86       2.413  31.674  40.541  4.00  1.00            
ATOM    647  CE2 TYR A  86       2.296  33.762  39.407  4.00  1.00            
ATOM    648   CZ TYR A  86       2.249  33.039  40.573  4.00  1.00            
ATOM    649   OH TYR A  86       2.032  33.696  41.803  4.00  1.00            
ATOM    650    C TYR A  86       1.105  29.339  37.060  4.00  1.00            
ATOM    651    O TYR A  86       0.495  29.613  38.094  4.00  1.00            
ATOM    652    N ASP A  87       1.271  28.071  36.618  4.00  1.00            
ATOM    653   CA ASP A  87       0.742  26.927  37.308  4.00  1.00            
ATOM    654   CB ASP A  87      -0.403  26.217  36.565  4.00  1.00            
ATOM    655   CG ASP A  87      -1.638  27.098  36.635  4.00  1.00            
ATOM    656  OD1 ASP A  87      -1.548  28.199  37.243  4.00  1.00            
ATOM    657  OD2 ASP A  87      -2.693  26.682  36.084  4.00  1.00            
ATOM    658    C ASP A  87       1.827  25.914  37.479  4.00  1.00            
ATOM    659    O ASP A  87       3.005  26.189  37.254  4.00  1.00            
ATOM    660    N THR A  88       1.423  24.699  37.908  4.00  1.00            
ATOM    661   CA THR A  88       2.321  23.605  38.130  4.00  1.00            
ATOM    662   CB THR A  88       2.011  22.854  39.394  4.00  1.00            
ATOM    663  OG1 THR A  88       2.134  23.716  40.516  4.00  1.00            
ATOM    664  CG2 THR A  88       2.960  21.654  39.521  4.00  1.00            
ATOM    665    C THR A  88       2.148  22.640  36.990  4.00  1.00            
ATOM    666    O THR A  88       1.023  22.334  36.596  4.00  1.00            
ATOM    667    N VAL A  89       3.267  22.156  36.403  4.00  1.00            
ATOM    668   CA VAL A  89       3.186  21.189  35.337  4.00  1.00            
ATOM    669   CB VAL A  89       3.886  21.595  34.076  4.00  1.00            
ATOM    670  CG1 VAL A  89       3.927  20.381  33.134  4.00  1.00            
ATOM    671  CG2 VAL A  89       3.121  22.789  33.481  4.00  1.00            
ATOM    672    C VAL A  89       3.814  19.926  35.827  4.00  1.00            
ATOM    673    O VAL A  89       4.892  19.942  36.417  4.00  1.00            
ATOM    674    N GLN A  90       3.125  18.787  35.613  4.00  1.00            
ATOM    675   CA GLN A  90       3.675  17.529  36.020  4.00  1.00            
ATOM    676   CB GLN A  90       2.667  16.657  36.792  4.00  1.00            
ATOM    677   CG GLN A  90       3.242  15.337  37.308  4.00  1.00            
ATOM    678   CD GLN A  90       2.175  14.687  38.179  4.00  1.00            
ATOM    679  OE1 GLN A  90       1.083  15.226  38.350  4.00  1.00            
ATOM    680  NE2 GLN A  90       2.499  13.498  38.754  4.00  1.00            
ATOM    681    C GLN A  90       4.052  16.822  34.752  4.00  1.00            
ATOM    682    O GLN A  90       3.187  16.331  34.030  4.00  1.00            
ATOM    683    N VAL A  91       5.365  16.761  34.437  4.00  1.00            
ATOM    684   CA VAL A  91       5.768  16.132  33.208  4.00  1.00            
ATOM    685   CB VAL A  91       6.388  17.084  32.228  4.00  1.00            
ATOM    686  CG1 VAL A  91       5.327  18.120  31.820  4.00  1.00            
ATOM    687  CG2 VAL A  91       7.639  17.707  32.871  4.00  1.00            
ATOM    688    C VAL A  91       6.778  15.082  33.503  4.00  1.00            
ATOM    689    O VAL A  91       7.761  15.313  34.205  4.00  1.00            
ATOM    690    N GLY A  92       6.527  13.871  32.981  3.00  1.00            
ATOM    691   CA GLY A  92       7.473  12.812  33.111  3.00  1.00            
ATOM    692    C GLY A  92       7.525  12.401  34.550  3.00  1.00            
ATOM    693    O GLY A  92       8.352  11.576  34.936  3.00  1.00            
ATOM    694    N GLY A  93       6.636  12.966  35.391  3.00  1.00            
ATOM    695   CA GLY A  93       6.606  12.563  36.768  3.00  1.00            
ATOM    696    C GLY A  93       7.333  13.538  37.642  3.00  1.00            
ATOM    697    O GLY A  93       7.257  13.441  38.866  3.00  1.00            
ATOM    698    N ILE A  94       8.058  14.509  37.059  4.00  1.00            
ATOM    699   CA ILE A  94       8.729  15.477  37.883  4.00  1.00            
ATOM    700   CB ILE A  94      10.051  15.921  37.331  4.00  1.00            
ATOM    701  CG1 ILE A  94       9.864  16.596  35.961  4.00  1.00            
ATOM    702  CG2 ILE A  94      10.991  14.704  37.308  4.00  1.00            
ATOM    703  CD1 ILE A  94      11.123  17.295  35.448  4.00  1.00            
ATOM    704    C ILE A  94       7.818  16.653  37.935  4.00  1.00            
ATOM    705    O ILE A  94       7.291  17.084  36.912  4.00  1.00            
ATOM    706    N SER A  95       7.583  17.192  39.146  4.00  1.00            
ATOM    707   CA SER A  95       6.647  18.267  39.229  4.00  1.00            
ATOM    708   CB SER A  95       5.852  18.290  40.547  4.00  1.00            
ATOM    709   OG SER A  95       6.727  18.497  41.647  4.00  1.00            
ATOM    710    C SER A  95       7.370  19.571  39.104  4.00  1.00            
ATOM    711    O SER A  95       8.285  19.870  39.871  4.00  1.00            
ATOM    712    N ASP A  96       6.962  20.374  38.099  4.00  1.00            
ATOM    713   CA ASP A  96       7.491  21.692  37.892  4.00  1.00            
ATOM    714   CB ASP A  96       7.462  22.136  36.425  4.00  1.00            
ATOM    715   CG ASP A  96       8.376  21.219  35.625  4.00  1.00            
ATOM    716  OD1 ASP A  96       9.390  20.740  36.199  4.00  1.00            
ATOM    717  OD2 ASP A  96       8.069  20.987  34.425  4.00  1.00            
ATOM    718    C ASP A  96       6.521  22.559  38.617  4.00  1.00            
ATOM    719    O ASP A  96       5.318  22.467  38.385  4.00  1.00            
ATOM    720    N THR A  97       7.007  23.421  39.525  4.00  1.00            
ATOM    721   CA THR A  97       6.087  24.210  40.290  4.00  1.00            
ATOM    722   CB THR A  97       6.663  24.666  41.605  4.00  1.00            
ATOM    723  OG1 THR A  97       7.149  23.543  42.327  4.00  1.00            
ATOM    724  CG2 THR A  97       5.552  25.336  42.435  4.00  1.00            
ATOM    725    C THR A  97       5.766  25.393  39.457  4.00  1.00            
ATOM    726    O THR A  97       5.235  25.263  38.355  4.00  1.00            
ATOM    727    N ASN A  98       6.077  26.589  39.970  4.00  1.00            
ATOM    728   CA ASN A  98       5.729  27.758  39.240  4.00  1.00            
ATOM    729   CB ASN A  98       6.193  29.064  39.921  4.00  1.00            
ATOM    730   CG ASN A  98       5.540  29.237  41.292  4.00  1.00            
ATOM    731  OD1 ASN A  98       5.697  30.277  41.929  4.00  1.00            
ATOM    732  ND2 ASN A  98       4.797  28.205  41.773  4.00  1.00            
ATOM    733    C ASN A  98       6.453  27.686  37.940  4.00  1.00            
ATOM    734    O ASN A  98       7.674  27.552  37.904  4.00  1.00            
ATOM    735    N GLN A  99       5.687  27.758  36.838  4.00  1.00            
ATOM    736   CA GLN A  99       6.218  27.760  35.507  4.00  1.00            
ATOM    737   CB GLN A  99       5.921  26.506  34.676  4.00  1.00            
ATOM    738   CG GLN A  99       6.635  25.227  35.092  4.00  1.00            
ATOM    739   CD GLN A  99       6.200  24.222  34.040  4.00  1.00            
ATOM    740  OE1 GLN A  99       6.681  23.093  33.983  4.00  1.00            
ATOM    741  NE2 GLN A  99       5.259  24.666  33.165  4.00  1.00            
ATOM    742    C GLN A  99       5.451  28.833  34.805  4.00  1.00            
ATOM    743    O GLN A  99       4.776  29.639  35.442  4.00  1.00            
ATOM    744    N ILE A 100       5.554  28.890  33.463  4.00  1.00            
ATOM    745   CA ILE A 100       4.787  29.855  32.732  4.00  1.00            
ATOM    746   CB ILE A 100       5.628  30.856  31.997  4.00  1.00            
ATOM    747  CG1 ILE A 100       6.504  31.640  32.991  4.00  1.00            
ATOM    748  CG2 ILE A 100       4.689  31.751  31.170  4.00  1.00            
ATOM    749  CD1 ILE A 100       5.700  32.391  34.050  4.00  1.00            
ATOM    750    C ILE A 100       3.994  29.105  31.728  4.00  1.00            
ATOM    751    O ILE A 100       4.485  28.155  31.122  4.00  1.00            
ATOM    752    N PHE A 101       2.723  29.499  31.544  4.00  1.00            
ATOM    753   CA PHE A 101       1.946  28.784  30.585  4.00  1.00            
ATOM    754   CB PHE A 101       1.015  27.718  31.193  4.00  1.00            
ATOM    755   CG PHE A 101       0.011  28.328  32.107  4.00  1.00            
ATOM    756  CD1 PHE A 101      -1.068  29.023  31.610  4.00  1.00            
ATOM    757  CD2 PHE A 101       0.132  28.167  33.468  4.00  1.00            
ATOM    758  CE1 PHE A 101      -1.999  29.574  32.459  4.00  1.00            
ATOM    759  CE2 PHE A 101      -0.797  28.715  34.320  4.00  1.00            
ATOM    760   CZ PHE A 101      -1.863  29.421  33.819  4.00  1.00            
ATOM    761    C PHE A 101       1.130  29.764  29.782  4.00  1.00            
ATOM    762    O PHE A 101       1.147  30.961  30.059  4.00  1.00            
ATOM    763    N GLY A 102       0.406  29.282  28.740  4.00  1.00            
ATOM    764   CA GLY A 102      -0.304  30.194  27.880  4.00  1.00            
ATOM    765    C GLY A 102      -1.714  29.785  27.530  4.00  1.00            
ATOM    766    O GLY A 102      -1.965  29.363  26.402  4.00  1.00            
ATOM    767    N LEU A 103      -2.699  30.017  28.428  4.00  1.00            
ATOM    768   CA LEU A 103      -4.050  29.599  28.145  4.00  1.00            
ATOM    769   CB LEU A 103      -5.040  29.926  29.293  4.00  1.00            
ATOM    770   CG LEU A 103      -5.698  31.328  29.304  4.00  1.00            
ATOM    771  CD1 LEU A 103      -4.657  32.453  29.297  4.00  1.00            
ATOM    772  CD2 LEU A 103      -6.797  31.480  28.238  4.00  1.00            
ATOM    773    C LEU A 103      -4.460  30.329  26.879  4.00  1.00            
ATOM    774    O LEU A 103      -4.046  31.468  26.669  4.00  1.00            
ATOM    775    N SER A 104      -5.265  29.698  25.982  4.00  1.00            
ATOM    776   CA SER A 104      -5.466  30.306  24.684  4.00  1.00            
ATOM    777   CB SER A 104      -5.149  29.365  23.514  4.00  1.00            
ATOM    778   OG SER A 104      -6.072  28.288  23.493  4.00  1.00            
ATOM    779    C SER A 104      -6.841  30.799  24.429  4.00  1.00            
ATOM    780    O SER A 104      -7.835  30.110  24.646  4.00  1.00            
ATOM    781    N GLU A 105      -6.897  32.066  23.971  4.00  1.00            
ATOM    782   CA GLU A 105      -8.111  32.678  23.540  4.00  1.00            
ATOM    783   CB GLU A 105      -7.969  34.195  23.320  4.00  1.00            
ATOM    784   CG GLU A 105      -9.238  34.842  22.757  4.00  1.00            
ATOM    785   CD GLU A 105      -8.896  36.256  22.304  4.00  1.00            
ATOM    786  OE1 GLU A 105      -8.290  37.008  23.114  4.00  1.00            
ATOM    787  OE2 GLU A 105      -9.230  36.602  21.138  4.00  1.00            
ATOM    788    C GLU A 105      -8.542  32.140  22.215  4.00  1.00            
ATOM    789    O GLU A 105      -9.673  31.681  22.064  4.00  1.00            
ATOM    790    N THR A 106      -7.635  32.158  21.214  4.00  1.00            
ATOM    791   CA THR A 106      -8.097  31.790  19.909  4.00  1.00            
ATOM    792   CB THR A 106      -8.266  32.946  18.970  4.00  1.00            
ATOM    793  OG1 THR A 106      -7.013  33.566  18.724  4.00  1.00            
ATOM    794  CG2 THR A 106      -9.249  33.951  19.593  4.00  1.00            
ATOM    795    C THR A 106      -7.154  30.844  19.241  4.00  1.00            
ATOM    796    O THR A 106      -5.937  31.012  19.294  4.00  1.00            
ATOM    797    N GLU A 107      -7.720  29.791  18.613  1.00  1.00            
ATOM    798   CA GLU A 107      -6.946  28.925  17.777  1.00  1.00            
ATOM    799   CB GLU A 107      -6.481  27.621  18.463  1.00  1.00            
ATOM    800   CG GLU A 107      -7.571  26.766  19.108  1.00  1.00            
ATOM    801   CD GLU A 107      -6.855  25.683  19.909  1.00  1.00            
ATOM    802  OE1 GLU A 107      -5.764  25.242  19.459  1.00  1.00            
ATOM    803  OE2 GLU A 107      -7.381  25.292  20.985  1.00  1.00            
ATOM    804    C GLU A 107      -7.792  28.634  16.564  1.00  1.00            
ATOM    805    O GLU A 107      -8.632  27.736  16.533  1.00  1.00            
ATOM    806    N PRO A 108      -7.556  29.462  15.580  1.00  1.00            
ATOM    807   CA PRO A 108      -8.294  29.468  14.331  1.00  1.00            
ATOM    808   CD PRO A 108      -7.046  30.783  15.915  1.00  1.00            
ATOM    809   CB PRO A 108      -8.011  30.834  13.700  1.00  1.00            
ATOM    810   CG PRO A 108      -7.663  31.742  14.891  1.00  1.00            
ATOM    811    C PRO A 108      -8.184  28.384  13.299  1.00  1.00            
ATOM    812    O PRO A 108      -9.161  28.189  12.576  1.00  1.00            
ATOM    813    N GLY A 109      -7.052  27.670  13.175  1.00  1.00            
ATOM    814   CA GLY A 109      -6.931  26.807  12.029  1.00  1.00            
ATOM    815    C GLY A 109      -7.795  25.593  12.150  1.00  1.00            
ATOM    816    O GLY A 109      -8.082  25.105  13.242  1.00  1.00            
ATOM    817    N SER A 110      -8.227  25.090  10.976  2.00  1.00            
ATOM    818   CA SER A 110      -9.003  23.892  10.831  2.00  1.00            
ATOM    819   CB SER A 110      -9.658  23.767   9.446  2.00  1.00            
ATOM    820   OG SER A 110      -8.662  23.694   8.437  2.00  1.00            
ATOM    821    C SER A 110      -8.093  22.740  11.022  2.00  1.00            
ATOM    822    O SER A 110      -8.551  21.603  11.064  2.00  1.00            
ATOM    823    N PHE A 111      -6.774  23.005  11.017  2.00  1.00            
ATOM    824   CA PHE A 111      -5.794  21.999  11.294  2.00  1.00            
ATOM    825   CB PHE A 111      -4.369  22.405  10.886  2.00  1.00            
ATOM    826   CG PHE A 111      -3.483  21.355  11.454  2.00  1.00            
ATOM    827  CD1 PHE A 111      -3.481  20.084  10.930  2.00  1.00            
ATOM    828  CD2 PHE A 111      -2.649  21.647  12.507  2.00  1.00            
ATOM    829  CE1 PHE A 111      -2.663  19.117  11.460  2.00  1.00            
ATOM    830  CE2 PHE A 111      -1.829  20.682  13.040  2.00  1.00            
ATOM    831   CZ PHE A 111      -1.835  19.412  12.516  2.00  1.00            
ATOM    832    C PHE A 111      -5.771  21.668  12.752  2.00  1.00            
ATOM    833    O PHE A 111      -5.628  20.505  13.128  2.00  1.00            
ATOM    834    N LEU A 112      -5.862  22.696  13.616  2.00  1.00            
ATOM    835   CA LEU A 112      -5.825  22.459  15.031  2.00  1.00            
ATOM    836   CB LEU A 112      -5.877  23.772  15.823  2.00  1.00            
ATOM    837   CG LEU A 112      -4.743  24.740  15.433  2.00  1.00            
ATOM    838  CD1 LEU A 112      -4.780  26.024  16.276  2.00  1.00            
ATOM    839  CD2 LEU A 112      -3.376  24.038  15.445  2.00  1.00            
ATOM    840    C LEU A 112      -7.043  21.668  15.350  2.00  1.00            
ATOM    841    O LEU A 112      -6.980  20.638  16.018  2.00  1.00            
ATOM    842    N TYR A 113      -8.197  22.137  14.843  2.00  1.00            
ATOM    843   CA TYR A 113      -9.386  21.353  14.948  2.00  1.00            
ATOM    844   CB TYR A 113     -10.634  22.071  14.397  2.00  1.00            
ATOM    845   CG TYR A 113     -11.814  21.186  14.598  2.00  1.00            
ATOM    846  CD1 TYR A 113     -12.299  20.941  15.864  2.00  1.00            
ATOM    847  CD2 TYR A 113     -12.463  20.631  13.524  2.00  1.00            
ATOM    848  CE1 TYR A 113     -13.395  20.131  16.051  2.00  1.00            
ATOM    849  CE2 TYR A 113     -13.559  19.819  13.702  2.00  1.00            
ATOM    850   CZ TYR A 113     -14.025  19.566  14.969  2.00  1.00            
ATOM    851   OH TYR A 113     -15.150  18.735  15.155  2.00  1.00            
ATOM    852    C TYR A 113      -8.997  20.210  14.068  2.00  1.00            
ATOM    853    O TYR A 113      -8.149  20.374  13.202  2.00  1.00            
ATOM    854    N TYR A 114      -9.504  18.993  14.264  2.00  1.00            
ATOM    855   CA TYR A 114      -8.970  17.967  13.407  2.00  1.00            
ATOM    856   CB TYR A 114      -9.185  18.174  11.894  2.00  1.00            
ATOM    857   CG TYR A 114     -10.588  17.781  11.559  2.00  1.00            
ATOM    858  CD1 TYR A 114     -10.894  16.458  11.336  2.00  1.00            
ATOM    859  CD2 TYR A 114     -11.599  18.708  11.473  2.00  1.00            
ATOM    860  CE1 TYR A 114     -12.176  16.066  11.030  2.00  1.00            
ATOM    861  CE2 TYR A 114     -12.886  18.326  11.168  2.00  1.00            
ATOM    862   CZ TYR A 114     -13.178  17.002  10.945  2.00  1.00            
ATOM    863   OH TYR A 114     -14.495  16.605  10.631  2.00  1.00            
ATOM    864    C TYR A 114      -7.514  17.731  13.682  2.00  1.00            
ATOM    865    O TYR A 114      -6.768  17.342  12.786  2.00  1.00            
ATOM    866    N ALA A 115      -7.073  17.951  14.937  1.00  1.00            
ATOM    867   CA ALA A 115      -5.720  17.614  15.316  1.00  1.00            
ATOM    868   CB ALA A 115      -4.854  18.833  15.655  1.00  1.00            
ATOM    869    C ALA A 115      -5.865  16.802  16.558  1.00  1.00            
ATOM    870    O ALA A 115      -6.593  17.160  17.479  1.00  1.00            
ATOM    871    N PRO A 116      -5.184  15.703  16.585  1.00  1.00            
ATOM    872   CA PRO A 116      -5.189  14.793  17.693  1.00  1.00            
ATOM    873   CD PRO A 116      -4.426  15.220  15.445  1.00  1.00            
ATOM    874   CB PRO A 116      -4.445  13.550  17.195  1.00  1.00            
ATOM    875   CG PRO A 116      -3.602  14.059  16.012  1.00  1.00            
ATOM    876    C PRO A 116      -4.599  15.371  18.935  1.00  1.00            
ATOM    877    O PRO A 116      -4.921  14.891  20.021  1.00  1.00            
ATOM    878    N PHE A 117      -3.729  16.389  18.817  1.00  1.00            
ATOM    879   CA PHE A 117      -3.084  16.916  19.984  1.00  1.00            
ATOM    880   CB PHE A 117      -1.606  17.269  19.732  1.00  1.00            
ATOM    881   CG PHE A 117      -1.537  18.251  18.605  1.00  1.00            
ATOM    882  CD1 PHE A 117      -1.797  17.850  17.312  1.00  1.00            
ATOM    883  CD2 PHE A 117      -1.189  19.564  18.827  1.00  1.00            
ATOM    884  CE1 PHE A 117      -1.730  18.738  16.263  1.00  1.00            
ATOM    885  CE2 PHE A 117      -1.120  20.456  17.783  1.00  1.00            
ATOM    886   CZ PHE A 117      -1.391  20.047  16.498  1.00  1.00            
ATOM    887    C PHE A 117      -3.773  18.147  20.407  1.00  1.00            
ATOM    888    O PHE A 117      -4.447  18.821  19.630  1.00  1.00            
ATOM    889    N ASP A 118      -3.618  18.435  21.701  1.00  1.00            
ATOM    890   CA ASP A 118      -4.212  19.585  22.270  1.00  1.00            
ATOM    891   CB ASP A 118      -4.499  19.444  23.775  1.00  1.00            
ATOM    892   CG ASP A 118      -5.598  18.404  23.942  1.00  1.00            
ATOM    893  OD1 ASP A 118      -6.735  18.658  23.463  1.00  1.00            
ATOM    894  OD2 ASP A 118      -5.311  17.334  24.543  1.00  1.00            
ATOM    895    C ASP A 118      -3.258  20.728  22.089  1.00  1.00            
ATOM    896    O ASP A 118      -3.220  21.353  21.030  1.00  1.00            
ATOM    897    N GLY A 119      -2.454  21.031  23.131  4.00  1.00            
ATOM    898   CA GLY A 119      -1.565  22.159  23.084  4.00  1.00            
ATOM    899    C GLY A 119      -0.199  21.755  22.626  4.00  1.00            
ATOM    900    O GLY A 119       0.003  20.670  22.085  4.00  1.00            
ATOM    901    N ILE A 120       0.775  22.668  22.836  4.00  1.00            
ATOM    902   CA ILE A 120       2.130  22.477  22.407  4.00  1.00            
ATOM    903   CB ILE A 120       2.470  23.383  21.256  4.00  1.00            
ATOM    904  CG1 ILE A 120       3.873  23.096  20.702  4.00  1.00            
ATOM    905  CG2 ILE A 120       2.257  24.833  21.724  4.00  1.00            
ATOM    906  CD1 ILE A 120       4.146  23.812  19.379  4.00  1.00            
ATOM    907    C ILE A 120       3.072  22.806  23.529  4.00  1.00            
ATOM    908    O ILE A 120       2.905  23.807  24.223  4.00  1.00            
ATOM    909    N LEU A 121       4.086  21.937  23.735  4.00  1.00            
ATOM    910   CA LEU A 121       5.141  22.166  24.683  4.00  1.00            
ATOM    911   CB LEU A 121       5.500  20.936  25.534  4.00  1.00            
ATOM    912   CG LEU A 121       4.332  20.435  26.404  4.00  1.00            
ATOM    913  CD1 LEU A 121       4.796  19.355  27.395  4.00  1.00            
ATOM    914  CD2 LEU A 121       3.593  21.602  27.079  4.00  1.00            
ATOM    915    C LEU A 121       6.310  22.467  23.794  4.00  1.00            
ATOM    916    O LEU A 121       6.425  21.888  22.715  4.00  1.00            
ATOM    917    N GLY A 122       7.201  23.398  24.185  4.00  1.00            
ATOM    918   CA GLY A 122       8.279  23.693  23.281  4.00  1.00            
ATOM    919    C GLY A 122       9.571  23.490  23.992  4.00  1.00            
ATOM    920    O GLY A 122       9.752  23.882  25.143  4.00  1.00            
ATOM    921    N LEU A 123      10.503  22.841  23.279  1.00  1.00            
ATOM    922   CA LEU A 123      11.838  22.602  23.718  1.00  1.00            
ATOM    923   CB LEU A 123      12.240  21.120  23.608  1.00  1.00            
ATOM    924   CG LEU A 123      11.329  20.136  24.372  1.00  1.00            
ATOM    925  CD1 LEU A 123       9.892  20.141  23.818  1.00  1.00            
ATOM    926  CD2 LEU A 123      11.937  18.723  24.384  1.00  1.00            
ATOM    927    C LEU A 123      12.619  23.295  22.681  1.00  1.00            
ATOM    928    O LEU A 123      12.625  22.888  21.523  1.00  1.00            
ATOM    929    N ALA A 124      13.284  24.375  23.075  1.00  1.00            
ATOM    930   CA ALA A 124      14.011  25.172  22.155  1.00  1.00            
ATOM    931   CB ALA A 124      13.120  25.944  21.165  1.00  1.00            
ATOM    932    C ALA A 124      14.619  26.159  23.062  1.00  1.00            
ATOM    933    O ALA A 124      14.640  25.958  24.274  1.00  1.00            
ATOM    934    N TYR A 125      15.107  27.273  22.515  1.00  1.00            
ATOM    935   CA TYR A 125      15.786  28.168  23.381  1.00  1.00            
ATOM    936   CB TYR A 125      17.037  28.795  22.738  1.00  1.00            
ATOM    937   CG TYR A 125      18.101  27.777  22.500  1.00  1.00            
ATOM    938  CD1 TYR A 125      17.945  26.789  21.553  1.00  1.00            
ATOM    939  CD2 TYR A 125      19.285  27.834  23.201  1.00  1.00            
ATOM    940  CE1 TYR A 125      18.932  25.860  21.321  1.00  1.00            
ATOM    941  CE2 TYR A 125      20.277  26.909  22.974  1.00  1.00            
ATOM    942   CZ TYR A 125      20.101  25.919  22.036  1.00  1.00            
ATOM    943   OH TYR A 125      21.121  24.973  21.802  1.00  1.00            
ATOM    944    C TYR A 125      14.901  29.331  23.671  1.00  1.00            
ATOM    945    O TYR A 125      13.966  29.664  22.946  1.00  1.00            
ATOM    946    N PRO A 126      15.220  29.910  24.791  2.00  1.00            
ATOM    947   CA PRO A 126      14.552  31.055  25.334  2.00  1.00            
ATOM    948   CD PRO A 126      16.241  29.378  25.676  2.00  1.00            
ATOM    949   CB PRO A 126      15.172  31.278  26.718  2.00  1.00            
ATOM    950   CG PRO A 126      16.509  30.518  26.668  2.00  1.00            
ATOM    951    C PRO A 126      14.705  32.225  24.410  2.00  1.00            
ATOM    952    O PRO A 126      13.907  33.157  24.508  2.00  1.00            
ATOM    953    N SER A 127      15.712  32.218  23.515  2.00  1.00            
ATOM    954   CA SER A 127      15.849  33.324  22.604  2.00  1.00            
ATOM    955   CB SER A 127      17.006  33.154  21.606  2.00  1.00            
ATOM    956   OG SER A 127      17.072  34.280  20.742  2.00  1.00            
ATOM    957    C SER A 127      14.574  33.346  21.818  2.00  1.00            
ATOM    958    O SER A 127      14.028  34.412  21.538  2.00  1.00            
ATOM    959    N ILE A 128      14.055  32.154  21.454  2.00  1.00            
ATOM    960   CA ILE A 128      12.820  32.111  20.725  2.00  1.00            
ATOM    961   CB ILE A 128      12.808  31.110  19.605  2.00  1.00            
ATOM    962  CG1 ILE A 128      13.825  31.493  18.519  2.00  1.00            
ATOM    963  CG2 ILE A 128      11.363  31.004  19.087  2.00  1.00            
ATOM    964  CD1 ILE A 128      15.278  31.398  18.979  2.00  1.00            
ATOM    965    C ILE A 128      11.741  31.698  21.685  2.00  1.00            
ATOM    966    O ILE A 128      11.612  30.526  22.034  2.00  1.00            
ATOM    967    N SER A 129      10.949  32.686  22.152  1.00  1.00            
ATOM    968   CA SER A 129       9.802  32.503  23.005  1.00  1.00            
ATOM    969   CB SER A 129      10.143  32.452  24.503  1.00  1.00            
ATOM    970   OG SER A 129      10.971  31.330  24.778  1.00  1.00            
ATOM    971    C SER A 129       9.026  33.777  22.771  1.00  1.00            
ATOM    972    O SER A 129       9.632  34.831  22.589  1.00  1.00            
ATOM    973    N ALA A 130       7.677  33.736  22.744  2.00  1.00            
ATOM    974   CA ALA A 130       6.974  34.930  22.344  2.00  1.00            
ATOM    975   CB ALA A 130       5.467  34.682  22.148  2.00  1.00            
ATOM    976    C ALA A 130       7.099  36.099  23.279  2.00  1.00            
ATOM    977    O ALA A 130       7.624  37.146  22.903  2.00  1.00            
ATOM    978    N SER A 131       6.639  35.946  24.534  2.00  1.00            
ATOM    979   CA SER A 131       6.649  37.040  25.467  2.00  1.00            
ATOM    980   CB SER A 131       5.562  36.928  26.550  2.00  1.00            
ATOM    981   OG SER A 131       4.278  37.104  25.972  2.00  1.00            
ATOM    982    C SER A 131       7.962  37.088  26.171  2.00  1.00            
ATOM    983    O SER A 131       8.249  38.042  26.892  2.00  1.00            
ATOM    984    N GLY A 132       8.813  36.066  25.970  2.00  1.00            
ATOM    985   CA GLY A 132       9.996  36.014  26.772  2.00  1.00            
ATOM    986    C GLY A 132       9.674  35.072  27.891  2.00  1.00            
ATOM    987    O GLY A 132      10.345  35.054  28.923  2.00  1.00            
ATOM    988    N ALA A 133       8.609  34.265  27.694  1.00  1.00            
ATOM    989   CA ALA A 133       8.167  33.290  28.652  1.00  1.00            
ATOM    990   CB ALA A 133       6.851  32.594  28.265  1.00  1.00            
ATOM    991    C ALA A 133       9.234  32.238  28.748  1.00  1.00            
ATOM    992    O ALA A 133      10.067  32.106  27.851  1.00  1.00            
ATOM    993    N THR A 134       9.258  31.478  29.866  1.00  1.00            
ATOM    994   CA THR A 134      10.274  30.477  30.057  1.00  1.00            
ATOM    995   CB THR A 134      10.586  30.197  31.498  1.00  1.00            
ATOM    996  OG1 THR A 134      11.740  29.373  31.598  1.00  1.00            
ATOM    997  CG2 THR A 134       9.378  29.492  32.138  1.00  1.00            
ATOM    998    C THR A 134       9.829  29.179  29.443  1.00  1.00            
ATOM    999    O THR A 134       8.646  28.838  29.467  1.00  1.00            
ATOM   1000    N PRO A 135      10.760  28.466  28.852  1.00  1.00            
ATOM   1001   CA PRO A 135      10.487  27.162  28.296  1.00  1.00            
ATOM   1002   CD PRO A 135      11.913  29.091  28.228  1.00  1.00            
ATOM   1003   CB PRO A 135      11.628  26.859  27.325  1.00  1.00            
ATOM   1004   CG PRO A 135      12.710  27.906  27.656  1.00  1.00            
ATOM   1005    C PRO A 135      10.436  26.241  29.458  1.00  1.00            
ATOM   1006    O PRO A 135      11.119  26.507  30.447  1.00  1.00            
ATOM   1007    N VAL A 136       9.637  25.164  29.396  2.00  1.00            
ATOM   1008   CA VAL A 136       9.695  24.305  30.530  2.00  1.00            
ATOM   1009   CB VAL A 136       8.371  23.744  30.938  2.00  1.00            
ATOM   1010  CG1 VAL A 136       8.596  22.671  32.018  2.00  1.00            
ATOM   1011  CG2 VAL A 136       7.520  24.926  31.428  2.00  1.00            
ATOM   1012    C VAL A 136      10.621  23.187  30.172  2.00  1.00            
ATOM   1013    O VAL A 136      10.253  22.219  29.510  2.00  1.00            
ATOM   1014    N PHE A 137      11.877  23.353  30.613  2.00  1.00            
ATOM   1015   CA PHE A 137      13.024  22.509  30.447  2.00  1.00            
ATOM   1016   CB PHE A 137      13.484  22.395  28.987  2.00  1.00            
ATOM   1017   CG PHE A 137      14.507  21.314  28.933  2.00  1.00            
ATOM   1018  CD1 PHE A 137      15.817  21.571  29.262  2.00  1.00            
ATOM   1019  CD2 PHE A 137      14.147  20.036  28.571  2.00  1.00            
ATOM   1020  CE1 PHE A 137      16.759  20.571  29.219  2.00  1.00            
ATOM   1021  CE2 PHE A 137      15.085  19.031  28.524  2.00  1.00            
ATOM   1022   CZ PHE A 137      16.393  19.300  28.846  2.00  1.00            
ATOM   1023    C PHE A 137      14.002  23.399  31.129  2.00  1.00            
ATOM   1024    O PHE A 137      14.764  23.005  32.008  2.00  1.00            
ATOM   1025    N ASP A 138      13.977  24.675  30.698  2.00  1.00            
ATOM   1026   CA ASP A 138      14.763  25.694  31.313  2.00  1.00            
ATOM   1027   CB ASP A 138      14.693  27.054  30.598  2.00  1.00            
ATOM   1028   CG ASP A 138      15.560  26.964  29.348  2.00  1.00            
ATOM   1029  OD1 ASP A 138      16.136  25.868  29.109  2.00  1.00            
ATOM   1030  OD2 ASP A 138      15.670  27.990  28.625  2.00  1.00            
ATOM   1031    C ASP A 138      14.264  25.867  32.713  2.00  1.00            
ATOM   1032    O ASP A 138      15.054  25.993  33.648  2.00  1.00            
ATOM   1033    N ASN A 139      12.928  25.851  32.903  2.00  1.00            
ATOM   1034   CA ASN A 139      12.410  26.062  34.223  2.00  1.00            
ATOM   1035   CB ASN A 139      10.884  26.139  34.297  2.00  1.00            
ATOM   1036   CG ASN A 139      10.584  26.808  35.629  2.00  1.00            
ATOM   1037  OD1 ASN A 139      11.473  26.986  36.461  2.00  1.00            
ATOM   1038  ND2 ASN A 139       9.300  27.196  35.836  2.00  1.00            
ATOM   1039    C ASN A 139      12.862  24.945  35.092  2.00  1.00            
ATOM   1040    O ASN A 139      13.296  25.158  36.223  2.00  1.00            
ATOM   1041    N LEU A 140      12.797  23.711  34.568  2.00  1.00            
ATOM   1042   CA LEU A 140      13.186  22.593  35.365  2.00  1.00            
ATOM   1043   CB LEU A 140      12.892  21.225  34.709  2.00  1.00            
ATOM   1044   CG LEU A 140      13.591  20.937  33.367  2.00  1.00            
ATOM   1045  CD1 LEU A 140      15.108  20.759  33.538  2.00  1.00            
ATOM   1046  CD2 LEU A 140      12.928  19.758  32.638  2.00  1.00            
ATOM   1047    C LEU A 140      14.646  22.740  35.676  2.00  1.00            
ATOM   1048    O LEU A 140      15.093  22.376  36.763  2.00  1.00            
ATOM   1049    N TRP A 141      15.426  23.301  34.731  2.00  1.00            
ATOM   1050   CA TRP A 141      16.835  23.495  34.937  2.00  1.00            
ATOM   1051   CB TRP A 141      17.542  24.177  33.754  2.00  1.00            
ATOM   1052   CG TRP A 141      18.899  24.731  34.124  2.00  1.00            
ATOM   1053  CD2 TRP A 141      20.135  23.997  34.156  2.00  1.00            
ATOM   1054  CD1 TRP A 141      19.200  26.002  34.517  2.00  1.00            
ATOM   1055  NE1 TRP A 141      20.541  26.107  34.793  2.00  1.00            
ATOM   1056  CE2 TRP A 141      21.130  24.881  34.577  2.00  1.00            
ATOM   1057  CE3 TRP A 141      20.419  22.693  33.864  2.00  1.00            
ATOM   1058  CZ2 TRP A 141      22.427  24.474  34.712  2.00  1.00            
ATOM   1059  CZ3 TRP A 141      21.729  22.288  33.999  2.00  1.00            
ATOM   1060  CH2 TRP A 141      22.714  23.161  34.414  2.00  1.00            
ATOM   1061    C TRP A 141      17.067  24.376  36.128  2.00  1.00            
ATOM   1062    O TRP A 141      17.896  24.062  36.982  2.00  1.00            
ATOM   1063    N ASP A 142      16.328  25.495  36.228  2.00  1.00            
ATOM   1064   CA ASP A 142      16.557  26.458  37.270  2.00  1.00            
ATOM   1065   CB ASP A 142      15.582  27.642  37.171  2.00  1.00            
ATOM   1066   CG ASP A 142      16.142  28.803  37.978  2.00  1.00            
ATOM   1067  OD1 ASP A 142      17.366  29.075  37.848  2.00  1.00            
ATOM   1068  OD2 ASP A 142      15.357  29.427  38.741  2.00  1.00            
ATOM   1069    C ASP A 142      16.331  25.808  38.598  2.00  1.00            
ATOM   1070    O ASP A 142      17.110  25.990  39.532  2.00  1.00            
ATOM   1071    N GLN A 143      15.259  25.006  38.704  3.00  1.00            
ATOM   1072   CA GLN A 143      14.914  24.392  39.951  3.00  1.00            
ATOM   1073   CB GLN A 143      13.625  23.555  39.876  3.00  1.00            
ATOM   1074   CG GLN A 143      13.351  22.733  41.143  3.00  1.00            
ATOM   1075   CD GLN A 143      12.902  23.663  42.261  3.00  1.00            
ATOM   1076  OE1 GLN A 143      13.045  23.347  43.442  3.00  1.00            
ATOM   1077  NE2 GLN A 143      12.335  24.839  41.883  3.00  1.00            
ATOM   1078    C GLN A 143      15.994  23.462  40.380  3.00  1.00            
ATOM   1079    O GLN A 143      16.327  23.394  41.563  3.00  1.00            
ATOM   1080    N GLY A 144      16.591  22.722  39.434  3.00  1.00            
ATOM   1081   CA GLY A 144      17.569  21.773  39.859  3.00  1.00            
ATOM   1082    C GLY A 144      16.886  20.444  39.931  3.00  1.00            
ATOM   1083    O GLY A 144      17.464  19.461  40.393  3.00  1.00            
ATOM   1084    N LEU A 145      15.620  20.384  39.472  1.00  1.00            
ATOM   1085   CA LEU A 145      14.902  19.145  39.498  1.00  1.00            
ATOM   1086   CB LEU A 145      13.405  19.294  39.160  1.00  1.00            
ATOM   1087   CG LEU A 145      13.090  19.976  37.822  1.00  1.00            
ATOM   1088  CD1 LEU A 145      13.416  19.056  36.636  1.00  1.00            
ATOM   1089  CD2 LEU A 145      11.652  20.517  37.808  1.00  1.00            
ATOM   1090    C LEU A 145      15.609  18.177  38.588  1.00  1.00            
ATOM   1091    O LEU A 145      15.706  16.993  38.906  1.00  1.00            
ATOM   1092    N VAL A 146      16.139  18.648  37.435  1.00  1.00            
ATOM   1093   CA VAL A 146      16.877  17.771  36.556  1.00  1.00            
ATOM   1094   CB VAL A 146      16.832  18.172  35.112  1.00  1.00            
ATOM   1095  CG1 VAL A 146      15.381  18.030  34.619  1.00  1.00            
ATOM   1096  CG2 VAL A 146      17.407  19.592  34.976  1.00  1.00            
ATOM   1097    C VAL A 146      18.310  17.752  36.993  1.00  1.00            
ATOM   1098    O VAL A 146      18.870  18.786  37.354  1.00  1.00            
ATOM   1099    N SER A 147      18.933  16.552  36.992  1.00  1.00            
ATOM   1100   CA SER A 147      20.308  16.419  37.391  1.00  1.00            
ATOM   1101   CB SER A 147      20.809  14.965  37.355  1.00  1.00            
ATOM   1102   OG SER A 147      20.122  14.187  38.323  1.00  1.00            
ATOM   1103    C SER A 147      21.141  17.208  36.434  1.00  1.00            
ATOM   1104    O SER A 147      21.859  18.123  36.837  1.00  1.00            
ATOM   1105    N GLN A 148      21.045  16.890  35.127  1.00  1.00            
ATOM   1106   CA GLN A 148      21.822  17.604  34.154  1.00  1.00            
ATOM   1107   CB GLN A 148      22.773  16.741  33.312  1.00  1.00            
ATOM   1108   CG GLN A 148      24.000  16.254  34.081  1.00  1.00            
ATOM   1109   CD GLN A 148      24.881  15.501  33.096  1.00  1.00            
ATOM   1110  OE1 GLN A 148      24.684  14.313  32.849  1.00  1.00            
ATOM   1111  NE2 GLN A 148      25.878  16.216  32.508  1.00  1.00            
ATOM   1112    C GLN A 148      20.889  18.267  33.215  1.00  1.00            
ATOM   1113    O GLN A 148      19.694  17.976  33.185  1.00  1.00            
ATOM   1114    N ASP A 149      21.428  19.223  32.438  1.00  1.00            
ATOM   1115   CA ASP A 149      20.600  19.889  31.491  1.00  1.00            
ATOM   1116   CB ASP A 149      21.070  21.320  31.160  1.00  1.00            
ATOM   1117   CG ASP A 149      20.023  22.014  30.290  1.00  1.00            
ATOM   1118  OD1 ASP A 149      19.572  21.406  29.282  1.00  1.00            
ATOM   1119  OD2 ASP A 149      19.658  23.171  30.629  1.00  1.00            
ATOM   1120    C ASP A 149      20.665  19.085  30.244  1.00  1.00            
ATOM   1121    O ASP A 149      21.412  19.404  29.321  1.00  1.00            
ATOM   1122    N LEU A 150      19.869  18.004  30.191  4.00  1.00            
ATOM   1123   CA LEU A 150      19.900  17.169  29.037  4.00  1.00            
ATOM   1124   CB LEU A 150      20.604  15.821  29.287  4.00  1.00            
ATOM   1125   CG LEU A 150      22.072  15.926  29.742  4.00  1.00            
ATOM   1126  CD1 LEU A 150      22.683  14.530  29.963  4.00  1.00            
ATOM   1127  CD2 LEU A 150      22.905  16.788  28.781  4.00  1.00            
ATOM   1128    C LEU A 150      18.475  16.801  28.712  4.00  1.00            
ATOM   1129    O LEU A 150      17.588  16.887  29.560  4.00  1.00            
ATOM   1130    N PHE A 151      18.229  16.398  27.448  4.00  1.00            
ATOM   1131   CA PHE A 151      16.942  15.968  26.964  4.00  1.00            
ATOM   1132   CB PHE A 151      16.254  17.092  26.166  4.00  1.00            
ATOM   1133   CG PHE A 151      15.175  16.541  25.301  4.00  1.00            
ATOM   1134  CD1 PHE A 151      13.897  16.350  25.768  4.00  1.00            
ATOM   1135  CD2 PHE A 151      15.460  16.225  23.991  4.00  1.00            
ATOM   1136  CE1 PHE A 151      12.929  15.845  24.933  4.00  1.00            
ATOM   1137  CE2 PHE A 151      14.493  15.719  23.155  4.00  1.00            
ATOM   1138   CZ PHE A 151      13.219  15.527  23.629  4.00  1.00            
ATOM   1139    C PHE A 151      17.211  14.834  26.011  4.00  1.00            
ATOM   1140    O PHE A 151      18.164  14.896  25.236  4.00  1.00            
ATOM   1141    N SER A 152      16.393  13.757  26.041  4.00  1.00            
ATOM   1142   CA SER A 152      16.590  12.664  25.120  4.00  1.00            
ATOM   1143   CB SER A 152      16.992  11.346  25.799  4.00  1.00            
ATOM   1144   OG SER A 152      18.258  11.497  26.421  4.00  1.00            
ATOM   1145    C SER A 152      15.293  12.436  24.446  4.00  1.00            
ATOM   1146    O SER A 152      14.268  12.247  25.096  4.00  1.00            
ATOM   1147    N VAL A 153      15.297  12.460  23.106  4.00  1.00            
ATOM   1148   CA VAL A 153      14.058  12.219  22.450  4.00  1.00            
ATOM   1149   CB VAL A 153      13.648  13.305  21.496  4.00  1.00            
ATOM   1150  CG1 VAL A 153      14.720  13.436  20.403  4.00  1.00            
ATOM   1151  CG2 VAL A 153      12.245  12.974  20.954  4.00  1.00            
ATOM   1152    C VAL A 153      14.211  10.948  21.678  4.00  1.00            
ATOM   1153    O VAL A 153      15.186  10.743  20.957  4.00  1.00            
ATOM   1154    N TYR A 154      13.220  10.062  21.849  4.00  1.00            
ATOM   1155   CA TYR A 154      13.120   8.753  21.274  4.00  1.00            
ATOM   1156   CB TYR A 154      12.853   7.740  22.417  4.00  1.00            
ATOM   1157   CG TYR A 154      12.506   6.329  22.036  4.00  1.00            
ATOM   1158  CD1 TYR A 154      11.420   6.007  21.246  4.00  1.00            
ATOM   1159  CD2 TYR A 154      13.231   5.289  22.569  4.00  1.00            
ATOM   1160  CE1 TYR A 154      11.107   4.706  20.936  4.00  1.00            
ATOM   1161  CE2 TYR A 154      12.922   3.983  22.268  4.00  1.00            
ATOM   1162   CZ TYR A 154      11.867   3.686  21.445  4.00  1.00            
ATOM   1163   OH TYR A 154      11.557   2.344  21.138  4.00  1.00            
ATOM   1164    C TYR A 154      11.863   8.795  20.488  4.00  1.00            
ATOM   1165    O TYR A 154      10.799   9.080  21.034  4.00  1.00            
ATOM   1166    N LEU A 155      11.933   8.535  19.177  1.00  1.00            
ATOM   1167   CA LEU A 155      10.670   8.393  18.537  1.00  1.00            
ATOM   1168   CB LEU A 155      10.299   9.461  17.499  1.00  1.00            
ATOM   1169   CG LEU A 155       8.859   9.247  16.987  1.00  1.00            
ATOM   1170  CD1 LEU A 155       7.840   9.515  18.108  1.00  1.00            
ATOM   1171  CD2 LEU A 155       8.571  10.035  15.703  1.00  1.00            
ATOM   1172    C LEU A 155      10.759   7.098  17.799  1.00  1.00            
ATOM   1173    O LEU A 155      11.715   6.864  17.063  1.00  1.00            
ATOM   1174    N SER A 156       9.768   6.209  17.991  1.00  1.00            
ATOM   1175   CA SER A 156       9.819   4.935  17.336  1.00  1.00            
ATOM   1176   CB SER A 156       9.133   3.803  18.115  1.00  1.00            
ATOM   1177   OG SER A 156       7.732   4.029  18.167  1.00  1.00            
ATOM   1178    C SER A 156       9.125   5.044  16.025  1.00  1.00            
ATOM   1179    O SER A 156       8.684   6.119  15.619  1.00  1.00            
ATOM   1180    N SER A 157       9.047   3.904  15.317  1.00  1.00            
ATOM   1181   CA SER A 157       8.393   3.852  14.049  1.00  1.00            
ATOM   1182   CB SER A 157       9.376   3.725  12.868  1.00  1.00            
ATOM   1183   OG SER A 157       8.674   3.677  11.635  1.00  1.00            
ATOM   1184    C SER A 157       7.540   2.613  14.081  1.00  1.00            
ATOM   1185    O SER A 157       7.506   1.902  15.084  1.00  1.00            
ATOM   1186    N ASN A 158       6.813   2.335  12.978  3.00  1.00            
ATOM   1187   CA ASN A 158       5.984   1.166  12.854  3.00  1.00            
ATOM   1188   CB ASN A 158       6.740  -0.139  13.165  3.00  1.00            
ATOM   1189   CG ASN A 158       7.795  -0.366  12.093  3.00  1.00            
ATOM   1190  OD1 ASN A 158       8.718   0.430  11.931  3.00  1.00            
ATOM   1191  ND2 ASN A 158       7.660  -1.492  11.341  3.00  1.00            
ATOM   1192    C ASN A 158       4.817   1.225  13.797  3.00  1.00            
ATOM   1193    O ASN A 158       4.277   0.189  14.180  3.00  1.00            
ATOM   1194    N ASP A 159       4.386   2.439  14.187  3.00  1.00            
ATOM   1195   CA ASP A 159       3.203   2.603  14.988  3.00  1.00            
ATOM   1196   CB ASP A 159       1.929   2.162  14.252  3.00  1.00            
ATOM   1197   CG ASP A 159       1.734   3.111  13.079  3.00  1.00            
ATOM   1198  OD1 ASP A 159       2.462   4.138  13.022  3.00  1.00            
ATOM   1199  OD2 ASP A 159       0.862   2.817  12.220  3.00  1.00            
ATOM   1200    C ASP A 159       3.304   1.817  16.250  3.00  1.00            
ATOM   1201    O ASP A 159       2.296   1.348  16.774  3.00  1.00            
ATOM   1202    N ASP A 160       4.523   1.659  16.791  1.00  1.00            
ATOM   1203   CA ASP A 160       4.606   0.978  18.046  1.00  1.00            
ATOM   1204   CB ASP A 160       5.834   0.061  18.196  1.00  1.00            
ATOM   1205   CG ASP A 160       5.689  -0.679  19.520  1.00  1.00            
ATOM   1206  OD1 ASP A 160       4.545  -1.107  19.832  1.00  1.00            
ATOM   1207  OD2 ASP A 160       6.718  -0.835  20.230  1.00  1.00            
ATOM   1208    C ASP A 160       4.729   2.039  19.080  1.00  1.00            
ATOM   1209    O ASP A 160       5.258   3.116  18.815  1.00  1.00            
ATOM   1210    N SER A 161       4.204   1.772  20.287  1.00  1.00            
ATOM   1211   CA SER A 161       4.373   2.726  21.335  1.00  1.00            
ATOM   1212   CB SER A 161       3.454   2.483  22.546  1.00  1.00            
ATOM   1213   OG SER A 161       3.738   1.221  23.130  1.00  1.00            
ATOM   1214    C SER A 161       5.796   2.555  21.758  1.00  1.00            
ATOM   1215    O SER A 161       6.526   1.769  21.156  1.00  1.00            
ATOM   1216    N GLY A 162       6.253   3.282  22.796  1.00  1.00            
ATOM   1217   CA GLY A 162       7.625   3.086  23.168  1.00  1.00            
ATOM   1218    C GLY A 162       8.438   4.322  22.925  1.00  1.00            
ATOM   1219    O GLY A 162       9.618   4.354  23.267  1.00  1.00            
ATOM   1220    N SER A 163       7.851   5.380  22.336  4.00  1.00            
ATOM   1221   CA SER A 163       8.627   6.570  22.114  4.00  1.00            
ATOM   1222   CB SER A 163       7.926   7.596  21.205  4.00  1.00            
ATOM   1223   OG SER A 163       7.691   7.033  19.922  4.00  1.00            
ATOM   1224    C SER A 163       8.846   7.219  23.435  4.00  1.00            
ATOM   1225    O SER A 163       8.138   6.937  24.401  4.00  1.00            
ATOM   1226    N VAL A 164       9.860   8.101  23.525  4.00  1.00            
ATOM   1227   CA VAL A 164      10.097   8.689  24.805  4.00  1.00            
ATOM   1228   CB VAL A 164      11.085   7.900  25.616  4.00  1.00            
ATOM   1229  CG1 VAL A 164      11.390   8.662  26.916  4.00  1.00            
ATOM   1230  CG2 VAL A 164      10.521   6.485  25.829  4.00  1.00            
ATOM   1231    C VAL A 164      10.678  10.053  24.651  4.00  1.00            
ATOM   1232    O VAL A 164      11.390  10.349  23.695  4.00  1.00            
ATOM   1233    N VAL A 165      10.333  10.931  25.607  4.00  1.00            
ATOM   1234   CA VAL A 165      10.932  12.219  25.765  4.00  1.00            
ATOM   1235   CB VAL A 165       9.914  13.322  25.810  4.00  1.00            
ATOM   1236  CG1 VAL A 165      10.597  14.625  26.246  4.00  1.00            
ATOM   1237  CG2 VAL A 165       9.229  13.405  24.436  4.00  1.00            
ATOM   1238    C VAL A 165      11.496  12.100  27.146  4.00  1.00            
ATOM   1239    O VAL A 165      10.749  12.003  28.118  4.00  1.00            
ATOM   1240    N LEU A 166      12.834  12.082  27.276  4.00  1.00            
ATOM   1241   CA LEU A 166      13.426  11.879  28.567  4.00  1.00            
ATOM   1242   CB LEU A 166      14.562  10.833  28.518  4.00  1.00            
ATOM   1243   CG LEU A 166      15.190  10.442  29.872  4.00  1.00            
ATOM   1244  CD1 LEU A 166      15.947  11.610  30.523  4.00  1.00            
ATOM   1245  CD2 LEU A 166      14.153   9.789  30.799  4.00  1.00            
ATOM   1246    C LEU A 166      14.004  13.186  28.971  4.00  1.00            
ATOM   1247    O LEU A 166      14.565  13.911  28.151  4.00  1.00            
ATOM   1248    N LEU A 167      13.858  13.534  30.260  4.00  1.00            
ATOM   1249   CA LEU A 167      14.368  14.799  30.680  4.00  1.00            
ATOM   1250   CB LEU A 167      13.294  15.683  31.336  4.00  1.00            
ATOM   1251   CG LEU A 167      12.112  15.994  30.393  4.00  1.00            
ATOM   1252  CD1 LEU A 167      11.306  14.727  30.059  4.00  1.00            
ATOM   1253  CD2 LEU A 167      11.226  17.122  30.945  4.00  1.00            
ATOM   1254    C LEU A 167      15.456  14.545  31.685  4.00  1.00            
ATOM   1255    O LEU A 167      15.281  13.759  32.614  4.00  1.00            
ATOM   1256    N GLY A 168      16.628  15.194  31.503  3.00  1.00            
ATOM   1257   CA GLY A 168      17.713  15.077  32.442  3.00  1.00            
ATOM   1258    C GLY A 168      18.245  13.688  32.425  3.00  1.00            
ATOM   1259    O GLY A 168      18.592  13.144  33.472  3.00  1.00            
ATOM   1260    N GLY A 169      18.319  13.053  31.243  1.00  1.00            
ATOM   1261   CA GLY A 169      18.851  11.729  31.286  1.00  1.00            
ATOM   1262    C GLY A 169      19.103  11.251  29.902  1.00  1.00            
ATOM   1263    O GLY A 169      18.730  11.896  28.924  1.00  1.00            
ATOM   1264    N ILE A 170      19.775  10.088  29.806  1.00  1.00            
ATOM   1265   CA ILE A 170      20.076   9.484  28.547  1.00  1.00            
ATOM   1266   CB ILE A 170      21.541   9.527  28.226  1.00  1.00            
ATOM   1267  CG1 ILE A 170      22.051  10.977  28.206  1.00  1.00            
ATOM   1268  CG2 ILE A 170      21.760   8.772  26.906  1.00  1.00            
ATOM   1269  CD1 ILE A 170      23.575  11.081  28.235  1.00  1.00            
ATOM   1270    C ILE A 170      19.728   8.039  28.695  1.00  1.00            
ATOM   1271    O ILE A 170      19.882   7.468  29.772  1.00  1.00            
ATOM   1272    N ASP A 171      19.225   7.402  27.620  1.00  1.00            
ATOM   1273   CA ASP A 171      18.916   6.010  27.744  1.00  1.00            
ATOM   1274   CB ASP A 171      17.436   5.683  27.488  1.00  1.00            
ATOM   1275   CG ASP A 171      16.646   6.227  28.671  1.00  1.00            
ATOM   1276  OD1 ASP A 171      17.290   6.733  29.628  1.00  1.00            
ATOM   1277  OD2 ASP A 171      15.390   6.137  28.635  1.00  1.00            
ATOM   1278    C ASP A 171      19.728   5.262  26.748  1.00  1.00            
ATOM   1279    O ASP A 171      19.619   5.482  25.544  1.00  1.00            
ATOM   1280    N SER A 172      20.589   4.361  27.247  3.00  1.00            
ATOM   1281   CA SER A 172      21.374   3.551  26.373  3.00  1.00            
ATOM   1282   CB SER A 172      22.596   2.908  27.051  3.00  1.00            
ATOM   1283   OG SER A 172      23.321   2.121  26.117  3.00  1.00            
ATOM   1284    C SER A 172      20.472   2.449  25.917  3.00  1.00            
ATOM   1285    O SER A 172      19.339   2.339  26.379  3.00  1.00            
ATOM   1286    N SER A 173      20.967   1.629  24.970  3.00  1.00            
ATOM   1287   CA SER A 173      20.325   0.489  24.372  3.00  1.00            
ATOM   1288   CB SER A 173      19.656  -0.479  25.370  3.00  1.00            
ATOM   1289   OG SER A 173      18.396   0.018  25.794  3.00  1.00            
ATOM   1290    C SER A 173      19.276   0.961  23.423  3.00  1.00            
ATOM   1291    O SER A 173      18.925   0.256  22.479  3.00  1.00            
ATOM   1292    N TYR A 174      18.757   2.183  23.627  1.00  1.00            
ATOM   1293   CA TYR A 174      17.884   2.722  22.631  1.00  1.00            
ATOM   1294   CB TYR A 174      17.231   4.052  23.027  1.00  1.00            
ATOM   1295   CG TYR A 174      16.499   4.532  21.823  1.00  1.00            
ATOM   1296  CD1 TYR A 174      15.622   3.698  21.172  1.00  1.00            
ATOM   1297  CD2 TYR A 174      16.660   5.816  21.364  1.00  1.00            
ATOM   1298  CE1 TYR A 174      14.926   4.132  20.068  1.00  1.00            
ATOM   1299  CE2 TYR A 174      15.969   6.260  20.262  1.00  1.00            
ATOM   1300   CZ TYR A 174      15.101   5.417  19.613  1.00  1.00            
ATOM   1301   OH TYR A 174      14.390   5.871  18.481  1.00  1.00            
ATOM   1302    C TYR A 174      18.819   2.971  21.498  1.00  1.00            
ATOM   1303    O TYR A 174      18.490   2.775  20.329  1.00  1.00            
ATOM   1304    N TYR A 175      20.046   3.399  21.863  4.00  1.00            
ATOM   1305   CA TYR A 175      21.073   3.724  20.922  4.00  1.00            
ATOM   1306   CB TYR A 175      21.690   5.113  21.150  4.00  1.00            
ATOM   1307   CG TYR A 175      22.897   5.142  20.285  4.00  1.00            
ATOM   1308  CD1 TYR A 175      22.747   4.932  18.945  4.00  1.00            
ATOM   1309  CD2 TYR A 175      24.153   5.397  20.783  4.00  1.00            
ATOM   1310  CE1 TYR A 175      23.819   4.944  18.091  4.00  1.00            
ATOM   1311  CE2 TYR A 175      25.237   5.419  19.934  4.00  1.00            
ATOM   1312   CZ TYR A 175      25.071   5.188  18.587  4.00  1.00            
ATOM   1313   OH TYR A 175      26.173   5.206  17.706  4.00  1.00            
ATOM   1314    C TYR A 175      22.187   2.741  21.015  4.00  1.00            
ATOM   1315    O TYR A 175      22.623   2.364  22.102  4.00  1.00            
ATOM   1316    N THR A 176      22.656   2.276  19.840  1.00  1.00            
ATOM   1317   CA THR A 176      23.769   1.390  19.815  1.00  1.00            
ATOM   1318   CB THR A 176      23.457   0.045  19.215  1.00  1.00            
ATOM   1319  OG1 THR A 176      24.580  -0.817  19.335  1.00  1.00            
ATOM   1320  CG2 THR A 176      23.059   0.210  17.738  1.00  1.00            
ATOM   1321    C THR A 176      24.888   2.009  19.034  1.00  1.00            
ATOM   1322    O THR A 176      24.730   2.376  17.871  1.00  1.00            
ATOM   1323    N GLY A 177      26.074   2.128  19.666  1.00  1.00            
ATOM   1324   CA GLY A 177      27.200   2.721  18.999  1.00  1.00            
ATOM   1325    C GLY A 177      27.697   3.813  19.888  1.00  1.00            
ATOM   1326    O GLY A 177      27.572   3.741  21.110  1.00  1.00            
ATOM   1327    N SER A 178      28.283   4.867  19.289  1.00  1.00            
ATOM   1328   CA SER A 178      28.747   5.981  20.061  1.00  1.00            
ATOM   1329   CB SER A 178      30.216   6.346  19.782  1.00  1.00            
ATOM   1330   OG SER A 178      30.606   7.454  20.578  1.00  1.00            
ATOM   1331    C SER A 178      27.914   7.163  19.682  1.00  1.00            
ATOM   1332    O SER A 178      27.592   7.350  18.510  1.00  1.00            
ATOM   1333    N LEU A 179      27.521   7.981  20.679  1.00  1.00            
ATOM   1334   CA LEU A 179      26.768   9.160  20.368  1.00  1.00            
ATOM   1335   CB LEU A 179      26.088   9.803  21.592  1.00  1.00            
ATOM   1336   CG LEU A 179      26.936   9.805  22.879  1.00  1.00            
ATOM   1337  CD1 LEU A 179      28.181  10.694  22.746  1.00  1.00            
ATOM   1338  CD2 LEU A 179      26.076  10.154  24.104  1.00  1.00            
ATOM   1339    C LEU A 179      27.735  10.105  19.722  1.00  1.00            
ATOM   1340    O LEU A 179      28.887  10.214  20.139  1.00  1.00            
ATOM   1341    N ASN A 180      27.297  10.787  18.644  4.00  1.00            
ATOM   1342   CA ASN A 180      28.151  11.706  17.950  4.00  1.00            
ATOM   1343   CB ASN A 180      28.044  11.661  16.415  4.00  1.00            
ATOM   1344   CG ASN A 180      28.750  10.412  15.913  4.00  1.00            
ATOM   1345  OD1 ASN A 180      29.184   9.568  16.697  4.00  1.00            
ATOM   1346  ND2 ASN A 180      28.885  10.296  14.565  4.00  1.00            
ATOM   1347    C ASN A 180      27.733  13.070  18.364  4.00  1.00            
ATOM   1348    O ASN A 180      26.566  13.299  18.679  4.00  1.00            
ATOM   1349    N TRP A 181      28.684  14.021  18.400  4.00  1.00            
ATOM   1350   CA TRP A 181      28.245  15.307  18.825  4.00  1.00            
ATOM   1351   CB TRP A 181      28.905  15.791  20.127  4.00  1.00            
ATOM   1352   CG TRP A 181      28.643  14.899  21.328  4.00  1.00            
ATOM   1353  CD2 TRP A 181      27.430  14.863  22.105  4.00  1.00            
ATOM   1354  CD1 TRP A 181      29.481  13.978  21.887  4.00  1.00            
ATOM   1355  NE1 TRP A 181      28.876  13.381  22.966  4.00  1.00            
ATOM   1356  CE2 TRP A 181      27.613  13.913  23.112  4.00  1.00            
ATOM   1357  CE3 TRP A 181      26.260  15.558  21.991  4.00  1.00            
ATOM   1358  CZ2 TRP A 181      26.629  13.646  24.021  4.00  1.00            
ATOM   1359  CZ3 TRP A 181      25.272  15.290  22.914  4.00  1.00            
ATOM   1360  CH2 TRP A 181      25.453  14.352  23.912  4.00  1.00            
ATOM   1361    C TRP A 181      28.505  16.308  17.753  4.00  1.00            
ATOM   1362    O TRP A 181      29.618  16.425  17.240  4.00  1.00            
ATOM   1363    N VAL A 182      27.446  17.049  17.381  4.00  1.00            
ATOM   1364   CA VAL A 182      27.566  18.100  16.415  4.00  1.00            
ATOM   1365   CB VAL A 182      26.645  17.949  15.247  4.00  1.00            
ATOM   1366  CG1 VAL A 182      26.812  19.172  14.324  4.00  1.00            
ATOM   1367  CG2 VAL A 182      26.942  16.603  14.562  4.00  1.00            
ATOM   1368    C VAL A 182      27.170  19.337  17.159  4.00  1.00            
ATOM   1369    O VAL A 182      26.210  19.331  17.924  4.00  1.00            
ATOM   1370    N PRO A 183      27.909  20.400  16.973  4.00  1.00            
ATOM   1371   CA PRO A 183      27.635  21.652  17.625  4.00  1.00            
ATOM   1372   CD PRO A 183      29.224  20.348  16.368  4.00  1.00            
ATOM   1373   CB PRO A 183      28.903  22.491  17.446  4.00  1.00            
ATOM   1374   CG PRO A 183      29.645  21.823  16.271  4.00  1.00            
ATOM   1375    C PRO A 183      26.421  22.281  16.998  4.00  1.00            
ATOM   1376    O PRO A 183      26.120  21.976  15.842  4.00  1.00            
ATOM   1377    N VAL A 184      25.693  23.141  17.746  1.00  1.00            
ATOM   1378   CA VAL A 184      24.530  23.819  17.232  1.00  1.00            
ATOM   1379   CB VAL A 184      23.425  23.887  18.253  1.00  1.00            
ATOM   1380  CG1 VAL A 184      24.003  24.461  19.557  1.00  1.00            
ATOM   1381  CG2 VAL A 184      22.261  24.714  17.688  1.00  1.00            
ATOM   1382    C VAL A 184      24.968  25.211  16.875  1.00  1.00            
ATOM   1383    O VAL A 184      25.381  25.983  17.739  1.00  1.00            
ATOM   1384    N SER A 185      24.902  25.563  15.571  1.00  1.00            
ATOM   1385   CA SER A 185      25.387  26.841  15.118  1.00  1.00            
ATOM   1386   CB SER A 185      25.305  27.025  13.595  1.00  1.00            
ATOM   1387   OG SER A 185      26.213  26.144  12.950  1.00  1.00            
ATOM   1388    C SER A 185      24.641  27.971  15.753  1.00  1.00            
ATOM   1389    O SER A 185      25.129  28.590  16.698  1.00  1.00            
ATOM   1390    N VAL A 186      23.414  28.257  15.269  1.00  1.00            
ATOM   1391   CA VAL A 186      22.691  29.369  15.815  1.00  1.00            
ATOM   1392   CB VAL A 186      21.798  30.052  14.816  1.00  1.00            
ATOM   1393  CG1 VAL A 186      20.775  29.042  14.268  1.00  1.00            
ATOM   1394  CG2 VAL A 186      21.164  31.277  15.495  1.00  1.00            
ATOM   1395    C VAL A 186      21.863  28.836  16.933  1.00  1.00            
ATOM   1396    O VAL A 186      21.068  27.914  16.750  1.00  1.00            
ATOM   1397    N GLU A 187      22.068  29.379  18.150  4.00  1.00            
ATOM   1398   CA GLU A 187      21.263  28.931  19.242  4.00  1.00            
ATOM   1399   CB GLU A 187      21.898  29.162  20.624  4.00  1.00            
ATOM   1400   CG GLU A 187      22.253  30.613  20.941  4.00  1.00            
ATOM   1401   CD GLU A 187      23.120  30.582  22.193  4.00  1.00            
ATOM   1402  OE1 GLU A 187      23.864  29.579  22.368  4.00  1.00            
ATOM   1403  OE2 GLU A 187      23.060  31.560  22.984  4.00  1.00            
ATOM   1404    C GLU A 187      19.980  29.665  19.120  4.00  1.00            
ATOM   1405    O GLU A 187      19.950  30.865  18.853  4.00  1.00            
ATOM   1406    N GLY A 188      18.876  28.933  19.310  3.00  1.00            
ATOM   1407   CA GLY A 188      17.582  29.490  19.097  3.00  1.00            
ATOM   1408    C GLY A 188      16.721  28.314  18.864  3.00  1.00            
ATOM   1409    O GLY A 188      16.107  27.755  19.771  3.00  1.00            
ATOM   1410    N TYR A 189      16.647  27.950  17.587  3.00  1.00            
ATOM   1411   CA TYR A 189      15.989  26.775  17.141  3.00  1.00            
ATOM   1412   CB TYR A 189      15.614  26.959  15.667  3.00  1.00            
ATOM   1413   CG TYR A 189      14.363  26.252  15.315  3.00  1.00            
ATOM   1414  CD1 TYR A 189      14.222  24.902  15.492  3.00  1.00            
ATOM   1415  CD2 TYR A 189      13.299  26.992  14.853  3.00  1.00            
ATOM   1416  CE1 TYR A 189      13.040  24.291  15.151  3.00  1.00            
ATOM   1417  CE2 TYR A 189      12.117  26.389  14.509  3.00  1.00            
ATOM   1418   CZ TYR A 189      11.996  25.030  14.653  3.00  1.00            
ATOM   1419   OH TYR A 189      10.792  24.380  14.310  3.00  1.00            
ATOM   1420    C TYR A 189      17.171  25.883  17.137  3.00  1.00            
ATOM   1421    O TYR A 189      18.251  26.331  16.752  3.00  1.00            
ATOM   1422    N TRP A 190      17.039  24.640  17.623  4.00  1.00            
ATOM   1423   CA TRP A 190      18.205  23.817  17.603  4.00  1.00            
ATOM   1424   CB TRP A 190      17.899  22.420  18.143  4.00  1.00            
ATOM   1425   CG TRP A 190      19.086  21.512  18.144  4.00  1.00            
ATOM   1426  CD2 TRP A 190      19.048  20.156  18.601  4.00  1.00            
ATOM   1427  CD1 TRP A 190      20.367  21.767  17.762  4.00  1.00            
ATOM   1428  NE1 TRP A 190      21.135  20.650  17.953  4.00  1.00            
ATOM   1429  CE2 TRP A 190      20.336  19.648  18.469  4.00  1.00            
ATOM   1430  CE3 TRP A 190      18.024  19.397  19.091  4.00  1.00            
ATOM   1431  CZ2 TRP A 190      20.622  18.365  18.824  4.00  1.00            
ATOM   1432  CZ3 TRP A 190      18.315  18.101  19.450  4.00  1.00            
ATOM   1433  CH2 TRP A 190      19.592  17.595  19.318  4.00  1.00            
ATOM   1434    C TRP A 190      18.568  23.699  16.137  4.00  1.00            
ATOM   1435    O TRP A 190      17.839  23.087  15.358  4.00  1.00            
ATOM   1436    N GLN A 191      19.707  24.310  15.725  4.00  1.00            
ATOM   1437   CA GLN A 191      20.113  24.327  14.338  4.00  1.00            
ATOM   1438   CB GLN A 191      20.266  25.740  13.748  4.00  1.00            
ATOM   1439   CG GLN A 191      20.809  25.734  12.315  4.00  1.00            
ATOM   1440   CD GLN A 191      20.904  27.175  11.832  4.00  1.00            
ATOM   1441  OE1 GLN A 191      19.895  27.799  11.506  4.00  1.00            
ATOM   1442  NE2 GLN A 191      22.149  27.721  11.781  4.00  1.00            
ATOM   1443    C GLN A 191      21.454  23.677  14.227  4.00  1.00            
ATOM   1444    O GLN A 191      22.298  23.786  15.113  4.00  1.00            
ATOM   1445    N ILE A 192      21.673  22.959  13.113  4.00  1.00            
ATOM   1446   CA ILE A 192      22.928  22.309  12.878  4.00  1.00            
ATOM   1447   CB ILE A 192      22.830  20.813  12.967  4.00  1.00            
ATOM   1448  CG1 ILE A 192      22.340  20.385  14.359  4.00  1.00            
ATOM   1449  CG2 ILE A 192      24.191  20.211  12.583  4.00  1.00            
ATOM   1450  CD1 ILE A 192      21.879  18.929  14.412  4.00  1.00            
ATOM   1451    C ILE A 192      23.267  22.627  11.461  4.00  1.00            
ATOM   1452    O ILE A 192      22.383  22.929  10.661  4.00  1.00            
ATOM   1453    N THR A 193      24.562  22.591  11.105  4.00  1.00            
ATOM   1454   CA THR A 193      24.882  22.869   9.740  4.00  1.00            
ATOM   1455   CB THR A 193      26.110  23.712   9.563  4.00  1.00            
ATOM   1456  OG1 THR A 193      25.946  24.958  10.227  4.00  1.00            
ATOM   1457  CG2 THR A 193      26.334  23.942   8.059  4.00  1.00            
ATOM   1458    C THR A 193      25.140  21.548   9.073  4.00  1.00            
ATOM   1459    O THR A 193      25.859  20.709   9.614  4.00  1.00            
ATOM   1460    N LEU A 194      24.542  21.314   7.881  4.00  1.00            
ATOM   1461   CA LEU A 194      24.745  20.048   7.227  4.00  1.00            
ATOM   1462   CB LEU A 194      23.443  19.353   6.764  4.00  1.00            
ATOM   1463   CG LEU A 194      22.806  19.878   5.457  4.00  1.00            
ATOM   1464  CD1 LEU A 194      22.597  21.398   5.504  4.00  1.00            
ATOM   1465  CD2 LEU A 194      23.525  19.368   4.195  4.00  1.00            
ATOM   1466    C LEU A 194      25.635  20.262   6.033  4.00  1.00            
ATOM   1467    O LEU A 194      25.470  21.233   5.296  4.00  1.00            
ATOM   1468    N ASP A 195      26.625  19.362   5.821  4.00  1.00            
ATOM   1469   CA ASP A 195      27.562  19.558   4.747  4.00  1.00            
ATOM   1470   CB ASP A 195      28.789  18.636   4.829  4.00  1.00            
ATOM   1471   CG ASP A 195      29.918  19.307   4.055  4.00  1.00            
ATOM   1472  OD1 ASP A 195      29.635  20.303   3.337  4.00  1.00            
ATOM   1473  OD2 ASP A 195      31.081  18.841   4.185  4.00  1.00            
ATOM   1474    C ASP A 195      26.922  19.421   3.386  4.00  1.00            
ATOM   1475    O ASP A 195      27.011  20.344   2.577  4.00  1.00            
ATOM   1476    N SER A 196      26.233  18.291   3.094  4.00  1.00            
ATOM   1477   CA SER A 196      25.632  18.104   1.789  4.00  1.00            
ATOM   1478   CB SER A 196      26.652  17.817   0.672  4.00  1.00            
ATOM   1479   OG SER A 196      27.519  18.926   0.483  4.00  1.00            
ATOM   1480    C SER A 196      24.755  16.896   1.865  4.00  1.00            
ATOM   1481    O SER A 196      24.917  16.074   2.765  4.00  1.00            
ATOM   1482    N ILE A 197      23.779  16.749   0.939  4.00  1.00            
ATOM   1483   CA ILE A 197      23.105  15.489   0.998  4.00  1.00            
ATOM   1484   CB ILE A 197      21.605  15.433   1.168  4.00  1.00            
ATOM   1485  CG1 ILE A 197      20.836  15.725  -0.123  4.00  1.00            
ATOM   1486  CG2 ILE A 197      21.246  16.381   2.324  4.00  1.00            
ATOM   1487  CD1 ILE A 197      19.357  15.349  -0.054  4.00  1.00            
ATOM   1488    C ILE A 197      23.408  14.834  -0.306  4.00  1.00            
ATOM   1489    O ILE A 197      23.432  15.493  -1.343  4.00  1.00            
ATOM   1490    N THR A 198      23.682  13.517  -0.294  4.00  1.00            
ATOM   1491   CA THR A 198      24.082  12.924  -1.533  4.00  1.00            
ATOM   1492   CB THR A 198      25.561  12.685  -1.594  4.00  1.00            
ATOM   1493  OG1 THR A 198      25.950  11.768  -0.583  4.00  1.00            
ATOM   1494  CG2 THR A 198      26.283  14.031  -1.400  4.00  1.00            
ATOM   1495    C THR A 198      23.424  11.613  -1.717  4.00  1.00            
ATOM   1496    O THR A 198      22.642  11.140  -0.894  4.00  1.00            
ATOM   1497    N MET A 199      23.758  11.016  -2.868  4.00  1.00            
ATOM   1498   CA MET A 199      23.284   9.745  -3.289  4.00  1.00            
ATOM   1499   CB MET A 199      22.578   9.789  -4.655  4.00  1.00            
ATOM   1500   CG MET A 199      21.277  10.594  -4.647  4.00  1.00            
ATOM   1501   SD MET A 199      20.461  10.717  -6.267  4.00  1.00            
ATOM   1502   CE MET A 199      21.606  11.969  -6.916  4.00  1.00            
ATOM   1503    C MET A 199      24.530   8.936  -3.465  4.00  1.00            
ATOM   1504    O MET A 199      25.305   8.768  -2.525  4.00  1.00            
ATOM   1505    N ASP A 200      24.759   8.412  -4.684  3.00  1.00            
ATOM   1506   CA ASP A 200      25.904   7.572  -4.893  3.00  1.00            
ATOM   1507   CB ASP A 200      25.684   6.520  -5.995  3.00  1.00            
ATOM   1508   CG ASP A 200      26.826   5.513  -5.945  3.00  1.00            
ATOM   1509  OD1 ASP A 200      27.745   5.692  -5.102  3.00  1.00            
ATOM   1510  OD2 ASP A 200      26.790   4.547  -6.753  3.00  1.00            
ATOM   1511    C ASP A 200      27.099   8.381  -5.284  3.00  1.00            
ATOM   1512    O ASP A 200      27.443   8.468  -6.461  3.00  1.00            
ATOM   1513    N GLY A 201      27.766   9.000  -4.291  3.00  1.00            
ATOM   1514   CA GLY A 201      28.998   9.688  -4.544  3.00  1.00            
ATOM   1515    C GLY A 201      28.710  11.003  -5.182  3.00  1.00            
ATOM   1516    O GLY A 201      29.626  11.783  -5.442  3.00  1.00            
ATOM   1517    N GLU A 202      27.425  11.305  -5.445  4.00  1.00            
ATOM   1518   CA GLU A 202      27.167  12.552  -6.096  4.00  1.00            
ATOM   1519   CB GLU A 202      26.318  12.439  -7.374  4.00  1.00            
ATOM   1520   CG GLU A 202      26.169  13.778  -8.099  4.00  1.00            
ATOM   1521   CD GLU A 202      25.540  13.509  -9.458  4.00  1.00            
ATOM   1522  OE1 GLU A 202      24.295  13.334  -9.511  4.00  1.00            
ATOM   1523  OE2 GLU A 202      26.304  13.468 -10.458  4.00  1.00            
ATOM   1524    C GLU A 202      26.463  13.445  -5.155  4.00  1.00            
ATOM   1525    O GLU A 202      25.688  12.999  -4.312  4.00  1.00            
ATOM   1526    N THR A 203      26.730  14.757  -5.278  4.00  1.00            
ATOM   1527   CA THR A 203      26.114  15.651  -4.359  4.00  1.00            
ATOM   1528   CB THR A 203      27.012  16.763  -3.907  4.00  1.00            
ATOM   1529  OG1 THR A 203      28.169  16.233  -3.279  4.00  1.00            
ATOM   1530  CG2 THR A 203      26.235  17.644  -2.914  4.00  1.00            
ATOM   1531    C THR A 203      24.925  16.267  -5.008  4.00  1.00            
ATOM   1532    O THR A 203      25.044  17.189  -5.811  4.00  1.00            
ATOM   1533    N ILE A 204      23.729  15.743  -4.678  4.00  1.00            
ATOM   1534   CA ILE A 204      22.541  16.370  -5.160  4.00  1.00            
ATOM   1535   CB ILE A 204      21.529  15.431  -5.749  4.00  1.00            
ATOM   1536  CG1 ILE A 204      22.036  14.881  -7.090  4.00  1.00            
ATOM   1537  CG2 ILE A 204      20.189  16.182  -5.852  4.00  1.00            
ATOM   1538  CD1 ILE A 204      22.252  15.970  -8.141  4.00  1.00            
ATOM   1539    C ILE A 204      21.913  17.008  -3.968  4.00  1.00            
ATOM   1540    O ILE A 204      21.192  16.349  -3.220  4.00  1.00            
ATOM   1541    N ALA A 205      22.175  18.319  -3.767  4.00  1.00            
ATOM   1542   CA ALA A 205      21.626  18.980  -2.619  4.00  1.00            
ATOM   1543   CB ALA A 205      21.757  18.220  -1.306  4.00  1.00            
ATOM   1544    C ALA A 205      22.410  20.197  -2.334  4.00  1.00            
ATOM   1545    O ALA A 205      23.066  20.786  -3.192  4.00  1.00            
ATOM   1546    N CYS A 206      22.308  20.587  -1.053  1.00  1.00            
ATOM   1547   CA CYS A 206      22.974  21.724  -0.532  1.00  1.00            
ATOM   1548   CB CYS A 206      22.630  21.983   0.945  1.00  1.00            
ATOM   1549   SG CYS A 206      20.838  22.157   1.206  1.00  1.00            
ATOM   1550    C CYS A 206      24.437  21.488  -0.619  1.00  1.00            
ATOM   1551    O CYS A 206      25.008  20.719   0.152  1.00  1.00            
ATOM   1552    N SER A 207      25.072  22.146  -1.601  3.00  1.00            
ATOM   1553   CA SER A 207      26.473  21.974  -1.796  3.00  1.00            
ATOM   1554   CB SER A 207      26.973  22.635  -3.093  3.00  1.00            
ATOM   1555   OG SER A 207      26.345  22.041  -4.219  3.00  1.00            
ATOM   1556    C SER A 207      27.249  22.557  -0.695  3.00  1.00            
ATOM   1557    O SER A 207      27.832  21.840   0.118  3.00  1.00            
ATOM   1558    N GLY A 208      27.277  23.901  -0.662  3.00  1.00            
ATOM   1559   CA GLY A 208      27.946  24.504   0.432  3.00  1.00            
ATOM   1560    C GLY A 208      27.069  24.055   1.527  3.00  1.00            
ATOM   1561    O GLY A 208      25.877  23.847   1.307  3.00  1.00            
ATOM   1562    N GLY A 209      27.619  23.858   2.727  1.00  1.00            
ATOM   1563   CA GLY A 209      26.744  23.319   3.707  1.00  1.00            
ATOM   1564    C GLY A 209      25.684  24.336   3.990  1.00  1.00            
ATOM   1565    O GLY A 209      25.941  25.539   3.981  1.00  1.00            
ATOM   1566    N CYS A 210      24.452  23.860   4.256  4.00  1.00            
ATOM   1567   CA CYS A 210      23.357  24.749   4.507  4.00  1.00            
ATOM   1568   CB CYS A 210      22.091  24.446   3.690  4.00  1.00            
ATOM   1569   SG CYS A 210      22.282  24.906   1.942  4.00  1.00            
ATOM   1570    C CYS A 210      22.997  24.652   5.948  4.00  1.00            
ATOM   1571    O CYS A 210      23.758  24.140   6.768  4.00  1.00            
ATOM   1572    N GLN A 211      21.814  25.191   6.290  4.00  1.00            
ATOM   1573   CA GLN A 211      21.365  25.197   7.646  4.00  1.00            
ATOM   1574   CB GLN A 211      20.694  26.517   8.053  4.00  1.00            
ATOM   1575   CG GLN A 211      19.386  26.784   7.307  4.00  1.00            
ATOM   1576   CD GLN A 211      19.693  27.034   5.836  4.00  1.00            
ATOM   1577  OE1 GLN A 211      19.713  26.109   5.025  4.00  1.00            
ATOM   1578  NE2 GLN A 211      19.920  28.325   5.475  4.00  1.00            
ATOM   1579    C GLN A 211      20.327  24.123   7.800  4.00  1.00            
ATOM   1580    O GLN A 211      19.515  23.901   6.903  4.00  1.00            
ATOM   1581    N ALA A 212      20.340  23.414   8.949  4.00  1.00            
ATOM   1582   CA ALA A 212      19.369  22.382   9.194  4.00  1.00            
ATOM   1583   CB ALA A 212      19.946  20.959   9.116  4.00  1.00            
ATOM   1584    C ALA A 212      18.855  22.572  10.592  4.00  1.00            
ATOM   1585    O ALA A 212      19.569  23.073  11.461  4.00  1.00            
ATOM   1586    N ILE A 213      17.582  22.189  10.835  4.00  1.00            
ATOM   1587   CA ILE A 213      16.974  22.334  12.132  4.00  1.00            
ATOM   1588   CB ILE A 213      15.833  23.296  12.127  4.00  1.00            
ATOM   1589  CG1 ILE A 213      16.322  24.746  11.954  4.00  1.00            
ATOM   1590  CG2 ILE A 213      15.019  23.013  13.389  4.00  1.00            
ATOM   1591  CD1 ILE A 213      15.201  25.740  11.652  4.00  1.00            
ATOM   1592    C ILE A 213      16.400  21.011  12.547  4.00  1.00            
ATOM   1593    O ILE A 213      15.765  20.325  11.749  4.00  1.00            
ATOM   1594    N VAL A 214      16.629  20.609  13.818  4.00  1.00            
ATOM   1595   CA VAL A 214      15.997  19.418  14.319  4.00  1.00            
ATOM   1596   CB VAL A 214      16.610  18.898  15.587  4.00  1.00            
ATOM   1597  CG1 VAL A 214      15.781  17.699  16.078  4.00  1.00            
ATOM   1598  CG2 VAL A 214      18.087  18.567  15.313  4.00  1.00            
ATOM   1599    C VAL A 214      14.614  19.866  14.629  4.00  1.00            
ATOM   1600    O VAL A 214      14.429  20.902  15.265  4.00  1.00            
ATOM   1601    N ASP A 215      13.600  19.131  14.140  1.00  1.00            
ATOM   1602   CA ASP A 215      12.258  19.534  14.429  1.00  1.00            
ATOM   1603   CB ASP A 215      11.614  20.373  13.312  1.00  1.00            
ATOM   1604   CG ASP A 215      10.232  20.801  13.786  1.00  1.00            
ATOM   1605  OD1 ASP A 215       9.905  20.533  14.974  1.00  1.00            
ATOM   1606  OD2 ASP A 215       9.485  21.398  12.966  1.00  1.00            
ATOM   1607    C ASP A 215      11.431  18.287  14.555  1.00  1.00            
ATOM   1608    O ASP A 215      11.048  17.682  13.555  1.00  1.00            
ATOM   1609    N THR A 216      11.149  17.867  15.803  3.00  1.00            
ATOM   1610   CA THR A 216      10.327  16.720  16.089  3.00  1.00            
ATOM   1611   CB THR A 216      10.311  16.384  17.549  3.00  1.00            
ATOM   1612  OG1 THR A 216       9.567  15.197  17.773  3.00  1.00            
ATOM   1613  CG2 THR A 216       9.690  17.564  18.320  3.00  1.00            
ATOM   1614    C THR A 216       8.933  17.070  15.699  3.00  1.00            
ATOM   1615    O THR A 216       8.143  16.214  15.309  3.00  1.00            
ATOM   1616    N GLY A 217       8.590  18.360  15.812  3.00  1.00            
ATOM   1617   CA GLY A 217       7.251  18.782  15.547  3.00  1.00            
ATOM   1618    C GLY A 217       6.870  18.476  14.135  3.00  1.00            
ATOM   1619    O GLY A 217       5.743  18.060  13.873  3.00  1.00            
ATOM   1620    N THR A 218       7.794  18.670  13.177  1.00  1.00            
ATOM   1621   CA THR A 218       7.412  18.508  11.804  1.00  1.00            
ATOM   1622   CB THR A 218       8.209  19.372  10.871  1.00  1.00            
ATOM   1623  OG1 THR A 218       7.673  19.307   9.558  1.00  1.00            
ATOM   1624  CG2 THR A 218       9.672  18.896  10.882  1.00  1.00            
ATOM   1625    C THR A 218       7.553  17.098  11.349  1.00  1.00            
ATOM   1626    O THR A 218       8.480  16.379  11.720  1.00  1.00            
ATOM   1627    N SER A 219       6.574  16.683  10.523  1.00  1.00            
ATOM   1628   CA SER A 219       6.472  15.363   9.986  1.00  1.00            
ATOM   1629   CB SER A 219       5.091  15.091   9.364  1.00  1.00            
ATOM   1630   OG SER A 219       4.085  15.147  10.364  1.00  1.00            
ATOM   1631    C SER A 219       7.494  15.059   8.938  1.00  1.00            
ATOM   1632    O SER A 219       8.190  14.049   9.023  1.00  1.00            
ATOM   1633    N LEU A 220       7.639  15.934   7.925  1.00  1.00            
ATOM   1634   CA LEU A 220       8.445  15.531   6.808  1.00  1.00            
ATOM   1635   CB LEU A 220       7.716  15.687   5.464  1.00  1.00            
ATOM   1636   CG LEU A 220       6.450  14.816   5.342  1.00  1.00            
ATOM   1637  CD1 LEU A 220       6.789  13.320   5.442  1.00  1.00            
ATOM   1638  CD2 LEU A 220       5.362  15.260   6.331  1.00  1.00            
ATOM   1639    C LEU A 220       9.709  16.331   6.718  1.00  1.00            
ATOM   1640    O LEU A 220       9.820  17.419   7.282  1.00  1.00            
ATOM   1641    N LEU A 221      10.710  15.767   6.000  4.00  1.00            
ATOM   1642   CA LEU A 221      11.977  16.402   5.747  4.00  1.00            
ATOM   1643   CB LEU A 221      13.018  15.409   5.188  4.00  1.00            
ATOM   1644   CG LEU A 221      14.410  16.000   4.892  4.00  1.00            
ATOM   1645  CD1 LEU A 221      15.128  16.419   6.184  4.00  1.00            
ATOM   1646  CD2 LEU A 221      15.251  15.034   4.041  4.00  1.00            
ATOM   1647    C LEU A 221      11.689  17.423   4.707  4.00  1.00            
ATOM   1648    O LEU A 221      11.158  17.105   3.645  4.00  1.00            
ATOM   1649    N THR A 222      12.023  18.692   4.993  4.00  1.00            
ATOM   1650   CA THR A 222      11.680  19.702   4.044  4.00  1.00            
ATOM   1651   CB THR A 222      10.559  20.586   4.529  4.00  1.00            
ATOM   1652  OG1 THR A 222       9.414  19.794   4.808  4.00  1.00            
ATOM   1653  CG2 THR A 222      10.209  21.633   3.456  4.00  1.00            
ATOM   1654    C THR A 222      12.872  20.559   3.815  4.00  1.00            
ATOM   1655    O THR A 222      13.781  20.634   4.639  4.00  1.00            
ATOM   1656    N GLY A 223      12.880  21.221   2.645  4.00  1.00            
ATOM   1657   CA GLY A 223      13.930  22.105   2.272  4.00  1.00            
ATOM   1658    C GLY A 223      13.336  23.020   1.252  4.00  1.00            
ATOM   1659    O GLY A 223      12.115  23.082   1.103  4.00  1.00            
ATOM   1660    N PRO A 224      14.159  23.745   0.549  1.00  1.00            
ATOM   1661   CA PRO A 224      13.611  24.627  -0.442  1.00  1.00            
ATOM   1662   CD PRO A 224      15.380  24.264   1.131  1.00  1.00            
ATOM   1663   CB PRO A 224      14.763  25.552  -0.837  1.00  1.00            
ATOM   1664   CG PRO A 224      15.614  25.621   0.441  1.00  1.00            
ATOM   1665    C PRO A 224      13.043  23.811  -1.538  1.00  1.00            
ATOM   1666    O PRO A 224      13.438  22.659  -1.717  1.00  1.00            
ATOM   1667    N THR A 225      12.087  24.387  -2.286  2.00  1.00            
ATOM   1668   CA THR A 225      11.421  23.639  -3.298  2.00  1.00            
ATOM   1669   CB THR A 225      10.344  24.421  -3.989  2.00  1.00            
ATOM   1670  OG1 THR A 225      10.902  25.553  -4.641  2.00  1.00            
ATOM   1671  CG2 THR A 225       9.305  24.865  -2.947  2.00  1.00            
ATOM   1672    C THR A 225      12.399  23.208  -4.348  2.00  1.00            
ATOM   1673    O THR A 225      12.392  22.053  -4.769  2.00  1.00            
ATOM   1674    N SER A 226      13.289  24.120  -4.780  2.00  1.00            
ATOM   1675   CA SER A 226      14.196  23.802  -5.847  2.00  1.00            
ATOM   1676   CB SER A 226      15.178  24.949  -6.139  2.00  1.00            
ATOM   1677   OG SER A 226      16.012  25.172  -5.010  2.00  1.00            
ATOM   1678    C SER A 226      15.019  22.622  -5.443  2.00  1.00            
ATOM   1679    O SER A 226      15.160  21.665  -6.201  2.00  1.00            
ATOM   1680    N ALA A 227      15.571  22.652  -4.217  2.00  1.00            
ATOM   1681   CA ALA A 227      16.433  21.589  -3.795  2.00  1.00            
ATOM   1682   CB ALA A 227      17.001  21.805  -2.382  2.00  1.00            
ATOM   1683    C ALA A 227      15.658  20.318  -3.767  2.00  1.00            
ATOM   1684    O ALA A 227      16.126  19.273  -4.216  2.00  1.00            
ATOM   1685    N ILE A 228      14.431  20.397  -3.243  2.00  1.00            
ATOM   1686   CA ILE A 228      13.596  19.252  -3.079  2.00  1.00            
ATOM   1687   CB ILE A 228      12.344  19.583  -2.330  2.00  1.00            
ATOM   1688  CG1 ILE A 228      12.719  20.036  -0.910  2.00  1.00            
ATOM   1689  CG2 ILE A 228      11.403  18.367  -2.374  2.00  1.00            
ATOM   1690  CD1 ILE A 228      11.580  20.703  -0.151  2.00  1.00            
ATOM   1691    C ILE A 228      13.226  18.678  -4.397  2.00  1.00            
ATOM   1692    O ILE A 228      13.182  17.460  -4.561  2.00  1.00            
ATOM   1693    N ALA A 229      12.959  19.547  -5.382  2.00  1.00            
ATOM   1694   CA ALA A 229      12.496  19.054  -6.638  2.00  1.00            
ATOM   1695   CB ALA A 229      12.277  20.173  -7.671  2.00  1.00            
ATOM   1696    C ALA A 229      13.518  18.113  -7.202  2.00  1.00            
ATOM   1697    O ALA A 229      13.166  17.062  -7.735  2.00  1.00            
ATOM   1698    N ASN A 230      14.814  18.450  -7.086  2.00  1.00            
ATOM   1699   CA ASN A 230      15.833  17.608  -7.647  2.00  1.00            
ATOM   1700   CB ASN A 230      17.242  18.209  -7.483  2.00  1.00            
ATOM   1701   CG ASN A 230      18.179  17.513  -8.459  2.00  1.00            
ATOM   1702  OD1 ASN A 230      18.553  16.356  -8.270  2.00  1.00            
ATOM   1703  ND2 ASN A 230      18.564  18.237  -9.545  2.00  1.00            
ATOM   1704    C ASN A 230      15.791  16.276  -6.959  2.00  1.00            
ATOM   1705    O ASN A 230      15.859  15.233  -7.606  2.00  1.00            
ATOM   1706    N ILE A 231      15.650  16.285  -5.619  2.00  1.00            
ATOM   1707   CA ILE A 231      15.651  15.082  -4.829  2.00  1.00            
ATOM   1708   CB ILE A 231      15.562  15.375  -3.364  2.00  1.00            
ATOM   1709  CG1 ILE A 231      16.693  16.323  -2.931  2.00  1.00            
ATOM   1710  CG2 ILE A 231      15.588  14.025  -2.634  2.00  1.00            
ATOM   1711  CD1 ILE A 231      16.466  16.951  -1.555  2.00  1.00            
ATOM   1712    C ILE A 231      14.450  14.256  -5.184  2.00  1.00            
ATOM   1713    O ILE A 231      14.560  13.043  -5.355  2.00  1.00            
ATOM   1714    N GLN A 232      13.268  14.893  -5.324  2.00  1.00            
ATOM   1715   CA GLN A 232      12.072  14.146  -5.600  2.00  1.00            
ATOM   1716   CB GLN A 232      10.838  15.024  -5.867  2.00  1.00            
ATOM   1717   CG GLN A 232      10.322  15.817  -4.669  2.00  1.00            
ATOM   1718   CD GLN A 232       9.113  16.604  -5.157  2.00  1.00            
ATOM   1719  OE1 GLN A 232       9.205  17.374  -6.113  2.00  1.00            
ATOM   1720  NE2 GLN A 232       7.944  16.393  -4.498  2.00  1.00            
ATOM   1721    C GLN A 232      12.312  13.425  -6.883  2.00  1.00            
ATOM   1722    O GLN A 232      11.992  12.244  -7.018  2.00  1.00            
ATOM   1723    N SER A 233      12.918  14.125  -7.857  2.00  1.00            
ATOM   1724   CA SER A 233      13.143  13.538  -9.143  2.00  1.00            
ATOM   1725   CB SER A 233      13.844  14.490 -10.124  2.00  1.00            
ATOM   1726   OG SER A 233      13.006  15.598 -10.415  2.00  1.00            
ATOM   1727    C SER A 233      14.033  12.351  -8.965  2.00  1.00            
ATOM   1728    O SER A 233      13.819  11.307  -9.580  2.00  1.00            
ATOM   1729    N ASP A 234      15.052  12.472  -8.096  2.00  1.00            
ATOM   1730   CA ASP A 234      15.999  11.408  -7.939  2.00  1.00            
ATOM   1731   CB ASP A 234      17.097  11.749  -6.919  2.00  1.00            
ATOM   1732   CG ASP A 234      17.909  12.912  -7.470  2.00  1.00            
ATOM   1733  OD1 ASP A 234      17.596  13.369  -8.601  2.00  1.00            
ATOM   1734  OD2 ASP A 234      18.849  13.363  -6.763  2.00  1.00            
ATOM   1735    C ASP A 234      15.308  10.176  -7.428  2.00  1.00            
ATOM   1736    O ASP A 234      15.447   9.096  -8.001  2.00  1.00            
ATOM   1737    N ILE A 235      14.523  10.315  -6.342  2.00  1.00            
ATOM   1738   CA ILE A 235      13.872   9.189  -5.729  2.00  1.00            
ATOM   1739   CB ILE A 235      13.250   9.538  -4.396  2.00  1.00            
ATOM   1740  CG1 ILE A 235      12.157  10.614  -4.505  2.00  1.00            
ATOM   1741  CG2 ILE A 235      14.402   9.942  -3.461  2.00  1.00            
ATOM   1742  CD1 ILE A 235      10.795  10.087  -4.947  2.00  1.00            
ATOM   1743    C ILE A 235      12.857   8.623  -6.668  2.00  1.00            
ATOM   1744    O ILE A 235      12.728   7.406  -6.795  2.00  1.00            
ATOM   1745    N GLY A 236      12.117   9.499  -7.367  3.00  1.00            
ATOM   1746   CA GLY A 236      11.095   9.060  -8.270  3.00  1.00            
ATOM   1747    C GLY A 236       9.801   9.407  -7.637  3.00  1.00            
ATOM   1748    O GLY A 236       9.229   8.633  -6.872  3.00  1.00            
ATOM   1749    N ALA A 237       9.309  10.613  -7.962  1.00  1.00            
ATOM   1750   CA ALA A 237       8.056  11.039  -7.438  1.00  1.00            
ATOM   1751   CB ALA A 237       8.173  11.893  -6.163  1.00  1.00            
ATOM   1752    C ALA A 237       7.461  11.896  -8.479  1.00  1.00            
ATOM   1753    O ALA A 237       8.155  12.581  -9.228  1.00  1.00            
ATOM   1754    N SER A 238       6.134  11.838  -8.561  1.00  1.00            
ATOM   1755   CA SER A 238       5.455  12.663  -9.487  1.00  1.00            
ATOM   1756   CB SER A 238       4.957  11.918 -10.736  1.00  1.00            
ATOM   1757   OG SER A 238       6.060  11.424 -11.483  1.00  1.00            
ATOM   1758    C SER A 238       4.267  13.127  -8.740  1.00  1.00            
ATOM   1759    O SER A 238       3.883  12.529  -7.736  1.00  1.00            
ATOM   1760    N GLU A 239       3.649  14.223  -9.191  1.00  1.00            
ATOM   1761   CA GLU A 239       2.543  14.671  -8.417  1.00  1.00            
ATOM   1762   CB GLU A 239       2.436  16.204  -8.329  1.00  1.00            
ATOM   1763   CG GLU A 239       1.327  16.691  -7.393  1.00  1.00            
ATOM   1764   CD GLU A 239       1.356  18.213  -7.371  1.00  1.00            
ATOM   1765  OE1 GLU A 239       1.293  18.827  -8.469  1.00  1.00            
ATOM   1766  OE2 GLU A 239       1.445  18.782  -6.249  1.00  1.00            
ATOM   1767    C GLU A 239       1.289  14.158  -9.042  1.00  1.00            
ATOM   1768    O GLU A 239       1.188  14.026 -10.261  1.00  1.00            
ATOM   1769    N ASN A 240       0.300  13.832  -8.187  1.00  1.00            
ATOM   1770   CA ASN A 240      -0.959  13.316  -8.631  1.00  1.00            
ATOM   1771   CB ASN A 240      -1.658  12.415  -7.596  1.00  1.00            
ATOM   1772   CG ASN A 240      -0.880  11.112  -7.429  1.00  1.00            
ATOM   1773  OD1 ASN A 240      -1.444  10.093  -7.036  1.00  1.00            
ATOM   1774  ND2 ASN A 240       0.447  11.135  -7.724  1.00  1.00            
ATOM   1775    C ASN A 240      -1.864  14.471  -8.861  1.00  1.00            
ATOM   1776    O ASN A 240      -1.501  15.620  -8.617  1.00  1.00            
ATOM   1777    N SER A 241      -3.078  14.182  -9.368  3.00  1.00            
ATOM   1778   CA SER A 241      -4.023  15.233  -9.585  3.00  1.00            
ATOM   1779   CB SER A 241      -5.393  14.708 -10.047  3.00  1.00            
ATOM   1780   OG SER A 241      -6.290  15.791 -10.241  3.00  1.00            
ATOM   1781    C SER A 241      -4.209  15.873  -8.254  3.00  1.00            
ATOM   1782    O SER A 241      -4.093  17.090  -8.113  3.00  1.00            
ATOM   1783    N ASP A 242      -4.484  15.050  -7.227  3.00  1.00            
ATOM   1784   CA ASP A 242      -4.596  15.589  -5.908  3.00  1.00            
ATOM   1785   CB ASP A 242      -5.205  14.602  -4.896  3.00  1.00            
ATOM   1786   CG ASP A 242      -5.604  15.376  -3.647  3.00  1.00            
ATOM   1787  OD1 ASP A 242      -5.317  16.601  -3.590  3.00  1.00            
ATOM   1788  OD2 ASP A 242      -6.207  14.750  -2.734  3.00  1.00            
ATOM   1789    C ASP A 242      -3.190  15.878  -5.498  3.00  1.00            
ATOM   1790    O ASP A 242      -2.279  15.123  -5.829  3.00  1.00            
ATOM   1791    N GLY A 243      -2.965  16.991  -4.777  1.00  1.00            
ATOM   1792   CA GLY A 243      -1.613  17.311  -4.433  1.00  1.00            
ATOM   1793    C GLY A 243      -1.090  16.254  -3.521  1.00  1.00            
ATOM   1794    O GLY A 243      -1.557  16.093  -2.395  1.00  1.00            
ATOM   1795    N GLU A 244      -0.083  15.508  -4.009  1.00  1.00            
ATOM   1796   CA GLU A 244       0.591  14.518  -3.229  1.00  1.00            
ATOM   1797   CB GLU A 244      -0.240  13.268  -2.890  1.00  1.00            
ATOM   1798   CG GLU A 244      -0.601  12.407  -4.100  1.00  1.00            
ATOM   1799   CD GLU A 244      -1.045  11.051  -3.569  1.00  1.00            
ATOM   1800  OE1 GLU A 244      -0.965  10.848  -2.328  1.00  1.00            
ATOM   1801  OE2 GLU A 244      -1.461  10.199  -4.398  1.00  1.00            
ATOM   1802    C GLU A 244       1.735  14.063  -4.091  1.00  1.00            
ATOM   1803    O GLU A 244       1.776  14.380  -5.278  1.00  1.00            
ATOM   1804    N MET A 245       2.713  13.327  -3.521  1.00  1.00            
ATOM   1805   CA MET A 245       3.819  12.843  -4.309  1.00  1.00            
ATOM   1806   CB MET A 245       5.181  13.002  -3.606  1.00  1.00            
ATOM   1807   CG MET A 245       5.554  14.454  -3.299  1.00  1.00            
ATOM   1808   SD MET A 245       4.611  15.211  -1.938  1.00  1.00            
ATOM   1809   CE MET A 245       5.458  14.305  -0.610  1.00  1.00            
ATOM   1810    C MET A 245       3.581  11.361  -4.482  1.00  1.00            
ATOM   1811    O MET A 245       3.255  10.665  -3.523  1.00  1.00            
ATOM   1812    N VAL A 246       3.713  10.850  -5.728  4.00  1.00            
ATOM   1813   CA VAL A 246       3.330   9.494  -6.044  4.00  1.00            
ATOM   1814   CB VAL A 246       3.266   9.255  -7.529  4.00  1.00            
ATOM   1815  CG1 VAL A 246       4.654   9.470  -8.156  4.00  1.00            
ATOM   1816  CG2 VAL A 246       2.684   7.852  -7.763  4.00  1.00            
ATOM   1817    C VAL A 246       4.114   8.365  -5.422  4.00  1.00            
ATOM   1818    O VAL A 246       3.571   7.637  -4.592  4.00  1.00            
ATOM   1819    N ILE A 247       5.417   8.214  -5.752  4.00  1.00            
ATOM   1820   CA ILE A 247       6.217   7.097  -5.296  4.00  1.00            
ATOM   1821   CB ILE A 247       6.365   7.046  -3.800  4.00  1.00            
ATOM   1822  CG1 ILE A 247       7.121   8.284  -3.288  4.00  1.00            
ATOM   1823  CG2 ILE A 247       7.041   5.715  -3.434  4.00  1.00            
ATOM   1824  CD1 ILE A 247       8.545   8.396  -3.833  4.00  1.00            
ATOM   1825    C ILE A 247       5.651   5.778  -5.739  4.00  1.00            
ATOM   1826    O ILE A 247       4.454   5.513  -5.642  4.00  1.00            
ATOM   1827    N SER A 248       6.538   4.916  -6.279  1.00  1.00            
ATOM   1828   CA SER A 248       6.207   3.556  -6.598  1.00  1.00            
ATOM   1829   CB SER A 248       6.854   3.056  -7.902  1.00  1.00            
ATOM   1830   OG SER A 248       6.381   3.813  -9.006  1.00  1.00            
ATOM   1831    C SER A 248       6.860   2.823  -5.467  1.00  1.00            
ATOM   1832    O SER A 248       7.995   3.125  -5.106  1.00  1.00            
ATOM   1833    N CYS A 249       6.156   1.856  -4.856  3.00  1.00            
ATOM   1834   CA CYS A 249       6.682   1.169  -3.710  3.00  1.00            
ATOM   1835   CB CYS A 249       5.675   0.177  -3.103  3.00  1.00            
ATOM   1836   SG CYS A 249       6.255  -0.534  -1.533  3.00  1.00            
ATOM   1837    C CYS A 249       7.885   0.405  -4.129  3.00  1.00            
ATOM   1838    O CYS A 249       8.823   0.257  -3.355  3.00  1.00            
ATOM   1839    N SER A 250       7.901  -0.082  -5.380  2.00  1.00            
ATOM   1840   CA SER A 250       8.982  -0.901  -5.848  2.00  1.00            
ATOM   1841   CB SER A 250       8.813  -1.311  -7.319  2.00  1.00            
ATOM   1842   OG SER A 250       7.637  -2.095  -7.474  2.00  1.00            
ATOM   1843    C SER A 250      10.247  -0.122  -5.736  2.00  1.00            
ATOM   1844    O SER A 250      11.333  -0.695  -5.661  2.00  1.00            
ATOM   1845    N SER A 251      10.141   1.215  -5.699  2.00  1.00            
ATOM   1846   CA SER A 251      11.321   2.020  -5.624  2.00  1.00            
ATOM   1847   CB SER A 251      11.030   3.530  -5.644  2.00  1.00            
ATOM   1848   OG SER A 251      10.361   3.913  -4.451  2.00  1.00            
ATOM   1849    C SER A 251      12.010   1.717  -4.332  2.00  1.00            
ATOM   1850    O SER A 251      13.209   1.954  -4.194  2.00  1.00            
ATOM   1851    N ILE A 252      11.280   1.155  -3.351  2.00  1.00            
ATOM   1852   CA ILE A 252      11.879   0.920  -2.070  2.00  1.00            
ATOM   1853   CB ILE A 252      10.952   0.252  -1.078  2.00  1.00            
ATOM   1854  CG1 ILE A 252      11.652   0.103   0.283  2.00  1.00            
ATOM   1855  CG2 ILE A 252      10.468  -1.096  -1.642  2.00  1.00            
ATOM   1856  CD1 ILE A 252      11.915   1.427   0.993  2.00  1.00            
ATOM   1857    C ILE A 252      13.068   0.021  -2.255  2.00  1.00            
ATOM   1858    O ILE A 252      14.145   0.310  -1.736  2.00  1.00            
ATOM   1859    N ASP A 253      12.922  -1.081  -3.016  2.00  1.00            
ATOM   1860   CA ASP A 253      14.026  -1.977  -3.206  2.00  1.00            
ATOM   1861   CB ASP A 253      13.638  -3.325  -3.857  2.00  1.00            
ATOM   1862   CG ASP A 253      13.098  -3.118  -5.265  2.00  1.00            
ATOM   1863  OD1 ASP A 253      13.883  -2.693  -6.153  2.00  1.00            
ATOM   1864  OD2 ASP A 253      11.888  -3.399  -5.474  2.00  1.00            
ATOM   1865    C ASP A 253      15.072  -1.295  -4.035  2.00  1.00            
ATOM   1866    O ASP A 253      16.269  -1.480  -3.825  2.00  1.00            
ATOM   1867    N SER A 254      14.623  -0.468  -4.995  2.00  1.00            
ATOM   1868   CA SER A 254      15.471   0.151  -5.973  2.00  1.00            
ATOM   1869   CB SER A 254      14.662   0.895  -7.048  2.00  1.00            
ATOM   1870   OG SER A 254      13.814  -0.011  -7.739  2.00  1.00            
ATOM   1871    C SER A 254      16.445   1.159  -5.403  2.00  1.00            
ATOM   1872    O SER A 254      17.626   1.127  -5.743  2.00  1.00            
ATOM   1873    N LEU A 255      15.994   2.070  -4.515  1.00  1.00            
ATOM   1874   CA LEU A 255      16.801   3.201  -4.111  1.00  1.00            
ATOM   1875   CB LEU A 255      15.979   4.359  -3.512  1.00  1.00            
ATOM   1876   CG LEU A 255      15.152   5.159  -4.536  1.00  1.00            
ATOM   1877  CD1 LEU A 255      16.063   5.979  -5.461  1.00  1.00            
ATOM   1878  CD2 LEU A 255      14.181   4.259  -5.313  1.00  1.00            
ATOM   1879    C LEU A 255      17.881   2.902  -3.118  1.00  1.00            
ATOM   1880    O LEU A 255      17.872   1.949  -2.341  1.00  1.00            
ATOM   1881    N PRO A 256      18.849   3.780  -3.261  1.00  1.00            
ATOM   1882   CA PRO A 256      20.053   3.821  -2.462  1.00  1.00            
ATOM   1883   CD PRO A 256      19.072   4.340  -4.584  1.00  1.00            
ATOM   1884   CB PRO A 256      21.145   4.398  -3.363  1.00  1.00            
ATOM   1885   CG PRO A 256      20.377   5.137  -4.468  1.00  1.00            
ATOM   1886    C PRO A 256      19.837   4.650  -1.239  1.00  1.00            
ATOM   1887    O PRO A 256      18.789   5.283  -1.123  1.00  1.00            
ATOM   1888    N ASP A 257      20.820   4.659  -0.316  1.00  1.00            
ATOM   1889   CA ASP A 257      20.701   5.438   0.879  1.00  1.00            
ATOM   1890   CB ASP A 257      21.664   4.994   1.994  1.00  1.00            
ATOM   1891   CG ASP A 257      21.295   3.568   2.390  1.00  1.00            
ATOM   1892  OD1 ASP A 257      21.020   2.751   1.471  1.00  1.00            
ATOM   1893  OD2 ASP A 257      21.265   3.279   3.615  1.00  1.00            
ATOM   1894    C ASP A 257      21.005   6.860   0.545  1.00  1.00            
ATOM   1895    O ASP A 257      21.820   7.141  -0.331  1.00  1.00            
ATOM   1896    N ILE A 258      20.338   7.801   1.242  4.00  1.00            
ATOM   1897   CA ILE A 258      20.627   9.187   1.027  4.00  1.00            
ATOM   1898   CB ILE A 258      19.430  10.086   0.906  4.00  1.00            
ATOM   1899  CG1 ILE A 258      18.612  10.105   2.205  4.00  1.00            
ATOM   1900  CG2 ILE A 258      18.638   9.649  -0.337  4.00  1.00            
ATOM   1901  CD1 ILE A 258      17.596  11.245   2.256  4.00  1.00            
ATOM   1902    C ILE A 258      21.401   9.603   2.222  4.00  1.00            
ATOM   1903    O ILE A 258      21.060   9.248   3.349  4.00  1.00            
ATOM   1904    N VAL A 259      22.494  10.348   2.000  4.00  1.00            
ATOM   1905   CA VAL A 259      23.339  10.637   3.111  4.00  1.00            
ATOM   1906   CB VAL A 259      24.801  10.507   2.795  4.00  1.00            
ATOM   1907  CG1 VAL A 259      25.604  10.895   4.048  4.00  1.00            
ATOM   1908  CG2 VAL A 259      25.074   9.079   2.298  4.00  1.00            
ATOM   1909    C VAL A 259      23.130  12.030   3.601  4.00  1.00            
ATOM   1910    O VAL A 259      22.843  12.948   2.835  4.00  1.00            
ATOM   1911    N PHE A 260      23.247  12.188   4.933  4.00  1.00            
ATOM   1912   CA PHE A 260      23.136  13.462   5.577  4.00  1.00            
ATOM   1913   CB PHE A 260      22.007  13.436   6.627  4.00  1.00            
ATOM   1914   CG PHE A 260      21.614  14.808   7.056  4.00  1.00            
ATOM   1915  CD1 PHE A 260      20.764  15.555   6.272  4.00  1.00            
ATOM   1916  CD2 PHE A 260      22.060  15.334   8.246  4.00  1.00            
ATOM   1917  CE1 PHE A 260      20.379  16.817   6.659  4.00  1.00            
ATOM   1918  CE2 PHE A 260      21.677  16.596   8.636  4.00  1.00            
ATOM   1919   CZ PHE A 260      20.837  17.339   7.843  4.00  1.00            
ATOM   1920    C PHE A 260      24.420  13.628   6.290  4.00  1.00            
ATOM   1921    O PHE A 260      24.633  13.058   7.360  4.00  1.00            
ATOM   1922    N THR A 261      25.327  14.415   5.703  4.00  1.00            
ATOM   1923   CA THR A 261      26.556  14.613   6.385  4.00  1.00            
ATOM   1924   CB THR A 261      27.662  15.061   5.481  4.00  1.00            
ATOM   1925  OG1 THR A 261      27.306  16.285   4.857  4.00  1.00            
ATOM   1926  CG2 THR A 261      27.898  13.978   4.415  4.00  1.00            
ATOM   1927    C THR A 261      26.272  15.700   7.371  4.00  1.00            
ATOM   1928    O THR A 261      25.359  16.502   7.182  4.00  1.00            
ATOM   1929    N ILE A 262      27.052  15.744   8.462  4.00  1.00            
ATOM   1930   CA ILE A 262      26.870  16.730   9.484  4.00  1.00            
ATOM   1931   CB ILE A 262      26.489  16.151  10.821  4.00  1.00            
ATOM   1932  CG1 ILE A 262      25.252  15.255  10.652  4.00  1.00            
ATOM   1933  CG2 ILE A 262      26.199  17.309  11.796  4.00  1.00            
ATOM   1934  CD1 ILE A 262      24.920  14.433  11.895  4.00  1.00            
ATOM   1935    C ILE A 262      28.218  17.363   9.556  4.00  1.00            
ATOM   1936    O ILE A 262      28.760  17.727   8.513  4.00  1.00            
ATOM   1937    N ASP A 263      28.794  17.573  10.754  3.00  1.00            
ATOM   1938   CA ASP A 263      30.116  18.116  10.726  3.00  1.00            
ATOM   1939   CB ASP A 263      30.600  18.703  12.062  3.00  1.00            
ATOM   1940   CG ASP A 263      31.924  19.398  11.772  3.00  1.00            
ATOM   1941  OD1 ASP A 263      32.163  19.727  10.579  3.00  1.00            
ATOM   1942  OD2 ASP A 263      32.713  19.613  12.732  3.00  1.00            
ATOM   1943    C ASP A 263      31.045  16.966  10.388  3.00  1.00            
ATOM   1944    O ASP A 263      31.988  16.687  11.127  3.00  1.00            
ATOM   1945    N GLY A 264      30.797  16.272   9.246  3.00  1.00            
ATOM   1946   CA GLY A 264      31.661  15.247   8.717  3.00  1.00            
ATOM   1947    C GLY A 264      31.254  13.826   9.044  3.00  1.00            
ATOM   1948    O GLY A 264      31.905  12.891   8.581  3.00  1.00            
ATOM   1949    N VAL A 265      30.189  13.600   9.837  4.00  1.00            
ATOM   1950   CA VAL A 265      29.844  12.260  10.258  4.00  1.00            
ATOM   1951   CB VAL A 265      28.749  12.278  11.287  4.00  1.00            
ATOM   1952  CG1 VAL A 265      27.550  13.056  10.715  4.00  1.00            
ATOM   1953  CG2 VAL A 265      28.408  10.829  11.671  4.00  1.00            
ATOM   1954    C VAL A 265      29.407  11.323   9.172  4.00  1.00            
ATOM   1955    O VAL A 265      29.984  10.245   9.029  4.00  1.00            
ATOM   1956    N GLN A 266      28.386  11.709   8.378  4.00  1.00            
ATOM   1957   CA GLN A 266      27.803  10.870   7.360  4.00  1.00            
ATOM   1958   CB GLN A 266      28.833  10.050   6.557  4.00  1.00            
ATOM   1959   CG GLN A 266      29.819  10.943   5.795  4.00  1.00            
ATOM   1960   CD GLN A 266      30.864  10.072   5.110  4.00  1.00            
ATOM   1961  OE1 GLN A 266      32.047  10.407   5.081  4.00  1.00            
ATOM   1962  NE2 GLN A 266      30.417   8.927   4.531  4.00  1.00            
ATOM   1963    C GLN A 266      26.785   9.962   7.994  4.00  1.00            
ATOM   1964    O GLN A 266      27.138   8.971   8.633  4.00  1.00            
ATOM   1965    N TYR A 267      25.474  10.289   7.839  4.00  1.00            
ATOM   1966   CA TYR A 267      24.429   9.453   8.360  4.00  1.00            
ATOM   1967   CB TYR A 267      23.590  10.097   9.488  4.00  1.00            
ATOM   1968   CG TYR A 267      22.789   8.986  10.071  4.00  1.00            
ATOM   1969  CD1 TYR A 267      23.337   8.186  11.049  4.00  1.00            
ATOM   1970  CD2 TYR A 267      21.508   8.733   9.641  4.00  1.00            
ATOM   1971  CE1 TYR A 267      22.614   7.153  11.595  4.00  1.00            
ATOM   1972  CE2 TYR A 267      20.781   7.700  10.185  4.00  1.00            
ATOM   1973   CZ TYR A 267      21.334   6.910  11.164  4.00  1.00            
ATOM   1974   OH TYR A 267      20.592   5.849  11.723  4.00  1.00            
ATOM   1975    C TYR A 267      23.477   9.159   7.228  4.00  1.00            
ATOM   1976    O TYR A 267      22.982  10.070   6.567  4.00  1.00            
ATOM   1977    N PRO A 268      23.253   7.896   6.962  4.00  1.00            
ATOM   1978   CA PRO A 268      22.366   7.521   5.878  4.00  1.00            
ATOM   1979   CD PRO A 268      24.394   6.990   7.037  4.00  1.00            
ATOM   1980   CB PRO A 268      22.833   6.153   5.394  4.00  1.00            
ATOM   1981   CG PRO A 268      24.318   6.108   5.784  4.00  1.00            
ATOM   1982    C PRO A 268      20.894   7.511   6.192  4.00  1.00            
ATOM   1983    O PRO A 268      20.523   7.464   7.361  4.00  1.00            
ATOM   1984    N LEU A 269      20.058   7.564   5.128  4.00  1.00            
ATOM   1985   CA LEU A 269      18.630   7.425   5.215  4.00  1.00            
ATOM   1986   CB LEU A 269      17.830   8.634   4.700  4.00  1.00            
ATOM   1987   CG LEU A 269      17.990   9.920   5.531  4.00  1.00            
ATOM   1988  CD1 LEU A 269      17.440   9.736   6.953  4.00  1.00            
ATOM   1989  CD2 LEU A 269      19.437  10.435   5.498  4.00  1.00            
ATOM   1990    C LEU A 269      18.292   6.304   4.295  4.00  1.00            
ATOM   1991    O LEU A 269      18.778   6.249   3.167  4.00  1.00            
ATOM   1992    N SER A 270      17.468   5.355   4.760  1.00  1.00            
ATOM   1993   CA SER A 270      17.099   4.288   3.888  1.00  1.00            
ATOM   1994   CB SER A 270      16.766   2.980   4.632  1.00  1.00            
ATOM   1995   OG SER A 270      16.402   1.962   3.709  1.00  1.00            
ATOM   1996    C SER A 270      15.883   4.709   3.160  1.00  1.00            
ATOM   1997    O SER A 270      15.198   5.660   3.540  1.00  1.00            
ATOM   1998    N PRO A 271      15.633   4.033   2.082  2.00  1.00            
ATOM   1999   CA PRO A 271      14.472   4.333   1.315  2.00  1.00            
ATOM   2000   CD PRO A 271      16.681   3.445   1.273  2.00  1.00            
ATOM   2001   CB PRO A 271      14.653   3.622  -0.030  2.00  1.00            
ATOM   2002   CG PRO A 271      15.902   2.737   0.153  2.00  1.00            
ATOM   2003    C PRO A 271      13.304   3.902   2.128  2.00  1.00            
ATOM   2004    O PRO A 271      12.191   4.356   1.868  2.00  1.00            
ATOM   2005    N SER A 272      13.547   3.022   3.119  2.00  1.00            
ATOM   2006   CA SER A 272      12.492   2.522   3.944  2.00  1.00            
ATOM   2007   CB SER A 272      12.976   1.500   4.986  2.00  1.00            
ATOM   2008   OG SER A 272      13.464   0.336   4.333  2.00  1.00            
ATOM   2009    C SER A 272      11.873   3.665   4.673  2.00  1.00            
ATOM   2010    O SER A 272      10.672   3.911   4.567  2.00  1.00            
ATOM   2011    N ALA A 273      12.700   4.414   5.420  2.00  1.00            
ATOM   2012   CA ALA A 273      12.196   5.494   6.209  2.00  1.00            
ATOM   2013   CB ALA A 273      13.282   6.143   7.086  2.00  1.00            
ATOM   2014    C ALA A 273      11.633   6.571   5.332  2.00  1.00            
ATOM   2015    O ALA A 273      10.552   7.095   5.592  2.00  1.00            
ATOM   2016    N TYR A 274      12.355   6.912   4.249  2.00  1.00            
ATOM   2017   CA TYR A 274      12.011   8.021   3.400  2.00  1.00            
ATOM   2018   CB TYR A 274      13.089   8.248   2.330  2.00  1.00            
ATOM   2019   CG TYR A 274      12.560   9.240   1.363  2.00  1.00            
ATOM   2020  CD1 TYR A 274      12.332  10.535   1.758  2.00  1.00            
ATOM   2021  CD2 TYR A 274      12.313   8.876   0.059  2.00  1.00            
ATOM   2022  CE1 TYR A 274      11.849  11.453   0.861  2.00  1.00            
ATOM   2023  CE2 TYR A 274      11.831   9.794  -0.842  2.00  1.00            
ATOM   2024   CZ TYR A 274      11.597  11.087  -0.440  2.00  1.00            
ATOM   2025   OH TYR A 274      11.104  12.036  -1.360  2.00  1.00            
ATOM   2026    C TYR A 274      10.706   7.836   2.715  2.00  1.00            
ATOM   2027    O TYR A 274       9.863   8.731   2.729  2.00  1.00            
ATOM   2028    N ILE A 275      10.487   6.662   2.108  4.00  1.00            
ATOM   2029   CA ILE A 275       9.265   6.499   1.385  4.00  1.00            
ATOM   2030   CB ILE A 275       9.337   5.438   0.327  4.00  1.00            
ATOM   2031  CG1 ILE A 275      10.434   5.762  -0.701  4.00  1.00            
ATOM   2032  CG2 ILE A 275       7.938   5.298  -0.291  4.00  1.00            
ATOM   2033  CD1 ILE A 275      10.778   4.581  -1.608  4.00  1.00            
ATOM   2034    C ILE A 275       8.235   6.058   2.368  4.00  1.00            
ATOM   2035    O ILE A 275       8.502   5.206   3.214  4.00  1.00            
ATOM   2036    N LEU A 276       7.024   6.643   2.303  4.00  1.00            
ATOM   2037   CA LEU A 276       6.037   6.232   3.254  4.00  1.00            
ATOM   2038   CB LEU A 276       5.076   7.341   3.721  4.00  1.00            
ATOM   2039   CG LEU A 276       5.755   8.522   4.439  4.00  1.00            
ATOM   2040  CD1 LEU A 276       6.487   8.061   5.709  4.00  1.00            
ATOM   2041  CD2 LEU A 276       6.637   9.334   3.478  4.00  1.00            
ATOM   2042    C LEU A 276       5.194   5.158   2.641  4.00  1.00            
ATOM   2043    O LEU A 276       4.763   5.255   1.493  4.00  1.00            
ATOM   2044    N GLN A 277       4.969   4.081   3.420  4.00  1.00            
ATOM   2045   CA GLN A 277       4.292   2.895   2.976  4.00  1.00            
ATOM   2046   CB GLN A 277       4.437   1.753   3.997  4.00  1.00            
ATOM   2047   CG GLN A 277       5.884   1.350   4.288  4.00  1.00            
ATOM   2048   CD GLN A 277       6.377   0.463   3.154  4.00  1.00            
ATOM   2049  OE1 GLN A 277       5.623  -0.336   2.602  4.00  1.00            
ATOM   2050  NE2 GLN A 277       7.682   0.603   2.799  4.00  1.00            
ATOM   2051    C GLN A 277       2.811   3.018   2.724  4.00  1.00            
ATOM   2052    O GLN A 277       2.346   2.696   1.631  4.00  1.00            
ATOM   2053    N ASP A 278       2.023   3.501   3.711  4.00  1.00            
ATOM   2054   CA ASP A 278       0.579   3.520   3.601  4.00  1.00            
ATOM   2055   CB ASP A 278       0.057   4.496   2.534  4.00  1.00            
ATOM   2056   CG ASP A 278       0.368   5.918   2.974  4.00  1.00            
ATOM   2057  OD1 ASP A 278       0.936   6.092   4.085  4.00  1.00            
ATOM   2058  OD2 ASP A 278       0.034   6.855   2.199  4.00  1.00            
ATOM   2059    C ASP A 278       0.056   2.157   3.274  4.00  1.00            
ATOM   2060    O ASP A 278       0.813   1.201   3.113  4.00  1.00            
ATOM   2061    N ASP A 279      -1.288   2.020   3.235  3.00  1.00            
ATOM   2062   CA ASP A 279      -1.840   0.764   2.820  3.00  1.00            
ATOM   2063   CB ASP A 279      -3.317   0.564   3.199  3.00  1.00            
ATOM   2064   CG ASP A 279      -3.344   0.201   4.678  3.00  1.00            
ATOM   2065  OD1 ASP A 279      -2.275  -0.218   5.198  3.00  1.00            
ATOM   2066  OD2 ASP A 279      -4.428   0.332   5.306  3.00  1.00            
ATOM   2067    C ASP A 279      -1.689   0.784   1.336  3.00  1.00            
ATOM   2068    O ASP A 279      -2.639   1.000   0.584  3.00  1.00            
ATOM   2069    N ASP A 280      -0.436   0.555   0.906  3.00  1.00            
ATOM   2070   CA ASP A 280      -0.005   0.485  -0.456  3.00  1.00            
ATOM   2071   CB ASP A 280      -0.819  -0.540  -1.263  3.00  1.00            
ATOM   2072   CG ASP A 280      -0.591  -1.908  -0.635  3.00  1.00            
ATOM   2073  OD1 ASP A 280       0.122  -1.969   0.403  3.00  1.00            
ATOM   2074  OD2 ASP A 280      -1.129  -2.909  -1.179  3.00  1.00            
ATOM   2075    C ASP A 280      -0.093   1.805  -1.166  3.00  1.00            
ATOM   2076    O ASP A 280      -0.095   1.834  -2.396  3.00  1.00            
ATOM   2077    N SER A 281      -0.155   2.938  -0.439  4.00  1.00            
ATOM   2078   CA SER A 281      -0.213   4.201  -1.129  4.00  1.00            
ATOM   2079   CB SER A 281      -0.549   5.384  -0.209  4.00  1.00            
ATOM   2080   OG SER A 281      -1.840   5.211   0.354  4.00  1.00            
ATOM   2081    C SER A 281       1.102   4.524  -1.772  4.00  1.00            
ATOM   2082    O SER A 281       1.178   4.702  -2.987  4.00  1.00            
ATOM   2083    N CYS A 282       2.174   4.585  -0.951  4.00  1.00            
ATOM   2084   CA CYS A 282       3.495   4.965  -1.379  4.00  1.00            
ATOM   2085   CB CYS A 282       3.894   4.435  -2.769  4.00  1.00            
ATOM   2086   SG CYS A 282       3.834   2.625  -2.890  4.00  1.00            
ATOM   2087    C CYS A 282       3.516   6.461  -1.480  4.00  1.00            
ATOM   2088    O CYS A 282       2.651   7.061  -2.116  4.00  1.00            
ATOM   2089    N THR A 283       4.503   7.105  -0.824  4.00  1.00            
ATOM   2090   CA THR A 283       4.635   8.532  -0.903  4.00  1.00            
ATOM   2091   CB THR A 283       3.700   9.275   0.012  4.00  1.00            
ATOM   2092  OG1 THR A 283       3.822  10.676  -0.179  4.00  1.00            
ATOM   2093  CG2 THR A 283       4.011   8.903   1.467  4.00  1.00            
ATOM   2094    C THR A 283       6.055   8.866  -0.541  4.00  1.00            
ATOM   2095    O THR A 283       6.857   7.970  -0.274  4.00  1.00            
ATOM   2096    N SER A 284       6.414  10.168  -0.526  4.00  1.00            
ATOM   2097   CA SER A 284       7.778  10.537  -0.254  4.00  1.00            
ATOM   2098   CB SER A 284       8.402  11.374  -1.380  4.00  1.00            
ATOM   2099   OG SER A 284       7.729  12.619  -1.487  4.00  1.00            
ATOM   2100    C SER A 284       7.827  11.371   0.984  4.00  1.00            
ATOM   2101    O SER A 284       6.876  12.074   1.322  4.00  1.00            
ATOM   2102    N GLY A 285       8.961  11.273   1.706  1.00  1.00            
ATOM   2103   CA GLY A 285       9.207  11.999   2.918  1.00  1.00            
ATOM   2104    C GLY A 285       9.323  13.462   2.628  1.00  1.00            
ATOM   2105    O GLY A 285       8.870  14.291   3.411  1.00  1.00            
ATOM   2106    N PHE A 286       9.944  13.822   1.491  4.00  1.00            
ATOM   2107   CA PHE A 286      10.208  15.203   1.207  4.00  1.00            
ATOM   2108   CB PHE A 286      11.078  15.457  -0.043  4.00  1.00            
ATOM   2109   CG PHE A 286      12.508  15.126   0.202  4.00  1.00            
ATOM   2110  CD1 PHE A 286      13.347  16.028   0.813  4.00  1.00            
ATOM   2111  CD2 PHE A 286      13.023  13.922  -0.212  4.00  1.00            
ATOM   2112  CE1 PHE A 286      14.670  15.718   1.028  4.00  1.00            
ATOM   2113  CE2 PHE A 286      14.343  13.603   0.001  4.00  1.00            
ATOM   2114   CZ PHE A 286      15.171  14.504   0.625  4.00  1.00            
ATOM   2115    C PHE A 286       8.958  15.974   0.914  4.00  1.00            
ATOM   2116    O PHE A 286       7.969  15.432   0.423  4.00  1.00            
ATOM   2117    N GLU A 287       8.993  17.287   1.247  4.00  1.00            
ATOM   2118   CA GLU A 287       7.952  18.217   0.903  4.00  1.00            
ATOM   2119   CB GLU A 287       6.885  18.433   1.991  4.00  1.00            
ATOM   2120   CG GLU A 287       5.947  17.238   2.178  4.00  1.00            
ATOM   2121   CD GLU A 287       4.791  17.688   3.061  4.00  1.00            
ATOM   2122  OE1 GLU A 287       4.326  18.846   2.881  4.00  1.00            
ATOM   2123  OE2 GLU A 287       4.356  16.881   3.925  4.00  1.00            
ATOM   2124    C GLU A 287       8.597  19.532   0.649  4.00  1.00            
ATOM   2125    O GLU A 287       9.457  19.962   1.415  4.00  1.00            
ATOM   2126    N GLY A 288       8.207  20.203  -0.450  4.00  1.00            
ATOM   2127   CA GLY A 288       8.798  21.474  -0.734  4.00  1.00            
ATOM   2128    C GLY A 288       8.161  22.489   0.158  4.00  1.00            
ATOM   2129    O GLY A 288       6.949  22.692   0.125  4.00  1.00            
ATOM   2130    N MET A 289       8.987  23.155   0.986  1.00  1.00            
ATOM   2131   CA MET A 289       8.520  24.225   1.816  1.00  1.00            
ATOM   2132   CB MET A 289       8.168  23.793   3.252  1.00  1.00            
ATOM   2133   CG MET A 289       6.897  22.947   3.349  1.00  1.00            
ATOM   2134   SD MET A 289       5.354  23.875   3.085  1.00  1.00            
ATOM   2135   CE MET A 289       4.265  22.433   3.267  1.00  1.00            
ATOM   2136    C MET A 289       9.668  25.164   1.909  1.00  1.00            
ATOM   2137    O MET A 289      10.748  24.798   2.372  1.00  1.00            
ATOM   2138    N ASP A 290       9.469  26.415   1.472  1.00  1.00            
ATOM   2139   CA ASP A 290      10.559  27.340   1.515  1.00  1.00            
ATOM   2140   CB ASP A 290      10.555  28.298   0.305  1.00  1.00            
ATOM   2141   CG ASP A 290      11.833  29.121   0.322  1.00  1.00            
ATOM   2142  OD1 ASP A 290      12.109  29.771   1.366  1.00  1.00            
ATOM   2143  OD2 ASP A 290      12.556  29.102  -0.710  1.00  1.00            
ATOM   2144    C ASP A 290      10.386  28.150   2.754  1.00  1.00            
ATOM   2145    O ASP A 290       9.402  28.874   2.904  1.00  1.00            
ATOM   2146    N VAL A 291      11.339  28.032   3.709  1.00  1.00            
ATOM   2147   CA VAL A 291      11.229  28.798   4.929  1.00  1.00            
ATOM   2148   CB VAL A 291      11.437  27.984   6.162  1.00  1.00            
ATOM   2149  CG1 VAL A 291      12.829  27.323   6.115  1.00  1.00            
ATOM   2150  CG2 VAL A 291      11.227  28.894   7.387  1.00  1.00            
ATOM   2151    C VAL A 291      12.250  29.891   4.882  1.00  1.00            
ATOM   2152    O VAL A 291      13.457  29.652   4.811  1.00  1.00            
ATOM   2153    N PRO A 292      11.759  31.102   4.872  4.00  1.00            
ATOM   2154   CA PRO A 292      12.672  32.210   4.831  4.00  1.00            
ATOM   2155   CD PRO A 292      10.549  31.373   4.116  4.00  1.00            
ATOM   2156   CB PRO A 292      11.852  33.408   4.348  4.00  1.00            
ATOM   2157   CG PRO A 292      10.755  32.764   3.487  4.00  1.00            
ATOM   2158    C PRO A 292      13.215  32.370   6.213  4.00  1.00            
ATOM   2159    O PRO A 292      12.514  32.063   7.172  4.00  1.00            
ATOM   2160    N THR A 293      14.471  32.817   6.318  1.00  1.00            
ATOM   2161   CA THR A 293      15.102  33.034   7.587  1.00  1.00            
ATOM   2162   CB THR A 293      15.743  31.781   8.113  1.00  1.00            
ATOM   2163  OG1 THR A 293      14.768  30.759   8.256  1.00  1.00            
ATOM   2164  CG2 THR A 293      16.417  32.064   9.467  1.00  1.00            
ATOM   2165    C THR A 293      16.192  33.992   7.264  1.00  1.00            
ATOM   2166    O THR A 293      16.491  34.227   6.094  1.00  1.00            
ATOM   2167    N SER A 294      16.807  34.594   8.289  1.00  1.00            
ATOM   2168   CA SER A 294      17.872  35.497   8.001  1.00  1.00            
ATOM   2169   CB SER A 294      18.426  36.187   9.258  1.00  1.00            
ATOM   2170   OG SER A 294      19.041  35.228  10.108  1.00  1.00            
ATOM   2171    C SER A 294      18.999  34.715   7.404  1.00  1.00            
ATOM   2172    O SER A 294      19.603  35.129   6.415  1.00  1.00            
ATOM   2173    N SER A 295      19.292  33.541   7.994  1.00  1.00            
ATOM   2174   CA SER A 295      20.409  32.747   7.578  1.00  1.00            
ATOM   2175   CB SER A 295      20.591  31.482   8.436  1.00  1.00            
ATOM   2176   OG SER A 295      19.483  30.610   8.267  1.00  1.00            
ATOM   2177    C SER A 295      20.238  32.309   6.168  1.00  1.00            
ATOM   2178    O SER A 295      21.141  32.462   5.349  1.00  1.00            
ATOM   2179    N GLY A 296      19.061  31.755   5.841  1.00  1.00            
ATOM   2180   CA GLY A 296      18.875  31.292   4.502  1.00  1.00            
ATOM   2181    C GLY A 296      17.683  30.410   4.521  1.00  1.00            
ATOM   2182    O GLY A 296      17.054  30.228   5.561  1.00  1.00            
ATOM   2183    N GLU A 297      17.336  29.832   3.357  4.00  1.00            
ATOM   2184   CA GLU A 297      16.198  28.975   3.387  4.00  1.00            
ATOM   2185   CB GLU A 297      15.820  28.376   2.019  4.00  1.00            
ATOM   2186   CG GLU A 297      15.343  29.406   0.993  4.00  1.00            
ATOM   2187   CD GLU A 297      16.562  29.980   0.282  4.00  1.00            
ATOM   2188  OE1 GLU A 297      17.691  29.502   0.568  4.00  1.00            
ATOM   2189  OE2 GLU A 297      16.378  30.895  -0.563  4.00  1.00            
ATOM   2190    C GLU A 297      16.562  27.846   4.288  4.00  1.00            
ATOM   2191    O GLU A 297      17.585  27.193   4.094  4.00  1.00            
ATOM   2192    N LEU A 298      15.720  27.590   5.305  1.00  1.00            
ATOM   2193   CA LEU A 298      16.029  26.575   6.267  1.00  1.00            
ATOM   2194   CB LEU A 298      15.303  26.748   7.611  1.00  1.00            
ATOM   2195   CG LEU A 298      15.620  28.076   8.322  1.00  1.00            
ATOM   2196  CD1 LEU A 298      15.048  28.090   9.749  1.00  1.00            
ATOM   2197  CD2 LEU A 298      17.119  28.406   8.269  1.00  1.00            
ATOM   2198    C LEU A 298      15.618  25.255   5.723  1.00  1.00            
ATOM   2199    O LEU A 298      14.807  25.154   4.804  1.00  1.00            
ATOM   2200    N TRP A 299      16.224  24.205   6.295  4.00  1.00            
ATOM   2201   CA TRP A 299      15.933  22.849   5.964  4.00  1.00            
ATOM   2202   CB TRP A 299      17.204  22.080   5.553  4.00  1.00            
ATOM   2203   CG TRP A 299      17.029  20.643   5.118  4.00  1.00            
ATOM   2204  CD2 TRP A 299      17.119  20.202   3.755  4.00  1.00            
ATOM   2205  CD1 TRP A 299      16.853  19.521   5.874  4.00  1.00            
ATOM   2206  NE1 TRP A 299      16.814  18.410   5.066  4.00  1.00            
ATOM   2207  CE2 TRP A 299      16.983  18.815   3.758  4.00  1.00            
ATOM   2208  CE3 TRP A 299      17.314  20.895   2.593  4.00  1.00            
ATOM   2209  CZ2 TRP A 299      17.039  18.097   2.598  4.00  1.00            
ATOM   2210  CZ3 TRP A 299      17.357  20.170   1.423  4.00  1.00            
ATOM   2211  CH2 TRP A 299      17.222  18.798   1.427  4.00  1.00            
ATOM   2212    C TRP A 299      15.499  22.285   7.256  4.00  1.00            
ATOM   2213    O TRP A 299      15.847  22.803   8.316  4.00  1.00            
ATOM   2214    N ILE A 300      14.702  21.215   7.221  4.00  1.00            
ATOM   2215   CA ILE A 300      14.265  20.776   8.496  4.00  1.00            
ATOM   2216   CB ILE A 300      12.804  21.068   8.701  4.00  1.00            
ATOM   2217  CG1 ILE A 300      12.391  20.899  10.168  4.00  1.00            
ATOM   2218  CG2 ILE A 300      12.005  20.198   7.717  4.00  1.00            
ATOM   2219  CD1 ILE A 300      11.014  21.494  10.467  4.00  1.00            
ATOM   2220    C ILE A 300      14.452  19.283   8.593  4.00  1.00            
ATOM   2221    O ILE A 300      14.206  18.560   7.630  4.00  1.00            
ATOM   2222    N LEU A 301      14.920  18.788   9.765  4.00  1.00            
ATOM   2223   CA LEU A 301      15.030  17.372  10.027  4.00  1.00            
ATOM   2224   CB LEU A 301      16.153  17.048  11.025  4.00  1.00            
ATOM   2225   CG LEU A 301      17.542  17.522  10.552  4.00  1.00            
ATOM   2226  CD1 LEU A 301      18.635  17.181  11.578  4.00  1.00            
ATOM   2227  CD2 LEU A 301      17.858  17.001   9.142  4.00  1.00            
ATOM   2228    C LEU A 301      13.728  17.088  10.714  4.00  1.00            
ATOM   2229    O LEU A 301      13.541  17.453  11.874  4.00  1.00            
ATOM   2230    N GLY A 302      12.782  16.437  10.011  1.00  1.00            
ATOM   2231   CA GLY A 302      11.471  16.238  10.561  1.00  1.00            
ATOM   2232    C GLY A 302      11.432  14.929  11.269  1.00  1.00            
ATOM   2233    O GLY A 302      12.457  14.405  11.703  1.00  1.00            
ATOM   2234    N ASP A 303      10.213  14.374  11.401  2.00  1.00            
ATOM   2235   CA ASP A 303      10.042  13.121  12.065  2.00  1.00            
ATOM   2236   CB ASP A 303       8.587  12.628  12.043  2.00  1.00            
ATOM   2237   CG ASP A 303       7.803  13.599  12.903  2.00  1.00            
ATOM   2238  OD1 ASP A 303       8.460  14.512  13.467  2.00  1.00            
ATOM   2239  OD2 ASP A 303       6.555  13.458  13.006  2.00  1.00            
ATOM   2240    C ASP A 303      10.862  12.141  11.277  2.00  1.00            
ATOM   2241    O ASP A 303      11.537  11.290  11.855  2.00  1.00            
ATOM   2242    N VAL A 304      10.845  12.247   9.928  2.00  1.00            
ATOM   2243   CA VAL A 304      11.635  11.342   9.140  2.00  1.00            
ATOM   2244   CB VAL A 304      11.154  11.200   7.719  2.00  1.00            
ATOM   2245  CG1 VAL A 304       9.799  10.472   7.753  2.00  1.00            
ATOM   2246  CG2 VAL A 304      11.051  12.587   7.061  2.00  1.00            
ATOM   2247    C VAL A 304      13.048  11.843   9.167  2.00  1.00            
ATOM   2248    O VAL A 304      13.444  12.700   8.380  2.00  1.00            
ATOM   2249    N PHE A 305      13.842  11.287  10.107  2.00  1.00            
ATOM   2250   CA PHE A 305      15.195  11.699  10.354  2.00  1.00            
ATOM   2251   CB PHE A 305      15.401  13.222  10.220  2.00  1.00            
ATOM   2252   CG PHE A 305      16.697  13.599  10.853  2.00  1.00            
ATOM   2253  CD1 PHE A 305      17.893  13.457  10.184  2.00  1.00            
ATOM   2254  CD2 PHE A 305      16.710  14.091  12.138  2.00  1.00            
ATOM   2255  CE1 PHE A 305      19.077  13.809  10.789  2.00  1.00            
ATOM   2256  CE2 PHE A 305      17.890  14.446  12.746  2.00  1.00            
ATOM   2257   CZ PHE A 305      19.079  14.305  12.070  2.00  1.00            
ATOM   2258    C PHE A 305      15.446  11.353  11.778  2.00  1.00            
ATOM   2259    O PHE A 305      16.386  10.631  12.109  2.00  1.00            
ATOM   2260    N ILE A 306      14.614  11.934  12.665  2.00  1.00            
ATOM   2261   CA ILE A 306      14.701  11.662  14.065  2.00  1.00            
ATOM   2262   CB ILE A 306      13.764  12.523  14.884  2.00  1.00            
ATOM   2263  CG1 ILE A 306      14.069  12.427  16.392  2.00  1.00            
ATOM   2264  CG2 ILE A 306      12.309  12.192  14.507  2.00  1.00            
ATOM   2265  CD1 ILE A 306      13.830  11.051  17.013  2.00  1.00            
ATOM   2266    C ILE A 306      14.393  10.231  14.243  2.00  1.00            
ATOM   2267    O ILE A 306      15.082   9.529  14.981  2.00  1.00            
ATOM   2268    N ARG A 307      13.344   9.749  13.562  3.00  1.00            
ATOM   2269   CA ARG A 307      13.171   8.344  13.634  3.00  1.00            
ATOM   2270   CB ARG A 307      12.009   7.781  12.798  3.00  1.00            
ATOM   2271   CG ARG A 307      10.601   8.216  13.195  3.00  1.00            
ATOM   2272   CD ARG A 307       9.542   7.574  12.295  3.00  1.00            
ATOM   2273   NE ARG A 307       9.823   8.015  10.899  3.00  1.00            
ATOM   2274   CZ ARG A 307       9.956   7.095   9.899  3.00  1.00            
ATOM   2275  NH1 ARG A 307       9.859   5.762  10.174  3.00  1.00            
ATOM   2276  NH2 ARG A 307      10.193   7.509   8.619  3.00  1.00            
ATOM   2277    C ARG A 307      14.383   7.878  12.908  3.00  1.00            
ATOM   2278    O ARG A 307      14.902   8.594  12.055  3.00  1.00            
ATOM   2279    N GLN A 308      14.870   6.670  13.203  3.00  1.00            
ATOM   2280   CA GLN A 308      16.089   6.240  12.588  3.00  1.00            
ATOM   2281   CB GLN A 308      16.098   6.341  11.052  3.00  1.00            
ATOM   2282   CG GLN A 308      17.366   5.759  10.419  3.00  1.00            
ATOM   2283   CD GLN A 308      17.238   5.864   8.906  3.00  1.00            
ATOM   2284  OE1 GLN A 308      16.151   5.712   8.351  3.00  1.00            
ATOM   2285  NE2 GLN A 308      18.381   6.127   8.217  3.00  1.00            
ATOM   2286    C GLN A 308      17.203   7.071  13.152  3.00  1.00            
ATOM   2287    O GLN A 308      18.315   7.087  12.627  3.00  1.00            
ATOM   2288    N TYR A 309      16.913   7.776  14.262  4.00  1.00            
ATOM   2289   CA TYR A 309      17.866   8.558  15.005  4.00  1.00            
ATOM   2290   CB TYR A 309      17.918  10.042  14.595  4.00  1.00            
ATOM   2291   CG TYR A 309      19.219  10.329  13.930  4.00  1.00            
ATOM   2292  CD1 TYR A 309      19.558   9.800  12.707  4.00  1.00            
ATOM   2293  CD2 TYR A 309      20.103  11.176  14.558  4.00  1.00            
ATOM   2294  CE1 TYR A 309      20.773  10.106  12.140  4.00  1.00            
ATOM   2295  CE2 TYR A 309      21.317  11.485  13.995  4.00  1.00            
ATOM   2296   CZ TYR A 309      21.655  10.945  12.780  4.00  1.00            
ATOM   2297   OH TYR A 309      22.900  11.256  12.194  4.00  1.00            
ATOM   2298    C TYR A 309      17.456   8.532  16.436  4.00  1.00            
ATOM   2299    O TYR A 309      16.313   8.239  16.782  4.00  1.00            
ATOM   2300    N TYR A 310      18.430   8.810  17.310  4.00  1.00            
ATOM   2301   CA TYR A 310      18.199   8.984  18.706  4.00  1.00            
ATOM   2302   CB TYR A 310      18.999   7.975  19.548  4.00  1.00            
ATOM   2303   CG TYR A 310      19.063   8.418  20.968  4.00  1.00            
ATOM   2304  CD1 TYR A 310      17.948   8.433  21.772  4.00  1.00            
ATOM   2305  CD2 TYR A 310      20.273   8.796  21.500  4.00  1.00            
ATOM   2306  CE1 TYR A 310      18.040   8.837  23.084  4.00  1.00            
ATOM   2307  CE2 TYR A 310      20.372   9.199  22.810  4.00  1.00            
ATOM   2308   CZ TYR A 310      19.254   9.221  23.603  4.00  1.00            
ATOM   2309   OH TYR A 310      19.354   9.634  24.946  4.00  1.00            
ATOM   2310    C TYR A 310      18.724  10.355  18.948  4.00  1.00            
ATOM   2311    O TYR A 310      19.884  10.640  18.653  4.00  1.00            
ATOM   2312    N THR A 311      17.883  11.257  19.476  4.00  1.00            
ATOM   2313   CA THR A 311      18.354  12.599  19.585  4.00  1.00            
ATOM   2314   CB THR A 311      17.417  13.600  18.980  4.00  1.00            
ATOM   2315  OG1 THR A 311      17.216  13.319  17.603  4.00  1.00            
ATOM   2316  CG2 THR A 311      18.012  15.007  19.158  4.00  1.00            
ATOM   2317    C THR A 311      18.459  12.963  21.023  4.00  1.00            
ATOM   2318    O THR A 311      17.596  12.630  21.835  4.00  1.00            
ATOM   2319    N VAL A 312      19.568  13.641  21.369  4.00  1.00            
ATOM   2320   CA VAL A 312      19.710  14.162  22.688  4.00  1.00            
ATOM   2321   CB VAL A 312      20.802  13.504  23.490  4.00  1.00            
ATOM   2322  CG1 VAL A 312      22.150  13.689  22.775  4.00  1.00            
ATOM   2323  CG2 VAL A 312      20.769  14.082  24.915  4.00  1.00            
ATOM   2324    C VAL A 312      20.037  15.609  22.503  4.00  1.00            
ATOM   2325    O VAL A 312      20.977  15.960  21.791  4.00  1.00            
ATOM   2326    N PHE A 313      19.239  16.502  23.114  4.00  1.00            
ATOM   2327   CA PHE A 313      19.529  17.897  22.986  4.00  1.00            
ATOM   2328   CB PHE A 313      18.283  18.765  22.738  4.00  1.00            
ATOM   2329   CG PHE A 313      18.710  20.191  22.712  4.00  1.00            
ATOM   2330  CD1 PHE A 313      19.438  20.691  21.658  4.00  1.00            
ATOM   2331  CD2 PHE A 313      18.361  21.036  23.740  4.00  1.00            
ATOM   2332  CE1 PHE A 313      19.826  22.011  21.641  4.00  1.00            
ATOM   2333  CE2 PHE A 313      18.744  22.356  23.727  4.00  1.00            
ATOM   2334   CZ PHE A 313      19.480  22.845  22.676  4.00  1.00            
ATOM   2335    C PHE A 313      20.134  18.295  24.288  4.00  1.00            
ATOM   2336    O PHE A 313      19.500  18.162  25.333  4.00  1.00            
ATOM   2337    N ASP A 314      21.393  18.780  24.275  4.00  1.00            
ATOM   2338   CA ASP A 314      21.942  19.063  25.563  4.00  1.00            
ATOM   2339   CB ASP A 314      23.090  18.132  26.009  4.00  1.00            
ATOM   2340   CG ASP A 314      24.291  18.303  25.094  4.00  1.00            
ATOM   2341  OD1 ASP A 314      24.088  18.355  23.855  4.00  1.00            
ATOM   2342  OD2 ASP A 314      25.430  18.386  25.625  4.00  1.00            
ATOM   2343    C ASP A 314      22.387  20.464  25.700  4.00  1.00            
ATOM   2344    O ASP A 314      23.194  20.974  24.926  4.00  1.00            
ATOM   2345    N ARG A 315      21.812  21.123  26.718  3.00  1.00            
ATOM   2346   CA ARG A 315      22.245  22.423  27.089  3.00  1.00            
ATOM   2347   CB ARG A 315      21.218  23.234  27.885  3.00  1.00            
ATOM   2348   CG ARG A 315      20.097  23.758  27.000  3.00  1.00            
ATOM   2349   CD ARG A 315      20.497  25.015  26.231  3.00  1.00            
ATOM   2350   NE ARG A 315      19.410  25.257  25.251  3.00  1.00            
ATOM   2351   CZ ARG A 315      18.257  25.851  25.667  3.00  1.00            
ATOM   2352  NH1 ARG A 315      18.115  26.239  26.967  3.00  1.00            
ATOM   2353  NH2 ARG A 315      17.243  26.042  24.777  3.00  1.00            
ATOM   2354    C ARG A 315      23.395  22.177  27.983  3.00  1.00            
ATOM   2355    O ARG A 315      23.581  21.053  28.447  3.00  1.00            
ATOM   2356    N ALA A 316      24.164  23.239  28.282  3.00  1.00            
ATOM   2357   CA ALA A 316      25.439  23.061  28.899  3.00  1.00            
ATOM   2358   CB ALA A 316      25.433  22.151  30.140  3.00  1.00            
ATOM   2359    C ALA A 316      26.159  22.366  27.785  3.00  1.00            
ATOM   2360    O ALA A 316      25.904  21.201  27.482  3.00  1.00            
ATOM   2361    N ASN A 317      27.131  23.039  27.155  3.00  1.00            
ATOM   2362   CA ASN A 317      27.695  22.413  25.998  3.00  1.00            
ATOM   2363   CB ASN A 317      28.396  21.087  26.341  3.00  1.00            
ATOM   2364   CG ASN A 317      29.464  21.393  27.384  3.00  1.00            
ATOM   2365  OD1 ASN A 317      29.259  21.173  28.577  3.00  1.00            
ATOM   2366  ND2 ASN A 317      30.631  21.928  26.934  3.00  1.00            
ATOM   2367    C ASN A 317      26.615  22.142  25.005  3.00  1.00            
ATOM   2368    O ASN A 317      26.318  20.988  24.700  3.00  1.00            
ATOM   2369    N ASN A 318      25.989  23.225  24.492  3.00  1.00            
ATOM   2370   CA ASN A 318      24.956  23.106  23.502  3.00  1.00            
ATOM   2371   CB ASN A 318      24.495  24.469  22.944  3.00  1.00            
ATOM   2372   CG ASN A 318      25.707  25.300  22.525  3.00  1.00            
ATOM   2373  OD1 ASN A 318      26.316  25.081  21.480  3.00  1.00            
ATOM   2374  ND2 ASN A 318      26.054  26.309  23.369  3.00  1.00            
ATOM   2375    C ASN A 318      25.461  22.218  22.410  3.00  1.00            
ATOM   2376    O ASN A 318      26.389  22.558  21.679  3.00  1.00            
ATOM   2377    N LYS A 319      24.871  21.006  22.309  4.00  1.00            
ATOM   2378   CA LYS A 319      25.291  20.101  21.282  4.00  1.00            
ATOM   2379   CB LYS A 319      26.595  19.333  21.590  4.00  1.00            
ATOM   2380   CG LYS A 319      26.670  18.605  22.934  4.00  1.00            
ATOM   2381   CD LYS A 319      27.931  17.741  23.046  4.00  1.00            
ATOM   2382   CE LYS A 319      28.168  17.142  24.433  4.00  1.00            
ATOM   2383   NZ LYS A 319      28.788  18.154  25.316  4.00  1.00            
ATOM   2384    C LYS A 319      24.187  19.172  20.927  4.00  1.00            
ATOM   2385    O LYS A 319      23.171  19.073  21.609  4.00  1.00            
ATOM   2386    N VAL A 320      24.357  18.507  19.773  4.00  1.00            
ATOM   2387   CA VAL A 320      23.411  17.552  19.297  4.00  1.00            
ATOM   2388   CB VAL A 320      23.352  17.495  17.795  4.00  1.00            
ATOM   2389  CG1 VAL A 320      22.316  16.441  17.370  4.00  1.00            
ATOM   2390  CG2 VAL A 320      23.154  18.903  17.221  4.00  1.00            
ATOM   2391    C VAL A 320      24.043  16.239  19.641  4.00  1.00            
ATOM   2392    O VAL A 320      25.247  16.070  19.457  4.00  1.00            
ATOM   2393    N GLY A 321      23.267  15.278  20.166  4.00  1.00            
ATOM   2394   CA GLY A 321      23.852  13.990  20.384  4.00  1.00            
ATOM   2395    C GLY A 321      23.125  13.109  19.434  4.00  1.00            
ATOM   2396    O GLY A 321      21.909  12.956  19.523  4.00  1.00            
ATOM   2397    N LEU A 322      23.859  12.510  18.492  4.00  1.00            
ATOM   2398   CA LEU A 322      23.185  11.724  17.520  4.00  1.00            
ATOM   2399   CB LEU A 322      23.407  12.227  16.086  4.00  1.00            
ATOM   2400   CG LEU A 322      22.919  13.669  15.846  4.00  1.00            
ATOM   2401  CD1 LEU A 322      23.171  14.111  14.396  4.00  1.00            
ATOM   2402  CD2 LEU A 322      21.457  13.843  16.270  4.00  1.00            
ATOM   2403    C LEU A 322      23.745  10.364  17.568  4.00  1.00            
ATOM   2404    O LEU A 322      24.954  10.170  17.661  4.00  1.00            
ATOM   2405    N ALA A 323      22.856   9.375  17.507  4.00  1.00            
ATOM   2406   CA ALA A 323      23.332   8.043  17.564  4.00  1.00            
ATOM   2407   CB ALA A 323      23.609   7.713  19.031  4.00  1.00            
ATOM   2408    C ALA A 323      22.204   7.249  16.969  4.00  1.00            
ATOM   2409    O ALA A 323      21.039   7.489  17.288  4.00  1.00            
ATOM   2410    N PRO A 324      22.498   6.329  16.083  4.00  1.00            
ATOM   2411   CA PRO A 324      21.457   5.550  15.468  4.00  1.00            
ATOM   2412   CD PRO A 324      23.673   6.438  15.242  4.00  1.00            
ATOM   2413   CB PRO A 324      22.049   5.004  14.162  4.00  1.00            
ATOM   2414   CG PRO A 324      23.570   5.226  14.306  4.00  1.00            
ATOM   2415    C PRO A 324      20.837   4.492  16.330  4.00  1.00            
ATOM   2416    O PRO A 324      21.543   3.656  16.883  4.00  1.00            
ATOM   2417    N VAL A 325      19.494   4.420  16.326  4.00  1.00            
ATOM   2418   CA VAL A 325      18.729   3.578  17.199  4.00  1.00            
ATOM   2419   CB VAL A 325      17.251   3.794  17.049  4.00  1.00            
ATOM   2420  CG1 VAL A 325      16.955   5.275  17.330  4.00  1.00            
ATOM   2421  CG2 VAL A 325      16.827   3.324  15.649  4.00  1.00            
ATOM   2422    C VAL A 325      18.971   2.128  16.936  4.00  1.00            
ATOM   2423    O VAL A 325      19.383   1.727  15.849  4.00  1.00            
ATOM   2424    N ALA A 326      18.731   1.308  17.984  1.00  1.00            
ATOM   2425   CA ALA A 326      18.874  -0.114  17.912  1.00  1.00            
ATOM   2426   CB ALA A 326      18.875  -0.794  19.293  1.00  1.00            
ATOM   2427    C ALA A 326      17.688  -0.659  17.133  1.00  1.00            
ATOM   2428    O ALA A 326      17.806  -1.792  16.594  1.00  1.00            
ATOM   2429  OXT ALA A 326      16.647   0.048  17.066  1.00  1.00            
ATOM   2430    N HIS B   1      -1.328  12.409   5.042  4.00  0.00            
ATOM   2431   CA HIS B   1      -1.474  12.497   6.517  4.00  0.00            
ATOM   2432  ND1 HIS B   1       1.104  10.293   5.874  4.00  0.00            
ATOM   2433   CG HIS B   1       0.198  10.619   6.861  4.00  0.00            
ATOM   2434   CB HIS B   1      -0.194  12.028   7.212  4.00  0.00            
ATOM   2435  NE2 HIS B   1       0.406   8.372   6.753  4.00  0.00            
ATOM   2436  CD2 HIS B   1      -0.216   9.433   7.388  4.00  0.00            
ATOM   2437  CE1 HIS B   1       1.189   8.937   5.853  4.00  0.00            
ATOM   2438    C HIS B   1      -1.725  13.932   6.900  4.00  0.00            
ATOM   2439    O HIS B   1      -1.662  14.849   6.081  4.00  0.00            
ATOM   2440    N PRO B   2      -2.044  14.103   8.154  4.00  0.00            
ATOM   2441   CA PRO B   2      -2.334  15.400   8.723  4.00  0.00            
ATOM   2442   CD PRO B   2      -2.745  13.038   8.849  4.00  0.00            
ATOM   2443   CB PRO B   2      -3.292  15.137   9.891  4.00  0.00            
ATOM   2444   CG PRO B   2      -3.130  13.642  10.203  4.00  0.00            
ATOM   2445    C PRO B   2      -1.270  16.397   9.101  4.00  0.00            
ATOM   2446    O PRO B   2      -1.649  17.495   9.501  4.00  0.00            
ATOM   2447    N HIS B   3       0.029  16.088   8.970  4.00  0.00            
ATOM   2448   CA HIS B   3       1.153  16.843   9.490  4.00  0.00            
ATOM   2449  ND1 HIS B   3       2.002  18.151   6.559  4.00  0.00            
ATOM   2450   CG HIS B   3       2.110  16.915   7.154  4.00  0.00            
ATOM   2451   CB HIS B   3       2.408  16.702   8.607  4.00  0.00            
ATOM   2452  NE2 HIS B   3       1.631  16.644   4.967  4.00  0.00            
ATOM   2453  CD2 HIS B   3       1.881  16.005   6.168  4.00  0.00            
ATOM   2454  CE1 HIS B   3       1.716  17.931   5.252  4.00  0.00            
ATOM   2455    C HIS B   3       0.952  18.305   9.778  4.00  0.00            
ATOM   2456    O HIS B   3       0.401  19.067   8.984  4.00  0.00            
ATOM   2457    N LEU B   4       1.407  18.683  11.002  4.00  0.00            
ATOM   2458   CA LEU B   4       1.515  20.022  11.527  4.00  0.00            
ATOM   2459   CB LEU B   4       1.074  20.152  13.006  4.00  0.00            
ATOM   2460   CG LEU B   4       2.038  19.561  14.068  4.00  0.00            
ATOM   2461  CD1 LEU B   4       3.229  20.488  14.381  4.00  0.00            
ATOM   2462  CD2 LEU B   4       1.280  19.143  15.337  4.00  0.00            
ATOM   2463    C LEU B   4       3.007  20.252  11.464  4.00  0.00            
ATOM   2464    O LEU B   4       3.771  19.405  11.924  4.00  0.00            
ATOM   2465    N SER B   5       3.487  21.360  10.854  4.00  0.00            
ATOM   2466   CA SER B   5       4.913  21.592  10.840  4.00  0.00            
ATOM   2467   CB SER B   5       5.505  21.774   9.431  4.00  0.00            
ATOM   2468   OG SER B   5       4.990  22.954   8.831  4.00  0.00            
ATOM   2469    C SER B   5       5.112  22.869  11.575  4.00  0.00            
ATOM   2470    O SER B   5       4.559  23.902  11.201  4.00  0.00            
ATOM   2471    N PHE B   6       5.904  22.832  12.659  4.00  0.00            
ATOM   2472   CA PHE B   6       6.093  24.051  13.378  4.00  0.00            
ATOM   2473   CB PHE B   6       5.721  23.993  14.866  4.00  0.00            
ATOM   2474   CG PHE B   6       6.217  25.273  15.446  4.00  0.00            
ATOM   2475  CD1 PHE B   6       5.508  26.442  15.287  4.00  0.00            
ATOM   2476  CD2 PHE B   6       7.400  25.303  16.147  4.00  0.00            
ATOM   2477  CE1 PHE B   6       5.972  27.622  15.821  4.00  0.00            
ATOM   2478  CE2 PHE B   6       7.869  26.479  16.683  4.00  0.00            
ATOM   2479   CZ PHE B   6       7.155  27.642  16.520  4.00  0.00            
ATOM   2480    C PHE B   6       7.534  24.431  13.328  4.00  0.00            
ATOM   2481    O PHE B   6       8.415  23.616  13.597  4.00  0.00            
ATOM   2482    N MET B   7       7.807  25.694  12.949  4.00  0.00            
ATOM   2483   CA MET B   7       9.155  26.178  12.957  4.00  0.00            
ATOM   2484   CB MET B   7       9.873  25.914  11.622  4.00  0.00            
ATOM   2485   CG MET B   7      11.320  26.402  11.559  4.00  0.00            
ATOM   2486   SD MET B   7      12.271  25.684  10.184  4.00  0.00            
ATOM   2487   CE MET B   7      11.170  26.286   8.873  4.00  0.00            
ATOM   2488    C MET B   7       9.076  27.661  13.185  4.00  0.00            
ATOM   2489    O MET B   7       8.920  28.427  12.236  4.00  0.00            
ATOM   2490    N ALA B   8       9.163  28.111  14.458  4.00  0.00            
ATOM   2491   CA ALA B   8       9.187  29.526  14.715  4.00  0.00            
ATOM   2492   CB ALA B   8       9.026  29.903  16.198  4.00  0.00            
ATOM   2493    C ALA B   8      10.570  29.917  14.291  4.00  0.00            
ATOM   2494    O ALA B   8      11.512  29.148  14.472  4.00  0.00            
ATOM   2495    N ILE B   9      10.742  31.110  13.692  4.00  0.00            
ATOM   2496   CA ILE B   9      12.062  31.482  13.267  4.00  0.00            
ATOM   2497   CB ILE B   9      12.062  32.633  12.302  4.00  0.00            
ATOM   2498  CG1 ILE B   9      13.441  32.783  11.644  4.00  0.00            
ATOM   2499  CG2 ILE B   9      11.587  33.887  13.054  4.00  0.00            
ATOM   2500  CD1 ILE B   9      13.786  31.621  10.718  4.00  0.00            
ATOM   2501    C ILE B   9      12.799  31.950  14.515  4.00  0.00            
ATOM   2502    O ILE B   9      12.145  32.037  15.588  4.00  0.00            
ATOM   2503  OXT ILE B   9      14.022  32.237  14.411  4.00  0.00            
END
