# Supplementary material for: Integrative modeling of diverse protein-peptide systems using CABS-dock
Source: PLoS Comput Biol. 2023 Jul 5;19(7):e1011275. doi: 10.1371/journal.pcbi.1011275 (PMC10351741; doi:10.1371/journal.pcbi.1011275)
Supplement: S1 File — Files in pdb format containing atomic coordinates of the structures obtained in this study: the highest-scored amyloid models and 10 examples of the docked peptide for each enzyme-substrate complex. (ZIP) [file pcbi.1011275.s006.zip › 2_pepsin_HPHLSFMAI/47.pdb]

CRYST1    0.000    0.000    0.000   0.00   0.00   0.00 P 1           1
ATOM      1    N ILE A   1      15.379  12.767  37.082  1.00  1.00            
ATOM      2   CA ILE A   1      15.352  12.477  35.630  1.00  1.00            
ATOM      3   CB ILE A   1      15.500  11.004  35.408  1.00  1.00            
ATOM      4  CG1 ILE A   1      16.812  10.516  36.045  1.00  1.00            
ATOM      5  CG2 ILE A   1      15.438  10.747  33.893  1.00  1.00            
ATOM      6  CD1 ILE A   1      16.894   8.996  36.188  1.00  1.00            
ATOM      7    C ILE A   1      14.052  12.951  35.081  1.00  1.00            
ATOM      8    O ILE A   1      13.859  14.143  34.845  1.00  1.00            
ATOM      9    N GLY A   2      13.113  12.015  34.880  4.00  1.00            
ATOM     10   CA GLY A   2      11.828  12.380  34.377  4.00  1.00            
ATOM     11    C GLY A   2      11.745  11.908  32.960  4.00  1.00            
ATOM     12    O GLY A   2      12.569  12.278  32.127  4.00  1.00            
ATOM     13    N ASP A   3      10.733  11.065  32.657  4.00  1.00            
ATOM     14   CA ASP A   3      10.559  10.579  31.317  4.00  1.00            
ATOM     15   CB ASP A   3      11.125   9.161  31.085  4.00  1.00            
ATOM     16   CG ASP A   3      10.437   8.166  32.009  4.00  1.00            
ATOM     17  OD1 ASP A   3       9.981   8.581  33.108  4.00  1.00            
ATOM     18  OD2 ASP A   3      10.369   6.968  31.626  4.00  1.00            
ATOM     19    C ASP A   3       9.099  10.590  30.974  4.00  1.00            
ATOM     20    O ASP A   3       8.269  10.108  31.742  4.00  1.00            
ATOM     21    N GLU A   4       8.746  11.159  29.799  4.00  1.00            
ATOM     22   CA GLU A   4       7.364  11.232  29.405  4.00  1.00            
ATOM     23   CB GLU A   4       6.934  12.648  28.996  4.00  1.00            
ATOM     24   CG GLU A   4       5.436  12.796  28.720  4.00  1.00            
ATOM     25   CD GLU A   4       5.176  14.244  28.330  4.00  1.00            
ATOM     26  OE1 GLU A   4       5.901  14.749  27.431  4.00  1.00            
ATOM     27  OE2 GLU A   4       4.258  14.866  28.928  4.00  1.00            
ATOM     28    C GLU A   4       7.147  10.338  28.213  4.00  1.00            
ATOM     29    O GLU A   4       7.869  10.425  27.221  4.00  1.00            
ATOM     30    N PRO A   5       6.178   9.458  28.295  4.00  1.00            
ATOM     31   CA PRO A   5       5.911   8.576  27.181  4.00  1.00            
ATOM     32   CD PRO A   5       5.905   8.810  29.570  4.00  1.00            
ATOM     33   CB PRO A   5       5.081   7.429  27.752  4.00  1.00            
ATOM     34   CG PRO A   5       5.515   7.362  29.227  4.00  1.00            
ATOM     35    C PRO A   5       5.216   9.347  26.126  4.00  1.00            
ATOM     36    O PRO A   5       4.555  10.338  26.435  4.00  1.00            
ATOM     37    N LEU A   6       5.352   8.911  24.868  4.00  1.00            
ATOM     38   CA LEU A   6       4.747   9.686  23.843  4.00  1.00            
ATOM     39   CB LEU A   6       5.804  10.447  23.028  4.00  1.00            
ATOM     40   CG LEU A   6       6.783  11.234  23.927  4.00  1.00            
ATOM     41  CD1 LEU A   6       7.814  12.019  23.100  4.00  1.00            
ATOM     42  CD2 LEU A   6       6.046  12.105  24.957  4.00  1.00            
ATOM     43    C LEU A   6       4.057   8.743  22.945  4.00  1.00            
ATOM     44    O LEU A   6       4.470   7.596  22.782  4.00  1.00            
ATOM     45    N GLU A   7       2.960   9.217  22.346  4.00  1.00            
ATOM     46   CA GLU A   7       2.243   8.352  21.481  4.00  1.00            
ATOM     47   CB GLU A   7       0.723   8.397  21.688  4.00  1.00            
ATOM     48   CG GLU A   7       0.250   7.754  22.991  4.00  1.00            
ATOM     49   CD GLU A   7      -1.135   8.311  23.268  4.00  1.00            
ATOM     50  OE1 GLU A   7      -1.315   9.539  23.052  4.00  1.00            
ATOM     51  OE2 GLU A   7      -2.029   7.532  23.694  4.00  1.00            
ATOM     52    C GLU A   7       2.500   8.789  20.090  4.00  1.00            
ATOM     53    O GLU A   7       2.670   9.976  19.817  4.00  1.00            
ATOM     54    N ASN A   8       2.590   7.807  19.180  4.00  1.00            
ATOM     55   CA ASN A   8       2.711   8.129  17.798  4.00  1.00            
ATOM     56   CB ASN A   8       3.451   7.080  16.949  4.00  1.00            
ATOM     57   CG ASN A   8       4.937   7.172  17.254  4.00  1.00            
ATOM     58  OD1 ASN A   8       5.347   7.781  18.240  4.00  1.00            
ATOM     59  ND2 ASN A   8       5.773   6.562  16.371  4.00  1.00            
ATOM     60    C ASN A   8       1.313   8.167  17.314  4.00  1.00            
ATOM     61    O ASN A   8       0.371   7.882  18.051  4.00  1.00            
ATOM     62    N TYR A   9       1.151   8.548  16.047  4.00  1.00            
ATOM     63   CA TYR A   9      -0.135   8.575  15.448  4.00  1.00            
ATOM     64   CB TYR A   9      -0.588   9.992  14.995  4.00  1.00            
ATOM     65   CG TYR A   9      -1.988   9.979  14.447  4.00  1.00            
ATOM     66  CD1 TYR A   9      -3.071   9.802  15.281  4.00  1.00            
ATOM     67  CD2 TYR A   9      -2.233  10.194  13.105  4.00  1.00            
ATOM     68  CE1 TYR A   9      -4.352   9.798  14.773  4.00  1.00            
ATOM     69  CE2 TYR A   9      -3.505  10.190  12.588  4.00  1.00            
ATOM     70   CZ TYR A   9      -4.572   9.985  13.427  4.00  1.00            
ATOM     71   OH TYR A   9      -5.883   9.977  12.907  4.00  1.00            
ATOM     72    C TYR A   9       0.101   7.732  14.264  4.00  1.00            
ATOM     73    O TYR A   9       0.612   6.619  14.386  4.00  1.00            
ATOM     74    N LEU A  10      -0.252   8.208  13.069  3.00  1.00            
ATOM     75   CA LEU A  10       0.123   7.397  11.966  3.00  1.00            
ATOM     76   CB LEU A  10      -0.719   7.697  10.713  3.00  1.00            
ATOM     77   CG LEU A  10      -0.337   6.884   9.460  3.00  1.00            
ATOM     78  CD1 LEU A  10      -0.473   5.372   9.693  3.00  1.00            
ATOM     79  CD2 LEU A  10      -1.148   7.354   8.241  3.00  1.00            
ATOM     80    C LEU A  10       1.554   7.747  11.666  3.00  1.00            
ATOM     81    O LEU A  10       1.908   8.107  10.546  3.00  1.00            
ATOM     82    N ASP A  11       2.410   7.646  12.705  3.00  1.00            
ATOM     83   CA ASP A  11       3.815   7.912  12.709  3.00  1.00            
ATOM     84   CB ASP A  11       4.607   7.098  11.667  3.00  1.00            
ATOM     85   CG ASP A  11       4.880   5.715  12.234  3.00  1.00            
ATOM     86  OD1 ASP A  11       4.702   5.536  13.468  3.00  1.00            
ATOM     87  OD2 ASP A  11       5.286   4.821  11.443  3.00  1.00            
ATOM     88    C ASP A  11       4.071   9.359  12.415  3.00  1.00            
ATOM     89    O ASP A  11       5.207   9.822  12.515  3.00  1.00            
ATOM     90    N THR A  12       3.014  10.120  12.083  3.00  1.00            
ATOM     91   CA THR A  12       3.147  11.497  11.709  3.00  1.00            
ATOM     92   CB THR A  12       1.930  12.010  10.996  3.00  1.00            
ATOM     93  OG1 THR A  12       0.784  11.880  11.825  3.00  1.00            
ATOM     94  CG2 THR A  12       1.743  11.212   9.692  3.00  1.00            
ATOM     95    C THR A  12       3.412  12.395  12.873  3.00  1.00            
ATOM     96    O THR A  12       4.244  13.297  12.788  3.00  1.00            
ATOM     97    N GLU A  13       2.728  12.166  14.006  4.00  1.00            
ATOM     98   CA GLU A  13       2.817  13.151  15.039  4.00  1.00            
ATOM     99   CB GLU A  13       1.459  13.827  15.307  4.00  1.00            
ATOM    100   CG GLU A  13       1.514  15.078  16.184  4.00  1.00            
ATOM    101   CD GLU A  13       0.157  15.757  16.083  4.00  1.00            
ATOM    102  OE1 GLU A  13      -0.851  15.160  16.548  4.00  1.00            
ATOM    103  OE2 GLU A  13       0.111  16.885  15.523  4.00  1.00            
ATOM    104    C GLU A  13       3.266  12.520  16.312  4.00  1.00            
ATOM    105    O GLU A  13       3.472  11.312  16.404  4.00  1.00            
ATOM    106    N TYR A  14       3.449  13.378  17.333  4.00  1.00            
ATOM    107   CA TYR A  14       3.859  12.967  18.637  4.00  1.00            
ATOM    108   CB TYR A  14       5.084  13.709  19.206  4.00  1.00            
ATOM    109   CG TYR A  14       6.373  13.420  18.516  4.00  1.00            
ATOM    110  CD1 TYR A  14       7.057  12.258  18.783  4.00  1.00            
ATOM    111  CD2 TYR A  14       6.919  14.329  17.639  4.00  1.00            
ATOM    112  CE1 TYR A  14       8.260  11.997  18.170  4.00  1.00            
ATOM    113  CE2 TYR A  14       8.122  14.075  17.023  4.00  1.00            
ATOM    114   CZ TYR A  14       8.793  12.905  17.286  4.00  1.00            
ATOM    115   OH TYR A  14      10.029  12.640  16.659  4.00  1.00            
ATOM    116    C TYR A  14       2.798  13.431  19.566  4.00  1.00            
ATOM    117    O TYR A  14       1.961  14.261  19.213  4.00  1.00            
ATOM    118    N PHE A  15       2.813  12.876  20.790  4.00  1.00            
ATOM    119   CA PHE A  15       1.882  13.279  21.793  4.00  1.00            
ATOM    120   CB PHE A  15       0.704  12.301  21.978  4.00  1.00            
ATOM    121   CG PHE A  15      -0.219  12.434  20.816  4.00  1.00            
ATOM    122  CD1 PHE A  15       0.031  11.761  19.643  4.00  1.00            
ATOM    123  CD2 PHE A  15      -1.328  13.243  20.899  4.00  1.00            
ATOM    124  CE1 PHE A  15      -0.819  11.887  18.571  4.00  1.00            
ATOM    125  CE2 PHE A  15      -2.183  13.373  19.830  4.00  1.00            
ATOM    126   CZ PHE A  15      -1.928  12.692  18.664  4.00  1.00            
ATOM    127    C PHE A  15       2.592  13.306  23.096  4.00  1.00            
ATOM    128    O PHE A  15       3.760  12.937  23.204  4.00  1.00            
ATOM    129    N GLY A  16       1.876  13.790  24.122  4.00  1.00            
ATOM    130   CA GLY A  16       2.395  13.825  25.449  4.00  1.00            
ATOM    131    C GLY A  16       1.218  14.082  26.313  4.00  1.00            
ATOM    132    O GLY A  16       0.282  14.783  25.928  4.00  1.00            
ATOM    133    N THR A  17       1.224  13.495  27.513  4.00  1.00            
ATOM    134   CA THR A  17       0.131  13.754  28.382  4.00  1.00            
ATOM    135   CB THR A  17      -0.519  12.498  28.888  4.00  1.00            
ATOM    136  OG1 THR A  17      -0.991  11.715  27.801  4.00  1.00            
ATOM    137  CG2 THR A  17      -1.678  12.879  29.824  4.00  1.00            
ATOM    138    C THR A  17       0.731  14.446  29.565  4.00  1.00            
ATOM    139    O THR A  17       1.445  13.822  30.347  4.00  1.00            
ATOM    140    N ILE A  18       0.460  15.759  29.730  4.00  1.00            
ATOM    141   CA ILE A  18       1.030  16.481  30.835  4.00  1.00            
ATOM    142   CB ILE A  18       1.801  17.704  30.429  4.00  1.00            
ATOM    143  CG1 ILE A  18       2.594  18.267  31.617  4.00  1.00            
ATOM    144  CG2 ILE A  18       0.817  18.701  29.793  4.00  1.00            
ATOM    145  CD1 ILE A  18       3.701  19.222  31.176  4.00  1.00            
ATOM    146    C ILE A  18      -0.098  16.919  31.721  4.00  1.00            
ATOM    147    O ILE A  18      -1.122  17.401  31.241  4.00  1.00            
ATOM    148    N GLY A  19       0.045  16.727  33.052  4.00  1.00            
ATOM    149   CA GLY A  19      -0.990  17.146  33.961  4.00  1.00            
ATOM    150    C GLY A  19      -0.653  18.534  34.400  4.00  1.00            
ATOM    151    O GLY A  19       0.513  18.853  34.621  4.00  1.00            
ATOM    152    N ILE A  20      -1.671  19.406  34.549  4.00  1.00            
ATOM    153   CA ILE A  20      -1.352  20.747  34.945  4.00  1.00            
ATOM    154   CB ILE A  20      -1.491  21.747  33.841  4.00  1.00            
ATOM    155  CG1 ILE A  20      -0.665  21.320  32.615  4.00  1.00            
ATOM    156  CG2 ILE A  20      -1.084  23.109  34.424  4.00  1.00            
ATOM    157  CD1 ILE A  20       0.814  21.091  32.918  4.00  1.00            
ATOM    158    C ILE A  20      -2.317  21.166  36.014  4.00  1.00            
ATOM    159    O ILE A  20      -3.468  20.736  36.024  4.00  1.00            
ATOM    160    N GLY A  21      -1.852  21.992  36.973  3.00  1.00            
ATOM    161   CA GLY A  21      -2.730  22.542  37.970  3.00  1.00            
ATOM    162    C GLY A  21      -3.047  21.489  38.968  3.00  1.00            
ATOM    163    O GLY A  21      -2.734  20.315  38.781  3.00  1.00            
ATOM    164    N THR A  22      -3.706  21.909  40.062  3.00  1.00            
ATOM    165   CA THR A  22      -4.119  20.987  41.071  3.00  1.00            
ATOM    166   CB THR A  22      -3.638  21.340  42.447  3.00  1.00            
ATOM    167  OG1 THR A  22      -3.991  20.316  43.365  3.00  1.00            
ATOM    168  CG2 THR A  22      -4.265  22.678  42.869  3.00  1.00            
ATOM    169    C THR A  22      -5.615  21.021  41.073  3.00  1.00            
ATOM    170    O THR A  22      -6.200  22.073  40.820  3.00  1.00            
ATOM    171    N PRO A  23      -6.277  19.913  41.313  3.00  1.00            
ATOM    172   CA PRO A  23      -5.640  18.642  41.539  3.00  1.00            
ATOM    173   CD PRO A  23      -7.612  19.967  41.888  3.00  1.00            
ATOM    174   CB PRO A  23      -6.764  17.685  41.939  3.00  1.00            
ATOM    175   CG PRO A  23      -7.815  18.610  42.584  3.00  1.00            
ATOM    176    C PRO A  23      -4.820  18.178  40.381  3.00  1.00            
ATOM    177    O PRO A  23      -3.690  17.738  40.588  3.00  1.00            
ATOM    178    N ALA A  24      -5.371  18.257  39.158  3.00  1.00            
ATOM    179   CA ALA A  24      -4.645  17.875  37.984  3.00  1.00            
ATOM    180   CB ALA A  24      -4.116  16.431  38.034  3.00  1.00            
ATOM    181    C ALA A  24      -5.638  17.945  36.870  3.00  1.00            
ATOM    182    O ALA A  24      -6.782  17.515  37.012  3.00  1.00            
ATOM    183    N GLN A  25      -5.222  18.504  35.724  4.00  1.00            
ATOM    184   CA GLN A  25      -6.074  18.537  34.576  4.00  1.00            
ATOM    185   CB GLN A  25      -6.268  19.944  33.999  4.00  1.00            
ATOM    186   CG GLN A  25      -7.489  20.024  33.091  4.00  1.00            
ATOM    187   CD GLN A  25      -8.670  19.690  33.989  4.00  1.00            
ATOM    188  OE1 GLN A  25      -9.552  18.917  33.621  4.00  1.00            
ATOM    189  NE2 GLN A  25      -8.677  20.281  35.214  4.00  1.00            
ATOM    190    C GLN A  25      -5.261  17.760  33.595  4.00  1.00            
ATOM    191    O GLN A  25      -4.034  17.819  33.629  4.00  1.00            
ATOM    192    N ASP A  26      -5.893  16.975  32.713  4.00  1.00            
ATOM    193   CA ASP A  26      -5.046  16.230  31.836  4.00  1.00            
ATOM    194   CB ASP A  26      -5.467  14.763  31.683  4.00  1.00            
ATOM    195   CG ASP A  26      -5.202  14.108  33.028  4.00  1.00            
ATOM    196  OD1 ASP A  26      -4.688  14.815  33.937  4.00  1.00            
ATOM    197  OD2 ASP A  26      -5.505  12.893  33.164  4.00  1.00            
ATOM    198    C ASP A  26      -5.085  16.872  30.503  4.00  1.00            
ATOM    199    O ASP A  26      -6.149  17.224  29.996  4.00  1.00            
ATOM    200    N PHE A  27      -3.894  17.067  29.914  4.00  1.00            
ATOM    201   CA PHE A  27      -3.832  17.670  28.625  4.00  1.00            
ATOM    202   CB PHE A  27      -3.252  19.094  28.647  4.00  1.00            
ATOM    203   CG PHE A  27      -4.191  19.978  29.396  4.00  1.00            
ATOM    204  CD1 PHE A  27      -5.321  20.462  28.780  4.00  1.00            
ATOM    205  CD2 PHE A  27      -3.938  20.340  30.701  4.00  1.00            
ATOM    206  CE1 PHE A  27      -6.194  21.282  29.455  4.00  1.00            
ATOM    207  CE2 PHE A  27      -4.808  21.160  31.381  4.00  1.00            
ATOM    208   CZ PHE A  27      -5.938  21.633  30.758  4.00  1.00            
ATOM    209    C PHE A  27      -2.921  16.835  27.775  4.00  1.00            
ATOM    210    O PHE A  27      -2.078  16.100  28.287  4.00  1.00            
ATOM    211    N THR A  28      -3.098  16.920  26.440  4.00  1.00            
ATOM    212   CA THR A  28      -2.268  16.222  25.495  4.00  1.00            
ATOM    213   CB THR A  28      -3.058  15.567  24.398  4.00  1.00            
ATOM    214  OG1 THR A  28      -3.715  16.556  23.617  4.00  1.00            
ATOM    215  CG2 THR A  28      -4.101  14.626  25.028  4.00  1.00            
ATOM    216    C THR A  28      -1.449  17.311  24.854  4.00  1.00            
ATOM    217    O THR A  28      -1.987  18.356  24.495  4.00  1.00            
ATOM    218    N VAL A  29      -0.119  17.116  24.724  4.00  1.00            
ATOM    219   CA VAL A  29       0.730  18.128  24.144  4.00  1.00            
ATOM    220   CB VAL A  29       1.641  18.764  25.152  4.00  1.00            
ATOM    221  CG1 VAL A  29       2.383  17.649  25.906  4.00  1.00            
ATOM    222  CG2 VAL A  29       2.602  19.708  24.412  4.00  1.00            
ATOM    223    C VAL A  29       1.619  17.477  23.123  4.00  1.00            
ATOM    224    O VAL A  29       1.973  16.305  23.249  4.00  1.00            
ATOM    225    N ILE A  30       1.996  18.240  22.071  4.00  1.00            
ATOM    226   CA ILE A  30       2.902  17.767  21.056  4.00  1.00            
ATOM    227   CB ILE A  30       2.494  18.166  19.657  4.00  1.00            
ATOM    228  CG1 ILE A  30       3.490  17.598  18.633  4.00  1.00            
ATOM    229  CG2 ILE A  30       2.297  19.691  19.587  4.00  1.00            
ATOM    230  CD1 ILE A  30       3.043  17.756  17.180  4.00  1.00            
ATOM    231    C ILE A  30       4.232  18.396  21.393  4.00  1.00            
ATOM    232    O ILE A  30       4.416  19.609  21.312  4.00  1.00            
ATOM    233    N PHE A  31       5.200  17.557  21.816  4.00  1.00            
ATOM    234   CA PHE A  31       6.527  17.977  22.196  4.00  1.00            
ATOM    235   CB PHE A  31       7.356  16.764  22.633  4.00  1.00            
ATOM    236   CG PHE A  31       8.761  17.175  22.861  4.00  1.00            
ATOM    237  CD1 PHE A  31       9.153  17.753  24.045  4.00  1.00            
ATOM    238  CD2 PHE A  31       9.689  16.956  21.872  4.00  1.00            
ATOM    239  CE1 PHE A  31      10.466  18.116  24.229  4.00  1.00            
ATOM    240  CE2 PHE A  31      11.000  17.316  22.050  4.00  1.00            
ATOM    241   CZ PHE A  31      11.387  17.895  23.233  4.00  1.00            
ATOM    242    C PHE A  31       7.146  18.583  20.972  4.00  1.00            
ATOM    243    O PHE A  31       6.969  18.078  19.864  4.00  1.00            
ATOM    244    N ASP A  32       7.871  19.708  21.144  4.00  1.00            
ATOM    245   CA ASP A  32       8.471  20.396  20.034  4.00  1.00            
ATOM    246   CB ASP A  32       7.848  21.788  19.829  4.00  1.00            
ATOM    247   CG ASP A  32       8.095  22.237  18.400  4.00  1.00            
ATOM    248  OD1 ASP A  32       8.064  21.356  17.500  4.00  1.00            
ATOM    249  OD2 ASP A  32       8.318  23.460  18.188  4.00  1.00            
ATOM    250    C ASP A  32       9.913  20.597  20.370  4.00  1.00            
ATOM    251    O ASP A  32      10.354  20.279  21.474  4.00  1.00            
ATOM    252    N THR A  33      10.698  21.093  19.397  3.00  1.00            
ATOM    253   CA THR A  33      12.060  21.493  19.626  3.00  1.00            
ATOM    254   CB THR A  33      13.055  20.588  18.978  3.00  1.00            
ATOM    255  OG1 THR A  33      14.372  20.911  19.401  3.00  1.00            
ATOM    256  CG2 THR A  33      12.916  20.775  17.462  3.00  1.00            
ATOM    257    C THR A  33      12.146  22.813  18.928  3.00  1.00            
ATOM    258    O THR A  33      13.037  23.622  19.181  3.00  1.00            
ATOM    259    N GLY A  34      11.170  23.039  18.018  3.00  1.00            
ATOM    260   CA GLY A  34      11.061  24.199  17.175  3.00  1.00            
ATOM    261    C GLY A  34      10.805  25.445  17.984  3.00  1.00            
ATOM    262    O GLY A  34      11.394  26.490  17.707  3.00  1.00            
ATOM    263    N SER A  35       9.924  25.388  19.008  1.00  1.00            
ATOM    264   CA SER A  35       9.590  26.606  19.706  1.00  1.00            
ATOM    265   CB SER A  35       8.125  27.030  19.528  1.00  1.00            
ATOM    266   OG SER A  35       7.270  26.101  20.181  1.00  1.00            
ATOM    267    C SER A  35       9.801  26.419  21.174  1.00  1.00            
ATOM    268    O SER A  35      10.139  25.324  21.605  1.00  1.00            
ATOM    269    N SER A  36       9.681  27.510  21.973  1.00  1.00            
ATOM    270   CA SER A  36       9.756  27.373  23.405  1.00  1.00            
ATOM    271   CB SER A  36      11.089  27.842  24.018  1.00  1.00            
ATOM    272   OG SER A  36      11.302  29.217  23.741  1.00  1.00            
ATOM    273    C SER A  36       8.648  28.173  24.025  1.00  1.00            
ATOM    274    O SER A  36       8.762  29.388  24.187  1.00  1.00            
ATOM    275    N ASN A  37       7.534  27.495  24.380  1.00  1.00            
ATOM    276   CA ASN A  37       6.431  28.118  25.064  1.00  1.00            
ATOM    277   CB ASN A  37       5.688  29.167  24.220  1.00  1.00            
ATOM    278   CG ASN A  37       5.024  30.139  25.184  1.00  1.00            
ATOM    279  OD1 ASN A  37       4.220  29.755  26.032  1.00  1.00            
ATOM    280  ND2 ASN A  37       5.396  31.442  25.065  1.00  1.00            
ATOM    281    C ASN A  37       5.490  26.995  25.390  1.00  1.00            
ATOM    282    O ASN A  37       5.432  26.001  24.667  1.00  1.00            
ATOM    283    N LEU A  38       4.734  27.101  26.499  4.00  1.00            
ATOM    284   CA LEU A  38       3.776  26.071  26.789  4.00  1.00            
ATOM    285   CB LEU A  38       3.284  26.028  28.246  4.00  1.00            
ATOM    286   CG LEU A  38       4.308  25.435  29.235  4.00  1.00            
ATOM    287  CD1 LEU A  38       5.587  26.282  29.323  4.00  1.00            
ATOM    288  CD2 LEU A  38       3.661  25.178  30.607  4.00  1.00            
ATOM    289    C LEU A  38       2.616  26.387  25.896  4.00  1.00            
ATOM    290    O LEU A  38       2.802  26.950  24.818  4.00  1.00            
ATOM    291    N TRP A  39       1.388  26.037  26.320  4.00  1.00            
ATOM    292   CA TRP A  39       0.282  26.062  25.405  4.00  1.00            
ATOM    293   CB TRP A  39       0.518  24.896  24.463  4.00  1.00            
ATOM    294   CG TRP A  39       0.888  23.713  25.354  4.00  1.00            
ATOM    295  CD2 TRP A  39      -0.029  22.754  25.907  4.00  1.00            
ATOM    296  CD1 TRP A  39       2.119  23.369  25.842  4.00  1.00            
ATOM    297  NE1 TRP A  39       2.033  22.261  26.639  4.00  1.00            
ATOM    298  CE2 TRP A  39       0.716  21.873  26.695  4.00  1.00            
ATOM    299  CE3 TRP A  39      -1.382  22.620  25.777  4.00  1.00            
ATOM    300  CZ2 TRP A  39       0.121  20.843  27.362  4.00  1.00            
ATOM    301  CZ3 TRP A  39      -1.978  21.576  26.450  4.00  1.00            
ATOM    302  CH2 TRP A  39      -1.240  20.707  27.225  4.00  1.00            
ATOM    303    C TRP A  39      -0.872  25.586  26.191  4.00  1.00            
ATOM    304    O TRP A  39      -0.704  25.090  27.304  4.00  1.00            
ATOM    305    N VAL A  40      -2.076  25.738  25.619  4.00  1.00            
ATOM    306   CA VAL A  40      -3.200  25.108  26.219  4.00  1.00            
ATOM    307   CB VAL A  40      -3.389  25.385  27.685  4.00  1.00            
ATOM    308  CG1 VAL A  40      -3.852  26.844  27.838  4.00  1.00            
ATOM    309  CG2 VAL A  40      -4.367  24.350  28.270  4.00  1.00            
ATOM    310    C VAL A  40      -4.429  25.664  25.590  4.00  1.00            
ATOM    311    O VAL A  40      -4.454  26.796  25.108  4.00  1.00            
ATOM    312    N PRO A  41      -5.455  24.869  25.567  1.00  1.00            
ATOM    313   CA PRO A  41      -6.738  25.381  25.191  1.00  1.00            
ATOM    314   CD PRO A  41      -5.315  23.458  25.257  1.00  1.00            
ATOM    315   CB PRO A  41      -7.519  24.201  24.609  1.00  1.00            
ATOM    316   CG PRO A  41      -6.759  22.958  25.102  1.00  1.00            
ATOM    317    C PRO A  41      -7.286  25.899  26.483  1.00  1.00            
ATOM    318    O PRO A  41      -6.763  25.518  27.529  1.00  1.00            
ATOM    319    N SER A  42      -8.317  26.762  26.457  4.00  1.00            
ATOM    320   CA SER A  42      -8.828  27.256  27.703  4.00  1.00            
ATOM    321   CB SER A  42      -8.254  28.632  28.078  4.00  1.00            
ATOM    322   OG SER A  42      -8.831  29.087  29.293  4.00  1.00            
ATOM    323    C SER A  42     -10.300  27.441  27.559  4.00  1.00            
ATOM    324    O SER A  42     -10.837  27.452  26.453  4.00  1.00            
ATOM    325    N VAL A  43     -10.992  27.582  28.706  3.00  1.00            
ATOM    326   CA VAL A  43     -12.399  27.830  28.676  3.00  1.00            
ATOM    327   CB VAL A  43     -13.025  27.959  30.032  3.00  1.00            
ATOM    328  CG1 VAL A  43     -14.518  28.277  29.839  3.00  1.00            
ATOM    329  CG2 VAL A  43     -12.771  26.663  30.821  3.00  1.00            
ATOM    330    C VAL A  43     -12.523  29.133  27.982  3.00  1.00            
ATOM    331    O VAL A  43     -13.459  29.366  27.219  3.00  1.00            
ATOM    332    N TYR A  44     -11.545  30.025  28.215  3.00  1.00            
ATOM    333   CA TYR A  44     -11.635  31.263  27.521  3.00  1.00            
ATOM    334   CB TYR A  44     -10.758  32.381  28.121  3.00  1.00            
ATOM    335   CG TYR A  44     -11.270  32.790  29.461  3.00  1.00            
ATOM    336  CD1 TYR A  44     -12.276  33.724  29.561  3.00  1.00            
ATOM    337  CD2 TYR A  44     -10.741  32.254  30.613  3.00  1.00            
ATOM    338  CE1 TYR A  44     -12.749  34.116  30.790  3.00  1.00            
ATOM    339  CE2 TYR A  44     -11.210  32.642  31.846  3.00  1.00            
ATOM    340   CZ TYR A  44     -12.217  33.573  31.933  3.00  1.00            
ATOM    341   OH TYR A  44     -12.704  33.978  33.194  3.00  1.00            
ATOM    342    C TYR A  44     -11.063  30.998  26.166  3.00  1.00            
ATOM    343    O TYR A  44      -9.896  31.285  25.900  3.00  1.00            
ATOM    344    N CYS A  45     -11.886  30.410  25.274  1.00  1.00            
ATOM    345   CA CYS A  45     -11.466  30.166  23.925  1.00  1.00            
ATOM    346   CB CYS A  45     -10.333  29.135  23.810  1.00  1.00            
ATOM    347   SG CYS A  45      -9.732  28.954  22.103  1.00  1.00            
ATOM    348    C CYS A  45     -12.660  29.626  23.196  1.00  1.00            
ATOM    349    O CYS A  45     -12.986  28.445  23.304  1.00  1.00            
ATOM    350    N SER A  46     -13.354  30.505  22.445  1.00  1.00            
ATOM    351   CA SER A  46     -14.527  30.172  21.685  1.00  1.00            
ATOM    352   CB SER A  46     -15.394  31.403  21.368  1.00  1.00            
ATOM    353   OG SER A  46     -15.980  31.895  22.565  1.00  1.00            
ATOM    354    C SER A  46     -14.131  29.525  20.398  1.00  1.00            
ATOM    355    O SER A  46     -14.984  29.202  19.573  1.00  1.00            
ATOM    356    N SER A  47     -12.819  29.328  20.183  1.00  1.00            
ATOM    357   CA SER A  47     -12.367  28.771  18.942  1.00  1.00            
ATOM    358   CB SER A  47     -10.841  28.599  18.869  1.00  1.00            
ATOM    359   OG SER A  47     -10.201  29.865  18.940  1.00  1.00            
ATOM    360    C SER A  47     -12.989  27.431  18.744  1.00  1.00            
ATOM    361    O SER A  47     -13.372  26.753  19.697  1.00  1.00            
ATOM    362    N LEU A  48     -13.131  27.047  17.459  2.00  1.00            
ATOM    363   CA LEU A  48     -13.691  25.787  17.070  2.00  1.00            
ATOM    364   CB LEU A  48     -13.810  25.657  15.542  2.00  1.00            
ATOM    365   CG LEU A  48     -14.315  24.281  15.076  2.00  1.00            
ATOM    366  CD1 LEU A  48     -15.673  23.948  15.710  2.00  1.00            
ATOM    367  CD2 LEU A  48     -14.341  24.188  13.540  2.00  1.00            
ATOM    368    C LEU A  48     -12.780  24.708  17.575  2.00  1.00            
ATOM    369    O LEU A  48     -13.247  23.723  18.147  2.00  1.00            
ATOM    370    N ALA A  49     -11.448  24.862  17.398  2.00  1.00            
ATOM    371   CA ALA A  49     -10.579  23.846  17.926  2.00  1.00            
ATOM    372   CB ALA A  49      -9.198  23.818  17.249  2.00  1.00            
ATOM    373    C ALA A  49     -10.376  24.221  19.360  2.00  1.00            
ATOM    374    O ALA A  49      -9.358  24.799  19.739  2.00  1.00            
ATOM    375    N CYS A  50     -11.375  23.878  20.191  2.00  1.00            
ATOM    376   CA CYS A  50     -11.391  24.101  21.607  2.00  1.00            
ATOM    377   CB CYS A  50     -11.428  25.577  22.029  2.00  1.00            
ATOM    378   SG CYS A  50     -11.422  25.746  23.841  2.00  1.00            
ATOM    379    C CYS A  50     -12.691  23.499  22.007  2.00  1.00            
ATOM    380    O CYS A  50     -12.853  22.965  23.104  2.00  1.00            
ATOM    381    N SER A  51     -13.660  23.578  21.073  2.00  1.00            
ATOM    382   CA SER A  51     -14.921  22.950  21.290  2.00  1.00            
ATOM    383   CB SER A  51     -15.844  23.019  20.060  2.00  1.00            
ATOM    384   OG SER A  51     -17.055  22.322  20.316  2.00  1.00            
ATOM    385    C SER A  51     -14.535  21.525  21.482  2.00  1.00            
ATOM    386    O SER A  51     -15.055  20.830  22.353  2.00  1.00            
ATOM    387    N ASP A  52     -13.560  21.070  20.668  2.00  1.00            
ATOM    388   CA ASP A  52     -13.102  19.726  20.805  2.00  1.00            
ATOM    389   CB ASP A  52     -13.127  18.913  19.498  2.00  1.00            
ATOM    390   CG ASP A  52     -12.833  17.450  19.827  2.00  1.00            
ATOM    391  OD1 ASP A  52     -12.582  17.144  21.024  2.00  1.00            
ATOM    392  OD2 ASP A  52     -12.864  16.616  18.882  2.00  1.00            
ATOM    393    C ASP A  52     -11.695  19.729  21.279  2.00  1.00            
ATOM    394    O ASP A  52     -10.758  19.652  20.487  2.00  1.00            
ATOM    395    N HIS A  53     -11.524  19.821  22.605  1.00  1.00            
ATOM    396   CA HIS A  53     -10.225  19.746  23.192  1.00  1.00            
ATOM    397  ND1 HIS A  53      -7.493  20.267  21.394  1.00  1.00            
ATOM    398   CG HIS A  53      -8.616  21.013  21.671  1.00  1.00            
ATOM    399   CB HIS A  53      -9.328  20.980  22.986  1.00  1.00            
ATOM    400  NE2 HIS A  53      -7.919  21.472  19.576  1.00  1.00            
ATOM    401  CD2 HIS A  53      -8.864  21.743  20.549  1.00  1.00            
ATOM    402  CE1 HIS A  53      -7.117  20.579  20.129  1.00  1.00            
ATOM    403    C HIS A  53     -10.425  19.666  24.655  1.00  1.00            
ATOM    404    O HIS A  53     -11.526  19.870  25.164  1.00  1.00            
ATOM    405    N ASN A  54      -9.340  19.345  25.374  1.00  1.00            
ATOM    406   CA ASN A  54      -9.455  19.340  26.791  1.00  1.00            
ATOM    407   CB ASN A  54      -8.521  18.323  27.471  1.00  1.00            
ATOM    408   CG ASN A  54      -8.853  16.930  26.943  1.00  1.00            
ATOM    409  OD1 ASN A  54      -9.495  16.780  25.904  1.00  1.00            
ATOM    410  ND2 ASN A  54      -8.393  15.878  27.673  1.00  1.00            
ATOM    411    C ASN A  54      -9.019  20.714  27.180  1.00  1.00            
ATOM    412    O ASN A  54      -7.825  21.004  27.224  1.00  1.00            
ATOM    413    N GLN A  55      -9.995  21.604  27.453  1.00  1.00            
ATOM    414   CA GLN A  55      -9.699  22.972  27.776  1.00  1.00            
ATOM    415   CB GLN A  55     -10.878  23.931  27.539  1.00  1.00            
ATOM    416   CG GLN A  55     -12.095  23.645  28.423  1.00  1.00            
ATOM    417   CD GLN A  55     -13.154  24.696  28.118  1.00  1.00            
ATOM    418  OE1 GLN A  55     -12.977  25.535  27.235  1.00  1.00            
ATOM    419  NE2 GLN A  55     -14.286  24.660  28.871  1.00  1.00            
ATOM    420    C GLN A  55      -9.351  23.039  29.236  1.00  1.00            
ATOM    421    O GLN A  55      -9.739  22.169  30.013  1.00  1.00            
ATOM    422    N PHE A  56      -8.591  24.081  29.643  4.00  1.00            
ATOM    423   CA PHE A  56      -8.178  24.238  31.015  4.00  1.00            
ATOM    424   CB PHE A  56      -6.717  24.708  31.114  4.00  1.00            
ATOM    425   CG PHE A  56      -6.287  24.683  32.536  4.00  1.00            
ATOM    426  CD1 PHE A  56      -5.755  23.535  33.076  4.00  1.00            
ATOM    427  CD2 PHE A  56      -6.414  25.799  33.327  4.00  1.00            
ATOM    428  CE1 PHE A  56      -5.351  23.503  34.389  4.00  1.00            
ATOM    429  CE2 PHE A  56      -6.011  25.773  34.639  4.00  1.00            
ATOM    430   CZ PHE A  56      -5.479  24.624  35.174  4.00  1.00            
ATOM    431    C PHE A  56      -9.058  25.264  31.629  4.00  1.00            
ATOM    432    O PHE A  56      -9.206  26.372  31.115  4.00  1.00            
ATOM    433    N ASN A  57      -9.706  24.889  32.741  1.00  1.00            
ATOM    434   CA ASN A  57     -10.499  25.852  33.426  1.00  1.00            
ATOM    435   CB ASN A  57     -11.869  25.300  33.872  1.00  1.00            
ATOM    436   CG ASN A  57     -12.760  26.466  34.276  1.00  1.00            
ATOM    437  OD1 ASN A  57     -13.834  26.671  33.712  1.00  1.00            
ATOM    438  ND2 ASN A  57     -12.313  27.256  35.286  1.00  1.00            
ATOM    439    C ASN A  57      -9.697  26.198  34.643  1.00  1.00            
ATOM    440    O ASN A  57      -9.594  25.418  35.589  1.00  1.00            
ATOM    441    N PRO A  58      -9.132  27.373  34.627  2.00  1.00            
ATOM    442   CA PRO A  58      -8.306  27.845  35.708  2.00  1.00            
ATOM    443   CD PRO A  58      -9.685  28.469  33.848  2.00  1.00            
ATOM    444   CB PRO A  58      -7.976  29.294  35.357  2.00  1.00            
ATOM    445   CG PRO A  58      -9.214  29.748  34.563  2.00  1.00            
ATOM    446    C PRO A  58      -9.003  27.761  37.031  2.00  1.00            
ATOM    447    O PRO A  58      -8.333  27.540  38.039  2.00  1.00            
ATOM    448    N ASP A  59     -10.335  27.932  37.052  2.00  1.00            
ATOM    449   CA ASP A  59     -11.104  27.945  38.263  2.00  1.00            
ATOM    450   CB ASP A  59     -12.605  28.137  38.002  2.00  1.00            
ATOM    451   CG ASP A  59     -13.286  28.319  39.347  2.00  1.00            
ATOM    452  OD1 ASP A  59     -12.584  28.737  40.306  2.00  1.00            
ATOM    453  OD2 ASP A  59     -14.515  28.054  39.434  2.00  1.00            
ATOM    454    C ASP A  59     -10.947  26.625  38.934  2.00  1.00            
ATOM    455    O ASP A  59     -10.882  26.536  40.158  2.00  1.00            
ATOM    456    N ASP A  60     -10.860  25.558  38.126  2.00  1.00            
ATOM    457   CA ASP A  60     -10.776  24.232  38.646  2.00  1.00            
ATOM    458   CB ASP A  60     -10.730  23.173  37.529  2.00  1.00            
ATOM    459   CG ASP A  60     -12.120  23.141  36.905  2.00  1.00            
ATOM    460  OD1 ASP A  60     -13.102  23.028  37.687  2.00  1.00            
ATOM    461  OD2 ASP A  60     -12.226  23.228  35.652  2.00  1.00            
ATOM    462    C ASP A  60      -9.544  24.127  39.481  2.00  1.00            
ATOM    463    O ASP A  60      -9.527  23.403  40.475  2.00  1.00            
ATOM    464    N SER A  61      -8.472  24.860  39.126  1.00  1.00            
ATOM    465   CA SER A  61      -7.273  24.659  39.881  1.00  1.00            
ATOM    466   CB SER A  61      -6.013  24.547  39.006  1.00  1.00            
ATOM    467   OG SER A  61      -6.104  23.409  38.163  1.00  1.00            
ATOM    468    C SER A  61      -7.011  25.783  40.844  1.00  1.00            
ATOM    469    O SER A  61      -7.269  26.950  40.557  1.00  1.00            
ATOM    470    N SER A  62      -6.514  25.402  42.048  1.00  1.00            
ATOM    471   CA SER A  62      -6.095  26.267  43.124  1.00  1.00            
ATOM    472   CB SER A  62      -5.861  25.506  44.443  1.00  1.00            
ATOM    473   OG SER A  62      -7.081  24.989  44.955  1.00  1.00            
ATOM    474    C SER A  62      -4.779  26.915  42.782  1.00  1.00            
ATOM    475    O SER A  62      -4.577  28.103  43.028  1.00  1.00            
ATOM    476    N THR A  63      -3.848  26.141  42.188  1.00  1.00            
ATOM    477   CA THR A  63      -2.511  26.607  41.920  1.00  1.00            
ATOM    478   CB THR A  63      -1.625  25.551  41.321  1.00  1.00            
ATOM    479  OG1 THR A  63      -2.155  25.109  40.080  1.00  1.00            
ATOM    480  CG2 THR A  63      -1.504  24.376  42.307  1.00  1.00            
ATOM    481    C THR A  63      -2.574  27.737  40.950  1.00  1.00            
ATOM    482    O THR A  63      -1.776  28.671  41.014  1.00  1.00            
ATOM    483    N PHE A  64      -3.542  27.674  40.023  1.00  1.00            
ATOM    484   CA PHE A  64      -3.654  28.646  38.981  1.00  1.00            
ATOM    485   CB PHE A  64      -4.870  28.419  38.067  1.00  1.00            
ATOM    486   CG PHE A  64      -4.959  29.592  37.153  1.00  1.00            
ATOM    487  CD1 PHE A  64      -4.063  29.735  36.122  1.00  1.00            
ATOM    488  CD2 PHE A  64      -5.944  30.540  37.319  1.00  1.00            
ATOM    489  CE1 PHE A  64      -4.142  30.814  35.275  1.00  1.00            
ATOM    490  CE2 PHE A  64      -6.029  31.621  36.473  1.00  1.00            
ATOM    491   CZ PHE A  64      -5.124  31.760  35.447  1.00  1.00            
ATOM    492    C PHE A  64      -3.751  30.033  39.513  1.00  1.00            
ATOM    493    O PHE A  64      -4.401  30.298  40.524  1.00  1.00            
ATOM    494    N GLU A  65      -3.041  30.950  38.828  4.00  1.00            
ATOM    495   CA GLU A  65      -3.114  32.346  39.119  4.00  1.00            
ATOM    496   CB GLU A  65      -1.947  32.902  39.944  4.00  1.00            
ATOM    497   CG GLU A  65      -2.082  34.398  40.238  4.00  1.00            
ATOM    498   CD GLU A  65      -3.264  34.590  41.181  4.00  1.00            
ATOM    499  OE1 GLU A  65      -3.503  33.685  42.025  4.00  1.00            
ATOM    500  OE2 GLU A  65      -3.949  35.643  41.066  4.00  1.00            
ATOM    501    C GLU A  65      -3.103  33.029  37.788  4.00  1.00            
ATOM    502    O GLU A  65      -2.478  32.552  36.842  4.00  1.00            
ATOM    503    N ALA A  66      -3.816  34.163  37.668  4.00  1.00            
ATOM    504   CA ALA A  66      -3.838  34.812  36.394  4.00  1.00            
ATOM    505   CB ALA A  66      -5.252  35.181  35.916  4.00  1.00            
ATOM    506    C ALA A  66      -3.056  36.067  36.506  4.00  1.00            
ATOM    507    O ALA A  66      -3.138  36.781  37.505  4.00  1.00            
ATOM    508    N THR A  67      -2.252  36.356  35.468  4.00  1.00            
ATOM    509   CA THR A  67      -1.465  37.542  35.541  4.00  1.00            
ATOM    510   CB THR A  67      -0.005  37.305  35.802  4.00  1.00            
ATOM    511  OG1 THR A  67       0.626  38.530  36.145  4.00  1.00            
ATOM    512  CG2 THR A  67       0.645  36.695  34.550  4.00  1.00            
ATOM    513    C THR A  67      -1.618  38.311  34.275  4.00  1.00            
ATOM    514    O THR A  67      -2.073  37.781  33.261  4.00  1.00            
ATOM    515    N SER A  68      -1.241  39.605  34.311  4.00  1.00            
ATOM    516   CA SER A  68      -1.456  40.426  33.162  4.00  1.00            
ATOM    517   CB SER A  68      -1.742  41.894  33.516  4.00  1.00            
ATOM    518   OG SER A  68      -2.930  41.987  34.287  4.00  1.00            
ATOM    519    C SER A  68      -0.234  40.411  32.310  4.00  1.00            
ATOM    520    O SER A  68       0.647  41.263  32.427  4.00  1.00            
ATOM    521    N GLN A  69      -0.175  39.412  31.415  4.00  1.00            
ATOM    522   CA GLN A  69       0.832  39.311  30.406  4.00  1.00            
ATOM    523   CB GLN A  69       1.942  38.279  30.666  4.00  1.00            
ATOM    524   CG GLN A  69       2.891  38.677  31.795  4.00  1.00            
ATOM    525   CD GLN A  69       4.140  37.822  31.651  4.00  1.00            
ATOM    526  OE1 GLN A  69       4.664  37.656  30.550  4.00  1.00            
ATOM    527  NE2 GLN A  69       4.630  37.262  32.789  4.00  1.00            
ATOM    528    C GLN A  69       0.055  38.844  29.229  4.00  1.00            
ATOM    529    O GLN A  69      -1.011  38.252  29.382  4.00  1.00            
ATOM    530    N GLU A  70       0.536  39.129  28.013  4.00  1.00            
ATOM    531   CA GLU A  70      -0.219  38.696  26.879  4.00  1.00            
ATOM    532   CB GLU A  70      -0.640  39.857  25.967  4.00  1.00            
ATOM    533   CG GLU A  70      -1.781  40.698  26.545  4.00  1.00            
ATOM    534   CD GLU A  70      -1.315  41.428  27.799  4.00  1.00            
ATOM    535  OE1 GLU A  70      -0.089  41.677  27.941  4.00  1.00            
ATOM    536  OE2 GLU A  70      -2.203  41.750  28.635  4.00  1.00            
ATOM    537    C GLU A  70       0.647  37.789  26.104  4.00  1.00            
ATOM    538    O GLU A  70       1.869  37.923  26.092  4.00  1.00            
ATOM    539    N LEU A  71       0.007  36.812  25.451  4.00  1.00            
ATOM    540   CA LEU A  71       0.760  35.857  24.716  4.00  1.00            
ATOM    541   CB LEU A  71       0.544  34.435  25.290  4.00  1.00            
ATOM    542   CG LEU A  71       1.212  33.249  24.566  4.00  1.00            
ATOM    543  CD1 LEU A  71       1.121  31.977  25.424  4.00  1.00            
ATOM    544  CD2 LEU A  71       0.581  33.000  23.186  4.00  1.00            
ATOM    545    C LEU A  71       0.343  35.927  23.288  4.00  1.00            
ATOM    546    O LEU A  71      -0.839  35.838  22.964  4.00  1.00            
ATOM    547    N SER A  72       1.332  36.128  22.394  4.00  1.00            
ATOM    548   CA SER A  72       1.048  36.133  20.994  4.00  1.00            
ATOM    549   CB SER A  72       1.092  37.533  20.353  4.00  1.00            
ATOM    550   OG SER A  72       0.839  37.443  18.958  4.00  1.00            
ATOM    551    C SER A  72       2.107  35.319  20.320  4.00  1.00            
ATOM    552    O SER A  72       3.291  35.645  20.390  4.00  1.00            
ATOM    553    N ILE A  73       1.702  34.211  19.665  4.00  1.00            
ATOM    554   CA ILE A  73       2.649  33.443  18.914  4.00  1.00            
ATOM    555   CB ILE A  73       3.078  32.137  19.511  4.00  1.00            
ATOM    556  CG1 ILE A  73       3.958  32.368  20.750  4.00  1.00            
ATOM    557  CG2 ILE A  73       3.815  31.363  18.405  4.00  1.00            
ATOM    558  CD1 ILE A  73       3.233  33.033  21.912  4.00  1.00            
ATOM    559    C ILE A  73       2.057  33.140  17.588  4.00  1.00            
ATOM    560    O ILE A  73       0.883  32.792  17.472  4.00  1.00            
ATOM    561    N THR A  74       2.879  33.296  16.540  4.00  1.00            
ATOM    562   CA THR A  74       2.454  32.946  15.228  4.00  1.00            
ATOM    563   CB THR A  74       2.637  34.045  14.221  4.00  1.00            
ATOM    564  OG1 THR A  74       1.954  33.735  13.015  4.00  1.00            
ATOM    565  CG2 THR A  74       4.141  34.215  13.950  4.00  1.00            
ATOM    566    C THR A  74       3.373  31.837  14.862  4.00  1.00            
ATOM    567    O THR A  74       4.540  31.831  15.251  4.00  1.00            
ATOM    568    N TYR A  75       2.860  30.846  14.122  4.00  1.00            
ATOM    569   CA TYR A  75       3.672  29.726  13.767  4.00  1.00            
ATOM    570   CB TYR A  75       3.173  28.378  14.328  4.00  1.00            
ATOM    571   CG TYR A  75       3.239  28.311  15.820  4.00  1.00            
ATOM    572  CD1 TYR A  75       4.367  27.825  16.442  4.00  1.00            
ATOM    573  CD2 TYR A  75       2.180  28.712  16.605  4.00  1.00            
ATOM    574  CE1 TYR A  75       4.441  27.743  17.812  4.00  1.00            
ATOM    575  CE2 TYR A  75       2.246  28.632  17.980  4.00  1.00            
ATOM    576   CZ TYR A  75       3.379  28.146  18.586  4.00  1.00            
ATOM    577   OH TYR A  75       3.455  28.060  19.994  4.00  1.00            
ATOM    578    C TYR A  75       3.536  29.581  12.302  4.00  1.00            
ATOM    579    O TYR A  75       2.832  30.346  11.643  4.00  1.00            
ATOM    580    N GLY A  76       4.254  28.594  11.747  3.00  1.00            
ATOM    581   CA GLY A  76       4.078  28.351  10.360  3.00  1.00            
ATOM    582    C GLY A  76       2.637  28.000  10.239  3.00  1.00            
ATOM    583    O GLY A  76       1.963  28.388   9.286  3.00  1.00            
ATOM    584    N THR A  77       2.135  27.246  11.234  3.00  1.00            
ATOM    585   CA THR A  77       0.785  26.777  11.206  3.00  1.00            
ATOM    586   CB THR A  77       0.471  25.785  12.284  3.00  1.00            
ATOM    587  OG1 THR A  77       1.317  24.650  12.174  3.00  1.00            
ATOM    588  CG2 THR A  77      -1.006  25.369  12.140  3.00  1.00            
ATOM    589    C THR A  77      -0.267  27.844  11.320  3.00  1.00            
ATOM    590    O THR A  77      -1.158  27.904  10.475  3.00  1.00            
ATOM    591    N GLY A  78      -0.209  28.732  12.337  4.00  1.00            
ATOM    592   CA GLY A  78      -1.317  29.644  12.487  4.00  1.00            
ATOM    593    C GLY A  78      -1.033  30.563  13.643  4.00  1.00            
ATOM    594    O GLY A  78       0.123  30.793  13.991  4.00  1.00            
ATOM    595    N SER A  79      -2.097  31.120  14.268  4.00  1.00            
ATOM    596   CA SER A  79      -1.904  32.060  15.339  4.00  1.00            
ATOM    597   CB SER A  79      -2.557  33.430  15.088  4.00  1.00            
ATOM    598   OG SER A  79      -1.888  34.110  14.038  4.00  1.00            
ATOM    599    C SER A  79      -2.488  31.549  16.609  4.00  1.00            
ATOM    600    O SER A  79      -3.405  30.731  16.614  4.00  1.00            
ATOM    601    N MET A  80      -1.915  32.024  17.733  4.00  1.00            
ATOM    602   CA MET A  80      -2.376  31.673  19.041  4.00  1.00            
ATOM    603   CB MET A  80      -1.506  30.571  19.668  4.00  1.00            
ATOM    604   CG MET A  80      -1.883  30.162  21.091  4.00  1.00            
ATOM    605   SD MET A  80      -0.802  28.863  21.760  4.00  1.00            
ATOM    606   CE MET A  80       0.698  29.890  21.733  4.00  1.00            
ATOM    607    C MET A  80      -2.241  32.891  19.893  4.00  1.00            
ATOM    608    O MET A  80      -1.132  33.337  20.182  4.00  1.00            
ATOM    609    N THR A  81      -3.377  33.476  20.310  4.00  1.00            
ATOM    610   CA THR A  81      -3.298  34.576  21.223  4.00  1.00            
ATOM    611   CB THR A  81      -4.398  35.588  21.068  4.00  1.00            
ATOM    612  OG1 THR A  81      -4.097  36.755  21.818  4.00  1.00            
ATOM    613  CG2 THR A  81      -5.714  34.978  21.573  4.00  1.00            
ATOM    614    C THR A  81      -3.459  33.910  22.546  4.00  1.00            
ATOM    615    O THR A  81      -3.551  32.686  22.601  4.00  1.00            
ATOM    616    N GLY A  82      -3.472  34.656  23.661  4.00  1.00            
ATOM    617   CA GLY A  82      -3.664  33.917  24.872  4.00  1.00            
ATOM    618    C GLY A  82      -3.290  34.784  26.026  4.00  1.00            
ATOM    619    O GLY A  82      -3.022  35.975  25.872  4.00  1.00            
ATOM    620    N ILE A  83      -3.281  34.180  27.230  4.00  1.00            
ATOM    621   CA ILE A  83      -2.928  34.876  28.431  4.00  1.00            
ATOM    622   CB ILE A  83      -4.087  35.049  29.378  4.00  1.00            
ATOM    623  CG1 ILE A  83      -5.212  35.838  28.690  4.00  1.00            
ATOM    624  CG2 ILE A  83      -3.589  35.746  30.658  4.00  1.00            
ATOM    625  CD1 ILE A  83      -4.788  37.245  28.273  4.00  1.00            
ATOM    626    C ILE A  83      -1.899  34.039  29.104  4.00  1.00            
ATOM    627    O ILE A  83      -1.771  32.850  28.823  4.00  1.00            
ATOM    628    N LEU A  84      -1.085  34.647  29.980  4.00  1.00            
ATOM    629   CA LEU A  84      -0.132  33.823  30.644  4.00  1.00            
ATOM    630   CB LEU A  84       1.281  34.427  30.724  4.00  1.00            
ATOM    631   CG LEU A  84       1.930  34.622  29.337  4.00  1.00            
ATOM    632  CD1 LEU A  84       3.390  35.082  29.461  4.00  1.00            
ATOM    633  CD2 LEU A  84       1.770  33.378  28.446  4.00  1.00            
ATOM    634    C LEU A  84      -0.621  33.581  32.020  4.00  1.00            
ATOM    635    O LEU A  84      -1.193  34.467  32.654  4.00  1.00            
ATOM    636    N GLY A  85      -0.424  32.343  32.504  4.00  1.00            
ATOM    637   CA GLY A  85      -0.870  32.015  33.818  4.00  1.00            
ATOM    638    C GLY A  85       0.142  31.102  34.409  4.00  1.00            
ATOM    639    O GLY A  85       0.876  30.431  33.686  4.00  1.00            
ATOM    640    N TYR A  86       0.217  31.050  35.754  4.00  1.00            
ATOM    641   CA TYR A  86       1.181  30.144  36.287  4.00  1.00            
ATOM    642   CB TYR A  86       2.344  30.782  37.067  4.00  1.00            
ATOM    643   CG TYR A  86       1.851  31.570  38.222  4.00  1.00            
ATOM    644  CD1 TYR A  86       1.661  30.975  39.445  4.00  1.00            
ATOM    645  CD2 TYR A  86       1.587  32.911  38.070  4.00  1.00            
ATOM    646  CE1 TYR A  86       1.218  31.719  40.511  4.00  1.00            
ATOM    647  CE2 TYR A  86       1.145  33.658  39.133  4.00  1.00            
ATOM    648   CZ TYR A  86       0.957  33.058  40.354  4.00  1.00            
ATOM    649   OH TYR A  86       0.501  33.822  41.449  4.00  1.00            
ATOM    650    C TYR A  86       0.503  29.082  37.085  4.00  1.00            
ATOM    651    O TYR A  86      -0.335  29.358  37.941  4.00  1.00            
ATOM    652    N ASP A  87       0.836  27.814  36.761  4.00  1.00            
ATOM    653   CA ASP A  87       0.286  26.666  37.421  4.00  1.00            
ATOM    654   CB ASP A  87      -0.594  25.773  36.523  4.00  1.00            
ATOM    655   CG ASP A  87      -1.883  26.491  36.156  4.00  1.00            
ATOM    656  OD1 ASP A  87      -1.967  27.725  36.389  4.00  1.00            
ATOM    657  OD2 ASP A  87      -2.804  25.807  35.636  4.00  1.00            
ATOM    658    C ASP A  87       1.420  25.781  37.802  4.00  1.00            
ATOM    659    O ASP A  87       2.581  26.173  37.730  4.00  1.00            
ATOM    660    N THR A  88       1.082  24.546  38.226  4.00  1.00            
ATOM    661   CA THR A  88       2.048  23.556  38.603  4.00  1.00            
ATOM    662   CB THR A  88       1.712  22.950  39.939  4.00  1.00            
ATOM    663  OG1 THR A  88       1.622  23.972  40.920  4.00  1.00            
ATOM    664  CG2 THR A  88       2.797  21.947  40.350  4.00  1.00            
ATOM    665    C THR A  88       1.952  22.489  37.560  4.00  1.00            
ATOM    666    O THR A  88       0.862  22.004  37.259  4.00  1.00            
ATOM    667    N VAL A  89       3.101  22.099  36.980  4.00  1.00            
ATOM    668   CA VAL A  89       3.116  21.148  35.906  4.00  1.00            
ATOM    669   CB VAL A  89       4.099  21.523  34.843  4.00  1.00            
ATOM    670  CG1 VAL A  89       4.197  20.376  33.832  4.00  1.00            
ATOM    671  CG2 VAL A  89       3.675  22.872  34.247  4.00  1.00            
ATOM    672    C VAL A  89       3.587  19.840  36.439  4.00  1.00            
ATOM    673    O VAL A  89       4.437  19.783  37.327  4.00  1.00            
ATOM    674    N GLN A  90       3.000  18.751  35.910  4.00  1.00            
ATOM    675   CA GLN A  90       3.397  17.421  36.258  4.00  1.00            
ATOM    676   CB GLN A  90       2.223  16.584  36.786  4.00  1.00            
ATOM    677   CG GLN A  90       2.585  15.133  37.103  4.00  1.00            
ATOM    678   CD GLN A  90       1.286  14.387  37.375  4.00  1.00            
ATOM    679  OE1 GLN A  90       0.927  13.458  36.652  4.00  1.00            
ATOM    680  NE2 GLN A  90       0.555  14.808  38.441  4.00  1.00            
ATOM    681    C GLN A  90       3.826  16.778  34.987  4.00  1.00            
ATOM    682    O GLN A  90       3.004  16.205  34.273  4.00  1.00            
ATOM    683    N VAL A  91       5.129  16.837  34.661  4.00  1.00            
ATOM    684   CA VAL A  91       5.487  16.226  33.423  4.00  1.00            
ATOM    685   CB VAL A  91       5.972  17.193  32.384  4.00  1.00            
ATOM    686  CG1 VAL A  91       7.278  17.837  32.873  4.00  1.00            
ATOM    687  CG2 VAL A  91       6.109  16.436  31.052  4.00  1.00            
ATOM    688    C VAL A  91       6.554  15.227  33.658  4.00  1.00            
ATOM    689    O VAL A  91       7.550  15.495  34.328  4.00  1.00            
ATOM    690    N GLY A  92       6.338  14.018  33.120  3.00  1.00            
ATOM    691   CA GLY A  92       7.337  13.008  33.198  3.00  1.00            
ATOM    692    C GLY A  92       7.529  12.608  34.626  3.00  1.00            
ATOM    693    O GLY A  92       8.592  12.112  34.995  3.00  1.00            
ATOM    694    N GLY A  93       6.513  12.825  35.479  3.00  1.00            
ATOM    695   CA GLY A  93       6.634  12.387  36.838  3.00  1.00            
ATOM    696    C GLY A  93       7.197  13.493  37.672  3.00  1.00            
ATOM    697    O GLY A  93       7.192  13.408  38.900  3.00  1.00            
ATOM    698    N ILE A  94       7.683  14.577  37.035  4.00  1.00            
ATOM    699   CA ILE A  94       8.252  15.636  37.815  4.00  1.00            
ATOM    700   CB ILE A  94       9.552  16.198  37.289  4.00  1.00            
ATOM    701  CG1 ILE A  94       9.427  16.777  35.868  4.00  1.00            
ATOM    702  CG2 ILE A  94      10.613  15.096  37.424  4.00  1.00            
ATOM    703  CD1 ILE A  94       8.715  18.126  35.788  4.00  1.00            
ATOM    704    C ILE A  94       7.248  16.726  37.981  4.00  1.00            
ATOM    705    O ILE A  94       6.527  17.078  37.049  4.00  1.00            
ATOM    706    N SER A  95       7.129  17.249  39.219  4.00  1.00            
ATOM    707   CA SER A  95       6.198  18.314  39.420  4.00  1.00            
ATOM    708   CB SER A  95       5.393  18.225  40.728  4.00  1.00            
ATOM    709   OG SER A  95       4.470  17.147  40.654  4.00  1.00            
ATOM    710    C SER A  95       6.976  19.588  39.433  4.00  1.00            
ATOM    711    O SER A  95       7.783  19.834  40.330  4.00  1.00            
ATOM    712    N ASP A  96       6.763  20.421  38.394  4.00  1.00            
ATOM    713   CA ASP A  96       7.375  21.714  38.320  4.00  1.00            
ATOM    714   CB ASP A  96       7.448  22.268  36.895  4.00  1.00            
ATOM    715   CG ASP A  96       8.469  21.387  36.194  4.00  1.00            
ATOM    716  OD1 ASP A  96       9.286  20.762  36.921  4.00  1.00            
ATOM    717  OD2 ASP A  96       8.447  21.315  34.936  4.00  1.00            
ATOM    718    C ASP A  96       6.488  22.572  39.150  4.00  1.00            
ATOM    719    O ASP A  96       5.370  22.172  39.462  4.00  1.00            
ATOM    720    N THR A  97       6.953  23.761  39.560  4.00  1.00            
ATOM    721   CA THR A  97       6.122  24.566  40.404  4.00  1.00            
ATOM    722   CB THR A  97       6.891  25.190  41.543  4.00  1.00            
ATOM    723  OG1 THR A  97       7.581  24.183  42.270  4.00  1.00            
ATOM    724  CG2 THR A  97       5.906  25.892  42.499  4.00  1.00            
ATOM    725    C THR A  97       5.576  25.665  39.561  4.00  1.00            
ATOM    726    O THR A  97       4.819  25.406  38.629  4.00  1.00            
ATOM    727    N ASN A  98       5.939  26.926  39.883  4.00  1.00            
ATOM    728   CA ASN A  98       5.440  28.024  39.120  4.00  1.00            
ATOM    729   CB ASN A  98       5.994  29.398  39.551  4.00  1.00            
ATOM    730   CG ASN A  98       5.220  30.491  38.816  4.00  1.00            
ATOM    731  OD1 ASN A  98       4.470  31.250  39.427  4.00  1.00            
ATOM    732  ND2 ASN A  98       5.403  30.582  37.471  4.00  1.00            
ATOM    733    C ASN A  98       5.865  27.770  37.720  4.00  1.00            
ATOM    734    O ASN A  98       7.035  27.907  37.362  4.00  1.00            
ATOM    735    N GLN A  99       4.885  27.370  36.896  4.00  1.00            
ATOM    736   CA GLN A  99       5.110  27.094  35.516  4.00  1.00            
ATOM    737   CB GLN A  99       4.467  25.780  35.049  4.00  1.00            
ATOM    738   CG GLN A  99       4.534  25.603  33.534  4.00  1.00            
ATOM    739   CD GLN A  99       6.004  25.580  33.159  4.00  1.00            
ATOM    740  OE1 GLN A  99       6.760  24.724  33.612  4.00  1.00            
ATOM    741  NE2 GLN A  99       6.427  26.553  32.308  4.00  1.00            
ATOM    742    C GLN A  99       4.427  28.182  34.783  4.00  1.00            
ATOM    743    O GLN A  99       3.334  28.608  35.149  4.00  1.00            
ATOM    744    N ILE A 100       5.074  28.674  33.718  4.00  1.00            
ATOM    745   CA ILE A 100       4.453  29.712  32.970  4.00  1.00            
ATOM    746   CB ILE A 100       5.405  30.787  32.516  4.00  1.00            
ATOM    747  CG1 ILE A 100       4.652  31.860  31.707  4.00  1.00            
ATOM    748  CG2 ILE A 100       6.570  30.129  31.756  4.00  1.00            
ATOM    749  CD1 ILE A 100       3.618  32.637  32.515  4.00  1.00            
ATOM    750    C ILE A 100       3.872  29.095  31.740  4.00  1.00            
ATOM    751    O ILE A 100       4.567  28.435  30.970  4.00  1.00            
ATOM    752    N PHE A 101       2.551  29.273  31.532  4.00  1.00            
ATOM    753   CA PHE A 101       1.959  28.715  30.353  4.00  1.00            
ATOM    754   CB PHE A 101       1.213  27.386  30.583  4.00  1.00            
ATOM    755   CG PHE A 101       0.040  27.632  31.464  4.00  1.00            
ATOM    756  CD1 PHE A 101       0.162  27.544  32.832  4.00  1.00            
ATOM    757  CD2 PHE A 101      -1.178  27.954  30.916  4.00  1.00            
ATOM    758  CE1 PHE A 101      -0.923  27.771  33.643  4.00  1.00            
ATOM    759  CE2 PHE A 101      -2.266  28.183  31.723  4.00  1.00            
ATOM    760   CZ PHE A 101      -2.139  28.092  33.088  4.00  1.00            
ATOM    761    C PHE A 101       1.013  29.698  29.809  4.00  1.00            
ATOM    762    O PHE A 101       0.575  30.620  30.494  4.00  1.00            
ATOM    763    N GLY A 102       0.682  29.527  28.526  4.00  1.00            
ATOM    764   CA GLY A 102      -0.196  30.495  27.987  4.00  1.00            
ATOM    765    C GLY A 102      -1.514  29.851  27.770  4.00  1.00            
ATOM    766    O GLY A 102      -1.626  28.864  27.045  4.00  1.00            
ATOM    767    N LEU A 103      -2.562  30.393  28.415  4.00  1.00            
ATOM    768   CA LEU A 103      -3.845  29.864  28.113  4.00  1.00            
ATOM    769   CB LEU A 103      -4.941  30.095  29.178  4.00  1.00            
ATOM    770   CG LEU A 103      -5.089  31.528  29.730  4.00  1.00            
ATOM    771  CD1 LEU A 103      -3.854  31.943  30.543  4.00  1.00            
ATOM    772  CD2 LEU A 103      -5.473  32.539  28.640  4.00  1.00            
ATOM    773    C LEU A 103      -4.232  30.495  26.810  4.00  1.00            
ATOM    774    O LEU A 103      -3.907  31.655  26.564  4.00  1.00            
ATOM    775    N SER A 104      -4.929  29.751  25.925  4.00  1.00            
ATOM    776   CA SER A 104      -5.143  30.311  24.622  4.00  1.00            
ATOM    777   CB SER A 104      -4.852  29.321  23.481  4.00  1.00            
ATOM    778   OG SER A 104      -3.474  28.978  23.481  4.00  1.00            
ATOM    779    C SER A 104      -6.542  30.817  24.443  4.00  1.00            
ATOM    780    O SER A 104      -7.512  30.063  24.501  4.00  1.00            
ATOM    781    N GLU A 105      -6.652  32.149  24.243  4.00  1.00            
ATOM    782   CA GLU A 105      -7.877  32.857  23.979  4.00  1.00            
ATOM    783   CB GLU A 105      -7.656  34.374  24.139  4.00  1.00            
ATOM    784   CG GLU A 105      -8.918  35.218  24.309  4.00  1.00            
ATOM    785   CD GLU A 105      -8.461  36.577  24.827  4.00  1.00            
ATOM    786  OE1 GLU A 105      -7.475  36.604  25.613  4.00  1.00            
ATOM    787  OE2 GLU A 105      -9.089  37.602  24.451  4.00  1.00            
ATOM    788    C GLU A 105      -8.335  32.556  22.585  4.00  1.00            
ATOM    789    O GLU A 105      -9.503  32.228  22.378  4.00  1.00            
ATOM    790    N THR A 106      -7.423  32.632  21.584  4.00  1.00            
ATOM    791   CA THR A 106      -7.885  32.385  20.245  4.00  1.00            
ATOM    792   CB THR A 106      -8.071  33.617  19.400  4.00  1.00            
ATOM    793  OG1 THR A 106      -8.853  33.291  18.262  4.00  1.00            
ATOM    794  CG2 THR A 106      -6.704  34.144  18.931  4.00  1.00            
ATOM    795    C THR A 106      -6.960  31.467  19.504  4.00  1.00            
ATOM    796    O THR A 106      -5.741  31.626  19.538  4.00  1.00            
ATOM    797    N GLU A 107      -7.535  30.440  18.837  1.00  1.00            
ATOM    798   CA GLU A 107      -6.759  29.614  17.957  1.00  1.00            
ATOM    799   CB GLU A 107      -6.211  28.329  18.610  1.00  1.00            
ATOM    800   CG GLU A 107      -7.246  27.450  19.307  1.00  1.00            
ATOM    801   CD GLU A 107      -6.457  26.458  20.151  1.00  1.00            
ATOM    802  OE1 GLU A 107      -5.350  26.844  20.615  1.00  1.00            
ATOM    803  OE2 GLU A 107      -6.941  25.311  20.344  1.00  1.00            
ATOM    804    C GLU A 107      -7.619  29.309  16.763  1.00  1.00            
ATOM    805    O GLU A 107      -8.293  28.283  16.679  1.00  1.00            
ATOM    806    N PRO A 108      -7.556  30.230  15.831  1.00  1.00            
ATOM    807   CA PRO A 108      -8.326  30.267  14.608  1.00  1.00            
ATOM    808   CD PRO A 108      -6.620  31.337  15.930  1.00  1.00            
ATOM    809   CB PRO A 108      -8.036  31.635  13.994  1.00  1.00            
ATOM    810   CG PRO A 108      -6.646  31.998  14.543  1.00  1.00            
ATOM    811    C PRO A 108      -8.158  29.179  13.583  1.00  1.00            
ATOM    812    O PRO A 108      -9.112  28.935  12.846  1.00  1.00            
ATOM    813    N GLY A 109      -6.990  28.520  13.481  1.00  1.00            
ATOM    814   CA GLY A 109      -6.796  27.628  12.365  1.00  1.00            
ATOM    815    C GLY A 109      -7.565  26.356  12.501  1.00  1.00            
ATOM    816    O GLY A 109      -7.804  25.846  13.595  1.00  1.00            
ATOM    817    N SER A 110      -7.964  25.835  11.325  2.00  1.00            
ATOM    818   CA SER A 110      -8.668  24.604  11.132  2.00  1.00            
ATOM    819   CB SER A 110      -9.393  24.531   9.780  2.00  1.00            
ATOM    820   OG SER A 110      -8.445  24.517   8.723  2.00  1.00            
ATOM    821    C SER A 110      -7.693  23.463  11.173  2.00  1.00            
ATOM    822    O SER A 110      -8.106  22.326  10.969  2.00  1.00            
ATOM    823    N PHE A 111      -6.374  23.732  11.305  2.00  1.00            
ATOM    824   CA PHE A 111      -5.395  22.676  11.444  2.00  1.00            
ATOM    825   CB PHE A 111      -3.936  23.168  11.512  2.00  1.00            
ATOM    826   CG PHE A 111      -3.454  23.712  10.217  2.00  1.00            
ATOM    827  CD1 PHE A 111      -3.124  22.864   9.186  2.00  1.00            
ATOM    828  CD2 PHE A 111      -3.293  25.068  10.052  2.00  1.00            
ATOM    829  CE1 PHE A 111      -2.664  23.366   7.993  2.00  1.00            
ATOM    830  CE2 PHE A 111      -2.832  25.576   8.860  2.00  1.00            
ATOM    831   CZ PHE A 111      -2.520  24.723   7.830  2.00  1.00            
ATOM    832    C PHE A 111      -5.571  22.048  12.789  2.00  1.00            
ATOM    833    O PHE A 111      -5.505  20.828  12.933  2.00  1.00            
ATOM    834    N LEU A 112      -5.744  22.906  13.817  2.00  1.00            
ATOM    835   CA LEU A 112      -5.837  22.491  15.189  2.00  1.00            
ATOM    836   CB LEU A 112      -6.077  23.672  16.149  2.00  1.00            
ATOM    837   CG LEU A 112      -5.025  24.795  16.094  2.00  1.00            
ATOM    838  CD1 LEU A 112      -5.017  25.484  14.720  2.00  1.00            
ATOM    839  CD2 LEU A 112      -5.226  25.796  17.244  2.00  1.00            
ATOM    840    C LEU A 112      -7.055  21.662  15.330  2.00  1.00            
ATOM    841    O LEU A 112      -7.007  20.576  15.906  2.00  1.00            
ATOM    842    N TYR A 113      -8.194  22.177  14.824  2.00  1.00            
ATOM    843   CA TYR A 113      -9.313  21.301  14.793  2.00  1.00            
ATOM    844   CB TYR A 113     -10.616  21.877  14.213  2.00  1.00            
ATOM    845   CG TYR A 113     -11.699  20.952  14.664  2.00  1.00            
ATOM    846  CD1 TYR A 113     -12.208  21.083  15.935  2.00  1.00            
ATOM    847  CD2 TYR A 113     -12.208  19.962  13.851  2.00  1.00            
ATOM    848  CE1 TYR A 113     -13.202  20.251  16.394  2.00  1.00            
ATOM    849  CE2 TYR A 113     -13.205  19.125  14.304  2.00  1.00            
ATOM    850   CZ TYR A 113     -13.701  19.266  15.580  2.00  1.00            
ATOM    851   OH TYR A 113     -14.721  18.412  16.054  2.00  1.00            
ATOM    852    C TYR A 113      -8.747  20.355  13.816  2.00  1.00            
ATOM    853    O TYR A 113      -8.028  20.784  12.927  2.00  1.00            
ATOM    854    N TYR A 114      -8.978  19.055  13.954  2.00  1.00            
ATOM    855   CA TYR A 114      -8.274  18.171  13.084  2.00  1.00            
ATOM    856   CB TYR A 114      -8.378  18.456  11.566  2.00  1.00            
ATOM    857   CG TYR A 114      -9.769  18.210  11.082  2.00  1.00            
ATOM    858  CD1 TYR A 114     -10.716  19.207  11.118  2.00  1.00            
ATOM    859  CD2 TYR A 114     -10.126  16.976  10.587  2.00  1.00            
ATOM    860  CE1 TYR A 114     -11.993  18.978  10.663  2.00  1.00            
ATOM    861  CE2 TYR A 114     -11.401  16.739  10.130  2.00  1.00            
ATOM    862   CZ TYR A 114     -12.339  17.744  10.169  2.00  1.00            
ATOM    863   OH TYR A 114     -13.650  17.512   9.701  2.00  1.00            
ATOM    864    C TYR A 114      -6.819  18.073  13.429  2.00  1.00            
ATOM    865    O TYR A 114      -5.985  17.798  12.568  2.00  1.00            
ATOM    866    N ALA A 115      -6.475  18.311  14.708  1.00  1.00            
ATOM    867   CA ALA A 115      -5.164  18.025  15.229  1.00  1.00            
ATOM    868   CB ALA A 115      -4.381  19.275  15.661  1.00  1.00            
ATOM    869    C ALA A 115      -5.525  17.282  16.462  1.00  1.00            
ATOM    870    O ALA A 115      -6.313  17.754  17.283  1.00  1.00            
ATOM    871    N PRO A 116      -5.000  16.118  16.601  1.00  1.00            
ATOM    872   CA PRO A 116      -5.342  15.377  17.771  1.00  1.00            
ATOM    873   CD PRO A 116      -4.864  15.250  15.442  1.00  1.00            
ATOM    874   CB PRO A 116      -4.990  13.925  17.470  1.00  1.00            
ATOM    875   CG PRO A 116      -5.184  13.834  15.948  1.00  1.00            
ATOM    876    C PRO A 116      -4.715  15.946  19.008  1.00  1.00            
ATOM    877    O PRO A 116      -5.026  15.455  20.091  1.00  1.00            
ATOM    878    N PHE A 117      -3.830  16.958  18.899  1.00  1.00            
ATOM    879   CA PHE A 117      -3.195  17.400  20.110  1.00  1.00            
ATOM    880   CB PHE A 117      -1.666  17.567  20.018  1.00  1.00            
ATOM    881   CG PHE A 117      -1.335  18.617  19.017  1.00  1.00            
ATOM    882  CD1 PHE A 117      -1.417  19.952  19.343  1.00  1.00            
ATOM    883  CD2 PHE A 117      -0.924  18.259  17.754  1.00  1.00            
ATOM    884  CE1 PHE A 117      -1.102  20.918  18.417  1.00  1.00            
ATOM    885  CE2 PHE A 117      -0.607  19.220  16.823  1.00  1.00            
ATOM    886   CZ PHE A 117      -0.700  20.549  17.155  1.00  1.00            
ATOM    887    C PHE A 117      -3.766  18.671  20.642  1.00  1.00            
ATOM    888    O PHE A 117      -4.172  19.564  19.901  1.00  1.00            
ATOM    889    N ASP A 118      -3.813  18.739  21.991  1.00  1.00            
ATOM    890   CA ASP A 118      -4.355  19.842  22.726  1.00  1.00            
ATOM    891   CB ASP A 118      -4.439  19.586  24.240  1.00  1.00            
ATOM    892   CG ASP A 118      -5.521  18.552  24.502  1.00  1.00            
ATOM    893  OD1 ASP A 118      -5.958  17.883  23.528  1.00  1.00            
ATOM    894  OD2 ASP A 118      -5.923  18.419  25.688  1.00  1.00            
ATOM    895    C ASP A 118      -3.552  21.087  22.563  1.00  1.00            
ATOM    896    O ASP A 118      -4.095  22.146  22.252  1.00  1.00            
ATOM    897    N GLY A 119      -2.225  20.995  22.746  4.00  1.00            
ATOM    898   CA GLY A 119      -1.465  22.208  22.723  4.00  1.00            
ATOM    899    C GLY A 119      -0.039  21.843  22.498  4.00  1.00            
ATOM    900    O GLY A 119       0.276  20.680  22.252  4.00  1.00            
ATOM    901    N ILE A 120       0.876  22.833  22.569  4.00  1.00            
ATOM    902   CA ILE A 120       2.210  22.450  22.244  4.00  1.00            
ATOM    903   CB ILE A 120       2.632  22.903  20.874  4.00  1.00            
ATOM    904  CG1 ILE A 120       3.965  22.245  20.480  4.00  1.00            
ATOM    905  CG2 ILE A 120       2.660  24.442  20.856  4.00  1.00            
ATOM    906  CD1 ILE A 120       4.303  22.396  18.999  4.00  1.00            
ATOM    907    C ILE A 120       3.260  22.926  23.194  4.00  1.00            
ATOM    908    O ILE A 120       3.348  24.111  23.510  4.00  1.00            
ATOM    909    N LEU A 121       4.103  21.974  23.657  4.00  1.00            
ATOM    910   CA LEU A 121       5.227  22.226  24.517  4.00  1.00            
ATOM    911   CB LEU A 121       5.804  20.960  25.173  4.00  1.00            
ATOM    912   CG LEU A 121       7.041  21.245  26.042  4.00  1.00            
ATOM    913  CD1 LEU A 121       6.691  22.162  27.222  4.00  1.00            
ATOM    914  CD2 LEU A 121       7.737  19.947  26.482  4.00  1.00            
ATOM    915    C LEU A 121       6.268  22.795  23.608  4.00  1.00            
ATOM    916    O LEU A 121       6.120  22.764  22.388  4.00  1.00            
ATOM    917    N GLY A 122       7.344  23.356  24.181  4.00  1.00            
ATOM    918   CA GLY A 122       8.321  24.034  23.383  4.00  1.00            
ATOM    919    C GLY A 122       9.546  23.212  23.212  4.00  1.00            
ATOM    920    O GLY A 122       9.773  22.652  22.146  4.00  1.00            
ATOM    921    N LEU A 123      10.399  23.177  24.241  1.00  1.00            
ATOM    922   CA LEU A 123      11.653  22.493  24.178  1.00  1.00            
ATOM    923   CB LEU A 123      11.574  20.966  23.972  1.00  1.00            
ATOM    924   CG LEU A 123      12.839  20.169  24.407  1.00  1.00            
ATOM    925  CD1 LEU A 123      14.163  20.668  23.804  1.00  1.00            
ATOM    926  CD2 LEU A 123      12.901  20.036  25.935  1.00  1.00            
ATOM    927    C LEU A 123      12.484  23.032  23.025  1.00  1.00            
ATOM    928    O LEU A 123      12.830  22.306  22.099  1.00  1.00            
ATOM    929    N ALA A 124      12.790  24.344  23.019  1.00  1.00            
ATOM    930   CA ALA A 124      13.686  24.990  22.078  1.00  1.00            
ATOM    931   CB ALA A 124      12.982  25.898  21.058  1.00  1.00            
ATOM    932    C ALA A 124      14.429  25.893  23.031  1.00  1.00            
ATOM    933    O ALA A 124      14.275  25.739  24.242  1.00  1.00            
ATOM    934    N TYR A 125      15.258  26.843  22.562  1.00  1.00            
ATOM    935   CA TYR A 125      16.006  27.617  23.517  1.00  1.00            
ATOM    936   CB TYR A 125      17.471  27.804  23.050  1.00  1.00            
ATOM    937   CG TYR A 125      18.280  28.563  24.048  1.00  1.00            
ATOM    938  CD1 TYR A 125      18.806  27.917  25.143  1.00  1.00            
ATOM    939  CD2 TYR A 125      18.527  29.907  23.889  1.00  1.00            
ATOM    940  CE1 TYR A 125      19.566  28.594  26.069  1.00  1.00            
ATOM    941  CE2 TYR A 125      19.287  30.589  24.813  1.00  1.00            
ATOM    942   CZ TYR A 125      19.807  29.936  25.905  1.00  1.00            
ATOM    943   OH TYR A 125      20.586  30.640  26.848  1.00  1.00            
ATOM    944    C TYR A 125      15.393  28.974  23.657  1.00  1.00            
ATOM    945    O TYR A 125      15.097  29.646  22.669  1.00  1.00            
ATOM    946    N PRO A 126      15.175  29.353  24.897  2.00  1.00            
ATOM    947   CA PRO A 126      14.590  30.628  25.219  2.00  1.00            
ATOM    948   CD PRO A 126      15.972  28.832  25.992  2.00  1.00            
ATOM    949   CB PRO A 126      14.722  30.774  26.731  2.00  1.00            
ATOM    950   CG PRO A 126      15.984  29.951  27.048  2.00  1.00            
ATOM    951    C PRO A 126      15.397  31.658  24.497  2.00  1.00            
ATOM    952    O PRO A 126      16.596  31.787  24.745  2.00  1.00            
ATOM    953    N SER A 127      14.714  32.403  23.620  2.00  1.00            
ATOM    954   CA SER A 127      15.257  33.385  22.736  2.00  1.00            
ATOM    955   CB SER A 127      16.232  32.797  21.700  2.00  1.00            
ATOM    956   OG SER A 127      17.372  32.236  22.331  2.00  1.00            
ATOM    957    C SER A 127      14.037  33.705  21.949  2.00  1.00            
ATOM    958    O SER A 127      13.549  34.833  21.878  2.00  1.00            
ATOM    959    N ILE A 128      13.541  32.606  21.355  2.00  1.00            
ATOM    960   CA ILE A 128      12.400  32.425  20.519  2.00  1.00            
ATOM    961   CB ILE A 128      12.233  30.982  20.156  2.00  1.00            
ATOM    962  CG1 ILE A 128      13.480  30.446  19.437  2.00  1.00            
ATOM    963  CG2 ILE A 128      10.926  30.842  19.359  2.00  1.00            
ATOM    964  CD1 ILE A 128      13.523  28.921  19.385  2.00  1.00            
ATOM    965    C ILE A 128      11.181  32.743  21.307  2.00  1.00            
ATOM    966    O ILE A 128      10.240  33.336  20.779  2.00  1.00            
ATOM    967    N SER A 129      11.200  32.337  22.593  1.00  1.00            
ATOM    968   CA SER A 129      10.076  32.391  23.480  1.00  1.00            
ATOM    969   CB SER A 129      10.463  32.213  24.959  1.00  1.00            
ATOM    970   OG SER A 129      11.285  33.291  25.382  1.00  1.00            
ATOM    971    C SER A 129       9.366  33.691  23.330  1.00  1.00            
ATOM    972    O SER A 129       9.970  34.762  23.346  1.00  1.00            
ATOM    973    N ALA A 130       8.033  33.602  23.153  2.00  1.00            
ATOM    974   CA ALA A 130       7.289  34.771  22.805  2.00  1.00            
ATOM    975   CB ALA A 130       5.808  34.475  22.512  2.00  1.00            
ATOM    976    C ALA A 130       7.318  35.840  23.854  2.00  1.00            
ATOM    977    O ALA A 130       7.750  36.960  23.584  2.00  1.00            
ATOM    978    N SER A 131       6.877  35.527  25.085  2.00  1.00            
ATOM    979   CA SER A 131       6.824  36.517  26.129  2.00  1.00            
ATOM    980   CB SER A 131       5.772  36.192  27.206  2.00  1.00            
ATOM    981   OG SER A 131       4.478  36.127  26.623  2.00  1.00            
ATOM    982    C SER A 131       8.146  36.577  26.799  2.00  1.00            
ATOM    983    O SER A 131       8.385  37.449  27.634  2.00  1.00            
ATOM    984    N GLY A 132       9.057  35.654  26.448  2.00  1.00            
ATOM    985   CA GLY A 132      10.240  35.594  27.242  2.00  1.00            
ATOM    986    C GLY A 132       9.747  34.897  28.462  2.00  1.00            
ATOM    987    O GLY A 132      10.192  35.144  29.581  2.00  1.00            
ATOM    988    N ALA A 133       8.766  34.004  28.234  1.00  1.00            
ATOM    989   CA ALA A 133       8.057  33.385  29.307  1.00  1.00            
ATOM    990   CB ALA A 133       6.903  32.490  28.817  1.00  1.00            
ATOM    991    C ALA A 133       8.921  32.543  30.194  1.00  1.00            
ATOM    992    O ALA A 133       8.940  32.764  31.404  1.00  1.00            
ATOM    993    N THR A 134       9.657  31.582  29.599  1.00  1.00            
ATOM    994   CA THR A 134      10.530  30.614  30.223  1.00  1.00            
ATOM    995   CB THR A 134      10.722  30.729  31.714  1.00  1.00            
ATOM    996  OG1 THR A 134      11.830  29.944  32.122  1.00  1.00            
ATOM    997  CG2 THR A 134       9.450  30.278  32.452  1.00  1.00            
ATOM    998    C THR A 134       9.920  29.291  29.859  1.00  1.00            
ATOM    999    O THR A 134       8.743  29.039  30.118  1.00  1.00            
ATOM   1000    N PRO A 135      10.683  28.449  29.226  1.00  1.00            
ATOM   1001   CA PRO A 135      10.154  27.160  28.850  1.00  1.00            
ATOM   1002   CD PRO A 135      11.597  28.968  28.226  1.00  1.00            
ATOM   1003   CB PRO A 135      10.847  26.781  27.533  1.00  1.00            
ATOM   1004   CG PRO A 135      12.049  27.734  27.436  1.00  1.00            
ATOM   1005    C PRO A 135      10.201  26.106  29.891  1.00  1.00            
ATOM   1006    O PRO A 135      10.896  26.276  30.890  1.00  1.00            
ATOM   1007    N VAL A 136       9.455  25.003  29.675  2.00  1.00            
ATOM   1008   CA VAL A 136       9.485  23.950  30.637  2.00  1.00            
ATOM   1009   CB VAL A 136       8.249  23.101  30.646  2.00  1.00            
ATOM   1010  CG1 VAL A 136       8.438  21.979  31.683  2.00  1.00            
ATOM   1011  CG2 VAL A 136       7.027  23.998  30.895  2.00  1.00            
ATOM   1012    C VAL A 136      10.610  23.043  30.265  2.00  1.00            
ATOM   1013    O VAL A 136      10.407  21.959  29.721  2.00  1.00            
ATOM   1014    N PHE A 137      11.841  23.493  30.549  2.00  1.00            
ATOM   1015   CA PHE A 137      13.030  22.713  30.384  2.00  1.00            
ATOM   1016   CB PHE A 137      13.517  22.509  28.925  2.00  1.00            
ATOM   1017   CG PHE A 137      14.257  23.679  28.376  2.00  1.00            
ATOM   1018  CD1 PHE A 137      15.618  23.764  28.558  2.00  1.00            
ATOM   1019  CD2 PHE A 137      13.616  24.685  27.693  2.00  1.00            
ATOM   1020  CE1 PHE A 137      16.336  24.829  28.064  2.00  1.00            
ATOM   1021  CE2 PHE A 137      14.330  25.753  27.196  2.00  1.00            
ATOM   1022   CZ PHE A 137      15.691  25.827  27.377  2.00  1.00            
ATOM   1023    C PHE A 137      14.003  23.551  31.155  2.00  1.00            
ATOM   1024    O PHE A 137      14.769  23.053  31.979  2.00  1.00            
ATOM   1025    N ASP A 138      13.963  24.877  30.889  2.00  1.00            
ATOM   1026   CA ASP A 138      14.738  25.862  31.578  2.00  1.00            
ATOM   1027   CB ASP A 138      14.650  27.259  30.952  2.00  1.00            
ATOM   1028   CG ASP A 138      15.741  28.091  31.605  2.00  1.00            
ATOM   1029  OD1 ASP A 138      15.505  28.599  32.733  2.00  1.00            
ATOM   1030  OD2 ASP A 138      16.826  28.227  30.982  2.00  1.00            
ATOM   1031    C ASP A 138      14.198  25.927  32.956  2.00  1.00            
ATOM   1032    O ASP A 138      14.927  26.076  33.935  2.00  1.00            
ATOM   1033    N ASN A 139      12.869  25.790  33.041  2.00  1.00            
ATOM   1034   CA ASN A 139      12.195  25.842  34.291  2.00  1.00            
ATOM   1035   CB ASN A 139      10.678  25.650  34.108  2.00  1.00            
ATOM   1036   CG ASN A 139       9.958  26.044  35.385  2.00  1.00            
ATOM   1037  OD1 ASN A 139       9.081  25.324  35.861  2.00  1.00            
ATOM   1038  ND2 ASN A 139      10.319  27.228  35.948  2.00  1.00            
ATOM   1039    C ASN A 139      12.733  24.700  35.096  2.00  1.00            
ATOM   1040    O ASN A 139      13.015  24.844  36.284  2.00  1.00            
ATOM   1041    N LEU A 140      12.924  23.531  34.452  2.00  1.00            
ATOM   1042   CA LEU A 140      13.440  22.405  35.175  2.00  1.00            
ATOM   1043   CB LEU A 140      13.652  21.153  34.307  2.00  1.00            
ATOM   1044   CG LEU A 140      12.362  20.541  33.737  2.00  1.00            
ATOM   1045  CD1 LEU A 140      12.673  19.249  32.969  2.00  1.00            
ATOM   1046  CD2 LEU A 140      11.297  20.346  34.827  2.00  1.00            
ATOM   1047    C LEU A 140      14.800  22.795  35.677  2.00  1.00            
ATOM   1048    O LEU A 140      15.123  22.573  36.844  2.00  1.00            
ATOM   1049    N TRP A 141      15.623  23.426  34.810  2.00  1.00            
ATOM   1050   CA TRP A 141      16.972  23.774  35.169  2.00  1.00            
ATOM   1051   CB TRP A 141      17.798  24.407  34.039  2.00  1.00            
ATOM   1052   CG TRP A 141      19.163  24.823  34.534  2.00  1.00            
ATOM   1053  CD2 TRP A 141      20.183  23.889  34.918  2.00  1.00            
ATOM   1054  CD1 TRP A 141      19.662  26.068  34.794  2.00  1.00            
ATOM   1055  NE1 TRP A 141      20.932  25.965  35.309  2.00  1.00            
ATOM   1056  CE2 TRP A 141      21.263  24.630  35.396  2.00  1.00            
ATOM   1057  CE3 TRP A 141      20.211  22.526  34.887  2.00  1.00            
ATOM   1058  CZ2 TRP A 141      22.393  24.013  35.851  2.00  1.00            
ATOM   1059  CZ3 TRP A 141      21.356  21.908  35.338  2.00  1.00            
ATOM   1060  CH2 TRP A 141      22.427  22.637  35.812  2.00  1.00            
ATOM   1061    C TRP A 141      16.986  24.748  36.308  2.00  1.00            
ATOM   1062    O TRP A 141      17.735  24.573  37.269  2.00  1.00            
ATOM   1063    N ASP A 142      16.141  25.792  36.248  2.00  1.00            
ATOM   1064   CA ASP A 142      16.197  26.821  37.246  2.00  1.00            
ATOM   1065   CB ASP A 142      15.164  27.935  37.005  2.00  1.00            
ATOM   1066   CG ASP A 142      15.606  28.701  35.766  2.00  1.00            
ATOM   1067  OD1 ASP A 142      16.781  28.511  35.350  2.00  1.00            
ATOM   1068  OD2 ASP A 142      14.785  29.484  35.220  2.00  1.00            
ATOM   1069    C ASP A 142      15.932  26.239  38.601  2.00  1.00            
ATOM   1070    O ASP A 142      16.673  26.494  39.550  2.00  1.00            
ATOM   1071    N GLN A 143      14.872  25.426  38.733  3.00  1.00            
ATOM   1072   CA GLN A 143      14.555  24.832  40.001  3.00  1.00            
ATOM   1073   CB GLN A 143      13.205  24.101  39.980  3.00  1.00            
ATOM   1074   CG GLN A 143      13.154  22.920  39.014  3.00  1.00            
ATOM   1075   CD GLN A 143      11.686  22.574  38.816  3.00  1.00            
ATOM   1076  OE1 GLN A 143      10.898  23.396  38.351  3.00  1.00            
ATOM   1077  NE2 GLN A 143      11.305  21.324  39.191  3.00  1.00            
ATOM   1078    C GLN A 143      15.643  23.859  40.341  3.00  1.00            
ATOM   1079    O GLN A 143      15.991  23.693  41.509  3.00  1.00            
ATOM   1080    N GLY A 144      16.227  23.195  39.321  3.00  1.00            
ATOM   1081   CA GLY A 144      17.274  22.248  39.589  3.00  1.00            
ATOM   1082    C GLY A 144      16.697  20.867  39.650  3.00  1.00            
ATOM   1083    O GLY A 144      17.321  19.956  40.191  3.00  1.00            
ATOM   1084    N LEU A 145      15.485  20.674  39.089  1.00  1.00            
ATOM   1085   CA LEU A 145      14.827  19.397  39.150  1.00  1.00            
ATOM   1086   CB LEU A 145      13.403  19.435  38.551  1.00  1.00            
ATOM   1087   CG LEU A 145      12.587  18.124  38.651  1.00  1.00            
ATOM   1088  CD1 LEU A 145      13.105  17.026  37.707  1.00  1.00            
ATOM   1089  CD2 LEU A 145      12.474  17.651  40.109  1.00  1.00            
ATOM   1090    C LEU A 145      15.630  18.352  38.417  1.00  1.00            
ATOM   1091    O LEU A 145      15.863  17.274  38.959  1.00  1.00            
ATOM   1092    N VAL A 146      16.099  18.632  37.178  1.00  1.00            
ATOM   1093   CA VAL A 146      16.792  17.613  36.424  1.00  1.00            
ATOM   1094   CB VAL A 146      16.628  17.763  34.936  1.00  1.00            
ATOM   1095  CG1 VAL A 146      15.136  17.591  34.596  1.00  1.00            
ATOM   1096  CG2 VAL A 146      17.202  19.124  34.508  1.00  1.00            
ATOM   1097    C VAL A 146      18.256  17.642  36.750  1.00  1.00            
ATOM   1098    O VAL A 146      18.843  18.710  36.916  1.00  1.00            
ATOM   1099    N SER A 147      18.882  16.448  36.886  1.00  1.00            
ATOM   1100   CA SER A 147      20.283  16.371  37.214  1.00  1.00            
ATOM   1101   CB SER A 147      20.774  14.929  37.429  1.00  1.00            
ATOM   1102   OG SER A 147      20.122  14.356  38.555  1.00  1.00            
ATOM   1103    C SER A 147      21.086  16.992  36.110  1.00  1.00            
ATOM   1104    O SER A 147      21.621  18.088  36.266  1.00  1.00            
ATOM   1105    N GLN A 148      21.160  16.322  34.940  1.00  1.00            
ATOM   1106   CA GLN A 148      21.931  16.843  33.843  1.00  1.00            
ATOM   1107   CB GLN A 148      22.563  15.751  32.965  1.00  1.00            
ATOM   1108   CG GLN A 148      21.552  14.831  32.282  1.00  1.00            
ATOM   1109   CD GLN A 148      22.350  13.795  31.505  1.00  1.00            
ATOM   1110  OE1 GLN A 148      23.567  13.908  31.369  1.00  1.00            
ATOM   1111  NE2 GLN A 148      21.650  12.752  30.983  1.00  1.00            
ATOM   1112    C GLN A 148      21.006  17.651  33.016  1.00  1.00            
ATOM   1113    O GLN A 148      19.876  17.247  32.747  1.00  1.00            
ATOM   1114    N ASP A 149      21.462  18.850  32.619  1.00  1.00            
ATOM   1115   CA ASP A 149      20.620  19.637  31.788  1.00  1.00            
ATOM   1116   CB ASP A 149      20.892  21.155  31.841  1.00  1.00            
ATOM   1117   CG ASP A 149      22.352  21.461  31.544  1.00  1.00            
ATOM   1118  OD1 ASP A 149      23.206  20.539  31.636  1.00  1.00            
ATOM   1119  OD2 ASP A 149      22.634  22.652  31.245  1.00  1.00            
ATOM   1120    C ASP A 149      20.757  19.099  30.410  1.00  1.00            
ATOM   1121    O ASP A 149      21.482  19.629  29.570  1.00  1.00            
ATOM   1122    N LEU A 150      20.036  17.989  30.175  4.00  1.00            
ATOM   1123   CA LEU A 150      20.100  17.253  28.952  4.00  1.00            
ATOM   1124   CB LEU A 150      20.921  15.969  29.139  4.00  1.00            
ATOM   1125   CG LEU A 150      21.058  15.096  27.888  4.00  1.00            
ATOM   1126  CD1 LEU A 150      22.006  15.766  26.890  4.00  1.00            
ATOM   1127  CD2 LEU A 150      21.458  13.653  28.245  4.00  1.00            
ATOM   1128    C LEU A 150      18.723  16.777  28.660  4.00  1.00            
ATOM   1129    O LEU A 150      17.864  16.719  29.538  4.00  1.00            
ATOM   1130    N PHE A 151      18.482  16.442  27.386  4.00  1.00            
ATOM   1131   CA PHE A 151      17.247  15.850  27.006  4.00  1.00            
ATOM   1132   CB PHE A 151      16.201  16.818  26.431  4.00  1.00            
ATOM   1133   CG PHE A 151      15.727  17.656  27.566  4.00  1.00            
ATOM   1134  CD1 PHE A 151      14.942  17.084  28.538  4.00  1.00            
ATOM   1135  CD2 PHE A 151      16.084  18.980  27.687  4.00  1.00            
ATOM   1136  CE1 PHE A 151      14.491  17.819  29.606  4.00  1.00            
ATOM   1137  CE2 PHE A 151      15.633  19.722  28.755  4.00  1.00            
ATOM   1138   CZ PHE A 151      14.834  19.145  29.714  4.00  1.00            
ATOM   1139    C PHE A 151      17.564  14.848  25.964  4.00  1.00            
ATOM   1140    O PHE A 151      18.620  14.889  25.335  4.00  1.00            
ATOM   1141    N SER A 152      16.649  13.887  25.780  4.00  1.00            
ATOM   1142   CA SER A 152      16.895  12.872  24.813  4.00  1.00            
ATOM   1143   CB SER A 152      17.374  11.574  25.474  4.00  1.00            
ATOM   1144   OG SER A 152      17.556  10.568  24.495  4.00  1.00            
ATOM   1145    C SER A 152      15.581  12.576  24.140  4.00  1.00            
ATOM   1146    O SER A 152      14.556  12.506  24.814  4.00  1.00            
ATOM   1147    N VAL A 153      15.552  12.410  22.793  4.00  1.00            
ATOM   1148   CA VAL A 153      14.288  12.055  22.200  4.00  1.00            
ATOM   1149   CB VAL A 153      13.611  13.113  21.365  4.00  1.00            
ATOM   1150  CG1 VAL A 153      13.383  14.356  22.241  4.00  1.00            
ATOM   1151  CG2 VAL A 153      14.384  13.345  20.064  4.00  1.00            
ATOM   1152    C VAL A 153      14.460  10.834  21.369  4.00  1.00            
ATOM   1153    O VAL A 153      15.414  10.709  20.603  4.00  1.00            
ATOM   1154    N TYR A 154      13.518   9.890  21.551  4.00  1.00            
ATOM   1155   CA TYR A 154      13.447   8.641  20.850  4.00  1.00            
ATOM   1156   CB TYR A 154      13.581   7.441  21.804  4.00  1.00            
ATOM   1157   CG TYR A 154      13.096   6.229  21.094  4.00  1.00            
ATOM   1158  CD1 TYR A 154      13.847   5.645  20.101  4.00  1.00            
ATOM   1159  CD2 TYR A 154      11.887   5.671  21.440  4.00  1.00            
ATOM   1160  CE1 TYR A 154      13.391   4.523  19.451  4.00  1.00            
ATOM   1161  CE2 TYR A 154      11.427   4.549  20.795  4.00  1.00            
ATOM   1162   CZ TYR A 154      12.180   3.976  19.799  4.00  1.00            
ATOM   1163   OH TYR A 154      11.708   2.825  19.135  4.00  1.00            
ATOM   1164    C TYR A 154      12.097   8.601  20.253  4.00  1.00            
ATOM   1165    O TYR A 154      11.099   8.848  20.926  4.00  1.00            
ATOM   1166    N LEU A 155      12.046   8.313  18.950  1.00  1.00            
ATOM   1167   CA LEU A 155      10.798   8.240  18.274  1.00  1.00            
ATOM   1168   CB LEU A 155      10.757   9.142  17.029  1.00  1.00            
ATOM   1169   CG LEU A 155       9.517   8.935  16.146  1.00  1.00            
ATOM   1170  CD1 LEU A 155       8.220   9.135  16.943  1.00  1.00            
ATOM   1171  CD2 LEU A 155       9.594   9.817  14.888  1.00  1.00            
ATOM   1172    C LEU A 155      10.653   6.837  17.827  1.00  1.00            
ATOM   1173    O LEU A 155      11.642   6.142  17.603  1.00  1.00            
ATOM   1174    N SER A 156       9.401   6.373  17.714  1.00  1.00            
ATOM   1175   CA SER A 156       9.237   5.024  17.300  1.00  1.00            
ATOM   1176   CB SER A 156       8.239   4.214  18.152  1.00  1.00            
ATOM   1177   OG SER A 156       6.921   4.716  17.983  1.00  1.00            
ATOM   1178    C SER A 156       8.735   5.001  15.904  1.00  1.00            
ATOM   1179    O SER A 156       8.381   6.025  15.322  1.00  1.00            
ATOM   1180    N SER A 157       8.723   3.790  15.328  1.00  1.00            
ATOM   1181   CA SER A 157       8.272   3.612  13.989  1.00  1.00            
ATOM   1182   CB SER A 157       9.361   3.049  13.063  1.00  1.00            
ATOM   1183   OG SER A 157       9.763   1.765  13.518  1.00  1.00            
ATOM   1184    C SER A 157       7.179   2.589  14.046  1.00  1.00            
ATOM   1185    O SER A 157       6.949   1.961  15.078  1.00  1.00            
ATOM   1186    N ASN A 158       6.463   2.415  12.921  3.00  1.00            
ATOM   1187   CA ASN A 158       5.424   1.432  12.818  3.00  1.00            
ATOM   1188   CB ASN A 158       5.922  -0.004  13.106  3.00  1.00            
ATOM   1189   CG ASN A 158       4.885  -1.015  12.618  3.00  1.00            
ATOM   1190  OD1 ASN A 158       3.845  -0.643  12.075  3.00  1.00            
ATOM   1191  ND2 ASN A 158       5.165  -2.330  12.821  3.00  1.00            
ATOM   1192    C ASN A 158       4.298   1.725  13.770  3.00  1.00            
ATOM   1193    O ASN A 158       3.613   0.808  14.218  3.00  1.00            
ATOM   1194    N ASP A 159       4.060   3.015  14.086  3.00  1.00            
ATOM   1195   CA ASP A 159       2.971   3.397  14.947  3.00  1.00            
ATOM   1196   CB ASP A 159       1.588   3.145  14.319  3.00  1.00            
ATOM   1197   CG ASP A 159       0.536   3.856  15.159  3.00  1.00            
ATOM   1198  OD1 ASP A 159       0.896   4.383  16.246  3.00  1.00            
ATOM   1199  OD2 ASP A 159      -0.644   3.886  14.717  3.00  1.00            
ATOM   1200    C ASP A 159       3.081   2.606  16.210  3.00  1.00            
ATOM   1201    O ASP A 159       2.080   2.199  16.797  3.00  1.00            
ATOM   1202    N ASP A 160       4.328   2.371  16.651  1.00  1.00            
ATOM   1203   CA ASP A 160       4.603   1.636  17.850  1.00  1.00            
ATOM   1204   CB ASP A 160       6.053   1.130  17.864  1.00  1.00            
ATOM   1205   CG ASP A 160       6.254   0.177  19.026  1.00  1.00            
ATOM   1206  OD1 ASP A 160       5.238  -0.280  19.612  1.00  1.00            
ATOM   1207  OD2 ASP A 160       7.441  -0.105  19.342  1.00  1.00            
ATOM   1208    C ASP A 160       4.453   2.608  18.988  1.00  1.00            
ATOM   1209    O ASP A 160       4.416   3.821  18.779  1.00  1.00            
ATOM   1210    N SER A 161       4.306   2.091  20.225  1.00  1.00            
ATOM   1211   CA SER A 161       4.287   2.933  21.389  1.00  1.00            
ATOM   1212   CB SER A 161       3.340   2.437  22.498  1.00  1.00            
ATOM   1213   OG SER A 161       3.326   3.351  23.585  1.00  1.00            
ATOM   1214    C SER A 161       5.698   2.872  21.892  1.00  1.00            
ATOM   1215    O SER A 161       6.476   2.042  21.421  1.00  1.00            
ATOM   1216    N GLY A 162       6.089   3.718  22.864  1.00  1.00            
ATOM   1217   CA GLY A 162       7.454   3.598  23.297  1.00  1.00            
ATOM   1218    C GLY A 162       8.243   4.849  23.027  1.00  1.00            
ATOM   1219    O GLY A 162       9.367   4.979  23.508  1.00  1.00            
ATOM   1220    N SER A 163       7.705   5.812  22.258  4.00  1.00            
ATOM   1221   CA SER A 163       8.470   7.004  22.016  4.00  1.00            
ATOM   1222   CB SER A 163       7.799   7.934  20.986  4.00  1.00            
ATOM   1223   OG SER A 163       8.543   9.130  20.819  4.00  1.00            
ATOM   1224    C SER A 163       8.593   7.758  23.300  4.00  1.00            
ATOM   1225    O SER A 163       7.663   7.768  24.105  4.00  1.00            
ATOM   1226    N VAL A 164       9.753   8.416  23.540  4.00  1.00            
ATOM   1227   CA VAL A 164       9.838   9.084  24.805  4.00  1.00            
ATOM   1228   CB VAL A 164      10.462   8.266  25.900  4.00  1.00            
ATOM   1229  CG1 VAL A 164       9.610   7.009  26.139  4.00  1.00            
ATOM   1230  CG2 VAL A 164      11.928   7.988  25.537  4.00  1.00            
ATOM   1231    C VAL A 164      10.602  10.367  24.767  4.00  1.00            
ATOM   1232    O VAL A 164      11.457  10.592  23.911  4.00  1.00            
ATOM   1233    N VAL A 165      10.251  11.252  25.731  4.00  1.00            
ATOM   1234   CA VAL A 165      10.942  12.483  25.996  4.00  1.00            
ATOM   1235   CB VAL A 165      10.056  13.709  25.952  4.00  1.00            
ATOM   1236  CG1 VAL A 165       8.917  13.594  26.980  4.00  1.00            
ATOM   1237  CG2 VAL A 165      10.941  14.953  26.144  4.00  1.00            
ATOM   1238    C VAL A 165      11.530  12.302  27.364  4.00  1.00            
ATOM   1239    O VAL A 165      10.823  12.209  28.366  4.00  1.00            
ATOM   1240    N LEU A 166      12.872  12.219  27.430  4.00  1.00            
ATOM   1241   CA LEU A 166      13.547  11.994  28.676  4.00  1.00            
ATOM   1242   CB LEU A 166      14.817  11.145  28.510  4.00  1.00            
ATOM   1243   CG LEU A 166      14.590   9.783  27.832  4.00  1.00            
ATOM   1244  CD1 LEU A 166      15.911   9.007  27.710  4.00  1.00            
ATOM   1245  CD2 LEU A 166      13.491   8.971  28.533  4.00  1.00            
ATOM   1246    C LEU A 166      14.052  13.340  29.089  4.00  1.00            
ATOM   1247    O LEU A 166      14.468  14.138  28.251  4.00  1.00            
ATOM   1248    N LEU A 167      14.010  13.644  30.398  4.00  1.00            
ATOM   1249   CA LEU A 167      14.528  14.904  30.842  4.00  1.00            
ATOM   1250   CB LEU A 167      13.471  15.730  31.594  4.00  1.00            
ATOM   1251   CG LEU A 167      12.283  16.180  30.712  4.00  1.00            
ATOM   1252  CD1 LEU A 167      11.549  14.992  30.069  4.00  1.00            
ATOM   1253  CD2 LEU A 167      11.322  17.082  31.504  4.00  1.00            
ATOM   1254    C LEU A 167      15.657  14.577  31.781  4.00  1.00            
ATOM   1255    O LEU A 167      15.432  14.032  32.859  4.00  1.00            
ATOM   1256    N GLY A 168      16.913  14.884  31.384  3.00  1.00            
ATOM   1257   CA GLY A 168      18.052  14.679  32.246  3.00  1.00            
ATOM   1258    C GLY A 168      18.592  13.270  32.153  3.00  1.00            
ATOM   1259    O GLY A 168      19.413  12.897  32.988  3.00  1.00            
ATOM   1260    N GLY A 169      18.187  12.432  31.167  1.00  1.00            
ATOM   1261   CA GLY A 169      18.767  11.106  31.165  1.00  1.00            
ATOM   1262    C GLY A 169      18.884  10.583  29.769  1.00  1.00            
ATOM   1263    O GLY A 169      17.956  10.694  28.969  1.00  1.00            
ATOM   1264    N ILE A 170      20.061  10.001  29.450  1.00  1.00            
ATOM   1265   CA ILE A 170      20.325   9.509  28.131  1.00  1.00            
ATOM   1266   CB ILE A 170      21.793   9.259  27.890  1.00  1.00            
ATOM   1267  CG1 ILE A 170      22.360   8.184  28.839  1.00  1.00            
ATOM   1268  CG2 ILE A 170      22.512  10.616  27.983  1.00  1.00            
ATOM   1269  CD1 ILE A 170      22.335   8.563  30.321  1.00  1.00            
ATOM   1270    C ILE A 170      19.585   8.253  27.759  1.00  1.00            
ATOM   1271    O ILE A 170      18.868   8.260  26.761  1.00  1.00            
ATOM   1272    N ASP A 171      19.733   7.170  28.563  1.00  1.00            
ATOM   1273   CA ASP A 171      19.145   5.860  28.367  1.00  1.00            
ATOM   1274   CB ASP A 171      18.210   5.659  27.158  1.00  1.00            
ATOM   1275   CG ASP A 171      17.460   4.345  27.365  1.00  1.00            
ATOM   1276  OD1 ASP A 171      17.782   3.624  28.347  1.00  1.00            
ATOM   1277  OD2 ASP A 171      16.547   4.050  26.549  1.00  1.00            
ATOM   1278    C ASP A 171      20.233   4.841  28.216  1.00  1.00            
ATOM   1279    O ASP A 171      20.475   4.044  29.121  1.00  1.00            
ATOM   1280    N SER A 172      20.917   4.877  27.055  3.00  1.00            
ATOM   1281   CA SER A 172      21.943   3.967  26.617  3.00  1.00            
ATOM   1282   CB SER A 172      22.946   3.543  27.713  3.00  1.00            
ATOM   1283   OG SER A 172      22.419   2.484  28.499  3.00  1.00            
ATOM   1284    C SER A 172      21.277   2.717  26.134  3.00  1.00            
ATOM   1285    O SER A 172      21.879   1.919  25.419  3.00  1.00            
ATOM   1286    N SER A 173      19.996   2.516  26.490  3.00  1.00            
ATOM   1287   CA SER A 173      19.285   1.374  25.990  3.00  1.00            
ATOM   1288   CB SER A 173      17.920   1.209  26.675  3.00  1.00            
ATOM   1289   OG SER A 173      17.216   0.117  26.106  3.00  1.00            
ATOM   1290    C SER A 173      19.007   1.592  24.551  3.00  1.00            
ATOM   1291    O SER A 173      19.370   0.783  23.698  3.00  1.00            
ATOM   1292    N TYR A 174      18.356   2.730  24.248  1.00  1.00            
ATOM   1293   CA TYR A 174      18.095   2.998  22.874  1.00  1.00            
ATOM   1294   CB TYR A 174      16.791   3.753  22.568  1.00  1.00            
ATOM   1295   CG TYR A 174      15.676   2.778  22.700  1.00  1.00            
ATOM   1296  CD1 TYR A 174      15.343   1.973  21.635  1.00  1.00            
ATOM   1297  CD2 TYR A 174      14.977   2.656  23.879  1.00  1.00            
ATOM   1298  CE1 TYR A 174      14.318   1.064  21.742  1.00  1.00            
ATOM   1299  CE2 TYR A 174      13.949   1.750  23.989  1.00  1.00            
ATOM   1300   CZ TYR A 174      13.616   0.955  22.919  1.00  1.00            
ATOM   1301   OH TYR A 174      12.561   0.025  23.030  1.00  1.00            
ATOM   1302    C TYR A 174      19.230   3.822  22.420  1.00  1.00            
ATOM   1303    O TYR A 174      19.279   5.027  22.668  1.00  1.00            
ATOM   1304    N TYR A 175      20.177   3.154  21.731  4.00  1.00            
ATOM   1305   CA TYR A 175      21.376   3.838  21.393  4.00  1.00            
ATOM   1306   CB TYR A 175      21.948   4.456  22.680  4.00  1.00            
ATOM   1307   CG TYR A 175      23.202   5.216  22.493  4.00  1.00            
ATOM   1308  CD1 TYR A 175      23.155   6.498  22.003  4.00  1.00            
ATOM   1309  CD2 TYR A 175      24.406   4.657  22.850  4.00  1.00            
ATOM   1310  CE1 TYR A 175      24.312   7.218  21.851  4.00  1.00            
ATOM   1311  CE2 TYR A 175      25.566   5.374  22.700  4.00  1.00            
ATOM   1312   CZ TYR A 175      25.512   6.651  22.201  4.00  1.00            
ATOM   1313   OH TYR A 175      26.698   7.391  22.050  4.00  1.00            
ATOM   1314    C TYR A 175      22.350   2.792  20.933  4.00  1.00            
ATOM   1315    O TYR A 175      22.561   1.794  21.622  4.00  1.00            
ATOM   1316    N THR A 176      22.962   2.975  19.748  1.00  1.00            
ATOM   1317   CA THR A 176      23.934   2.022  19.293  1.00  1.00            
ATOM   1318   CB THR A 176      23.503   1.290  18.058  1.00  1.00            
ATOM   1319  OG1 THR A 176      24.405   0.229  17.778  1.00  1.00            
ATOM   1320  CG2 THR A 176      23.472   2.286  16.887  1.00  1.00            
ATOM   1321    C THR A 176      25.162   2.799  18.930  1.00  1.00            
ATOM   1322    O THR A 176      25.069   3.921  18.434  1.00  1.00            
ATOM   1323    N GLY A 177      26.352   2.231  19.204  1.00  1.00            
ATOM   1324   CA GLY A 177      27.583   2.868  18.824  1.00  1.00            
ATOM   1325    C GLY A 177      27.854   4.042  19.715  1.00  1.00            
ATOM   1326    O GLY A 177      27.257   4.199  20.780  1.00  1.00            
ATOM   1327    N SER A 178      28.799   4.900  19.273  1.00  1.00            
ATOM   1328   CA SER A 178      29.205   6.072  19.993  1.00  1.00            
ATOM   1329   CB SER A 178      30.663   6.476  19.700  1.00  1.00            
ATOM   1330   OG SER A 178      31.086   7.507  20.580  1.00  1.00            
ATOM   1331    C SER A 178      28.305   7.191  19.578  1.00  1.00            
ATOM   1332    O SER A 178      27.508   7.050  18.652  1.00  1.00            
ATOM   1333    N LEU A 179      28.415   8.339  20.274  1.00  1.00            
ATOM   1334   CA LEU A 179      27.569   9.473  20.029  1.00  1.00            
ATOM   1335   CB LEU A 179      27.310  10.305  21.299  1.00  1.00            
ATOM   1336   CG LEU A 179      26.405  11.532  21.080  1.00  1.00            
ATOM   1337  CD1 LEU A 179      24.966  11.107  20.764  1.00  1.00            
ATOM   1338  CD2 LEU A 179      26.487  12.515  22.260  1.00  1.00            
ATOM   1339    C LEU A 179      28.282  10.371  19.085  1.00  1.00            
ATOM   1340    O LEU A 179      29.511  10.392  19.038  1.00  1.00            
ATOM   1341    N ASN A 180      27.521  11.129  18.277  4.00  1.00            
ATOM   1342   CA ASN A 180      28.191  12.031  17.400  4.00  1.00            
ATOM   1343   CB ASN A 180      27.892  11.762  15.917  4.00  1.00            
ATOM   1344   CG ASN A 180      28.576  10.441  15.571  4.00  1.00            
ATOM   1345  OD1 ASN A 180      29.774  10.269  15.793  4.00  1.00            
ATOM   1346  ND2 ASN A 180      27.789   9.476  15.026  4.00  1.00            
ATOM   1347    C ASN A 180      27.783  13.425  17.766  4.00  1.00            
ATOM   1348    O ASN A 180      26.684  13.879  17.455  4.00  1.00            
ATOM   1349    N TRP A 181      28.709  14.132  18.438  4.00  1.00            
ATOM   1350   CA TRP A 181      28.565  15.473  18.930  4.00  1.00            
ATOM   1351   CB TRP A 181      29.837  15.847  19.719  4.00  1.00            
ATOM   1352   CG TRP A 181      30.062  17.292  20.089  4.00  1.00            
ATOM   1353  CD2 TRP A 181      30.908  18.170  19.330  4.00  1.00            
ATOM   1354  CD1 TRP A 181      29.606  18.013  21.151  4.00  1.00            
ATOM   1355  NE1 TRP A 181      30.113  19.291  21.101  4.00  1.00            
ATOM   1356  CE2 TRP A 181      30.917  19.399  19.985  4.00  1.00            
ATOM   1357  CE3 TRP A 181      31.625  17.964  18.184  4.00  1.00            
ATOM   1358  CZ2 TRP A 181      31.645  20.449  19.501  4.00  1.00            
ATOM   1359  CZ3 TRP A 181      32.352  19.027  17.693  4.00  1.00            
ATOM   1360  CH2 TRP A 181      32.360  20.245  18.341  4.00  1.00            
ATOM   1361    C TRP A 181      28.434  16.385  17.759  4.00  1.00            
ATOM   1362    O TRP A 181      29.174  16.268  16.784  4.00  1.00            
ATOM   1363    N VAL A 182      27.456  17.313  17.808  4.00  1.00            
ATOM   1364   CA VAL A 182      27.351  18.224  16.710  4.00  1.00            
ATOM   1365   CB VAL A 182      26.202  17.901  15.807  4.00  1.00            
ATOM   1366  CG1 VAL A 182      26.215  18.884  14.625  4.00  1.00            
ATOM   1367  CG2 VAL A 182      26.284  16.410  15.427  4.00  1.00            
ATOM   1368    C VAL A 182      27.123  19.567  17.327  4.00  1.00            
ATOM   1369    O VAL A 182      26.303  19.695  18.233  4.00  1.00            
ATOM   1370    N PRO A 183      27.830  20.580  16.902  4.00  1.00            
ATOM   1371   CA PRO A 183      27.592  21.863  17.503  4.00  1.00            
ATOM   1372   CD PRO A 183      29.224  20.408  16.531  4.00  1.00            
ATOM   1373   CB PRO A 183      28.819  22.714  17.188  4.00  1.00            
ATOM   1374   CG PRO A 183      29.942  21.673  17.036  4.00  1.00            
ATOM   1375    C PRO A 183      26.318  22.380  16.953  4.00  1.00            
ATOM   1376    O PRO A 183      25.981  22.032  15.823  4.00  1.00            
ATOM   1377    N VAL A 184      25.578  23.192  17.721  1.00  1.00            
ATOM   1378   CA VAL A 184      24.313  23.562  17.180  1.00  1.00            
ATOM   1379   CB VAL A 184      23.451  24.288  18.173  1.00  1.00            
ATOM   1380  CG1 VAL A 184      23.080  23.276  19.271  1.00  1.00            
ATOM   1381  CG2 VAL A 184      24.204  25.509  18.729  1.00  1.00            
ATOM   1382    C VAL A 184      24.461  24.354  15.923  1.00  1.00            
ATOM   1383    O VAL A 184      24.145  23.867  14.839  1.00  1.00            
ATOM   1384    N SER A 185      25.058  25.549  16.045  1.00  1.00            
ATOM   1385   CA SER A 185      25.150  26.545  15.020  1.00  1.00            
ATOM   1386   CB SER A 185      24.258  26.367  13.774  1.00  1.00            
ATOM   1387   OG SER A 185      24.481  27.422  12.849  1.00  1.00            
ATOM   1388    C SER A 185      24.634  27.727  15.765  1.00  1.00            
ATOM   1389    O SER A 185      25.019  27.945  16.913  1.00  1.00            
ATOM   1390    N VAL A 186      23.749  28.532  15.152  1.00  1.00            
ATOM   1391   CA VAL A 186      23.219  29.601  15.937  1.00  1.00            
ATOM   1392   CB VAL A 186      22.634  30.744  15.165  1.00  1.00            
ATOM   1393  CG1 VAL A 186      22.026  31.732  16.178  1.00  1.00            
ATOM   1394  CG2 VAL A 186      23.745  31.365  14.298  1.00  1.00            
ATOM   1395    C VAL A 186      22.183  29.027  16.830  1.00  1.00            
ATOM   1396    O VAL A 186      21.461  28.102  16.464  1.00  1.00            
ATOM   1397    N GLU A 187      22.125  29.562  18.058  4.00  1.00            
ATOM   1398   CA GLU A 187      21.191  29.091  19.027  4.00  1.00            
ATOM   1399   CB GLU A 187      21.499  29.593  20.450  4.00  1.00            
ATOM   1400   CG GLU A 187      22.835  29.106  21.020  4.00  1.00            
ATOM   1401   CD GLU A 187      22.977  29.682  22.425  4.00  1.00            
ATOM   1402  OE1 GLU A 187      22.271  29.179  23.340  4.00  1.00            
ATOM   1403  OE2 GLU A 187      23.784  30.633  22.602  4.00  1.00            
ATOM   1404    C GLU A 187      19.873  29.663  18.624  4.00  1.00            
ATOM   1405    O GLU A 187      19.801  30.577  17.804  4.00  1.00            
ATOM   1406    N GLY A 188      18.787  29.110  19.188  3.00  1.00            
ATOM   1407   CA GLY A 188      17.458  29.502  18.838  3.00  1.00            
ATOM   1408    C GLY A 188      16.746  28.194  18.810  3.00  1.00            
ATOM   1409    O GLY A 188      16.478  27.596  19.851  3.00  1.00            
ATOM   1410    N TYR A 189      16.387  27.745  17.598  3.00  1.00            
ATOM   1411   CA TYR A 189      15.925  26.407  17.411  3.00  1.00            
ATOM   1412   CB TYR A 189      14.936  26.250  16.239  3.00  1.00            
ATOM   1413   CG TYR A 189      15.135  27.380  15.283  3.00  1.00            
ATOM   1414  CD1 TYR A 189      16.143  27.406  14.345  3.00  1.00            
ATOM   1415  CD2 TYR A 189      14.284  28.458  15.353  3.00  1.00            
ATOM   1416  CE1 TYR A 189      16.285  28.478  13.490  3.00  1.00            
ATOM   1417  CE2 TYR A 189      14.416  29.531  14.504  3.00  1.00            
ATOM   1418   CZ TYR A 189      15.418  29.543  13.565  3.00  1.00            
ATOM   1419   OH TYR A 189      15.551  30.646  12.695  3.00  1.00            
ATOM   1420    C TYR A 189      17.150  25.623  17.196  3.00  1.00            
ATOM   1421    O TYR A 189      18.076  26.138  16.572  3.00  1.00            
ATOM   1422    N TRP A 190      17.211  24.402  17.774  4.00  1.00            
ATOM   1423   CA TRP A 190      18.425  23.672  17.614  4.00  1.00            
ATOM   1424   CB TRP A 190      18.501  22.296  18.285  4.00  1.00            
ATOM   1425   CG TRP A 190      18.800  22.439  19.747  4.00  1.00            
ATOM   1426  CD2 TRP A 190      17.806  22.569  20.768  4.00  1.00            
ATOM   1427  CD1 TRP A 190      20.012  22.505  20.369  4.00  1.00            
ATOM   1428  NE1 TRP A 190      19.836  22.679  21.718  4.00  1.00            
ATOM   1429  CE2 TRP A 190      18.483  22.719  21.978  4.00  1.00            
ATOM   1430  CE3 TRP A 190      16.443  22.570  20.697  4.00  1.00            
ATOM   1431  CZ2 TRP A 190      17.801  22.874  23.148  4.00  1.00            
ATOM   1432  CZ3 TRP A 190      15.758  22.721  21.880  4.00  1.00            
ATOM   1433  CH2 TRP A 190      16.426  22.870  23.077  4.00  1.00            
ATOM   1434    C TRP A 190      18.686  23.527  16.175  4.00  1.00            
ATOM   1435    O TRP A 190      18.003  22.818  15.439  4.00  1.00            
ATOM   1436    N GLN A 191      19.718  24.271  15.764  4.00  1.00            
ATOM   1437   CA GLN A 191      20.101  24.295  14.408  4.00  1.00            
ATOM   1438   CB GLN A 191      20.496  25.684  13.873  4.00  1.00            
ATOM   1439   CG GLN A 191      19.363  26.712  13.918  4.00  1.00            
ATOM   1440   CD GLN A 191      19.837  27.964  13.198  4.00  1.00            
ATOM   1441  OE1 GLN A 191      20.947  28.442  13.424  4.00  1.00            
ATOM   1442  NE2 GLN A 191      18.978  28.502  12.291  4.00  1.00            
ATOM   1443    C GLN A 191      21.311  23.445  14.348  4.00  1.00            
ATOM   1444    O GLN A 191      21.831  23.021  15.379  4.00  1.00            
ATOM   1445    N ILE A 192      21.719  23.111  13.114  4.00  1.00            
ATOM   1446   CA ILE A 192      22.902  22.358  12.856  4.00  1.00            
ATOM   1447   CB ILE A 192      22.660  20.882  12.723  4.00  1.00            
ATOM   1448  CG1 ILE A 192      23.987  20.118  12.575  4.00  1.00            
ATOM   1449  CG2 ILE A 192      21.676  20.670  11.560  4.00  1.00            
ATOM   1450  CD1 ILE A 192      23.835  18.604  12.719  4.00  1.00            
ATOM   1451    C ILE A 192      23.377  22.832  11.517  4.00  1.00            
ATOM   1452    O ILE A 192      22.649  23.519  10.803  4.00  1.00            
ATOM   1453    N THR A 193      24.624  22.502  11.139  4.00  1.00            
ATOM   1454   CA THR A 193      25.088  22.913   9.845  4.00  1.00            
ATOM   1455   CB THR A 193      26.475  23.482   9.905  4.00  1.00            
ATOM   1456  OG1 THR A 193      26.510  24.579  10.806  4.00  1.00            
ATOM   1457  CG2 THR A 193      26.900  23.932   8.498  4.00  1.00            
ATOM   1458    C THR A 193      25.174  21.657   9.031  4.00  1.00            
ATOM   1459    O THR A 193      26.023  20.809   9.309  4.00  1.00            
ATOM   1460    N LEU A 194      24.308  21.481   8.005  4.00  1.00            
ATOM   1461   CA LEU A 194      24.417  20.252   7.262  4.00  1.00            
ATOM   1462   CB LEU A 194      23.095  19.493   7.008  4.00  1.00            
ATOM   1463   CG LEU A 194      22.005  20.235   6.220  4.00  1.00            
ATOM   1464  CD1 LEU A 194      21.610  21.549   6.911  4.00  1.00            
ATOM   1465  CD2 LEU A 194      22.369  20.374   4.738  4.00  1.00            
ATOM   1466    C LEU A 194      25.163  20.514   5.988  4.00  1.00            
ATOM   1467    O LEU A 194      24.839  21.432   5.237  4.00  1.00            
ATOM   1468    N ASP A 195      26.246  19.737   5.756  4.00  1.00            
ATOM   1469   CA ASP A 195      27.082  19.922   4.601  4.00  1.00            
ATOM   1470   CB ASP A 195      28.401  19.131   4.671  4.00  1.00            
ATOM   1471   CG ASP A 195      29.254  19.435   3.444  4.00  1.00            
ATOM   1472  OD1 ASP A 195      28.911  20.376   2.679  4.00  1.00            
ATOM   1473  OD2 ASP A 195      30.271  18.715   3.258  4.00  1.00            
ATOM   1474    C ASP A 195      26.377  19.566   3.339  4.00  1.00            
ATOM   1475    O ASP A 195      26.342  20.364   2.403  4.00  1.00            
ATOM   1476    N SER A 196      25.771  18.368   3.268  4.00  1.00            
ATOM   1477   CA SER A 196      25.190  18.064   2.000  4.00  1.00            
ATOM   1478   CB SER A 196      26.222  17.981   0.865  4.00  1.00            
ATOM   1479   OG SER A 196      27.163  16.954   1.136  4.00  1.00            
ATOM   1480    C SER A 196      24.460  16.759   2.042  4.00  1.00            
ATOM   1481    O SER A 196      24.561  15.987   2.995  4.00  1.00            
ATOM   1482    N ILE A 197      23.686  16.506   0.969  4.00  1.00            
ATOM   1483   CA ILE A 197      22.950  15.290   0.774  4.00  1.00            
ATOM   1484   CB ILE A 197      21.533  15.496   0.330  4.00  1.00            
ATOM   1485  CG1 ILE A 197      20.693  16.169   1.420  4.00  1.00            
ATOM   1486  CG2 ILE A 197      20.977  14.143  -0.140  4.00  1.00            
ATOM   1487  CD1 ILE A 197      19.312  16.571   0.910  4.00  1.00            
ATOM   1488    C ILE A 197      23.623  14.639  -0.382  4.00  1.00            
ATOM   1489    O ILE A 197      23.995  15.308  -1.345  4.00  1.00            
ATOM   1490    N THR A 198      23.827  13.313  -0.313  4.00  1.00            
ATOM   1491   CA THR A 198      24.511  12.705  -1.407  4.00  1.00            
ATOM   1492   CB THR A 198      25.877  12.217  -1.033  4.00  1.00            
ATOM   1493  OG1 THR A 198      25.778  11.177  -0.071  4.00  1.00            
ATOM   1494  CG2 THR A 198      26.662  13.402  -0.443  4.00  1.00            
ATOM   1495    C THR A 198      23.727  11.510  -1.865  4.00  1.00            
ATOM   1496    O THR A 198      22.973  10.917  -1.096  4.00  1.00            
ATOM   1497    N MET A 199      23.887  11.143  -3.155  4.00  1.00            
ATOM   1498   CA MET A 199      23.274   9.966  -3.709  4.00  1.00            
ATOM   1499   CB MET A 199      22.469  10.178  -5.011  4.00  1.00            
ATOM   1500   CG MET A 199      21.886   8.877  -5.588  4.00  1.00            
ATOM   1501   SD MET A 199      20.845   7.901  -4.455  4.00  1.00            
ATOM   1502   CE MET A 199      19.427   9.030  -4.416  4.00  1.00            
ATOM   1503    C MET A 199      24.421   9.012  -3.917  4.00  1.00            
ATOM   1504    O MET A 199      25.154   8.732  -2.970  4.00  1.00            
ATOM   1505    N ASP A 200      24.627   8.471  -5.136  3.00  1.00            
ATOM   1506   CA ASP A 200      25.667   7.490  -5.284  3.00  1.00            
ATOM   1507   CB ASP A 200      25.361   6.451  -6.381  3.00  1.00            
ATOM   1508   CG ASP A 200      26.194   5.203  -6.115  3.00  1.00            
ATOM   1509  OD1 ASP A 200      27.220   5.319  -5.394  3.00  1.00            
ATOM   1510  OD2 ASP A 200      25.806   4.114  -6.617  3.00  1.00            
ATOM   1511    C ASP A 200      26.954   8.178  -5.623  3.00  1.00            
ATOM   1512    O ASP A 200      27.318   8.301  -6.791  3.00  1.00            
ATOM   1513    N GLY A 201      27.684   8.649  -4.592  3.00  1.00            
ATOM   1514   CA GLY A 201      28.954   9.275  -4.817  3.00  1.00            
ATOM   1515    C GLY A 201      28.687  10.559  -5.515  3.00  1.00            
ATOM   1516    O GLY A 201      29.561  11.119  -6.175  3.00  1.00            
ATOM   1517    N GLU A 202      27.448  11.055  -5.382  4.00  1.00            
ATOM   1518   CA GLU A 202      27.093  12.260  -6.054  4.00  1.00            
ATOM   1519   CB GLU A 202      26.126  11.992  -7.224  4.00  1.00            
ATOM   1520   CG GLU A 202      25.689  13.230  -8.005  4.00  1.00            
ATOM   1521   CD GLU A 202      24.313  13.632  -7.498  4.00  1.00            
ATOM   1522  OE1 GLU A 202      23.855  13.036  -6.488  4.00  1.00            
ATOM   1523  OE2 GLU A 202      23.697  14.536  -8.123  4.00  1.00            
ATOM   1524    C GLU A 202      26.437  13.149  -5.065  4.00  1.00            
ATOM   1525    O GLU A 202      25.794  12.682  -4.127  4.00  1.00            
ATOM   1526    N THR A 203      26.617  14.471  -5.234  4.00  1.00            
ATOM   1527   CA THR A 203      25.993  15.363  -4.311  4.00  1.00            
ATOM   1528   CB THR A 203      26.873  16.492  -3.855  4.00  1.00            
ATOM   1529  OG1 THR A 203      28.046  15.985  -3.238  4.00  1.00            
ATOM   1530  CG2 THR A 203      26.091  17.347  -2.843  4.00  1.00            
ATOM   1531    C THR A 203      24.839  15.982  -5.022  4.00  1.00            
ATOM   1532    O THR A 203      25.018  16.821  -5.904  4.00  1.00            
ATOM   1533    N ILE A 204      23.610  15.555  -4.673  4.00  1.00            
ATOM   1534   CA ILE A 204      22.464  16.167  -5.270  4.00  1.00            
ATOM   1535   CB ILE A 204      21.655  15.184  -6.091  4.00  1.00            
ATOM   1536  CG1 ILE A 204      20.516  15.885  -6.846  4.00  1.00            
ATOM   1537  CG2 ILE A 204      21.219  13.996  -5.214  4.00  1.00            
ATOM   1538  CD1 ILE A 204      19.949  15.046  -7.992  4.00  1.00            
ATOM   1539    C ILE A 204      21.660  16.753  -4.153  4.00  1.00            
ATOM   1540    O ILE A 204      20.950  16.046  -3.439  4.00  1.00            
ATOM   1541    N ALA A 205      21.760  18.088  -3.977  4.00  1.00            
ATOM   1542   CA ALA A 205      21.087  18.705  -2.873  4.00  1.00            
ATOM   1543   CB ALA A 205      21.238  17.968  -1.528  4.00  1.00            
ATOM   1544    C ALA A 205      21.692  20.056  -2.634  4.00  1.00            
ATOM   1545    O ALA A 205      21.961  20.820  -3.561  4.00  1.00            
ATOM   1546    N CYS A 206      21.910  20.359  -1.332  1.00  1.00            
ATOM   1547   CA CYS A 206      22.331  21.638  -0.836  1.00  1.00            
ATOM   1548   CB CYS A 206      22.564  21.626   0.682  1.00  1.00            
ATOM   1549   SG CYS A 206      21.010  21.347   1.582  1.00  1.00            
ATOM   1550    C CYS A 206      23.580  22.138  -1.499  1.00  1.00            
ATOM   1551    O CYS A 206      23.531  23.157  -2.185  1.00  1.00            
ATOM   1552    N SER A 207      24.711  21.415  -1.385  3.00  1.00            
ATOM   1553   CA SER A 207      25.955  21.908  -1.920  3.00  1.00            
ATOM   1554   CB SER A 207      25.888  22.285  -3.413  3.00  1.00            
ATOM   1555   OG SER A 207      25.624  21.134  -4.202  3.00  1.00            
ATOM   1556    C SER A 207      26.341  23.139  -1.152  3.00  1.00            
ATOM   1557    O SER A 207      25.539  24.045  -0.935  3.00  1.00            
ATOM   1558    N GLY A 208      27.603  23.180  -0.685  3.00  1.00            
ATOM   1559   CA GLY A 208      28.118  24.331   0.000  3.00  1.00            
ATOM   1560    C GLY A 208      27.711  24.251   1.434  3.00  1.00            
ATOM   1561    O GLY A 208      28.314  24.883   2.300  3.00  1.00            
ATOM   1562    N GLY A 209      26.664  23.463   1.726  1.00  1.00            
ATOM   1563   CA GLY A 209      26.251  23.329   3.089  1.00  1.00            
ATOM   1564    C GLY A 209      25.185  24.341   3.375  1.00  1.00            
ATOM   1565    O GLY A 209      25.284  25.493   2.958  1.00  1.00            
ATOM   1566    N CYS A 210      24.139  23.929   4.123  4.00  1.00            
ATOM   1567   CA CYS A 210      23.073  24.825   4.481  4.00  1.00            
ATOM   1568   CB CYS A 210      21.745  24.568   3.749  4.00  1.00            
ATOM   1569   SG CYS A 210      20.920  23.043   4.286  4.00  1.00            
ATOM   1570    C CYS A 210      22.827  24.627   5.938  4.00  1.00            
ATOM   1571    O CYS A 210      23.712  24.184   6.668  4.00  1.00            
ATOM   1572    N GLN A 211      21.614  24.972   6.409  4.00  1.00            
ATOM   1573   CA GLN A 211      21.331  24.836   7.807  4.00  1.00            
ATOM   1574   CB GLN A 211      20.921  26.166   8.461  4.00  1.00            
ATOM   1575   CG GLN A 211      22.050  27.194   8.536  4.00  1.00            
ATOM   1576   CD GLN A 211      22.891  26.852   9.755  4.00  1.00            
ATOM   1577  OE1 GLN A 211      24.118  26.803   9.688  4.00  1.00            
ATOM   1578  NE2 GLN A 211      22.209  26.613  10.907  4.00  1.00            
ATOM   1579    C GLN A 211      20.177  23.901   7.976  4.00  1.00            
ATOM   1580    O GLN A 211      19.350  23.752   7.077  4.00  1.00            
ATOM   1581    N ALA A 212      20.100  23.224   9.143  4.00  1.00            
ATOM   1582   CA ALA A 212      19.006  22.322   9.351  4.00  1.00            
ATOM   1583   CB ALA A 212      19.363  20.846   9.107  4.00  1.00            
ATOM   1584    C ALA A 212      18.529  22.436  10.743  4.00  1.00            
ATOM   1585    O ALA A 212      19.295  22.692  11.671  4.00  1.00            
ATOM   1586    N ILE A 213      17.211  22.251  10.907  4.00  1.00            
ATOM   1587   CA ILE A 213      16.663  22.296  12.217  4.00  1.00            
ATOM   1588   CB ILE A 213      15.502  23.229  12.365  4.00  1.00            
ATOM   1589  CG1 ILE A 213      15.940  24.656  12.024  4.00  1.00            
ATOM   1590  CG2 ILE A 213      14.921  23.051  13.780  4.00  1.00            
ATOM   1591  CD1 ILE A 213      17.156  25.098  12.827  4.00  1.00            
ATOM   1592    C ILE A 213      16.118  20.949  12.497  4.00  1.00            
ATOM   1593    O ILE A 213      15.270  20.447  11.761  4.00  1.00            
ATOM   1594    N VAL A 214      16.601  20.311  13.574  4.00  1.00            
ATOM   1595   CA VAL A 214      15.965  19.079  13.874  4.00  1.00            
ATOM   1596   CB VAL A 214      16.745  18.162  14.766  4.00  1.00            
ATOM   1597  CG1 VAL A 214      15.899  16.900  15.014  4.00  1.00            
ATOM   1598  CG2 VAL A 214      18.112  17.893  14.123  4.00  1.00            
ATOM   1599    C VAL A 214      14.779  19.503  14.655  4.00  1.00            
ATOM   1600    O VAL A 214      14.912  19.945  15.793  4.00  1.00            
ATOM   1601    N ASP A 215      13.592  19.403  14.039  1.00  1.00            
ATOM   1602   CA ASP A 215      12.373  19.834  14.649  1.00  1.00            
ATOM   1603   CB ASP A 215      11.628  20.794  13.696  1.00  1.00            
ATOM   1604   CG ASP A 215      10.361  21.347  14.319  1.00  1.00            
ATOM   1605  OD1 ASP A 215       9.881  20.768  15.326  1.00  1.00            
ATOM   1606  OD2 ASP A 215       9.851  22.366  13.781  1.00  1.00            
ATOM   1607    C ASP A 215      11.553  18.585  14.815  1.00  1.00            
ATOM   1608    O ASP A 215      11.103  18.000  13.831  1.00  1.00            
ATOM   1609    N THR A 216      11.343  18.145  16.074  3.00  1.00            
ATOM   1610   CA THR A 216      10.593  16.952  16.372  3.00  1.00            
ATOM   1611   CB THR A 216      10.528  16.656  17.838  3.00  1.00            
ATOM   1612  OG1 THR A 216       9.842  17.696  18.519  3.00  1.00            
ATOM   1613  CG2 THR A 216      11.968  16.533  18.366  3.00  1.00            
ATOM   1614    C THR A 216       9.207  17.200  15.880  3.00  1.00            
ATOM   1615    O THR A 216       8.516  16.292  15.424  3.00  1.00            
ATOM   1616    N GLY A 217       8.787  18.473  15.948  3.00  1.00            
ATOM   1617   CA GLY A 217       7.463  18.879  15.591  3.00  1.00            
ATOM   1618    C GLY A 217       7.163  18.545  14.156  3.00  1.00            
ATOM   1619    O GLY A 217       6.043  18.139  13.846  3.00  1.00            
ATOM   1620    N THR A 218       8.138  18.697  13.238  1.00  1.00            
ATOM   1621   CA THR A 218       7.846  18.517  11.839  1.00  1.00            
ATOM   1622   CB THR A 218       8.621  19.466  10.979  1.00  1.00            
ATOM   1623  OG1 THR A 218       8.315  19.264   9.606  1.00  1.00            
ATOM   1624  CG2 THR A 218      10.116  19.264  11.262  1.00  1.00            
ATOM   1625    C THR A 218       8.106  17.103  11.367  1.00  1.00            
ATOM   1626    O THR A 218       9.146  16.509  11.651  1.00  1.00            
ATOM   1627    N SER A 219       7.110  16.550  10.627  1.00  1.00            
ATOM   1628   CA SER A 219       7.005  15.209  10.090  1.00  1.00            
ATOM   1629   CB SER A 219       5.614  14.947   9.488  1.00  1.00            
ATOM   1630   OG SER A 219       4.613  15.051  10.491  1.00  1.00            
ATOM   1631    C SER A 219       7.990  14.879   9.005  1.00  1.00            
ATOM   1632    O SER A 219       8.796  13.962   9.155  1.00  1.00            
ATOM   1633    N LEU A 220       7.963  15.625   7.882  1.00  1.00            
ATOM   1634   CA LEU A 220       8.703  15.175   6.734  1.00  1.00            
ATOM   1635   CB LEU A 220       7.906  15.266   5.427  1.00  1.00            
ATOM   1636   CG LEU A 220       6.688  14.332   5.398  1.00  1.00            
ATOM   1637  CD1 LEU A 220       7.126  12.860   5.478  1.00  1.00            
ATOM   1638  CD2 LEU A 220       5.658  14.730   6.468  1.00  1.00            
ATOM   1639    C LEU A 220       9.941  15.979   6.530  1.00  1.00            
ATOM   1640    O LEU A 220      10.089  17.060   7.088  1.00  1.00            
ATOM   1641    N LEU A 221      10.875  15.436   5.717  4.00  1.00            
ATOM   1642   CA LEU A 221      12.101  16.116   5.402  4.00  1.00            
ATOM   1643   CB LEU A 221      12.993  15.306   4.452  4.00  1.00            
ATOM   1644   CG LEU A 221      13.119  13.830   4.862  4.00  1.00            
ATOM   1645  CD1 LEU A 221      14.227  13.111   4.077  4.00  1.00            
ATOM   1646  CD2 LEU A 221      13.214  13.680   6.384  4.00  1.00            
ATOM   1647    C LEU A 221      11.658  17.292   4.636  4.00  1.00            
ATOM   1648    O LEU A 221      10.934  17.165   3.651  4.00  1.00            
ATOM   1649    N THR A 222      12.070  18.487   5.060  4.00  1.00            
ATOM   1650   CA THR A 222      11.558  19.561   4.296  4.00  1.00            
ATOM   1651   CB THR A 222      10.576  20.406   5.049  4.00  1.00            
ATOM   1652  OG1 THR A 222       9.518  19.589   5.527  4.00  1.00            
ATOM   1653  CG2 THR A 222      10.005  21.474   4.099  4.00  1.00            
ATOM   1654    C THR A 222      12.704  20.406   3.893  4.00  1.00            
ATOM   1655    O THR A 222      13.776  20.351   4.491  4.00  1.00            
ATOM   1656    N GLY A 223      12.510  21.199   2.831  4.00  1.00            
ATOM   1657   CA GLY A 223      13.570  22.052   2.417  4.00  1.00            
ATOM   1658    C GLY A 223      13.028  22.884   1.303  4.00  1.00            
ATOM   1659    O GLY A 223      11.848  22.802   0.965  4.00  1.00            
ATOM   1660    N PRO A 224      13.870  23.686   0.722  1.00  1.00            
ATOM   1661   CA PRO A 224      13.502  24.556  -0.357  1.00  1.00            
ATOM   1662   CD PRO A 224      15.252  23.839   1.140  1.00  1.00            
ATOM   1663   CB PRO A 224      14.755  25.378  -0.669  1.00  1.00            
ATOM   1664   CG PRO A 224      15.913  24.579  -0.034  1.00  1.00            
ATOM   1665    C PRO A 224      13.000  23.738  -1.510  1.00  1.00            
ATOM   1666    O PRO A 224      13.502  22.639  -1.745  1.00  1.00            
ATOM   1667    N THR A 225      12.002  24.281  -2.232  2.00  1.00            
ATOM   1668   CA THR A 225      11.297  23.616  -3.286  2.00  1.00            
ATOM   1669   CB THR A 225      10.155  24.435  -3.802  2.00  1.00            
ATOM   1670  OG1 THR A 225       9.446  23.706  -4.792  2.00  1.00            
ATOM   1671  CG2 THR A 225      10.700  25.747  -4.390  2.00  1.00            
ATOM   1672    C THR A 225      12.168  23.287  -4.453  2.00  1.00            
ATOM   1673    O THR A 225      12.054  22.207  -5.027  2.00  1.00            
ATOM   1674    N SER A 226      13.056  24.201  -4.867  2.00  1.00            
ATOM   1675   CA SER A 226      13.803  23.884  -6.046  2.00  1.00            
ATOM   1676   CB SER A 226      14.735  25.024  -6.496  2.00  1.00            
ATOM   1677   OG SER A 226      13.967  26.129  -6.951  2.00  1.00            
ATOM   1678    C SER A 226      14.641  22.673  -5.816  2.00  1.00            
ATOM   1679    O SER A 226      14.644  21.748  -6.626  2.00  1.00            
ATOM   1680    N ALA A 227      15.378  22.648  -4.695  2.00  1.00            
ATOM   1681   CA ALA A 227      16.249  21.543  -4.440  2.00  1.00            
ATOM   1682   CB ALA A 227      17.091  21.723  -3.167  2.00  1.00            
ATOM   1683    C ALA A 227      15.451  20.301  -4.258  2.00  1.00            
ATOM   1684    O ALA A 227      15.777  19.246  -4.801  2.00  1.00            
ATOM   1685    N ILE A 228      14.352  20.424  -3.503  2.00  1.00            
ATOM   1686   CA ILE A 228      13.538  19.307  -3.132  2.00  1.00            
ATOM   1687   CB ILE A 228      12.441  19.711  -2.176  2.00  1.00            
ATOM   1688  CG1 ILE A 228      11.814  18.482  -1.503  2.00  1.00            
ATOM   1689  CG2 ILE A 228      11.427  20.593  -2.914  2.00  1.00            
ATOM   1690  CD1 ILE A 228      12.748  17.784  -0.515  2.00  1.00            
ATOM   1691    C ILE A 228      12.963  18.696  -4.365  2.00  1.00            
ATOM   1692    O ILE A 228      12.857  17.475  -4.460  2.00  1.00            
ATOM   1693    N ALA A 229      12.593  19.530  -5.353  2.00  1.00            
ATOM   1694   CA ALA A 229      12.000  19.008  -6.549  2.00  1.00            
ATOM   1695   CB ALA A 229      11.708  20.099  -7.597  2.00  1.00            
ATOM   1696    C ALA A 229      12.974  18.057  -7.146  2.00  1.00            
ATOM   1697    O ALA A 229      12.594  16.987  -7.616  2.00  1.00            
ATOM   1698    N ASN A 230      14.268  18.415  -7.131  2.00  1.00            
ATOM   1699   CA ASN A 230      15.244  17.568  -7.744  2.00  1.00            
ATOM   1700   CB ASN A 230      16.645  18.201  -7.820  2.00  1.00            
ATOM   1701   CG ASN A 230      16.640  19.268  -8.908  2.00  1.00            
ATOM   1702  OD1 ASN A 230      15.889  19.185  -9.878  2.00  1.00            
ATOM   1703  ND2 ASN A 230      17.516  20.296  -8.748  2.00  1.00            
ATOM   1704    C ASN A 230      15.387  16.252  -7.039  2.00  1.00            
ATOM   1705    O ASN A 230      15.423  15.213  -7.694  2.00  1.00            
ATOM   1706    N ILE A 231      15.460  16.244  -5.693  2.00  1.00            
ATOM   1707   CA ILE A 231      15.660  14.995  -5.009  2.00  1.00            
ATOM   1708   CB ILE A 231      15.844  15.120  -3.528  2.00  1.00            
ATOM   1709  CG1 ILE A 231      16.331  13.775  -2.964  2.00  1.00            
ATOM   1710  CG2 ILE A 231      14.536  15.638  -2.912  2.00  1.00            
ATOM   1711  CD1 ILE A 231      17.692  13.342  -3.511  2.00  1.00            
ATOM   1712    C ILE A 231      14.477  14.129  -5.311  2.00  1.00            
ATOM   1713    O ILE A 231      14.621  12.920  -5.488  2.00  1.00            
ATOM   1714    N GLN A 232      13.273  14.731  -5.400  2.00  1.00            
ATOM   1715   CA GLN A 232      12.088  13.970  -5.695  2.00  1.00            
ATOM   1716   CB GLN A 232      10.861  14.826  -6.033  2.00  1.00            
ATOM   1717   CG GLN A 232      10.316  15.743  -4.947  2.00  1.00            
ATOM   1718   CD GLN A 232       9.165  16.480  -5.618  2.00  1.00            
ATOM   1719  OE1 GLN A 232       8.589  15.993  -6.592  2.00  1.00            
ATOM   1720  NE2 GLN A 232       8.823  17.687  -5.096  2.00  1.00            
ATOM   1721    C GLN A 232      12.345  13.312  -6.998  2.00  1.00            
ATOM   1722    O GLN A 232      12.014  12.150  -7.225  2.00  1.00            
ATOM   1723    N SER A 233      12.960  14.077  -7.904  2.00  1.00            
ATOM   1724   CA SER A 233      13.168  13.570  -9.212  2.00  1.00            
ATOM   1725   CB SER A 233      13.946  14.554 -10.101  2.00  1.00            
ATOM   1726   OG SER A 233      13.218  15.763 -10.257  2.00  1.00            
ATOM   1727    C SER A 233      13.999  12.339  -9.110  2.00  1.00            
ATOM   1728    O SER A 233      13.701  11.335  -9.754  2.00  1.00            
ATOM   1729    N ASP A 234      15.062  12.368  -8.284  2.00  1.00            
ATOM   1730   CA ASP A 234      15.884  11.199  -8.252  2.00  1.00            
ATOM   1731   CB ASP A 234      17.164  11.295  -7.412  2.00  1.00            
ATOM   1732   CG ASP A 234      17.972  10.067  -7.819  2.00  1.00            
ATOM   1733  OD1 ASP A 234      17.714   9.548  -8.938  2.00  1.00            
ATOM   1734  OD2 ASP A 234      18.842   9.620  -7.027  2.00  1.00            
ATOM   1735    C ASP A 234      15.096  10.038  -7.713  2.00  1.00            
ATOM   1736    O ASP A 234      15.193   8.925  -8.226  2.00  1.00            
ATOM   1737    N ILE A 235      14.279  10.268  -6.668  2.00  1.00            
ATOM   1738   CA ILE A 235      13.547   9.201  -6.037  2.00  1.00            
ATOM   1739   CB ILE A 235      12.899   9.603  -4.733  2.00  1.00            
ATOM   1740  CG1 ILE A 235      11.846  10.709  -4.909  2.00  1.00            
ATOM   1741  CG2 ILE A 235      14.034   9.987  -3.767  2.00  1.00            
ATOM   1742  CD1 ILE A 235      11.024  10.982  -3.648  2.00  1.00            
ATOM   1743    C ILE A 235      12.549   8.608  -6.973  2.00  1.00            
ATOM   1744    O ILE A 235      12.339   7.396  -6.965  2.00  1.00            
ATOM   1745    N GLY A 236      11.907   9.432  -7.820  3.00  1.00            
ATOM   1746   CA GLY A 236      10.962   8.845  -8.724  3.00  1.00            
ATOM   1747    C GLY A 236       9.576   9.218  -8.320  3.00  1.00            
ATOM   1748    O GLY A 236       8.609   8.730  -8.903  3.00  1.00            
ATOM   1749    N ALA A 237       9.435  10.087  -7.304  1.00  1.00            
ATOM   1750   CA ALA A 237       8.118  10.503  -6.928  1.00  1.00            
ATOM   1751   CB ALA A 237       8.078  11.349  -5.645  1.00  1.00            
ATOM   1752    C ALA A 237       7.582  11.341  -8.029  1.00  1.00            
ATOM   1753    O ALA A 237       8.327  12.026  -8.728  1.00  1.00            
ATOM   1754    N SER A 238       6.256  11.273  -8.235  1.00  1.00            
ATOM   1755   CA SER A 238       5.665  12.095  -9.239  1.00  1.00            
ATOM   1756   CB SER A 238       5.354  11.333 -10.535  1.00  1.00            
ATOM   1757   OG SER A 238       6.566  10.851 -11.098  1.00  1.00            
ATOM   1758    C SER A 238       4.393  12.608  -8.665  1.00  1.00            
ATOM   1759    O SER A 238       3.675  11.889  -7.974  1.00  1.00            
ATOM   1760    N GLU A 239       4.095  13.892  -8.926  1.00  1.00            
ATOM   1761   CA GLU A 239       2.887  14.450  -8.411  1.00  1.00            
ATOM   1762   CB GLU A 239       2.837  15.975  -8.542  1.00  1.00            
ATOM   1763   CG GLU A 239       3.116  16.458  -9.961  1.00  1.00            
ATOM   1764   CD GLU A 239       3.505  17.922  -9.859  1.00  1.00            
ATOM   1765  OE1 GLU A 239       3.606  18.427  -8.709  1.00  1.00            
ATOM   1766  OE2 GLU A 239       3.714  18.552 -10.928  1.00  1.00            
ATOM   1767    C GLU A 239       1.776  13.819  -9.159  1.00  1.00            
ATOM   1768    O GLU A 239       1.873  13.561 -10.357  1.00  1.00            
ATOM   1769    N ASN A 240       0.692  13.518  -8.433  1.00  1.00            
ATOM   1770   CA ASN A 240      -0.426  12.891  -9.048  1.00  1.00            
ATOM   1771   CB ASN A 240      -0.851  11.585  -8.363  1.00  1.00            
ATOM   1772   CG ASN A 240      -1.623  10.774  -9.390  1.00  1.00            
ATOM   1773  OD1 ASN A 240      -1.733  11.170 -10.549  1.00  1.00            
ATOM   1774  ND2 ASN A 240      -2.168   9.606  -8.958  1.00  1.00            
ATOM   1775    C ASN A 240      -1.519  13.883  -8.895  1.00  1.00            
ATOM   1776    O ASN A 240      -1.269  14.985  -8.408  1.00  1.00            
ATOM   1777    N SER A 241      -2.744  13.550  -9.342  3.00  1.00            
ATOM   1778   CA SER A 241      -3.785  14.508  -9.137  3.00  1.00            
ATOM   1779   CB SER A 241      -5.161  14.077  -9.681  3.00  1.00            
ATOM   1780   OG SER A 241      -5.115  13.985 -11.098  3.00  1.00            
ATOM   1781    C SER A 241      -3.869  14.654  -7.649  3.00  1.00            
ATOM   1782    O SER A 241      -3.434  13.780  -6.901  3.00  1.00            
ATOM   1783    N ASP A 242      -4.404  15.794  -7.190  3.00  1.00            
ATOM   1784   CA ASP A 242      -4.545  16.091  -5.796  3.00  1.00            
ATOM   1785   CB ASP A 242      -5.145  14.925  -5.001  3.00  1.00            
ATOM   1786   CG ASP A 242      -6.572  14.772  -5.491  3.00  1.00            
ATOM   1787  OD1 ASP A 242      -6.943  15.518  -6.437  3.00  1.00            
ATOM   1788  OD2 ASP A 242      -7.307  13.917  -4.930  3.00  1.00            
ATOM   1789    C ASP A 242      -3.269  16.494  -5.118  3.00  1.00            
ATOM   1790    O ASP A 242      -3.257  16.655  -3.898  3.00  1.00            
ATOM   1791    N GLY A 243      -2.167  16.699  -5.861  1.00  1.00            
ATOM   1792   CA GLY A 243      -0.993  17.259  -5.245  1.00  1.00            
ATOM   1793    C GLY A 243      -0.345  16.323  -4.266  1.00  1.00            
ATOM   1794    O GLY A 243       0.387  16.771  -3.385  1.00  1.00            
ATOM   1795    N GLU A 244      -0.575  15.002  -4.374  1.00  1.00            
ATOM   1796   CA GLU A 244       0.074  14.108  -3.452  1.00  1.00            
ATOM   1797   CB GLU A 244      -0.835  12.965  -2.990  1.00  1.00            
ATOM   1798   CG GLU A 244      -1.288  12.086  -4.154  1.00  1.00            
ATOM   1799   CD GLU A 244      -2.382  11.172  -3.634  1.00  1.00            
ATOM   1800  OE1 GLU A 244      -2.143  10.477  -2.610  1.00  1.00            
ATOM   1801  OE2 GLU A 244      -3.476  11.161  -4.257  1.00  1.00            
ATOM   1802    C GLU A 244       1.212  13.490  -4.205  1.00  1.00            
ATOM   1803    O GLU A 244       1.140  13.333  -5.422  1.00  1.00            
ATOM   1804    N MET A 245       2.320  13.152  -3.514  1.00  1.00            
ATOM   1805   CA MET A 245       3.399  12.546  -4.238  1.00  1.00            
ATOM   1806   CB MET A 245       4.813  12.931  -3.769  1.00  1.00            
ATOM   1807   CG MET A 245       5.161  12.422  -2.373  1.00  1.00            
ATOM   1808   SD MET A 245       4.424  13.384  -1.022  1.00  1.00            
ATOM   1809   CE MET A 245       5.709  14.668  -1.055  1.00  1.00            
ATOM   1810    C MET A 245       3.264  11.069  -4.100  1.00  1.00            
ATOM   1811    O MET A 245       2.762  10.564  -3.096  1.00  1.00            
ATOM   1812    N VAL A 246       3.687  10.329  -5.138  4.00  1.00            
ATOM   1813   CA VAL A 246       3.558   8.912  -5.054  4.00  1.00            
ATOM   1814   CB VAL A 246       2.299   8.410  -5.699  4.00  1.00            
ATOM   1815  CG1 VAL A 246       2.308   8.842  -7.174  4.00  1.00            
ATOM   1816  CG2 VAL A 246       2.196   6.888  -5.489  4.00  1.00            
ATOM   1817    C VAL A 246       4.716   8.293  -5.742  4.00  1.00            
ATOM   1818    O VAL A 246       5.317   8.885  -6.637  4.00  1.00            
ATOM   1819    N ILE A 247       5.073   7.071  -5.314  4.00  1.00            
ATOM   1820   CA ILE A 247       6.213   6.478  -5.925  4.00  1.00            
ATOM   1821   CB ILE A 247       7.476   6.785  -5.179  4.00  1.00            
ATOM   1822  CG1 ILE A 247       8.714   6.449  -6.019  4.00  1.00            
ATOM   1823  CG2 ILE A 247       7.426   6.053  -3.829  4.00  1.00            
ATOM   1824  CD1 ILE A 247       9.997   7.019  -5.419  4.00  1.00            
ATOM   1825    C ILE A 247       6.051   4.999  -5.953  4.00  1.00            
ATOM   1826    O ILE A 247       5.198   4.437  -5.268  4.00  1.00            
ATOM   1827    N SER A 248       6.886   4.335  -6.775  1.00  1.00            
ATOM   1828   CA SER A 248       6.840   2.909  -6.890  1.00  1.00            
ATOM   1829   CB SER A 248       7.725   2.373  -8.026  1.00  1.00            
ATOM   1830   OG SER A 248       9.086   2.673  -7.757  1.00  1.00            
ATOM   1831    C SER A 248       7.337   2.330  -5.612  1.00  1.00            
ATOM   1832    O SER A 248       8.342   2.771  -5.057  1.00  1.00            
ATOM   1833    N CYS A 249       6.619   1.312  -5.105  3.00  1.00            
ATOM   1834   CA CYS A 249       7.028   0.635  -3.914  3.00  1.00            
ATOM   1835   CB CYS A 249       6.027  -0.434  -3.448  3.00  1.00            
ATOM   1836   SG CYS A 249       6.534  -1.232  -1.895  3.00  1.00            
ATOM   1837    C CYS A 249       8.278  -0.076  -4.282  3.00  1.00            
ATOM   1838    O CYS A 249       9.165  -0.304  -3.460  3.00  1.00            
ATOM   1839    N SER A 250       8.359  -0.436  -5.572  2.00  1.00            
ATOM   1840   CA SER A 250       9.456  -1.186  -6.084  2.00  1.00            
ATOM   1841   CB SER A 250       9.371  -1.394  -7.610  2.00  1.00            
ATOM   1842   OG SER A 250       8.200  -2.125  -7.953  2.00  1.00            
ATOM   1843    C SER A 250      10.711  -0.416  -5.816  2.00  1.00            
ATOM   1844    O SER A 250      11.771  -1.005  -5.613  2.00  1.00            
ATOM   1845    N SER A 251      10.618   0.927  -5.785  2.00  1.00            
ATOM   1846   CA SER A 251      11.775   1.765  -5.618  2.00  1.00            
ATOM   1847   CB SER A 251      11.483   3.263  -5.797  2.00  1.00            
ATOM   1848   OG SER A 251      10.711   3.747  -4.708  2.00  1.00            
ATOM   1849    C SER A 251      12.374   1.598  -4.263  2.00  1.00            
ATOM   1850    O SER A 251      13.552   1.903  -4.084  2.00  1.00            
ATOM   1851    N ILE A 252      11.595   1.125  -3.268  2.00  1.00            
ATOM   1852   CA ILE A 252      12.182   0.975  -1.969  2.00  1.00            
ATOM   1853   CB ILE A 252      11.255   0.441  -0.908  2.00  1.00            
ATOM   1854  CG1 ILE A 252      10.843  -1.016  -1.166  2.00  1.00            
ATOM   1855  CG2 ILE A 252      10.050   1.392  -0.832  2.00  1.00            
ATOM   1856  CD1 ILE A 252      10.216  -1.681   0.059  2.00  1.00            
ATOM   1857    C ILE A 252      13.291  -0.006  -2.145  2.00  1.00            
ATOM   1858    O ILE A 252      14.382   0.153  -1.601  2.00  1.00            
ATOM   1859    N ASP A 253      13.027  -1.049  -2.949  2.00  1.00            
ATOM   1860   CA ASP A 253      13.991  -2.070  -3.183  2.00  1.00            
ATOM   1861   CB ASP A 253      13.409  -3.188  -4.065  2.00  1.00            
ATOM   1862   CG ASP A 253      14.323  -4.397  -3.987  2.00  1.00            
ATOM   1863  OD1 ASP A 253      15.544  -4.244  -4.259  2.00  1.00            
ATOM   1864  OD2 ASP A 253      13.809  -5.493  -3.638  2.00  1.00            
ATOM   1865    C ASP A 253      15.193  -1.488  -3.882  2.00  1.00            
ATOM   1866    O ASP A 253      16.327  -1.668  -3.440  2.00  1.00            
ATOM   1867    N SER A 254      14.955  -0.750  -4.985  2.00  1.00            
ATOM   1868   CA SER A 254      15.970  -0.217  -5.860  2.00  1.00            
ATOM   1869   CB SER A 254      15.360   0.317  -7.162  2.00  1.00            
ATOM   1870   OG SER A 254      14.466   1.379  -6.861  2.00  1.00            
ATOM   1871    C SER A 254      16.770   0.921  -5.285  2.00  1.00            
ATOM   1872    O SER A 254      18.000   0.888  -5.298  2.00  1.00            
ATOM   1873    N LEU A 255      16.090   1.948  -4.744  1.00  1.00            
ATOM   1874   CA LEU A 255      16.734   3.183  -4.379  1.00  1.00            
ATOM   1875   CB LEU A 255      15.732   4.207  -3.792  1.00  1.00            
ATOM   1876   CG LEU A 255      16.343   5.552  -3.343  1.00  1.00            
ATOM   1877  CD1 LEU A 255      16.897   6.355  -4.530  1.00  1.00            
ATOM   1878  CD2 LEU A 255      15.351   6.363  -2.490  1.00  1.00            
ATOM   1879    C LEU A 255      17.802   2.969  -3.370  1.00  1.00            
ATOM   1880    O LEU A 255      17.671   2.239  -2.388  1.00  1.00            
ATOM   1881    N PRO A 256      18.893   3.609  -3.691  1.00  1.00            
ATOM   1882   CA PRO A 256      20.077   3.576  -2.878  1.00  1.00            
ATOM   1883   CD PRO A 256      19.201   3.861  -5.088  1.00  1.00            
ATOM   1884   CB PRO A 256      21.247   3.901  -3.813  1.00  1.00            
ATOM   1885   CG PRO A 256      20.588   4.519  -5.057  1.00  1.00            
ATOM   1886    C PRO A 256      19.891   4.588  -1.789  1.00  1.00            
ATOM   1887    O PRO A 256      18.999   5.430  -1.898  1.00  1.00            
ATOM   1888    N ASP A 257      20.729   4.532  -0.740  1.00  1.00            
ATOM   1889   CA ASP A 257      20.613   5.412   0.388  1.00  1.00            
ATOM   1890   CB ASP A 257      21.511   4.979   1.566  1.00  1.00            
ATOM   1891   CG ASP A 257      22.964   4.958   1.089  1.00  1.00            
ATOM   1892  OD1 ASP A 257      23.234   4.333   0.028  1.00  1.00            
ATOM   1893  OD2 ASP A 257      23.821   5.572   1.779  1.00  1.00            
ATOM   1894    C ASP A 257      21.008   6.800   0.017  1.00  1.00            
ATOM   1895    O ASP A 257      21.799   7.024  -0.898  1.00  1.00            
ATOM   1896    N ILE A 258      20.418   7.770   0.743  4.00  1.00            
ATOM   1897   CA ILE A 258      20.755   9.158   0.626  4.00  1.00            
ATOM   1898   CB ILE A 258      19.565  10.084   0.743  4.00  1.00            
ATOM   1899  CG1 ILE A 258      18.881   9.937   2.112  4.00  1.00            
ATOM   1900  CG2 ILE A 258      18.610   9.822  -0.433  4.00  1.00            
ATOM   1901  CD1 ILE A 258      17.888  11.055   2.425  4.00  1.00            
ATOM   1902    C ILE A 258      21.634   9.376   1.813  4.00  1.00            
ATOM   1903    O ILE A 258      21.303   8.975   2.929  4.00  1.00            
ATOM   1904    N VAL A 259      22.821   9.966   1.624  4.00  1.00            
ATOM   1905   CA VAL A 259      23.615  10.090   2.804  4.00  1.00            
ATOM   1906   CB VAL A 259      25.025   9.615   2.625  4.00  1.00            
ATOM   1907  CG1 VAL A 259      25.812   9.864   3.924  4.00  1.00            
ATOM   1908  CG2 VAL A 259      24.969   8.135   2.216  4.00  1.00            
ATOM   1909    C VAL A 259      23.646  11.523   3.165  4.00  1.00            
ATOM   1910    O VAL A 259      23.809  12.397   2.317  4.00  1.00            
ATOM   1911    N PHE A 260      23.481  11.792   4.467  4.00  1.00            
ATOM   1912   CA PHE A 260      23.408  13.144   4.903  4.00  1.00            
ATOM   1913   CB PHE A 260      22.168  13.318   5.811  4.00  1.00            
ATOM   1914   CG PHE A 260      21.677  14.726   5.902  4.00  1.00            
ATOM   1915  CD1 PHE A 260      20.762  15.178   4.979  4.00  1.00            
ATOM   1916  CD2 PHE A 260      22.094  15.585   6.892  4.00  1.00            
ATOM   1917  CE1 PHE A 260      20.270  16.460   5.027  4.00  1.00            
ATOM   1918  CE2 PHE A 260      21.605  16.872   6.948  4.00  1.00            
ATOM   1919   CZ PHE A 260      20.695  17.313   6.017  4.00  1.00            
ATOM   1920    C PHE A 260      24.647  13.377   5.695  4.00  1.00            
ATOM   1921    O PHE A 260      24.957  12.622   6.614  4.00  1.00            
ATOM   1922    N THR A 261      25.413  14.419   5.332  4.00  1.00            
ATOM   1923   CA THR A 261      26.588  14.725   6.088  4.00  1.00            
ATOM   1924   CB THR A 261      27.622  15.476   5.311  4.00  1.00            
ATOM   1925  OG1 THR A 261      27.072  16.709   4.887  4.00  1.00            
ATOM   1926  CG2 THR A 261      28.054  14.648   4.089  4.00  1.00            
ATOM   1927    C THR A 261      26.118  15.625   7.187  4.00  1.00            
ATOM   1928    O THR A 261      24.964  16.048   7.215  4.00  1.00            
ATOM   1929    N ILE A 262      27.013  15.907   8.144  4.00  1.00            
ATOM   1930   CA ILE A 262      26.760  16.759   9.268  4.00  1.00            
ATOM   1931   CB ILE A 262      26.322  15.974  10.475  4.00  1.00            
ATOM   1932  CG1 ILE A 262      25.103  15.117  10.098  4.00  1.00            
ATOM   1933  CG2 ILE A 262      26.010  16.933  11.641  4.00  1.00            
ATOM   1934  CD1 ILE A 262      24.814  13.998  11.097  4.00  1.00            
ATOM   1935    C ILE A 262      28.126  17.316   9.507  4.00  1.00            
ATOM   1936    O ILE A 262      28.740  17.863   8.594  4.00  1.00            
ATOM   1937    N ASP A 263      28.650  17.213  10.739  3.00  1.00            
ATOM   1938   CA ASP A 263      29.975  17.700  10.936  3.00  1.00            
ATOM   1939   CB ASP A 263      30.312  17.940  12.422  3.00  1.00            
ATOM   1940   CG ASP A 263      31.671  18.624  12.516  3.00  1.00            
ATOM   1941  OD1 ASP A 263      32.365  18.720  11.469  3.00  1.00            
ATOM   1942  OD2 ASP A 263      32.032  19.066  13.639  3.00  1.00            
ATOM   1943    C ASP A 263      30.915  16.647  10.413  3.00  1.00            
ATOM   1944    O ASP A 263      31.841  16.233  11.107  3.00  1.00            
ATOM   1945    N GLY A 264      30.692  16.179   9.165  3.00  1.00            
ATOM   1946   CA GLY A 264      31.605  15.266   8.525  3.00  1.00            
ATOM   1947    C GLY A 264      31.287  13.837   8.861  3.00  1.00            
ATOM   1948    O GLY A 264      31.873  12.922   8.284  3.00  1.00            
ATOM   1949    N VAL A 265      30.356  13.592   9.799  4.00  1.00            
ATOM   1950   CA VAL A 265      30.113  12.234  10.202  4.00  1.00            
ATOM   1951   CB VAL A 265      29.256  12.135  11.433  4.00  1.00            
ATOM   1952  CG1 VAL A 265      27.842  12.650  11.114  4.00  1.00            
ATOM   1953  CG2 VAL A 265      29.307  10.686  11.947  4.00  1.00            
ATOM   1954    C VAL A 265      29.502  11.401   9.118  4.00  1.00            
ATOM   1955    O VAL A 265      29.965  10.292   8.850  4.00  1.00            
ATOM   1956    N GLN A 266      28.450  11.916   8.458  4.00  1.00            
ATOM   1957   CA GLN A 266      27.767  11.190   7.427  4.00  1.00            
ATOM   1958   CB GLN A 266      28.712  10.504   6.422  4.00  1.00            
ATOM   1959   CG GLN A 266      29.559  11.513   5.639  4.00  1.00            
ATOM   1960   CD GLN A 266      30.489  10.771   4.687  4.00  1.00            
ATOM   1961  OE1 GLN A 266      30.050  10.008   3.827  4.00  1.00            
ATOM   1962  NE2 GLN A 266      31.820  11.003   4.843  4.00  1.00            
ATOM   1963    C GLN A 266      26.836  10.185   8.037  4.00  1.00            
ATOM   1964    O GLN A 266      27.275   9.254   8.709  4.00  1.00            
ATOM   1965    N TYR A 267      25.509  10.367   7.830  4.00  1.00            
ATOM   1966   CA TYR A 267      24.568   9.407   8.334  4.00  1.00            
ATOM   1967   CB TYR A 267      23.663   9.898   9.476  4.00  1.00            
ATOM   1968   CG TYR A 267      22.988   8.669   9.981  4.00  1.00            
ATOM   1969  CD1 TYR A 267      23.673   7.791  10.792  4.00  1.00            
ATOM   1970  CD2 TYR A 267      21.684   8.390   9.650  4.00  1.00            
ATOM   1971  CE1 TYR A 267      23.067   6.652  11.267  4.00  1.00            
ATOM   1972  CE2 TYR A 267      21.073   7.252  10.124  4.00  1.00            
ATOM   1973   CZ TYR A 267      21.763   6.383  10.931  4.00  1.00            
ATOM   1974   OH TYR A 267      21.129   5.218  11.412  4.00  1.00            
ATOM   1975    C TYR A 267      23.702   8.959   7.194  4.00  1.00            
ATOM   1976    O TYR A 267      23.097   9.777   6.501  4.00  1.00            
ATOM   1977    N PRO A 268      23.650   7.671   6.961  4.00  1.00            
ATOM   1978   CA PRO A 268      22.834   7.139   5.893  4.00  1.00            
ATOM   1979   CD PRO A 268      24.801   6.825   7.233  4.00  1.00            
ATOM   1980   CB PRO A 268      23.447   5.786   5.522  4.00  1.00            
ATOM   1981   CG PRO A 268      24.397   5.448   6.687  4.00  1.00            
ATOM   1982    C PRO A 268      21.379   7.094   6.240  4.00  1.00            
ATOM   1983    O PRO A 268      21.051   6.886   7.405  4.00  1.00            
ATOM   1984    N LEU A 269      20.495   7.286   5.237  4.00  1.00            
ATOM   1985   CA LEU A 269      19.070   7.238   5.412  4.00  1.00            
ATOM   1986   CB LEU A 269      18.400   8.585   5.060  4.00  1.00            
ATOM   1987   CG LEU A 269      16.874   8.686   5.280  4.00  1.00            
ATOM   1988  CD1 LEU A 269      16.062   7.895   4.242  4.00  1.00            
ATOM   1989  CD2 LEU A 269      16.507   8.333   6.729  4.00  1.00            
ATOM   1990    C LEU A 269      18.610   6.189   4.438  4.00  1.00            
ATOM   1991    O LEU A 269      19.278   5.955   3.432  4.00  1.00            
ATOM   1992    N SER A 270      17.476   5.510   4.709  1.00  1.00            
ATOM   1993   CA SER A 270      17.069   4.436   3.837  1.00  1.00            
ATOM   1994   CB SER A 270      16.933   3.107   4.591  1.00  1.00            
ATOM   1995   OG SER A 270      18.157   2.772   5.227  1.00  1.00            
ATOM   1996    C SER A 270      15.726   4.716   3.247  1.00  1.00            
ATOM   1997    O SER A 270      14.849   5.350   3.833  1.00  1.00            
ATOM   1998    N PRO A 271      15.594   4.201   2.057  2.00  1.00            
ATOM   1999   CA PRO A 271      14.401   4.305   1.265  2.00  1.00            
ATOM   2000   CD PRO A 271      16.532   3.222   1.536  2.00  1.00            
ATOM   2001   CB PRO A 271      14.719   3.559  -0.033  2.00  1.00            
ATOM   2002   CG PRO A 271      15.779   2.525   0.394  2.00  1.00            
ATOM   2003    C PRO A 271      13.266   3.701   2.012  2.00  1.00            
ATOM   2004    O PRO A 271      12.123   4.096   1.782  2.00  1.00            
ATOM   2005    N SER A 272      13.544   2.724   2.894  2.00  1.00            
ATOM   2006   CA SER A 272      12.475   2.130   3.634  2.00  1.00            
ATOM   2007   CB SER A 272      12.977   1.087   4.644  2.00  1.00            
ATOM   2008   OG SER A 272      13.633   0.029   3.960  2.00  1.00            
ATOM   2009    C SER A 272      11.844   3.260   4.392  2.00  1.00            
ATOM   2010    O SER A 272      10.646   3.512   4.283  2.00  1.00            
ATOM   2011    N ALA A 273      12.673   3.988   5.168  2.00  1.00            
ATOM   2012   CA ALA A 273      12.245   5.078   6.002  2.00  1.00            
ATOM   2013   CB ALA A 273      13.362   5.580   6.932  2.00  1.00            
ATOM   2014    C ALA A 273      11.766   6.260   5.221  2.00  1.00            
ATOM   2015    O ALA A 273      10.729   6.842   5.536  2.00  1.00            
ATOM   2016    N TYR A 274      12.495   6.623   4.156  2.00  1.00            
ATOM   2017   CA TYR A 274      12.222   7.831   3.433  2.00  1.00            
ATOM   2018   CB TYR A 274      13.187   7.993   2.236  2.00  1.00            
ATOM   2019   CG TYR A 274      13.083   9.351   1.620  2.00  1.00            
ATOM   2020  CD1 TYR A 274      12.022   9.692   0.812  2.00  1.00            
ATOM   2021  CD2 TYR A 274      14.076  10.284   1.829  2.00  1.00            
ATOM   2022  CE1 TYR A 274      11.947  10.943   0.243  2.00  1.00            
ATOM   2023  CE2 TYR A 274      14.007  11.537   1.262  2.00  1.00            
ATOM   2024   CZ TYR A 274      12.939  11.870   0.468  2.00  1.00            
ATOM   2025   OH TYR A 274      12.860  13.152  -0.119  2.00  1.00            
ATOM   2026    C TYR A 274      10.820   7.746   2.890  2.00  1.00            
ATOM   2027    O TYR A 274      10.075   8.724   2.941  2.00  1.00            
ATOM   2028    N ILE A 275      10.420   6.561   2.380  4.00  1.00            
ATOM   2029   CA ILE A 275       9.146   6.369   1.736  4.00  1.00            
ATOM   2030   CB ILE A 275       9.221   5.445   0.555  4.00  1.00            
ATOM   2031  CG1 ILE A 275      10.060   6.087  -0.562  4.00  1.00            
ATOM   2032  CG2 ILE A 275       7.794   5.046   0.143  4.00  1.00            
ATOM   2033  CD1 ILE A 275      10.415   5.114  -1.683  4.00  1.00            
ATOM   2034    C ILE A 275       8.160   5.783   2.681  4.00  1.00            
ATOM   2035    O ILE A 275       8.489   4.959   3.531  4.00  1.00            
ATOM   2036    N LEU A 276       6.904   6.250   2.551  4.00  1.00            
ATOM   2037   CA LEU A 276       5.855   5.780   3.393  4.00  1.00            
ATOM   2038   CB LEU A 276       4.950   6.903   3.932  4.00  1.00            
ATOM   2039   CG LEU A 276       5.670   7.838   4.922  4.00  1.00            
ATOM   2040  CD1 LEU A 276       5.989   7.106   6.235  4.00  1.00            
ATOM   2041  CD2 LEU A 276       6.912   8.482   4.285  4.00  1.00            
ATOM   2042    C LEU A 276       5.005   4.819   2.624  4.00  1.00            
ATOM   2043    O LEU A 276       4.563   5.100   1.512  4.00  1.00            
ATOM   2044    N GLN A 277       4.785   3.630   3.216  4.00  1.00            
ATOM   2045   CA GLN A 277       4.081   2.565   2.563  4.00  1.00            
ATOM   2046   CB GLN A 277       4.121   1.257   3.376  4.00  1.00            
ATOM   2047   CG GLN A 277       5.490   0.587   3.441  4.00  1.00            
ATOM   2048   CD GLN A 277       5.728  -0.081   2.096  4.00  1.00            
ATOM   2049  OE1 GLN A 277       6.867  -0.315   1.697  4.00  1.00            
ATOM   2050  NE2 GLN A 277       4.619  -0.400   1.376  4.00  1.00            
ATOM   2051    C GLN A 277       2.617   2.789   2.340  4.00  1.00            
ATOM   2052    O GLN A 277       2.155   2.748   1.200  4.00  1.00            
ATOM   2053    N ASP A 278       1.848   3.076   3.412  4.00  1.00            
ATOM   2054   CA ASP A 278       0.411   3.057   3.284  4.00  1.00            
ATOM   2055   CB ASP A 278      -0.124   4.100   2.299  4.00  1.00            
ATOM   2056   CG ASP A 278       0.074   5.483   2.908  4.00  1.00            
ATOM   2057  OD1 ASP A 278      -0.855   5.948   3.620  4.00  1.00            
ATOM   2058  OD2 ASP A 278       1.145   6.098   2.659  4.00  1.00            
ATOM   2059    C ASP A 278       0.024   1.673   2.805  4.00  1.00            
ATOM   2060    O ASP A 278       0.849   0.759   2.808  4.00  1.00            
ATOM   2061    N ASP A 279      -1.257   1.452   2.427  3.00  1.00            
ATOM   2062   CA ASP A 279      -1.666   0.145   1.967  3.00  1.00            
ATOM   2063   CB ASP A 279      -3.124   0.133   1.480  3.00  1.00            
ATOM   2064   CG ASP A 279      -3.449  -1.266   0.980  3.00  1.00            
ATOM   2065  OD1 ASP A 279      -3.291  -2.227   1.778  3.00  1.00            
ATOM   2066  OD2 ASP A 279      -3.868  -1.390  -0.202  3.00  1.00            
ATOM   2067    C ASP A 279      -0.835  -0.199   0.768  3.00  1.00            
ATOM   2068    O ASP A 279      -0.105  -1.189   0.763  3.00  1.00            
ATOM   2069    N ASP A 280      -0.911   0.652  -0.275  3.00  1.00            
ATOM   2070   CA ASP A 280      -0.166   0.456  -1.486  3.00  1.00            
ATOM   2071   CB ASP A 280      -0.968  -0.290  -2.566  3.00  1.00            
ATOM   2072   CG ASP A 280      -0.035  -0.626  -3.722  3.00  1.00            
ATOM   2073  OD1 ASP A 280       1.188  -0.350  -3.598  3.00  1.00            
ATOM   2074  OD2 ASP A 280      -0.537  -1.163  -4.744  3.00  1.00            
ATOM   2075    C ASP A 280       0.091   1.841  -2.018  3.00  1.00            
ATOM   2076    O ASP A 280       0.389   2.028  -3.196  3.00  1.00            
ATOM   2077    N SER A 281      -0.015   2.860  -1.138  4.00  1.00            
ATOM   2078   CA SER A 281       0.092   4.241  -1.532  4.00  1.00            
ATOM   2079   CB SER A 281      -0.331   5.202  -0.414  4.00  1.00            
ATOM   2080   OG SER A 281      -0.245   6.549  -0.852  4.00  1.00            
ATOM   2081    C SER A 281       1.490   4.601  -1.951  4.00  1.00            
ATOM   2082    O SER A 281       1.690   5.264  -2.967  4.00  1.00            
ATOM   2083    N CYS A 282       2.498   4.147  -1.182  4.00  1.00            
ATOM   2084   CA CYS A 282       3.891   4.390  -1.462  4.00  1.00            
ATOM   2085   CB CYS A 282       4.409   3.548  -2.635  4.00  1.00            
ATOM   2086   SG CYS A 282       4.142   1.770  -2.375  4.00  1.00            
ATOM   2087    C CYS A 282       4.210   5.827  -1.755  4.00  1.00            
ATOM   2088    O CYS A 282       4.508   6.172  -2.897  4.00  1.00            
ATOM   2089    N THR A 283       4.171   6.707  -0.727  4.00  1.00            
ATOM   2090   CA THR A 283       4.473   8.097  -0.953  4.00  1.00            
ATOM   2091   CB THR A 283       3.600   9.043  -0.171  4.00  1.00            
ATOM   2092  OG1 THR A 283       3.739  10.367  -0.667  4.00  1.00            
ATOM   2093  CG2 THR A 283       3.995   8.988   1.313  4.00  1.00            
ATOM   2094    C THR A 283       5.904   8.413  -0.632  4.00  1.00            
ATOM   2095    O THR A 283       6.661   7.563  -0.168  4.00  1.00            
ATOM   2096    N SER A 284       6.298   9.679  -0.905  4.00  1.00            
ATOM   2097   CA SER A 284       7.634  10.155  -0.672  4.00  1.00            
ATOM   2098   CB SER A 284       8.197  10.986  -1.825  4.00  1.00            
ATOM   2099   OG SER A 284       8.269  10.215  -3.013  4.00  1.00            
ATOM   2100    C SER A 284       7.580  11.060   0.527  4.00  1.00            
ATOM   2101    O SER A 284       6.655  11.855   0.682  4.00  1.00            
ATOM   2102    N GLY A 285       8.590  10.936   1.416  1.00  1.00            
ATOM   2103   CA GLY A 285       8.715  11.696   2.634  1.00  1.00            
ATOM   2104    C GLY A 285       8.945  13.145   2.338  1.00  1.00            
ATOM   2105    O GLY A 285       8.447  14.002   3.063  1.00  1.00            
ATOM   2106    N PHE A 286       9.698  13.459   1.265  4.00  1.00            
ATOM   2107   CA PHE A 286      10.112  14.811   0.990  4.00  1.00            
ATOM   2108   CB PHE A 286      10.766  15.011  -0.403  4.00  1.00            
ATOM   2109   CG PHE A 286       9.761  14.856  -1.511  4.00  1.00            
ATOM   2110  CD1 PHE A 286       8.963  15.907  -1.919  4.00  1.00            
ATOM   2111  CD2 PHE A 286       9.625  13.660  -2.178  4.00  1.00            
ATOM   2112  CE1 PHE A 286       8.045  15.773  -2.936  4.00  1.00            
ATOM   2113  CE2 PHE A 286       8.710  13.525  -3.198  4.00  1.00            
ATOM   2114   CZ PHE A 286       7.912  14.572  -3.582  4.00  1.00            
ATOM   2115    C PHE A 286       8.946  15.731   1.002  4.00  1.00            
ATOM   2116    O PHE A 286       7.837  15.359   0.623  4.00  1.00            
ATOM   2117    N GLU A 287       9.183  16.969   1.480  4.00  1.00            
ATOM   2118   CA GLU A 287       8.151  17.949   1.393  4.00  1.00            
ATOM   2119   CB GLU A 287       7.366  18.193   2.691  4.00  1.00            
ATOM   2120   CG GLU A 287       6.028  18.900   2.437  4.00  1.00            
ATOM   2121   CD GLU A 287       5.095  17.964   1.666  4.00  1.00            
ATOM   2122  OE1 GLU A 287       5.597  17.051   0.956  4.00  1.00            
ATOM   2123  OE2 GLU A 287       3.855  18.160   1.777  4.00  1.00            
ATOM   2124    C GLU A 287       8.764  19.221   0.934  4.00  1.00            
ATOM   2125    O GLU A 287       9.929  19.503   1.207  4.00  1.00            
ATOM   2126    N GLY A 288       7.989  20.031   0.197  4.00  1.00            
ATOM   2127   CA GLY A 288       8.595  21.224  -0.291  4.00  1.00            
ATOM   2128    C GLY A 288       8.081  22.367   0.504  4.00  1.00            
ATOM   2129    O GLY A 288       6.876  22.604   0.572  4.00  1.00            
ATOM   2130    N MET A 289       9.002  23.111   1.144  1.00  1.00            
ATOM   2131   CA MET A 289       8.566  24.266   1.857  1.00  1.00            
ATOM   2132   CB MET A 289       8.013  23.977   3.264  1.00  1.00            
ATOM   2133   CG MET A 289       7.428  25.220   3.943  1.00  1.00            
ATOM   2134   SD MET A 289       6.430  24.879   5.423  1.00  1.00            
ATOM   2135   CE MET A 289       4.874  24.614   4.524  1.00  1.00            
ATOM   2136    C MET A 289       9.722  25.206   1.979  1.00  1.00            
ATOM   2137    O MET A 289      10.857  24.786   2.194  1.00  1.00            
ATOM   2138    N ASP A 290       9.459  26.520   1.834  1.00  1.00            
ATOM   2139   CA ASP A 290      10.521  27.482   1.913  1.00  1.00            
ATOM   2140   CB ASP A 290      10.609  28.402   0.684  1.00  1.00            
ATOM   2141   CG ASP A 290      11.105  27.599  -0.507  1.00  1.00            
ATOM   2142  OD1 ASP A 290      11.058  26.341  -0.449  1.00  1.00            
ATOM   2143  OD2 ASP A 290      11.542  28.244  -1.498  1.00  1.00            
ATOM   2144    C ASP A 290      10.254  28.380   3.065  1.00  1.00            
ATOM   2145    O ASP A 290       9.285  29.139   3.058  1.00  1.00            
ATOM   2146    N VAL A 291      11.090  28.309   4.118  1.00  1.00            
ATOM   2147   CA VAL A 291      10.888  29.277   5.147  1.00  1.00            
ATOM   2148   CB VAL A 291      10.650  28.702   6.511  1.00  1.00            
ATOM   2149  CG1 VAL A 291      10.614  29.871   7.508  1.00  1.00            
ATOM   2150  CG2 VAL A 291       9.345  27.887   6.489  1.00  1.00            
ATOM   2151    C VAL A 291      12.133  30.094   5.207  1.00  1.00            
ATOM   2152    O VAL A 291      13.166  29.647   5.702  1.00  1.00            
ATOM   2153    N PRO A 292      12.054  31.291   4.702  4.00  1.00            
ATOM   2154   CA PRO A 292      13.212  32.135   4.746  4.00  1.00            
ATOM   2155   CD PRO A 292      11.244  31.539   3.521  4.00  1.00            
ATOM   2156   CB PRO A 292      12.961  33.249   3.734  4.00  1.00            
ATOM   2157   CG PRO A 292      12.018  32.591   2.710  4.00  1.00            
ATOM   2158    C PRO A 292      13.432  32.607   6.143  4.00  1.00            
ATOM   2159    O PRO A 292      12.469  32.984   6.807  4.00  1.00            
ATOM   2160    N THR A 293      14.695  32.597   6.589  1.00  1.00            
ATOM   2161   CA THR A 293      15.055  33.093   7.882  1.00  1.00            
ATOM   2162   CB THR A 293      15.508  32.048   8.856  1.00  1.00            
ATOM   2163  OG1 THR A 293      15.587  32.609  10.158  1.00  1.00            
ATOM   2164  CG2 THR A 293      16.888  31.523   8.427  1.00  1.00            
ATOM   2165    C THR A 293      16.213  33.971   7.583  1.00  1.00            
ATOM   2166    O THR A 293      16.617  34.096   6.428  1.00  1.00            
ATOM   2167    N SER A 294      16.773  34.633   8.601  1.00  1.00            
ATOM   2168   CA SER A 294      17.859  35.498   8.274  1.00  1.00            
ATOM   2169   CB SER A 294      18.375  36.312   9.471  1.00  1.00            
ATOM   2170   OG SER A 294      17.389  37.247   9.886  1.00  1.00            
ATOM   2171    C SER A 294      18.997  34.680   7.760  1.00  1.00            
ATOM   2172    O SER A 294      19.667  35.069   6.805  1.00  1.00            
ATOM   2173    N SER A 295      19.241  33.508   8.369  1.00  1.00            
ATOM   2174   CA SER A 295      20.366  32.727   7.950  1.00  1.00            
ATOM   2175   CB SER A 295      20.504  31.417   8.742  1.00  1.00            
ATOM   2176   OG SER A 295      20.759  31.704  10.109  1.00  1.00            
ATOM   2177    C SER A 295      20.190  32.369   6.514  1.00  1.00            
ATOM   2178    O SER A 295      21.078  32.604   5.696  1.00  1.00            
ATOM   2179    N GLY A 296      19.019  31.810   6.157  1.00  1.00            
ATOM   2180   CA GLY A 296      18.818  31.417   4.795  1.00  1.00            
ATOM   2181    C GLY A 296      17.627  30.524   4.773  1.00  1.00            
ATOM   2182    O GLY A 296      16.865  30.465   5.738  1.00  1.00            
ATOM   2183    N GLU A 297      17.434  29.805   3.653  4.00  1.00            
ATOM   2184   CA GLU A 297      16.330  28.900   3.593  4.00  1.00            
ATOM   2185   CB GLU A 297      16.199  28.166   2.248  4.00  1.00            
ATOM   2186   CG GLU A 297      15.845  29.088   1.081  4.00  1.00            
ATOM   2187   CD GLU A 297      14.419  29.581   1.283  4.00  1.00            
ATOM   2188  OE1 GLU A 297      13.624  28.842   1.923  4.00  1.00            
ATOM   2189  OE2 GLU A 297      14.107  30.702   0.799  4.00  1.00            
ATOM   2190    C GLU A 297      16.605  27.877   4.647  4.00  1.00            
ATOM   2191    O GLU A 297      17.755  27.504   4.876  4.00  1.00            
ATOM   2192    N LEU A 298      15.547  27.409   5.333  1.00  1.00            
ATOM   2193   CA LEU A 298      15.746  26.503   6.426  1.00  1.00            
ATOM   2194   CB LEU A 298      14.944  26.917   7.673  1.00  1.00            
ATOM   2195   CG LEU A 298      15.131  25.994   8.890  1.00  1.00            
ATOM   2196  CD1 LEU A 298      16.561  26.096   9.447  1.00  1.00            
ATOM   2197  CD2 LEU A 298      14.054  26.253   9.955  1.00  1.00            
ATOM   2198    C LEU A 298      15.273  25.151   6.018  1.00  1.00            
ATOM   2199    O LEU A 298      14.246  25.000   5.359  1.00  1.00            
ATOM   2200    N TRP A 299      16.038  24.123   6.418  4.00  1.00            
ATOM   2201   CA TRP A 299      15.712  22.769   6.097  4.00  1.00            
ATOM   2202   CB TRP A 299      16.952  22.025   5.561  4.00  1.00            
ATOM   2203   CG TRP A 299      16.768  20.660   4.937  4.00  1.00            
ATOM   2204  CD2 TRP A 299      16.597  20.456   3.525  4.00  1.00            
ATOM   2205  CD1 TRP A 299      16.804  19.420   5.505  4.00  1.00            
ATOM   2206  NE1 TRP A 299      16.678  18.456   4.533  4.00  1.00            
ATOM   2207  CE2 TRP A 299      16.549  19.079   3.310  4.00  1.00            
ATOM   2208  CE3 TRP A 299      16.500  21.343   2.492  4.00  1.00            
ATOM   2209  CZ2 TRP A 299      16.404  18.567   2.052  4.00  1.00            
ATOM   2210  CZ3 TRP A 299      16.343  20.825   1.226  4.00  1.00            
ATOM   2211  CH2 TRP A 299      16.297  19.463   1.010  4.00  1.00            
ATOM   2212    C TRP A 299      15.325  22.173   7.402  4.00  1.00            
ATOM   2213    O TRP A 299      15.833  22.579   8.445  4.00  1.00            
ATOM   2214    N ILE A 300      14.375  21.225   7.392  4.00  1.00            
ATOM   2215   CA ILE A 300      14.000  20.675   8.653  4.00  1.00            
ATOM   2216   CB ILE A 300      12.616  21.106   9.049  4.00  1.00            
ATOM   2217  CG1 ILE A 300      11.538  20.513   8.142  4.00  1.00            
ATOM   2218  CG2 ILE A 300      12.612  22.642   8.991  4.00  1.00            
ATOM   2219  CD1 ILE A 300      11.194  19.088   8.533  4.00  1.00            
ATOM   2220    C ILE A 300      14.146  19.173   8.542  4.00  1.00            
ATOM   2221    O ILE A 300      13.697  18.574   7.567  4.00  1.00            
ATOM   2222    N LEU A 301      14.845  18.526   9.509  4.00  1.00            
ATOM   2223   CA LEU A 301      15.093  17.103   9.424  4.00  1.00            
ATOM   2224   CB LEU A 301      16.025  16.569  10.531  4.00  1.00            
ATOM   2225   CG LEU A 301      17.468  17.117  10.496  4.00  1.00            
ATOM   2226  CD1 LEU A 301      18.341  16.444  11.568  4.00  1.00            
ATOM   2227  CD2 LEU A 301      18.089  17.014   9.094  4.00  1.00            
ATOM   2228    C LEU A 301      13.823  16.349   9.537  4.00  1.00            
ATOM   2229    O LEU A 301      13.496  15.527   8.682  4.00  1.00            
ATOM   2230    N GLY A 302      13.063  16.627  10.606  1.00  1.00            
ATOM   2231   CA GLY A 302      11.796  15.994  10.744  1.00  1.00            
ATOM   2232    C GLY A 302      11.899  14.638  11.346  1.00  1.00            
ATOM   2233    O GLY A 302      12.969  14.145  11.698  1.00  1.00            
ATOM   2234    N ASP A 303      10.713  14.017  11.451  2.00  1.00            
ATOM   2235   CA ASP A 303      10.471  12.754  12.065  2.00  1.00            
ATOM   2236   CB ASP A 303       8.974  12.444  12.167  2.00  1.00            
ATOM   2237   CG ASP A 303       8.411  13.394  13.203  2.00  1.00            
ATOM   2238  OD1 ASP A 303       8.654  13.153  14.416  2.00  1.00            
ATOM   2239  OD2 ASP A 303       7.734  14.375  12.797  2.00  1.00            
ATOM   2240    C ASP A 303      11.077  11.612  11.339  2.00  1.00            
ATOM   2241    O ASP A 303      11.539  10.676  11.986  2.00  1.00            
ATOM   2242    N VAL A 304      11.065  11.639   9.991  2.00  1.00            
ATOM   2243   CA VAL A 304      11.601  10.534   9.251  2.00  1.00            
ATOM   2244   CB VAL A 304      11.656  10.782   7.769  2.00  1.00            
ATOM   2245  CG1 VAL A 304      12.470   9.656   7.106  2.00  1.00            
ATOM   2246  CG2 VAL A 304      10.219  10.889   7.237  2.00  1.00            
ATOM   2247    C VAL A 304      13.001  10.403   9.711  2.00  1.00            
ATOM   2248    O VAL A 304      13.491   9.306   9.977  2.00  1.00            
ATOM   2249    N PHE A 305      13.679  11.551   9.834  2.00  1.00            
ATOM   2250   CA PHE A 305      14.998  11.479  10.350  2.00  1.00            
ATOM   2251   CB PHE A 305      15.806  12.794  10.305  2.00  1.00            
ATOM   2252   CG PHE A 305      16.417  12.957   8.957  2.00  1.00            
ATOM   2253  CD1 PHE A 305      15.709  13.521   7.927  2.00  1.00            
ATOM   2254  CD2 PHE A 305      17.713  12.552   8.723  2.00  1.00            
ATOM   2255  CE1 PHE A 305      16.272  13.676   6.683  2.00  1.00            
ATOM   2256  CE2 PHE A 305      18.284  12.703   7.482  2.00  1.00            
ATOM   2257   CZ PHE A 305      17.563  13.266   6.456  2.00  1.00            
ATOM   2258    C PHE A 305      15.000  11.034  11.776  2.00  1.00            
ATOM   2259    O PHE A 305      15.738  10.119  12.134  2.00  1.00            
ATOM   2260    N ILE A 306      14.129  11.626  12.615  2.00  1.00            
ATOM   2261   CA ILE A 306      14.187  11.381  14.032  2.00  1.00            
ATOM   2262   CB ILE A 306      13.033  12.020  14.756  2.00  1.00            
ATOM   2263  CG1 ILE A 306      13.029  13.547  14.565  2.00  1.00            
ATOM   2264  CG2 ILE A 306      13.078  11.565  16.225  2.00  1.00            
ATOM   2265  CD1 ILE A 306      14.281  14.238  15.099  2.00  1.00            
ATOM   2266    C ILE A 306      14.030   9.933  14.260  2.00  1.00            
ATOM   2267    O ILE A 306      14.837   9.324  14.959  2.00  1.00            
ATOM   2268    N ARG A 307      13.008   9.310  13.661  3.00  1.00            
ATOM   2269   CA ARG A 307      13.014   7.929  13.959  3.00  1.00            
ATOM   2270   CB ARG A 307      11.650   7.220  13.908  3.00  1.00            
ATOM   2271   CG ARG A 307      11.728   5.791  14.459  3.00  1.00            
ATOM   2272   CD ARG A 307      12.302   4.786  13.457  3.00  1.00            
ATOM   2273   NE ARG A 307      12.335   3.441  14.099  3.00  1.00            
ATOM   2274   CZ ARG A 307      12.774   2.372  13.371  3.00  1.00            
ATOM   2275  NH1 ARG A 307      13.220   2.561  12.096  3.00  1.00            
ATOM   2276  NH2 ARG A 307      12.771   1.119  13.911  3.00  1.00            
ATOM   2277    C ARG A 307      13.922   7.289  12.954  3.00  1.00            
ATOM   2278    O ARG A 307      13.483   6.742  11.943  3.00  1.00            
ATOM   2279    N GLN A 308      15.240   7.372  13.229  3.00  1.00            
ATOM   2280   CA GLN A 308      16.284   6.828  12.406  3.00  1.00            
ATOM   2281   CB GLN A 308      16.398   7.533  11.045  3.00  1.00            
ATOM   2282   CG GLN A 308      17.526   7.001  10.155  3.00  1.00            
ATOM   2283   CD GLN A 308      17.146   5.623   9.636  3.00  1.00            
ATOM   2284  OE1 GLN A 308      17.116   4.648  10.386  3.00  1.00            
ATOM   2285  NE2 GLN A 308      16.857   5.536   8.310  3.00  1.00            
ATOM   2286    C GLN A 308      17.534   7.099  13.150  3.00  1.00            
ATOM   2287    O GLN A 308      18.542   6.409  13.008  3.00  1.00            
ATOM   2288    N TYR A 309      17.457   8.139  13.994  4.00  1.00            
ATOM   2289   CA TYR A 309      18.570   8.556  14.772  4.00  1.00            
ATOM   2290   CB TYR A 309      19.005  10.018  14.548  4.00  1.00            
ATOM   2291   CG TYR A 309      19.409  10.276  13.139  4.00  1.00            
ATOM   2292  CD1 TYR A 309      18.452  10.443  12.170  4.00  1.00            
ATOM   2293  CD2 TYR A 309      20.734  10.386  12.786  4.00  1.00            
ATOM   2294  CE1 TYR A 309      18.798  10.696  10.865  4.00  1.00            
ATOM   2295  CE2 TYR A 309      21.090  10.640  11.481  4.00  1.00            
ATOM   2296   CZ TYR A 309      20.122  10.792  10.517  4.00  1.00            
ATOM   2297   OH TYR A 309      20.481  11.053   9.177  4.00  1.00            
ATOM   2298    C TYR A 309      18.097   8.575  16.170  4.00  1.00            
ATOM   2299    O TYR A 309      16.904   8.500  16.458  4.00  1.00            
ATOM   2300    N TYR A 310      19.070   8.642  17.079  4.00  1.00            
ATOM   2301   CA TYR A 310      18.781   8.794  18.456  4.00  1.00            
ATOM   2302   CB TYR A 310      19.516   7.743  19.297  4.00  1.00            
ATOM   2303   CG TYR A 310      18.908   7.802  20.639  4.00  1.00            
ATOM   2304  CD1 TYR A 310      19.363   8.708  21.559  4.00  1.00            
ATOM   2305  CD2 TYR A 310      17.877   6.948  20.955  4.00  1.00            
ATOM   2306  CE1 TYR A 310      18.783   8.756  22.798  4.00  1.00            
ATOM   2307  CE2 TYR A 310      17.294   6.996  22.196  4.00  1.00            
ATOM   2308   CZ TYR A 310      17.751   7.906  23.116  4.00  1.00            
ATOM   2309   OH TYR A 310      17.159   7.967  24.393  4.00  1.00            
ATOM   2310    C TYR A 310      19.356  10.138  18.725  4.00  1.00            
ATOM   2311    O TYR A 310      20.550  10.354  18.525  4.00  1.00            
ATOM   2312    N THR A 311      18.521  11.098  19.156  4.00  1.00            
ATOM   2313   CA THR A 311      19.072  12.408  19.297  4.00  1.00            
ATOM   2314   CB THR A 311      18.250  13.495  18.695  4.00  1.00            
ATOM   2315  OG1 THR A 311      17.060  13.656  19.444  4.00  1.00            
ATOM   2316  CG2 THR A 311      17.908  13.102  17.252  4.00  1.00            
ATOM   2317    C THR A 311      19.131  12.707  20.743  4.00  1.00            
ATOM   2318    O THR A 311      18.513  12.037  21.568  4.00  1.00            
ATOM   2319    N VAL A 312      19.938  13.720  21.075  4.00  1.00            
ATOM   2320   CA VAL A 312      20.073  14.136  22.426  4.00  1.00            
ATOM   2321   CB VAL A 312      21.361  13.649  23.013  4.00  1.00            
ATOM   2322  CG1 VAL A 312      21.589  14.330  24.364  4.00  1.00            
ATOM   2323  CG2 VAL A 312      21.302  12.116  23.085  4.00  1.00            
ATOM   2324    C VAL A 312      20.155  15.623  22.369  4.00  1.00            
ATOM   2325    O VAL A 312      20.783  16.182  21.473  4.00  1.00            
ATOM   2326    N PHE A 313      19.501  16.310  23.317  4.00  1.00            
ATOM   2327   CA PHE A 313      19.587  17.738  23.318  4.00  1.00            
ATOM   2328   CB PHE A 313      18.218  18.436  23.418  4.00  1.00            
ATOM   2329   CG PHE A 313      17.467  18.239  22.146  4.00  1.00            
ATOM   2330  CD1 PHE A 313      17.712  19.063  21.073  4.00  1.00            
ATOM   2331  CD2 PHE A 313      16.513  17.254  22.027  4.00  1.00            
ATOM   2332  CE1 PHE A 313      17.027  18.901  19.893  4.00  1.00            
ATOM   2333  CE2 PHE A 313      15.824  17.088  20.848  4.00  1.00            
ATOM   2334   CZ PHE A 313      16.082  17.911  19.777  4.00  1.00            
ATOM   2335    C PHE A 313      20.315  18.113  24.562  4.00  1.00            
ATOM   2336    O PHE A 313      19.865  17.814  25.663  4.00  1.00            
ATOM   2337    N ASP A 314      21.467  18.790  24.443  4.00  1.00            
ATOM   2338   CA ASP A 314      22.173  19.138  25.642  4.00  1.00            
ATOM   2339   CB ASP A 314      23.435  18.277  25.920  4.00  1.00            
ATOM   2340   CG ASP A 314      24.340  18.128  24.700  4.00  1.00            
ATOM   2341  OD1 ASP A 314      23.876  18.394  23.561  4.00  1.00            
ATOM   2342  OD2 ASP A 314      25.509  17.697  24.892  4.00  1.00            
ATOM   2343    C ASP A 314      22.412  20.611  25.703  4.00  1.00            
ATOM   2344    O ASP A 314      23.059  21.191  24.836  4.00  1.00            
ATOM   2345    N ARG A 315      21.764  21.261  26.696  3.00  1.00            
ATOM   2346   CA ARG A 315      21.883  22.667  26.978  3.00  1.00            
ATOM   2347   CB ARG A 315      20.713  23.280  27.770  3.00  1.00            
ATOM   2348   CG ARG A 315      20.452  22.667  29.142  3.00  1.00            
ATOM   2349   CD ARG A 315      19.611  23.588  30.027  3.00  1.00            
ATOM   2350   NE ARG A 315      20.396  24.850  30.149  3.00  1.00            
ATOM   2351   CZ ARG A 315      19.797  26.036  30.460  3.00  1.00            
ATOM   2352  NH1 ARG A 315      18.460  26.089  30.733  3.00  1.00            
ATOM   2353  NH2 ARG A 315      20.546  27.176  30.509  3.00  1.00            
ATOM   2354    C ARG A 315      23.161  22.979  27.673  3.00  1.00            
ATOM   2355    O ARG A 315      23.662  24.096  27.550  3.00  1.00            
ATOM   2356    N ALA A 316      23.715  22.001  28.423  3.00  1.00            
ATOM   2357   CA ALA A 316      24.888  22.247  29.216  3.00  1.00            
ATOM   2358   CB ALA A 316      25.437  20.973  29.874  3.00  1.00            
ATOM   2359    C ALA A 316      25.931  22.762  28.285  3.00  1.00            
ATOM   2360    O ALA A 316      26.617  23.740  28.582  3.00  1.00            
ATOM   2361    N ASN A 317      26.061  22.116  27.117  3.00  1.00            
ATOM   2362   CA ASN A 317      26.930  22.630  26.106  3.00  1.00            
ATOM   2363   CB ASN A 317      28.235  21.838  25.914  3.00  1.00            
ATOM   2364   CG ASN A 317      29.216  22.234  27.009  3.00  1.00            
ATOM   2365  OD1 ASN A 317      30.095  21.458  27.383  3.00  1.00            
ATOM   2366  ND2 ASN A 317      29.074  23.481  27.532  3.00  1.00            
ATOM   2367    C ASN A 317      26.165  22.531  24.832  3.00  1.00            
ATOM   2368    O ASN A 317      25.547  21.499  24.587  3.00  1.00            
ATOM   2369    N ASN A 318      26.209  23.585  23.984  3.00  1.00            
ATOM   2370   CA ASN A 318      25.437  23.587  22.770  3.00  1.00            
ATOM   2371   CB ASN A 318      25.721  24.783  21.840  3.00  1.00            
ATOM   2372   CG ASN A 318      25.248  26.059  22.520  3.00  1.00            
ATOM   2373  OD1 ASN A 318      26.050  26.815  23.065  3.00  1.00            
ATOM   2374  ND2 ASN A 318      23.911  26.312  22.490  3.00  1.00            
ATOM   2375    C ASN A 318      25.803  22.371  22.016  3.00  1.00            
ATOM   2376    O ASN A 318      26.943  22.197  21.591  3.00  1.00            
ATOM   2377    N LYS A 319      24.826  21.465  21.867  4.00  1.00            
ATOM   2378   CA LYS A 319      25.160  20.295  21.139  4.00  1.00            
ATOM   2379   CB LYS A 319      25.911  19.204  21.930  4.00  1.00            
ATOM   2380   CG LYS A 319      27.277  19.541  22.519  4.00  1.00            
ATOM   2381   CD LYS A 319      27.782  18.418  23.433  4.00  1.00            
ATOM   2382   CE LYS A 319      29.121  18.711  24.108  4.00  1.00            
ATOM   2383   NZ LYS A 319      28.902  19.032  25.536  4.00  1.00            
ATOM   2384    C LYS A 319      23.909  19.596  20.732  4.00  1.00            
ATOM   2385    O LYS A 319      22.801  19.919  21.161  4.00  1.00            
ATOM   2386    N VAL A 320      24.109  18.617  19.833  4.00  1.00            
ATOM   2387   CA VAL A 320      23.144  17.650  19.418  4.00  1.00            
ATOM   2388   CB VAL A 320      22.814  17.687  17.952  4.00  1.00            
ATOM   2389  CG1 VAL A 320      21.992  16.433  17.612  4.00  1.00            
ATOM   2390  CG2 VAL A 320      22.081  19.001  17.631  4.00  1.00            
ATOM   2391    C VAL A 320      23.886  16.365  19.632  4.00  1.00            
ATOM   2392    O VAL A 320      25.086  16.303  19.368  4.00  1.00            
ATOM   2393    N GLY A 321      23.227  15.316  20.153  4.00  1.00            
ATOM   2394   CA GLY A 321      23.916  14.061  20.282  4.00  1.00            
ATOM   2395    C GLY A 321      23.194  13.171  19.337  4.00  1.00            
ATOM   2396    O GLY A 321      21.965  13.125  19.332  4.00  1.00            
ATOM   2397    N LEU A 322      23.941  12.436  18.500  4.00  1.00            
ATOM   2398   CA LEU A 322      23.259  11.658  17.520  4.00  1.00            
ATOM   2399   CB LEU A 322      23.392  12.320  16.125  4.00  1.00            
ATOM   2400   CG LEU A 322      22.732  11.660  14.891  4.00  1.00            
ATOM   2401  CD1 LEU A 322      22.903  12.585  13.675  4.00  1.00            
ATOM   2402  CD2 LEU A 322      23.267  10.254  14.568  4.00  1.00            
ATOM   2403    C LEU A 322      23.888  10.307  17.447  4.00  1.00            
ATOM   2404    O LEU A 322      25.095  10.152  17.632  4.00  1.00            
ATOM   2405    N ALA A 323      23.055   9.280  17.193  4.00  1.00            
ATOM   2406   CA ALA A 323      23.559   7.958  16.998  4.00  1.00            
ATOM   2407   CB ALA A 323      23.881   7.227  18.310  4.00  1.00            
ATOM   2408    C ALA A 323      22.470   7.182  16.326  4.00  1.00            
ATOM   2409    O ALA A 323      21.336   7.643  16.259  4.00  1.00            
ATOM   2410    N PRO A 324      22.769   6.040  15.777  4.00  1.00            
ATOM   2411   CA PRO A 324      21.712   5.285  15.154  4.00  1.00            
ATOM   2412   CD PRO A 324      24.041   5.860  15.091  4.00  1.00            
ATOM   2413   CB PRO A 324      22.402   4.290  14.224  4.00  1.00            
ATOM   2414   CG PRO A 324      23.728   4.985  13.867  4.00  1.00            
ATOM   2415    C PRO A 324      20.951   4.635  16.257  4.00  1.00            
ATOM   2416    O PRO A 324      21.503   4.444  17.341  4.00  1.00            
ATOM   2417    N VAL A 325      19.678   4.298  16.015  4.00  1.00            
ATOM   2418   CA VAL A 325      18.924   3.661  17.043  4.00  1.00            
ATOM   2419   CB VAL A 325      17.446   3.890  16.928  4.00  1.00            
ATOM   2420  CG1 VAL A 325      16.727   3.125  18.053  4.00  1.00            
ATOM   2421  CG2 VAL A 325      17.200   5.409  16.952  4.00  1.00            
ATOM   2422    C VAL A 325      19.198   2.211  16.950  4.00  1.00            
ATOM   2423    O VAL A 325      19.562   1.700  15.891  4.00  1.00            
ATOM   2424    N ALA A 326      19.063   1.526  18.096  1.00  1.00            
ATOM   2425   CA ALA A 326      19.326   0.129  18.127  1.00  1.00            
ATOM   2426   CB ALA A 326      18.995  -0.536  19.474  1.00  1.00            
ATOM   2427    C ALA A 326      18.499  -0.544  17.045  1.00  1.00            
ATOM   2428    O ALA A 326      17.290  -0.795  17.288  1.00  1.00            
ATOM   2429  OXT ALA A 326      19.072  -0.807  15.954  1.00  1.00            
ATOM   2430    N HIS B   1      -2.693  12.376   4.001  4.00  0.00            
ATOM   2431   CA HIS B   1      -2.508  12.463   5.463  4.00  0.00            
ATOM   2432  ND1 HIS B   1       0.338   9.883   5.443  4.00  0.00            
ATOM   2433   CG HIS B   1      -0.875  10.532   5.397  4.00  0.00            
ATOM   2434   CB HIS B   1      -1.099  11.953   5.837  4.00  0.00            
ATOM   2435  NE2 HIS B   1      -1.115   8.442   4.573  4.00  0.00            
ATOM   2436  CD2 HIS B   1      -1.753   9.635   4.864  4.00  0.00            
ATOM   2437  CE1 HIS B   1       0.139   8.638   4.938  4.00  0.00            
ATOM   2438    C HIS B   1      -2.661  13.889   5.888  4.00  0.00            
ATOM   2439    O HIS B   1      -2.491  14.809   5.090  4.00  0.00            
ATOM   2440    N PRO B   2      -3.011  14.091   7.129  4.00  0.00            
ATOM   2441   CA PRO B   2      -3.198  15.425   7.630  4.00  0.00            
ATOM   2442   CD PRO B   2      -3.831  13.125   7.845  4.00  0.00            
ATOM   2443   CB PRO B   2      -3.846  15.267   9.001  4.00  0.00            
ATOM   2444   CG PRO B   2      -4.634  13.950   8.865  4.00  0.00            
ATOM   2445    C PRO B   2      -1.996  16.314   7.613  4.00  0.00            
ATOM   2446    O PRO B   2      -2.139  17.496   7.303  4.00  0.00            
ATOM   2447    N HIS B   3      -0.813  15.779   7.937  4.00  0.00            
ATOM   2448   CA HIS B   3       0.388  16.548   7.838  4.00  0.00            
ATOM   2449  ND1 HIS B   3       3.339  16.935   6.199  4.00  0.00            
ATOM   2450   CG HIS B   3       2.087  17.512   6.156  4.00  0.00            
ATOM   2451   CB HIS B   3       0.800  16.769   6.368  4.00  0.00            
ATOM   2452  NE2 HIS B   3       3.645  19.082   5.706  4.00  0.00            
ATOM   2453  CD2 HIS B   3       2.295  18.823   5.856  4.00  0.00            
ATOM   2454  CE1 HIS B   3       4.232  17.918   5.922  4.00  0.00            
ATOM   2455    C HIS B   3       0.363  17.864   8.531  4.00  0.00            
ATOM   2456    O HIS B   3       0.365  18.906   7.880  4.00  0.00            
ATOM   2457    N LEU B   4       0.329  17.858   9.877  4.00  0.00            
ATOM   2458   CA LEU B   4       0.418  19.118  10.551  4.00  0.00            
ATOM   2459   CB LEU B   4      -0.433  19.169  11.830  4.00  0.00            
ATOM   2460   CG LEU B   4      -1.920  18.901  11.530  4.00  0.00            
ATOM   2461  CD1 LEU B   4      -2.787  18.973  12.797  4.00  0.00            
ATOM   2462  CD2 LEU B   4      -2.422  19.808  10.395  4.00  0.00            
ATOM   2463    C LEU B   4       1.865  19.323  10.905  4.00  0.00            
ATOM   2464    O LEU B   4       2.394  18.675  11.805  4.00  0.00            
ATOM   2465    N SER B   5       2.541  20.237  10.172  4.00  0.00            
ATOM   2466   CA SER B   5       3.921  20.582  10.408  4.00  0.00            
ATOM   2467   CB SER B   5       4.676  20.968   9.125  4.00  0.00            
ATOM   2468   OG SER B   5       4.093  22.124   8.540  4.00  0.00            
ATOM   2469    C SER B   5       3.841  21.800  11.251  4.00  0.00            
ATOM   2470    O SER B   5       3.110  22.736  10.932  4.00  0.00            
ATOM   2471    N PHE B   6       4.579  21.806  12.370  4.00  0.00            
ATOM   2472   CA PHE B   6       4.507  22.931  13.244  4.00  0.00            
ATOM   2473   CB PHE B   6       4.042  22.556  14.660  4.00  0.00            
ATOM   2474   CG PHE B   6       2.622  22.123  14.572  4.00  0.00            
ATOM   2475  CD1 PHE B   6       2.301  20.821  14.263  4.00  0.00            
ATOM   2476  CD2 PHE B   6       1.609  23.028  14.785  4.00  0.00            
ATOM   2477  CE1 PHE B   6       0.986  20.425  14.176  4.00  0.00            
ATOM   2478  CE2 PHE B   6       0.295  22.637  14.701  4.00  0.00            
ATOM   2479   CZ PHE B   6      -0.019  21.334  14.397  4.00  0.00            
ATOM   2480    C PHE B   6       5.884  23.456  13.405  4.00  0.00            
ATOM   2481    O PHE B   6       6.846  22.690  13.464  4.00  0.00            
ATOM   2482    N MET B   7       6.016  24.793  13.479  4.00  0.00            
ATOM   2483   CA MET B   7       7.338  25.298  13.619  4.00  0.00            
ATOM   2484   CB MET B   7       8.099  25.294  12.281  4.00  0.00            
ATOM   2485   CG MET B   7       9.619  25.422  12.400  4.00  0.00            
ATOM   2486   SD MET B   7      10.469  25.630  10.806  4.00  0.00            
ATOM   2487   CE MET B   7       9.742  24.169  10.008  4.00  0.00            
ATOM   2488    C MET B   7       7.284  26.721  14.078  4.00  0.00            
ATOM   2489    O MET B   7       6.256  27.387  13.969  4.00  0.00            
ATOM   2490    N ALA B   8       8.410  27.204  14.644  4.00  0.00            
ATOM   2491   CA ALA B   8       8.537  28.584  15.011  4.00  0.00            
ATOM   2492   CB ALA B   8       8.579  28.819  16.532  4.00  0.00            
ATOM   2493    C ALA B   8       9.848  29.023  14.455  4.00  0.00            
ATOM   2494    O ALA B   8      10.868  28.369  14.666  4.00  0.00            
ATOM   2495    N ILE B   9       9.860  30.141  13.708  4.00  0.00            
ATOM   2496   CA ILE B   9      11.121  30.602  13.221  4.00  0.00            
ATOM   2497   CB ILE B   9      11.022  31.473  11.998  4.00  0.00            
ATOM   2498  CG1 ILE B   9      10.372  30.701  10.838  4.00  0.00            
ATOM   2499  CG2 ILE B   9      12.428  31.997  11.661  4.00  0.00            
ATOM   2500  CD1 ILE B   9       8.883  30.434  11.050  4.00  0.00            
ATOM   2501    C ILE B   9      11.613  31.466  14.374  4.00  0.00            
ATOM   2502    O ILE B   9      10.784  31.711  15.292  4.00  0.00            
ATOM   2503  OXT ILE B   9      12.802  31.884  14.373  4.00  0.00            
END
