# Supplementary material for: Integrative modeling of diverse protein-peptide systems using CABS-dock
Source: PLoS Comput Biol. 2023 Jul 5;19(7):e1011275. doi: 10.1371/journal.pcbi.1011275 (PMC10351741; doi:10.1371/journal.pcbi.1011275)
Supplement: S1 File — Files in pdb format containing atomic coordinates of the structures obtained in this study: the highest-scored amyloid models and 10 examples of the docked peptide for each enzyme-substrate complex. (ZIP) [file pcbi.1011275.s006.zip › 2_pepsin_HPHLSFMAI/55.pdb]

CRYST1    0.000    0.000    0.000   0.00   0.00   0.00 P 1           1
ATOM      1    N ILE A   1      16.070  13.276  35.206  1.00  1.00            
ATOM      2   CA ILE A   1      15.299  12.013  35.238  1.00  1.00            
ATOM      3   CB ILE A   1      15.658  11.237  36.481  1.00  1.00            
ATOM      4  CG1 ILE A   1      15.101   9.806  36.427  1.00  1.00            
ATOM      5  CG2 ILE A   1      15.225  12.048  37.715  1.00  1.00            
ATOM      6  CD1 ILE A   1      15.786   8.921  35.387  1.00  1.00            
ATOM      7    C ILE A   1      13.839  12.304  35.201  1.00  1.00            
ATOM      8    O ILE A   1      13.292  13.022  36.037  1.00  1.00            
ATOM      9    N GLY A   2      13.175  11.767  34.170  4.00  1.00            
ATOM     10   CA GLY A   2      11.770  11.958  34.024  4.00  1.00            
ATOM     11    C GLY A   2      11.421  11.271  32.753  4.00  1.00            
ATOM     12    O GLY A   2      12.100  11.449  31.744  4.00  1.00            
ATOM     13    N ASP A   3      10.348  10.458  32.749  4.00  1.00            
ATOM     14   CA ASP A   3      10.094   9.811  31.503  4.00  1.00            
ATOM     15   CB ASP A   3      10.385   8.294  31.483  4.00  1.00            
ATOM     16   CG ASP A   3       9.411   7.563  32.393  4.00  1.00            
ATOM     17  OD1 ASP A   3       9.409   7.845  33.622  4.00  1.00            
ATOM     18  OD2 ASP A   3       8.666   6.694  31.867  4.00  1.00            
ATOM     19    C ASP A   3       8.691  10.014  31.080  4.00  1.00            
ATOM     20    O ASP A   3       7.750   9.740  31.821  4.00  1.00            
ATOM     21    N GLU A   4       8.527  10.526  29.848  4.00  1.00            
ATOM     22   CA GLU A   4       7.212  10.711  29.354  4.00  1.00            
ATOM     23   CB GLU A   4       6.903  12.178  28.982  4.00  1.00            
ATOM     24   CG GLU A   4       5.429  12.444  28.676  4.00  1.00            
ATOM     25   CD GLU A   4       5.195  13.946  28.801  4.00  1.00            
ATOM     26  OE1 GLU A   4       6.045  14.626  29.436  4.00  1.00            
ATOM     27  OE2 GLU A   4       4.161  14.431  28.272  4.00  1.00            
ATOM     28    C GLU A   4       7.064   9.854  28.140  4.00  1.00            
ATOM     29    O GLU A   4       7.850   9.935  27.201  4.00  1.00            
ATOM     30    N PRO A   5       6.079   9.001  28.176  4.00  1.00            
ATOM     31   CA PRO A   5       5.836   8.128  27.060  4.00  1.00            
ATOM     32   CD PRO A   5       5.689   8.387  29.439  4.00  1.00            
ATOM     33   CB PRO A   5       4.915   7.028  27.578  4.00  1.00            
ATOM     34   CG PRO A   5       5.244   6.961  29.082  4.00  1.00            
ATOM     35    C PRO A   5       5.212   9.004  26.046  4.00  1.00            
ATOM     36    O PRO A   5       4.652  10.035  26.415  4.00  1.00            
ATOM     37    N LEU A   6       5.321   8.637  24.769  4.00  1.00            
ATOM     38   CA LEU A   6       4.740   9.461  23.768  4.00  1.00            
ATOM     39   CB LEU A   6       5.812  10.234  22.978  4.00  1.00            
ATOM     40   CG LEU A   6       5.326  11.066  21.774  4.00  1.00            
ATOM     41  CD1 LEU A   6       6.447  11.998  21.331  4.00  1.00            
ATOM     42  CD2 LEU A   6       4.901  10.200  20.576  4.00  1.00            
ATOM     43    C LEU A   6       4.013   8.558  22.853  4.00  1.00            
ATOM     44    O LEU A   6       4.375   7.393  22.685  4.00  1.00            
ATOM     45    N GLU A   7       2.937   9.080  22.251  4.00  1.00            
ATOM     46   CA GLU A   7       2.222   8.232  21.371  4.00  1.00            
ATOM     47   CB GLU A   7       0.708   8.246  21.635  4.00  1.00            
ATOM     48   CG GLU A   7       0.295   7.677  22.995  4.00  1.00            
ATOM     49   CD GLU A   7       0.190   6.165  22.868  4.00  1.00            
ATOM     50  OE1 GLU A   7       0.808   5.606  21.924  4.00  1.00            
ATOM     51  OE2 GLU A   7      -0.515   5.550  23.711  4.00  1.00            
ATOM     52    C GLU A   7       2.406   8.710  19.969  4.00  1.00            
ATOM     53    O GLU A   7       2.278   9.900  19.683  4.00  1.00            
ATOM     54    N ASN A   8       2.738   7.774  19.057  4.00  1.00            
ATOM     55   CA ASN A   8       2.813   8.117  17.672  4.00  1.00            
ATOM     56   CB ASN A   8       3.983   7.459  16.927  4.00  1.00            
ATOM     57   CG ASN A   8       5.220   8.277  17.269  4.00  1.00            
ATOM     58  OD1 ASN A   8       5.427   9.359  16.722  4.00  1.00            
ATOM     59  ND2 ASN A   8       6.051   7.768  18.216  4.00  1.00            
ATOM     60    C ASN A   8       1.528   7.634  17.086  4.00  1.00            
ATOM     61    O ASN A   8       1.305   6.428  16.976  4.00  1.00            
ATOM     62    N TYR A   9       0.631   8.574  16.718  4.00  1.00            
ATOM     63   CA TYR A   9      -0.653   8.153  16.245  4.00  1.00            
ATOM     64   CB TYR A   9      -1.593   9.325  15.892  4.00  1.00            
ATOM     65   CG TYR A   9      -2.082  10.022  17.118  4.00  1.00            
ATOM     66  CD1 TYR A   9      -1.282  10.910  17.802  4.00  1.00            
ATOM     67  CD2 TYR A   9      -3.364   9.803  17.565  4.00  1.00            
ATOM     68  CE1 TYR A   9      -1.753  11.555  18.923  4.00  1.00            
ATOM     69  CE2 TYR A   9      -3.841  10.444  18.684  4.00  1.00            
ATOM     70   CZ TYR A   9      -3.033  11.320  19.367  4.00  1.00            
ATOM     71   OH TYR A   9      -3.518  11.981  20.515  4.00  1.00            
ATOM     72    C TYR A   9      -0.521   7.369  14.988  4.00  1.00            
ATOM     73    O TYR A   9      -0.880   6.195  14.909  4.00  1.00            
ATOM     74    N LEU A  10       0.036   8.038  13.977  3.00  1.00            
ATOM     75   CA LEU A  10       0.410   7.495  12.716  3.00  1.00            
ATOM     76   CB LEU A  10      -0.217   8.232  11.522  3.00  1.00            
ATOM     77   CG LEU A  10      -1.751   8.085  11.489  3.00  1.00            
ATOM     78  CD1 LEU A  10      -2.367   8.824  10.293  3.00  1.00            
ATOM     79  CD2 LEU A  10      -2.171   6.607  11.555  3.00  1.00            
ATOM     80    C LEU A  10       1.839   7.867  12.847  3.00  1.00            
ATOM     81    O LEU A  10       2.244   8.313  13.920  3.00  1.00            
ATOM     82    N ASP A  11       2.663   7.695  11.824  3.00  1.00            
ATOM     83   CA ASP A  11       4.017   8.100  12.031  3.00  1.00            
ATOM     84   CB ASP A  11       4.884   7.798  10.798  3.00  1.00            
ATOM     85   CG ASP A  11       6.349   7.909  11.179  3.00  1.00            
ATOM     86  OD1 ASP A  11       6.634   8.119  12.389  3.00  1.00            
ATOM     87  OD2 ASP A  11       7.206   7.777  10.264  3.00  1.00            
ATOM     88    C ASP A  11       4.003   9.572  12.232  3.00  1.00            
ATOM     89    O ASP A  11       4.887  10.150  12.863  3.00  1.00            
ATOM     90    N THR A  12       2.949  10.198  11.695  3.00  1.00            
ATOM     91   CA THR A  12       2.830  11.615  11.628  3.00  1.00            
ATOM     92   CB THR A  12       1.532  12.055  11.014  3.00  1.00            
ATOM     93  OG1 THR A  12       1.404  11.526   9.703  3.00  1.00            
ATOM     94  CG2 THR A  12       1.509  13.593  10.967  3.00  1.00            
ATOM     95    C THR A  12       2.912  12.270  12.958  3.00  1.00            
ATOM     96    O THR A  12       3.575  13.297  13.095  3.00  1.00            
ATOM     97    N GLU A  13       2.274  11.715  13.993  4.00  1.00            
ATOM     98   CA GLU A  13       2.238  12.578  15.125  4.00  1.00            
ATOM     99   CB GLU A  13       0.808  12.890  15.604  4.00  1.00            
ATOM    100   CG GLU A  13       0.006  13.750  14.624  4.00  1.00            
ATOM    101   CD GLU A  13      -0.530  12.848  13.521  4.00  1.00            
ATOM    102  OE1 GLU A  13      -0.322  11.610  13.616  4.00  1.00            
ATOM    103  OE2 GLU A  13      -1.159  13.387  12.572  4.00  1.00            
ATOM    104    C GLU A  13       2.991  12.077  16.312  4.00  1.00            
ATOM    105    O GLU A  13       3.464  10.943  16.369  4.00  1.00            
ATOM    106    N TYR A  14       3.104  12.998  17.295  4.00  1.00            
ATOM    107   CA TYR A  14       3.742  12.841  18.569  4.00  1.00            
ATOM    108   CB TYR A  14       4.882  13.835  18.832  4.00  1.00            
ATOM    109   CG TYR A  14       6.037  13.436  17.988  4.00  1.00            
ATOM    110  CD1 TYR A  14       6.092  13.760  16.654  4.00  1.00            
ATOM    111  CD2 TYR A  14       7.078  12.736  18.551  4.00  1.00            
ATOM    112  CE1 TYR A  14       7.177  13.378  15.901  4.00  1.00            
ATOM    113  CE2 TYR A  14       8.162  12.354  17.802  4.00  1.00            
ATOM    114   CZ TYR A  14       8.212  12.675  16.471  4.00  1.00            
ATOM    115   OH TYR A  14       9.326  12.283  15.698  4.00  1.00            
ATOM    116    C TYR A  14       2.687  13.149  19.582  4.00  1.00            
ATOM    117    O TYR A  14       1.593  13.589  19.232  4.00  1.00            
ATOM    118    N PHE A  15       2.981  12.900  20.873  4.00  1.00            
ATOM    119   CA PHE A  15       1.947  13.054  21.853  4.00  1.00            
ATOM    120   CB PHE A  15       1.136  11.733  21.910  4.00  1.00            
ATOM    121   CG PHE A  15      -0.026  11.705  22.852  4.00  1.00            
ATOM    122  CD1 PHE A  15       0.127  11.285  24.155  4.00  1.00            
ATOM    123  CD2 PHE A  15      -1.286  12.056  22.422  4.00  1.00            
ATOM    124  CE1 PHE A  15      -0.944  11.245  25.018  4.00  1.00            
ATOM    125  CE2 PHE A  15      -2.361  12.015  23.279  4.00  1.00            
ATOM    126   CZ PHE A  15      -2.193  11.613  24.581  4.00  1.00            
ATOM    127    C PHE A  15       2.597  13.245  23.188  4.00  1.00            
ATOM    128    O PHE A  15       3.814  13.137  23.323  4.00  1.00            
ATOM    129    N GLY A  16       1.782  13.565  24.212  4.00  1.00            
ATOM    130   CA GLY A  16       2.287  13.693  25.547  4.00  1.00            
ATOM    131    C GLY A  16       1.106  13.905  26.448  4.00  1.00            
ATOM    132    O GLY A  16       0.093  14.465  26.033  4.00  1.00            
ATOM    133    N THR A  17       1.209  13.455  27.716  4.00  1.00            
ATOM    134   CA THR A  17       0.142  13.647  28.663  4.00  1.00            
ATOM    135   CB THR A  17      -0.355  12.367  29.269  4.00  1.00            
ATOM    136  OG1 THR A  17      -0.847  11.503  28.254  4.00  1.00            
ATOM    137  CG2 THR A  17      -1.472  12.691  30.277  4.00  1.00            
ATOM    138    C THR A  17       0.707  14.477  29.762  4.00  1.00            
ATOM    139    O THR A  17       1.777  14.182  30.293  4.00  1.00            
ATOM    140    N ILE A  18      -0.003  15.560  30.121  4.00  1.00            
ATOM    141   CA ILE A  18       0.484  16.473  31.109  4.00  1.00            
ATOM    142   CB ILE A  18       1.153  17.627  30.440  4.00  1.00            
ATOM    143  CG1 ILE A  18       1.669  18.682  31.424  4.00  1.00            
ATOM    144  CG2 ILE A  18       0.195  18.109  29.347  4.00  1.00            
ATOM    145  CD1 ILE A  18       2.588  19.689  30.737  4.00  1.00            
ATOM    146    C ILE A  18      -0.653  16.948  31.920  4.00  1.00            
ATOM    147    O ILE A  18      -1.797  16.978  31.468  4.00  1.00            
ATOM    148    N GLY A  19      -0.350  17.314  33.173  4.00  1.00            
ATOM    149   CA GLY A  19      -1.393  17.796  34.003  4.00  1.00            
ATOM    150    C GLY A  19      -0.984  19.141  34.491  4.00  1.00            
ATOM    151    O GLY A  19       0.123  19.325  34.995  4.00  1.00            
ATOM    152    N ILE A  20      -1.890  20.124  34.354  4.00  1.00            
ATOM    153   CA ILE A  20      -1.583  21.439  34.817  4.00  1.00            
ATOM    154   CB ILE A  20      -1.673  22.504  33.764  4.00  1.00            
ATOM    155  CG1 ILE A  20      -0.669  22.247  32.633  4.00  1.00            
ATOM    156  CG2 ILE A  20      -1.479  23.866  34.450  4.00  1.00            
ATOM    157  CD1 ILE A  20      -0.851  23.202  31.455  4.00  1.00            
ATOM    158    C ILE A  20      -2.614  21.777  35.838  4.00  1.00            
ATOM    159    O ILE A  20      -3.803  21.555  35.620  4.00  1.00            
ATOM    160    N GLY A  21      -2.179  22.308  36.996  3.00  1.00            
ATOM    161   CA GLY A  21      -3.121  22.719  37.991  3.00  1.00            
ATOM    162    C GLY A  21      -3.251  21.669  39.040  3.00  1.00            
ATOM    163    O GLY A  21      -2.968  20.494  38.814  3.00  1.00            
ATOM    164    N THR A  22      -3.698  22.104  40.237  3.00  1.00            
ATOM    165   CA THR A  22      -3.939  21.238  41.352  3.00  1.00            
ATOM    166   CB THR A  22      -3.331  21.739  42.629  3.00  1.00            
ATOM    167  OG1 THR A  22      -3.571  20.824  43.687  3.00  1.00            
ATOM    168  CG2 THR A  22      -3.943  23.112  42.956  3.00  1.00            
ATOM    169    C THR A  22      -5.430  21.248  41.530  3.00  1.00            
ATOM    170    O THR A  22      -6.059  22.298  41.405  3.00  1.00            
ATOM    171    N PRO A  23      -6.032  20.112  41.775  3.00  1.00            
ATOM    172   CA PRO A  23      -5.319  18.877  41.824  3.00  1.00            
ATOM    173   CD PRO A  23      -7.267  20.045  42.534  3.00  1.00            
ATOM    174   CB PRO A  23      -6.276  17.837  42.413  3.00  1.00            
ATOM    175   CG PRO A  23      -7.638  18.556  42.477  3.00  1.00            
ATOM    176    C PRO A  23      -4.682  18.510  40.518  3.00  1.00            
ATOM    177    O PRO A  23      -3.564  17.996  40.534  3.00  1.00            
ATOM    178    N ALA A  24      -5.361  18.754  39.380  3.00  1.00            
ATOM    179   CA ALA A  24      -4.773  18.483  38.097  3.00  1.00            
ATOM    180   CB ALA A  24      -4.105  17.101  37.996  3.00  1.00            
ATOM    181    C ALA A  24      -5.886  18.502  37.109  3.00  1.00            
ATOM    182    O ALA A  24      -7.048  18.278  37.443  3.00  1.00            
ATOM    183    N GLN A  25      -5.533  18.811  35.855  4.00  1.00            
ATOM    184   CA GLN A  25      -6.417  18.746  34.734  4.00  1.00            
ATOM    185   CB GLN A  25      -6.875  20.117  34.194  4.00  1.00            
ATOM    186   CG GLN A  25      -7.907  20.847  35.068  4.00  1.00            
ATOM    187   CD GLN A  25      -7.206  21.607  36.188  4.00  1.00            
ATOM    188  OE1 GLN A  25      -6.112  21.250  36.618  4.00  1.00            
ATOM    189  NE2 GLN A  25      -7.860  22.694  36.679  4.00  1.00            
ATOM    190    C GLN A  25      -5.525  18.120  33.707  4.00  1.00            
ATOM    191    O GLN A  25      -4.305  18.220  33.823  4.00  1.00            
ATOM    192    N ASP A  26      -6.072  17.438  32.684  4.00  1.00            
ATOM    193   CA ASP A  26      -5.158  16.754  31.812  4.00  1.00            
ATOM    194   CB ASP A  26      -5.479  15.257  31.661  4.00  1.00            
ATOM    195   CG ASP A  26      -5.272  14.590  33.009  4.00  1.00            
ATOM    196  OD1 ASP A  26      -4.628  15.223  33.889  4.00  1.00            
ATOM    197  OD2 ASP A  26      -5.754  13.438  33.178  4.00  1.00            
ATOM    198    C ASP A  26      -5.209  17.313  30.442  4.00  1.00            
ATOM    199    O ASP A  26      -6.227  17.850  30.011  4.00  1.00            
ATOM    200    N PHE A  27      -4.069  17.228  29.729  4.00  1.00            
ATOM    201   CA PHE A  27      -4.127  17.606  28.357  4.00  1.00            
ATOM    202   CB PHE A  27      -4.108  19.128  28.096  4.00  1.00            
ATOM    203   CG PHE A  27      -2.822  19.766  28.493  4.00  1.00            
ATOM    204  CD1 PHE A  27      -2.540  20.000  29.817  4.00  1.00            
ATOM    205  CD2 PHE A  27      -1.894  20.124  27.540  4.00  1.00            
ATOM    206  CE1 PHE A  27      -1.357  20.598  30.182  4.00  1.00            
ATOM    207  CE2 PHE A  27      -0.709  20.724  27.902  4.00  1.00            
ATOM    208   CZ PHE A  27      -0.439  20.967  29.227  4.00  1.00            
ATOM    209    C PHE A  27      -3.050  16.916  27.578  4.00  1.00            
ATOM    210    O PHE A  27      -2.005  16.556  28.116  4.00  1.00            
ATOM    211    N THR A  28      -3.307  16.687  26.271  4.00  1.00            
ATOM    212   CA THR A  28      -2.330  16.072  25.419  4.00  1.00            
ATOM    213   CB THR A  28      -2.884  15.199  24.338  4.00  1.00            
ATOM    214  OG1 THR A  28      -1.815  14.721  23.539  4.00  1.00            
ATOM    215  CG2 THR A  28      -3.890  15.986  23.484  4.00  1.00            
ATOM    216    C THR A  28      -1.572  17.180  24.769  4.00  1.00            
ATOM    217    O THR A  28      -2.141  18.184  24.349  4.00  1.00            
ATOM    218    N VAL A  29      -0.238  17.033  24.700  4.00  1.00            
ATOM    219   CA VAL A  29       0.583  18.059  24.127  4.00  1.00            
ATOM    220   CB VAL A  29       1.382  18.783  25.170  4.00  1.00            
ATOM    221  CG1 VAL A  29       2.227  17.747  25.933  4.00  1.00            
ATOM    222  CG2 VAL A  29       2.225  19.865  24.481  4.00  1.00            
ATOM    223    C VAL A  29       1.551  17.375  23.233  4.00  1.00            
ATOM    224    O VAL A  29       1.844  16.192  23.399  4.00  1.00            
ATOM    225    N ILE A  30       2.056  18.114  22.233  4.00  1.00            
ATOM    226   CA ILE A  30       3.027  17.541  21.362  4.00  1.00            
ATOM    227   CB ILE A  30       2.762  17.801  19.904  4.00  1.00            
ATOM    228  CG1 ILE A  30       3.837  17.123  19.039  4.00  1.00            
ATOM    229  CG2 ILE A  30       2.640  19.320  19.683  4.00  1.00            
ATOM    230  CD1 ILE A  30       3.515  17.127  17.547  4.00  1.00            
ATOM    231    C ILE A  30       4.331  18.192  21.707  4.00  1.00            
ATOM    232    O ILE A  30       4.413  19.417  21.773  4.00  1.00            
ATOM    233    N PHE A  31       5.393  17.399  21.976  4.00  1.00            
ATOM    234   CA PHE A  31       6.621  18.065  22.299  4.00  1.00            
ATOM    235   CB PHE A  31       7.667  17.188  23.026  4.00  1.00            
ATOM    236   CG PHE A  31       8.300  16.228  22.084  4.00  1.00            
ATOM    237  CD1 PHE A  31       7.653  15.089  21.672  4.00  1.00            
ATOM    238  CD2 PHE A  31       9.558  16.493  21.592  4.00  1.00            
ATOM    239  CE1 PHE A  31       8.271  14.231  20.795  4.00  1.00            
ATOM    240  CE2 PHE A  31      10.175  15.632  20.718  4.00  1.00            
ATOM    241   CZ PHE A  31       9.529  14.492  20.316  4.00  1.00            
ATOM    242    C PHE A  31       7.160  18.545  20.977  4.00  1.00            
ATOM    243    O PHE A  31       7.323  17.764  20.042  4.00  1.00            
ATOM    244    N ASP A  32       7.415  19.866  20.839  4.00  1.00            
ATOM    245   CA ASP A  32       7.862  20.359  19.563  4.00  1.00            
ATOM    246   CB ASP A  32       6.931  21.411  18.931  4.00  1.00            
ATOM    247   CG ASP A  32       5.673  20.710  18.441  4.00  1.00            
ATOM    248  OD1 ASP A  32       5.645  19.451  18.477  4.00  1.00            
ATOM    249  OD2 ASP A  32       4.727  21.423  18.012  4.00  1.00            
ATOM    250    C ASP A  32       9.187  21.010  19.716  4.00  1.00            
ATOM    251    O ASP A  32       9.282  22.125  20.228  4.00  1.00            
ATOM    252    N THR A  33      10.263  20.323  19.297  3.00  1.00            
ATOM    253   CA THR A  33      11.469  21.078  19.261  3.00  1.00            
ATOM    254   CB THR A  33      12.696  20.276  18.946  3.00  1.00            
ATOM    255  OG1 THR A  33      13.854  21.093  19.029  3.00  1.00            
ATOM    256  CG2 THR A  33      12.554  19.688  17.537  3.00  1.00            
ATOM    257    C THR A  33      11.172  22.010  18.128  3.00  1.00            
ATOM    258    O THR A  33      10.479  21.621  17.189  3.00  1.00            
ATOM    259    N GLY A  34      11.649  23.269  18.161  3.00  1.00            
ATOM    260   CA GLY A  34      11.276  24.131  17.073  3.00  1.00            
ATOM    261    C GLY A  34      10.596  25.362  17.577  3.00  1.00            
ATOM    262    O GLY A  34      10.624  26.396  16.912  3.00  1.00            
ATOM    263    N SER A  35       9.955  25.300  18.754  1.00  1.00            
ATOM    264   CA SER A  35       9.346  26.498  19.252  1.00  1.00            
ATOM    265   CB SER A  35       7.859  26.633  18.878  1.00  1.00            
ATOM    266   OG SER A  35       7.111  25.574  19.456  1.00  1.00            
ATOM    267    C SER A  35       9.428  26.422  20.746  1.00  1.00            
ATOM    268    O SER A  35       9.595  25.340  21.306  1.00  1.00            
ATOM    269    N SER A  36       9.340  27.577  21.443  1.00  1.00            
ATOM    270   CA SER A  36       9.419  27.523  22.876  1.00  1.00            
ATOM    271   CB SER A  36      10.669  28.218  23.437  1.00  1.00            
ATOM    272   OG SER A  36      10.684  28.126  24.854  1.00  1.00            
ATOM    273    C SER A  36       8.213  28.235  23.456  1.00  1.00            
ATOM    274    O SER A  36       8.000  29.417  23.194  1.00  1.00            
ATOM    275    N ASN A  37       7.375  27.511  24.241  1.00  1.00            
ATOM    276   CA ASN A  37       6.237  28.062  24.949  1.00  1.00            
ATOM    277   CB ASN A  37       5.427  29.108  24.157  1.00  1.00            
ATOM    278   CG ASN A  37       4.813  28.440  22.936  1.00  1.00            
ATOM    279  OD1 ASN A  37       5.503  27.784  22.158  1.00  1.00            
ATOM    280  ND2 ASN A  37       3.475  28.610  22.761  1.00  1.00            
ATOM    281    C ASN A  37       5.329  26.903  25.259  1.00  1.00            
ATOM    282    O ASN A  37       5.275  25.941  24.494  1.00  1.00            
ATOM    283    N LEU A  38       4.608  26.943  26.401  4.00  1.00            
ATOM    284   CA LEU A  38       3.665  25.893  26.693  4.00  1.00            
ATOM    285   CB LEU A  38       3.826  25.257  28.083  4.00  1.00            
ATOM    286   CG LEU A  38       2.794  24.145  28.339  4.00  1.00            
ATOM    287  CD1 LEU A  38       2.943  23.011  27.312  4.00  1.00            
ATOM    288  CD2 LEU A  38       2.859  23.642  29.789  4.00  1.00            
ATOM    289    C LEU A  38       2.324  26.558  26.642  4.00  1.00            
ATOM    290    O LEU A  38       2.123  27.604  27.258  4.00  1.00            
ATOM    291    N TRP A  39       1.367  25.975  25.892  4.00  1.00            
ATOM    292   CA TRP A  39       0.095  26.621  25.728  4.00  1.00            
ATOM    293   CB TRP A  39      -0.041  27.185  24.308  4.00  1.00            
ATOM    294   CG TRP A  39      -1.147  28.182  24.107  4.00  1.00            
ATOM    295  CD2 TRP A  39      -0.992  29.558  24.469  4.00  1.00            
ATOM    296  CD1 TRP A  39      -2.401  28.052  23.586  4.00  1.00            
ATOM    297  NE1 TRP A  39      -3.026  29.277  23.573  4.00  1.00            
ATOM    298  CE2 TRP A  39      -2.171  30.210  24.122  4.00  1.00            
ATOM    299  CE3 TRP A  39       0.055  30.222  25.044  4.00  1.00            
ATOM    300  CZ2 TRP A  39      -2.321  31.546  24.344  4.00  1.00            
ATOM    301  CZ3 TRP A  39      -0.103  31.569  25.270  4.00  1.00            
ATOM    302  CH2 TRP A  39      -1.268  32.218  24.924  4.00  1.00            
ATOM    303    C TRP A  39      -0.940  25.562  25.904  4.00  1.00            
ATOM    304    O TRP A  39      -0.663  24.379  25.725  4.00  1.00            
ATOM    305    N VAL A  40      -2.164  25.963  26.287  4.00  1.00            
ATOM    306   CA VAL A  40      -3.190  24.986  26.491  4.00  1.00            
ATOM    307   CB VAL A  40      -3.254  24.533  27.925  4.00  1.00            
ATOM    308  CG1 VAL A  40      -4.427  23.556  28.109  4.00  1.00            
ATOM    309  CG2 VAL A  40      -1.890  23.938  28.310  4.00  1.00            
ATOM    310    C VAL A  40      -4.507  25.640  26.175  4.00  1.00            
ATOM    311    O VAL A  40      -4.601  26.865  26.128  4.00  1.00            
ATOM    312    N PRO A  41      -5.522  24.848  25.910  1.00  1.00            
ATOM    313   CA PRO A  41      -6.818  25.403  25.606  1.00  1.00            
ATOM    314   CD PRO A  41      -5.299  23.598  25.199  1.00  1.00            
ATOM    315   CB PRO A  41      -7.629  24.266  24.993  1.00  1.00            
ATOM    316   CG PRO A  41      -6.554  23.384  24.334  1.00  1.00            
ATOM    317    C PRO A  41      -7.396  25.955  26.888  1.00  1.00            
ATOM    318    O PRO A  41      -7.000  25.493  27.956  1.00  1.00            
ATOM    319    N SER A  42      -8.317  26.946  26.830  4.00  1.00            
ATOM    320   CA SER A  42      -8.855  27.512  28.046  4.00  1.00            
ATOM    321   CB SER A  42      -8.295  28.904  28.387  4.00  1.00            
ATOM    322   OG SER A  42      -8.709  29.851  27.413  4.00  1.00            
ATOM    323    C SER A  42     -10.332  27.656  27.903  4.00  1.00            
ATOM    324    O SER A  42     -10.875  27.580  26.801  4.00  1.00            
ATOM    325    N VAL A  43     -11.020  27.853  29.047  3.00  1.00            
ATOM    326   CA VAL A  43     -12.436  28.056  29.033  3.00  1.00            
ATOM    327   CB VAL A  43     -13.018  28.311  30.391  3.00  1.00            
ATOM    328  CG1 VAL A  43     -14.498  28.692  30.217  3.00  1.00            
ATOM    329  CG2 VAL A  43     -12.796  27.068  31.267  3.00  1.00            
ATOM    330    C VAL A  43     -12.646  29.293  28.233  3.00  1.00            
ATOM    331    O VAL A  43     -13.574  29.372  27.430  3.00  1.00            
ATOM    332    N TYR A  44     -11.766  30.300  28.411  3.00  1.00            
ATOM    333   CA TYR A  44     -11.987  31.455  27.604  3.00  1.00            
ATOM    334   CB TYR A  44     -11.382  32.767  28.134  3.00  1.00            
ATOM    335   CG TYR A  44     -11.788  33.822  27.157  3.00  1.00            
ATOM    336  CD1 TYR A  44     -12.988  34.479  27.307  3.00  1.00            
ATOM    337  CD2 TYR A  44     -10.986  34.151  26.088  3.00  1.00            
ATOM    338  CE1 TYR A  44     -13.377  35.446  26.412  3.00  1.00            
ATOM    339  CE2 TYR A  44     -11.368  35.117  25.186  3.00  1.00            
ATOM    340   CZ TYR A  44     -12.567  35.766  25.349  3.00  1.00            
ATOM    341   OH TYR A  44     -12.967  36.757  24.430  3.00  1.00            
ATOM    342    C TYR A  44     -11.289  31.151  26.314  3.00  1.00            
ATOM    343    O TYR A  44     -10.143  31.540  26.094  3.00  1.00            
ATOM    344    N CYS A  45     -11.991  30.411  25.430  1.00  1.00            
ATOM    345   CA CYS A  45     -11.483  30.015  24.149  1.00  1.00            
ATOM    346   CB CYS A  45     -11.050  28.539  24.096  1.00  1.00            
ATOM    347   SG CYS A  45     -10.297  28.081  22.505  1.00  1.00            
ATOM    348    C CYS A  45     -12.634  30.184  23.213  1.00  1.00            
ATOM    349    O CYS A  45     -12.697  31.138  22.442  1.00  1.00            
ATOM    350    N SER A  46     -13.574  29.224  23.284  1.00  1.00            
ATOM    351   CA SER A  46     -14.791  29.215  22.528  1.00  1.00            
ATOM    352   CB SER A  46     -15.764  30.358  22.886  1.00  1.00            
ATOM    353   OG SER A  46     -15.227  31.619  22.518  1.00  1.00            
ATOM    354    C SER A  46     -14.514  29.227  21.063  1.00  1.00            
ATOM    355    O SER A  46     -15.310  29.745  20.282  1.00  1.00            
ATOM    356    N SER A  47     -13.375  28.646  20.644  1.00  1.00            
ATOM    357   CA SER A  47     -13.106  28.551  19.239  1.00  1.00            
ATOM    358   CB SER A  47     -11.627  28.771  18.863  1.00  1.00            
ATOM    359   OG SER A  47     -10.795  27.820  19.508  1.00  1.00            
ATOM    360    C SER A  47     -13.543  27.193  18.795  1.00  1.00            
ATOM    361    O SER A  47     -14.010  26.390  19.600  1.00  1.00            
ATOM    362    N LEU A  48     -13.447  26.908  17.482  2.00  1.00            
ATOM    363   CA LEU A  48     -13.833  25.603  17.039  2.00  1.00            
ATOM    364   CB LEU A  48     -13.665  25.418  15.523  2.00  1.00            
ATOM    365   CG LEU A  48     -14.572  26.341  14.691  2.00  1.00            
ATOM    366  CD1 LEU A  48     -14.223  27.821  14.918  2.00  1.00            
ATOM    367  CD2 LEU A  48     -14.555  25.940  13.207  2.00  1.00            
ATOM    368    C LEU A  48     -12.890  24.659  17.689  2.00  1.00            
ATOM    369    O LEU A  48     -13.297  23.658  18.276  2.00  1.00            
ATOM    370    N ALA A  49     -11.587  24.978  17.613  2.00  1.00            
ATOM    371   CA ALA A  49     -10.651  24.172  18.324  2.00  1.00            
ATOM    372   CB ALA A  49      -9.190  24.621  18.159  2.00  1.00            
ATOM    373    C ALA A  49     -11.064  24.438  19.733  2.00  1.00            
ATOM    374    O ALA A  49     -11.685  25.458  20.022  2.00  1.00            
ATOM    375    N CYS A  50     -10.772  23.513  20.651  2.00  1.00            
ATOM    376   CA CYS A  50     -11.139  23.670  22.027  2.00  1.00            
ATOM    377   CB CYS A  50     -10.808  25.056  22.603  2.00  1.00            
ATOM    378   SG CYS A  50     -11.049  25.122  24.405  2.00  1.00            
ATOM    379    C CYS A  50     -12.593  23.393  22.251  2.00  1.00            
ATOM    380    O CYS A  50     -13.020  23.294  23.400  2.00  1.00            
ATOM    381    N SER A  51     -13.410  23.239  21.192  2.00  1.00            
ATOM    382   CA SER A  51     -14.746  22.814  21.500  2.00  1.00            
ATOM    383   CB SER A  51     -15.676  22.782  20.275  2.00  1.00            
ATOM    384   OG SER A  51     -15.895  24.100  19.791  2.00  1.00            
ATOM    385    C SER A  51     -14.570  21.410  21.996  2.00  1.00            
ATOM    386    O SER A  51     -14.971  21.064  23.106  2.00  1.00            
ATOM    387    N ASP A  52     -13.921  20.574  21.157  2.00  1.00            
ATOM    388   CA ASP A  52     -13.679  19.186  21.438  2.00  1.00            
ATOM    389   CB ASP A  52     -13.268  18.378  20.195  2.00  1.00            
ATOM    390   CG ASP A  52     -14.516  18.185  19.342  2.00  1.00            
ATOM    391  OD1 ASP A  52     -15.596  17.907  19.927  2.00  1.00            
ATOM    392  OD2 ASP A  52     -14.405  18.304  18.093  2.00  1.00            
ATOM    393    C ASP A  52     -12.646  18.964  22.512  2.00  1.00            
ATOM    394    O ASP A  52     -12.837  18.117  23.383  2.00  1.00            
ATOM    395    N HIS A  53     -11.535  19.730  22.498  1.00  1.00            
ATOM    396   CA HIS A  53     -10.422  19.486  23.385  1.00  1.00            
ATOM    397  ND1 HIS A  53      -7.754  20.587  20.861  1.00  1.00            
ATOM    398   CG HIS A  53      -8.704  19.882  21.566  1.00  1.00            
ATOM    399   CB HIS A  53      -9.144  20.230  22.960  1.00  1.00            
ATOM    400  NE2 HIS A  53      -8.440  18.943  19.531  1.00  1.00            
ATOM    401  CD2 HIS A  53      -9.112  18.881  20.739  1.00  1.00            
ATOM    402  CE1 HIS A  53      -7.636  19.983  19.651  1.00  1.00            
ATOM    403    C HIS A  53     -10.754  19.909  24.779  1.00  1.00            
ATOM    404    O HIS A  53     -11.666  20.703  25.009  1.00  1.00            
ATOM    405    N ASN A  54      -9.999  19.347  25.749  1.00  1.00            
ATOM    406   CA ASN A  54     -10.178  19.675  27.131  1.00  1.00            
ATOM    407   CB ASN A  54      -9.329  18.854  28.122  1.00  1.00            
ATOM    408   CG ASN A  54      -9.942  17.470  28.288  1.00  1.00            
ATOM    409  OD1 ASN A  54     -10.829  17.073  27.537  1.00  1.00            
ATOM    410  ND2 ASN A  54      -9.465  16.721  29.320  1.00  1.00            
ATOM    411    C ASN A  54      -9.778  21.082  27.300  1.00  1.00            
ATOM    412    O ASN A  54      -9.087  21.664  26.465  1.00  1.00            
ATOM    413    N GLN A  55     -10.249  21.671  28.403  1.00  1.00            
ATOM    414   CA GLN A  55      -9.946  23.033  28.648  1.00  1.00            
ATOM    415   CB GLN A  55     -11.199  23.922  28.741  1.00  1.00            
ATOM    416   CG GLN A  55     -12.026  23.988  27.455  1.00  1.00            
ATOM    417   CD GLN A  55     -13.258  24.837  27.745  1.00  1.00            
ATOM    418  OE1 GLN A  55     -13.708  24.930  28.887  1.00  1.00            
ATOM    419  NE2 GLN A  55     -13.823  25.474  26.685  1.00  1.00            
ATOM    420    C GLN A  55      -9.302  23.098  29.983  1.00  1.00            
ATOM    421    O GLN A  55      -9.092  22.082  30.644  1.00  1.00            
ATOM    422    N PHE A  56      -8.937  24.320  30.397  4.00  1.00            
ATOM    423   CA PHE A  56      -8.342  24.485  31.683  4.00  1.00            
ATOM    424   CB PHE A  56      -7.026  25.281  31.617  4.00  1.00            
ATOM    425   CG PHE A  56      -6.367  25.261  32.954  4.00  1.00            
ATOM    426  CD1 PHE A  56      -6.633  26.233  33.890  4.00  1.00            
ATOM    427  CD2 PHE A  56      -5.474  24.263  33.267  4.00  1.00            
ATOM    428  CE1 PHE A  56      -6.017  26.205  35.120  4.00  1.00            
ATOM    429  CE2 PHE A  56      -4.855  24.231  34.494  4.00  1.00            
ATOM    430   CZ PHE A  56      -5.125  25.205  35.424  4.00  1.00            
ATOM    431    C PHE A  56      -9.303  25.312  32.470  4.00  1.00            
ATOM    432    O PHE A  56      -9.796  26.330  31.987  4.00  1.00            
ATOM    433    N ASN A  57      -9.619  24.885  33.708  1.00  1.00            
ATOM    434   CA ASN A  57     -10.494  25.691  34.509  1.00  1.00            
ATOM    435   CB ASN A  57     -11.399  24.885  35.463  1.00  1.00            
ATOM    436   CG ASN A  57     -12.430  24.073  34.698  1.00  1.00            
ATOM    437  OD1 ASN A  57     -13.237  24.613  33.946  1.00  1.00            
ATOM    438  ND2 ASN A  57     -12.412  22.730  34.911  1.00  1.00            
ATOM    439    C ASN A  57      -9.584  26.438  35.438  1.00  1.00            
ATOM    440    O ASN A  57      -9.137  25.890  36.444  1.00  1.00            
ATOM    441    N PRO A  58      -9.298  27.675  35.150  2.00  1.00            
ATOM    442   CA PRO A  58      -8.438  28.456  35.997  2.00  1.00            
ATOM    443   CD PRO A  58     -10.205  28.511  34.379  2.00  1.00            
ATOM    444   CB PRO A  58      -8.467  29.860  35.404  2.00  1.00            
ATOM    445   CG PRO A  58      -9.890  29.951  34.821  2.00  1.00            
ATOM    446    C PRO A  58      -8.955  28.463  37.390  2.00  1.00            
ATOM    447    O PRO A  58      -8.162  28.425  38.329  2.00  1.00            
ATOM    448    N ASP A  59     -10.284  28.543  37.539  2.00  1.00            
ATOM    449   CA ASP A  59     -10.884  28.631  38.833  2.00  1.00            
ATOM    450   CB ASP A  59     -12.386  28.973  38.774  2.00  1.00            
ATOM    451   CG ASP A  59     -13.091  27.929  37.921  2.00  1.00            
ATOM    452  OD1 ASP A  59     -12.870  27.942  36.679  2.00  1.00            
ATOM    453  OD2 ASP A  59     -13.852  27.104  38.493  2.00  1.00            
ATOM    454    C ASP A  59     -10.716  27.371  39.617  2.00  1.00            
ATOM    455    O ASP A  59     -10.427  27.419  40.811  2.00  1.00            
ATOM    456    N ASP A  60     -10.869  26.201  38.972  2.00  1.00            
ATOM    457   CA ASP A  60     -10.816  24.978  39.722  2.00  1.00            
ATOM    458   CB ASP A  60     -11.010  23.711  38.866  2.00  1.00            
ATOM    459   CG ASP A  60     -12.478  23.589  38.486  2.00  1.00            
ATOM    460  OD1 ASP A  60     -13.244  24.554  38.750  2.00  1.00            
ATOM    461  OD2 ASP A  60     -12.854  22.520  37.938  2.00  1.00            
ATOM    462    C ASP A  60      -9.478  24.854  40.368  2.00  1.00            
ATOM    463    O ASP A  60      -9.384  24.456  41.529  2.00  1.00            
ATOM    464    N SER A  61      -8.399  25.208  39.648  1.00  1.00            
ATOM    465   CA SER A  61      -7.110  24.993  40.226  1.00  1.00            
ATOM    466   CB SER A  61      -5.938  25.238  39.263  1.00  1.00            
ATOM    467   OG SER A  61      -5.945  26.587  38.824  1.00  1.00            
ATOM    468    C SER A  61      -6.931  25.850  41.432  1.00  1.00            
ATOM    469    O SER A  61      -7.222  27.044  41.419  1.00  1.00            
ATOM    470    N SER A  62      -6.450  25.223  42.525  1.00  1.00            
ATOM    471   CA SER A  62      -6.215  25.936  43.742  1.00  1.00            
ATOM    472   CB SER A  62      -5.845  25.016  44.918  1.00  1.00            
ATOM    473   OG SER A  62      -5.666  25.781  46.100  1.00  1.00            
ATOM    474    C SER A  62      -5.071  26.876  43.499  1.00  1.00            
ATOM    475    O SER A  62      -5.150  28.060  43.827  1.00  1.00            
ATOM    476    N THR A  63      -3.978  26.375  42.882  1.00  1.00            
ATOM    477   CA THR A  63      -2.841  27.222  42.652  1.00  1.00            
ATOM    478   CB THR A  63      -1.537  26.545  42.978  1.00  1.00            
ATOM    479  OG1 THR A  63      -1.366  25.376  42.188  1.00  1.00            
ATOM    480  CG2 THR A  63      -1.546  26.164  44.470  1.00  1.00            
ATOM    481    C THR A  63      -2.836  27.626  41.221  1.00  1.00            
ATOM    482    O THR A  63      -2.240  26.972  40.371  1.00  1.00            
ATOM    483    N PHE A  64      -3.526  28.733  40.910  1.00  1.00            
ATOM    484   CA PHE A  64      -3.481  29.235  39.573  1.00  1.00            
ATOM    485   CB PHE A  64      -4.832  29.135  38.843  1.00  1.00            
ATOM    486   CG PHE A  64      -4.685  29.568  37.423  1.00  1.00            
ATOM    487  CD1 PHE A  64      -4.308  28.666  36.456  1.00  1.00            
ATOM    488  CD2 PHE A  64      -4.930  30.872  37.053  1.00  1.00            
ATOM    489  CE1 PHE A  64      -4.174  29.054  35.142  1.00  1.00            
ATOM    490  CE2 PHE A  64      -4.797  31.268  35.743  1.00  1.00            
ATOM    491   CZ PHE A  64      -4.419  30.357  34.784  1.00  1.00            
ATOM    492    C PHE A  64      -3.209  30.674  39.752  1.00  1.00            
ATOM    493    O PHE A  64      -4.006  31.395  40.350  1.00  1.00            
ATOM    494    N GLU A  65      -2.060  31.138  39.256  4.00  1.00            
ATOM    495   CA GLU A  65      -1.830  32.528  39.433  4.00  1.00            
ATOM    496   CB GLU A  65      -0.457  32.880  40.013  4.00  1.00            
ATOM    497   CG GLU A  65      -0.207  34.389  40.057  4.00  1.00            
ATOM    498   CD GLU A  65      -1.123  34.990  41.111  4.00  1.00            
ATOM    499  OE1 GLU A  65      -1.413  34.282  42.111  4.00  1.00            
ATOM    500  OE2 GLU A  65      -1.547  36.164  40.932  4.00  1.00            
ATOM    501    C GLU A  65      -1.902  33.152  38.081  4.00  1.00            
ATOM    502    O GLU A  65      -1.322  32.652  37.119  4.00  1.00            
ATOM    503    N ALA A  66      -2.661  34.257  37.972  4.00  1.00            
ATOM    504   CA ALA A  66      -2.785  34.927  36.715  4.00  1.00            
ATOM    505   CB ALA A  66      -4.130  35.650  36.529  4.00  1.00            
ATOM    506    C ALA A  66      -1.706  35.953  36.605  4.00  1.00            
ATOM    507    O ALA A  66      -1.116  36.370  37.601  4.00  1.00            
ATOM    508    N THR A  67      -1.407  36.369  35.357  4.00  1.00            
ATOM    509   CA THR A  67      -0.420  37.382  35.138  4.00  1.00            
ATOM    510   CB THR A  67       0.879  36.855  34.602  4.00  1.00            
ATOM    511  OG1 THR A  67       0.680  36.246  33.335  4.00  1.00            
ATOM    512  CG2 THR A  67       1.444  35.832  35.602  4.00  1.00            
ATOM    513    C THR A  67      -0.977  38.332  34.131  4.00  1.00            
ATOM    514    O THR A  67      -2.017  38.065  33.528  4.00  1.00            
ATOM    515    N SER A  68      -0.319  39.493  33.942  4.00  1.00            
ATOM    516   CA SER A  68      -0.839  40.407  32.971  4.00  1.00            
ATOM    517   CB SER A  68      -0.971  41.842  33.513  4.00  1.00            
ATOM    518   OG SER A  68      -1.864  41.866  34.616  4.00  1.00            
ATOM    519    C SER A  68       0.130  40.469  31.837  4.00  1.00            
ATOM    520    O SER A  68       0.791  41.486  31.631  4.00  1.00            
ATOM    521    N GLN A  69       0.241  39.372  31.063  4.00  1.00            
ATOM    522   CA GLN A  69       1.064  39.430  29.893  4.00  1.00            
ATOM    523   CB GLN A  69       2.508  38.940  30.073  4.00  1.00            
ATOM    524   CG GLN A  69       3.391  39.385  28.907  4.00  1.00            
ATOM    525   CD GLN A  69       3.358  40.911  28.871  4.00  1.00            
ATOM    526  OE1 GLN A  69       2.803  41.552  29.763  4.00  1.00            
ATOM    527  NE2 GLN A  69       3.958  41.514  27.810  4.00  1.00            
ATOM    528    C GLN A  69       0.382  38.578  28.870  4.00  1.00            
ATOM    529    O GLN A  69       0.045  37.425  29.135  4.00  1.00            
ATOM    530    N GLU A  70       0.133  39.145  27.672  4.00  1.00            
ATOM    531   CA GLU A  70      -0.517  38.411  26.624  4.00  1.00            
ATOM    532   CB GLU A  70      -1.195  39.301  25.571  4.00  1.00            
ATOM    533   CG GLU A  70      -0.198  40.221  24.860  4.00  1.00            
ATOM    534   CD GLU A  70      -0.848  40.783  23.603  4.00  1.00            
ATOM    535  OE1 GLU A  70      -1.827  41.565  23.730  4.00  1.00            
ATOM    536  OE2 GLU A  70      -0.366  40.433  22.494  4.00  1.00            
ATOM    537    C GLU A  70       0.544  37.666  25.904  4.00  1.00            
ATOM    538    O GLU A  70       1.701  38.081  25.877  4.00  1.00            
ATOM    539    N LEU A  71       0.175  36.518  25.317  4.00  1.00            
ATOM    540   CA LEU A  71       1.161  35.808  24.577  4.00  1.00            
ATOM    541   CB LEU A  71       1.518  34.460  25.246  4.00  1.00            
ATOM    542   CG LEU A  71       2.676  33.664  24.612  4.00  1.00            
ATOM    543  CD1 LEU A  71       3.045  32.444  25.474  4.00  1.00            
ATOM    544  CD2 LEU A  71       2.353  33.247  23.174  4.00  1.00            
ATOM    545    C LEU A  71       0.607  35.613  23.210  4.00  1.00            
ATOM    546    O LEU A  71      -0.412  34.952  23.023  4.00  1.00            
ATOM    547    N SER A  72       1.272  36.221  22.211  4.00  1.00            
ATOM    548   CA SER A  72       0.821  36.083  20.863  4.00  1.00            
ATOM    549   CB SER A  72       0.612  37.426  20.142  4.00  1.00            
ATOM    550   OG SER A  72      -0.433  38.158  20.766  4.00  1.00            
ATOM    551    C SER A  72       1.901  35.353  20.147  4.00  1.00            
ATOM    552    O SER A  72       3.077  35.690  20.265  4.00  1.00            
ATOM    553    N ILE A  73       1.529  34.304  19.398  4.00  1.00            
ATOM    554   CA ILE A  73       2.549  33.585  18.707  4.00  1.00            
ATOM    555   CB ILE A  73       2.971  32.302  19.375  4.00  1.00            
ATOM    556  CG1 ILE A  73       1.790  31.335  19.587  4.00  1.00            
ATOM    557  CG2 ILE A  73       3.741  32.669  20.648  4.00  1.00            
ATOM    558  CD1 ILE A  73       1.304  30.609  18.333  4.00  1.00            
ATOM    559    C ILE A  73       2.101  33.255  17.332  4.00  1.00            
ATOM    560    O ILE A  73       0.907  33.187  17.045  4.00  1.00            
ATOM    561    N THR A  74       3.081  33.060  16.431  4.00  1.00            
ATOM    562   CA THR A  74       2.754  32.646  15.106  4.00  1.00            
ATOM    563   CB THR A  74       3.240  33.573  14.033  4.00  1.00            
ATOM    564  OG1 THR A  74       2.691  34.869  14.221  4.00  1.00            
ATOM    565  CG2 THR A  74       2.800  33.011  12.669  4.00  1.00            
ATOM    566    C THR A  74       3.428  31.335  14.906  4.00  1.00            
ATOM    567    O THR A  74       4.584  31.142  15.278  4.00  1.00            
ATOM    568    N TYR A  75       2.685  30.384  14.326  4.00  1.00            
ATOM    569   CA TYR A  75       3.220  29.107  13.982  4.00  1.00            
ATOM    570   CB TYR A  75       2.517  27.895  14.622  4.00  1.00            
ATOM    571   CG TYR A  75       3.099  27.684  15.980  4.00  1.00            
ATOM    572  CD1 TYR A  75       4.240  26.924  16.104  4.00  1.00            
ATOM    573  CD2 TYR A  75       2.530  28.218  17.113  4.00  1.00            
ATOM    574  CE1 TYR A  75       4.813  26.697  17.331  4.00  1.00            
ATOM    575  CE2 TYR A  75       3.099  27.995  18.347  4.00  1.00            
ATOM    576   CZ TYR A  75       4.241  27.234  18.457  4.00  1.00            
ATOM    577   OH TYR A  75       4.826  27.004  19.719  4.00  1.00            
ATOM    578    C TYR A  75       3.052  29.035  12.511  4.00  1.00            
ATOM    579    O TYR A  75       2.302  29.821  11.936  4.00  1.00            
ATOM    580    N GLY A  76       3.788  28.122  11.856  3.00  1.00            
ATOM    581   CA GLY A  76       3.674  28.014  10.436  3.00  1.00            
ATOM    582    C GLY A  76       2.234  27.706  10.204  3.00  1.00            
ATOM    583    O GLY A  76       1.629  28.151   9.230  3.00  1.00            
ATOM    584    N THR A  77       1.655  26.912  11.120  3.00  1.00            
ATOM    585   CA THR A  77       0.292  26.496  11.012  3.00  1.00            
ATOM    586   CB THR A  77      -0.080  25.473  12.047  3.00  1.00            
ATOM    587  OG1 THR A  77       0.734  24.318  11.906  3.00  1.00            
ATOM    588  CG2 THR A  77      -1.564  25.104  11.871  3.00  1.00            
ATOM    589    C THR A  77      -0.695  27.611  11.134  3.00  1.00            
ATOM    590    O THR A  77      -1.561  27.766  10.275  3.00  1.00            
ATOM    591    N GLY A  78      -0.594  28.434  12.191  4.00  1.00            
ATOM    592   CA GLY A  78      -1.601  29.442  12.349  4.00  1.00            
ATOM    593    C GLY A  78      -1.349  30.118  13.658  4.00  1.00            
ATOM    594    O GLY A  78      -0.384  29.809  14.357  4.00  1.00            
ATOM    595    N SER A  79      -2.230  31.068  14.021  4.00  1.00            
ATOM    596   CA SER A  79      -2.027  31.827  15.216  4.00  1.00            
ATOM    597   CB SER A  79      -2.589  33.256  15.135  4.00  1.00            
ATOM    598   OG SER A  79      -4.000  33.216  14.988  4.00  1.00            
ATOM    599    C SER A  79      -2.648  31.165  16.399  4.00  1.00            
ATOM    600    O SER A  79      -3.527  30.312  16.280  4.00  1.00            
ATOM    601    N MET A  80      -2.152  31.558  17.589  4.00  1.00            
ATOM    602   CA MET A  80      -2.651  31.101  18.852  4.00  1.00            
ATOM    603   CB MET A  80      -1.820  29.933  19.397  4.00  1.00            
ATOM    604   CG MET A  80      -2.523  29.081  20.449  4.00  1.00            
ATOM    605   SD MET A  80      -1.751  27.452  20.651  4.00  1.00            
ATOM    606   CE MET A  80      -2.212  26.890  18.987  4.00  1.00            
ATOM    607    C MET A  80      -2.504  32.300  19.757  4.00  1.00            
ATOM    608    O MET A  80      -1.477  32.975  19.714  4.00  1.00            
ATOM    609    N THR A  81      -3.526  32.626  20.582  4.00  1.00            
ATOM    610   CA THR A  81      -3.426  33.813  21.398  4.00  1.00            
ATOM    611   CB THR A  81      -4.320  34.927  20.953  4.00  1.00            
ATOM    612  OG1 THR A  81      -3.966  36.139  21.604  4.00  1.00            
ATOM    613  CG2 THR A  81      -5.761  34.542  21.325  4.00  1.00            
ATOM    614    C THR A  81      -3.868  33.496  22.782  4.00  1.00            
ATOM    615    O THR A  81      -4.545  32.497  23.014  4.00  1.00            
ATOM    616    N GLY A  82      -3.483  34.350  23.755  4.00  1.00            
ATOM    617   CA GLY A  82      -3.929  34.093  25.090  4.00  1.00            
ATOM    618    C GLY A  82      -3.181  34.919  26.064  4.00  1.00            
ATOM    619    O GLY A  82      -2.441  35.836  25.712  4.00  1.00            
ATOM    620    N ILE A  83      -3.383  34.575  27.347  4.00  1.00            
ATOM    621   CA ILE A  83      -2.752  35.263  28.421  4.00  1.00            
ATOM    622   CB ILE A  83      -3.696  35.813  29.450  4.00  1.00            
ATOM    623  CG1 ILE A  83      -2.957  36.792  30.376  4.00  1.00            
ATOM    624  CG2 ILE A  83      -4.340  34.628  30.187  4.00  1.00            
ATOM    625  CD1 ILE A  83      -3.897  37.643  31.227  4.00  1.00            
ATOM    626    C ILE A  83      -1.888  34.247  29.112  4.00  1.00            
ATOM    627    O ILE A  83      -2.081  33.045  28.936  4.00  1.00            
ATOM    628    N LEU A  84      -0.879  34.699  29.887  4.00  1.00            
ATOM    629   CA LEU A  84      -0.011  33.761  30.547  4.00  1.00            
ATOM    630   CB LEU A  84       1.464  34.195  30.579  4.00  1.00            
ATOM    631   CG LEU A  84       2.137  34.220  29.192  4.00  1.00            
ATOM    632  CD1 LEU A  84       1.484  35.258  28.264  4.00  1.00            
ATOM    633  CD2 LEU A  84       3.658  34.405  29.319  4.00  1.00            
ATOM    634    C LEU A  84      -0.467  33.583  31.972  4.00  1.00            
ATOM    635    O LEU A  84      -1.118  34.463  32.537  4.00  1.00            
ATOM    636    N GLY A  85      -0.150  32.413  32.584  4.00  1.00            
ATOM    637   CA GLY A  85      -0.520  32.131  33.952  4.00  1.00            
ATOM    638    C GLY A  85       0.456  31.151  34.507  4.00  1.00            
ATOM    639    O GLY A  85       1.036  30.361  33.765  4.00  1.00            
ATOM    640    N TYR A  86       0.663  31.162  35.841  4.00  1.00            
ATOM    641   CA TYR A  86       1.594  30.191  36.323  4.00  1.00            
ATOM    642   CB TYR A  86       2.914  30.737  36.920  4.00  1.00            
ATOM    643   CG TYR A  86       2.734  31.579  38.139  4.00  1.00            
ATOM    644  CD1 TYR A  86       2.515  31.004  39.371  4.00  1.00            
ATOM    645  CD2 TYR A  86       2.826  32.950  38.057  4.00  1.00            
ATOM    646  CE1 TYR A  86       2.368  31.785  40.494  4.00  1.00            
ATOM    647  CE2 TYR A  86       2.680  33.737  39.176  4.00  1.00            
ATOM    648   CZ TYR A  86       2.449  33.154  40.398  4.00  1.00            
ATOM    649   OH TYR A  86       2.297  33.956  41.548  4.00  1.00            
ATOM    650    C TYR A  86       0.935  29.237  37.269  4.00  1.00            
ATOM    651    O TYR A  86       0.238  29.633  38.203  4.00  1.00            
ATOM    652    N ASP A  87       1.140  27.924  37.007  4.00  1.00            
ATOM    653   CA ASP A  87       0.510  26.869  37.752  4.00  1.00            
ATOM    654   CB ASP A  87      -0.750  26.375  37.005  4.00  1.00            
ATOM    655   CG ASP A  87      -1.816  25.792  37.933  4.00  1.00            
ATOM    656  OD1 ASP A  87      -1.485  25.051  38.895  4.00  1.00            
ATOM    657  OD2 ASP A  87      -3.009  26.100  37.674  4.00  1.00            
ATOM    658    C ASP A  87       1.473  25.737  37.798  4.00  1.00            
ATOM    659    O ASP A  87       2.606  25.840  37.331  4.00  1.00            
ATOM    660    N THR A  88       1.034  24.619  38.393  4.00  1.00            
ATOM    661   CA THR A  88       1.854  23.460  38.475  4.00  1.00            
ATOM    662   CB THR A  88       1.451  22.525  39.577  4.00  1.00            
ATOM    663  OG1 THR A  88       1.510  23.189  40.829  4.00  1.00            
ATOM    664  CG2 THR A  88       2.397  21.312  39.569  4.00  1.00            
ATOM    665    C THR A  88       1.705  22.705  37.203  4.00  1.00            
ATOM    666    O THR A  88       0.685  22.794  36.521  4.00  1.00            
ATOM    667    N VAL A  89       2.758  21.954  36.841  4.00  1.00            
ATOM    668   CA VAL A  89       2.684  21.150  35.666  4.00  1.00            
ATOM    669   CB VAL A  89       3.450  21.725  34.513  4.00  1.00            
ATOM    670  CG1 VAL A  89       3.429  20.716  33.359  4.00  1.00            
ATOM    671  CG2 VAL A  89       2.869  23.106  34.167  4.00  1.00            
ATOM    672    C VAL A  89       3.320  19.847  36.001  4.00  1.00            
ATOM    673    O VAL A  89       4.387  19.816  36.612  4.00  1.00            
ATOM    674    N GLN A  90       2.680  18.720  35.633  4.00  1.00            
ATOM    675   CA GLN A  90       3.374  17.501  35.898  4.00  1.00            
ATOM    676   CB GLN A  90       2.685  16.535  36.884  4.00  1.00            
ATOM    677   CG GLN A  90       1.371  15.903  36.432  4.00  1.00            
ATOM    678   CD GLN A  90       0.930  15.014  37.588  4.00  1.00            
ATOM    679  OE1 GLN A  90       1.372  15.193  38.723  4.00  1.00            
ATOM    680  NE2 GLN A  90       0.042  14.025  37.302  4.00  1.00            
ATOM    681    C GLN A  90       3.627  16.823  34.585  4.00  1.00            
ATOM    682    O GLN A  90       2.700  16.370  33.915  4.00  1.00            
ATOM    683    N VAL A  91       4.918  16.761  34.181  4.00  1.00            
ATOM    684   CA VAL A  91       5.337  16.138  32.953  4.00  1.00            
ATOM    685   CB VAL A  91       6.168  17.032  32.079  4.00  1.00            
ATOM    686  CG1 VAL A  91       5.309  18.228  31.636  4.00  1.00            
ATOM    687  CG2 VAL A  91       7.437  17.428  32.851  4.00  1.00            
ATOM    688    C VAL A  91       6.211  14.991  33.364  4.00  1.00            
ATOM    689    O VAL A  91       6.921  15.085  34.363  4.00  1.00            
ATOM    690    N GLY A  92       6.180  13.867  32.613  3.00  1.00            
ATOM    691   CA GLY A  92       6.953  12.726  33.030  3.00  1.00            
ATOM    692    C GLY A  92       6.388  12.394  34.365  3.00  1.00            
ATOM    693    O GLY A  92       5.171  12.359  34.542  3.00  1.00            
ATOM    694    N GLY A  93       7.259  12.137  35.351  3.00  1.00            
ATOM    695   CA GLY A  93       6.747  11.942  36.670  3.00  1.00            
ATOM    696    C GLY A  93       7.437  12.979  37.490  3.00  1.00            
ATOM    697    O GLY A  93       8.006  12.681  38.538  3.00  1.00            
ATOM    698    N ILE A  94       7.385  14.243  37.021  4.00  1.00            
ATOM    699   CA ILE A  94       8.052  15.298  37.723  4.00  1.00            
ATOM    700   CB ILE A  94       9.240  15.876  37.010  4.00  1.00            
ATOM    701  CG1 ILE A  94       8.813  16.558  35.701  4.00  1.00            
ATOM    702  CG2 ILE A  94      10.277  14.755  36.826  4.00  1.00            
ATOM    703  CD1 ILE A  94       9.895  17.455  35.105  4.00  1.00            
ATOM    704    C ILE A  94       7.087  16.425  37.906  4.00  1.00            
ATOM    705    O ILE A  94       6.188  16.616  37.090  4.00  1.00            
ATOM    706    N SER A  95       7.245  17.201  39.001  4.00  1.00            
ATOM    707   CA SER A  95       6.343  18.297  39.209  4.00  1.00            
ATOM    708   CB SER A  95       5.656  18.298  40.585  4.00  1.00            
ATOM    709   OG SER A  95       4.779  19.412  40.685  4.00  1.00            
ATOM    710    C SER A  95       7.107  19.578  39.078  4.00  1.00            
ATOM    711    O SER A  95       8.154  19.752  39.702  4.00  1.00            
ATOM    712    N ASP A  96       6.605  20.512  38.237  4.00  1.00            
ATOM    713   CA ASP A  96       7.276  21.773  38.109  4.00  1.00            
ATOM    714   CB ASP A  96       7.912  22.053  36.724  4.00  1.00            
ATOM    715   CG ASP A  96       6.901  22.002  35.589  4.00  1.00            
ATOM    716  OD1 ASP A  96       5.760  22.501  35.764  4.00  1.00            
ATOM    717  OD2 ASP A  96       7.271  21.449  34.519  4.00  1.00            
ATOM    718    C ASP A  96       6.390  22.869  38.572  4.00  1.00            
ATOM    719    O ASP A  96       5.227  22.978  38.189  4.00  1.00            
ATOM    720    N THR A  97       6.941  23.698  39.473  4.00  1.00            
ATOM    721   CA THR A  97       6.160  24.753  40.022  4.00  1.00            
ATOM    722   CB THR A  97       6.422  25.018  41.479  4.00  1.00            
ATOM    723  OG1 THR A  97       7.757  25.464  41.670  4.00  1.00            
ATOM    724  CG2 THR A  97       6.178  23.726  42.274  4.00  1.00            
ATOM    725    C THR A  97       6.507  26.013  39.296  4.00  1.00            
ATOM    726    O THR A  97       7.570  26.122  38.683  4.00  1.00            
ATOM    727    N ASN A  98       5.580  26.991  39.339  4.00  1.00            
ATOM    728   CA ASN A  98       5.786  28.285  38.755  4.00  1.00            
ATOM    729   CB ASN A  98       6.850  29.116  39.493  4.00  1.00            
ATOM    730   CG ASN A  98       6.300  29.503  40.856  4.00  1.00            
ATOM    731  OD1 ASN A  98       5.332  30.254  40.958  4.00  1.00            
ATOM    732  ND2 ASN A  98       6.932  28.972  41.937  4.00  1.00            
ATOM    733    C ASN A  98       6.258  28.122  37.340  4.00  1.00            
ATOM    734    O ASN A  98       7.202  28.786  36.914  4.00  1.00            
ATOM    735    N GLN A  99       5.602  27.230  36.576  4.00  1.00            
ATOM    736   CA GLN A  99       6.006  26.894  35.238  4.00  1.00            
ATOM    737   CB GLN A  99       5.259  25.637  34.750  4.00  1.00            
ATOM    738   CG GLN A  99       5.776  25.036  33.442  4.00  1.00            
ATOM    739   CD GLN A  99       5.063  25.721  32.291  4.00  1.00            
ATOM    740  OE1 GLN A  99       3.886  26.063  32.389  4.00  1.00            
ATOM    741  NE2 GLN A  99       5.795  25.928  31.164  4.00  1.00            
ATOM    742    C GLN A  99       5.819  28.011  34.247  4.00  1.00            
ATOM    743    O GLN A  99       6.706  28.255  33.430  4.00  1.00            
ATOM    744    N ILE A 100       4.678  28.731  34.298  4.00  1.00            
ATOM    745   CA ILE A 100       4.361  29.755  33.332  4.00  1.00            
ATOM    746   CB ILE A 100       5.502  30.677  32.996  4.00  1.00            
ATOM    747  CG1 ILE A 100       5.947  31.456  34.248  4.00  1.00            
ATOM    748  CG2 ILE A 100       5.055  31.580  31.834  4.00  1.00            
ATOM    749  CD1 ILE A 100       7.282  32.183  34.079  4.00  1.00            
ATOM    750    C ILE A 100       3.909  29.072  32.097  4.00  1.00            
ATOM    751    O ILE A 100       4.647  28.310  31.479  4.00  1.00            
ATOM    752    N PHE A 101       2.653  29.344  31.714  4.00  1.00            
ATOM    753   CA PHE A 101       2.109  28.713  30.559  4.00  1.00            
ATOM    754   CB PHE A 101       1.363  27.404  30.879  4.00  1.00            
ATOM    755   CG PHE A 101       0.314  27.705  31.894  4.00  1.00            
ATOM    756  CD1 PHE A 101      -0.904  28.224  31.519  4.00  1.00            
ATOM    757  CD2 PHE A 101       0.555  27.463  33.228  4.00  1.00            
ATOM    758  CE1 PHE A 101      -1.865  28.499  32.463  4.00  1.00            
ATOM    759  CE2 PHE A 101      -0.403  27.736  34.174  4.00  1.00            
ATOM    760   CZ PHE A 101      -1.616  28.256  33.791  4.00  1.00            
ATOM    761    C PHE A 101       1.145  29.678  29.931  4.00  1.00            
ATOM    762    O PHE A 101       0.876  30.741  30.489  4.00  1.00            
ATOM    763    N GLY A 102       0.611  29.343  28.733  4.00  1.00            
ATOM    764   CA GLY A 102      -0.282  30.249  28.055  4.00  1.00            
ATOM    765    C GLY A 102      -1.614  29.585  27.877  4.00  1.00            
ATOM    766    O GLY A 102      -1.688  28.409  27.524  4.00  1.00            
ATOM    767    N LEU A 103      -2.712  30.336  28.123  4.00  1.00            
ATOM    768   CA LEU A 103      -4.021  29.795  27.883  4.00  1.00            
ATOM    769   CB LEU A 103      -5.058  29.955  29.020  4.00  1.00            
ATOM    770   CG LEU A 103      -5.179  31.349  29.665  4.00  1.00            
ATOM    771  CD1 LEU A 103      -3.921  31.691  30.480  4.00  1.00            
ATOM    772  CD2 LEU A 103      -5.546  32.428  28.633  4.00  1.00            
ATOM    773    C LEU A 103      -4.545  30.426  26.621  4.00  1.00            
ATOM    774    O LEU A 103      -4.215  31.571  26.321  4.00  1.00            
ATOM    775    N SER A 104      -5.382  29.696  25.840  4.00  1.00            
ATOM    776   CA SER A 104      -5.759  30.166  24.526  4.00  1.00            
ATOM    777   CB SER A 104      -5.803  29.052  23.467  4.00  1.00            
ATOM    778   OG SER A 104      -6.180  29.595  22.211  4.00  1.00            
ATOM    779    C SER A 104      -7.085  30.834  24.473  4.00  1.00            
ATOM    780    O SER A 104      -8.121  30.220  24.721  4.00  1.00            
ATOM    781    N GLU A 105      -7.066  32.145  24.151  4.00  1.00            
ATOM    782   CA GLU A 105      -8.285  32.833  23.856  4.00  1.00            
ATOM    783   CB GLU A 105      -8.114  34.346  23.652  4.00  1.00            
ATOM    784   CG GLU A 105      -7.817  35.143  24.920  4.00  1.00            
ATOM    785   CD GLU A 105      -7.683  36.600  24.502  4.00  1.00            
ATOM    786  OE1 GLU A 105      -7.819  36.878  23.280  4.00  1.00            
ATOM    787  OE2 GLU A 105      -7.446  37.454  25.396  4.00  1.00            
ATOM    788    C GLU A 105      -8.721  32.308  22.552  4.00  1.00            
ATOM    789    O GLU A 105      -9.880  31.947  22.358  4.00  1.00            
ATOM    790    N THR A 106      -7.761  32.234  21.615  4.00  1.00            
ATOM    791   CA THR A 106      -8.177  31.792  20.336  4.00  1.00            
ATOM    792   CB THR A 106      -8.396  32.898  19.347  4.00  1.00            
ATOM    793  OG1 THR A 106      -9.101  32.406  18.216  4.00  1.00            
ATOM    794  CG2 THR A 106      -7.024  33.434  18.906  4.00  1.00            
ATOM    795    C THR A 106      -7.167  30.902  19.729  4.00  1.00            
ATOM    796    O THR A 106      -5.961  31.087  19.881  4.00  1.00            
ATOM    797    N GLU A 107      -7.680  29.877  19.036  1.00  1.00            
ATOM    798   CA GLU A 107      -6.859  29.037  18.237  1.00  1.00            
ATOM    799   CB GLU A 107      -6.736  27.605  18.783  1.00  1.00            
ATOM    800   CG GLU A 107      -6.033  27.537  20.142  1.00  1.00            
ATOM    801   CD GLU A 107      -5.968  26.082  20.579  1.00  1.00            
ATOM    802  OE1 GLU A 107      -5.129  25.327  20.021  1.00  1.00            
ATOM    803  OE2 GLU A 107      -6.763  25.705  21.483  1.00  1.00            
ATOM    804    C GLU A 107      -7.618  28.958  16.944  1.00  1.00            
ATOM    805    O GLU A 107      -8.573  28.196  16.794  1.00  1.00            
ATOM    806    N PRO A 108      -7.207  29.778  16.028  1.00  1.00            
ATOM    807   CA PRO A 108      -7.938  29.933  14.795  1.00  1.00            
ATOM    808   CD PRO A 108      -6.602  31.030  16.454  1.00  1.00            
ATOM    809   CB PRO A 108      -7.475  31.267  14.209  1.00  1.00            
ATOM    810   CG PRO A 108      -7.068  32.086  15.443  1.00  1.00            
ATOM    811    C PRO A 108      -8.048  28.885  13.740  1.00  1.00            
ATOM    812    O PRO A 108      -9.081  28.851  13.074  1.00  1.00            
ATOM    813    N GLY A 109      -7.038  28.033  13.535  1.00  1.00            
ATOM    814   CA GLY A 109      -7.161  27.208  12.371  1.00  1.00            
ATOM    815    C GLY A 109      -8.032  26.036  12.622  1.00  1.00            
ATOM    816    O GLY A 109      -8.264  25.621  13.757  1.00  1.00            
ATOM    817    N SER A 110      -8.538  25.486  11.506  2.00  1.00            
ATOM    818   CA SER A 110      -9.331  24.302  11.495  2.00  1.00            
ATOM    819   CB SER A 110      -9.981  24.035  10.126  2.00  1.00            
ATOM    820   OG SER A 110     -10.862  25.093   9.782  2.00  1.00            
ATOM    821    C SER A 110      -8.398  23.168  11.761  2.00  1.00            
ATOM    822    O SER A 110      -8.845  22.092  12.141  2.00  1.00            
ATOM    823    N PHE A 111      -7.083  23.388  11.532  2.00  1.00            
ATOM    824   CA PHE A 111      -6.014  22.425  11.663  2.00  1.00            
ATOM    825   CB PHE A 111      -4.683  22.966  11.121  2.00  1.00            
ATOM    826   CG PHE A 111      -4.924  23.303   9.689  2.00  1.00            
ATOM    827  CD1 PHE A 111      -4.767  22.357   8.703  2.00  1.00            
ATOM    828  CD2 PHE A 111      -5.328  24.570   9.334  2.00  1.00            
ATOM    829  CE1 PHE A 111      -4.996  22.673   7.384  2.00  1.00            
ATOM    830  CE2 PHE A 111      -5.559  24.893   8.019  2.00  1.00            
ATOM    831   CZ PHE A 111      -5.391  23.942   7.040  2.00  1.00            
ATOM    832    C PHE A 111      -5.813  22.043  13.093  2.00  1.00            
ATOM    833    O PHE A 111      -5.503  20.891  13.391  2.00  1.00            
ATOM    834    N LEU A 112      -5.926  23.008  14.024  2.00  1.00            
ATOM    835   CA LEU A 112      -5.794  22.635  15.401  2.00  1.00            
ATOM    836   CB LEU A 112      -5.912  23.825  16.364  2.00  1.00            
ATOM    837   CG LEU A 112      -4.754  24.823  16.189  2.00  1.00            
ATOM    838  CD1 LEU A 112      -4.784  25.917  17.267  2.00  1.00            
ATOM    839  CD2 LEU A 112      -3.403  24.094  16.105  2.00  1.00            
ATOM    840    C LEU A 112      -6.930  21.694  15.625  2.00  1.00            
ATOM    841    O LEU A 112      -6.804  20.698  16.335  2.00  1.00            
ATOM    842    N TYR A 113      -8.080  22.010  14.999  2.00  1.00            
ATOM    843   CA TYR A 113      -9.216  21.140  15.001  2.00  1.00            
ATOM    844   CB TYR A 113     -10.454  21.778  14.341  2.00  1.00            
ATOM    845   CG TYR A 113     -11.620  20.867  14.503  2.00  1.00            
ATOM    846  CD1 TYR A 113     -12.178  20.663  15.743  2.00  1.00            
ATOM    847  CD2 TYR A 113     -12.186  20.251  13.415  2.00  1.00            
ATOM    848  CE1 TYR A 113     -13.260  19.830  15.900  2.00  1.00            
ATOM    849  CE2 TYR A 113     -13.268  19.416  13.564  2.00  1.00            
ATOM    850   CZ TYR A 113     -13.805  19.200  14.809  2.00  1.00            
ATOM    851   OH TYR A 113     -14.914  18.342  14.965  2.00  1.00            
ATOM    852    C TYR A 113      -8.744  19.965  14.198  2.00  1.00            
ATOM    853    O TYR A 113      -7.895  20.093  13.322  2.00  1.00            
ATOM    854    N TYR A 114      -9.210  18.751  14.492  2.00  1.00            
ATOM    855   CA TYR A 114      -8.649  17.675  13.736  2.00  1.00            
ATOM    856   CB TYR A 114      -8.869  17.746  12.212  2.00  1.00            
ATOM    857   CG TYR A 114     -10.207  17.144  11.943  2.00  1.00            
ATOM    858  CD1 TYR A 114     -10.304  15.784  11.766  2.00  1.00            
ATOM    859  CD2 TYR A 114     -11.355  17.894  11.872  2.00  1.00            
ATOM    860  CE1 TYR A 114     -11.515  15.184  11.520  2.00  1.00            
ATOM    861  CE2 TYR A 114     -12.573  17.303  11.626  2.00  1.00            
ATOM    862   CZ TYR A 114     -12.655  15.944  11.449  2.00  1.00            
ATOM    863   OH TYR A 114     -13.901  15.333  11.199  2.00  1.00            
ATOM    864    C TYR A 114      -7.195  17.531  14.039  2.00  1.00            
ATOM    865    O TYR A 114      -6.441  16.941  13.267  2.00  1.00            
ATOM    866    N ALA A 115      -6.762  18.058  15.201  1.00  1.00            
ATOM    867   CA ALA A 115      -5.437  17.793  15.669  1.00  1.00            
ATOM    868   CB ALA A 115      -4.631  19.052  16.034  1.00  1.00            
ATOM    869    C ALA A 115      -5.694  17.041  16.923  1.00  1.00            
ATOM    870    O ALA A 115      -6.479  17.470  17.766  1.00  1.00            
ATOM    871    N PRO A 116      -5.077  15.919  17.064  1.00  1.00            
ATOM    872   CA PRO A 116      -5.300  15.164  18.253  1.00  1.00            
ATOM    873   CD PRO A 116      -4.808  15.054  15.927  1.00  1.00            
ATOM    874   CB PRO A 116      -4.862  13.726  17.948  1.00  1.00            
ATOM    875   CG PRO A 116      -4.183  13.807  16.566  1.00  1.00            
ATOM    876    C PRO A 116      -4.688  15.782  19.475  1.00  1.00            
ATOM    877    O PRO A 116      -4.993  15.313  20.570  1.00  1.00            
ATOM    878    N PHE A 117      -3.834  16.814  19.334  1.00  1.00            
ATOM    879   CA PHE A 117      -3.162  17.313  20.506  1.00  1.00            
ATOM    880   CB PHE A 117      -1.683  17.667  20.275  1.00  1.00            
ATOM    881   CG PHE A 117      -1.615  18.835  19.352  1.00  1.00            
ATOM    882  CD1 PHE A 117      -1.646  20.118  19.847  1.00  1.00            
ATOM    883  CD2 PHE A 117      -1.520  18.648  17.992  1.00  1.00            
ATOM    884  CE1 PHE A 117      -1.581  21.199  18.999  1.00  1.00            
ATOM    885  CE2 PHE A 117      -1.456  19.725  17.139  1.00  1.00            
ATOM    886   CZ PHE A 117      -1.486  21.003  17.643  1.00  1.00            
ATOM    887    C PHE A 117      -3.822  18.531  21.060  1.00  1.00            
ATOM    888    O PHE A 117      -4.319  19.390  20.335  1.00  1.00            
ATOM    889    N ASP A 118      -3.856  18.590  22.408  1.00  1.00            
ATOM    890   CA ASP A 118      -4.436  19.665  23.152  1.00  1.00            
ATOM    891   CB ASP A 118      -4.607  19.352  24.648  1.00  1.00            
ATOM    892   CG ASP A 118      -5.785  18.399  24.772  1.00  1.00            
ATOM    893  OD1 ASP A 118      -6.765  18.568  24.000  1.00  1.00            
ATOM    894  OD2 ASP A 118      -5.721  17.485  25.636  1.00  1.00            
ATOM    895    C ASP A 118      -3.647  20.917  23.036  1.00  1.00            
ATOM    896    O ASP A 118      -4.207  21.986  22.797  1.00  1.00            
ATOM    897    N GLY A 119      -2.318  20.828  23.177  4.00  1.00            
ATOM    898   CA GLY A 119      -1.569  22.044  23.149  4.00  1.00            
ATOM    899    C GLY A 119      -0.167  21.695  22.796  4.00  1.00            
ATOM    900    O GLY A 119       0.154  20.532  22.563  4.00  1.00            
ATOM    901    N ILE A 120       0.715  22.710  22.750  4.00  1.00            
ATOM    902   CA ILE A 120       2.047  22.412  22.337  4.00  1.00            
ATOM    903   CB ILE A 120       2.413  23.085  21.046  4.00  1.00            
ATOM    904  CG1 ILE A 120       1.466  22.606  19.933  4.00  1.00            
ATOM    905  CG2 ILE A 120       3.897  22.810  20.753  4.00  1.00            
ATOM    906  CD1 ILE A 120       1.548  23.440  18.657  4.00  1.00            
ATOM    907    C ILE A 120       3.023  22.831  23.387  4.00  1.00            
ATOM    908    O ILE A 120       2.938  23.922  23.947  4.00  1.00            
ATOM    909    N LEU A 121       3.978  21.926  23.681  4.00  1.00            
ATOM    910   CA LEU A 121       5.044  22.159  24.610  4.00  1.00            
ATOM    911   CB LEU A 121       5.226  20.969  25.578  4.00  1.00            
ATOM    912   CG LEU A 121       6.341  21.082  26.642  4.00  1.00            
ATOM    913  CD1 LEU A 121       6.280  19.880  27.598  4.00  1.00            
ATOM    914  CD2 LEU A 121       7.743  21.218  26.028  4.00  1.00            
ATOM    915    C LEU A 121       6.234  22.287  23.740  4.00  1.00            
ATOM    916    O LEU A 121       6.338  21.595  22.729  4.00  1.00            
ATOM    917    N GLY A 122       7.163  23.188  24.088  4.00  1.00            
ATOM    918   CA GLY A 122       8.229  23.301  23.153  4.00  1.00            
ATOM    919    C GLY A 122       9.543  23.215  23.831  4.00  1.00            
ATOM    920    O GLY A 122       9.757  23.787  24.898  4.00  1.00            
ATOM    921    N LEU A 123      10.464  22.470  23.197  1.00  1.00            
ATOM    922   CA LEU A 123      11.799  22.427  23.692  1.00  1.00            
ATOM    923   CB LEU A 123      12.279  21.023  24.088  1.00  1.00            
ATOM    924   CG LEU A 123      11.529  20.497  25.329  1.00  1.00            
ATOM    925  CD1 LEU A 123      12.063  19.125  25.773  1.00  1.00            
ATOM    926  CD2 LEU A 123      11.542  21.534  26.467  1.00  1.00            
ATOM    927    C LEU A 123      12.652  22.988  22.618  1.00  1.00            
ATOM    928    O LEU A 123      12.975  22.340  21.624  1.00  1.00            
ATOM    929    N ALA A 124      13.018  24.253  22.841  1.00  1.00            
ATOM    930   CA ALA A 124      13.812  25.073  21.990  1.00  1.00            
ATOM    931   CB ALA A 124      12.993  26.048  21.128  1.00  1.00            
ATOM    932    C ALA A 124      14.547  25.890  23.005  1.00  1.00            
ATOM    933    O ALA A 124      14.665  25.476  24.158  1.00  1.00            
ATOM    934    N TYR A 125      15.078  27.063  22.626  1.00  1.00            
ATOM    935   CA TYR A 125      15.795  27.840  23.599  1.00  1.00            
ATOM    936   CB TYR A 125      17.140  28.353  23.065  1.00  1.00            
ATOM    937   CG TYR A 125      18.028  28.713  24.209  1.00  1.00            
ATOM    938  CD1 TYR A 125      18.844  27.749  24.754  1.00  1.00            
ATOM    939  CD2 TYR A 125      18.058  29.984  24.735  1.00  1.00            
ATOM    940  CE1 TYR A 125      19.679  28.039  25.805  1.00  1.00            
ATOM    941  CE2 TYR A 125      18.891  30.281  25.790  1.00  1.00            
ATOM    942   CZ TYR A 125      19.702  29.309  26.328  1.00  1.00            
ATOM    943   OH TYR A 125      20.560  29.609  27.408  1.00  1.00            
ATOM    944    C TYR A 125      14.902  29.017  23.846  1.00  1.00            
ATOM    945    O TYR A 125      14.047  29.336  23.018  1.00  1.00            
ATOM    946    N PRO A 126      15.053  29.660  24.966  2.00  1.00            
ATOM    947   CA PRO A 126      14.246  30.810  25.269  2.00  1.00            
ATOM    948   CD PRO A 126      15.511  28.984  26.165  2.00  1.00            
ATOM    949   CB PRO A 126      14.522  31.137  26.734  2.00  1.00            
ATOM    950   CG PRO A 126      14.892  29.769  27.337  2.00  1.00            
ATOM    951    C PRO A 126      14.508  31.917  24.325  2.00  1.00            
ATOM    952    O PRO A 126      13.758  32.891  24.333  2.00  1.00            
ATOM    953    N SER A 127      15.571  31.792  23.513  2.00  1.00            
ATOM    954   CA SER A 127      15.848  32.818  22.560  2.00  1.00            
ATOM    955   CB SER A 127      17.012  32.458  21.623  2.00  1.00            
ATOM    956   OG SER A 127      17.242  33.511  20.699  2.00  1.00            
ATOM    957    C SER A 127      14.614  32.938  21.730  2.00  1.00            
ATOM    958    O SER A 127      14.189  34.041  21.390  2.00  1.00            
ATOM    959    N ILE A 128      13.991  31.794  21.389  2.00  1.00            
ATOM    960   CA ILE A 128      12.759  31.860  20.660  2.00  1.00            
ATOM    961   CB ILE A 128      12.661  30.840  19.562  2.00  1.00            
ATOM    962  CG1 ILE A 128      13.729  31.101  18.486  2.00  1.00            
ATOM    963  CG2 ILE A 128      11.219  30.858  19.025  2.00  1.00            
ATOM    964  CD1 ILE A 128      13.571  32.447  17.778  2.00  1.00            
ATOM    965    C ILE A 128      11.669  31.553  21.648  2.00  1.00            
ATOM    966    O ILE A 128      11.361  30.390  21.905  2.00  1.00            
ATOM    967    N SER A 129      11.069  32.604  22.244  1.00  1.00            
ATOM    968   CA SER A 129       9.978  32.451  23.172  1.00  1.00            
ATOM    969   CB SER A 129      10.413  32.509  24.646  1.00  1.00            
ATOM    970   OG SER A 129      10.986  33.775  24.935  1.00  1.00            
ATOM    971    C SER A 129       9.093  33.622  22.914  1.00  1.00            
ATOM    972    O SER A 129       9.583  34.720  22.654  1.00  1.00            
ATOM    973    N ALA A 130       7.760  33.431  22.947  2.00  1.00            
ATOM    974   CA ALA A 130       6.965  34.551  22.549  2.00  1.00            
ATOM    975   CB ALA A 130       5.469  34.213  22.469  2.00  1.00            
ATOM    976    C ALA A 130       7.083  35.713  23.480  2.00  1.00            
ATOM    977    O ALA A 130       7.561  36.781  23.102  2.00  1.00            
ATOM    978    N SER A 131       6.666  35.511  24.739  2.00  1.00            
ATOM    979   CA SER A 131       6.672  36.552  25.722  2.00  1.00            
ATOM    980   CB SER A 131       5.579  36.359  26.787  2.00  1.00            
ATOM    981   OG SER A 131       5.631  37.409  27.740  2.00  1.00            
ATOM    982    C SER A 131       7.980  36.538  26.432  2.00  1.00            
ATOM    983    O SER A 131       8.295  37.458  27.184  2.00  1.00            
ATOM    984    N GLY A 132       8.800  35.496  26.206  2.00  1.00            
ATOM    985   CA GLY A 132       9.950  35.391  27.047  2.00  1.00            
ATOM    986    C GLY A 132       9.435  34.692  28.264  2.00  1.00            
ATOM    987    O GLY A 132       9.866  34.949  29.387  2.00  1.00            
ATOM    988    N ALA A 133       8.474  33.770  28.034  1.00  1.00            
ATOM    989   CA ALA A 133       7.742  33.116  29.078  1.00  1.00            
ATOM    990   CB ALA A 133       6.685  32.142  28.536  1.00  1.00            
ATOM    991    C ALA A 133       8.603  32.331  30.005  1.00  1.00            
ATOM    992    O ALA A 133       8.557  32.532  31.217  1.00  1.00            
ATOM    993    N THR A 134       9.412  31.435  29.426  1.00  1.00            
ATOM    994   CA THR A 134      10.282  30.501  30.058  1.00  1.00            
ATOM    995   CB THR A 134      10.296  30.463  31.573  1.00  1.00            
ATOM    996  OG1 THR A 134      11.377  29.661  32.021  1.00  1.00            
ATOM    997  CG2 THR A 134       8.964  29.909  32.102  1.00  1.00            
ATOM    998    C THR A 134       9.768  29.196  29.533  1.00  1.00            
ATOM    999    O THR A 134       8.566  28.946  29.569  1.00  1.00            
ATOM   1000    N PRO A 135      10.602  28.369  28.991  1.00  1.00            
ATOM   1001   CA PRO A 135      10.105  27.121  28.486  1.00  1.00            
ATOM   1002   CD PRO A 135      11.745  28.846  28.226  1.00  1.00            
ATOM   1003   CB PRO A 135      11.056  26.696  27.368  1.00  1.00            
ATOM   1004   CG PRO A 135      12.301  27.581  27.557  1.00  1.00            
ATOM   1005    C PRO A 135      10.067  26.177  29.653  1.00  1.00            
ATOM   1006    O PRO A 135      10.626  26.511  30.699  1.00  1.00            
ATOM   1007    N VAL A 136       9.426  25.007  29.494  2.00  1.00            
ATOM   1008   CA VAL A 136       9.285  24.043  30.548  2.00  1.00            
ATOM   1009   CB VAL A 136       8.449  22.863  30.149  2.00  1.00            
ATOM   1010  CG1 VAL A 136       7.029  23.357  29.831  2.00  1.00            
ATOM   1011  CG2 VAL A 136       9.142  22.144  28.978  2.00  1.00            
ATOM   1012    C VAL A 136      10.618  23.508  30.952  2.00  1.00            
ATOM   1013    O VAL A 136      10.793  23.181  32.120  2.00  1.00            
ATOM   1014    N PHE A 137      11.553  23.321  29.995  2.00  1.00            
ATOM   1015   CA PHE A 137      12.870  22.787  30.253  2.00  1.00            
ATOM   1016   CB PHE A 137      13.599  22.330  28.982  2.00  1.00            
ATOM   1017   CG PHE A 137      14.681  21.419  29.448  2.00  1.00            
ATOM   1018  CD1 PHE A 137      14.430  20.076  29.607  2.00  1.00            
ATOM   1019  CD2 PHE A 137      15.932  21.900  29.743  2.00  1.00            
ATOM   1020  CE1 PHE A 137      15.417  19.224  30.039  2.00  1.00            
ATOM   1021  CE2 PHE A 137      16.925  21.054  30.175  2.00  1.00            
ATOM   1022   CZ PHE A 137      16.669  19.712  30.323  2.00  1.00            
ATOM   1023    C PHE A 137      13.736  23.812  30.951  2.00  1.00            
ATOM   1024    O PHE A 137      14.601  23.437  31.741  2.00  1.00            
ATOM   1025    N ASP A 138      13.579  25.127  30.663  2.00  1.00            
ATOM   1026   CA ASP A 138      14.335  26.149  31.364  2.00  1.00            
ATOM   1027   CB ASP A 138      14.084  27.555  30.786  2.00  1.00            
ATOM   1028   CG ASP A 138      15.054  28.537  31.426  2.00  1.00            
ATOM   1029  OD1 ASP A 138      15.764  28.133  32.383  2.00  1.00            
ATOM   1030  OD2 ASP A 138      15.095  29.710  30.966  2.00  1.00            
ATOM   1031    C ASP A 138      13.896  26.140  32.777  2.00  1.00            
ATOM   1032    O ASP A 138      14.712  26.144  33.697  2.00  1.00            
ATOM   1033    N ASN A 139      12.568  26.099  32.986  2.00  1.00            
ATOM   1034   CA ASN A 139      12.125  25.857  34.320  2.00  1.00            
ATOM   1035   CB ASN A 139      10.598  25.920  34.510  2.00  1.00            
ATOM   1036   CG ASN A 139      10.302  25.653  35.981  2.00  1.00            
ATOM   1037  OD1 ASN A 139      10.830  26.326  36.865  2.00  1.00            
ATOM   1038  ND2 ASN A 139       9.437  24.640  36.254  2.00  1.00            
ATOM   1039    C ASN A 139      12.559  24.426  34.466  2.00  1.00            
ATOM   1040    O ASN A 139      12.801  23.762  33.480  2.00  1.00            
ATOM   1041    N LEU A 140      12.708  23.861  35.656  2.00  1.00            
ATOM   1042   CA LEU A 140      13.217  22.512  35.757  2.00  1.00            
ATOM   1043   CB LEU A 140      12.597  21.405  34.847  2.00  1.00            
ATOM   1044   CG LEU A 140      13.246  21.078  33.477  2.00  1.00            
ATOM   1045  CD1 LEU A 140      14.640  20.445  33.610  2.00  1.00            
ATOM   1046  CD2 LEU A 140      12.309  20.198  32.634  2.00  1.00            
ATOM   1047    C LEU A 140      14.715  22.541  35.662  2.00  1.00            
ATOM   1048    O LEU A 140      15.380  21.689  36.247  2.00  1.00            
ATOM   1049    N TRP A 141      15.307  23.467  34.880  2.00  1.00            
ATOM   1050   CA TRP A 141      16.720  23.713  35.025  2.00  1.00            
ATOM   1051   CB TRP A 141      17.357  24.441  33.828  2.00  1.00            
ATOM   1052   CG TRP A 141      18.787  24.887  34.068  2.00  1.00            
ATOM   1053  CD2 TRP A 141      19.157  26.209  34.498  2.00  1.00            
ATOM   1054  CD1 TRP A 141      19.951  24.190  33.928  2.00  1.00            
ATOM   1055  NE1 TRP A 141      21.022  24.992  34.246  2.00  1.00            
ATOM   1056  CE2 TRP A 141      20.548  26.238  34.598  2.00  1.00            
ATOM   1057  CE3 TRP A 141      18.401  27.311  34.784  2.00  1.00            
ATOM   1058  CZ2 TRP A 141      21.206  27.371  34.987  2.00  1.00            
ATOM   1059  CZ3 TRP A 141      19.066  28.452  35.177  2.00  1.00            
ATOM   1060  CH2 TRP A 141      20.443  28.481  35.278  2.00  1.00            
ATOM   1061    C TRP A 141      16.854  24.662  36.181  2.00  1.00            
ATOM   1062    O TRP A 141      17.674  24.475  37.080  2.00  1.00            
ATOM   1063    N ASP A 142      15.990  25.707  36.170  2.00  1.00            
ATOM   1064   CA ASP A 142      16.039  26.804  37.103  2.00  1.00            
ATOM   1065   CB ASP A 142      14.871  27.783  36.891  2.00  1.00            
ATOM   1066   CG ASP A 142      15.120  29.037  37.713  2.00  1.00            
ATOM   1067  OD1 ASP A 142      15.862  28.946  38.728  2.00  1.00            
ATOM   1068  OD2 ASP A 142      14.574  30.106  37.334  2.00  1.00            
ATOM   1069    C ASP A 142      15.921  26.212  38.459  2.00  1.00            
ATOM   1070    O ASP A 142      16.768  26.436  39.322  2.00  1.00            
ATOM   1071    N GLN A 143      14.866  25.414  38.676  3.00  1.00            
ATOM   1072   CA GLN A 143      14.817  24.692  39.902  3.00  1.00            
ATOM   1073   CB GLN A 143      13.402  24.385  40.410  3.00  1.00            
ATOM   1074   CG GLN A 143      12.726  25.601  41.043  3.00  1.00            
ATOM   1075   CD GLN A 143      13.384  25.826  42.399  3.00  1.00            
ATOM   1076  OE1 GLN A 143      14.192  25.017  42.855  3.00  1.00            
ATOM   1077  NE2 GLN A 143      13.026  26.955  43.067  3.00  1.00            
ATOM   1078    C GLN A 143      15.482  23.408  39.544  3.00  1.00            
ATOM   1079    O GLN A 143      15.247  22.888  38.459  3.00  1.00            
ATOM   1080    N GLY A 144      16.330  22.844  40.421  3.00  1.00            
ATOM   1081   CA GLY A 144      17.068  21.709  39.947  3.00  1.00            
ATOM   1082    C GLY A 144      16.252  20.463  40.047  3.00  1.00            
ATOM   1083    O GLY A 144      16.518  19.599  40.880  3.00  1.00            
ATOM   1084    N LEU A 145      15.216  20.345  39.196  1.00  1.00            
ATOM   1085   CA LEU A 145      14.460  19.129  39.122  1.00  1.00            
ATOM   1086   CB LEU A 145      13.180  19.264  38.276  1.00  1.00            
ATOM   1087   CG LEU A 145      12.169  20.297  38.809  1.00  1.00            
ATOM   1088  CD1 LEU A 145      11.614  19.892  40.184  1.00  1.00            
ATOM   1089  CD2 LEU A 145      12.763  21.715  38.791  1.00  1.00            
ATOM   1090    C LEU A 145      15.312  18.116  38.427  1.00  1.00            
ATOM   1091    O LEU A 145      15.346  16.947  38.809  1.00  1.00            
ATOM   1092    N VAL A 146      16.044  18.560  37.380  1.00  1.00            
ATOM   1093   CA VAL A 146      16.757  17.628  36.555  1.00  1.00            
ATOM   1094   CB VAL A 146      16.513  17.820  35.089  1.00  1.00            
ATOM   1095  CG1 VAL A 146      15.013  17.633  34.807  1.00  1.00            
ATOM   1096  CG2 VAL A 146      17.078  19.191  34.688  1.00  1.00            
ATOM   1097    C VAL A 146      18.238  17.739  36.744  1.00  1.00            
ATOM   1098    O VAL A 146      18.786  18.827  36.909  1.00  1.00            
ATOM   1099    N SER A 147      18.913  16.568  36.737  1.00  1.00            
ATOM   1100   CA SER A 147      20.337  16.461  36.898  1.00  1.00            
ATOM   1101   CB SER A 147      20.815  15.001  36.922  1.00  1.00            
ATOM   1102   OG SER A 147      20.208  14.306  38.001  1.00  1.00            
ATOM   1103    C SER A 147      21.052  17.119  35.754  1.00  1.00            
ATOM   1104    O SER A 147      21.560  18.231  35.882  1.00  1.00            
ATOM   1105    N GLN A 148      21.087  16.438  34.586  1.00  1.00            
ATOM   1106   CA GLN A 148      21.796  16.946  33.442  1.00  1.00            
ATOM   1107   CB GLN A 148      22.236  15.858  32.446  1.00  1.00            
ATOM   1108   CG GLN A 148      23.316  14.935  33.016  1.00  1.00            
ATOM   1109   CD GLN A 148      23.684  13.902  31.961  1.00  1.00            
ATOM   1110  OE1 GLN A 148      22.837  13.151  31.480  1.00  1.00            
ATOM   1111  NE2 GLN A 148      24.991  13.865  31.584  1.00  1.00            
ATOM   1112    C GLN A 148      20.883  17.882  32.749  1.00  1.00            
ATOM   1113    O GLN A 148      19.661  17.758  32.827  1.00  1.00            
ATOM   1114    N ASP A 149      21.465  18.875  32.062  1.00  1.00            
ATOM   1115   CA ASP A 149      20.613  19.817  31.420  1.00  1.00            
ATOM   1116   CB ASP A 149      21.248  21.210  31.329  1.00  1.00            
ATOM   1117   CG ASP A 149      21.463  21.704  32.753  1.00  1.00            
ATOM   1118  OD1 ASP A 149      20.731  21.233  33.664  1.00  1.00            
ATOM   1119  OD2 ASP A 149      22.371  22.555  32.946  1.00  1.00            
ATOM   1120    C ASP A 149      20.400  19.330  30.022  1.00  1.00            
ATOM   1121    O ASP A 149      20.479  20.101  29.068  1.00  1.00            
ATOM   1122    N LEU A 150      20.109  18.023  29.871  4.00  1.00            
ATOM   1123   CA LEU A 150      19.884  17.454  28.574  4.00  1.00            
ATOM   1124   CB LEU A 150      20.824  16.284  28.227  4.00  1.00            
ATOM   1125   CG LEU A 150      22.306  16.664  28.060  4.00  1.00            
ATOM   1126  CD1 LEU A 150      22.912  17.189  29.372  4.00  1.00            
ATOM   1127  CD2 LEU A 150      23.106  15.496  27.459  4.00  1.00            
ATOM   1128    C LEU A 150      18.509  16.867  28.589  4.00  1.00            
ATOM   1129    O LEU A 150      17.913  16.643  29.642  4.00  1.00            
ATOM   1130    N PHE A 151      17.969  16.631  27.383  4.00  1.00            
ATOM   1131   CA PHE A 151      16.676  16.050  27.168  4.00  1.00            
ATOM   1132   CB PHE A 151      15.704  17.127  26.651  4.00  1.00            
ATOM   1133   CG PHE A 151      14.335  16.585  26.455  4.00  1.00            
ATOM   1134  CD1 PHE A 151      13.973  16.031  25.250  4.00  1.00            
ATOM   1135  CD2 PHE A 151      13.411  16.641  27.471  4.00  1.00            
ATOM   1136  CE1 PHE A 151      12.706  15.534  25.060  4.00  1.00            
ATOM   1137  CE2 PHE A 151      12.143  16.146  27.283  4.00  1.00            
ATOM   1138   CZ PHE A 151      11.787  15.590  26.078  4.00  1.00            
ATOM   1139    C PHE A 151      16.947  15.092  26.048  4.00  1.00            
ATOM   1140    O PHE A 151      17.911  15.279  25.307  4.00  1.00            
ATOM   1141    N SER A 152      16.149  14.022  25.891  4.00  1.00            
ATOM   1142   CA SER A 152      16.472  13.148  24.800  4.00  1.00            
ATOM   1143   CB SER A 152      17.188  11.857  25.226  4.00  1.00            
ATOM   1144   OG SER A 152      18.462  12.167  25.775  4.00  1.00            
ATOM   1145    C SER A 152      15.222  12.761  24.132  4.00  1.00            
ATOM   1146    O SER A 152      14.147  12.765  24.730  4.00  1.00            
ATOM   1147    N VAL A 153      15.334  12.435  22.838  4.00  1.00            
ATOM   1148   CA VAL A 153      14.132  12.050  22.201  4.00  1.00            
ATOM   1149   CB VAL A 153      13.610  13.055  21.216  4.00  1.00            
ATOM   1150  CG1 VAL A 153      12.400  12.435  20.495  4.00  1.00            
ATOM   1151  CG2 VAL A 153      13.282  14.358  21.963  4.00  1.00            
ATOM   1152    C VAL A 153      14.350  10.784  21.441  4.00  1.00            
ATOM   1153    O VAL A 153      15.359  10.618  20.758  4.00  1.00            
ATOM   1154    N TYR A 154      13.397   9.840  21.580  4.00  1.00            
ATOM   1155   CA TYR A 154      13.417   8.642  20.796  4.00  1.00            
ATOM   1156   CB TYR A 154      13.474   7.334  21.606  4.00  1.00            
ATOM   1157   CG TYR A 154      13.183   6.235  20.637  4.00  1.00            
ATOM   1158  CD1 TYR A 154      14.167   5.723  19.823  4.00  1.00            
ATOM   1159  CD2 TYR A 154      11.911   5.716  20.541  4.00  1.00            
ATOM   1160  CE1 TYR A 154      13.883   4.714  18.929  4.00  1.00            
ATOM   1161  CE2 TYR A 154      11.621   4.710  19.651  4.00  1.00            
ATOM   1162   CZ TYR A 154      12.609   4.207  18.840  4.00  1.00            
ATOM   1163   OH TYR A 154      12.312   3.176  17.925  4.00  1.00            
ATOM   1164    C TYR A 154      12.112   8.615  20.056  4.00  1.00            
ATOM   1165    O TYR A 154      11.055   8.455  20.665  4.00  1.00            
ATOM   1166    N LEU A 155      12.149   8.784  18.718  1.00  1.00            
ATOM   1167   CA LEU A 155      10.943   8.688  17.941  1.00  1.00            
ATOM   1168   CB LEU A 155      10.995   9.475  16.615  1.00  1.00            
ATOM   1169   CG LEU A 155       9.715   9.392  15.761  1.00  1.00            
ATOM   1170  CD1 LEU A 155       9.601   8.056  15.017  1.00  1.00            
ATOM   1171  CD2 LEU A 155       8.469   9.676  16.610  1.00  1.00            
ATOM   1172    C LEU A 155      10.796   7.227  17.654  1.00  1.00            
ATOM   1173    O LEU A 155      11.787   6.506  17.559  1.00  1.00            
ATOM   1174    N SER A 156       9.549   6.737  17.522  1.00  1.00            
ATOM   1175   CA SER A 156       9.328   5.328  17.368  1.00  1.00            
ATOM   1176   CB SER A 156       8.034   4.820  18.032  1.00  1.00            
ATOM   1177   OG SER A 156       6.893   5.347  17.375  1.00  1.00            
ATOM   1178    C SER A 156       9.301   4.936  15.932  1.00  1.00            
ATOM   1179    O SER A 156      10.129   5.373  15.137  1.00  1.00            
ATOM   1180    N SER A 157       8.354   4.048  15.570  1.00  1.00            
ATOM   1181   CA SER A 157       8.407   3.517  14.246  1.00  1.00            
ATOM   1182   CB SER A 157       9.060   2.125  14.211  1.00  1.00            
ATOM   1183   OG SER A 157      10.380   2.193  14.729  1.00  1.00            
ATOM   1184    C SER A 157       7.063   3.365  13.644  1.00  1.00            
ATOM   1185    O SER A 157       6.322   4.333  13.477  1.00  1.00            
ATOM   1186    N ASN A 158       6.750   2.099  13.299  3.00  1.00            
ATOM   1187   CA ASN A 158       5.593   1.746  12.542  3.00  1.00            
ATOM   1188   CB ASN A 158       5.339   0.229  12.544  3.00  1.00            
ATOM   1189   CG ASN A 158       4.295  -0.102  11.488  3.00  1.00            
ATOM   1190  OD1 ASN A 158       3.878   0.757  10.713  3.00  1.00            
ATOM   1191  ND2 ASN A 158       3.859  -1.390  11.459  3.00  1.00            
ATOM   1192    C ASN A 158       4.413   2.397  13.176  3.00  1.00            
ATOM   1193    O ASN A 158       3.670   3.138  12.535  3.00  1.00            
ATOM   1194    N ASP A 159       4.239   2.141  14.475  3.00  1.00            
ATOM   1195   CA ASP A 159       3.216   2.745  15.265  3.00  1.00            
ATOM   1196   CB ASP A 159       1.790   2.406  14.794  3.00  1.00            
ATOM   1197   CG ASP A 159       1.576   0.903  14.870  3.00  1.00            
ATOM   1198  OD1 ASP A 159       2.543   0.147  14.586  3.00  1.00            
ATOM   1199  OD2 ASP A 159       0.436   0.490  15.213  3.00  1.00            
ATOM   1200    C ASP A 159       3.453   2.124  16.569  3.00  1.00            
ATOM   1201    O ASP A 159       2.633   2.172  17.485  3.00  1.00            
ATOM   1202    N ASP A 160       4.649   1.527  16.660  1.00  1.00            
ATOM   1203   CA ASP A 160       4.986   0.858  17.855  1.00  1.00            
ATOM   1204   CB ASP A 160       6.177  -0.116  17.728  1.00  1.00            
ATOM   1205   CG ASP A 160       7.397   0.609  17.189  1.00  1.00            
ATOM   1206  OD1 ASP A 160       7.285   1.823  16.873  1.00  1.00            
ATOM   1207  OD2 ASP A 160       8.459  -0.057  17.066  1.00  1.00            
ATOM   1208    C ASP A 160       5.186   1.853  18.922  1.00  1.00            
ATOM   1209    O ASP A 160       5.747   2.929  18.719  1.00  1.00            
ATOM   1210    N SER A 161       4.689   1.482  20.106  1.00  1.00            
ATOM   1211   CA SER A 161       4.756   2.337  21.236  1.00  1.00            
ATOM   1212   CB SER A 161       3.967   1.781  22.438  1.00  1.00            
ATOM   1213   OG SER A 161       4.054   2.657  23.552  1.00  1.00            
ATOM   1214    C SER A 161       6.192   2.397  21.617  1.00  1.00            
ATOM   1215    O SER A 161       7.041   1.783  20.972  1.00  1.00            
ATOM   1216    N GLY A 162       6.513   3.164  22.672  1.00  1.00            
ATOM   1217   CA GLY A 162       7.874   3.183  23.091  1.00  1.00            
ATOM   1218    C GLY A 162       8.530   4.506  22.839  1.00  1.00            
ATOM   1219    O GLY A 162       9.688   4.694  23.209  1.00  1.00            
ATOM   1220    N SER A 163       7.838   5.465  22.201  4.00  1.00            
ATOM   1221   CA SER A 163       8.485   6.731  22.005  4.00  1.00            
ATOM   1222   CB SER A 163       7.649   7.714  21.164  4.00  1.00            
ATOM   1223   OG SER A 163       8.338   8.945  21.008  4.00  1.00            
ATOM   1224    C SER A 163       8.686   7.331  23.332  4.00  1.00            
ATOM   1225    O SER A 163       7.808   7.283  24.191  4.00  1.00            
ATOM   1226    N VAL A 164       9.872   7.912  23.549  4.00  1.00            
ATOM   1227   CA VAL A 164      10.013   8.462  24.845  4.00  1.00            
ATOM   1228   CB VAL A 164      10.803   7.589  25.774  4.00  1.00            
ATOM   1229  CG1 VAL A 164      10.973   8.322  27.115  4.00  1.00            
ATOM   1230  CG2 VAL A 164      10.088   6.231  25.895  4.00  1.00            
ATOM   1231    C VAL A 164      10.717   9.763  24.763  4.00  1.00            
ATOM   1232    O VAL A 164      11.733   9.905  24.085  4.00  1.00            
ATOM   1233    N VAL A 165      10.155  10.762  25.461  4.00  1.00            
ATOM   1234   CA VAL A 165      10.837  12.004  25.598  4.00  1.00            
ATOM   1235   CB VAL A 165       9.915  13.196  25.619  4.00  1.00            
ATOM   1236  CG1 VAL A 165       9.241  13.298  24.240  4.00  1.00            
ATOM   1237  CG2 VAL A 165       8.896  13.041  26.762  4.00  1.00            
ATOM   1238    C VAL A 165      11.490  11.849  26.934  4.00  1.00            
ATOM   1239    O VAL A 165      10.840  11.506  27.920  4.00  1.00            
ATOM   1240    N LEU A 166      12.816  12.033  27.003  4.00  1.00            
ATOM   1241   CA LEU A 166      13.450  11.826  28.269  4.00  1.00            
ATOM   1242   CB LEU A 166      14.784  11.067  28.163  4.00  1.00            
ATOM   1243   CG LEU A 166      14.659   9.635  27.607  4.00  1.00            
ATOM   1244  CD1 LEU A 166      13.871   8.727  28.564  4.00  1.00            
ATOM   1245  CD2 LEU A 166      14.091   9.635  26.179  4.00  1.00            
ATOM   1246    C LEU A 166      13.769  13.169  28.799  4.00  1.00            
ATOM   1247    O LEU A 166      14.227  14.047  28.070  4.00  1.00            
ATOM   1248    N LEU A 167      13.505  13.371  30.094  4.00  1.00            
ATOM   1249   CA LEU A 167      13.827  14.644  30.637  4.00  1.00            
ATOM   1250   CB LEU A 167      12.777  15.163  31.636  4.00  1.00            
ATOM   1251   CG LEU A 167      11.357  15.363  31.075  4.00  1.00            
ATOM   1252  CD1 LEU A 167      11.298  16.528  30.079  4.00  1.00            
ATOM   1253  CD2 LEU A 167      10.785  14.051  30.515  4.00  1.00            
ATOM   1254    C LEU A 167      15.060  14.437  31.468  4.00  1.00            
ATOM   1255    O LEU A 167      15.026  13.708  32.458  4.00  1.00            
ATOM   1256    N GLY A 168      16.193  15.057  31.080  3.00  1.00            
ATOM   1257   CA GLY A 168      17.382  14.985  31.885  3.00  1.00            
ATOM   1258    C GLY A 168      18.048  13.647  31.728  3.00  1.00            
ATOM   1259    O GLY A 168      18.905  13.303  32.542  3.00  1.00            
ATOM   1260    N GLY A 169      17.715  12.843  30.692  1.00  1.00            
ATOM   1261   CA GLY A 169      18.384  11.568  30.693  1.00  1.00            
ATOM   1262    C GLY A 169      18.568  10.993  29.312  1.00  1.00            
ATOM   1263    O GLY A 169      17.694  11.085  28.451  1.00  1.00            
ATOM   1264    N ILE A 170      19.754  10.370  29.103  1.00  1.00            
ATOM   1265   CA ILE A 170      20.223   9.807  27.861  1.00  1.00            
ATOM   1266   CB ILE A 170      21.710   9.550  27.887  1.00  1.00            
ATOM   1267  CG1 ILE A 170      22.097   8.476  28.925  1.00  1.00            
ATOM   1268  CG2 ILE A 170      22.408  10.900  28.118  1.00  1.00            
ATOM   1269  CD1 ILE A 170      21.738   8.818  30.372  1.00  1.00            
ATOM   1270    C ILE A 170      19.576   8.529  27.382  1.00  1.00            
ATOM   1271    O ILE A 170      19.066   8.515  26.263  1.00  1.00            
ATOM   1272    N ASP A 171      19.575   7.452  28.211  1.00  1.00            
ATOM   1273   CA ASP A 171      19.114   6.110  27.892  1.00  1.00            
ATOM   1274   CB ASP A 171      18.224   5.960  26.645  1.00  1.00            
ATOM   1275   CG ASP A 171      16.881   6.612  26.943  1.00  1.00            
ATOM   1276  OD1 ASP A 171      16.824   7.459  27.875  1.00  1.00            
ATOM   1277  OD2 ASP A 171      15.895   6.275  26.237  1.00  1.00            
ATOM   1278    C ASP A 171      20.296   5.196  27.715  1.00  1.00            
ATOM   1279    O ASP A 171      20.564   4.342  28.559  1.00  1.00            
ATOM   1280    N SER A 172      21.039   5.369  26.605  3.00  1.00            
ATOM   1281   CA SER A 172      22.192   4.577  26.258  3.00  1.00            
ATOM   1282   CB SER A 172      23.084   4.269  27.473  3.00  1.00            
ATOM   1283   OG SER A 172      23.587   5.475  28.030  3.00  1.00            
ATOM   1284    C SER A 172      21.746   3.274  25.681  3.00  1.00            
ATOM   1285    O SER A 172      22.465   2.673  24.884  3.00  1.00            
ATOM   1286    N SER A 173      20.538   2.803  26.038  3.00  1.00            
ATOM   1287   CA SER A 173      20.074   1.588  25.436  3.00  1.00            
ATOM   1288   CB SER A 173      18.903   0.946  26.196  3.00  1.00            
ATOM   1289   OG SER A 173      18.513  -0.256  25.549  3.00  1.00            
ATOM   1290    C SER A 173      19.581   1.921  24.072  3.00  1.00            
ATOM   1291    O SER A 173      19.837   1.198  23.110  3.00  1.00            
ATOM   1292    N TYR A 174      18.883   3.067  23.954  1.00  1.00            
ATOM   1293   CA TYR A 174      18.300   3.377  22.688  1.00  1.00            
ATOM   1294   CB TYR A 174      17.053   4.268  22.808  1.00  1.00            
ATOM   1295   CG TYR A 174      16.042   3.496  23.583  1.00  1.00            
ATOM   1296  CD1 TYR A 174      16.104   3.454  24.956  1.00  1.00            
ATOM   1297  CD2 TYR A 174      15.034   2.820  22.939  1.00  1.00            
ATOM   1298  CE1 TYR A 174      15.176   2.743  25.679  1.00  1.00            
ATOM   1299  CE2 TYR A 174      14.102   2.106  23.655  1.00  1.00            
ATOM   1300   CZ TYR A 174      14.173   2.067  25.027  1.00  1.00            
ATOM   1301   OH TYR A 174      13.217   1.333  25.760  1.00  1.00            
ATOM   1302    C TYR A 174      19.322   4.150  21.941  1.00  1.00            
ATOM   1303    O TYR A 174      19.141   5.325  21.628  1.00  1.00            
ATOM   1304    N TYR A 175      20.439   3.467  21.640  4.00  1.00            
ATOM   1305   CA TYR A 175      21.512   4.052  20.907  4.00  1.00            
ATOM   1306   CB TYR A 175      22.572   4.747  21.787  4.00  1.00            
ATOM   1307   CG TYR A 175      22.050   6.035  22.331  4.00  1.00            
ATOM   1308  CD1 TYR A 175      21.380   6.087  23.532  4.00  1.00            
ATOM   1309  CD2 TYR A 175      22.241   7.204  21.629  4.00  1.00            
ATOM   1310  CE1 TYR A 175      20.912   7.284  24.025  4.00  1.00            
ATOM   1311  CE2 TYR A 175      21.777   8.402  22.116  4.00  1.00            
ATOM   1312   CZ TYR A 175      21.110   8.446  23.315  4.00  1.00            
ATOM   1313   OH TYR A 175      20.637   9.678  23.813  4.00  1.00            
ATOM   1314    C TYR A 175      22.241   2.945  20.217  4.00  1.00            
ATOM   1315    O TYR A 175      21.947   1.767  20.412  4.00  1.00            
ATOM   1316    N THR A 176      23.214   3.321  19.364  1.00  1.00            
ATOM   1317   CA THR A 176      24.046   2.372  18.686  1.00  1.00            
ATOM   1318   CB THR A 176      24.166   2.651  17.205  1.00  1.00            
ATOM   1319  OG1 THR A 176      24.877   1.605  16.559  1.00  1.00            
ATOM   1320  CG2 THR A 176      24.842   4.013  16.967  1.00  1.00            
ATOM   1321    C THR A 176      25.392   2.426  19.346  1.00  1.00            
ATOM   1322    O THR A 176      25.485   2.532  20.568  1.00  1.00            
ATOM   1323    N GLY A 177      26.474   2.345  18.549  1.00  1.00            
ATOM   1324   CA GLY A 177      27.800   2.243  19.082  1.00  1.00            
ATOM   1325    C GLY A 177      28.215   3.416  19.909  1.00  1.00            
ATOM   1326    O GLY A 177      28.684   3.242  21.031  1.00  1.00            
ATOM   1327    N SER A 178      28.058   4.646  19.394  1.00  1.00            
ATOM   1328   CA SER A 178      28.524   5.774  20.149  1.00  1.00            
ATOM   1329   CB SER A 178      30.006   6.104  19.898  1.00  1.00            
ATOM   1330   OG SER A 178      30.205   6.486  18.544  1.00  1.00            
ATOM   1331    C SER A 178      27.709   6.938  19.697  1.00  1.00            
ATOM   1332    O SER A 178      26.999   6.857  18.695  1.00  1.00            
ATOM   1333    N LEU A 179      27.777   8.057  20.438  1.00  1.00            
ATOM   1334   CA LEU A 179      26.983   9.182  20.055  1.00  1.00            
ATOM   1335   CB LEU A 179      26.269   9.866  21.233  1.00  1.00            
ATOM   1336   CG LEU A 179      27.217  10.569  22.225  1.00  1.00            
ATOM   1337  CD1 LEU A 179      26.430  11.207  23.382  1.00  1.00            
ATOM   1338  CD2 LEU A 179      28.335   9.633  22.712  1.00  1.00            
ATOM   1339    C LEU A 179      27.879  10.189  19.405  1.00  1.00            
ATOM   1340    O LEU A 179      28.935  10.525  19.939  1.00  1.00            
ATOM   1341    N ASN A 180      27.486  10.682  18.211  4.00  1.00            
ATOM   1342   CA ASN A 180      28.274  11.682  17.550  4.00  1.00            
ATOM   1343   CB ASN A 180      28.088  11.743  16.026  4.00  1.00            
ATOM   1344   CG ASN A 180      29.262  12.543  15.481  4.00  1.00            
ATOM   1345  OD1 ASN A 180      30.330  11.993  15.216  4.00  1.00            
ATOM   1346  ND2 ASN A 180      29.066  13.877  15.314  4.00  1.00            
ATOM   1347    C ASN A 180      27.852  12.997  18.123  4.00  1.00            
ATOM   1348    O ASN A 180      26.729  13.139  18.601  4.00  1.00            
ATOM   1349    N TRP A 181      28.759  13.994  18.126  4.00  1.00            
ATOM   1350   CA TRP A 181      28.398  15.279  18.653  4.00  1.00            
ATOM   1351   CB TRP A 181      29.092  15.617  19.986  4.00  1.00            
ATOM   1352   CG TRP A 181      30.566  15.292  20.035  4.00  1.00            
ATOM   1353  CD2 TRP A 181      31.087  14.186  20.788  4.00  1.00            
ATOM   1354  CD1 TRP A 181      31.637  15.906  19.455  4.00  1.00            
ATOM   1355  NE1 TRP A 181      32.794  15.239  19.789  4.00  1.00            
ATOM   1356  CE2 TRP A 181      32.469  14.181  20.613  4.00  1.00            
ATOM   1357  CE3 TRP A 181      30.461  13.252  21.563  4.00  1.00            
ATOM   1358  CZ2 TRP A 181      33.251  13.235  21.212  4.00  1.00            
ATOM   1359  CZ3 TRP A 181      31.250  12.300  22.167  4.00  1.00            
ATOM   1360  CH2 TRP A 181      32.619  12.292  21.992  4.00  1.00            
ATOM   1361    C TRP A 181      28.719  16.342  17.644  4.00  1.00            
ATOM   1362    O TRP A 181      29.767  16.308  17.002  4.00  1.00            
ATOM   1363    N VAL A 182      27.791  17.312  17.474  4.00  1.00            
ATOM   1364   CA VAL A 182      27.996  18.394  16.550  4.00  1.00            
ATOM   1365   CB VAL A 182      27.128  18.343  15.329  4.00  1.00            
ATOM   1366  CG1 VAL A 182      25.663  18.490  15.758  4.00  1.00            
ATOM   1367  CG2 VAL A 182      27.607  19.441  14.365  4.00  1.00            
ATOM   1368    C VAL A 182      27.699  19.671  17.266  4.00  1.00            
ATOM   1369    O VAL A 182      26.887  19.716  18.189  4.00  1.00            
ATOM   1370    N PRO A 183      28.362  20.713  16.851  4.00  1.00            
ATOM   1371   CA PRO A 183      28.138  21.994  17.464  4.00  1.00            
ATOM   1372   CD PRO A 183      29.739  20.563  16.405  4.00  1.00            
ATOM   1373   CB PRO A 183      29.353  22.850  17.116  4.00  1.00            
ATOM   1374   CG PRO A 183      30.473  21.819  16.904  4.00  1.00            
ATOM   1375    C PRO A 183      26.847  22.601  17.049  4.00  1.00            
ATOM   1376    O PRO A 183      26.369  22.300  15.955  4.00  1.00            
ATOM   1377    N VAL A 184      26.253  23.451  17.914  1.00  1.00            
ATOM   1378   CA VAL A 184      25.050  24.083  17.492  1.00  1.00            
ATOM   1379   CB VAL A 184      24.119  24.453  18.614  1.00  1.00            
ATOM   1380  CG1 VAL A 184      23.617  23.153  19.264  1.00  1.00            
ATOM   1381  CG2 VAL A 184      24.844  25.385  19.600  1.00  1.00            
ATOM   1382    C VAL A 184      25.468  25.328  16.767  1.00  1.00            
ATOM   1383    O VAL A 184      26.135  26.198  17.325  1.00  1.00            
ATOM   1384    N SER A 185      25.114  25.421  15.471  1.00  1.00            
ATOM   1385   CA SER A 185      25.508  26.555  14.685  1.00  1.00            
ATOM   1386   CB SER A 185      25.031  26.450  13.227  1.00  1.00            
ATOM   1387   OG SER A 185      25.388  27.621  12.508  1.00  1.00            
ATOM   1388    C SER A 185      24.879  27.783  15.253  1.00  1.00            
ATOM   1389    O SER A 185      25.570  28.691  15.711  1.00  1.00            
ATOM   1390    N VAL A 186      23.534  27.829  15.256  1.00  1.00            
ATOM   1391   CA VAL A 186      22.868  29.000  15.739  1.00  1.00            
ATOM   1392   CB VAL A 186      21.963  29.631  14.727  1.00  1.00            
ATOM   1393  CG1 VAL A 186      20.882  28.611  14.331  1.00  1.00            
ATOM   1394  CG2 VAL A 186      21.397  30.928  15.331  1.00  1.00            
ATOM   1395    C VAL A 186      22.020  28.603  16.904  1.00  1.00            
ATOM   1396    O VAL A 186      21.338  27.580  16.881  1.00  1.00            
ATOM   1397    N GLU A 187      22.073  29.422  17.971  4.00  1.00            
ATOM   1398   CA GLU A 187      21.275  29.235  19.148  4.00  1.00            
ATOM   1399   CB GLU A 187      21.792  30.079  20.322  4.00  1.00            
ATOM   1400   CG GLU A 187      21.915  31.561  19.958  4.00  1.00            
ATOM   1401   CD GLU A 187      22.833  32.235  20.968  4.00  1.00            
ATOM   1402  OE1 GLU A 187      24.035  31.862  21.013  4.00  1.00            
ATOM   1403  OE2 GLU A 187      22.347  33.138  21.700  4.00  1.00            
ATOM   1404    C GLU A 187      19.918  29.707  18.763  4.00  1.00            
ATOM   1405    O GLU A 187      19.758  30.472  17.815  4.00  1.00            
ATOM   1406    N GLY A 188      18.896  29.244  19.494  3.00  1.00            
ATOM   1407   CA GLY A 188      17.549  29.517  19.107  3.00  1.00            
ATOM   1408    C GLY A 188      17.029  28.133  18.913  3.00  1.00            
ATOM   1409    O GLY A 188      17.275  27.255  19.739  3.00  1.00            
ATOM   1410    N TYR A 189      16.295  27.893  17.818  3.00  1.00            
ATOM   1411   CA TYR A 189      15.889  26.551  17.537  3.00  1.00            
ATOM   1412   CB TYR A 189      14.881  26.498  16.373  3.00  1.00            
ATOM   1413   CG TYR A 189      15.379  27.394  15.289  3.00  1.00            
ATOM   1414  CD1 TYR A 189      15.161  28.753  15.351  3.00  1.00            
ATOM   1415  CD2 TYR A 189      16.074  26.889  14.220  3.00  1.00            
ATOM   1416  CE1 TYR A 189      15.618  29.590  14.358  3.00  1.00            
ATOM   1417  CE2 TYR A 189      16.534  27.715  13.222  3.00  1.00            
ATOM   1418   CZ TYR A 189      16.305  29.068  13.288  3.00  1.00            
ATOM   1419   OH TYR A 189      16.779  29.913  12.260  3.00  1.00            
ATOM   1420    C TYR A 189      17.132  25.795  17.259  3.00  1.00            
ATOM   1421    O TYR A 189      18.053  26.324  16.637  3.00  1.00            
ATOM   1422    N TRP A 190      17.199  24.551  17.776  4.00  1.00            
ATOM   1423   CA TRP A 190      18.400  23.784  17.651  4.00  1.00            
ATOM   1424   CB TRP A 190      18.251  22.336  18.140  4.00  1.00            
ATOM   1425   CG TRP A 190      17.593  22.217  19.492  4.00  1.00            
ATOM   1426  CD2 TRP A 190      17.646  23.223  20.514  4.00  1.00            
ATOM   1427  CD1 TRP A 190      16.763  21.238  19.956  4.00  1.00            
ATOM   1428  NE1 TRP A 190      16.316  21.559  21.214  4.00  1.00            
ATOM   1429  CE2 TRP A 190      16.844  22.782  21.567  4.00  1.00            
ATOM   1430  CE3 TRP A 190      18.295  24.423  20.565  4.00  1.00            
ATOM   1431  CZ2 TRP A 190      16.682  23.538  22.694  4.00  1.00            
ATOM   1432  CZ3 TRP A 190      18.139  25.176  21.708  4.00  1.00            
ATOM   1433  CH2 TRP A 190      17.349  24.741  22.752  4.00  1.00            
ATOM   1434    C TRP A 190      18.649  23.705  16.165  4.00  1.00            
ATOM   1435    O TRP A 190      17.847  23.128  15.432  4.00  1.00            
ATOM   1436    N GLN A 191      19.761  24.304  15.678  4.00  1.00            
ATOM   1437   CA GLN A 191      20.037  24.304  14.263  4.00  1.00            
ATOM   1438   CB GLN A 191      19.979  25.696  13.611  4.00  1.00            
ATOM   1439   CG GLN A 191      20.277  25.658  12.110  4.00  1.00            
ATOM   1440   CD GLN A 191      20.157  27.072  11.561  4.00  1.00            
ATOM   1441  OE1 GLN A 191      19.121  27.720  11.701  4.00  1.00            
ATOM   1442  NE2 GLN A 191      21.248  27.566  10.917  4.00  1.00            
ATOM   1443    C GLN A 191      21.429  23.773  14.073  4.00  1.00            
ATOM   1444    O GLN A 191      22.295  23.975  14.923  4.00  1.00            
ATOM   1445    N ILE A 192      21.680  23.046  12.958  4.00  1.00            
ATOM   1446   CA ILE A 192      22.997  22.502  12.768  4.00  1.00            
ATOM   1447   CB ILE A 192      23.094  21.084  13.292  4.00  1.00            
ATOM   1448  CG1 ILE A 192      24.540  20.627  13.580  4.00  1.00            
ATOM   1449  CG2 ILE A 192      22.351  20.170  12.305  4.00  1.00            
ATOM   1450  CD1 ILE A 192      25.395  20.308  12.355  4.00  1.00            
ATOM   1451    C ILE A 192      23.357  22.556  11.308  4.00  1.00            
ATOM   1452    O ILE A 192      22.486  22.513  10.441  4.00  1.00            
ATOM   1453    N THR A 193      24.670  22.666  11.011  4.00  1.00            
ATOM   1454   CA THR A 193      25.198  22.730   9.673  4.00  1.00            
ATOM   1455   CB THR A 193      26.692  22.901   9.647  4.00  1.00            
ATOM   1456  OG1 THR A 193      27.069  24.082  10.340  4.00  1.00            
ATOM   1457  CG2 THR A 193      27.160  22.969   8.185  4.00  1.00            
ATOM   1458    C THR A 193      24.911  21.434   8.996  4.00  1.00            
ATOM   1459    O THR A 193      24.968  20.369   9.608  4.00  1.00            
ATOM   1460    N LEU A 194      24.568  21.509   7.698  4.00  1.00            
ATOM   1461   CA LEU A 194      24.308  20.324   6.944  4.00  1.00            
ATOM   1462   CB LEU A 194      22.936  20.358   6.240  4.00  1.00            
ATOM   1463   CG LEU A 194      22.488  19.027   5.599  4.00  1.00            
ATOM   1464  CD1 LEU A 194      23.437  18.571   4.478  4.00  1.00            
ATOM   1465  CD2 LEU A 194      22.245  17.948   6.667  4.00  1.00            
ATOM   1466    C LEU A 194      25.373  20.288   5.888  4.00  1.00            
ATOM   1467    O LEU A 194      25.428  21.158   5.020  4.00  1.00            
ATOM   1468    N ASP A 195      26.268  19.284   5.948  4.00  1.00            
ATOM   1469   CA ASP A 195      27.365  19.266   5.025  4.00  1.00            
ATOM   1470   CB ASP A 195      28.385  18.165   5.357  4.00  1.00            
ATOM   1471   CG ASP A 195      29.597  18.341   4.454  4.00  1.00            
ATOM   1472  OD1 ASP A 195      29.750  19.450   3.877  4.00  1.00            
ATOM   1473  OD2 ASP A 195      30.389  17.367   4.335  4.00  1.00            
ATOM   1474    C ASP A 195      26.909  19.069   3.612  4.00  1.00            
ATOM   1475    O ASP A 195      27.167  19.917   2.761  4.00  1.00            
ATOM   1476    N SER A 196      26.185  17.965   3.326  4.00  1.00            
ATOM   1477   CA SER A 196      25.795  17.718   1.964  4.00  1.00            
ATOM   1478   CB SER A 196      26.960  17.264   1.061  4.00  1.00            
ATOM   1479   OG SER A 196      27.925  18.295   0.912  4.00  1.00            
ATOM   1480    C SER A 196      24.830  16.580   1.961  4.00  1.00            
ATOM   1481    O SER A 196      24.681  15.871   2.955  4.00  1.00            
ATOM   1482    N ILE A 197      24.121  16.396   0.832  4.00  1.00            
ATOM   1483   CA ILE A 197      23.288  15.239   0.702  4.00  1.00            
ATOM   1484   CB ILE A 197      21.843  15.505   0.397  4.00  1.00            
ATOM   1485  CG1 ILE A 197      21.179  16.304   1.531  4.00  1.00            
ATOM   1486  CG2 ILE A 197      21.162  14.157   0.109  4.00  1.00            
ATOM   1487  CD1 ILE A 197      19.815  16.876   1.146  4.00  1.00            
ATOM   1488    C ILE A 197      23.867  14.491  -0.455  4.00  1.00            
ATOM   1489    O ILE A 197      24.110  15.072  -1.512  4.00  1.00            
ATOM   1490    N THR A 198      24.130  13.180  -0.288  4.00  1.00            
ATOM   1491   CA THR A 198      24.766  12.475  -1.362  4.00  1.00            
ATOM   1492   CB THR A 198      26.153  12.007  -1.028  4.00  1.00            
ATOM   1493  OG1 THR A 198      26.113  11.086   0.052  4.00  1.00            
ATOM   1494  CG2 THR A 198      27.011  13.228  -0.653  4.00  1.00            
ATOM   1495    C THR A 198      23.966  11.269  -1.716  4.00  1.00            
ATOM   1496    O THR A 198      23.078  10.834  -0.984  4.00  1.00            
ATOM   1497    N MET A 199      24.286  10.731  -2.903  4.00  1.00            
ATOM   1498   CA MET A 199      23.717   9.558  -3.490  4.00  1.00            
ATOM   1499   CB MET A 199      22.977   9.850  -4.805  4.00  1.00            
ATOM   1500   CG MET A 199      22.274   8.634  -5.413  4.00  1.00            
ATOM   1501   SD MET A 199      21.487   8.970  -7.019  4.00  1.00            
ATOM   1502   CE MET A 199      20.668   7.354  -7.143  4.00  1.00            
ATOM   1503    C MET A 199      24.937   8.765  -3.848  4.00  1.00            
ATOM   1504    O MET A 199      25.786   8.513  -2.995  4.00  1.00            
ATOM   1505    N ASP A 200      25.070   8.352  -5.123  3.00  1.00            
ATOM   1506   CA ASP A 200      26.223   7.578  -5.482  3.00  1.00            
ATOM   1507   CB ASP A 200      26.004   6.705  -6.730  3.00  1.00            
ATOM   1508   CG ASP A 200      27.261   5.875  -6.976  3.00  1.00            
ATOM   1509  OD1 ASP A 200      28.167   5.880  -6.100  3.00  1.00            
ATOM   1510  OD2 ASP A 200      27.328   5.223  -8.051  3.00  1.00            
ATOM   1511    C ASP A 200      27.370   8.485  -5.795  3.00  1.00            
ATOM   1512    O ASP A 200      27.746   8.651  -6.954  3.00  1.00            
ATOM   1513    N GLY A 201      27.954   9.108  -4.756  3.00  1.00            
ATOM   1514   CA GLY A 201      29.138   9.895  -4.942  3.00  1.00            
ATOM   1515    C GLY A 201      28.753  11.184  -5.576  3.00  1.00            
ATOM   1516    O GLY A 201      29.573  12.090  -5.706  3.00  1.00            
ATOM   1517    N GLU A 202      27.480  11.309  -5.989  4.00  1.00            
ATOM   1518   CA GLU A 202      27.097  12.532  -6.619  4.00  1.00            
ATOM   1519   CB GLU A 202      26.083  12.378  -7.766  4.00  1.00            
ATOM   1520   CG GLU A 202      26.683  11.738  -9.021  4.00  1.00            
ATOM   1521   CD GLU A 202      25.641  11.795 -10.128  4.00  1.00            
ATOM   1522  OE1 GLU A 202      24.917  12.824 -10.206  4.00  1.00            
ATOM   1523  OE2 GLU A 202      25.554  10.812 -10.910  4.00  1.00            
ATOM   1524    C GLU A 202      26.503  13.416  -5.594  4.00  1.00            
ATOM   1525    O GLU A 202      25.977  12.956  -4.582  4.00  1.00            
ATOM   1526    N THR A 203      26.603  14.734  -5.826  4.00  1.00            
ATOM   1527   CA THR A 203      26.045  15.616  -4.861  4.00  1.00            
ATOM   1528   CB THR A 203      26.932  16.781  -4.532  4.00  1.00            
ATOM   1529  OG1 THR A 203      28.176  16.319  -4.027  4.00  1.00            
ATOM   1530  CG2 THR A 203      26.228  17.659  -3.485  4.00  1.00            
ATOM   1531    C THR A 203      24.784  16.170  -5.426  4.00  1.00            
ATOM   1532    O THR A 203      24.806  17.105  -6.224  4.00  1.00            
ATOM   1533    N ILE A 204      23.637  15.584  -5.035  4.00  1.00            
ATOM   1534   CA ILE A 204      22.407  16.159  -5.472  4.00  1.00            
ATOM   1535   CB ILE A 204      21.425  15.169  -6.034  4.00  1.00            
ATOM   1536  CG1 ILE A 204      22.024  14.444  -7.251  4.00  1.00            
ATOM   1537  CG2 ILE A 204      20.134  15.936  -6.370  4.00  1.00            
ATOM   1538  CD1 ILE A 204      23.181  13.509  -6.901  4.00  1.00            
ATOM   1539    C ILE A 204      21.803  16.760  -4.238  4.00  1.00            
ATOM   1540    O ILE A 204      21.097  16.059  -3.515  4.00  1.00            
ATOM   1541    N ALA A 205      22.044  18.070  -3.963  4.00  1.00            
ATOM   1542   CA ALA A 205      21.541  18.600  -2.719  4.00  1.00            
ATOM   1543   CB ALA A 205      21.862  17.738  -1.497  4.00  1.00            
ATOM   1544    C ALA A 205      22.144  19.930  -2.387  4.00  1.00            
ATOM   1545    O ALA A 205      22.240  20.838  -3.212  4.00  1.00            
ATOM   1546    N CYS A 206      22.566  20.023  -1.103  1.00  1.00            
ATOM   1547   CA CYS A 206      23.020  21.187  -0.391  1.00  1.00            
ATOM   1548   CB CYS A 206      23.543  20.839   1.013  1.00  1.00            
ATOM   1549   SG CYS A 206      22.262  20.084   2.057  1.00  1.00            
ATOM   1550    C CYS A 206      24.140  21.892  -1.120  1.00  1.00            
ATOM   1551    O CYS A 206      24.055  23.103  -1.316  1.00  1.00            
ATOM   1552    N SER A 207      25.196  21.175  -1.564  3.00  1.00            
ATOM   1553   CA SER A 207      26.293  21.779  -2.290  3.00  1.00            
ATOM   1554   CB SER A 207      26.001  21.994  -3.788  3.00  1.00            
ATOM   1555   OG SER A 207      24.949  22.932  -3.966  3.00  1.00            
ATOM   1556    C SER A 207      26.766  23.065  -1.694  3.00  1.00            
ATOM   1557    O SER A 207      26.266  24.141  -2.019  3.00  1.00            
ATOM   1558    N GLY A 208      27.755  22.965  -0.785  3.00  1.00            
ATOM   1559   CA GLY A 208      28.320  24.116  -0.146  3.00  1.00            
ATOM   1560    C GLY A 208      27.886  24.073   1.274  3.00  1.00            
ATOM   1561    O GLY A 208      28.424  24.776   2.128  3.00  1.00            
ATOM   1562    N GLY A 209      26.883  23.229   1.556  1.00  1.00            
ATOM   1563   CA GLY A 209      26.451  23.080   2.906  1.00  1.00            
ATOM   1564    C GLY A 209      25.291  23.997   3.118  1.00  1.00            
ATOM   1565    O GLY A 209      25.234  25.087   2.552  1.00  1.00            
ATOM   1566    N CYS A 210      24.330  23.565   3.958  4.00  1.00            
ATOM   1567   CA CYS A 210      23.192  24.387   4.240  4.00  1.00            
ATOM   1568   CB CYS A 210      21.928  23.986   3.459  4.00  1.00            
ATOM   1569   SG CYS A 210      20.633  25.260   3.532  4.00  1.00            
ATOM   1570    C CYS A 210      22.917  24.239   5.701  4.00  1.00            
ATOM   1571    O CYS A 210      23.702  23.621   6.415  4.00  1.00            
ATOM   1572    N GLN A 211      21.807  24.820   6.199  4.00  1.00            
ATOM   1573   CA GLN A 211      21.555  24.711   7.605  4.00  1.00            
ATOM   1574   CB GLN A 211      21.421  26.067   8.318  4.00  1.00            
ATOM   1575   CG GLN A 211      22.667  26.947   8.164  4.00  1.00            
ATOM   1576   CD GLN A 211      23.876  26.193   8.706  4.00  1.00            
ATOM   1577  OE1 GLN A 211      23.757  25.079   9.214  4.00  1.00            
ATOM   1578  NE2 GLN A 211      25.080  26.817   8.591  4.00  1.00            
ATOM   1579    C GLN A 211      20.294  23.924   7.827  4.00  1.00            
ATOM   1580    O GLN A 211      19.401  23.924   6.982  4.00  1.00            
ATOM   1581    N ALA A 212      20.194  23.216   8.981  4.00  1.00            
ATOM   1582   CA ALA A 212      19.044  22.387   9.245  4.00  1.00            
ATOM   1583   CB ALA A 212      19.301  20.890   9.001  4.00  1.00            
ATOM   1584    C ALA A 212      18.622  22.534  10.687  4.00  1.00            
ATOM   1585    O ALA A 212      19.367  23.062  11.510  4.00  1.00            
ATOM   1586    N ILE A 213      17.385  22.077  11.014  4.00  1.00            
ATOM   1587   CA ILE A 213      16.838  22.171  12.350  4.00  1.00            
ATOM   1588   CB ILE A 213      15.651  23.079  12.419  4.00  1.00            
ATOM   1589  CG1 ILE A 213      16.030  24.438  11.807  4.00  1.00            
ATOM   1590  CG2 ILE A 213      15.184  23.154  13.882  4.00  1.00            
ATOM   1591  CD1 ILE A 213      17.340  25.004  12.353  4.00  1.00            
ATOM   1592    C ILE A 213      16.401  20.775  12.756  4.00  1.00            
ATOM   1593    O ILE A 213      16.079  19.955  11.896  4.00  1.00            
ATOM   1594    N VAL A 214      16.402  20.462  14.079  4.00  1.00            
ATOM   1595   CA VAL A 214      16.091  19.141  14.599  4.00  1.00            
ATOM   1596   CB VAL A 214      16.230  19.037  16.088  4.00  1.00            
ATOM   1597  CG1 VAL A 214      15.776  17.629  16.507  4.00  1.00            
ATOM   1598  CG2 VAL A 214      17.683  19.357  16.478  4.00  1.00            
ATOM   1599    C VAL A 214      14.673  18.739  14.267  4.00  1.00            
ATOM   1600    O VAL A 214      14.425  17.640  13.771  4.00  1.00            
ATOM   1601    N ASP A 215      13.715  19.646  14.531  1.00  1.00            
ATOM   1602   CA ASP A 215      12.309  19.573  14.222  1.00  1.00            
ATOM   1603   CB ASP A 215      12.012  19.992  12.773  1.00  1.00            
ATOM   1604   CG ASP A 215      12.351  21.470  12.672  1.00  1.00            
ATOM   1605  OD1 ASP A 215      11.940  22.233  13.586  1.00  1.00            
ATOM   1606  OD2 ASP A 215      13.037  21.855  11.688  1.00  1.00            
ATOM   1607    C ASP A 215      11.538  18.307  14.499  1.00  1.00            
ATOM   1608    O ASP A 215      11.403  17.469  13.612  1.00  1.00            
ATOM   1609    N THR A 216      11.061  18.096  15.752  3.00  1.00            
ATOM   1610   CA THR A 216      10.115  17.032  16.031  3.00  1.00            
ATOM   1611   CB THR A 216       9.819  16.880  17.495  3.00  1.00            
ATOM   1612  OG1 THR A 216      11.004  16.566  18.212  3.00  1.00            
ATOM   1613  CG2 THR A 216       8.770  15.769  17.671  3.00  1.00            
ATOM   1614    C THR A 216       8.820  17.389  15.366  3.00  1.00            
ATOM   1615    O THR A 216       8.282  16.619  14.573  3.00  1.00            
ATOM   1616    N GLY A 217       8.287  18.597  15.650  3.00  1.00            
ATOM   1617   CA GLY A 217       7.046  18.961  15.026  3.00  1.00            
ATOM   1618    C GLY A 217       7.386  19.218  13.593  3.00  1.00            
ATOM   1619    O GLY A 217       8.026  20.219  13.274  3.00  1.00            
ATOM   1620    N THR A 218       6.960  18.318  12.686  1.00  1.00            
ATOM   1621   CA THR A 218       7.312  18.485  11.306  1.00  1.00            
ATOM   1622   CB THR A 218       8.798  18.454  11.112  1.00  1.00            
ATOM   1623  OG1 THR A 218       9.135  18.512   9.733  1.00  1.00            
ATOM   1624  CG2 THR A 218       9.369  17.213  11.803  1.00  1.00            
ATOM   1625    C THR A 218       6.630  17.401  10.501  1.00  1.00            
ATOM   1626    O THR A 218       5.738  17.675   9.701  1.00  1.00            
ATOM   1627    N SER A 219       7.032  16.132  10.715  1.00  1.00            
ATOM   1628   CA SER A 219       6.484  14.958  10.096  1.00  1.00            
ATOM   1629   CB SER A 219       4.944  14.998  10.063  1.00  1.00            
ATOM   1630   OG SER A 219       4.429  13.821   9.458  1.00  1.00            
ATOM   1631    C SER A 219       6.972  14.731   8.696  1.00  1.00            
ATOM   1632    O SER A 219       6.606  13.732   8.079  1.00  1.00            
ATOM   1633    N LEU A 220       7.828  15.605   8.145  1.00  1.00            
ATOM   1634   CA LEU A 220       8.348  15.305   6.840  1.00  1.00            
ATOM   1635   CB LEU A 220       7.556  15.910   5.667  1.00  1.00            
ATOM   1636   CG LEU A 220       6.178  15.277   5.420  1.00  1.00            
ATOM   1637  CD1 LEU A 220       5.521  15.880   4.169  1.00  1.00            
ATOM   1638  CD2 LEU A 220       6.268  13.745   5.355  1.00  1.00            
ATOM   1639    C LEU A 220       9.714  15.920   6.757  1.00  1.00            
ATOM   1640    O LEU A 220      10.090  16.721   7.611  1.00  1.00            
ATOM   1641    N LEU A 221      10.510  15.543   5.731  4.00  1.00            
ATOM   1642   CA LEU A 221      11.792  16.173   5.560  4.00  1.00            
ATOM   1643   CB LEU A 221      12.826  15.311   4.810  4.00  1.00            
ATOM   1644   CG LEU A 221      13.057  13.901   5.395  4.00  1.00            
ATOM   1645  CD1 LEU A 221      14.276  13.227   4.744  4.00  1.00            
ATOM   1646  CD2 LEU A 221      13.115  13.901   6.928  4.00  1.00            
ATOM   1647    C LEU A 221      11.495  17.330   4.680  4.00  1.00            
ATOM   1648    O LEU A 221      11.091  17.159   3.530  4.00  1.00            
ATOM   1649    N THR A 222      11.672  18.553   5.200  4.00  1.00            
ATOM   1650   CA THR A 222      11.326  19.662   4.377  4.00  1.00            
ATOM   1651   CB THR A 222      10.581  20.741   5.122  4.00  1.00            
ATOM   1652  OG1 THR A 222       9.429  20.184   5.740  4.00  1.00            
ATOM   1653  CG2 THR A 222      10.131  21.838   4.140  4.00  1.00            
ATOM   1654    C THR A 222      12.605  20.231   3.829  4.00  1.00            
ATOM   1655    O THR A 222      13.687  19.849   4.267  4.00  1.00            
ATOM   1656    N GLY A 223      12.518  21.134   2.824  4.00  1.00            
ATOM   1657   CA GLY A 223      13.688  21.750   2.254  4.00  1.00            
ATOM   1658    C GLY A 223      13.213  22.763   1.278  4.00  1.00            
ATOM   1659    O GLY A 223      12.011  22.958   1.093  4.00  1.00            
ATOM   1660    N PRO A 224      14.144  23.432   0.657  1.00  1.00            
ATOM   1661   CA PRO A 224      13.745  24.421  -0.295  1.00  1.00            
ATOM   1662   CD PRO A 224      15.384  23.793   1.322  1.00  1.00            
ATOM   1663   CB PRO A 224      15.015  25.199  -0.631  1.00  1.00            
ATOM   1664   CG PRO A 224      15.826  25.121   0.678  1.00  1.00            
ATOM   1665    C PRO A 224      13.104  23.671  -1.423  1.00  1.00            
ATOM   1666    O PRO A 224      13.537  22.559  -1.725  1.00  1.00            
ATOM   1667    N THR A 225      12.057  24.244  -2.052  2.00  1.00            
ATOM   1668   CA THR A 225      11.310  23.554  -3.066  2.00  1.00            
ATOM   1669   CB THR A 225      10.122  24.333  -3.538  2.00  1.00            
ATOM   1670  OG1 THR A 225      10.534  25.553  -4.136  2.00  1.00            
ATOM   1671  CG2 THR A 225       9.216  24.612  -2.327  2.00  1.00            
ATOM   1672    C THR A 225      12.171  23.273  -4.240  2.00  1.00            
ATOM   1673    O THR A 225      12.089  22.192  -4.822  2.00  1.00            
ATOM   1674    N SER A 226      13.028  24.236  -4.615  2.00  1.00            
ATOM   1675   CA SER A 226      13.836  24.021  -5.773  2.00  1.00            
ATOM   1676   CB SER A 226      14.795  25.189  -6.061  2.00  1.00            
ATOM   1677   OG SER A 226      15.568  24.914  -7.220  2.00  1.00            
ATOM   1678    C SER A 226      14.661  22.794  -5.525  2.00  1.00            
ATOM   1679    O SER A 226      14.732  21.904  -6.371  2.00  1.00            
ATOM   1680    N ALA A 227      15.302  22.714  -4.344  2.00  1.00            
ATOM   1681   CA ALA A 227      16.122  21.579  -4.033  2.00  1.00            
ATOM   1682   CB ALA A 227      16.885  21.743  -2.707  2.00  1.00            
ATOM   1683    C ALA A 227      15.297  20.341  -3.916  2.00  1.00            
ATOM   1684    O ALA A 227      15.640  19.308  -4.487  2.00  1.00            
ATOM   1685    N ILE A 228      14.164  20.406  -3.189  2.00  1.00            
ATOM   1686   CA ILE A 228      13.397  19.202  -3.088  2.00  1.00            
ATOM   1687   CB ILE A 228      12.584  19.085  -1.836  2.00  1.00            
ATOM   1688  CG1 ILE A 228      13.530  18.895  -0.643  2.00  1.00            
ATOM   1689  CG2 ILE A 228      11.585  17.930  -2.016  2.00  1.00            
ATOM   1690  CD1 ILE A 228      14.390  17.641  -0.791  2.00  1.00            
ATOM   1691    C ILE A 228      12.473  19.238  -4.247  2.00  1.00            
ATOM   1692    O ILE A 228      11.369  19.780  -4.199  2.00  1.00            
ATOM   1693    N ALA A 229      12.962  18.636  -5.336  2.00  1.00            
ATOM   1694   CA ALA A 229      12.337  18.575  -6.614  2.00  1.00            
ATOM   1695   CB ALA A 229      12.370  19.913  -7.369  2.00  1.00            
ATOM   1696    C ALA A 229      13.243  17.637  -7.338  2.00  1.00            
ATOM   1697    O ALA A 229      12.849  16.558  -7.777  2.00  1.00            
ATOM   1698    N ASN A 230      14.516  18.065  -7.452  2.00  1.00            
ATOM   1699   CA ASN A 230      15.558  17.320  -8.093  2.00  1.00            
ATOM   1700   CB ASN A 230      16.930  18.006  -7.982  2.00  1.00            
ATOM   1701   CG ASN A 230      16.852  19.376  -8.638  2.00  1.00            
ATOM   1702  OD1 ASN A 230      16.049  19.609  -9.541  2.00  1.00            
ATOM   1703  ND2 ASN A 230      17.718  20.313  -8.164  2.00  1.00            
ATOM   1704    C ASN A 230      15.700  16.027  -7.357  2.00  1.00            
ATOM   1705    O ASN A 230      15.848  14.968  -7.964  2.00  1.00            
ATOM   1706    N ILE A 231      15.638  16.094  -6.013  2.00  1.00            
ATOM   1707   CA ILE A 231      15.785  14.934  -5.182  2.00  1.00            
ATOM   1708   CB ILE A 231      15.616  15.255  -3.725  2.00  1.00            
ATOM   1709  CG1 ILE A 231      16.637  16.320  -3.285  2.00  1.00            
ATOM   1710  CG2 ILE A 231      15.724  13.940  -2.937  2.00  1.00            
ATOM   1711  CD1 ILE A 231      18.091  15.890  -3.466  2.00  1.00            
ATOM   1712    C ILE A 231      14.690  14.019  -5.563  2.00  1.00            
ATOM   1713    O ILE A 231      14.875  12.810  -5.692  2.00  1.00            
ATOM   1714    N GLN A 232      13.511  14.611  -5.783  2.00  1.00            
ATOM   1715   CA GLN A 232      12.362  13.846  -6.121  2.00  1.00            
ATOM   1716   CB GLN A 232      11.130  14.723  -6.381  2.00  1.00            
ATOM   1717   CG GLN A 232      10.658  15.506  -5.158  2.00  1.00            
ATOM   1718   CD GLN A 232       9.546  16.437  -5.618  2.00  1.00            
ATOM   1719  OE1 GLN A 232       9.215  16.487  -6.802  2.00  1.00            
ATOM   1720  NE2 GLN A 232       8.956  17.200  -4.661  2.00  1.00            
ATOM   1721    C GLN A 232      12.644  13.134  -7.387  2.00  1.00            
ATOM   1722    O GLN A 232      12.258  11.983  -7.556  2.00  1.00            
ATOM   1723    N SER A 233      13.319  13.809  -8.325  2.00  1.00            
ATOM   1724   CA SER A 233      13.580  13.151  -9.561  2.00  1.00            
ATOM   1725   CB SER A 233      14.263  14.060 -10.594  2.00  1.00            
ATOM   1726   OG SER A 233      13.380  15.105 -10.977  2.00  1.00            
ATOM   1727    C SER A 233      14.484  11.986  -9.304  2.00  1.00            
ATOM   1728    O SER A 233      14.306  10.913  -9.877  2.00  1.00            
ATOM   1729    N ASP A 234      15.469  12.161  -8.405  2.00  1.00            
ATOM   1730   CA ASP A 234      16.431  11.126  -8.156  2.00  1.00            
ATOM   1731   CB ASP A 234      17.443  11.558  -7.076  2.00  1.00            
ATOM   1732   CG ASP A 234      18.528  10.501  -6.918  2.00  1.00            
ATOM   1733  OD1 ASP A 234      18.478   9.474  -7.645  2.00  1.00            
ATOM   1734  OD2 ASP A 234      19.427  10.719  -6.063  2.00  1.00            
ATOM   1735    C ASP A 234      15.717   9.894  -7.653  2.00  1.00            
ATOM   1736    O ASP A 234      15.902   8.804  -8.192  2.00  1.00            
ATOM   1737    N ILE A 235      14.869  10.038  -6.610  2.00  1.00            
ATOM   1738   CA ILE A 235      14.130   8.937  -6.037  2.00  1.00            
ATOM   1739   CB ILE A 235      13.476   9.259  -4.723  2.00  1.00            
ATOM   1740  CG1 ILE A 235      12.436  10.380  -4.863  2.00  1.00            
ATOM   1741  CG2 ILE A 235      14.595   9.566  -3.712  2.00  1.00            
ATOM   1742  CD1 ILE A 235      11.567  10.543  -3.612  2.00  1.00            
ATOM   1743    C ILE A 235      13.102   8.468  -7.020  2.00  1.00            
ATOM   1744    O ILE A 235      12.829   7.273  -7.117  2.00  1.00            
ATOM   1745    N GLY A 236      12.512   9.400  -7.795  3.00  1.00            
ATOM   1746   CA GLY A 236      11.509   9.026  -8.751  3.00  1.00            
ATOM   1747    C GLY A 236      10.131   9.397  -8.276  3.00  1.00            
ATOM   1748    O GLY A 236       9.151   8.780  -8.692  3.00  1.00            
ATOM   1749    N ALA A 237      10.007  10.403  -7.385  1.00  1.00            
ATOM   1750   CA ALA A 237       8.697  10.839  -6.969  1.00  1.00            
ATOM   1751   CB ALA A 237       8.717  11.879  -5.835  1.00  1.00            
ATOM   1752    C ALA A 237       8.047  11.483  -8.164  1.00  1.00            
ATOM   1753    O ALA A 237       8.737  11.949  -9.069  1.00  1.00            
ATOM   1754    N SER A 238       6.694  11.504  -8.216  1.00  1.00            
ATOM   1755   CA SER A 238       5.999  12.086  -9.338  1.00  1.00            
ATOM   1756   CB SER A 238       5.369  11.045 -10.279  1.00  1.00            
ATOM   1757   OG SER A 238       6.385  10.285 -10.916  1.00  1.00            
ATOM   1758    C SER A 238       4.877  12.938  -8.805  1.00  1.00            
ATOM   1759    O SER A 238       4.597  12.951  -7.608  1.00  1.00            
ATOM   1760    N GLU A 239       4.222  13.693  -9.714  1.00  1.00            
ATOM   1761   CA GLU A 239       3.229  14.691  -9.406  1.00  1.00            
ATOM   1762   CB GLU A 239       2.940  15.611 -10.601  1.00  1.00            
ATOM   1763   CG GLU A 239       4.166  16.433 -10.993  1.00  1.00            
ATOM   1764   CD GLU A 239       4.730  17.038  -9.714  1.00  1.00            
ATOM   1765  OE1 GLU A 239       3.950  17.690  -8.971  1.00  1.00            
ATOM   1766  OE2 GLU A 239       5.949  16.845  -9.457  1.00  1.00            
ATOM   1767    C GLU A 239       1.898  14.216  -8.874  1.00  1.00            
ATOM   1768    O GLU A 239       1.395  14.824  -7.932  1.00  1.00            
ATOM   1769    N ASN A 240       1.264  13.173  -9.457  1.00  1.00            
ATOM   1770   CA ASN A 240      -0.026  12.705  -8.988  1.00  1.00            
ATOM   1771   CB ASN A 240      -0.146  12.613  -7.451  1.00  1.00            
ATOM   1772   CG ASN A 240      -1.386  11.816  -7.067  1.00  1.00            
ATOM   1773  OD1 ASN A 240      -1.318  10.607  -6.849  1.00  1.00            
ATOM   1774  ND2 ASN A 240      -2.552  12.505  -6.956  1.00  1.00            
ATOM   1775    C ASN A 240      -1.107  13.606  -9.507  1.00  1.00            
ATOM   1776    O ASN A 240      -0.869  14.773  -9.812  1.00  1.00            
ATOM   1777    N SER A 241      -2.338  13.065  -9.641  3.00  1.00            
ATOM   1778   CA SER A 241      -3.450  13.839 -10.125  3.00  1.00            
ATOM   1779   CB SER A 241      -4.761  13.030 -10.167  3.00  1.00            
ATOM   1780   OG SER A 241      -5.822  13.839 -10.652  3.00  1.00            
ATOM   1781    C SER A 241      -3.648  14.976  -9.178  3.00  1.00            
ATOM   1782    O SER A 241      -3.517  16.140  -9.552  3.00  1.00            
ATOM   1783    N ASP A 242      -3.957  14.656  -7.907  3.00  1.00            
ATOM   1784   CA ASP A 242      -4.116  15.668  -6.907  3.00  1.00            
ATOM   1785   CB ASP A 242      -4.962  15.219  -5.704  3.00  1.00            
ATOM   1786   CG ASP A 242      -6.406  15.089  -6.168  3.00  1.00            
ATOM   1787  OD1 ASP A 242      -6.901  16.036  -6.836  3.00  1.00            
ATOM   1788  OD2 ASP A 242      -7.029  14.034  -5.873  3.00  1.00            
ATOM   1789    C ASP A 242      -2.740  15.968  -6.413  3.00  1.00            
ATOM   1790    O ASP A 242      -1.785  15.279  -6.768  3.00  1.00            
ATOM   1791    N GLY A 243      -2.587  17.028  -5.601  1.00  1.00            
ATOM   1792   CA GLY A 243      -1.267  17.295  -5.120  1.00  1.00            
ATOM   1793    C GLY A 243      -0.881  16.140  -4.254  1.00  1.00            
ATOM   1794    O GLY A 243      -1.412  15.964  -3.159  1.00  1.00            
ATOM   1795    N GLU A 244       0.071  15.318  -4.733  1.00  1.00            
ATOM   1796   CA GLU A 244       0.520  14.202  -3.957  1.00  1.00            
ATOM   1797   CB GLU A 244      -0.456  13.012  -3.964  1.00  1.00            
ATOM   1798   CG GLU A 244      -1.651  13.160  -3.024  1.00  1.00            
ATOM   1799   CD GLU A 244      -1.213  12.621  -1.670  1.00  1.00            
ATOM   1800  OE1 GLU A 244       0.022  12.591  -1.425  1.00  1.00            
ATOM   1801  OE2 GLU A 244      -2.101  12.223  -0.870  1.00  1.00            
ATOM   1802    C GLU A 244       1.776  13.697  -4.592  1.00  1.00            
ATOM   1803    O GLU A 244       1.847  13.536  -5.807  1.00  1.00            
ATOM   1804    N MET A 245       2.817  13.434  -3.788  1.00  1.00            
ATOM   1805   CA MET A 245       3.996  12.855  -4.359  1.00  1.00            
ATOM   1806   CB MET A 245       5.217  12.954  -3.421  1.00  1.00            
ATOM   1807   CG MET A 245       5.635  14.372  -3.014  1.00  1.00            
ATOM   1808   SD MET A 245       6.647  15.277  -4.225  1.00  1.00            
ATOM   1809   CE MET A 245       5.306  15.535  -5.420  1.00  1.00            
ATOM   1810    C MET A 245       3.668  11.398  -4.414  1.00  1.00            
ATOM   1811    O MET A 245       3.038  10.875  -3.497  1.00  1.00            
ATOM   1812    N VAL A 246       4.062  10.692  -5.488  4.00  1.00            
ATOM   1813   CA VAL A 246       3.744   9.294  -5.508  4.00  1.00            
ATOM   1814   CB VAL A 246       2.712   8.930  -6.533  4.00  1.00            
ATOM   1815  CG1 VAL A 246       2.518   7.406  -6.504  4.00  1.00            
ATOM   1816  CG2 VAL A 246       1.430   9.732  -6.254  4.00  1.00            
ATOM   1817    C VAL A 246       4.987   8.565  -5.862  4.00  1.00            
ATOM   1818    O VAL A 246       5.836   9.079  -6.590  4.00  1.00            
ATOM   1819    N ILE A 247       5.138   7.343  -5.326  4.00  1.00            
ATOM   1820   CA ILE A 247       6.327   6.616  -5.630  4.00  1.00            
ATOM   1821   CB ILE A 247       7.357   6.717  -4.538  4.00  1.00            
ATOM   1822  CG1 ILE A 247       7.675   8.188  -4.233  4.00  1.00            
ATOM   1823  CG2 ILE A 247       8.602   5.915  -4.955  4.00  1.00            
ATOM   1824  CD1 ILE A 247       8.499   8.371  -2.960  4.00  1.00            
ATOM   1825    C ILE A 247       5.976   5.170  -5.747  4.00  1.00            
ATOM   1826    O ILE A 247       4.970   4.719  -5.203  4.00  1.00            
ATOM   1827    N SER A 248       6.790   4.403  -6.499  1.00  1.00            
ATOM   1828   CA SER A 248       6.568   2.991  -6.535  1.00  1.00            
ATOM   1829   CB SER A 248       7.270   2.280  -7.709  1.00  1.00            
ATOM   1830   OG SER A 248       6.741   2.723  -8.950  1.00  1.00            
ATOM   1831    C SER A 248       7.166   2.460  -5.273  1.00  1.00            
ATOM   1832    O SER A 248       8.240   2.887  -4.855  1.00  1.00            
ATOM   1833    N CYS A 249       6.462   1.515  -4.626  3.00  1.00            
ATOM   1834   CA CYS A 249       6.910   0.925  -3.399  3.00  1.00            
ATOM   1835   CB CYS A 249       5.841   0.036  -2.742  3.00  1.00            
ATOM   1836   SG CYS A 249       5.434  -1.421  -3.749  3.00  1.00            
ATOM   1837    C CYS A 249       8.101   0.077  -3.669  3.00  1.00            
ATOM   1838    O CYS A 249       8.986  -0.052  -2.824  3.00  1.00            
ATOM   1839    N SER A 250       8.172  -0.512  -4.878  2.00  1.00            
ATOM   1840   CA SER A 250       9.254  -1.397  -5.193  2.00  1.00            
ATOM   1841   CB SER A 250       9.178  -2.012  -6.600  2.00  1.00            
ATOM   1842   OG SER A 250      10.249  -2.929  -6.779  2.00  1.00            
ATOM   1843    C SER A 250      10.522  -0.622  -5.087  2.00  1.00            
ATOM   1844    O SER A 250      11.604  -1.188  -4.940  2.00  1.00            
ATOM   1845    N SER A 251      10.404   0.715  -5.133  2.00  1.00            
ATOM   1846   CA SER A 251      11.526   1.589  -5.053  2.00  1.00            
ATOM   1847   CB SER A 251      11.134   3.071  -5.163  2.00  1.00            
ATOM   1848   OG SER A 251      10.555   3.327  -6.434  2.00  1.00            
ATOM   1849    C SER A 251      12.205   1.409  -3.730  2.00  1.00            
ATOM   1850    O SER A 251      13.396   1.688  -3.603  2.00  1.00            
ATOM   1851    N ILE A 252      11.479   0.923  -2.706  2.00  1.00            
ATOM   1852   CA ILE A 252      12.098   0.809  -1.416  2.00  1.00            
ATOM   1853   CB ILE A 252      11.169   0.277  -0.357  2.00  1.00            
ATOM   1854  CG1 ILE A 252      10.700  -1.149  -0.690  2.00  1.00            
ATOM   1855  CG2 ILE A 252      10.013   1.278  -0.193  2.00  1.00            
ATOM   1856  CD1 ILE A 252       9.939  -1.817   0.454  2.00  1.00            
ATOM   1857    C ILE A 252      13.263  -0.116  -1.535  2.00  1.00            
ATOM   1858    O ILE A 252      14.350   0.181  -1.043  2.00  1.00            
ATOM   1859    N ASP A 253      13.075  -1.262  -2.211  2.00  1.00            
ATOM   1860   CA ASP A 253      14.145  -2.203  -2.326  2.00  1.00            
ATOM   1861   CB ASP A 253      13.745  -3.468  -3.105  2.00  1.00            
ATOM   1862   CG ASP A 253      12.692  -4.225  -2.313  2.00  1.00            
ATOM   1863  OD1 ASP A 253      12.359  -3.769  -1.187  2.00  1.00            
ATOM   1864  OD2 ASP A 253      12.199  -5.263  -2.828  2.00  1.00            
ATOM   1865    C ASP A 253      15.242  -1.570  -3.126  2.00  1.00            
ATOM   1866    O ASP A 253      16.414  -1.626  -2.757  2.00  1.00            
ATOM   1867    N SER A 254      14.857  -0.921  -4.240  2.00  1.00            
ATOM   1868   CA SER A 254      15.776  -0.422  -5.224  2.00  1.00            
ATOM   1869   CB SER A 254      15.071   0.079  -6.493  2.00  1.00            
ATOM   1870   OG SER A 254      16.037   0.555  -7.418  2.00  1.00            
ATOM   1871    C SER A 254      16.675   0.696  -4.770  2.00  1.00            
ATOM   1872    O SER A 254      17.896   0.584  -4.880  2.00  1.00            
ATOM   1873    N LEU A 255      16.116   1.795  -4.227  1.00  1.00            
ATOM   1874   CA LEU A 255      16.913   2.981  -4.022  1.00  1.00            
ATOM   1875   CB LEU A 255      16.093   4.231  -3.665  1.00  1.00            
ATOM   1876   CG LEU A 255      15.242   4.753  -4.836  1.00  1.00            
ATOM   1877  CD1 LEU A 255      14.187   3.725  -5.272  1.00  1.00            
ATOM   1878  CD2 LEU A 255      14.639   6.128  -4.516  1.00  1.00            
ATOM   1879    C LEU A 255      17.962   2.814  -2.984  1.00  1.00            
ATOM   1880    O LEU A 255      17.819   2.160  -1.951  1.00  1.00            
ATOM   1881    N PRO A 256      19.051   3.427  -3.353  1.00  1.00            
ATOM   1882   CA PRO A 256      20.196   3.497  -2.496  1.00  1.00            
ATOM   1883   CD PRO A 256      19.441   3.361  -4.754  1.00  1.00            
ATOM   1884   CB PRO A 256      21.391   3.809  -3.394  1.00  1.00            
ATOM   1885   CG PRO A 256      20.973   3.240  -4.758  1.00  1.00            
ATOM   1886    C PRO A 256      19.916   4.560  -1.501  1.00  1.00            
ATOM   1887    O PRO A 256      18.932   5.283  -1.655  1.00  1.00            
ATOM   1888    N ASP A 257      20.768   4.684  -0.477  1.00  1.00            
ATOM   1889   CA ASP A 257      20.468   5.619   0.554  1.00  1.00            
ATOM   1890   CB ASP A 257      21.269   5.378   1.847  1.00  1.00            
ATOM   1891   CG ASP A 257      20.909   4.010   2.411  1.00  1.00            
ATOM   1892  OD1 ASP A 257      20.653   3.082   1.598  1.00  1.00            
ATOM   1893  OD2 ASP A 257      20.881   3.877   3.663  1.00  1.00            
ATOM   1894    C ASP A 257      20.778   7.007   0.136  1.00  1.00            
ATOM   1895    O ASP A 257      21.455   7.259  -0.861  1.00  1.00            
ATOM   1896    N ILE A 258      20.228   7.946   0.929  4.00  1.00            
ATOM   1897   CA ILE A 258      20.475   9.342   0.801  4.00  1.00            
ATOM   1898   CB ILE A 258      19.199  10.141   0.764  4.00  1.00            
ATOM   1899  CG1 ILE A 258      18.353   9.919   2.031  4.00  1.00            
ATOM   1900  CG2 ILE A 258      18.460   9.763  -0.531  4.00  1.00            
ATOM   1901  CD1 ILE A 258      17.124  10.823   2.113  4.00  1.00            
ATOM   1902    C ILE A 258      21.289   9.674   1.982  4.00  1.00            
ATOM   1903    O ILE A 258      20.839   9.589   3.124  4.00  1.00            
ATOM   1904    N VAL A 259      22.550  10.044   1.737  4.00  1.00            
ATOM   1905   CA VAL A 259      23.348  10.215   2.893  4.00  1.00            
ATOM   1906   CB VAL A 259      24.728   9.642   2.760  4.00  1.00            
ATOM   1907  CG1 VAL A 259      25.531  10.012   4.018  4.00  1.00            
ATOM   1908  CG2 VAL A 259      24.612   8.128   2.519  4.00  1.00            
ATOM   1909    C VAL A 259      23.498  11.653   3.190  4.00  1.00            
ATOM   1910    O VAL A 259      24.027  12.424   2.392  4.00  1.00            
ATOM   1911    N PHE A 260      23.006  12.045   4.374  4.00  1.00            
ATOM   1912   CA PHE A 260      23.258  13.378   4.791  4.00  1.00            
ATOM   1913   CB PHE A 260      22.264  13.960   5.818  4.00  1.00            
ATOM   1914   CG PHE A 260      21.025  14.415   5.126  4.00  1.00            
ATOM   1915  CD1 PHE A 260      20.012  13.537   4.830  4.00  1.00            
ATOM   1916  CD2 PHE A 260      20.873  15.738   4.777  4.00  1.00            
ATOM   1917  CE1 PHE A 260      18.868  13.966   4.197  4.00  1.00            
ATOM   1918  CE2 PHE A 260      19.733  16.175   4.143  4.00  1.00            
ATOM   1919   CZ PHE A 260      18.725  15.288   3.850  4.00  1.00            
ATOM   1920    C PHE A 260      24.570  13.329   5.466  4.00  1.00            
ATOM   1921    O PHE A 260      24.905  12.360   6.147  4.00  1.00            
ATOM   1922    N THR A 261      25.370  14.377   5.256  4.00  1.00            
ATOM   1923   CA THR A 261      26.602  14.422   5.952  4.00  1.00            
ATOM   1924   CB THR A 261      27.793  14.586   5.049  4.00  1.00            
ATOM   1925  OG1 THR A 261      27.643  15.738   4.236  4.00  1.00            
ATOM   1926  CG2 THR A 261      27.914  13.334   4.163  4.00  1.00            
ATOM   1927    C THR A 261      26.467  15.592   6.869  4.00  1.00            
ATOM   1928    O THR A 261      25.776  16.560   6.558  4.00  1.00            
ATOM   1929    N ILE A 262      27.116  15.509   8.043  4.00  1.00            
ATOM   1930   CA ILE A 262      27.034  16.508   9.069  4.00  1.00            
ATOM   1931   CB ILE A 262      26.451  15.975  10.353  4.00  1.00            
ATOM   1932  CG1 ILE A 262      26.289  17.107  11.379  4.00  1.00            
ATOM   1933  CG2 ILE A 262      27.266  14.755  10.823  4.00  1.00            
ATOM   1934  CD1 ILE A 262      25.359  16.744  12.536  4.00  1.00            
ATOM   1935    C ILE A 262      28.452  16.959   9.268  4.00  1.00            
ATOM   1936    O ILE A 262      29.090  17.359   8.296  4.00  1.00            
ATOM   1937    N ASP A 263      28.977  16.969  10.515  3.00  1.00            
ATOM   1938   CA ASP A 263      30.346  17.368  10.716  3.00  1.00            
ATOM   1939   CB ASP A 263      30.699  17.651  12.187  3.00  1.00            
ATOM   1940   CG ASP A 263      32.080  18.294  12.219  3.00  1.00            
ATOM   1941  OD1 ASP A 263      32.529  18.778  11.146  3.00  1.00            
ATOM   1942  OD2 ASP A 263      32.699  18.321  13.317  3.00  1.00            
ATOM   1943    C ASP A 263      31.234  16.249  10.261  3.00  1.00            
ATOM   1944    O ASP A 263      32.146  15.838  10.976  3.00  1.00            
ATOM   1945    N GLY A 264      30.979  15.727   9.045  3.00  1.00            
ATOM   1946   CA GLY A 264      31.817  14.750   8.422  3.00  1.00            
ATOM   1947    C GLY A 264      31.397  13.353   8.759  3.00  1.00            
ATOM   1948    O GLY A 264      31.910  12.400   8.175  3.00  1.00            
ATOM   1949    N VAL A 265      30.457  13.176   9.700  4.00  1.00            
ATOM   1950   CA VAL A 265      30.122  11.840  10.106  4.00  1.00            
ATOM   1951   CB VAL A 265      29.143  11.820  11.242  4.00  1.00            
ATOM   1952  CG1 VAL A 265      28.747  10.361  11.527  4.00  1.00            
ATOM   1953  CG2 VAL A 265      29.770  12.547  12.443  4.00  1.00            
ATOM   1954    C VAL A 265      29.501  11.039   9.005  4.00  1.00            
ATOM   1955    O VAL A 265      30.001   9.973   8.646  4.00  1.00            
ATOM   1956    N GLN A 266      28.399  11.553   8.431  4.00  1.00            
ATOM   1957   CA GLN A 266      27.635  10.881   7.416  4.00  1.00            
ATOM   1958   CB GLN A 266      28.435  10.052   6.397  4.00  1.00            
ATOM   1959   CG GLN A 266      29.253  10.914   5.436  4.00  1.00            
ATOM   1960   CD GLN A 266      29.661  10.033   4.267  4.00  1.00            
ATOM   1961  OE1 GLN A 266      29.578  10.443   3.110  4.00  1.00            
ATOM   1962  NE2 GLN A 266      30.110   8.787   4.570  4.00  1.00            
ATOM   1963    C GLN A 266      26.611  10.006   8.042  4.00  1.00            
ATOM   1964    O GLN A 266      26.908   9.196   8.917  4.00  1.00            
ATOM   1965    N TYR A 267      25.349  10.183   7.603  4.00  1.00            
ATOM   1966   CA TYR A 267      24.294   9.339   8.065  4.00  1.00            
ATOM   1967   CB TYR A 267      23.231  10.039   8.921  4.00  1.00            
ATOM   1968   CG TYR A 267      22.317   8.951   9.360  4.00  1.00            
ATOM   1969  CD1 TYR A 267      22.687   8.124  10.396  4.00  1.00            
ATOM   1970  CD2 TYR A 267      21.105   8.752   8.741  4.00  1.00            
ATOM   1971  CE1 TYR A 267      21.859   7.112  10.815  4.00  1.00            
ATOM   1972  CE2 TYR A 267      20.272   7.739   9.158  4.00  1.00            
ATOM   1973   CZ TYR A 267      20.649   6.920  10.196  4.00  1.00            
ATOM   1974   OH TYR A 267      19.795   5.883  10.624  4.00  1.00            
ATOM   1975    C TYR A 267      23.601   8.827   6.822  4.00  1.00            
ATOM   1976    O TYR A 267      23.390   9.568   5.863  4.00  1.00            
ATOM   1977    N PRO A 268      23.281   7.559   6.820  4.00  1.00            
ATOM   1978   CA PRO A 268      22.660   6.916   5.677  4.00  1.00            
ATOM   1979   CD PRO A 268      24.116   6.635   7.570  4.00  1.00            
ATOM   1980   CB PRO A 268      22.862   5.415   5.895  4.00  1.00            
ATOM   1981   CG PRO A 268      24.130   5.332   6.757  4.00  1.00            
ATOM   1982    C PRO A 268      21.282   7.203   5.132  4.00  1.00            
ATOM   1983    O PRO A 268      21.151   7.194   3.909  4.00  1.00            
ATOM   1984    N LEU A 269      20.249   7.444   5.963  4.00  1.00            
ATOM   1985   CA LEU A 269      18.909   7.653   5.458  4.00  1.00            
ATOM   1986   CB LEU A 269      18.626   9.094   5.002  4.00  1.00            
ATOM   1987   CG LEU A 269      18.698  10.083   6.183  4.00  1.00            
ATOM   1988  CD1 LEU A 269      18.160  11.467   5.801  4.00  1.00            
ATOM   1989  CD2 LEU A 269      18.016   9.509   7.433  4.00  1.00            
ATOM   1990    C LEU A 269      18.505   6.672   4.411  4.00  1.00            
ATOM   1991    O LEU A 269      18.576   6.944   3.213  4.00  1.00            
ATOM   1992    N SER A 270      18.080   5.479   4.869  1.00  1.00            
ATOM   1993   CA SER A 270      17.639   4.430   4.003  1.00  1.00            
ATOM   1994   CB SER A 270      17.332   3.114   4.745  1.00  1.00            
ATOM   1995   OG SER A 270      18.507   2.623   5.373  1.00  1.00            
ATOM   1996    C SER A 270      16.378   4.854   3.342  1.00  1.00            
ATOM   1997    O SER A 270      15.703   5.798   3.742  1.00  1.00            
ATOM   1998    N PRO A 271      16.110   4.158   2.278  2.00  1.00            
ATOM   1999   CA PRO A 271      14.944   4.392   1.489  2.00  1.00            
ATOM   2000   CD PRO A 271      17.138   3.445   1.538  2.00  1.00            
ATOM   2001   CB PRO A 271      15.132   3.599   0.194  2.00  1.00            
ATOM   2002   CG PRO A 271      16.342   2.685   0.466  2.00  1.00            
ATOM   2003    C PRO A 271      13.773   3.997   2.309  2.00  1.00            
ATOM   2004    O PRO A 271      12.654   4.416   2.015  2.00  1.00            
ATOM   2005    N SER A 272      14.018   3.181   3.338  2.00  1.00            
ATOM   2006   CA SER A 272      12.930   2.760   4.149  2.00  1.00            
ATOM   2007   CB SER A 272      13.368   1.837   5.298  2.00  1.00            
ATOM   2008   OG SER A 272      13.912   0.635   4.772  2.00  1.00            
ATOM   2009    C SER A 272      12.320   3.978   4.754  2.00  1.00            
ATOM   2010    O SER A 272      11.114   4.199   4.665  2.00  1.00            
ATOM   2011    N ALA A 273      13.170   4.812   5.373  2.00  1.00            
ATOM   2012   CA ALA A 273      12.702   5.955   6.091  2.00  1.00            
ATOM   2013   CB ALA A 273      13.826   6.665   6.864  2.00  1.00            
ATOM   2014    C ALA A 273      12.055   6.992   5.215  2.00  1.00            
ATOM   2015    O ALA A 273      10.978   7.486   5.546  2.00  1.00            
ATOM   2016    N TYR A 274      12.670   7.351   4.067  2.00  1.00            
ATOM   2017   CA TYR A 274      12.146   8.491   3.360  2.00  1.00            
ATOM   2018   CB TYR A 274      13.076   9.086   2.282  2.00  1.00            
ATOM   2019   CG TYR A 274      12.927   8.420   0.963  2.00  1.00            
ATOM   2020  CD1 TYR A 274      13.666   7.312   0.623  2.00  1.00            
ATOM   2021  CD2 TYR A 274      12.035   8.939   0.053  2.00  1.00            
ATOM   2022  CE1 TYR A 274      13.508   6.730  -0.614  2.00  1.00            
ATOM   2023  CE2 TYR A 274      11.874   8.362  -1.182  2.00  1.00            
ATOM   2024   CZ TYR A 274      12.615   7.257  -1.517  2.00  1.00            
ATOM   2025   OH TYR A 274      12.450   6.662  -2.785  2.00  1.00            
ATOM   2026    C TYR A 274      10.803   8.211   2.785  2.00  1.00            
ATOM   2027    O TYR A 274       9.903   9.047   2.856  2.00  1.00            
ATOM   2028    N ILE A 275      10.617   7.013   2.210  4.00  1.00            
ATOM   2029   CA ILE A 275       9.366   6.720   1.582  4.00  1.00            
ATOM   2030   CB ILE A 275       9.412   5.482   0.740  4.00  1.00            
ATOM   2031  CG1 ILE A 275      10.454   5.619  -0.375  4.00  1.00            
ATOM   2032  CG2 ILE A 275       7.991   5.205   0.226  4.00  1.00            
ATOM   2033  CD1 ILE A 275      10.802   4.295  -1.051  4.00  1.00            
ATOM   2034    C ILE A 275       8.348   6.439   2.655  4.00  1.00            
ATOM   2035    O ILE A 275       8.627   5.710   3.606  4.00  1.00            
ATOM   2036    N LEU A 276       7.142   7.042   2.539  4.00  1.00            
ATOM   2037   CA LEU A 276       6.067   6.774   3.457  4.00  1.00            
ATOM   2038   CB LEU A 276       5.182   7.987   3.782  4.00  1.00            
ATOM   2039   CG LEU A 276       5.905   9.075   4.594  4.00  1.00            
ATOM   2040  CD1 LEU A 276       4.969  10.255   4.901  4.00  1.00            
ATOM   2041  CD2 LEU A 276       6.555   8.486   5.857  4.00  1.00            
ATOM   2042    C LEU A 276       5.205   5.769   2.773  4.00  1.00            
ATOM   2043    O LEU A 276       4.600   6.057   1.741  4.00  1.00            
ATOM   2044    N GLN A 277       5.132   4.545   3.331  4.00  1.00            
ATOM   2045   CA GLN A 277       4.355   3.545   2.669  4.00  1.00            
ATOM   2046   CB GLN A 277       5.086   2.203   2.498  4.00  1.00            
ATOM   2047   CG GLN A 277       4.245   1.148   1.778  4.00  1.00            
ATOM   2048   CD GLN A 277       5.084  -0.115   1.629  4.00  1.00            
ATOM   2049  OE1 GLN A 277       6.163  -0.232   2.207  4.00  1.00            
ATOM   2050  NE2 GLN A 277       4.573  -1.090   0.830  4.00  1.00            
ATOM   2051    C GLN A 277       3.117   3.301   3.459  4.00  1.00            
ATOM   2052    O GLN A 277       3.155   2.738   4.552  4.00  1.00            
ATOM   2053    N ASP A 278       1.975   3.760   2.917  4.00  1.00            
ATOM   2054   CA ASP A 278       0.715   3.493   3.535  4.00  1.00            
ATOM   2055   CB ASP A 278      -0.343   4.584   3.307  4.00  1.00            
ATOM   2056   CG ASP A 278       0.028   5.789   4.159  4.00  1.00            
ATOM   2057  OD1 ASP A 278       0.970   5.667   4.988  4.00  1.00            
ATOM   2058  OD2 ASP A 278      -0.628   6.851   3.989  4.00  1.00            
ATOM   2059    C ASP A 278       0.221   2.245   2.893  4.00  1.00            
ATOM   2060    O ASP A 278       0.919   1.651   2.072  4.00  1.00            
ATOM   2061    N ASP A 279      -0.991   1.791   3.260  3.00  1.00            
ATOM   2062   CA ASP A 279      -1.438   0.621   2.579  3.00  1.00            
ATOM   2063   CB ASP A 279      -2.702  -0.047   3.164  3.00  1.00            
ATOM   2064   CG ASP A 279      -3.892   0.893   3.069  3.00  1.00            
ATOM   2065  OD1 ASP A 279      -3.777   2.048   3.559  3.00  1.00            
ATOM   2066  OD2 ASP A 279      -4.938   0.464   2.511  3.00  1.00            
ATOM   2067    C ASP A 279      -1.690   1.050   1.168  3.00  1.00            
ATOM   2068    O ASP A 279      -2.556   1.875   0.885  3.00  1.00            
ATOM   2069    N ASP A 280      -0.887   0.501   0.241  3.00  1.00            
ATOM   2070   CA ASP A 280      -1.049   0.746  -1.159  3.00  1.00            
ATOM   2071   CB ASP A 280      -2.510   0.535  -1.590  3.00  1.00            
ATOM   2072   CG ASP A 280      -2.934  -0.882  -1.231  3.00  1.00            
ATOM   2073  OD1 ASP A 280      -2.039  -1.730  -0.977  3.00  1.00            
ATOM   2074  OD2 ASP A 280      -4.169  -1.128  -1.196  3.00  1.00            
ATOM   2075    C ASP A 280      -0.724   2.159  -1.540  3.00  1.00            
ATOM   2076    O ASP A 280      -1.188   2.623  -2.581  3.00  1.00            
ATOM   2077    N SER A 281       0.078   2.895  -0.749  4.00  1.00            
ATOM   2078   CA SER A 281       0.403   4.217  -1.212  4.00  1.00            
ATOM   2079   CB SER A 281      -0.495   5.314  -0.613  4.00  1.00            
ATOM   2080   OG SER A 281      -0.118   6.588  -1.114  4.00  1.00            
ATOM   2081    C SER A 281       1.798   4.500  -0.796  4.00  1.00            
ATOM   2082    O SER A 281       2.233   4.110   0.285  4.00  1.00            
ATOM   2083    N CYS A 282       2.549   5.176  -1.678  4.00  1.00            
ATOM   2084   CA CYS A 282       3.883   5.523  -1.322  4.00  1.00            
ATOM   2085   CB CYS A 282       4.956   4.895  -2.227  4.00  1.00            
ATOM   2086   SG CYS A 282       5.044   3.086  -2.056  4.00  1.00            
ATOM   2087    C CYS A 282       3.989   7.001  -1.489  4.00  1.00            
ATOM   2088    O CYS A 282       3.539   7.552  -2.491  4.00  1.00            
ATOM   2089    N THR A 283       4.559   7.696  -0.486  4.00  1.00            
ATOM   2090   CA THR A 283       4.727   9.108  -0.644  4.00  1.00            
ATOM   2091   CB THR A 283       3.756   9.934   0.150  4.00  1.00            
ATOM   2092  OG1 THR A 283       3.851  11.300  -0.228  4.00  1.00            
ATOM   2093  CG2 THR A 283       4.072   9.771   1.646  4.00  1.00            
ATOM   2094    C THR A 283       6.112   9.456  -0.177  4.00  1.00            
ATOM   2095    O THR A 283       6.567   8.948   0.845  4.00  1.00            
ATOM   2096    N SER A 284       6.829  10.337  -0.911  4.00  1.00            
ATOM   2097   CA SER A 284       8.165  10.695  -0.510  4.00  1.00            
ATOM   2098   CB SER A 284       8.923  11.524  -1.558  4.00  1.00            
ATOM   2099   OG SER A 284       8.277  12.776  -1.740  4.00  1.00            
ATOM   2100    C SER A 284       8.051  11.542   0.731  4.00  1.00            
ATOM   2101    O SER A 284       7.135  12.353   0.857  4.00  1.00            
ATOM   2102    N GLY A 285       8.985  11.356   1.691  1.00  1.00            
ATOM   2103   CA GLY A 285       9.029  12.111   2.920  1.00  1.00            
ATOM   2104    C GLY A 285       9.341  13.519   2.574  1.00  1.00            
ATOM   2105    O GLY A 285       8.873  14.459   3.213  1.00  1.00            
ATOM   2106    N PHE A 286      10.164  13.688   1.530  4.00  1.00            
ATOM   2107   CA PHE A 286      10.629  14.988   1.183  4.00  1.00            
ATOM   2108   CB PHE A 286      11.653  15.005   0.032  4.00  1.00            
ATOM   2109   CG PHE A 286      12.943  14.493   0.578  4.00  1.00            
ATOM   2110  CD1 PHE A 286      13.220  13.146   0.608  4.00  1.00            
ATOM   2111  CD2 PHE A 286      13.879  15.375   1.068  4.00  1.00            
ATOM   2112  CE1 PHE A 286      14.413  12.688   1.117  4.00  1.00            
ATOM   2113  CE2 PHE A 286      15.073  14.923   1.578  4.00  1.00            
ATOM   2114   CZ PHE A 286      15.342  13.577   1.603  4.00  1.00            
ATOM   2115    C PHE A 286       9.514  15.926   0.840  4.00  1.00            
ATOM   2116    O PHE A 286       8.490  15.527   0.288  4.00  1.00            
ATOM   2117    N GLU A 287       9.704  17.223   1.191  4.00  1.00            
ATOM   2118   CA GLU A 287       8.703  18.228   0.956  4.00  1.00            
ATOM   2119   CB GLU A 287       7.854  18.541   2.200  4.00  1.00            
ATOM   2120   CG GLU A 287       6.610  19.377   1.889  4.00  1.00            
ATOM   2121   CD GLU A 287       5.842  19.593   3.183  4.00  1.00            
ATOM   2122  OE1 GLU A 287       6.193  18.940   4.201  4.00  1.00            
ATOM   2123  OE2 GLU A 287       4.891  20.418   3.167  4.00  1.00            
ATOM   2124    C GLU A 287       9.342  19.490   0.513  4.00  1.00            
ATOM   2125    O GLU A 287      10.563  19.637   0.523  4.00  1.00            
ATOM   2126    N GLY A 288       8.494  20.437   0.072  4.00  1.00            
ATOM   2127   CA GLY A 288       9.012  21.691  -0.348  4.00  1.00            
ATOM   2128    C GLY A 288       8.281  22.759   0.378  4.00  1.00            
ATOM   2129    O GLY A 288       7.084  22.970   0.185  4.00  1.00            
ATOM   2130    N MET A 289       9.019  23.466   1.244  1.00  1.00            
ATOM   2131   CA MET A 289       8.478  24.568   1.967  1.00  1.00            
ATOM   2132   CB MET A 289       7.998  24.179   3.375  1.00  1.00            
ATOM   2133   CG MET A 289       7.183  25.258   4.084  1.00  1.00            
ATOM   2134   SD MET A 289       6.529  24.744   5.700  1.00  1.00            
ATOM   2135   CE MET A 289       5.511  26.227   5.947  1.00  1.00            
ATOM   2136    C MET A 289       9.634  25.489   2.120  1.00  1.00            
ATOM   2137    O MET A 289      10.750  25.049   2.389  1.00  1.00            
ATOM   2138    N ASP A 290       9.411  26.800   1.935  1.00  1.00            
ATOM   2139   CA ASP A 290      10.535  27.677   2.019  1.00  1.00            
ATOM   2140   CB ASP A 290      10.559  28.729   0.895  1.00  1.00            
ATOM   2141   CG ASP A 290      11.926  29.403   0.861  1.00  1.00            
ATOM   2142  OD1 ASP A 290      12.822  28.970   1.633  1.00  1.00            
ATOM   2143  OD2 ASP A 290      12.090  30.359   0.059  1.00  1.00            
ATOM   2144    C ASP A 290      10.455  28.415   3.319  1.00  1.00            
ATOM   2145    O ASP A 290       9.604  29.286   3.485  1.00  1.00            
ATOM   2146    N VAL A 291      11.324  28.063   4.291  1.00  1.00            
ATOM   2147   CA VAL A 291      11.341  28.798   5.521  1.00  1.00            
ATOM   2148   CB VAL A 291      11.430  27.937   6.754  1.00  1.00            
ATOM   2149  CG1 VAL A 291      12.667  27.025   6.672  1.00  1.00            
ATOM   2150  CG2 VAL A 291      11.422  28.864   7.981  1.00  1.00            
ATOM   2151    C VAL A 291      12.535  29.717   5.440  1.00  1.00            
ATOM   2152    O VAL A 291      13.685  29.282   5.504  1.00  1.00            
ATOM   2153    N PRO A 292      12.297  30.991   5.259  4.00  1.00            
ATOM   2154   CA PRO A 292      13.389  31.931   5.185  4.00  1.00            
ATOM   2155   CD PRO A 292      11.168  31.428   4.459  4.00  1.00            
ATOM   2156   CB PRO A 292      12.904  33.104   4.329  4.00  1.00            
ATOM   2157   CG PRO A 292      11.377  32.941   4.288  4.00  1.00            
ATOM   2158    C PRO A 292      13.907  32.323   6.524  4.00  1.00            
ATOM   2159    O PRO A 292      13.120  32.403   7.463  4.00  1.00            
ATOM   2160    N THR A 293      15.227  32.572   6.637  1.00  1.00            
ATOM   2161   CA THR A 293      15.714  33.035   7.896  1.00  1.00            
ATOM   2162   CB THR A 293      16.195  31.968   8.837  1.00  1.00            
ATOM   2163  OG1 THR A 293      16.292  32.493  10.152  1.00  1.00            
ATOM   2164  CG2 THR A 293      17.585  31.503   8.380  1.00  1.00            
ATOM   2165    C THR A 293      16.863  33.938   7.625  1.00  1.00            
ATOM   2166    O THR A 293      17.272  34.124   6.481  1.00  1.00            
ATOM   2167    N SER A 294      17.406  34.539   8.694  1.00  1.00            
ATOM   2168   CA SER A 294      18.501  35.434   8.521  1.00  1.00            
ATOM   2169   CB SER A 294      19.002  36.013   9.855  1.00  1.00            
ATOM   2170   OG SER A 294      19.493  34.968  10.684  1.00  1.00            
ATOM   2171    C SER A 294      19.625  34.660   7.925  1.00  1.00            
ATOM   2172    O SER A 294      20.255  35.097   6.963  1.00  1.00            
ATOM   2173    N SER A 295      19.893  33.466   8.484  1.00  1.00            
ATOM   2174   CA SER A 295      20.993  32.679   8.021  1.00  1.00            
ATOM   2175   CB SER A 295      21.240  31.415   8.869  1.00  1.00            
ATOM   2176   OG SER A 295      20.155  30.509   8.750  1.00  1.00            
ATOM   2177    C SER A 295      20.764  32.262   6.605  1.00  1.00            
ATOM   2178    O SER A 295      21.658  32.389   5.769  1.00  1.00            
ATOM   2179    N GLY A 296      19.556  31.766   6.280  1.00  1.00            
ATOM   2180   CA GLY A 296      19.334  31.350   4.925  1.00  1.00            
ATOM   2181    C GLY A 296      18.104  30.508   4.900  1.00  1.00            
ATOM   2182    O GLY A 296      17.341  30.473   5.860  1.00  1.00            
ATOM   2183    N GLU A 297      17.864  29.805   3.779  4.00  1.00            
ATOM   2184   CA GLU A 297      16.704  28.968   3.746  4.00  1.00            
ATOM   2185   CB GLU A 297      16.413  28.354   2.366  4.00  1.00            
ATOM   2186   CG GLU A 297      15.870  29.361   1.347  4.00  1.00            
ATOM   2187   CD GLU A 297      17.013  30.225   0.827  4.00  1.00            
ATOM   2188  OE1 GLU A 297      18.188  29.947   1.183  4.00  1.00            
ATOM   2189  OE2 GLU A 297      16.718  31.177   0.058  4.00  1.00            
ATOM   2190    C GLU A 297      16.955  27.862   4.717  4.00  1.00            
ATOM   2191    O GLU A 297      18.070  27.353   4.816  4.00  1.00            
ATOM   2192    N LEU A 298      15.914  27.469   5.479  1.00  1.00            
ATOM   2193   CA LEU A 298      16.104  26.455   6.475  1.00  1.00            
ATOM   2194   CB LEU A 298      15.410  26.753   7.815  1.00  1.00            
ATOM   2195   CG LEU A 298      16.013  27.942   8.582  1.00  1.00            
ATOM   2196  CD1 LEU A 298      15.269  28.179   9.905  1.00  1.00            
ATOM   2197  CD2 LEU A 298      17.527  27.764   8.779  1.00  1.00            
ATOM   2198    C LEU A 298      15.529  25.169   5.992  1.00  1.00            
ATOM   2199    O LEU A 298      14.409  25.108   5.487  1.00  1.00            
ATOM   2200    N TRP A 299      16.335  24.103   6.125  4.00  1.00            
ATOM   2201   CA TRP A 299      15.914  22.764   5.866  4.00  1.00            
ATOM   2202   CB TRP A 299      17.088  21.876   5.415  4.00  1.00            
ATOM   2203   CG TRP A 299      16.728  20.436   5.156  4.00  1.00            
ATOM   2204  CD2 TRP A 299      16.398  19.909   3.866  4.00  1.00            
ATOM   2205  CD1 TRP A 299      16.656  19.392   6.032  4.00  1.00            
ATOM   2206  NE1 TRP A 299      16.285  18.248   5.368  4.00  1.00            
ATOM   2207  CE2 TRP A 299      16.125  18.552   4.032  4.00  1.00            
ATOM   2208  CE3 TRP A 299      16.329  20.508   2.641  4.00  1.00            
ATOM   2209  CZ2 TRP A 299      15.774  17.769   2.973  4.00  1.00            
ATOM   2210  CZ3 TRP A 299      15.970  19.718   1.573  4.00  1.00            
ATOM   2211  CH2 TRP A 299      15.698  18.376   1.740  4.00  1.00            
ATOM   2212    C TRP A 299      15.510  22.276   7.230  4.00  1.00            
ATOM   2213    O TRP A 299      16.128  22.657   8.222  4.00  1.00            
ATOM   2214    N ILE A 300      14.454  21.443   7.341  4.00  1.00            
ATOM   2215   CA ILE A 300      14.071  20.951   8.640  4.00  1.00            
ATOM   2216   CB ILE A 300      12.652  21.291   9.022  4.00  1.00            
ATOM   2217  CG1 ILE A 300      11.618  20.699   8.046  4.00  1.00            
ATOM   2218  CG2 ILE A 300      12.574  22.823   9.143  4.00  1.00            
ATOM   2219  CD1 ILE A 300      11.373  19.200   8.203  4.00  1.00            
ATOM   2220    C ILE A 300      14.278  19.476   8.620  4.00  1.00            
ATOM   2221    O ILE A 300      14.018  18.812   7.618  4.00  1.00            
ATOM   2222    N LEU A 301      14.823  18.932   9.724  4.00  1.00            
ATOM   2223   CA LEU A 301      15.147  17.539   9.724  4.00  1.00            
ATOM   2224   CB LEU A 301      15.965  17.097  10.950  4.00  1.00            
ATOM   2225   CG LEU A 301      17.375  17.723  10.964  4.00  1.00            
ATOM   2226  CD1 LEU A 301      18.256  17.108  12.064  4.00  1.00            
ATOM   2227  CD2 LEU A 301      18.023  17.664   9.571  4.00  1.00            
ATOM   2228    C LEU A 301      13.914  16.668   9.616  4.00  1.00            
ATOM   2229    O LEU A 301      13.866  15.804   8.744  4.00  1.00            
ATOM   2230    N GLY A 302      12.876  16.860  10.467  1.00  1.00            
ATOM   2231   CA GLY A 302      11.652  16.089  10.349  1.00  1.00            
ATOM   2232    C GLY A 302      11.681  14.851  11.198  1.00  1.00            
ATOM   2233    O GLY A 302      12.727  14.409  11.669  1.00  1.00            
ATOM   2234    N ASP A 303      10.472  14.278  11.402  2.00  1.00            
ATOM   2235   CA ASP A 303      10.216  13.050  12.107  2.00  1.00            
ATOM   2236   CB ASP A 303       8.711  12.786  12.240  2.00  1.00            
ATOM   2237   CG ASP A 303       8.212  13.857  13.187  2.00  1.00            
ATOM   2238  OD1 ASP A 303       9.024  14.253  14.064  2.00  1.00            
ATOM   2239  OD2 ASP A 303       7.036  14.292  13.064  2.00  1.00            
ATOM   2240    C ASP A 303      10.816  11.981  11.272  2.00  1.00            
ATOM   2241    O ASP A 303      11.322  10.984  11.785  2.00  1.00            
ATOM   2242    N VAL A 304      10.776  12.187   9.943  2.00  1.00            
ATOM   2243   CA VAL A 304      11.322  11.211   9.056  2.00  1.00            
ATOM   2244   CB VAL A 304      11.279  11.654   7.622  2.00  1.00            
ATOM   2245  CG1 VAL A 304      11.949  10.577   6.752  2.00  1.00            
ATOM   2246  CG2 VAL A 304       9.815  11.942   7.245  2.00  1.00            
ATOM   2247    C VAL A 304      12.763  11.051   9.453  2.00  1.00            
ATOM   2248    O VAL A 304      13.228   9.936   9.680  2.00  1.00            
ATOM   2249    N PHE A 305      13.506  12.173   9.579  2.00  1.00            
ATOM   2250   CA PHE A 305      14.895  12.109   9.945  2.00  1.00            
ATOM   2251   CB PHE A 305      15.672  13.407   9.676  2.00  1.00            
ATOM   2252   CG PHE A 305      17.110  13.071   9.883  2.00  1.00            
ATOM   2253  CD1 PHE A 305      17.727  12.143   9.071  2.00  1.00            
ATOM   2254  CD2 PHE A 305      17.849  13.695  10.860  2.00  1.00            
ATOM   2255  CE1 PHE A 305      19.053  11.826   9.245  2.00  1.00            
ATOM   2256  CE2 PHE A 305      19.176  13.382  11.038  2.00  1.00            
ATOM   2257   CZ PHE A 305      19.780  12.444  10.235  2.00  1.00            
ATOM   2258    C PHE A 305      15.061  11.714  11.380  2.00  1.00            
ATOM   2259    O PHE A 305      15.933  10.911  11.708  2.00  1.00            
ATOM   2260    N ILE A 306      14.214  12.248  12.280  2.00  1.00            
ATOM   2261   CA ILE A 306      14.394  11.978  13.680  2.00  1.00            
ATOM   2262   CB ILE A 306      13.321  12.595  14.531  2.00  1.00            
ATOM   2263  CG1 ILE A 306      13.317  14.127  14.401  2.00  1.00            
ATOM   2264  CG2 ILE A 306      13.519  12.093  15.972  2.00  1.00            
ATOM   2265  CD1 ILE A 306      12.065  14.771  14.997  2.00  1.00            
ATOM   2266    C ILE A 306      14.279  10.509  13.890  2.00  1.00            
ATOM   2267    O ILE A 306      15.125   9.910  14.548  2.00  1.00            
ATOM   2268    N ARG A 307      13.241   9.872  13.320  3.00  1.00            
ATOM   2269   CA ARG A 307      13.136   8.458  13.519  3.00  1.00            
ATOM   2270   CB ARG A 307      11.890   7.830  12.870  3.00  1.00            
ATOM   2271   CG ARG A 307      11.775   6.322  13.099  3.00  1.00            
ATOM   2272   CD ARG A 307      12.245   5.480  11.914  3.00  1.00            
ATOM   2273   NE ARG A 307      11.357   5.806  10.763  3.00  1.00            
ATOM   2274   CZ ARG A 307      11.249   4.942   9.711  3.00  1.00            
ATOM   2275  NH1 ARG A 307      11.938   3.764   9.723  3.00  1.00            
ATOM   2276  NH2 ARG A 307      10.451   5.257   8.650  3.00  1.00            
ATOM   2277    C ARG A 307      14.351   7.899  12.858  3.00  1.00            
ATOM   2278    O ARG A 307      14.886   8.492  11.923  3.00  1.00            
ATOM   2279    N GLN A 308      14.828   6.739  13.334  3.00  1.00            
ATOM   2280   CA GLN A 308      16.032   6.183  12.801  3.00  1.00            
ATOM   2281   CB GLN A 308      15.959   5.955  11.282  3.00  1.00            
ATOM   2282   CG GLN A 308      17.075   5.070  10.724  3.00  1.00            
ATOM   2283   CD GLN A 308      16.712   4.760   9.280  3.00  1.00            
ATOM   2284  OE1 GLN A 308      15.796   5.361   8.718  3.00  1.00            
ATOM   2285  NE2 GLN A 308      17.438   3.792   8.659  3.00  1.00            
ATOM   2286    C GLN A 308      17.155   7.109  13.126  3.00  1.00            
ATOM   2287    O GLN A 308      18.152   7.180  12.409  3.00  1.00            
ATOM   2288    N TYR A 309      17.017   7.836  14.253  4.00  1.00            
ATOM   2289   CA TYR A 309      18.030   8.759  14.667  4.00  1.00            
ATOM   2290   CB TYR A 309      17.835  10.071  13.884  4.00  1.00            
ATOM   2291   CG TYR A 309      18.813  11.156  14.178  4.00  1.00            
ATOM   2292  CD1 TYR A 309      18.757  11.867  15.351  4.00  1.00            
ATOM   2293  CD2 TYR A 309      19.764  11.498  13.242  4.00  1.00            
ATOM   2294  CE1 TYR A 309      19.641  12.891  15.599  4.00  1.00            
ATOM   2295  CE2 TYR A 309      20.653  12.520  13.481  4.00  1.00            
ATOM   2296   CZ TYR A 309      20.592  13.220  14.662  4.00  1.00            
ATOM   2297   OH TYR A 309      21.493  14.276  14.913  4.00  1.00            
ATOM   2298    C TYR A 309      17.758   9.005  16.135  4.00  1.00            
ATOM   2299    O TYR A 309      16.704   9.532  16.487  4.00  1.00            
ATOM   2300    N TYR A 310      18.678   8.635  17.052  4.00  1.00            
ATOM   2301   CA TYR A 310      18.393   8.905  18.444  4.00  1.00            
ATOM   2302   CB TYR A 310      19.168   8.026  19.428  4.00  1.00            
ATOM   2303   CG TYR A 310      18.435   8.188  20.708  4.00  1.00            
ATOM   2304  CD1 TYR A 310      17.360   7.370  20.969  4.00  1.00            
ATOM   2305  CD2 TYR A 310      18.789   9.149  21.625  4.00  1.00            
ATOM   2306  CE1 TYR A 310      16.651   7.492  22.138  4.00  1.00            
ATOM   2307  CE2 TYR A 310      18.079   9.274  22.796  4.00  1.00            
ATOM   2308   CZ TYR A 310      17.014   8.446  23.055  4.00  1.00            
ATOM   2309   OH TYR A 310      16.290   8.579  24.258  4.00  1.00            
ATOM   2310    C TYR A 310      18.890  10.323  18.611  4.00  1.00            
ATOM   2311    O TYR A 310      20.028  10.622  18.248  4.00  1.00            
ATOM   2312    N THR A 311      18.054  11.251  19.134  4.00  1.00            
ATOM   2313   CA THR A 311      18.468  12.634  19.241  4.00  1.00            
ATOM   2314   CB THR A 311      17.441  13.611  18.740  4.00  1.00            
ATOM   2315  OG1 THR A 311      16.286  13.548  19.562  4.00  1.00            
ATOM   2316  CG2 THR A 311      17.058  13.274  17.293  4.00  1.00            
ATOM   2317    C THR A 311      18.585  12.964  20.710  4.00  1.00            
ATOM   2318    O THR A 311      17.762  12.526  21.512  4.00  1.00            
ATOM   2319    N VAL A 312      19.633  13.729  21.105  4.00  1.00            
ATOM   2320   CA VAL A 312      19.774  14.212  22.462  4.00  1.00            
ATOM   2321   CB VAL A 312      20.885  13.559  23.233  4.00  1.00            
ATOM   2322  CG1 VAL A 312      22.226  13.879  22.553  4.00  1.00            
ATOM   2323  CG2 VAL A 312      20.797  14.032  24.695  4.00  1.00            
ATOM   2324    C VAL A 312      20.077  15.666  22.342  4.00  1.00            
ATOM   2325    O VAL A 312      20.917  16.067  21.538  4.00  1.00            
ATOM   2326    N PHE A 313      19.370  16.507  23.121  4.00  1.00            
ATOM   2327   CA PHE A 313      19.662  17.905  23.062  4.00  1.00            
ATOM   2328   CB PHE A 313      18.437  18.824  22.972  4.00  1.00            
ATOM   2329   CG PHE A 313      18.982  20.206  23.086  4.00  1.00            
ATOM   2330  CD1 PHE A 313      19.659  20.783  22.037  4.00  1.00            
ATOM   2331  CD2 PHE A 313      18.813  20.923  24.248  4.00  1.00            
ATOM   2332  CE1 PHE A 313      20.165  22.057  22.148  4.00  1.00            
ATOM   2333  CE2 PHE A 313      19.316  22.197  24.363  4.00  1.00            
ATOM   2334   CZ PHE A 313      19.994  22.765  23.313  4.00  1.00            
ATOM   2335    C PHE A 313      20.385  18.246  24.323  4.00  1.00            
ATOM   2336    O PHE A 313      19.969  17.851  25.412  4.00  1.00            
ATOM   2337    N ASP A 314      21.513  18.975  24.205  4.00  1.00            
ATOM   2338   CA ASP A 314      22.267  19.308  25.378  4.00  1.00            
ATOM   2339   CB ASP A 314      23.739  18.869  25.316  4.00  1.00            
ATOM   2340   CG ASP A 314      24.371  19.187  26.663  4.00  1.00            
ATOM   2341  OD1 ASP A 314      23.613  19.554  27.601  4.00  1.00            
ATOM   2342  OD2 ASP A 314      25.618  19.062  26.775  4.00  1.00            
ATOM   2343    C ASP A 314      22.273  20.781  25.543  4.00  1.00            
ATOM   2344    O ASP A 314      22.744  21.521  24.682  4.00  1.00            
ATOM   2345    N ARG A 315      21.661  21.252  26.635  3.00  1.00            
ATOM   2346   CA ARG A 315      21.702  22.650  26.902  3.00  1.00            
ATOM   2347   CB ARG A 315      20.694  23.088  27.975  3.00  1.00            
ATOM   2348   CG ARG A 315      19.230  22.919  27.576  3.00  1.00            
ATOM   2349   CD ARG A 315      18.277  23.335  28.696  3.00  1.00            
ATOM   2350   NE ARG A 315      17.806  24.724  28.431  3.00  1.00            
ATOM   2351   CZ ARG A 315      16.639  24.930  27.752  3.00  1.00            
ATOM   2352  NH1 ARG A 315      15.912  23.868  27.301  3.00  1.00            
ATOM   2353  NH2 ARG A 315      16.192  26.202  27.540  3.00  1.00            
ATOM   2354    C ARG A 315      23.045  23.080  27.409  3.00  1.00            
ATOM   2355    O ARG A 315      23.590  24.083  26.953  3.00  1.00            
ATOM   2356    N ALA A 316      23.625  22.313  28.359  3.00  1.00            
ATOM   2357   CA ALA A 316      24.836  22.756  28.997  3.00  1.00            
ATOM   2358   CB ALA A 316      25.370  21.756  30.037  3.00  1.00            
ATOM   2359    C ALA A 316      25.862  22.900  27.939  3.00  1.00            
ATOM   2360    O ALA A 316      26.565  23.906  27.864  3.00  1.00            
ATOM   2361    N ASN A 317      25.948  21.888  27.067  3.00  1.00            
ATOM   2362   CA ASN A 317      26.865  21.986  25.984  3.00  1.00            
ATOM   2363   CB ASN A 317      27.661  20.687  25.759  3.00  1.00            
ATOM   2364   CG ASN A 317      28.800  20.972  24.792  3.00  1.00            
ATOM   2365  OD1 ASN A 317      28.667  20.796  23.582  3.00  1.00            
ATOM   2366  ND2 ASN A 317      29.952  21.439  25.342  3.00  1.00            
ATOM   2367    C ASN A 317      26.011  22.209  24.800  3.00  1.00            
ATOM   2368    O ASN A 317      25.249  21.324  24.421  3.00  1.00            
ATOM   2369    N ASN A 318      26.124  23.396  24.178  3.00  1.00            
ATOM   2370   CA ASN A 318      25.251  23.695  23.086  3.00  1.00            
ATOM   2371   CB ASN A 318      25.420  25.126  22.548  3.00  1.00            
ATOM   2372   CG ASN A 318      25.001  26.096  23.645  3.00  1.00            
ATOM   2373  OD1 ASN A 318      24.081  25.824  24.415  3.00  1.00            
ATOM   2374  ND2 ASN A 318      25.700  27.260  23.728  3.00  1.00            
ATOM   2375    C ASN A 318      25.589  22.749  21.992  3.00  1.00            
ATOM   2376    O ASN A 318      26.548  22.956  21.249  3.00  1.00            
ATOM   2377    N LYS A 319      24.802  21.662  21.871  4.00  1.00            
ATOM   2378   CA LYS A 319      25.122  20.729  20.846  4.00  1.00            
ATOM   2379   CB LYS A 319      26.408  19.933  21.112  4.00  1.00            
ATOM   2380   CG LYS A 319      26.323  19.023  22.335  4.00  1.00            
ATOM   2381   CD LYS A 319      27.473  18.019  22.410  4.00  1.00            
ATOM   2382   CE LYS A 319      27.404  17.094  23.626  4.00  1.00            
ATOM   2383   NZ LYS A 319      28.386  15.997  23.471  4.00  1.00            
ATOM   2384    C LYS A 319      24.013  19.742  20.667  4.00  1.00            
ATOM   2385    O LYS A 319      23.097  19.650  21.483  4.00  1.00            
ATOM   2386    N VAL A 320      24.080  18.995  19.546  4.00  1.00            
ATOM   2387   CA VAL A 320      23.150  17.947  19.241  4.00  1.00            
ATOM   2388   CB VAL A 320      22.619  18.006  17.837  4.00  1.00            
ATOM   2389  CG1 VAL A 320      21.716  16.784  17.603  4.00  1.00            
ATOM   2390  CG2 VAL A 320      21.922  19.361  17.620  4.00  1.00            
ATOM   2391    C VAL A 320      23.953  16.683  19.336  4.00  1.00            
ATOM   2392    O VAL A 320      25.092  16.637  18.877  4.00  1.00            
ATOM   2393    N GLY A 321      23.389  15.629  19.960  4.00  1.00            
ATOM   2394   CA GLY A 321      24.083  14.374  20.052  4.00  1.00            
ATOM   2395    C GLY A 321      23.280  13.425  19.245  4.00  1.00            
ATOM   2396    O GLY A 321      22.087  13.245  19.485  4.00  1.00            
ATOM   2397    N LEU A 322      23.926  12.782  18.259  4.00  1.00            
ATOM   2398   CA LEU A 322      23.175  11.911  17.420  4.00  1.00            
ATOM   2399   CB LEU A 322      23.136  12.288  15.926  4.00  1.00            
ATOM   2400   CG LEU A 322      24.469  12.714  15.281  4.00  1.00            
ATOM   2401  CD1 LEU A 322      24.290  12.943  13.772  4.00  1.00            
ATOM   2402  CD2 LEU A 322      25.055  13.962  15.962  4.00  1.00            
ATOM   2403    C LEU A 322      23.698  10.528  17.489  4.00  1.00            
ATOM   2404    O LEU A 322      24.870  10.297  17.788  4.00  1.00            
ATOM   2405    N ALA A 323      22.794   9.564  17.235  4.00  1.00            
ATOM   2406   CA ALA A 323      23.178   8.191  17.211  4.00  1.00            
ATOM   2407   CB ALA A 323      23.145   7.522  18.593  4.00  1.00            
ATOM   2408    C ALA A 323      22.202   7.456  16.343  4.00  1.00            
ATOM   2409    O ALA A 323      21.044   7.851  16.215  4.00  1.00            
ATOM   2410    N PRO A 324      22.658   6.405  15.715  4.00  1.00            
ATOM   2411   CA PRO A 324      21.760   5.608  14.926  4.00  1.00            
ATOM   2412   CD PRO A 324      24.008   6.396  15.173  4.00  1.00            
ATOM   2413   CB PRO A 324      22.642   4.739  14.035  4.00  1.00            
ATOM   2414   CG PRO A 324      23.924   5.579  13.874  4.00  1.00            
ATOM   2415    C PRO A 324      20.985   4.870  15.957  4.00  1.00            
ATOM   2416    O PRO A 324      21.494   4.710  17.066  4.00  1.00            
ATOM   2417    N VAL A 325      19.767   4.413  15.644  4.00  1.00            
ATOM   2418   CA VAL A 325      18.997   3.819  16.689  4.00  1.00            
ATOM   2419   CB VAL A 325      17.544   4.195  16.638  4.00  1.00            
ATOM   2420  CG1 VAL A 325      16.931   3.584  15.368  4.00  1.00            
ATOM   2421  CG2 VAL A 325      16.866   3.751  17.945  4.00  1.00            
ATOM   2422    C VAL A 325      19.071   2.344  16.605  4.00  1.00            
ATOM   2423    O VAL A 325      19.392   1.769  15.566  4.00  1.00            
ATOM   2424    N ALA A 326      18.803   1.704  17.754  1.00  1.00            
ATOM   2425   CA ALA A 326      18.804   0.285  17.815  1.00  1.00            
ATOM   2426   CB ALA A 326      19.328  -0.266  19.151  1.00  1.00            
ATOM   2427    C ALA A 326      17.374  -0.200  17.655  1.00  1.00            
ATOM   2428    O ALA A 326      16.926  -1.005  18.514  1.00  1.00            
ATOM   2429  OXT ALA A 326      16.711   0.223  16.671  1.00  1.00            
ATOM   2430    N HIS B   1      -2.736  12.844   2.752  4.00  0.00            
ATOM   2431   CA HIS B   1      -2.643  12.277   4.118  4.00  0.00            
ATOM   2432  ND1 HIS B   1      -1.739   9.562   2.902  4.00  0.00            
ATOM   2433   CG HIS B   1      -0.957  10.651   3.222  4.00  0.00            
ATOM   2434   CB HIS B   1      -1.276  11.619   4.319  4.00  0.00            
ATOM   2435  NE2 HIS B   1      -0.029   9.552   1.482  4.00  0.00            
ATOM   2436  CD2 HIS B   1       0.085  10.628   2.345  4.00  0.00            
ATOM   2437  CE1 HIS B   1      -1.140   8.942   1.856  4.00  0.00            
ATOM   2438    C HIS B   1      -2.794  13.382   5.114  4.00  0.00            
ATOM   2439    O HIS B   1      -2.538  14.543   4.796  4.00  0.00            
ATOM   2440    N PRO B   2      -3.233  13.077   6.307  4.00  0.00            
ATOM   2441   CA PRO B   2      -3.374  14.110   7.289  4.00  0.00            
ATOM   2442   CD PRO B   2      -4.131  11.967   6.563  4.00  0.00            
ATOM   2443   CB PRO B   2      -4.123  13.481   8.467  4.00  0.00            
ATOM   2444   CG PRO B   2      -4.257  11.985   8.095  4.00  0.00            
ATOM   2445    C PRO B   2      -1.960  14.501   7.518  4.00  0.00            
ATOM   2446    O PRO B   2      -1.099  13.628   7.610  4.00  0.00            
ATOM   2447    N HIS B   3      -1.696  15.808   7.594  4.00  0.00            
ATOM   2448   CA HIS B   3      -0.346  16.264   7.659  4.00  0.00            
ATOM   2449  ND1 HIS B   3       2.475  16.799   5.574  4.00  0.00            
ATOM   2450   CG HIS B   3       1.416  17.454   6.162  4.00  0.00            
ATOM   2451   CB HIS B   3       0.039  16.885   6.300  4.00  0.00            
ATOM   2452  NE2 HIS B   3       3.216  18.815   6.150  4.00  0.00            
ATOM   2453  CD2 HIS B   3       1.887  18.683   6.509  4.00  0.00            
ATOM   2454  CE1 HIS B   3       3.524  17.660   5.593  4.00  0.00            
ATOM   2455    C HIS B   3      -0.317  17.341   8.664  4.00  0.00            
ATOM   2456    O HIS B   3      -1.019  18.343   8.541  4.00  0.00            
ATOM   2457    N LEU B   4       0.494  17.154   9.709  4.00  0.00            
ATOM   2458   CA LEU B   4       0.542  18.203  10.661  4.00  0.00            
ATOM   2459   CB LEU B   4      -0.063  17.793  12.017  4.00  0.00            
ATOM   2460   CG LEU B   4      -1.573  17.483  11.931  4.00  0.00            
ATOM   2461  CD1 LEU B   4      -1.857  16.284  11.011  4.00  0.00            
ATOM   2462  CD2 LEU B   4      -2.192  17.311  13.327  4.00  0.00            
ATOM   2463    C LEU B   4       1.974  18.536  10.861  4.00  0.00            
ATOM   2464    O LEU B   4       2.730  17.773  11.460  4.00  0.00            
ATOM   2465    N SER B   5       2.383  19.699  10.331  4.00  0.00            
ATOM   2466   CA SER B   5       3.723  20.137  10.536  4.00  0.00            
ATOM   2467   CB SER B   5       4.496  20.376   9.227  4.00  0.00            
ATOM   2468   OG SER B   5       3.869  21.397   8.465  4.00  0.00            
ATOM   2469    C SER B   5       3.580  21.456  11.225  4.00  0.00            
ATOM   2470    O SER B   5       2.864  22.333  10.744  4.00  0.00            
ATOM   2471    N PHE B   6       4.228  21.633  12.392  4.00  0.00            
ATOM   2472   CA PHE B   6       4.094  22.899  13.055  4.00  0.00            
ATOM   2473   CB PHE B   6       3.546  22.790  14.489  4.00  0.00            
ATOM   2474   CG PHE B   6       2.280  22.003  14.455  4.00  0.00            
ATOM   2475  CD1 PHE B   6       1.062  22.598  14.216  4.00  0.00            
ATOM   2476  CD2 PHE B   6       2.324  20.642  14.658  4.00  0.00            
ATOM   2477  CE1 PHE B   6      -0.090  21.846  14.188  4.00  0.00            
ATOM   2478  CE2 PHE B   6       1.177  19.888  14.632  4.00  0.00            
ATOM   2479   CZ PHE B   6      -0.035  20.489  14.397  4.00  0.00            
ATOM   2480    C PHE B   6       5.495  23.415  13.202  4.00  0.00            
ATOM   2481    O PHE B   6       6.378  22.685  13.650  4.00  0.00            
ATOM   2482    N MET B   7       5.758  24.679  12.810  4.00  0.00            
ATOM   2483   CA MET B   7       7.092  25.179  12.999  4.00  0.00            
ATOM   2484   CB MET B   7       8.077  24.776  11.888  4.00  0.00            
ATOM   2485   CG MET B   7       8.327  23.270  11.796  4.00  0.00            
ATOM   2486   SD MET B   7       9.504  22.793  10.494  4.00  0.00            
ATOM   2487   CE MET B   7       8.415  23.257   9.117  4.00  0.00            
ATOM   2488    C MET B   7       7.049  26.671  12.990  4.00  0.00            
ATOM   2489    O MET B   7       6.224  27.277  12.312  4.00  0.00            
ATOM   2490    N ALA B   8       7.953  27.296  13.768  4.00  0.00            
ATOM   2491   CA ALA B   8       8.081  28.724  13.801  4.00  0.00            
ATOM   2492   CB ALA B   8       7.532  29.363  15.087  4.00  0.00            
ATOM   2493    C ALA B   8       9.561  28.980  13.772  4.00  0.00            
ATOM   2494    O ALA B   8      10.337  28.183  14.298  4.00  0.00            
ATOM   2495    N ILE B   9      10.001  30.089  13.142  4.00  0.00            
ATOM   2496   CA ILE B   9      11.411  30.370  13.090  4.00  0.00            
ATOM   2497   CB ILE B   9      11.748  31.519  12.186  4.00  0.00            
ATOM   2498  CG1 ILE B   9      11.317  31.212  10.743  4.00  0.00            
ATOM   2499  CG2 ILE B   9      13.250  31.811  12.329  4.00  0.00            
ATOM   2500  CD1 ILE B   9      11.347  32.435   9.829  4.00  0.00            
ATOM   2501    C ILE B   9      11.823  30.760  14.501  4.00  0.00            
ATOM   2502    O ILE B   9      11.426  31.869  14.951  4.00  0.00            
ATOM   2503  OXT ILE B   9      12.541  29.953  15.148  4.00  0.00            
END
