# Supplementary material for: Integrative modeling of diverse protein-peptide systems using CABS-dock
Source: PLoS Comput Biol. 2023 Jul 5;19(7):e1011275. doi: 10.1371/journal.pcbi.1011275 (PMC10351741; doi:10.1371/journal.pcbi.1011275)
Supplement: S1 File — Files in pdb format containing atomic coordinates of the structures obtained in this study: the highest-scored amyloid models and 10 examples of the docked peptide for each enzyme-substrate complex. (ZIP) [file pcbi.1011275.s006.zip › 2_pepsin_HPHLSFMAI/617.pdb]

CRYST1    0.000    0.000    0.000   0.00   0.00   0.00 P 1           1
ATOM      1    N ILE A   1      15.315  13.342  35.321  1.00  1.00            
ATOM      2   CA ILE A   1      15.295  11.861  35.278  1.00  1.00            
ATOM      3   CB ILE A   1      15.626  11.275  36.625  1.00  1.00            
ATOM      4  CG1 ILE A   1      14.515  11.545  37.662  1.00  1.00            
ATOM      5  CG2 ILE A   1      17.002  11.822  37.040  1.00  1.00            
ATOM      6  CD1 ILE A   1      14.281  13.015  38.011  1.00  1.00            
ATOM      7    C ILE A   1      13.904  11.435  34.972  1.00  1.00            
ATOM      8    O ILE A   1      13.624  10.251  34.790  1.00  1.00            
ATOM      9    N GLY A   2      12.987  12.415  34.898  4.00  1.00            
ATOM     10   CA GLY A   2      11.626  12.077  34.644  4.00  1.00            
ATOM     11    C GLY A   2      11.547  11.568  33.255  4.00  1.00            
ATOM     12    O GLY A   2      12.330  11.951  32.387  4.00  1.00            
ATOM     13    N ASP A   3      10.583  10.666  33.021  4.00  1.00            
ATOM     14   CA ASP A   3      10.446  10.135  31.710  4.00  1.00            
ATOM     15   CB ASP A   3      10.699   8.620  31.621  4.00  1.00            
ATOM     16   CG ASP A   3       9.636   7.918  32.456  4.00  1.00            
ATOM     17  OD1 ASP A   3       9.758   7.945  33.710  4.00  1.00            
ATOM     18  OD2 ASP A   3       8.693   7.341  31.852  4.00  1.00            
ATOM     19    C ASP A   3       9.037  10.348  31.267  4.00  1.00            
ATOM     20    O ASP A   3       8.101  10.161  32.045  4.00  1.00            
ATOM     21    N GLU A   4       8.846  10.770  30.001  4.00  1.00            
ATOM     22   CA GLU A   4       7.509  10.934  29.533  4.00  1.00            
ATOM     23   CB GLU A   4       7.134  12.416  29.319  4.00  1.00            
ATOM     24   CG GLU A   4       5.632  12.686  29.259  4.00  1.00            
ATOM     25   CD GLU A   4       5.441  14.196  29.334  4.00  1.00            
ATOM     26  OE1 GLU A   4       6.158  14.843  30.143  4.00  1.00            
ATOM     27  OE2 GLU A   4       4.579  14.722  28.581  4.00  1.00            
ATOM     28    C GLU A   4       7.387  10.204  28.221  4.00  1.00            
ATOM     29    O GLU A   4       8.067  10.534  27.252  4.00  1.00            
ATOM     30    N PRO A   5       6.556   9.189  28.184  4.00  1.00            
ATOM     31   CA PRO A   5       6.363   8.415  26.978  4.00  1.00            
ATOM     32   CD PRO A   5       6.362   8.368  29.371  4.00  1.00            
ATOM     33   CB PRO A   5       5.832   7.049  27.413  4.00  1.00            
ATOM     34   CG PRO A   5       5.448   7.231  28.894  4.00  1.00            
ATOM     35    C PRO A   5       5.452   9.181  26.068  4.00  1.00            
ATOM     36    O PRO A   5       4.793  10.111  26.530  4.00  1.00            
ATOM     37    N LEU A   6       5.402   8.818  24.773  4.00  1.00            
ATOM     38   CA LEU A   6       4.616   9.583  23.852  4.00  1.00            
ATOM     39   CB LEU A   6       5.447  10.117  22.680  4.00  1.00            
ATOM     40   CG LEU A   6       6.714  10.847  23.151  4.00  1.00            
ATOM     41  CD1 LEU A   6       7.409  11.580  21.995  4.00  1.00            
ATOM     42  CD2 LEU A   6       6.424  11.732  24.369  4.00  1.00            
ATOM     43    C LEU A   6       3.592   8.681  23.244  4.00  1.00            
ATOM     44    O LEU A   6       3.645   7.463  23.403  4.00  1.00            
ATOM     45    N GLU A   7       2.602   9.280  22.552  4.00  1.00            
ATOM     46   CA GLU A   7       1.642   8.489  21.842  4.00  1.00            
ATOM     47   CB GLU A   7       0.185   8.972  21.967  4.00  1.00            
ATOM     48   CG GLU A   7      -0.452   8.793  23.346  4.00  1.00            
ATOM     49   CD GLU A   7      -1.916   9.199  23.222  4.00  1.00            
ATOM     50  OE1 GLU A   7      -2.181  10.319  22.708  4.00  1.00            
ATOM     51  OE2 GLU A   7      -2.789   8.392  23.641  4.00  1.00            
ATOM     52    C GLU A   7       1.978   8.631  20.386  4.00  1.00            
ATOM     53    O GLU A   7       1.761   9.692  19.802  4.00  1.00            
ATOM     54    N ASN A   8       2.517   7.568  19.752  4.00  1.00            
ATOM     55   CA ASN A   8       2.797   7.638  18.344  4.00  1.00            
ATOM     56   CB ASN A   8       3.968   6.738  17.916  4.00  1.00            
ATOM     57   CG ASN A   8       3.753   5.380  18.554  4.00  1.00            
ATOM     58  OD1 ASN A   8       3.122   4.495  17.981  4.00  1.00            
ATOM     59  ND2 ASN A   8       4.290   5.220  19.793  4.00  1.00            
ATOM     60    C ASN A   8       1.530   7.262  17.651  4.00  1.00            
ATOM     61    O ASN A   8       1.156   6.093  17.596  4.00  1.00            
ATOM     62    N TYR A   9       0.810   8.295  17.163  4.00  1.00            
ATOM     63   CA TYR A   9      -0.483   8.150  16.559  4.00  1.00            
ATOM     64   CB TYR A   9      -1.144   9.523  16.346  4.00  1.00            
ATOM     65   CG TYR A   9      -2.535   9.329  15.854  4.00  1.00            
ATOM     66  CD1 TYR A   9      -2.794   9.167  14.513  4.00  1.00            
ATOM     67  CD2 TYR A   9      -3.586   9.316  16.741  4.00  1.00            
ATOM     68  CE1 TYR A   9      -4.082   8.993  14.066  4.00  1.00            
ATOM     69  CE2 TYR A   9      -4.877   9.143  16.302  4.00  1.00            
ATOM     70   CZ TYR A   9      -5.125   8.980  14.961  4.00  1.00            
ATOM     71   OH TYR A   9      -6.447   8.802  14.503  4.00  1.00            
ATOM     72    C TYR A   9      -0.424   7.445  15.243  4.00  1.00            
ATOM     73    O TYR A   9      -1.102   6.445  15.016  4.00  1.00            
ATOM     74    N LEU A  10       0.409   7.983  14.346  3.00  1.00            
ATOM     75   CA LEU A  10       0.715   7.487  13.041  3.00  1.00            
ATOM     76   CB LEU A  10       0.191   8.378  11.902  3.00  1.00            
ATOM     77   CG LEU A  10      -1.340   8.529  11.859  3.00  1.00            
ATOM     78  CD1 LEU A  10      -1.779   9.429  10.692  3.00  1.00            
ATOM     79  CD2 LEU A  10      -2.036   7.161  11.849  3.00  1.00            
ATOM     80    C LEU A  10       2.171   7.752  13.099  3.00  1.00            
ATOM     81    O LEU A  10       2.685   8.110  14.156  3.00  1.00            
ATOM     82    N ASP A  11       2.901   7.578  12.002  3.00  1.00            
ATOM     83   CA ASP A  11       4.262   7.972  12.142  3.00  1.00            
ATOM     84   CB ASP A  11       5.114   7.667  10.898  3.00  1.00            
ATOM     85   CG ASP A  11       5.323   6.162  10.821  3.00  1.00            
ATOM     86  OD1 ASP A  11       5.442   5.523  11.900  3.00  1.00            
ATOM     87  OD2 ASP A  11       5.375   5.631   9.679  3.00  1.00            
ATOM     88    C ASP A  11       4.248   9.467  12.330  3.00  1.00            
ATOM     89    O ASP A  11       5.140  10.036  12.959  3.00  1.00            
ATOM     90    N THR A  12       3.196  10.130  11.799  3.00  1.00            
ATOM     91   CA THR A  12       3.097  11.561  11.670  3.00  1.00            
ATOM     92   CB THR A  12       1.846  11.999  10.964  3.00  1.00            
ATOM     93  OG1 THR A  12       0.698  11.602  11.700  3.00  1.00            
ATOM     94  CG2 THR A  12       1.829  11.372   9.561  3.00  1.00            
ATOM     95    C THR A  12       3.192  12.382  12.923  3.00  1.00            
ATOM     96    O THR A  12       4.009  13.300  12.973  3.00  1.00            
ATOM     97    N GLU A  13       2.409  12.117  13.984  4.00  1.00            
ATOM     98   CA GLU A  13       2.491  13.110  15.020  4.00  1.00            
ATOM     99   CB GLU A  13       1.180  13.888  15.206  4.00  1.00            
ATOM    100   CG GLU A  13       0.945  14.812  14.007  4.00  1.00            
ATOM    101   CD GLU A  13      -0.481  15.335  14.023  4.00  1.00            
ATOM    102  OE1 GLU A  13      -1.266  14.904  14.909  4.00  1.00            
ATOM    103  OE2 GLU A  13      -0.807  16.173  13.141  4.00  1.00            
ATOM    104    C GLU A  13       2.956  12.507  16.318  4.00  1.00            
ATOM    105    O GLU A  13       2.842  11.303  16.541  4.00  1.00            
ATOM    106    N TYR A  14       3.527  13.365  17.199  4.00  1.00            
ATOM    107   CA TYR A  14       4.050  12.993  18.492  4.00  1.00            
ATOM    108   CB TYR A  14       5.351  13.704  18.913  4.00  1.00            
ATOM    109   CG TYR A  14       6.547  13.223  18.174  4.00  1.00            
ATOM    110  CD1 TYR A  14       6.814  13.653  16.897  4.00  1.00            
ATOM    111  CD2 TYR A  14       7.424  12.358  18.790  4.00  1.00            
ATOM    112  CE1 TYR A  14       7.935  13.208  16.239  4.00  1.00            
ATOM    113  CE2 TYR A  14       8.545  11.911  18.135  4.00  1.00            
ATOM    114   CZ TYR A  14       8.800  12.336  16.855  4.00  1.00            
ATOM    115   OH TYR A  14       9.948  11.883  16.175  4.00  1.00            
ATOM    116    C TYR A  14       3.088  13.519  19.494  4.00  1.00            
ATOM    117    O TYR A  14       2.447  14.545  19.275  4.00  1.00            
ATOM    118    N PHE A  15       2.933  12.809  20.623  4.00  1.00            
ATOM    119   CA PHE A  15       2.057  13.359  21.605  4.00  1.00            
ATOM    120   CB PHE A  15       0.624  12.798  21.563  4.00  1.00            
ATOM    121   CG PHE A  15       0.062  12.983  20.194  4.00  1.00            
ATOM    122  CD1 PHE A  15      -0.407  14.205  19.766  4.00  1.00            
ATOM    123  CD2 PHE A  15       0.021  11.917  19.325  4.00  1.00            
ATOM    124  CE1 PHE A  15      -0.921  14.350  18.497  4.00  1.00            
ATOM    125  CE2 PHE A  15      -0.492  12.056  18.057  4.00  1.00            
ATOM    126   CZ PHE A  15      -0.964  13.276  17.640  4.00  1.00            
ATOM    127    C PHE A  15       2.592  12.991  22.942  4.00  1.00            
ATOM    128    O PHE A  15       3.576  12.264  23.068  4.00  1.00            
ATOM    129    N GLY A  16       1.935  13.528  23.984  4.00  1.00            
ATOM    130   CA GLY A  16       2.300  13.241  25.331  4.00  1.00            
ATOM    131    C GLY A  16       1.272  13.899  26.177  4.00  1.00            
ATOM    132    O GLY A  16       0.541  14.768  25.707  4.00  1.00            
ATOM    133    N THR A  17       1.183  13.501  27.457  4.00  1.00            
ATOM    134   CA THR A  17       0.186  14.114  28.275  4.00  1.00            
ATOM    135   CB THR A  17      -0.822  13.139  28.805  4.00  1.00            
ATOM    136  OG1 THR A  17      -1.474  12.480  27.728  4.00  1.00            
ATOM    137  CG2 THR A  17      -1.848  13.904  29.656  4.00  1.00            
ATOM    138    C THR A  17       0.863  14.730  29.434  4.00  1.00            
ATOM    139    O THR A  17       1.744  14.141  30.060  4.00  1.00            
ATOM    140    N ILE A  18       0.458  15.968  29.731  4.00  1.00            
ATOM    141   CA ILE A  18       0.996  16.651  30.852  4.00  1.00            
ATOM    142   CB ILE A  18       1.786  17.874  30.476  4.00  1.00            
ATOM    143  CG1 ILE A  18       3.012  17.480  29.634  4.00  1.00            
ATOM    144  CG2 ILE A  18       2.165  18.612  31.764  4.00  1.00            
ATOM    145  CD1 ILE A  18       2.663  16.942  28.249  4.00  1.00            
ATOM    146    C ILE A  18      -0.191  17.073  31.619  4.00  1.00            
ATOM    147    O ILE A  18      -1.289  17.168  31.073  4.00  1.00            
ATOM    148    N GLY A  19      -0.027  17.276  32.928  4.00  1.00            
ATOM    149   CA GLY A  19      -1.185  17.697  33.623  4.00  1.00            
ATOM    150    C GLY A  19      -0.882  19.027  34.228  4.00  1.00            
ATOM    151    O GLY A  19       0.246  19.289  34.642  4.00  1.00            
ATOM    152    N ILE A  20      -1.892  19.916  34.287  4.00  1.00            
ATOM    153   CA ILE A  20      -1.664  21.203  34.872  4.00  1.00            
ATOM    154   CB ILE A  20      -1.828  22.347  33.911  4.00  1.00            
ATOM    155  CG1 ILE A  20      -0.894  22.196  32.706  4.00  1.00            
ATOM    156  CG2 ILE A  20      -1.609  23.651  34.696  4.00  1.00            
ATOM    157  CD1 ILE A  20       0.587  22.116  33.072  4.00  1.00            
ATOM    158    C ILE A  20      -2.732  21.407  35.898  4.00  1.00            
ATOM    159    O ILE A  20      -3.890  21.063  35.669  4.00  1.00            
ATOM    160    N GLY A  21      -2.374  21.961  37.071  3.00  1.00            
ATOM    161   CA GLY A  21      -3.383  22.259  38.044  3.00  1.00            
ATOM    162    C GLY A  21      -3.450  21.155  39.047  3.00  1.00            
ATOM    163    O GLY A  21      -3.143  20.003  38.753  3.00  1.00            
ATOM    164    N THR A  22      -3.834  21.510  40.288  3.00  1.00            
ATOM    165   CA THR A  22      -4.062  20.526  41.302  3.00  1.00            
ATOM    166   CB THR A  22      -3.190  20.687  42.511  3.00  1.00            
ATOM    167  OG1 THR A  22      -1.821  20.606  42.144  3.00  1.00            
ATOM    168  CG2 THR A  22      -3.536  19.575  43.517  3.00  1.00            
ATOM    169    C THR A  22      -5.478  20.764  41.748  3.00  1.00            
ATOM    170    O THR A  22      -5.697  21.685  42.529  3.00  1.00            
ATOM    171    N PRO A  23      -6.479  20.011  41.368  3.00  1.00            
ATOM    172   CA PRO A  23      -6.346  18.835  40.559  3.00  1.00            
ATOM    173   CD PRO A  23      -7.685  19.971  42.181  3.00  1.00            
ATOM    174   CB PRO A  23      -7.706  18.141  40.591  3.00  1.00            
ATOM    175   CG PRO A  23      -8.306  18.587  41.935  3.00  1.00            
ATOM    176    C PRO A  23      -5.837  19.041  39.195  3.00  1.00            
ATOM    177    O PRO A  23      -6.031  20.108  38.613  3.00  1.00            
ATOM    178    N ALA A  24      -5.161  18.004  38.680  3.00  1.00            
ATOM    179   CA ALA A  24      -4.601  18.127  37.388  3.00  1.00            
ATOM    180   CB ALA A  24      -3.628  16.994  37.014  3.00  1.00            
ATOM    181    C ALA A  24      -5.690  18.136  36.380  3.00  1.00            
ATOM    182    O ALA A  24      -6.561  17.267  36.368  3.00  1.00            
ATOM    183    N GLN A  25      -5.667  19.152  35.503  4.00  1.00            
ATOM    184   CA GLN A  25      -6.568  19.130  34.405  4.00  1.00            
ATOM    185   CB GLN A  25      -7.348  20.432  34.150  4.00  1.00            
ATOM    186   CG GLN A  25      -8.459  20.618  35.189  4.00  1.00            
ATOM    187   CD GLN A  25      -9.353  21.776  34.772  4.00  1.00            
ATOM    188  OE1 GLN A  25      -9.030  22.536  33.861  4.00  1.00            
ATOM    189  NE2 GLN A  25     -10.520  21.911  35.457  4.00  1.00            
ATOM    190    C GLN A  25      -5.690  18.781  33.236  4.00  1.00            
ATOM    191    O GLN A  25      -4.712  19.470  32.951  4.00  1.00            
ATOM    192    N ASP A  26      -6.025  17.676  32.540  4.00  1.00            
ATOM    193   CA ASP A  26      -5.163  17.086  31.550  4.00  1.00            
ATOM    194   CB ASP A  26      -5.611  15.677  31.117  4.00  1.00            
ATOM    195   CG ASP A  26      -5.465  14.734  32.301  4.00  1.00            
ATOM    196  OD1 ASP A  26      -4.932  15.177  33.353  4.00  1.00            
ATOM    197  OD2 ASP A  26      -5.893  13.555  32.169  4.00  1.00            
ATOM    198    C ASP A  26      -5.045  17.885  30.294  4.00  1.00            
ATOM    199    O ASP A  26      -6.000  18.517  29.845  4.00  1.00            
ATOM    200    N PHE A  27      -3.824  17.877  29.706  4.00  1.00            
ATOM    201   CA PHE A  27      -3.639  18.468  28.416  4.00  1.00            
ATOM    202   CB PHE A  27      -3.278  19.972  28.448  4.00  1.00            
ATOM    203   CG PHE A  27      -1.931  20.167  29.037  4.00  1.00            
ATOM    204  CD1 PHE A  27      -1.660  19.772  30.321  4.00  1.00            
ATOM    205  CD2 PHE A  27      -0.951  20.801  28.316  4.00  1.00            
ATOM    206  CE1 PHE A  27      -0.410  19.960  30.859  4.00  1.00            
ATOM    207  CE2 PHE A  27       0.302  20.996  28.845  4.00  1.00            
ATOM    208   CZ PHE A  27       0.576  20.568  30.120  4.00  1.00            
ATOM    209    C PHE A  27      -2.627  17.656  27.651  4.00  1.00            
ATOM    210    O PHE A  27      -1.540  17.381  28.157  4.00  1.00            
ATOM    211    N THR A  28      -2.976  17.233  26.409  4.00  1.00            
ATOM    212   CA THR A  28      -2.069  16.451  25.599  4.00  1.00            
ATOM    213   CB THR A  28      -2.731  15.544  24.600  4.00  1.00            
ATOM    214  OG1 THR A  28      -1.769  14.664  24.038  4.00  1.00            
ATOM    215  CG2 THR A  28      -3.382  16.395  23.498  4.00  1.00            
ATOM    216    C THR A  28      -1.232  17.435  24.864  4.00  1.00            
ATOM    217    O THR A  28      -1.734  18.426  24.338  4.00  1.00            
ATOM    218    N VAL A  29       0.091  17.196  24.822  4.00  1.00            
ATOM    219   CA VAL A  29       0.914  18.175  24.194  4.00  1.00            
ATOM    220   CB VAL A  29       1.630  19.021  25.190  4.00  1.00            
ATOM    221  CG1 VAL A  29       2.496  20.036  24.450  4.00  1.00            
ATOM    222  CG2 VAL A  29       0.572  19.676  26.076  4.00  1.00            
ATOM    223    C VAL A  29       1.920  17.469  23.330  4.00  1.00            
ATOM    224    O VAL A  29       2.197  16.286  23.518  4.00  1.00            
ATOM    225    N ILE A  30       2.474  18.194  22.333  4.00  1.00            
ATOM    226   CA ILE A  30       3.459  17.655  21.438  4.00  1.00            
ATOM    227   CB ILE A  30       3.271  18.080  20.008  4.00  1.00            
ATOM    228  CG1 ILE A  30       4.346  17.432  19.119  4.00  1.00            
ATOM    229  CG2 ILE A  30       3.250  19.617  19.948  4.00  1.00            
ATOM    230  CD1 ILE A  30       4.102  17.638  17.624  4.00  1.00            
ATOM    231    C ILE A  30       4.802  18.166  21.865  4.00  1.00            
ATOM    232    O ILE A  30       4.989  19.368  22.052  4.00  1.00            
ATOM    233    N PHE A  31       5.779  17.258  22.078  4.00  1.00            
ATOM    234   CA PHE A  31       7.092  17.757  22.366  4.00  1.00            
ATOM    235   CB PHE A  31       8.134  16.680  22.718  4.00  1.00            
ATOM    236   CG PHE A  31       7.790  16.111  24.050  4.00  1.00            
ATOM    237  CD1 PHE A  31       8.270  16.696  25.198  4.00  1.00            
ATOM    238  CD2 PHE A  31       6.987  15.000  24.154  4.00  1.00            
ATOM    239  CE1 PHE A  31       7.958  16.183  26.434  4.00  1.00            
ATOM    240  CE2 PHE A  31       6.671  14.482  25.388  4.00  1.00            
ATOM    241   CZ PHE A  31       7.158  15.070  26.531  4.00  1.00            
ATOM    242    C PHE A  31       7.521  18.369  21.055  4.00  1.00            
ATOM    243    O PHE A  31       7.430  17.716  20.016  4.00  1.00            
ATOM    244    N ASP A  32       7.986  19.640  21.047  4.00  1.00            
ATOM    245   CA ASP A  32       8.304  20.278  19.791  4.00  1.00            
ATOM    246   CB ASP A  32       7.157  21.208  19.340  4.00  1.00            
ATOM    247   CG ASP A  32       7.353  21.663  17.902  4.00  1.00            
ATOM    248  OD1 ASP A  32       8.478  22.112  17.565  4.00  1.00            
ATOM    249  OD2 ASP A  32       6.372  21.565  17.118  4.00  1.00            
ATOM    250    C ASP A  32       9.544  21.110  19.964  4.00  1.00            
ATOM    251    O ASP A  32       9.556  22.065  20.738  4.00  1.00            
ATOM    252    N THR A  33      10.623  20.759  19.233  3.00  1.00            
ATOM    253   CA THR A  33      11.903  21.422  19.278  3.00  1.00            
ATOM    254   CB THR A  33      12.931  20.723  18.440  3.00  1.00            
ATOM    255  OG1 THR A  33      13.091  19.379  18.871  3.00  1.00            
ATOM    256  CG2 THR A  33      14.261  21.484  18.563  3.00  1.00            
ATOM    257    C THR A  33      11.781  22.800  18.718  3.00  1.00            
ATOM    258    O THR A  33      12.406  23.739  19.206  3.00  1.00            
ATOM    259    N GLY A  34      10.952  22.952  17.673  3.00  1.00            
ATOM    260   CA GLY A  34      10.879  24.170  16.925  3.00  1.00            
ATOM    261    C GLY A  34      10.476  25.354  17.749  3.00  1.00            
ATOM    262    O GLY A  34      11.079  26.419  17.621  3.00  1.00            
ATOM    263    N SER A  35       9.463  25.223  18.625  1.00  1.00            
ATOM    264   CA SER A  35       9.000  26.406  19.297  1.00  1.00            
ATOM    265   CB SER A  35       7.479  26.600  19.199  1.00  1.00            
ATOM    266   OG SER A  35       6.817  25.562  19.908  1.00  1.00            
ATOM    267    C SER A  35       9.316  26.319  20.734  1.00  1.00            
ATOM    268    O SER A  35       9.633  25.250  21.248  1.00  1.00            
ATOM    269    N SER A  36       9.304  27.482  21.406  1.00  1.00            
ATOM    270   CA SER A  36       9.445  27.434  22.820  1.00  1.00            
ATOM    271   CB SER A  36      10.806  27.863  23.376  1.00  1.00            
ATOM    272   OG SER A  36      11.762  26.847  23.131  1.00  1.00            
ATOM    273    C SER A  36       8.417  28.342  23.426  1.00  1.00            
ATOM    274    O SER A  36       8.362  29.535  23.133  1.00  1.00            
ATOM    275    N ASN A  37       7.560  27.758  24.285  1.00  1.00            
ATOM    276   CA ASN A  37       6.505  28.407  25.017  1.00  1.00            
ATOM    277   CB ASN A  37       5.750  29.472  24.205  1.00  1.00            
ATOM    278   CG ASN A  37       4.938  30.320  25.174  1.00  1.00            
ATOM    279  OD1 ASN A  37       5.201  30.337  26.375  1.00  1.00            
ATOM    280  ND2 ASN A  37       3.919  31.042  24.637  1.00  1.00            
ATOM    281    C ASN A  37       5.578  27.263  25.256  1.00  1.00            
ATOM    282    O ASN A  37       5.508  26.361  24.423  1.00  1.00            
ATOM    283    N LEU A  38       4.849  27.217  26.383  4.00  1.00            
ATOM    284   CA LEU A  38       4.034  26.044  26.480  4.00  1.00            
ATOM    285   CB LEU A  38       4.371  25.137  27.669  4.00  1.00            
ATOM    286   CG LEU A  38       5.815  24.617  27.592  4.00  1.00            
ATOM    287  CD1 LEU A  38       6.822  25.736  27.909  4.00  1.00            
ATOM    288  CD2 LEU A  38       6.010  23.347  28.427  4.00  1.00            
ATOM    289    C LEU A  38       2.625  26.444  26.592  4.00  1.00            
ATOM    290    O LEU A  38       2.319  27.208  27.505  4.00  1.00            
ATOM    291    N TRP A  39       1.767  25.989  25.629  4.00  1.00            
ATOM    292   CA TRP A  39       0.363  26.111  25.881  4.00  1.00            
ATOM    293   CB TRP A  39      -0.215  27.329  26.599  4.00  1.00            
ATOM    294   CG TRP A  39      -0.706  26.915  27.990  4.00  1.00            
ATOM    295  CD2 TRP A  39      -0.119  25.876  28.805  4.00  1.00            
ATOM    296  CD1 TRP A  39      -1.862  27.266  28.626  4.00  1.00            
ATOM    297  NE1 TRP A  39      -2.004  26.563  29.797  4.00  1.00            
ATOM    298  CE2 TRP A  39      -0.948  25.690  29.911  4.00  1.00            
ATOM    299  CE3 TRP A  39       0.994  25.104  28.633  4.00  1.00            
ATOM    300  CZ2 TRP A  39      -0.668  24.744  30.857  4.00  1.00            
ATOM    301  CZ3 TRP A  39       1.296  24.177  29.604  4.00  1.00            
ATOM    302  CH2 TRP A  39       0.479  24.001  30.700  4.00  1.00            
ATOM    303    C TRP A  39      -0.662  25.372  25.143  4.00  1.00            
ATOM    304    O TRP A  39      -0.514  24.843  24.042  4.00  1.00            
ATOM    305    N VAL A  40      -1.768  25.367  25.906  4.00  1.00            
ATOM    306   CA VAL A  40      -2.952  24.605  25.829  4.00  1.00            
ATOM    307   CB VAL A  40      -3.107  23.827  27.115  4.00  1.00            
ATOM    308  CG1 VAL A  40      -3.551  24.821  28.208  4.00  1.00            
ATOM    309  CG2 VAL A  40      -4.018  22.599  26.958  4.00  1.00            
ATOM    310    C VAL A  40      -4.147  25.516  25.739  4.00  1.00            
ATOM    311    O VAL A  40      -4.048  26.739  25.872  4.00  1.00            
ATOM    312    N PRO A  41      -5.283  24.912  25.464  1.00  1.00            
ATOM    313   CA PRO A  41      -6.507  25.660  25.344  1.00  1.00            
ATOM    314   CD PRO A  41      -5.285  23.809  24.510  1.00  1.00            
ATOM    315   CB PRO A  41      -7.490  24.782  24.565  1.00  1.00            
ATOM    316   CG PRO A  41      -6.770  23.437  24.389  1.00  1.00            
ATOM    317    C PRO A  41      -7.064  26.151  26.664  1.00  1.00            
ATOM    318    O PRO A  41      -6.636  25.669  27.712  1.00  1.00            
ATOM    319    N SER A  42      -8.008  27.135  26.628  4.00  1.00            
ATOM    320   CA SER A  42      -8.538  27.713  27.840  4.00  1.00            
ATOM    321   CB SER A  42      -7.953  29.097  28.166  4.00  1.00            
ATOM    322   OG SER A  42      -8.317  30.033  27.163  4.00  1.00            
ATOM    323    C SER A  42     -10.010  27.871  27.771  4.00  1.00            
ATOM    324    O SER A  42     -10.635  27.556  26.765  4.00  1.00            
ATOM    325    N VAL A  43     -10.586  28.332  28.900  3.00  1.00            
ATOM    326   CA VAL A  43     -11.989  28.561  29.076  3.00  1.00            
ATOM    327   CB VAL A  43     -12.351  28.971  30.472  3.00  1.00            
ATOM    328  CG1 VAL A  43     -13.837  29.367  30.485  3.00  1.00            
ATOM    329  CG2 VAL A  43     -12.002  27.825  31.436  3.00  1.00            
ATOM    330    C VAL A  43     -12.449  29.684  28.196  3.00  1.00            
ATOM    331    O VAL A  43     -13.540  29.609  27.636  3.00  1.00            
ATOM    332    N TYR A  44     -11.635  30.754  28.044  3.00  1.00            
ATOM    333   CA TYR A  44     -12.085  31.882  27.273  3.00  1.00            
ATOM    334   CB TYR A  44     -11.083  33.043  27.127  3.00  1.00            
ATOM    335   CG TYR A  44     -11.737  34.043  26.223  3.00  1.00            
ATOM    336  CD1 TYR A  44     -12.746  34.861  26.679  3.00  1.00            
ATOM    337  CD2 TYR A  44     -11.336  34.167  24.912  3.00  1.00            
ATOM    338  CE1 TYR A  44     -13.346  35.777  25.844  3.00  1.00            
ATOM    339  CE2 TYR A  44     -11.932  35.080  24.072  3.00  1.00            
ATOM    340   CZ TYR A  44     -12.940  35.890  24.537  3.00  1.00            
ATOM    341   OH TYR A  44     -13.553  36.827  23.677  3.00  1.00            
ATOM    342    C TYR A  44     -12.382  31.377  25.900  3.00  1.00            
ATOM    343    O TYR A  44     -13.387  31.780  25.314  3.00  1.00            
ATOM    344    N CYS A  45     -11.507  30.468  25.407  1.00  1.00            
ATOM    345   CA CYS A  45     -11.516  29.771  24.143  1.00  1.00            
ATOM    346   CB CYS A  45     -11.638  28.231  24.301  1.00  1.00            
ATOM    347   SG CYS A  45     -13.066  27.629  25.282  1.00  1.00            
ATOM    348    C CYS A  45     -12.607  30.256  23.217  1.00  1.00            
ATOM    349    O CYS A  45     -12.449  31.274  22.545  1.00  1.00            
ATOM    350    N SER A  46     -13.739  29.522  23.172  1.00  1.00            
ATOM    351   CA SER A  46     -14.914  29.745  22.376  1.00  1.00            
ATOM    352   CB SER A  46     -15.572  31.127  22.565  1.00  1.00            
ATOM    353   OG SER A  46     -14.796  32.149  21.960  1.00  1.00            
ATOM    354    C SER A  46     -14.571  29.565  20.937  1.00  1.00            
ATOM    355    O SER A  46     -15.328  29.962  20.053  1.00  1.00            
ATOM    356    N SER A  47     -13.417  28.929  20.663  1.00  1.00            
ATOM    357   CA SER A  47     -13.045  28.667  19.305  1.00  1.00            
ATOM    358   CB SER A  47     -11.526  28.550  19.096  1.00  1.00            
ATOM    359   OG SER A  47     -10.893  29.775  19.434  1.00  1.00            
ATOM    360    C SER A  47     -13.649  27.349  18.945  1.00  1.00            
ATOM    361    O SER A  47     -14.115  26.609  19.807  1.00  1.00            
ATOM    362    N LEU A  48     -13.685  27.025  17.642  2.00  1.00            
ATOM    363   CA LEU A  48     -14.247  25.773  17.231  2.00  1.00            
ATOM    364   CB LEU A  48     -14.311  25.615  15.704  2.00  1.00            
ATOM    365   CG LEU A  48     -15.228  26.641  15.013  2.00  1.00            
ATOM    366  CD1 LEU A  48     -15.257  26.421  13.493  2.00  1.00            
ATOM    367  CD2 LEU A  48     -16.629  26.655  15.645  2.00  1.00            
ATOM    368    C LEU A  48     -13.380  24.671  17.740  2.00  1.00            
ATOM    369    O LEU A  48     -13.863  23.652  18.234  2.00  1.00            
ATOM    370    N ALA A  49     -12.056  24.870  17.647  2.00  1.00            
ATOM    371   CA ALA A  49     -11.118  23.861  18.024  2.00  1.00            
ATOM    372   CB ALA A  49      -9.655  24.294  17.831  2.00  1.00            
ATOM    373    C ALA A  49     -11.300  23.564  19.478  2.00  1.00            
ATOM    374    O ALA A  49     -11.181  22.419  19.911  2.00  1.00            
ATOM    375    N CYS A  50     -11.625  24.600  20.269  2.00  1.00            
ATOM    376   CA CYS A  50     -11.685  24.453  21.692  2.00  1.00            
ATOM    377   CB CYS A  50     -12.034  25.742  22.461  2.00  1.00            
ATOM    378   SG CYS A  50     -13.825  26.026  22.590  2.00  1.00            
ATOM    379    C CYS A  50     -12.722  23.464  22.074  2.00  1.00            
ATOM    380    O CYS A  50     -12.589  22.800  23.101  2.00  1.00            
ATOM    381    N SER A  51     -13.779  23.352  21.253  2.00  1.00            
ATOM    382   CA SER A  51     -14.897  22.522  21.579  2.00  1.00            
ATOM    383   CB SER A  51     -15.862  22.352  20.394  2.00  1.00            
ATOM    384   OG SER A  51     -16.909  21.455  20.736  2.00  1.00            
ATOM    385    C SER A  51     -14.436  21.151  21.960  2.00  1.00            
ATOM    386    O SER A  51     -14.647  20.712  23.089  2.00  1.00            
ATOM    387    N ASP A  52     -13.776  20.443  21.032  2.00  1.00            
ATOM    388   CA ASP A  52     -13.424  19.086  21.312  2.00  1.00            
ATOM    389   CB ASP A  52     -12.972  18.312  20.058  2.00  1.00            
ATOM    390   CG ASP A  52     -13.037  16.810  20.342  2.00  1.00            
ATOM    391  OD1 ASP A  52     -12.567  16.367  21.425  2.00  1.00            
ATOM    392  OD2 ASP A  52     -13.575  16.081  19.466  2.00  1.00            
ATOM    393    C ASP A  52     -12.343  18.934  22.350  2.00  1.00            
ATOM    394    O ASP A  52     -12.474  18.119  23.263  2.00  1.00            
ATOM    395    N HIS A  53     -11.252  19.720  22.263  1.00  1.00            
ATOM    396   CA HIS A  53     -10.110  19.477  23.110  1.00  1.00            
ATOM    397  ND1 HIS A  53      -7.889  18.216  21.304  1.00  1.00            
ATOM    398   CG HIS A  53      -8.274  19.535  21.394  1.00  1.00            
ATOM    399   CB HIS A  53      -8.812  20.155  22.645  1.00  1.00            
ATOM    400  NE2 HIS A  53      -7.530  19.121  19.306  1.00  1.00            
ATOM    401  CD2 HIS A  53      -8.048  20.074  20.166  1.00  1.00            
ATOM    402  CE1 HIS A  53      -7.454  18.022  20.035  1.00  1.00            
ATOM    403    C HIS A  53     -10.358  19.893  24.516  1.00  1.00            
ATOM    404    O HIS A  53     -11.292  20.633  24.818  1.00  1.00            
ATOM    405    N ASN A  54      -9.503  19.375  25.420  1.00  1.00            
ATOM    406   CA ASN A  54      -9.591  19.681  26.813  1.00  1.00            
ATOM    407   CB ASN A  54      -8.587  18.924  27.703  1.00  1.00            
ATOM    408   CG ASN A  54      -9.020  17.471  27.826  1.00  1.00            
ATOM    409  OD1 ASN A  54      -9.539  16.881  26.880  1.00  1.00            
ATOM    410  ND2 ASN A  54      -8.805  16.878  29.031  1.00  1.00            
ATOM    411    C ASN A  54      -9.295  21.118  26.975  1.00  1.00            
ATOM    412    O ASN A  54      -8.574  21.719  26.180  1.00  1.00            
ATOM    413    N GLN A  55      -9.892  21.710  28.018  1.00  1.00            
ATOM    414   CA GLN A  55      -9.638  23.084  28.269  1.00  1.00            
ATOM    415   CB GLN A  55     -10.874  24.003  28.189  1.00  1.00            
ATOM    416   CG GLN A  55     -11.620  23.996  26.854  1.00  1.00            
ATOM    417   CD GLN A  55     -12.838  23.095  27.013  1.00  1.00            
ATOM    418  OE1 GLN A  55     -13.560  23.174  28.006  1.00  1.00            
ATOM    419  NE2 GLN A  55     -13.076  22.210  26.009  1.00  1.00            
ATOM    420    C GLN A  55      -9.195  23.186  29.684  1.00  1.00            
ATOM    421    O GLN A  55      -9.279  22.228  30.450  1.00  1.00            
ATOM    422    N PHE A  56      -8.696  24.376  30.056  4.00  1.00            
ATOM    423   CA PHE A  56      -8.232  24.590  31.390  4.00  1.00            
ATOM    424   CB PHE A  56      -6.782  25.114  31.399  4.00  1.00            
ATOM    425   CG PHE A  56      -6.340  25.466  32.780  4.00  1.00            
ATOM    426  CD1 PHE A  56      -5.890  24.502  33.652  4.00  1.00            
ATOM    427  CD2 PHE A  56      -6.356  26.779  33.191  4.00  1.00            
ATOM    428  CE1 PHE A  56      -5.478  24.844  34.920  4.00  1.00            
ATOM    429  CE2 PHE A  56      -5.945  27.128  34.456  4.00  1.00            
ATOM    430   CZ PHE A  56      -5.506  26.158  35.324  4.00  1.00            
ATOM    431    C PHE A  56      -9.110  25.627  32.025  4.00  1.00            
ATOM    432    O PHE A  56      -9.357  26.682  31.444  4.00  1.00            
ATOM    433    N ASN A  57      -9.617  25.331  33.240  1.00  1.00            
ATOM    434   CA ASN A  57     -10.443  26.258  33.960  1.00  1.00            
ATOM    435   CB ASN A  57     -11.654  25.579  34.618  1.00  1.00            
ATOM    436   CG ASN A  57     -12.425  24.843  33.534  1.00  1.00            
ATOM    437  OD1 ASN A  57     -12.184  25.032  32.344  1.00  1.00            
ATOM    438  ND2 ASN A  57     -13.375  23.967  33.961  1.00  1.00            
ATOM    439    C ASN A  57      -9.583  26.741  35.100  1.00  1.00            
ATOM    440    O ASN A  57      -9.302  25.975  36.025  1.00  1.00            
ATOM    441    N PRO A  58      -9.114  27.962  35.061  2.00  1.00            
ATOM    442   CA PRO A  58      -8.269  28.486  36.114  2.00  1.00            
ATOM    443   CD PRO A  58      -8.849  28.615  33.790  2.00  1.00            
ATOM    444   CB PRO A  58      -7.533  29.686  35.513  2.00  1.00            
ATOM    445   CG PRO A  58      -8.261  29.977  34.189  2.00  1.00            
ATOM    446    C PRO A  58      -9.005  28.804  37.360  2.00  1.00            
ATOM    447    O PRO A  58      -8.357  29.044  38.378  2.00  1.00            
ATOM    448    N ASP A  59     -10.343  28.838  37.299  2.00  1.00            
ATOM    449   CA ASP A  59     -11.061  29.080  38.503  2.00  1.00            
ATOM    450   CB ASP A  59     -12.585  29.009  38.301  2.00  1.00            
ATOM    451   CG ASP A  59     -13.282  29.369  39.606  2.00  1.00            
ATOM    452  OD1 ASP A  59     -12.575  29.744  40.579  2.00  1.00            
ATOM    453  OD2 ASP A  59     -14.538  29.267  39.647  2.00  1.00            
ATOM    454    C ASP A  59     -10.653  27.934  39.368  2.00  1.00            
ATOM    455    O ASP A  59     -10.505  28.067  40.582  2.00  1.00            
ATOM    456    N ASP A  60     -10.437  26.770  38.723  2.00  1.00            
ATOM    457   CA ASP A  60     -10.015  25.577  39.395  2.00  1.00            
ATOM    458   CB ASP A  60     -10.568  24.296  38.741  2.00  1.00            
ATOM    459   CG ASP A  60     -10.277  23.082  39.619  2.00  1.00            
ATOM    460  OD1 ASP A  60      -9.459  23.199  40.570  2.00  1.00            
ATOM    461  OD2 ASP A  60     -10.881  22.011  39.345  2.00  1.00            
ATOM    462    C ASP A  60      -8.535  25.504  39.337  2.00  1.00            
ATOM    463    O ASP A  60      -7.936  25.658  38.276  2.00  1.00            
ATOM    464    N SER A  61      -7.892  25.291  40.498  1.00  1.00            
ATOM    465   CA SER A  61      -6.476  25.203  40.412  1.00  1.00            
ATOM    466   CB SER A  61      -5.833  26.492  39.880  1.00  1.00            
ATOM    467   OG SER A  61      -4.427  26.329  39.795  1.00  1.00            
ATOM    468    C SER A  61      -5.917  24.965  41.766  1.00  1.00            
ATOM    469    O SER A  61      -5.107  24.065  41.967  1.00  1.00            
ATOM    470    N SER A  62      -6.291  25.829  42.726  1.00  1.00            
ATOM    471   CA SER A  62      -5.782  25.796  44.066  1.00  1.00            
ATOM    472   CB SER A  62      -5.681  24.373  44.642  1.00  1.00            
ATOM    473   OG SER A  62      -5.172  24.421  45.967  1.00  1.00            
ATOM    474    C SER A  62      -4.396  26.377  44.022  1.00  1.00            
ATOM    475    O SER A  62      -3.887  26.848  45.039  1.00  1.00            
ATOM    476    N THR A  63      -3.756  26.386  42.830  1.00  1.00            
ATOM    477   CA THR A  63      -2.486  27.021  42.659  1.00  1.00            
ATOM    478   CB THR A  63      -1.310  26.108  42.876  1.00  1.00            
ATOM    479  OG1 THR A  63      -1.355  25.001  41.987  1.00  1.00            
ATOM    480  CG2 THR A  63      -1.328  25.628  44.337  1.00  1.00            
ATOM    481    C THR A  63      -2.419  27.567  41.270  1.00  1.00            
ATOM    482    O THR A  63      -1.821  26.958  40.384  1.00  1.00            
ATOM    483    N PHE A  64      -3.039  28.738  41.020  1.00  1.00            
ATOM    484   CA PHE A  64      -2.882  29.280  39.703  1.00  1.00            
ATOM    485   CB PHE A  64      -4.056  29.012  38.743  1.00  1.00            
ATOM    486   CG PHE A  64      -5.159  29.968  39.024  1.00  1.00            
ATOM    487  CD1 PHE A  64      -5.982  29.816  40.115  1.00  1.00            
ATOM    488  CD2 PHE A  64      -5.346  31.045  38.188  1.00  1.00            
ATOM    489  CE1 PHE A  64      -6.990  30.721  40.352  1.00  1.00            
ATOM    490  CE2 PHE A  64      -6.353  31.951  38.418  1.00  1.00            
ATOM    491   CZ PHE A  64      -7.179  31.786  39.503  1.00  1.00            
ATOM    492    C PHE A  64      -2.767  30.745  39.882  1.00  1.00            
ATOM    493    O PHE A  64      -3.445  31.336  40.722  1.00  1.00            
ATOM    494    N GLU A  65      -1.871  31.369  39.103  4.00  1.00            
ATOM    495   CA GLU A  65      -1.737  32.779  39.226  4.00  1.00            
ATOM    496   CB GLU A  65      -0.358  33.235  39.732  4.00  1.00            
ATOM    497   CG GLU A  65      -0.122  32.899  41.207  4.00  1.00            
ATOM    498   CD GLU A  65       1.263  33.391  41.608  4.00  1.00            
ATOM    499  OE1 GLU A  65       1.452  34.631  41.706  4.00  1.00            
ATOM    500  OE2 GLU A  65       2.152  32.524  41.822  4.00  1.00            
ATOM    501    C GLU A  65      -1.947  33.357  37.868  4.00  1.00            
ATOM    502    O GLU A  65      -1.476  32.814  36.869  4.00  1.00            
ATOM    503    N ALA A  66      -2.689  34.477  37.798  4.00  1.00            
ATOM    504   CA ALA A  66      -2.922  35.096  36.529  4.00  1.00            
ATOM    505   CB ALA A  66      -4.393  35.474  36.286  4.00  1.00            
ATOM    506    C ALA A  66      -2.144  36.358  36.528  4.00  1.00            
ATOM    507    O ALA A  66      -2.160  37.121  37.493  4.00  1.00            
ATOM    508    N THR A  67      -1.408  36.593  35.434  4.00  1.00            
ATOM    509   CA THR A  67      -0.681  37.812  35.333  4.00  1.00            
ATOM    510   CB THR A  67       0.807  37.633  35.266  4.00  1.00            
ATOM    511  OG1 THR A  67       1.275  36.969  36.431  4.00  1.00            
ATOM    512  CG2 THR A  67       1.461  39.019  35.144  4.00  1.00            
ATOM    513    C THR A  67      -1.110  38.410  34.044  4.00  1.00            
ATOM    514    O THR A  67      -1.488  37.695  33.117  4.00  1.00            
ATOM    515    N SER A  68      -1.087  39.749  33.950  4.00  1.00            
ATOM    516   CA SER A  68      -1.504  40.329  32.714  4.00  1.00            
ATOM    517   CB SER A  68      -1.929  41.801  32.849  4.00  1.00            
ATOM    518   OG SER A  68      -2.331  42.311  31.588  4.00  1.00            
ATOM    519    C SER A  68      -0.330  40.274  31.807  4.00  1.00            
ATOM    520    O SER A  68       0.705  40.883  32.064  4.00  1.00            
ATOM    521    N GLN A  69      -0.469  39.499  30.720  4.00  1.00            
ATOM    522   CA GLN A  69       0.577  39.397  29.757  4.00  1.00            
ATOM    523   CB GLN A  69       1.636  38.348  30.124  4.00  1.00            
ATOM    524   CG GLN A  69       2.971  38.589  29.424  4.00  1.00            
ATOM    525   CD GLN A  69       3.584  39.811  30.096  4.00  1.00            
ATOM    526  OE1 GLN A  69       3.013  40.364  31.034  4.00  1.00            
ATOM    527  NE2 GLN A  69       4.776  40.246  29.607  4.00  1.00            
ATOM    528    C GLN A  69      -0.125  38.937  28.519  4.00  1.00            
ATOM    529    O GLN A  69      -1.176  38.305  28.611  4.00  1.00            
ATOM    530    N GLU A  70       0.396  39.258  27.319  4.00  1.00            
ATOM    531   CA GLU A  70      -0.311  38.778  26.169  4.00  1.00            
ATOM    532   CB GLU A  70      -0.945  39.869  25.287  4.00  1.00            
ATOM    533   CG GLU A  70      -1.923  39.294  24.258  4.00  1.00            
ATOM    534   CD GLU A  70      -2.518  40.442  23.458  4.00  1.00            
ATOM    535  OE1 GLU A  70      -1.736  41.157  22.776  4.00  1.00            
ATOM    536  OE2 GLU A  70      -3.765  40.619  23.516  4.00  1.00            
ATOM    537    C GLU A  70       0.636  37.986  25.319  4.00  1.00            
ATOM    538    O GLU A  70       1.834  38.265  25.289  4.00  1.00            
ATOM    539    N LEU A  71       0.112  36.955  24.620  4.00  1.00            
ATOM    540   CA LEU A  71       0.933  36.114  23.792  4.00  1.00            
ATOM    541   CB LEU A  71       0.855  34.628  24.179  4.00  1.00            
ATOM    542   CG LEU A  71       1.733  33.721  23.299  4.00  1.00            
ATOM    543  CD1 LEU A  71       3.224  34.037  23.488  4.00  1.00            
ATOM    544  CD2 LEU A  71       1.400  32.237  23.520  4.00  1.00            
ATOM    545    C LEU A  71       0.462  36.215  22.381  4.00  1.00            
ATOM    546    O LEU A  71      -0.738  36.214  22.105  4.00  1.00            
ATOM    547    N SER A  72       1.426  36.334  21.452  4.00  1.00            
ATOM    548   CA SER A  72       1.144  36.345  20.050  4.00  1.00            
ATOM    549   CB SER A  72       1.565  37.662  19.370  4.00  1.00            
ATOM    550   OG SER A  72       1.268  37.626  17.982  4.00  1.00            
ATOM    551    C SER A  72       2.006  35.266  19.503  4.00  1.00            
ATOM    552    O SER A  72       3.214  35.249  19.739  4.00  1.00            
ATOM    553    N ILE A  73       1.410  34.318  18.761  4.00  1.00            
ATOM    554   CA ILE A  73       2.226  33.245  18.294  4.00  1.00            
ATOM    555   CB ILE A  73       1.924  31.946  18.986  4.00  1.00            
ATOM    556  CG1 ILE A  73       2.208  32.069  20.493  4.00  1.00            
ATOM    557  CG2 ILE A  73       2.725  30.834  18.290  4.00  1.00            
ATOM    558  CD1 ILE A  73       3.658  32.432  20.816  4.00  1.00            
ATOM    559    C ILE A  73       1.988  33.055  16.861  4.00  1.00            
ATOM    560    O ILE A  73       0.870  33.181  16.362  4.00  1.00            
ATOM    561    N THR A  74       3.087  32.774  16.162  4.00  1.00            
ATOM    562   CA THR A  74       2.955  32.473  14.791  4.00  1.00            
ATOM    563   CB THR A  74       3.709  33.398  13.886  4.00  1.00            
ATOM    564  OG1 THR A  74       3.273  34.735  14.078  4.00  1.00            
ATOM    565  CG2 THR A  74       3.456  32.964  12.433  4.00  1.00            
ATOM    566    C THR A  74       3.552  31.140  14.637  4.00  1.00            
ATOM    567    O THR A  74       4.581  30.819  15.228  4.00  1.00            
ATOM    568    N TYR A  75       2.878  30.317  13.842  4.00  1.00            
ATOM    569   CA TYR A  75       3.409  29.036  13.574  4.00  1.00            
ATOM    570   CB TYR A  75       2.491  27.866  13.974  4.00  1.00            
ATOM    571   CG TYR A  75       2.296  27.830  15.453  4.00  1.00            
ATOM    572  CD1 TYR A  75       3.265  27.304  16.275  4.00  1.00            
ATOM    573  CD2 TYR A  75       1.129  28.298  16.014  4.00  1.00            
ATOM    574  CE1 TYR A  75       3.080  27.261  17.637  4.00  1.00            
ATOM    575  CE2 TYR A  75       0.938  28.258  17.375  4.00  1.00            
ATOM    576   CZ TYR A  75       1.915  27.737  18.189  4.00  1.00            
ATOM    577   OH TYR A  75       1.723  27.692  19.587  4.00  1.00            
ATOM    578    C TYR A  75       3.424  29.019  12.107  4.00  1.00            
ATOM    579    O TYR A  75       2.884  29.925  11.472  4.00  1.00            
ATOM    580    N GLY A  76       4.097  28.022  11.527  3.00  1.00            
ATOM    581   CA GLY A  76       4.005  27.962  10.115  3.00  1.00            
ATOM    582    C GLY A  76       2.549  27.749   9.854  3.00  1.00            
ATOM    583    O GLY A  76       1.982  28.307   8.917  3.00  1.00            
ATOM    584    N THR A  77       1.910  26.924  10.708  3.00  1.00            
ATOM    585   CA THR A  77       0.527  26.595  10.535  3.00  1.00            
ATOM    586   CB THR A  77       0.043  25.484  11.418  3.00  1.00            
ATOM    587  OG1 THR A  77       0.752  24.291  11.126  3.00  1.00            
ATOM    588  CG2 THR A  77      -1.457  25.273  11.156  3.00  1.00            
ATOM    589    C THR A  77      -0.406  27.735  10.720  3.00  1.00            
ATOM    590    O THR A  77      -1.260  27.969   9.867  3.00  1.00            
ATOM    591    N GLY A  78      -0.277  28.503  11.810  4.00  1.00            
ATOM    592   CA GLY A  78      -1.318  29.468  11.957  4.00  1.00            
ATOM    593    C GLY A  78      -0.996  30.377  13.079  4.00  1.00            
ATOM    594    O GLY A  78       0.165  30.687  13.343  4.00  1.00            
ATOM    595    N SER A  79      -2.054  30.851  13.758  4.00  1.00            
ATOM    596   CA SER A  79      -1.823  31.775  14.816  4.00  1.00            
ATOM    597   CB SER A  79      -2.290  33.201  14.489  4.00  1.00            
ATOM    598   OG SER A  79      -3.695  33.218  14.287  4.00  1.00            
ATOM    599    C SER A  79      -2.559  31.344  16.034  4.00  1.00            
ATOM    600    O SER A  79      -3.535  30.600  15.966  4.00  1.00            
ATOM    601    N MET A  80      -2.057  31.795  17.198  4.00  1.00            
ATOM    602   CA MET A  80      -2.710  31.519  18.437  4.00  1.00            
ATOM    603   CB MET A  80      -2.063  30.387  19.249  4.00  1.00            
ATOM    604   CG MET A  80      -2.223  29.014  18.594  4.00  1.00            
ATOM    605   SD MET A  80      -1.472  27.644  19.522  4.00  1.00            
ATOM    606   CE MET A  80      -2.662  27.718  20.892  4.00  1.00            
ATOM    607    C MET A  80      -2.644  32.771  19.262  4.00  1.00            
ATOM    608    O MET A  80      -1.633  33.473  19.258  4.00  1.00            
ATOM    609    N THR A  81      -3.740  33.098  19.984  4.00  1.00            
ATOM    610   CA THR A  81      -3.758  34.264  20.828  4.00  1.00            
ATOM    611   CB THR A  81      -4.836  35.253  20.474  4.00  1.00            
ATOM    612  OG1 THR A  81      -4.742  36.405  21.299  4.00  1.00            
ATOM    613  CG2 THR A  81      -6.206  34.583  20.638  4.00  1.00            
ATOM    614    C THR A  81      -3.963  33.787  22.221  4.00  1.00            
ATOM    615    O THR A  81      -4.689  32.818  22.444  4.00  1.00            
ATOM    616    N GLY A  82      -3.316  34.440  23.209  4.00  1.00            
ATOM    617   CA GLY A  82      -3.481  33.886  24.518  4.00  1.00            
ATOM    618    C GLY A  82      -3.116  34.832  25.592  4.00  1.00            
ATOM    619    O GLY A  82      -2.518  35.884  25.371  4.00  1.00            
ATOM    620    N ILE A  83      -3.507  34.428  26.812  4.00  1.00            
ATOM    621   CA ILE A  83      -3.202  35.150  27.998  4.00  1.00            
ATOM    622   CB ILE A  83      -4.418  35.590  28.763  4.00  1.00            
ATOM    623  CG1 ILE A  83      -4.044  36.658  29.804  4.00  1.00            
ATOM    624  CG2 ILE A  83      -5.098  34.345  29.352  4.00  1.00            
ATOM    625  CD1 ILE A  83      -5.253  37.395  30.379  4.00  1.00            
ATOM    626    C ILE A  83      -2.404  34.192  28.852  4.00  1.00            
ATOM    627    O ILE A  83      -2.737  33.011  28.943  4.00  1.00            
ATOM    628    N LEU A  84      -1.309  34.675  29.480  4.00  1.00            
ATOM    629   CA LEU A  84      -0.380  33.861  30.235  4.00  1.00            
ATOM    630   CB LEU A  84       0.997  34.530  30.380  4.00  1.00            
ATOM    631   CG LEU A  84       1.749  34.713  29.049  4.00  1.00            
ATOM    632  CD1 LEU A  84       3.072  35.464  29.256  4.00  1.00            
ATOM    633  CD2 LEU A  84       1.956  33.363  28.342  4.00  1.00            
ATOM    634    C LEU A  84      -0.880  33.623  31.632  4.00  1.00            
ATOM    635    O LEU A  84      -1.808  34.282  32.099  4.00  1.00            
ATOM    636    N GLY A  85      -0.262  32.633  32.324  4.00  1.00            
ATOM    637   CA GLY A  85      -0.591  32.309  33.688  4.00  1.00            
ATOM    638    C GLY A  85       0.441  31.353  34.204  4.00  1.00            
ATOM    639    O GLY A  85       1.246  30.827  33.437  4.00  1.00            
ATOM    640    N TYR A  86       0.442  31.101  35.533  4.00  1.00            
ATOM    641   CA TYR A  86       1.440  30.226  36.086  4.00  1.00            
ATOM    642   CB TYR A  86       2.426  30.958  37.011  4.00  1.00            
ATOM    643   CG TYR A  86       3.075  32.046  36.224  4.00  1.00            
ATOM    644  CD1 TYR A  86       4.162  31.793  35.417  4.00  1.00            
ATOM    645  CD2 TYR A  86       2.589  33.332  36.297  4.00  1.00            
ATOM    646  CE1 TYR A  86       4.751  32.807  34.697  4.00  1.00            
ATOM    647  CE2 TYR A  86       3.174  34.349  35.582  4.00  1.00            
ATOM    648   CZ TYR A  86       4.257  34.088  34.778  4.00  1.00            
ATOM    649   OH TYR A  86       4.859  35.131  34.042  4.00  1.00            
ATOM    650    C TYR A  86       0.769  29.169  36.924  4.00  1.00            
ATOM    651    O TYR A  86      -0.057  29.489  37.778  4.00  1.00            
ATOM    652    N ASP A  87       1.113  27.877  36.704  4.00  1.00            
ATOM    653   CA ASP A  87       0.543  26.792  37.469  4.00  1.00            
ATOM    654   CB ASP A  87      -0.563  26.006  36.732  4.00  1.00            
ATOM    655   CG ASP A  87      -1.879  26.769  36.781  4.00  1.00            
ATOM    656  OD1 ASP A  87      -1.934  27.813  37.480  4.00  1.00            
ATOM    657  OD2 ASP A  87      -2.853  26.307  36.130  4.00  1.00            
ATOM    658    C ASP A  87       1.584  25.790  37.763  4.00  1.00            
ATOM    659    O ASP A  87       2.781  26.071  37.797  4.00  1.00            
ATOM    660    N THR A  88       1.089  24.571  38.025  4.00  1.00            
ATOM    661   CA THR A  88       1.922  23.446  38.252  4.00  1.00            
ATOM    662   CB THR A  88       1.515  22.632  39.444  4.00  1.00            
ATOM    663  OG1 THR A  88       1.580  23.422  40.621  4.00  1.00            
ATOM    664  CG2 THR A  88       2.446  21.415  39.558  4.00  1.00            
ATOM    665    C THR A  88       1.743  22.595  37.056  4.00  1.00            
ATOM    666    O THR A  88       0.662  22.523  36.473  4.00  1.00            
ATOM    667    N VAL A  89       2.837  21.959  36.636  4.00  1.00            
ATOM    668   CA VAL A  89       2.770  21.133  35.483  4.00  1.00            
ATOM    669   CB VAL A  89       3.723  21.605  34.421  4.00  1.00            
ATOM    670  CG1 VAL A  89       3.722  20.611  33.254  4.00  1.00            
ATOM    671  CG2 VAL A  89       3.355  23.046  34.030  4.00  1.00            
ATOM    672    C VAL A  89       3.273  19.805  35.935  4.00  1.00            
ATOM    673    O VAL A  89       4.183  19.727  36.759  4.00  1.00            
ATOM    674    N GLN A  90       2.677  18.715  35.429  4.00  1.00            
ATOM    675   CA GLN A  90       3.169  17.428  35.812  4.00  1.00            
ATOM    676   CB GLN A  90       2.055  16.420  36.125  4.00  1.00            
ATOM    677   CG GLN A  90       1.093  16.827  37.238  4.00  1.00            
ATOM    678   CD GLN A  90      -0.035  15.804  37.214  4.00  1.00            
ATOM    679  OE1 GLN A  90      -0.532  15.440  36.149  4.00  1.00            
ATOM    680  NE2 GLN A  90      -0.444  15.316  38.416  4.00  1.00            
ATOM    681    C GLN A  90       3.790  16.880  34.576  4.00  1.00            
ATOM    682    O GLN A  90       3.080  16.426  33.680  4.00  1.00            
ATOM    683    N VAL A  91       5.128  16.900  34.469  4.00  1.00            
ATOM    684   CA VAL A  91       5.635  16.326  33.265  4.00  1.00            
ATOM    685   CB VAL A  91       6.461  17.242  32.404  4.00  1.00            
ATOM    686  CG1 VAL A  91       5.552  18.360  31.871  4.00  1.00            
ATOM    687  CG2 VAL A  91       7.656  17.756  33.208  4.00  1.00            
ATOM    688    C VAL A  91       6.443  15.131  33.612  4.00  1.00            
ATOM    689    O VAL A  91       7.284  15.186  34.505  4.00  1.00            
ATOM    690    N GLY A  92       6.212  14.011  32.897  3.00  1.00            
ATOM    691   CA GLY A  92       6.904  12.811  33.254  3.00  1.00            
ATOM    692    C GLY A  92       6.492  12.566  34.662  3.00  1.00            
ATOM    693    O GLY A  92       5.326  12.291  34.940  3.00  1.00            
ATOM    694    N GLY A  93       7.451  12.660  35.595  3.00  1.00            
ATOM    695   CA GLY A  93       7.086  12.519  36.967  3.00  1.00            
ATOM    696    C GLY A  93       7.732  13.654  37.693  3.00  1.00            
ATOM    697    O GLY A  93       7.936  13.593  38.904  3.00  1.00            
ATOM    698    N ILE A  94       8.052  14.741  36.958  4.00  1.00            
ATOM    699   CA ILE A  94       8.650  15.868  37.600  4.00  1.00            
ATOM    700   CB ILE A  94       9.792  16.511  36.859  4.00  1.00            
ATOM    701  CG1 ILE A  94       9.348  17.054  35.500  4.00  1.00            
ATOM    702  CG2 ILE A  94      10.943  15.495  36.787  4.00  1.00            
ATOM    703  CD1 ILE A  94      10.386  17.960  34.839  4.00  1.00            
ATOM    704    C ILE A  94       7.574  16.861  37.853  4.00  1.00            
ATOM    705    O ILE A  94       7.006  17.444  36.932  4.00  1.00            
ATOM    706    N SER A  95       7.263  17.053  39.150  4.00  1.00            
ATOM    707   CA SER A  95       6.238  17.978  39.511  4.00  1.00            
ATOM    708   CB SER A  95       5.638  17.696  40.903  4.00  1.00            
ATOM    709   OG SER A  95       6.647  17.744  41.901  4.00  1.00            
ATOM    710    C SER A  95       6.894  19.320  39.531  4.00  1.00            
ATOM    711    O SER A  95       7.593  19.676  40.479  4.00  1.00            
ATOM    712    N ASP A  96       6.682  20.099  38.452  4.00  1.00            
ATOM    713   CA ASP A  96       7.259  21.407  38.361  4.00  1.00            
ATOM    714   CB ASP A  96       7.163  22.017  36.953  4.00  1.00            
ATOM    715   CG ASP A  96       8.023  21.178  36.018  4.00  1.00            
ATOM    716  OD1 ASP A  96       8.679  20.223  36.514  4.00  1.00            
ATOM    717  OD2 ASP A  96       8.026  21.475  34.793  4.00  1.00            
ATOM    718    C ASP A  96       6.433  22.246  39.279  4.00  1.00            
ATOM    719    O ASP A  96       5.321  21.871  39.645  4.00  1.00            
ATOM    720    N THR A  97       6.976  23.396  39.709  4.00  1.00            
ATOM    721   CA THR A  97       6.220  24.268  40.554  4.00  1.00            
ATOM    722   CB THR A  97       7.053  25.002  41.566  4.00  1.00            
ATOM    723  OG1 THR A  97       8.041  25.791  40.919  4.00  1.00            
ATOM    724  CG2 THR A  97       7.712  23.971  42.498  4.00  1.00            
ATOM    725    C THR A  97       5.592  25.275  39.639  4.00  1.00            
ATOM    726    O THR A  97       5.074  24.916  38.583  4.00  1.00            
ATOM    727    N ASN A  98       5.597  26.569  40.018  4.00  1.00            
ATOM    728   CA ASN A  98       4.978  27.524  39.145  4.00  1.00            
ATOM    729   CB ASN A  98       4.940  28.959  39.699  4.00  1.00            
ATOM    730   CG ASN A  98       3.867  29.028  40.779  4.00  1.00            
ATOM    731  OD1 ASN A  98       2.677  29.137  40.484  4.00  1.00            
ATOM    732  ND2 ASN A  98       4.294  28.958  42.066  4.00  1.00            
ATOM    733    C ASN A  98       5.735  27.542  37.862  4.00  1.00            
ATOM    734    O ASN A  98       6.933  27.817  37.820  4.00  1.00            
ATOM    735    N GLN A  99       5.012  27.227  36.775  4.00  1.00            
ATOM    736   CA GLN A  99       5.525  27.241  35.441  4.00  1.00            
ATOM    737   CB GLN A  99       5.171  25.969  34.650  4.00  1.00            
ATOM    738   CG GLN A  99       5.622  25.987  33.188  4.00  1.00            
ATOM    739   CD GLN A  99       7.088  25.593  33.133  4.00  1.00            
ATOM    740  OE1 GLN A  99       7.474  24.528  33.613  4.00  1.00            
ATOM    741  NE2 GLN A  99       7.932  26.472  32.530  4.00  1.00            
ATOM    742    C GLN A  99       4.771  28.348  34.798  4.00  1.00            
ATOM    743    O GLN A  99       3.768  28.818  35.332  4.00  1.00            
ATOM    744    N ILE A 100       5.255  28.818  33.642  4.00  1.00            
ATOM    745   CA ILE A 100       4.542  29.846  32.959  4.00  1.00            
ATOM    746   CB ILE A 100       5.431  30.938  32.431  4.00  1.00            
ATOM    747  CG1 ILE A 100       4.596  32.079  31.828  4.00  1.00            
ATOM    748  CG2 ILE A 100       6.445  30.318  31.457  4.00  1.00            
ATOM    749  CD1 ILE A 100       5.432  33.300  31.448  4.00  1.00            
ATOM    750    C ILE A 100       3.916  29.166  31.788  4.00  1.00            
ATOM    751    O ILE A 100       4.551  28.368  31.100  4.00  1.00            
ATOM    752    N PHE A 101       2.622  29.427  31.558  4.00  1.00            
ATOM    753   CA PHE A 101       1.969  28.787  30.462  4.00  1.00            
ATOM    754   CB PHE A 101       1.111  27.581  30.884  4.00  1.00            
ATOM    755   CG PHE A 101       0.145  28.040  31.923  4.00  1.00            
ATOM    756  CD1 PHE A 101      -1.085  28.544  31.569  4.00  1.00            
ATOM    757  CD2 PHE A 101       0.476  27.969  33.257  4.00  1.00            
ATOM    758  CE1 PHE A 101      -1.971  28.966  32.532  4.00  1.00            
ATOM    759  CE2 PHE A 101      -0.406  28.389  34.224  4.00  1.00            
ATOM    760   CZ PHE A 101      -1.633  28.890  33.862  4.00  1.00            
ATOM    761    C PHE A 101       1.077  29.800  29.815  4.00  1.00            
ATOM    762    O PHE A 101       1.026  30.946  30.258  4.00  1.00            
ATOM    763    N GLY A 102       0.360  29.429  28.728  4.00  1.00            
ATOM    764   CA GLY A 102      -0.419  30.473  28.129  4.00  1.00            
ATOM    765    C GLY A 102      -1.744  30.005  27.592  4.00  1.00            
ATOM    766    O GLY A 102      -1.842  29.494  26.479  4.00  1.00            
ATOM    767    N LEU A 103      -2.841  30.282  28.322  4.00  1.00            
ATOM    768   CA LEU A 103      -4.138  29.816  27.909  4.00  1.00            
ATOM    769   CB LEU A 103      -5.272  30.276  28.841  4.00  1.00            
ATOM    770   CG LEU A 103      -5.054  29.896  30.316  4.00  1.00            
ATOM    771  CD1 LEU A 103      -4.945  28.375  30.493  4.00  1.00            
ATOM    772  CD2 LEU A 103      -3.874  30.670  30.927  4.00  1.00            
ATOM    773    C LEU A 103      -4.416  30.455  26.559  4.00  1.00            
ATOM    774    O LEU A 103      -3.741  31.414  26.189  4.00  1.00            
ATOM    775    N SER A 104      -5.397  29.934  25.768  4.00  1.00            
ATOM    776   CA SER A 104      -5.586  30.456  24.429  4.00  1.00            
ATOM    777   CB SER A 104      -5.375  29.401  23.333  4.00  1.00            
ATOM    778   OG SER A 104      -6.394  28.414  23.413  4.00  1.00            
ATOM    779    C SER A 104      -6.947  31.035  24.186  4.00  1.00            
ATOM    780    O SER A 104      -7.969  30.405  24.453  4.00  1.00            
ATOM    781    N GLU A 105      -6.972  32.294  23.684  4.00  1.00            
ATOM    782   CA GLU A 105      -8.188  32.937  23.267  4.00  1.00            
ATOM    783   CB GLU A 105      -8.021  34.431  22.947  4.00  1.00            
ATOM    784   CG GLU A 105      -7.672  35.343  24.120  4.00  1.00            
ATOM    785   CD GLU A 105      -7.544  36.743  23.532  4.00  1.00            
ATOM    786  OE1 GLU A 105      -8.471  37.157  22.786  4.00  1.00            
ATOM    787  OE2 GLU A 105      -6.510  37.410  23.807  4.00  1.00            
ATOM    788    C GLU A 105      -8.647  32.333  21.975  4.00  1.00            
ATOM    789    O GLU A 105      -9.805  31.940  21.841  4.00  1.00            
ATOM    790    N THR A 106      -7.733  32.224  20.981  4.00  1.00            
ATOM    791   CA THR A 106      -8.168  31.756  19.695  4.00  1.00            
ATOM    792   CB THR A 106      -8.257  32.820  18.639  4.00  1.00            
ATOM    793  OG1 THR A 106      -6.961  33.287  18.295  4.00  1.00            
ATOM    794  CG2 THR A 106      -9.109  33.982  19.176  4.00  1.00            
ATOM    795    C THR A 106      -7.200  30.753  19.162  4.00  1.00            
ATOM    796    O THR A 106      -6.024  30.733  19.520  4.00  1.00            
ATOM    797    N GLU A 107      -7.732  29.849  18.317  1.00  1.00            
ATOM    798   CA GLU A 107      -6.978  28.920  17.530  1.00  1.00            
ATOM    799   CB GLU A 107      -6.920  27.504  18.129  1.00  1.00            
ATOM    800   CG GLU A 107      -6.084  27.425  19.410  1.00  1.00            
ATOM    801   CD GLU A 107      -6.019  25.969  19.853  1.00  1.00            
ATOM    802  OE1 GLU A 107      -7.010  25.229  19.619  1.00  1.00            
ATOM    803  OE2 GLU A 107      -4.971  25.580  20.436  1.00  1.00            
ATOM    804    C GLU A 107      -7.785  28.866  16.269  1.00  1.00            
ATOM    805    O GLU A 107      -8.807  28.187  16.180  1.00  1.00            
ATOM    806    N PRO A 108      -7.333  29.617  15.308  1.00  1.00            
ATOM    807   CA PRO A 108      -8.089  29.831  14.097  1.00  1.00            
ATOM    808   CD PRO A 108      -6.512  30.768  15.646  1.00  1.00            
ATOM    809   CB PRO A 108      -7.462  31.057  13.435  1.00  1.00            
ATOM    810   CG PRO A 108      -6.864  31.845  14.612  1.00  1.00            
ATOM    811    C PRO A 108      -8.318  28.723  13.122  1.00  1.00            
ATOM    812    O PRO A 108      -9.330  28.775  12.423  1.00  1.00            
ATOM    813    N GLY A 109      -7.427  27.725  13.022  1.00  1.00            
ATOM    814   CA GLY A 109      -7.612  26.813  11.932  1.00  1.00            
ATOM    815    C GLY A 109      -8.432  25.626  12.297  1.00  1.00            
ATOM    816    O GLY A 109      -8.663  25.321  13.467  1.00  1.00            
ATOM    817    N SER A 110      -8.891  24.931  11.238  2.00  1.00            
ATOM    818   CA SER A 110      -9.605  23.698  11.344  2.00  1.00            
ATOM    819   CB SER A 110     -10.232  23.243  10.016  2.00  1.00            
ATOM    820   OG SER A 110      -9.214  22.936   9.075  2.00  1.00            
ATOM    821    C SER A 110      -8.588  22.668  11.736  2.00  1.00            
ATOM    822    O SER A 110      -8.921  21.645  12.332  2.00  1.00            
ATOM    823    N PHE A 111      -7.299  22.938  11.430  2.00  1.00            
ATOM    824   CA PHE A 111      -6.254  21.985  11.687  2.00  1.00            
ATOM    825   CB PHE A 111      -4.838  22.500  11.382  2.00  1.00            
ATOM    826   CG PHE A 111      -4.666  22.610   9.912  2.00  1.00            
ATOM    827  CD1 PHE A 111      -4.203  21.534   9.190  2.00  1.00            
ATOM    828  CD2 PHE A 111      -4.965  23.781   9.258  2.00  1.00            
ATOM    829  CE1 PHE A 111      -4.039  21.626   7.828  2.00  1.00            
ATOM    830  CE2 PHE A 111      -4.803  23.878   7.897  2.00  1.00            
ATOM    831   CZ PHE A 111      -4.339  22.801   7.180  2.00  1.00            
ATOM    832    C PHE A 111      -6.240  21.671  13.137  2.00  1.00            
ATOM    833    O PHE A 111      -6.208  20.507  13.523  2.00  1.00            
ATOM    834    N LEU A 112      -6.282  22.699  13.996  2.00  1.00            
ATOM    835   CA LEU A 112      -6.207  22.418  15.396  2.00  1.00            
ATOM    836   CB LEU A 112      -6.195  23.679  16.272  2.00  1.00            
ATOM    837   CG LEU A 112      -4.950  24.548  16.024  2.00  1.00            
ATOM    838  CD1 LEU A 112      -4.974  25.151  14.611  2.00  1.00            
ATOM    839  CD2 LEU A 112      -4.756  25.595  17.132  2.00  1.00            
ATOM    840    C LEU A 112      -7.396  21.600  15.753  2.00  1.00            
ATOM    841    O LEU A 112      -7.310  20.719  16.608  2.00  1.00            
ATOM    842    N TYR A 113      -8.540  21.866  15.092  2.00  1.00            
ATOM    843   CA TYR A 113      -9.715  21.112  15.397  2.00  1.00            
ATOM    844   CB TYR A 113     -10.942  21.491  14.547  2.00  1.00            
ATOM    845   CG TYR A 113     -12.091  20.670  15.034  2.00  1.00            
ATOM    846  CD1 TYR A 113     -12.695  20.970  16.235  2.00  1.00            
ATOM    847  CD2 TYR A 113     -12.578  19.618  14.292  2.00  1.00            
ATOM    848  CE1 TYR A 113     -13.757  20.228  16.695  2.00  1.00            
ATOM    849  CE2 TYR A 113     -13.642  18.871  14.747  2.00  1.00            
ATOM    850   CZ TYR A 113     -14.231  19.174  15.952  2.00  1.00            
ATOM    851   OH TYR A 113     -15.321  18.411  16.422  2.00  1.00            
ATOM    852    C TYR A 113      -9.363  19.693  15.119  2.00  1.00            
ATOM    853    O TYR A 113      -9.691  18.803  15.903  2.00  1.00            
ATOM    854    N TYR A 114      -8.659  19.434  14.000  2.00  1.00            
ATOM    855   CA TYR A 114      -8.316  18.066  13.781  2.00  1.00            
ATOM    856   CB TYR A 114      -8.756  17.559  12.395  2.00  1.00            
ATOM    857   CG TYR A 114      -8.393  16.121  12.260  2.00  1.00            
ATOM    858  CD1 TYR A 114      -9.128  15.157  12.909  2.00  1.00            
ATOM    859  CD2 TYR A 114      -7.309  15.738  11.504  2.00  1.00            
ATOM    860  CE1 TYR A 114      -8.801  13.827  12.790  2.00  1.00            
ATOM    861  CE2 TYR A 114      -6.980  14.410  11.379  2.00  1.00            
ATOM    862   CZ TYR A 114      -7.724  13.452  12.024  2.00  1.00            
ATOM    863   OH TYR A 114      -7.385  12.087  11.898  2.00  1.00            
ATOM    864    C TYR A 114      -6.852  17.889  13.949  2.00  1.00            
ATOM    865    O TYR A 114      -6.085  17.827  12.990  2.00  1.00            
ATOM    866    N ALA A 115      -6.454  17.827  15.225  1.00  1.00            
ATOM    867   CA ALA A 115      -5.136  17.524  15.662  1.00  1.00            
ATOM    868   CB ALA A 115      -4.361  18.742  16.210  1.00  1.00            
ATOM    869    C ALA A 115      -5.442  16.650  16.808  1.00  1.00            
ATOM    870    O ALA A 115      -6.442  16.849  17.496  1.00  1.00            
ATOM    871    N PRO A 116      -4.657  15.662  17.014  1.00  1.00            
ATOM    872   CA PRO A 116      -4.956  14.804  18.106  1.00  1.00            
ATOM    873   CD PRO A 116      -4.019  14.953  15.914  1.00  1.00            
ATOM    874   CB PRO A 116      -4.104  13.556  17.896  1.00  1.00            
ATOM    875   CG PRO A 116      -3.942  13.488  16.366  1.00  1.00            
ATOM    876    C PRO A 116      -4.680  15.508  19.396  1.00  1.00            
ATOM    877    O PRO A 116      -5.074  14.993  20.440  1.00  1.00            
ATOM    878    N PHE A 117      -4.006  16.674  19.367  1.00  1.00            
ATOM    879   CA PHE A 117      -3.608  17.206  20.632  1.00  1.00            
ATOM    880   CB PHE A 117      -2.077  17.215  20.817  1.00  1.00            
ATOM    881   CG PHE A 117      -1.460  18.119  19.795  1.00  1.00            
ATOM    882  CD1 PHE A 117      -1.397  19.478  20.006  1.00  1.00            
ATOM    883  CD2 PHE A 117      -0.927  17.611  18.631  1.00  1.00            
ATOM    884  CE1 PHE A 117      -0.827  20.315  19.074  1.00  1.00            
ATOM    885  CE2 PHE A 117      -0.354  18.443  17.694  1.00  1.00            
ATOM    886   CZ PHE A 117      -0.303  19.798  17.914  1.00  1.00            
ATOM    887    C PHE A 117      -4.070  18.597  20.877  1.00  1.00            
ATOM    888    O PHE A 117      -4.321  19.378  19.960  1.00  1.00            
ATOM    889    N ASP A 118      -4.206  18.902  22.183  1.00  1.00            
ATOM    890   CA ASP A 118      -4.626  20.180  22.662  1.00  1.00            
ATOM    891   CB ASP A 118      -4.872  20.227  24.182  1.00  1.00            
ATOM    892   CG ASP A 118      -6.140  19.465  24.528  1.00  1.00            
ATOM    893  OD1 ASP A 118      -6.529  18.562  23.741  1.00  1.00            
ATOM    894  OD2 ASP A 118      -6.741  19.785  25.589  1.00  1.00            
ATOM    895    C ASP A 118      -3.609  21.242  22.424  1.00  1.00            
ATOM    896    O ASP A 118      -3.940  22.310  21.911  1.00  1.00            
ATOM    897    N GLY A 119      -2.331  20.991  22.764  4.00  1.00            
ATOM    898   CA GLY A 119      -1.469  22.128  22.686  4.00  1.00            
ATOM    899    C GLY A 119      -0.050  21.736  22.489  4.00  1.00            
ATOM    900    O GLY A 119       0.282  20.558  22.366  4.00  1.00            
ATOM    901    N ILE A 120       0.831  22.759  22.455  4.00  1.00            
ATOM    902   CA ILE A 120       2.209  22.498  22.196  4.00  1.00            
ATOM    903   CB ILE A 120       2.709  23.090  20.912  4.00  1.00            
ATOM    904  CG1 ILE A 120       4.090  22.506  20.560  4.00  1.00            
ATOM    905  CG2 ILE A 120       2.692  24.620  21.051  4.00  1.00            
ATOM    906  CD1 ILE A 120       4.534  22.800  19.128  4.00  1.00            
ATOM    907    C ILE A 120       3.086  23.018  23.292  4.00  1.00            
ATOM    908    O ILE A 120       2.873  24.103  23.830  4.00  1.00            
ATOM    909    N LEU A 121       4.098  22.198  23.653  4.00  1.00            
ATOM    910   CA LEU A 121       5.132  22.525  24.588  4.00  1.00            
ATOM    911   CB LEU A 121       5.454  21.416  25.604  4.00  1.00            
ATOM    912   CG LEU A 121       4.280  21.077  26.543  4.00  1.00            
ATOM    913  CD1 LEU A 121       4.710  20.109  27.655  4.00  1.00            
ATOM    914  CD2 LEU A 121       3.593  22.348  27.066  4.00  1.00            
ATOM    915    C LEU A 121       6.310  22.673  23.690  4.00  1.00            
ATOM    916    O LEU A 121       6.375  22.009  22.656  4.00  1.00            
ATOM    917    N GLY A 122       7.267  23.558  24.014  4.00  1.00            
ATOM    918   CA GLY A 122       8.319  23.684  23.055  4.00  1.00            
ATOM    919    C GLY A 122       9.638  23.479  23.722  4.00  1.00            
ATOM    920    O GLY A 122       9.953  24.112  24.727  4.00  1.00            
ATOM    921    N LEU A 123      10.452  22.575  23.140  1.00  1.00            
ATOM    922   CA LEU A 123      11.776  22.317  23.617  1.00  1.00            
ATOM    923   CB LEU A 123      12.058  20.804  23.740  1.00  1.00            
ATOM    924   CG LEU A 123      13.450  20.410  24.272  1.00  1.00            
ATOM    925  CD1 LEU A 123      14.562  20.684  23.251  1.00  1.00            
ATOM    926  CD2 LEU A 123      13.720  21.063  25.637  1.00  1.00            
ATOM    927    C LEU A 123      12.657  22.912  22.590  1.00  1.00            
ATOM    928    O LEU A 123      13.055  22.279  21.613  1.00  1.00            
ATOM    929    N ALA A 124      12.951  24.193  22.812  1.00  1.00            
ATOM    930   CA ALA A 124      13.789  24.972  21.974  1.00  1.00            
ATOM    931   CB ALA A 124      13.047  25.793  20.905  1.00  1.00            
ATOM    932    C ALA A 124      14.372  25.919  22.942  1.00  1.00            
ATOM    933    O ALA A 124      14.073  25.864  24.133  1.00  1.00            
ATOM    934    N TYR A 125      15.239  26.811  22.467  1.00  1.00            
ATOM    935   CA TYR A 125      15.855  27.692  23.389  1.00  1.00            
ATOM    936   CB TYR A 125      17.164  28.301  22.878  1.00  1.00            
ATOM    937   CG TYR A 125      18.093  27.176  22.607  1.00  1.00            
ATOM    938  CD1 TYR A 125      18.834  26.612  23.618  1.00  1.00            
ATOM    939  CD2 TYR A 125      18.220  26.688  21.328  1.00  1.00            
ATOM    940  CE1 TYR A 125      19.695  25.573  23.355  1.00  1.00            
ATOM    941  CE2 TYR A 125      19.078  25.650  21.059  1.00  1.00            
ATOM    942   CZ TYR A 125      19.816  25.090  22.073  1.00  1.00            
ATOM    943   OH TYR A 125      20.697  24.024  21.799  1.00  1.00            
ATOM    944    C TYR A 125      14.937  28.845  23.685  1.00  1.00            
ATOM    945    O TYR A 125      14.076  29.220  22.891  1.00  1.00            
ATOM    946    N PRO A 126      15.130  29.383  24.863  2.00  1.00            
ATOM    947   CA PRO A 126      14.420  30.531  25.377  2.00  1.00            
ATOM    948   CD PRO A 126      16.264  29.010  25.689  2.00  1.00            
ATOM    949   CB PRO A 126      14.988  30.755  26.779  2.00  1.00            
ATOM    950   CG PRO A 126      16.405  30.157  26.703  2.00  1.00            
ATOM    951    C PRO A 126      14.607  31.694  24.476  2.00  1.00            
ATOM    952    O PRO A 126      13.869  32.667  24.608  2.00  1.00            
ATOM    953    N SER A 127      15.597  31.625  23.578  2.00  1.00            
ATOM    954   CA SER A 127      15.808  32.711  22.672  2.00  1.00            
ATOM    955   CB SER A 127      16.884  32.385  21.621  2.00  1.00            
ATOM    956   OG SER A 127      18.106  32.051  22.262  2.00  1.00            
ATOM    957    C SER A 127      14.519  32.860  21.948  2.00  1.00            
ATOM    958    O SER A 127      14.068  33.973  21.678  2.00  1.00            
ATOM    959    N ILE A 128      13.873  31.721  21.638  2.00  1.00            
ATOM    960   CA ILE A 128      12.625  31.798  20.952  2.00  1.00            
ATOM    961   CB ILE A 128      12.533  30.892  19.758  2.00  1.00            
ATOM    962  CG1 ILE A 128      13.394  31.450  18.614  2.00  1.00            
ATOM    963  CG2 ILE A 128      11.049  30.738  19.387  2.00  1.00            
ATOM    964  CD1 ILE A 128      14.867  31.604  18.978  2.00  1.00            
ATOM    965    C ILE A 128      11.515  31.448  21.869  2.00  1.00            
ATOM    966    O ILE A 128      11.311  30.291  22.228  2.00  1.00            
ATOM    967    N SER A 129      10.776  32.487  22.277  1.00  1.00            
ATOM    968   CA SER A 129       9.584  32.382  23.054  1.00  1.00            
ATOM    969   CB SER A 129       9.831  32.299  24.569  1.00  1.00            
ATOM    970   OG SER A 129      10.502  33.466  25.018  1.00  1.00            
ATOM    971    C SER A 129       8.911  33.679  22.762  1.00  1.00            
ATOM    972    O SER A 129       9.575  34.707  22.651  1.00  1.00            
ATOM    973    N ALA A 130       7.580  33.682  22.606  2.00  1.00            
ATOM    974   CA ALA A 130       7.029  34.913  22.138  2.00  1.00            
ATOM    975   CB ALA A 130       5.529  34.807  21.815  2.00  1.00            
ATOM    976    C ALA A 130       7.185  36.047  23.101  2.00  1.00            
ATOM    977    O ALA A 130       7.796  37.065  22.779  2.00  1.00            
ATOM    978    N SER A 131       6.655  35.886  24.323  2.00  1.00            
ATOM    979   CA SER A 131       6.698  36.947  25.286  2.00  1.00            
ATOM    980   CB SER A 131       5.585  36.857  26.341  2.00  1.00            
ATOM    981   OG SER A 131       4.326  37.087  25.727  2.00  1.00            
ATOM    982    C SER A 131       8.014  36.918  25.991  2.00  1.00            
ATOM    983    O SER A 131       8.335  37.831  26.751  2.00  1.00            
ATOM    984    N GLY A 132       8.834  35.879  25.748  2.00  1.00            
ATOM    985   CA GLY A 132      10.036  35.763  26.519  2.00  1.00            
ATOM    986    C GLY A 132       9.686  34.882  27.668  2.00  1.00            
ATOM    987    O GLY A 132      10.333  34.897  28.715  2.00  1.00            
ATOM    988    N ALA A 133       8.620  34.086  27.478  1.00  1.00            
ATOM    989   CA ALA A 133       8.150  33.191  28.490  1.00  1.00            
ATOM    990   CB ALA A 133       6.841  32.472  28.116  1.00  1.00            
ATOM    991    C ALA A 133       9.188  32.147  28.705  1.00  1.00            
ATOM    992    O ALA A 133      10.057  31.929  27.862  1.00  1.00            
ATOM    993    N THR A 134       9.124  31.494  29.877  1.00  1.00            
ATOM    994   CA THR A 134      10.091  30.488  30.191  1.00  1.00            
ATOM    995   CB THR A 134      10.435  30.420  31.650  1.00  1.00            
ATOM    996  OG1 THR A 134      11.537  29.545  31.856  1.00  1.00            
ATOM    997  CG2 THR A 134       9.206  29.921  32.431  1.00  1.00            
ATOM    998    C THR A 134       9.521  29.162  29.799  1.00  1.00            
ATOM    999    O THR A 134       8.361  28.845  30.053  1.00  1.00            
ATOM   1000    N PRO A 135      10.346  28.406  29.125  1.00  1.00            
ATOM   1001   CA PRO A 135       9.943  27.099  28.669  1.00  1.00            
ATOM   1002   CD PRO A 135      11.308  29.021  28.233  1.00  1.00            
ATOM   1003   CB PRO A 135      10.784  26.817  27.419  1.00  1.00            
ATOM   1004   CG PRO A 135      11.924  27.844  27.464  1.00  1.00            
ATOM   1005    C PRO A 135      10.041  26.027  29.692  1.00  1.00            
ATOM   1006    O PRO A 135      10.796  26.180  30.654  1.00  1.00            
ATOM   1007    N VAL A 136       9.270  24.932  29.513  2.00  1.00            
ATOM   1008   CA VAL A 136       9.466  23.836  30.403  2.00  1.00            
ATOM   1009   CB VAL A 136       8.391  22.789  30.408  2.00  1.00            
ATOM   1010  CG1 VAL A 136       8.942  21.548  31.132  2.00  1.00            
ATOM   1011  CG2 VAL A 136       7.162  23.370  31.129  2.00  1.00            
ATOM   1012    C VAL A 136      10.723  23.190  29.933  2.00  1.00            
ATOM   1013    O VAL A 136      10.798  22.645  28.833  2.00  1.00            
ATOM   1014    N PHE A 137      11.763  23.282  30.776  2.00  1.00            
ATOM   1015   CA PHE A 137      13.068  22.779  30.484  2.00  1.00            
ATOM   1016   CB PHE A 137      13.537  22.974  29.038  2.00  1.00            
ATOM   1017   CG PHE A 137      14.873  22.318  28.995  2.00  1.00            
ATOM   1018  CD1 PHE A 137      14.977  20.969  28.746  2.00  1.00            
ATOM   1019  CD2 PHE A 137      16.018  23.045  29.222  2.00  1.00            
ATOM   1020  CE1 PHE A 137      16.207  20.355  28.712  2.00  1.00            
ATOM   1021  CE2 PHE A 137      17.250  22.435  29.190  2.00  1.00            
ATOM   1022   CZ PHE A 137      17.346  21.089  28.934  2.00  1.00            
ATOM   1023    C PHE A 137      13.934  23.645  31.347  2.00  1.00            
ATOM   1024    O PHE A 137      14.394  23.241  32.412  2.00  1.00            
ATOM   1025    N ASP A 138      14.164  24.896  30.898  2.00  1.00            
ATOM   1026   CA ASP A 138      14.971  25.812  31.654  2.00  1.00            
ATOM   1027   CB ASP A 138      15.154  27.186  30.992  2.00  1.00            
ATOM   1028   CG ASP A 138      16.321  27.865  31.699  2.00  1.00            
ATOM   1029  OD1 ASP A 138      16.866  27.254  32.658  2.00  1.00            
ATOM   1030  OD2 ASP A 138      16.693  28.995  31.285  2.00  1.00            
ATOM   1031    C ASP A 138      14.307  26.010  32.964  2.00  1.00            
ATOM   1032    O ASP A 138      14.970  26.146  33.988  2.00  1.00            
ATOM   1033    N ASN A 139      12.968  26.030  32.966  2.00  1.00            
ATOM   1034   CA ASN A 139      12.276  26.211  34.200  2.00  1.00            
ATOM   1035   CB ASN A 139      10.747  26.229  34.006  2.00  1.00            
ATOM   1036   CG ASN A 139      10.087  26.737  35.281  2.00  1.00            
ATOM   1037  OD1 ASN A 139      10.222  27.904  35.644  2.00  1.00            
ATOM   1038  ND2 ASN A 139       9.336  25.839  35.972  2.00  1.00            
ATOM   1039    C ASN A 139      12.619  25.066  35.076  2.00  1.00            
ATOM   1040    O ASN A 139      12.920  25.240  36.256  2.00  1.00            
ATOM   1041    N LEU A 140      12.609  23.850  34.509  2.00  1.00            
ATOM   1042   CA LEU A 140      12.903  22.745  35.357  2.00  1.00            
ATOM   1043   CB LEU A 140      12.652  21.349  34.734  2.00  1.00            
ATOM   1044   CG LEU A 140      13.566  20.909  33.573  2.00  1.00            
ATOM   1045  CD1 LEU A 140      15.010  20.642  34.030  2.00  1.00            
ATOM   1046  CD2 LEU A 140      12.955  19.716  32.821  2.00  1.00            
ATOM   1047    C LEU A 140      14.314  22.867  35.824  2.00  1.00            
ATOM   1048    O LEU A 140      14.612  22.577  36.980  2.00  1.00            
ATOM   1049    N TRP A 141      15.227  23.317  34.943  2.00  1.00            
ATOM   1050   CA TRP A 141      16.594  23.436  35.356  2.00  1.00            
ATOM   1051   CB TRP A 141      17.572  23.891  34.262  2.00  1.00            
ATOM   1052   CG TRP A 141      18.932  24.138  34.866  2.00  1.00            
ATOM   1053  CD2 TRP A 141      19.717  23.097  35.460  2.00  1.00            
ATOM   1054  CD1 TRP A 141      19.608  25.304  35.080  2.00  1.00            
ATOM   1055  NE1 TRP A 141      20.770  25.051  35.771  2.00  1.00            
ATOM   1056  CE2 TRP A 141      20.848  23.696  36.014  2.00  1.00            
ATOM   1057  CE3 TRP A 141      19.502  21.753  35.552  2.00  1.00            
ATOM   1058  CZ2 TRP A 141      21.784  22.953  36.673  2.00  1.00            
ATOM   1059  CZ3 TRP A 141      20.456  21.004  36.203  2.00  1.00            
ATOM   1060  CH2 TRP A 141      21.574  21.593  36.753  2.00  1.00            
ATOM   1061    C TRP A 141      16.692  24.439  36.452  2.00  1.00            
ATOM   1062    O TRP A 141      17.436  24.251  37.414  2.00  1.00            
ATOM   1063    N ASP A 142      15.937  25.539  36.333  2.00  1.00            
ATOM   1064   CA ASP A 142      15.999  26.571  37.316  2.00  1.00            
ATOM   1065   CB ASP A 142      14.980  27.694  37.049  2.00  1.00            
ATOM   1066   CG ASP A 142      15.371  28.406  35.763  2.00  1.00            
ATOM   1067  OD1 ASP A 142      16.580  28.371  35.409  2.00  1.00            
ATOM   1068  OD2 ASP A 142      14.464  28.993  35.113  2.00  1.00            
ATOM   1069    C ASP A 142      15.616  25.934  38.601  2.00  1.00            
ATOM   1070    O ASP A 142      16.230  26.165  39.641  2.00  1.00            
ATOM   1071    N GLN A 143      14.584  25.080  38.535  3.00  1.00            
ATOM   1072   CA GLN A 143      14.113  24.388  39.688  3.00  1.00            
ATOM   1073   CB GLN A 143      12.869  23.537  39.401  3.00  1.00            
ATOM   1074   CG GLN A 143      11.695  24.395  38.932  3.00  1.00            
ATOM   1075   CD GLN A 143      11.565  25.550  39.914  3.00  1.00            
ATOM   1076  OE1 GLN A 143      11.616  26.717  39.531  3.00  1.00            
ATOM   1077  NE2 GLN A 143      11.403  25.218  41.223  3.00  1.00            
ATOM   1078    C GLN A 143      15.218  23.491  40.136  3.00  1.00            
ATOM   1079    O GLN A 143      15.410  23.275  41.331  3.00  1.00            
ATOM   1080    N GLY A 144      15.993  22.958  39.173  3.00  1.00            
ATOM   1081   CA GLY A 144      17.057  22.061  39.506  3.00  1.00            
ATOM   1082    C GLY A 144      16.443  20.709  39.576  3.00  1.00            
ATOM   1083    O GLY A 144      16.970  19.794  40.207  3.00  1.00            
ATOM   1084    N LEU A 145      15.286  20.560  38.909  1.00  1.00            
ATOM   1085   CA LEU A 145      14.589  19.318  38.958  1.00  1.00            
ATOM   1086   CB LEU A 145      13.206  19.332  38.282  1.00  1.00            
ATOM   1087   CG LEU A 145      12.147  20.064  39.125  1.00  1.00            
ATOM   1088  CD1 LEU A 145      10.759  20.001  38.467  1.00  1.00            
ATOM   1089  CD2 LEU A 145      12.142  19.530  40.568  1.00  1.00            
ATOM   1090    C LEU A 145      15.393  18.214  38.355  1.00  1.00            
ATOM   1091    O LEU A 145      15.449  17.117  38.910  1.00  1.00            
ATOM   1092    N VAL A 146      16.056  18.457  37.215  1.00  1.00            
ATOM   1093   CA VAL A 146      16.751  17.360  36.612  1.00  1.00            
ATOM   1094   CB VAL A 146      16.667  17.349  35.115  1.00  1.00            
ATOM   1095  CG1 VAL A 146      15.189  17.223  34.715  1.00  1.00            
ATOM   1096  CG2 VAL A 146      17.362  18.610  34.571  1.00  1.00            
ATOM   1097    C VAL A 146      18.206  17.437  36.969  1.00  1.00            
ATOM   1098    O VAL A 146      18.733  18.506  37.272  1.00  1.00            
ATOM   1099    N SER A 147      18.878  16.266  36.958  1.00  1.00            
ATOM   1100   CA SER A 147      20.265  16.141  37.312  1.00  1.00            
ATOM   1101   CB SER A 147      20.759  14.685  37.250  1.00  1.00            
ATOM   1102   OG SER A 147      22.132  14.616  37.607  1.00  1.00            
ATOM   1103    C SER A 147      21.132  16.945  36.386  1.00  1.00            
ATOM   1104    O SER A 147      21.773  17.905  36.811  1.00  1.00            
ATOM   1105    N GLN A 148      21.167  16.586  35.084  1.00  1.00            
ATOM   1106   CA GLN A 148      22.023  17.291  34.165  1.00  1.00            
ATOM   1107   CB GLN A 148      23.122  16.415  33.538  1.00  1.00            
ATOM   1108   CG GLN A 148      24.060  17.180  32.603  1.00  1.00            
ATOM   1109   CD GLN A 148      24.963  18.065  33.443  1.00  1.00            
ATOM   1110  OE1 GLN A 148      26.178  17.883  33.468  1.00  1.00            
ATOM   1111  NE2 GLN A 148      24.357  19.056  34.150  1.00  1.00            
ATOM   1112    C GLN A 148      21.171  17.808  33.065  1.00  1.00            
ATOM   1113    O GLN A 148      20.158  17.209  32.711  1.00  1.00            
ATOM   1114    N ASP A 149      21.571  18.957  32.492  1.00  1.00            
ATOM   1115   CA ASP A 149      20.772  19.518  31.453  1.00  1.00            
ATOM   1116   CB ASP A 149      21.176  20.944  31.035  1.00  1.00            
ATOM   1117   CG ASP A 149      20.578  21.911  32.047  1.00  1.00            
ATOM   1118  OD1 ASP A 149      19.460  21.617  32.547  1.00  1.00            
ATOM   1119  OD2 ASP A 149      21.223  22.956  32.330  1.00  1.00            
ATOM   1120    C ASP A 149      20.864  18.646  30.254  1.00  1.00            
ATOM   1121    O ASP A 149      21.838  18.688  29.504  1.00  1.00            
ATOM   1122    N LEU A 150      19.836  17.798  30.074  4.00  1.00            
ATOM   1123   CA LEU A 150      19.771  16.961  28.919  4.00  1.00            
ATOM   1124   CB LEU A 150      20.266  15.516  29.105  4.00  1.00            
ATOM   1125   CG LEU A 150      21.766  15.374  29.387  4.00  1.00            
ATOM   1126  CD1 LEU A 150      22.120  16.017  30.729  4.00  1.00            
ATOM   1127  CD2 LEU A 150      22.219  13.906  29.297  4.00  1.00            
ATOM   1128    C LEU A 150      18.337  16.811  28.554  4.00  1.00            
ATOM   1129    O LEU A 150      17.432  17.152  29.314  4.00  1.00            
ATOM   1130    N PHE A 151      18.127  16.304  27.333  4.00  1.00            
ATOM   1131   CA PHE A 151      16.845  16.031  26.766  4.00  1.00            
ATOM   1132   CB PHE A 151      16.404  17.275  25.974  4.00  1.00            
ATOM   1133   CG PHE A 151      15.124  17.101  25.243  4.00  1.00            
ATOM   1134  CD1 PHE A 151      13.916  17.304  25.867  4.00  1.00            
ATOM   1135  CD2 PHE A 151      15.146  16.770  23.909  4.00  1.00            
ATOM   1136  CE1 PHE A 151      12.742  17.156  25.168  4.00  1.00            
ATOM   1137  CE2 PHE A 151      13.975  16.621  23.209  4.00  1.00            
ATOM   1138   CZ PHE A 151      12.770  16.811  23.838  4.00  1.00            
ATOM   1139    C PHE A 151      17.168  14.916  25.800  4.00  1.00            
ATOM   1140    O PHE A 151      18.136  15.024  25.047  4.00  1.00            
ATOM   1141    N SER A 152      16.402  13.804  25.797  4.00  1.00            
ATOM   1142   CA SER A 152      16.702  12.720  24.889  4.00  1.00            
ATOM   1143   CB SER A 152      17.118  11.414  25.587  4.00  1.00            
ATOM   1144   OG SER A 152      18.378  11.577  26.219  4.00  1.00            
ATOM   1145    C SER A 152      15.441  12.436  24.160  4.00  1.00            
ATOM   1146    O SER A 152      14.350  12.689  24.667  4.00  1.00            
ATOM   1147    N VAL A 153      15.551  11.926  22.923  4.00  1.00            
ATOM   1148   CA VAL A 153      14.327  11.659  22.245  4.00  1.00            
ATOM   1149   CB VAL A 153      13.998  12.651  21.171  4.00  1.00            
ATOM   1150  CG1 VAL A 153      12.744  12.164  20.424  4.00  1.00            
ATOM   1151  CG2 VAL A 153      13.832  14.031  21.817  4.00  1.00            
ATOM   1152    C VAL A 153      14.411  10.352  21.573  4.00  1.00            
ATOM   1153    O VAL A 153      15.433   9.981  20.997  4.00  1.00            
ATOM   1154    N TYR A 154      13.308   9.603  21.661  4.00  1.00            
ATOM   1155   CA TYR A 154      13.271   8.381  20.954  4.00  1.00            
ATOM   1156   CB TYR A 154      13.390   7.138  21.853  4.00  1.00            
ATOM   1157   CG TYR A 154      13.581   5.958  20.962  4.00  1.00            
ATOM   1158  CD1 TYR A 154      14.809   5.723  20.389  4.00  1.00            
ATOM   1159  CD2 TYR A 154      12.550   5.083  20.709  4.00  1.00            
ATOM   1160  CE1 TYR A 154      15.008   4.640  19.567  4.00  1.00            
ATOM   1161  CE2 TYR A 154      12.743   3.996  19.889  4.00  1.00            
ATOM   1162   CZ TYR A 154      13.972   3.774  19.316  4.00  1.00            
ATOM   1163   OH TYR A 154      14.173   2.659  18.474  4.00  1.00            
ATOM   1164    C TYR A 154      11.960   8.341  20.280  4.00  1.00            
ATOM   1165    O TYR A 154      10.908   8.446  20.910  4.00  1.00            
ATOM   1166    N LEU A 155      12.007   8.207  18.954  1.00  1.00            
ATOM   1167   CA LEU A 155      10.798   8.105  18.220  1.00  1.00            
ATOM   1168   CB LEU A 155      10.776   8.961  16.942  1.00  1.00            
ATOM   1169   CG LEU A 155       9.504   8.769  16.093  1.00  1.00            
ATOM   1170  CD1 LEU A 155       8.256   9.290  16.819  1.00  1.00            
ATOM   1171  CD2 LEU A 155       9.676   9.357  14.684  1.00  1.00            
ATOM   1172    C LEU A 155      10.757   6.698  17.771  1.00  1.00            
ATOM   1173    O LEU A 155      11.786   6.027  17.701  1.00  1.00            
ATOM   1174    N SER A 156       9.555   6.196  17.474  1.00  1.00            
ATOM   1175   CA SER A 156       9.538   4.845  17.041  1.00  1.00            
ATOM   1176   CB SER A 156       8.840   3.889  18.022  1.00  1.00            
ATOM   1177   OG SER A 156       9.622   3.743  19.199  1.00  1.00            
ATOM   1178    C SER A 156       8.833   4.791  15.735  1.00  1.00            
ATOM   1179    O SER A 156       8.223   5.765  15.299  1.00  1.00            
ATOM   1180    N SER A 157       8.925   3.630  15.063  1.00  1.00            
ATOM   1181   CA SER A 157       8.356   3.517  13.758  1.00  1.00            
ATOM   1182   CB SER A 157       9.381   3.077  12.698  1.00  1.00            
ATOM   1183   OG SER A 157       8.764   2.985  11.423  1.00  1.00            
ATOM   1184    C SER A 157       7.276   2.489  13.786  1.00  1.00            
ATOM   1185    O SER A 157       7.119   1.746  14.752  1.00  1.00            
ATOM   1186    N ASN A 158       6.488   2.446  12.696  3.00  1.00            
ATOM   1187   CA ASN A 158       5.444   1.480  12.549  3.00  1.00            
ATOM   1188   CB ASN A 158       5.980   0.040  12.692  3.00  1.00            
ATOM   1189   CG ASN A 158       4.964  -0.964  12.157  3.00  1.00            
ATOM   1190  OD1 ASN A 158       5.204  -2.171  12.178  3.00  1.00            
ATOM   1191  ND2 ASN A 158       3.805  -0.463  11.652  3.00  1.00            
ATOM   1192    C ASN A 158       4.392   1.697  13.592  3.00  1.00            
ATOM   1193    O ASN A 158       3.720   0.758  14.016  3.00  1.00            
ATOM   1194    N ASP A 159       4.217   2.956  14.031  3.00  1.00            
ATOM   1195   CA ASP A 159       3.161   3.281  14.946  3.00  1.00            
ATOM   1196   CB ASP A 159       1.772   2.993  14.353  3.00  1.00            
ATOM   1197   CG ASP A 159       0.752   3.730  15.197  3.00  1.00            
ATOM   1198  OD1 ASP A 159       0.930   4.967  15.343  3.00  1.00            
ATOM   1199  OD2 ASP A 159      -0.216   3.089  15.689  3.00  1.00            
ATOM   1200    C ASP A 159       3.294   2.440  16.175  3.00  1.00            
ATOM   1201    O ASP A 159       2.292   2.134  16.820  3.00  1.00            
ATOM   1202    N ASP A 160       4.526   2.055  16.569  1.00  1.00            
ATOM   1203   CA ASP A 160       4.596   1.264  17.762  1.00  1.00            
ATOM   1204   CB ASP A 160       5.611   0.101  17.734  1.00  1.00            
ATOM   1205   CG ASP A 160       7.028   0.635  17.624  1.00  1.00            
ATOM   1206  OD1 ASP A 160       7.186   1.835  17.285  1.00  1.00            
ATOM   1207  OD2 ASP A 160       7.975  -0.157  17.879  1.00  1.00            
ATOM   1208    C ASP A 160       4.890   2.162  18.911  1.00  1.00            
ATOM   1209    O ASP A 160       5.613   3.148  18.783  1.00  1.00            
ATOM   1210    N SER A 161       4.319   1.825  20.080  1.00  1.00            
ATOM   1211   CA SER A 161       4.424   2.667  21.231  1.00  1.00            
ATOM   1212   CB SER A 161       3.412   2.304  22.336  1.00  1.00            
ATOM   1213   OG SER A 161       3.486   3.231  23.409  1.00  1.00            
ATOM   1214    C SER A 161       5.804   2.581  21.798  1.00  1.00            
ATOM   1215    O SER A 161       6.638   1.810  21.328  1.00  1.00            
ATOM   1216    N GLY A 162       6.078   3.402  22.835  1.00  1.00            
ATOM   1217   CA GLY A 162       7.369   3.396  23.460  1.00  1.00            
ATOM   1218    C GLY A 162       8.150   4.602  23.043  1.00  1.00            
ATOM   1219    O GLY A 162       9.299   4.759  23.451  1.00  1.00            
ATOM   1220    N SER A 163       7.572   5.497  22.218  4.00  1.00            
ATOM   1221   CA SER A 163       8.350   6.654  21.879  4.00  1.00            
ATOM   1222   CB SER A 163       7.684   7.594  20.859  4.00  1.00            
ATOM   1223   OG SER A 163       7.613   6.961  19.590  4.00  1.00            
ATOM   1224    C SER A 163       8.558   7.412  23.149  4.00  1.00            
ATOM   1225    O SER A 163       7.658   7.477  23.986  4.00  1.00            
ATOM   1226    N VAL A 164       9.760   7.995  23.353  4.00  1.00            
ATOM   1227   CA VAL A 164       9.925   8.657  24.613  4.00  1.00            
ATOM   1228   CB VAL A 164      10.503   7.761  25.671  4.00  1.00            
ATOM   1229  CG1 VAL A 164      10.762   8.594  26.937  4.00  1.00            
ATOM   1230  CG2 VAL A 164       9.545   6.577  25.885  4.00  1.00            
ATOM   1231    C VAL A 164      10.824   9.824  24.516  4.00  1.00            
ATOM   1232    O VAL A 164      11.811   9.827  23.787  4.00  1.00            
ATOM   1233    N VAL A 165      10.476  10.870  25.281  4.00  1.00            
ATOM   1234   CA VAL A 165      11.344  11.992  25.370  4.00  1.00            
ATOM   1235   CB VAL A 165      10.667  13.293  25.078  4.00  1.00            
ATOM   1236  CG1 VAL A 165      11.666  14.422  25.362  4.00  1.00            
ATOM   1237  CG2 VAL A 165      10.159  13.266  23.625  4.00  1.00            
ATOM   1238    C VAL A 165      11.792  12.017  26.798  4.00  1.00            
ATOM   1239    O VAL A 165      10.990  12.251  27.700  4.00  1.00            
ATOM   1240    N LEU A 166      13.095  11.771  27.042  4.00  1.00            
ATOM   1241   CA LEU A 166      13.580  11.729  28.393  4.00  1.00            
ATOM   1242   CB LEU A 166      14.760  10.766  28.614  4.00  1.00            
ATOM   1243   CG LEU A 166      14.391   9.279  28.478  4.00  1.00            
ATOM   1244  CD1 LEU A 166      13.398   8.853  29.570  4.00  1.00            
ATOM   1245  CD2 LEU A 166      13.909   8.944  27.058  4.00  1.00            
ATOM   1246    C LEU A 166      14.058  13.086  28.765  4.00  1.00            
ATOM   1247    O LEU A 166      14.559  13.836  27.929  4.00  1.00            
ATOM   1248    N LEU A 167      13.877  13.445  30.050  4.00  1.00            
ATOM   1249   CA LEU A 167      14.369  14.706  30.505  4.00  1.00            
ATOM   1250   CB LEU A 167      13.321  15.607  31.185  4.00  1.00            
ATOM   1251   CG LEU A 167      12.293  16.224  30.219  4.00  1.00            
ATOM   1252  CD1 LEU A 167      11.287  17.109  30.974  4.00  1.00            
ATOM   1253  CD2 LEU A 167      12.991  16.980  29.075  4.00  1.00            
ATOM   1254    C LEU A 167      15.442  14.449  31.521  4.00  1.00            
ATOM   1255    O LEU A 167      15.239  13.702  32.477  4.00  1.00            
ATOM   1256    N GLY A 168      16.632  15.053  31.320  3.00  1.00            
ATOM   1257   CA GLY A 168      17.704  14.934  32.269  3.00  1.00            
ATOM   1258    C GLY A 168      18.279  13.551  32.184  3.00  1.00            
ATOM   1259    O GLY A 168      19.001  13.129  33.085  3.00  1.00            
ATOM   1260    N GLY A 169      17.994  12.794  31.102  1.00  1.00            
ATOM   1261   CA GLY A 169      18.536  11.464  31.093  1.00  1.00            
ATOM   1262    C GLY A 169      18.669  10.954  29.695  1.00  1.00            
ATOM   1263    O GLY A 169      18.030  11.453  28.770  1.00  1.00            
ATOM   1264    N ILE A 170      19.527   9.923  29.525  1.00  1.00            
ATOM   1265   CA ILE A 170      19.737   9.309  28.246  1.00  1.00            
ATOM   1266   CB ILE A 170      21.071   9.618  27.621  1.00  1.00            
ATOM   1267  CG1 ILE A 170      22.230   9.060  28.468  1.00  1.00            
ATOM   1268  CG2 ILE A 170      21.141  11.137  27.384  1.00  1.00            
ATOM   1269  CD1 ILE A 170      22.321   9.653  29.873  1.00  1.00            
ATOM   1270    C ILE A 170      19.669   7.823  28.427  1.00  1.00            
ATOM   1271    O ILE A 170      19.990   7.307  29.496  1.00  1.00            
ATOM   1272    N ASP A 171      19.219   7.097  27.380  1.00  1.00            
ATOM   1273   CA ASP A 171      19.106   5.667  27.473  1.00  1.00            
ATOM   1274   CB ASP A 171      17.671   5.159  27.275  1.00  1.00            
ATOM   1275   CG ASP A 171      17.628   3.719  27.755  1.00  1.00            
ATOM   1276  OD1 ASP A 171      18.347   3.406  28.741  1.00  1.00            
ATOM   1277  OD2 ASP A 171      16.885   2.912  27.136  1.00  1.00            
ATOM   1278    C ASP A 171      19.945   5.048  26.391  1.00  1.00            
ATOM   1279    O ASP A 171      19.786   5.356  25.211  1.00  1.00            
ATOM   1280    N SER A 172      20.886   4.169  26.786  3.00  1.00            
ATOM   1281   CA SER A 172      21.804   3.531  25.882  3.00  1.00            
ATOM   1282   CB SER A 172      22.984   2.887  26.627  3.00  1.00            
ATOM   1283   OG SER A 172      23.676   3.870  27.383  3.00  1.00            
ATOM   1284    C SER A 172      21.179   2.447  25.058  3.00  1.00            
ATOM   1285    O SER A 172      21.477   2.352  23.872  3.00  1.00            
ATOM   1286    N SER A 173      20.278   1.621  25.632  3.00  1.00            
ATOM   1287   CA SER A 173      19.803   0.452  24.930  3.00  1.00            
ATOM   1288   CB SER A 173      18.724  -0.329  25.702  3.00  1.00            
ATOM   1289   OG SER A 173      19.285  -0.936  26.856  3.00  1.00            
ATOM   1290    C SER A 173      19.206   0.858  23.630  3.00  1.00            
ATOM   1291    O SER A 173      19.327   0.154  22.629  3.00  1.00            
ATOM   1292    N TYR A 174      18.553   2.025  23.616  1.00  1.00            
ATOM   1293   CA TYR A 174      17.961   2.503  22.412  1.00  1.00            
ATOM   1294   CB TYR A 174      17.117   3.776  22.595  1.00  1.00            
ATOM   1295   CG TYR A 174      15.839   3.394  23.256  1.00  1.00            
ATOM   1296  CD1 TYR A 174      15.765   3.225  24.620  1.00  1.00            
ATOM   1297  CD2 TYR A 174      14.706   3.211  22.497  1.00  1.00            
ATOM   1298  CE1 TYR A 174      14.575   2.874  25.214  1.00  1.00            
ATOM   1299  CE2 TYR A 174      13.514   2.861  23.085  1.00  1.00            
ATOM   1300   CZ TYR A 174      13.448   2.692  24.447  1.00  1.00            
ATOM   1301   OH TYR A 174      12.227   2.334  25.055  1.00  1.00            
ATOM   1302    C TYR A 174      19.007   2.821  21.395  1.00  1.00            
ATOM   1303    O TYR A 174      18.794   2.578  20.210  1.00  1.00            
ATOM   1304    N TYR A 175      20.170   3.373  21.796  4.00  1.00            
ATOM   1305   CA TYR A 175      21.038   3.794  20.734  4.00  1.00            
ATOM   1306   CB TYR A 175      21.397   5.297  20.760  4.00  1.00            
ATOM   1307   CG TYR A 175      22.341   5.623  21.867  4.00  1.00            
ATOM   1308  CD1 TYR A 175      21.885   5.902  23.135  4.00  1.00            
ATOM   1309  CD2 TYR A 175      23.695   5.656  21.626  4.00  1.00            
ATOM   1310  CE1 TYR A 175      22.769   6.209  24.144  4.00  1.00            
ATOM   1311  CE2 TYR A 175      24.583   5.964  22.630  4.00  1.00            
ATOM   1312   CZ TYR A 175      24.119   6.243  23.893  4.00  1.00            
ATOM   1313   OH TYR A 175      25.027   6.559  24.926  4.00  1.00            
ATOM   1314    C TYR A 175      22.290   2.995  20.700  4.00  1.00            
ATOM   1315    O TYR A 175      22.714   2.387  21.680  4.00  1.00            
ATOM   1316    N THR A 176      22.920   2.964  19.517  1.00  1.00            
ATOM   1317   CA THR A 176      24.036   2.093  19.374  1.00  1.00            
ATOM   1318   CB THR A 176      23.823   1.081  18.289  1.00  1.00            
ATOM   1319  OG1 THR A 176      24.932   0.197  18.204  1.00  1.00            
ATOM   1320  CG2 THR A 176      23.625   1.830  16.960  1.00  1.00            
ATOM   1321    C THR A 176      25.275   2.842  19.048  1.00  1.00            
ATOM   1322    O THR A 176      25.245   3.979  18.584  1.00  1.00            
ATOM   1323    N GLY A 177      26.418   2.185  19.327  1.00  1.00            
ATOM   1324   CA GLY A 177      27.695   2.766  19.065  1.00  1.00            
ATOM   1325    C GLY A 177      27.810   3.880  20.040  1.00  1.00            
ATOM   1326    O GLY A 177      26.941   4.060  20.893  1.00  1.00            
ATOM   1327    N SER A 178      28.896   4.661  19.942  1.00  1.00            
ATOM   1328   CA SER A 178      29.009   5.790  20.806  1.00  1.00            
ATOM   1329   CB SER A 178      30.457   6.248  21.041  1.00  1.00            
ATOM   1330   OG SER A 178      31.035   6.672  19.816  1.00  1.00            
ATOM   1331    C SER A 178      28.269   6.898  20.126  1.00  1.00            
ATOM   1332    O SER A 178      27.968   6.805  18.938  1.00  1.00            
ATOM   1333    N LEU A 179      27.936   7.978  20.861  1.00  1.00            
ATOM   1334   CA LEU A 179      27.202   9.030  20.221  1.00  1.00            
ATOM   1335   CB LEU A 179      26.189   9.751  21.128  1.00  1.00            
ATOM   1336   CG LEU A 179      26.761  10.270  22.459  1.00  1.00            
ATOM   1337  CD1 LEU A 179      27.809  11.372  22.239  1.00  1.00            
ATOM   1338  CD2 LEU A 179      25.630  10.700  23.405  1.00  1.00            
ATOM   1339    C LEU A 179      28.152  10.027  19.636  1.00  1.00            
ATOM   1340    O LEU A 179      29.239  10.256  20.164  1.00  1.00            
ATOM   1341    N ASN A 180      27.757  10.624  18.490  4.00  1.00            
ATOM   1342   CA ASN A 180      28.551  11.626  17.840  4.00  1.00            
ATOM   1343   CB ASN A 180      28.450  11.609  16.304  4.00  1.00            
ATOM   1344   CG ASN A 180      29.612  12.417  15.742  4.00  1.00            
ATOM   1345  OD1 ASN A 180      29.770  13.600  16.040  4.00  1.00            
ATOM   1346  ND2 ASN A 180      30.460  11.755  14.910  4.00  1.00            
ATOM   1347    C ASN A 180      28.025  12.933  18.328  4.00  1.00            
ATOM   1348    O ASN A 180      26.825  13.078  18.557  4.00  1.00            
ATOM   1349    N TRP A 181      28.916  13.918  18.537  4.00  1.00            
ATOM   1350   CA TRP A 181      28.457  15.177  19.041  4.00  1.00            
ATOM   1351   CB TRP A 181      29.255  15.659  20.264  4.00  1.00            
ATOM   1352   CG TRP A 181      30.754  15.674  20.073  4.00  1.00            
ATOM   1353  CD2 TRP A 181      31.505  16.803  19.607  4.00  1.00            
ATOM   1354  CD1 TRP A 181      31.659  14.680  20.312  4.00  1.00            
ATOM   1355  NE1 TRP A 181      32.928  15.121  20.027  4.00  1.00            
ATOM   1356  CE2 TRP A 181      32.849  16.428  19.591  4.00  1.00            
ATOM   1357  CE3 TRP A 181      31.108  18.052  19.227  4.00  1.00            
ATOM   1358  CZ2 TRP A 181      33.819  17.301  19.193  4.00  1.00            
ATOM   1359  CZ3 TRP A 181      32.090  18.930  18.823  4.00  1.00            
ATOM   1360  CH2 TRP A 181      33.419  18.561  18.807  4.00  1.00            
ATOM   1361    C TRP A 181      28.550  16.187  17.954  4.00  1.00            
ATOM   1362    O TRP A 181      29.573  16.317  17.287  4.00  1.00            
ATOM   1363    N VAL A 182      27.442  16.923  17.740  4.00  1.00            
ATOM   1364   CA VAL A 182      27.451  17.930  16.730  4.00  1.00            
ATOM   1365   CB VAL A 182      26.320  17.822  15.749  4.00  1.00            
ATOM   1366  CG1 VAL A 182      26.376  19.024  14.792  4.00  1.00            
ATOM   1367  CG2 VAL A 182      26.424  16.462  15.040  4.00  1.00            
ATOM   1368    C VAL A 182      27.334  19.247  17.418  4.00  1.00            
ATOM   1369    O VAL A 182      26.553  19.421  18.358  4.00  1.00            
ATOM   1370    N PRO A 183      28.143  20.167  16.986  4.00  1.00            
ATOM   1371   CA PRO A 183      28.120  21.469  17.589  4.00  1.00            
ATOM   1372   CD PRO A 183      29.493  19.793  16.580  4.00  1.00            
ATOM   1373   CB PRO A 183      29.446  22.130  17.224  4.00  1.00            
ATOM   1374   CG PRO A 183      30.404  20.939  17.050  4.00  1.00            
ATOM   1375    C PRO A 183      26.927  22.206  17.079  4.00  1.00            
ATOM   1376    O PRO A 183      26.353  21.799  16.076  4.00  1.00            
ATOM   1377    N VAL A 184      26.538  23.293  17.768  1.00  1.00            
ATOM   1378   CA VAL A 184      25.375  24.003  17.342  1.00  1.00            
ATOM   1379   CB VAL A 184      24.509  24.450  18.484  1.00  1.00            
ATOM   1380  CG1 VAL A 184      23.984  23.210  19.225  1.00  1.00            
ATOM   1381  CG2 VAL A 184      25.331  25.401  19.371  1.00  1.00            
ATOM   1382    C VAL A 184      25.801  25.240  16.636  1.00  1.00            
ATOM   1383    O VAL A 184      26.718  25.940  17.061  1.00  1.00            
ATOM   1384    N SER A 185      25.146  25.512  15.497  1.00  1.00            
ATOM   1385   CA SER A 185      25.441  26.691  14.749  1.00  1.00            
ATOM   1386   CB SER A 185      24.620  26.756  13.448  1.00  1.00            
ATOM   1387   OG SER A 185      24.890  27.959  12.745  1.00  1.00            
ATOM   1388    C SER A 185      25.078  27.896  15.561  1.00  1.00            
ATOM   1389    O SER A 185      25.946  28.629  16.031  1.00  1.00            
ATOM   1390    N VAL A 186      23.759  28.115  15.749  1.00  1.00            
ATOM   1391   CA VAL A 186      23.258  29.223  16.512  1.00  1.00            
ATOM   1392   CB VAL A 186      22.790  30.376  15.676  1.00  1.00            
ATOM   1393  CG1 VAL A 186      24.010  30.963  14.942  1.00  1.00            
ATOM   1394  CG2 VAL A 186      21.679  29.884  14.734  1.00  1.00            
ATOM   1395    C VAL A 186      22.094  28.684  17.284  1.00  1.00            
ATOM   1396    O VAL A 186      21.482  27.692  16.893  1.00  1.00            
ATOM   1397    N GLU A 187      21.778  29.323  18.426  4.00  1.00            
ATOM   1398   CA GLU A 187      20.707  28.915  19.291  4.00  1.00            
ATOM   1399   CB GLU A 187      20.882  29.449  20.724  4.00  1.00            
ATOM   1400   CG GLU A 187      20.955  30.979  20.780  4.00  1.00            
ATOM   1401   CD GLU A 187      21.211  31.409  22.219  4.00  1.00            
ATOM   1402  OE1 GLU A 187      21.962  30.688  22.927  4.00  1.00            
ATOM   1403  OE2 GLU A 187      20.659  32.465  22.627  4.00  1.00            
ATOM   1404    C GLU A 187      19.441  29.497  18.749  4.00  1.00            
ATOM   1405    O GLU A 187      19.453  30.259  17.784  4.00  1.00            
ATOM   1406    N GLY A 188      18.305  29.120  19.366  3.00  1.00            
ATOM   1407   CA GLY A 188      17.018  29.602  18.961  3.00  1.00            
ATOM   1408    C GLY A 188      16.257  28.436  18.470  3.00  1.00            
ATOM   1409    O GLY A 188      15.076  28.255  18.762  3.00  1.00            
ATOM   1410    N TYR A 189      16.964  27.607  17.704  3.00  1.00            
ATOM   1411   CA TYR A 189      16.463  26.381  17.200  3.00  1.00            
ATOM   1412   CB TYR A 189      16.111  26.450  15.706  3.00  1.00            
ATOM   1413   CG TYR A 189      15.103  27.547  15.580  3.00  1.00            
ATOM   1414  CD1 TYR A 189      15.518  28.853  15.450  3.00  1.00            
ATOM   1415  CD2 TYR A 189      13.752  27.283  15.604  3.00  1.00            
ATOM   1416  CE1 TYR A 189      14.608  29.878  15.338  3.00  1.00            
ATOM   1417  CE2 TYR A 189      12.836  28.304  15.493  3.00  1.00            
ATOM   1418   CZ TYR A 189      13.263  29.603  15.361  3.00  1.00            
ATOM   1419   OH TYR A 189      12.325  30.652  15.246  3.00  1.00            
ATOM   1420    C TYR A 189      17.679  25.532  17.382  3.00  1.00            
ATOM   1421    O TYR A 189      18.728  26.055  17.755  3.00  1.00            
ATOM   1422    N TRP A 190      17.610  24.214  17.151  4.00  1.00            
ATOM   1423   CA TRP A 190      18.778  23.443  17.465  4.00  1.00            
ATOM   1424   CB TRP A 190      18.559  21.929  17.346  4.00  1.00            
ATOM   1425   CG TRP A 190      19.518  21.182  18.237  4.00  1.00            
ATOM   1426  CD2 TRP A 190      19.277  19.863  18.747  4.00  1.00            
ATOM   1427  CD1 TRP A 190      20.683  21.611  18.803  4.00  1.00            
ATOM   1428  NE1 TRP A 190      21.177  20.646  19.647  4.00  1.00            
ATOM   1429  CE2 TRP A 190      20.322  19.564  19.620  4.00  1.00            
ATOM   1430  CE3 TRP A 190      18.264  18.979  18.515  4.00  1.00            
ATOM   1431  CZ2 TRP A 190      20.367  18.370  20.280  4.00  1.00            
ATOM   1432  CZ3 TRP A 190      18.319  17.771  19.172  4.00  1.00            
ATOM   1433  CH2 TRP A 190      19.350  17.473  20.039  4.00  1.00            
ATOM   1434    C TRP A 190      19.898  23.885  16.534  4.00  1.00            
ATOM   1435    O TRP A 190      21.062  23.901  16.932  4.00  1.00            
ATOM   1436    N GLN A 191      19.570  24.271  15.272  4.00  1.00            
ATOM   1437   CA GLN A 191      20.496  24.787  14.274  4.00  1.00            
ATOM   1438   CB GLN A 191      20.844  26.276  14.461  4.00  1.00            
ATOM   1439   CG GLN A 191      19.684  27.221  14.146  4.00  1.00            
ATOM   1440   CD GLN A 191      19.433  27.161  12.644  4.00  1.00            
ATOM   1441  OE1 GLN A 191      18.569  26.421  12.176  4.00  1.00            
ATOM   1442  NE2 GLN A 191      20.214  27.955  11.863  4.00  1.00            
ATOM   1443    C GLN A 191      21.775  24.027  14.144  4.00  1.00            
ATOM   1444    O GLN A 191      22.755  24.297  14.835  4.00  1.00            
ATOM   1445    N ILE A 192      21.773  23.028  13.237  4.00  1.00            
ATOM   1446   CA ILE A 192      22.934  22.237  12.944  4.00  1.00            
ATOM   1447   CB ILE A 192      22.641  20.762  13.060  4.00  1.00            
ATOM   1448  CG1 ILE A 192      23.903  19.914  13.316  4.00  1.00            
ATOM   1449  CG2 ILE A 192      21.863  20.352  11.799  4.00  1.00            
ATOM   1450  CD1 ILE A 192      24.930  19.903  12.187  4.00  1.00            
ATOM   1451    C ILE A 192      23.281  22.535  11.525  4.00  1.00            
ATOM   1452    O ILE A 192      22.404  22.812  10.707  4.00  1.00            
ATOM   1453    N THR A 193      24.585  22.518  11.198  4.00  1.00            
ATOM   1454   CA THR A 193      24.983  22.843   9.865  4.00  1.00            
ATOM   1455   CB THR A 193      26.331  23.501   9.810  4.00  1.00            
ATOM   1456  OG1 THR A 193      26.325  24.685  10.594  4.00  1.00            
ATOM   1457  CG2 THR A 193      26.662  23.839   8.347  4.00  1.00            
ATOM   1458    C THR A 193      25.060  21.590   9.080  4.00  1.00            
ATOM   1459    O THR A 193      25.830  20.684   9.396  4.00  1.00            
ATOM   1460    N LEU A 194      24.228  21.507   8.030  4.00  1.00            
ATOM   1461   CA LEU A 194      24.305  20.357   7.195  4.00  1.00            
ATOM   1462   CB LEU A 194      22.964  19.934   6.554  4.00  1.00            
ATOM   1463   CG LEU A 194      22.247  20.994   5.688  4.00  1.00            
ATOM   1464  CD1 LEU A 194      21.916  22.246   6.510  4.00  1.00            
ATOM   1465  CD2 LEU A 194      22.986  21.298   4.373  4.00  1.00            
ATOM   1466    C LEU A 194      25.270  20.703   6.128  4.00  1.00            
ATOM   1467    O LEU A 194      25.347  21.848   5.686  4.00  1.00            
ATOM   1468    N ASP A 195      26.066  19.715   5.707  4.00  1.00            
ATOM   1469   CA ASP A 195      27.010  20.019   4.690  4.00  1.00            
ATOM   1470   CB ASP A 195      28.242  19.099   4.722  4.00  1.00            
ATOM   1471   CG ASP A 195      29.259  19.591   3.704  4.00  1.00            
ATOM   1472  OD1 ASP A 195      28.934  20.546   2.949  4.00  1.00            
ATOM   1473  OD2 ASP A 195      30.380  19.018   3.673  4.00  1.00            
ATOM   1474    C ASP A 195      26.301  19.857   3.389  4.00  1.00            
ATOM   1475    O ASP A 195      25.620  20.772   2.926  4.00  1.00            
ATOM   1476    N SER A 196      26.443  18.679   2.757  4.00  1.00            
ATOM   1477   CA SER A 196      25.774  18.470   1.509  4.00  1.00            
ATOM   1478   CB SER A 196      26.739  18.305   0.322  4.00  1.00            
ATOM   1479   OG SER A 196      27.540  19.468   0.173  4.00  1.00            
ATOM   1480    C SER A 196      25.016  17.196   1.619  4.00  1.00            
ATOM   1481    O SER A 196      25.330  16.352   2.456  4.00  1.00            
ATOM   1482    N ILE A 197      23.968  17.018   0.791  4.00  1.00            
ATOM   1483   CA ILE A 197      23.342  15.742   0.910  4.00  1.00            
ATOM   1484   CB ILE A 197      21.861  15.719   1.174  4.00  1.00            
ATOM   1485  CG1 ILE A 197      21.038  16.192  -0.025  4.00  1.00            
ATOM   1486  CG2 ILE A 197      21.624  16.546   2.448  4.00  1.00            
ATOM   1487  CD1 ILE A 197      19.549  15.876   0.100  4.00  1.00            
ATOM   1488    C ILE A 197      23.630  14.994  -0.341  4.00  1.00            
ATOM   1489    O ILE A 197      23.462  15.515  -1.443  4.00  1.00            
ATOM   1490    N THR A 198      24.100  13.737  -0.207  4.00  1.00            
ATOM   1491   CA THR A 198      24.518  13.078  -1.403  4.00  1.00            
ATOM   1492   CB THR A 198      25.991  12.790  -1.422  4.00  1.00            
ATOM   1493  OG1 THR A 198      26.328  11.876  -0.388  4.00  1.00            
ATOM   1494  CG2 THR A 198      26.746  14.114  -1.216  4.00  1.00            
ATOM   1495    C THR A 198      23.813  11.777  -1.616  4.00  1.00            
ATOM   1496    O THR A 198      23.554  11.016  -0.685  4.00  1.00            
ATOM   1497    N MET A 199      23.465  11.531  -2.896  4.00  1.00            
ATOM   1498   CA MET A 199      22.969  10.276  -3.381  4.00  1.00            
ATOM   1499   CB MET A 199      22.323  10.383  -4.774  4.00  1.00            
ATOM   1500   CG MET A 199      23.326  10.778  -5.864  4.00  1.00            
ATOM   1501   SD MET A 199      22.632  10.985  -7.534  4.00  1.00            
ATOM   1502   CE MET A 199      22.462   9.214  -7.899  4.00  1.00            
ATOM   1503    C MET A 199      24.250   9.530  -3.550  4.00  1.00            
ATOM   1504    O MET A 199      25.319  10.114  -3.385  4.00  1.00            
ATOM   1505    N ASP A 200      24.216   8.229  -3.863  3.00  1.00            
ATOM   1506   CA ASP A 200      25.491   7.582  -3.938  3.00  1.00            
ATOM   1507   CB ASP A 200      25.383   6.051  -4.044  3.00  1.00            
ATOM   1508   CG ASP A 200      24.830   5.547  -2.714  3.00  1.00            
ATOM   1509  OD1 ASP A 200      25.254   6.084  -1.655  3.00  1.00            
ATOM   1510  OD2 ASP A 200      23.966   4.631  -2.741  3.00  1.00            
ATOM   1511    C ASP A 200      26.249   8.111  -5.108  3.00  1.00            
ATOM   1512    O ASP A 200      25.858   7.932  -6.260  3.00  1.00            
ATOM   1513    N GLY A 201      27.359   8.814  -4.808  3.00  1.00            
ATOM   1514   CA GLY A 201      28.263   9.291  -5.811  3.00  1.00            
ATOM   1515    C GLY A 201      27.908  10.672  -6.263  3.00  1.00            
ATOM   1516    O GLY A 201      28.670  11.279  -7.014  3.00  1.00            
ATOM   1517    N GLU A 202      26.758  11.228  -5.839  4.00  1.00            
ATOM   1518   CA GLU A 202      26.482  12.548  -6.328  4.00  1.00            
ATOM   1519   CB GLU A 202      25.383  12.624  -7.401  4.00  1.00            
ATOM   1520   CG GLU A 202      25.897  12.261  -8.793  4.00  1.00            
ATOM   1521   CD GLU A 202      26.984  13.275  -9.129  4.00  1.00            
ATOM   1522  OE1 GLU A 202      26.631  14.411  -9.543  4.00  1.00            
ATOM   1523  OE2 GLU A 202      28.184  12.932  -8.957  4.00  1.00            
ATOM   1524    C GLU A 202      26.084  13.452  -5.225  4.00  1.00            
ATOM   1525    O GLU A 202      25.548  13.029  -4.203  4.00  1.00            
ATOM   1526    N THR A 203      26.378  14.749  -5.427  4.00  1.00            
ATOM   1527   CA THR A 203      25.980  15.732  -4.478  4.00  1.00            
ATOM   1528   CB THR A 203      26.979  16.842  -4.312  4.00  1.00            
ATOM   1529  OG1 THR A 203      28.222  16.323  -3.865  4.00  1.00            
ATOM   1530  CG2 THR A 203      26.428  17.857  -3.297  4.00  1.00            
ATOM   1531    C THR A 203      24.737  16.324  -5.027  4.00  1.00            
ATOM   1532    O THR A 203      24.778  17.228  -5.860  4.00  1.00            
ATOM   1533    N ILE A 204      23.582  15.816  -4.569  4.00  1.00            
ATOM   1534   CA ILE A 204      22.365  16.321  -5.115  4.00  1.00            
ATOM   1535   CB ILE A 204      21.401  15.215  -5.433  4.00  1.00            
ATOM   1536  CG1 ILE A 204      22.074  14.150  -6.315  4.00  1.00            
ATOM   1537  CG2 ILE A 204      20.177  15.840  -6.113  4.00  1.00            
ATOM   1538  CD1 ILE A 204      22.577  14.687  -7.653  4.00  1.00            
ATOM   1539    C ILE A 204      21.750  17.156  -4.067  4.00  1.00            
ATOM   1540    O ILE A 204      20.926  16.655  -3.303  4.00  1.00            
ATOM   1541    N ALA A 205      22.102  18.461  -4.026  4.00  1.00            
ATOM   1542   CA ALA A 205      21.543  19.210  -2.949  4.00  1.00            
ATOM   1543   CB ALA A 205      21.719  18.589  -1.562  4.00  1.00            
ATOM   1544    C ALA A 205      22.208  20.519  -2.753  4.00  1.00            
ATOM   1545    O ALA A 205      22.437  21.313  -3.665  4.00  1.00            
ATOM   1546    N CYS A 206      22.528  20.711  -1.457  1.00  1.00            
ATOM   1547   CA CYS A 206      22.994  21.899  -0.822  1.00  1.00            
ATOM   1548   CB CYS A 206      23.407  21.654   0.640  1.00  1.00            
ATOM   1549   SG CYS A 206      24.007  23.161   1.460  1.00  1.00            
ATOM   1550    C CYS A 206      24.192  22.463  -1.535  1.00  1.00            
ATOM   1551    O CYS A 206      24.201  23.659  -1.822  1.00  1.00            
ATOM   1552    N SER A 207      25.203  21.637  -1.880  3.00  1.00            
ATOM   1553   CA SER A 207      26.383  22.141  -2.543  3.00  1.00            
ATOM   1554   CB SER A 207      26.169  22.533  -4.013  3.00  1.00            
ATOM   1555   OG SER A 207      27.375  23.069  -4.540  3.00  1.00            
ATOM   1556    C SER A 207      26.913  23.340  -1.839  3.00  1.00            
ATOM   1557    O SER A 207      26.755  24.473  -2.288  3.00  1.00            
ATOM   1558    N GLY A 208      27.542  23.096  -0.683  3.00  1.00            
ATOM   1559   CA GLY A 208      28.048  24.131   0.155  3.00  1.00            
ATOM   1560    C GLY A 208      27.492  23.711   1.466  3.00  1.00            
ATOM   1561    O GLY A 208      27.021  22.582   1.594  3.00  1.00            
ATOM   1562    N GLY A 209      27.509  24.575   2.485  1.00  1.00            
ATOM   1563   CA GLY A 209      26.907  24.090   3.684  1.00  1.00            
ATOM   1564    C GLY A 209      25.664  24.897   3.877  1.00  1.00            
ATOM   1565    O GLY A 209      25.663  26.110   3.680  1.00  1.00            
ATOM   1566    N CYS A 210      24.568  24.233   4.291  4.00  1.00            
ATOM   1567   CA CYS A 210      23.318  24.921   4.433  4.00  1.00            
ATOM   1568   CB CYS A 210      22.165  24.240   3.670  4.00  1.00            
ATOM   1569   SG CYS A 210      20.701  25.301   3.463  4.00  1.00            
ATOM   1570    C CYS A 210      22.981  24.931   5.884  4.00  1.00            
ATOM   1571    O CYS A 210      23.803  24.581   6.729  4.00  1.00            
ATOM   1572    N GLN A 211      21.755  25.375   6.210  4.00  1.00            
ATOM   1573   CA GLN A 211      21.346  25.427   7.576  4.00  1.00            
ATOM   1574   CB GLN A 211      20.694  26.766   7.953  4.00  1.00            
ATOM   1575   CG GLN A 211      21.624  27.970   7.789  4.00  1.00            
ATOM   1576   CD GLN A 211      22.656  27.926   8.906  4.00  1.00            
ATOM   1577  OE1 GLN A 211      23.098  26.855   9.321  4.00  1.00            
ATOM   1578  NE2 GLN A 211      23.046  29.125   9.414  4.00  1.00            
ATOM   1579    C GLN A 211      20.317  24.372   7.771  4.00  1.00            
ATOM   1580    O GLN A 211      19.468  24.147   6.909  4.00  1.00            
ATOM   1581    N ALA A 212      20.379  23.679   8.923  4.00  1.00            
ATOM   1582   CA ALA A 212      19.424  22.644   9.157  4.00  1.00            
ATOM   1583   CB ALA A 212      20.012  21.228   9.039  4.00  1.00            
ATOM   1584    C ALA A 212      18.902  22.790  10.554  4.00  1.00            
ATOM   1585    O ALA A 212      19.590  23.311  11.429  4.00  1.00            
ATOM   1586    N ILE A 213      17.649  22.344  10.789  4.00  1.00            
ATOM   1587   CA ILE A 213      17.057  22.429  12.097  4.00  1.00            
ATOM   1588   CB ILE A 213      15.852  23.320  12.152  4.00  1.00            
ATOM   1589  CG1 ILE A 213      16.235  24.769  11.813  4.00  1.00            
ATOM   1590  CG2 ILE A 213      15.217  23.158  13.543  4.00  1.00            
ATOM   1591  CD1 ILE A 213      16.676  24.964  10.363  4.00  1.00            
ATOM   1592    C ILE A 213      16.594  21.054  12.481  4.00  1.00            
ATOM   1593    O ILE A 213      16.081  20.310  11.648  4.00  1.00            
ATOM   1594    N VAL A 214      16.797  20.671  13.762  4.00  1.00            
ATOM   1595   CA VAL A 214      16.312  19.405  14.247  4.00  1.00            
ATOM   1596   CB VAL A 214      17.123  18.839  15.372  4.00  1.00            
ATOM   1597  CG1 VAL A 214      16.424  17.569  15.885  4.00  1.00            
ATOM   1598  CG2 VAL A 214      18.559  18.606  14.873  4.00  1.00            
ATOM   1599    C VAL A 214      14.954  19.701  14.787  4.00  1.00            
ATOM   1600    O VAL A 214      14.793  20.632  15.576  4.00  1.00            
ATOM   1601    N ASP A 215      13.921  18.946  14.366  1.00  1.00            
ATOM   1602   CA ASP A 215      12.644  19.309  14.898  1.00  1.00            
ATOM   1603   CB ASP A 215      11.864  20.302  14.019  1.00  1.00            
ATOM   1604   CG ASP A 215      10.676  20.787  14.837  1.00  1.00            
ATOM   1605  OD1 ASP A 215      10.700  20.582  16.080  1.00  1.00            
ATOM   1606  OD2 ASP A 215       9.734  21.371  14.237  1.00  1.00            
ATOM   1607    C ASP A 215      11.763  18.112  15.050  1.00  1.00            
ATOM   1608    O ASP A 215      11.455  17.424  14.079  1.00  1.00            
ATOM   1609    N THR A 216      11.337  17.830  16.298  3.00  1.00            
ATOM   1610   CA THR A 216      10.339  16.823  16.497  3.00  1.00            
ATOM   1611   CB THR A 216      10.556  15.997  17.743  3.00  1.00            
ATOM   1612  OG1 THR A 216       9.532  15.023  17.875  3.00  1.00            
ATOM   1613  CG2 THR A 216      10.639  16.893  18.993  3.00  1.00            
ATOM   1614    C THR A 216       9.084  17.627  16.570  3.00  1.00            
ATOM   1615    O THR A 216       8.770  18.277  17.565  3.00  1.00            
ATOM   1616    N GLY A 217       8.343  17.623  15.455  3.00  1.00            
ATOM   1617   CA GLY A 217       7.189  18.451  15.303  3.00  1.00            
ATOM   1618    C GLY A 217       6.767  18.185  13.905  3.00  1.00            
ATOM   1619    O GLY A 217       5.756  17.531  13.652  3.00  1.00            
ATOM   1620    N THR A 218       7.562  18.700  12.953  1.00  1.00            
ATOM   1621   CA THR A 218       7.265  18.487  11.575  1.00  1.00            
ATOM   1622   CB THR A 218       8.107  19.322  10.656  1.00  1.00            
ATOM   1623  OG1 THR A 218       7.682  19.164   9.311  1.00  1.00            
ATOM   1624  CG2 THR A 218       9.577  18.895  10.812  1.00  1.00            
ATOM   1625    C THR A 218       7.504  17.065  11.256  1.00  1.00            
ATOM   1626    O THR A 218       8.503  16.467  11.654  1.00  1.00            
ATOM   1627    N SER A 219       6.543  16.493  10.524  1.00  1.00            
ATOM   1628   CA SER A 219       6.583  15.117  10.178  1.00  1.00            
ATOM   1629   CB SER A 219       5.264  14.634   9.549  1.00  1.00            
ATOM   1630   OG SER A 219       5.354  13.256   9.218  1.00  1.00            
ATOM   1631    C SER A 219       7.657  14.832   9.182  1.00  1.00            
ATOM   1632    O SER A 219       8.343  13.817   9.291  1.00  1.00            
ATOM   1633    N LEU A 220       7.852  15.717   8.186  1.00  1.00            
ATOM   1634   CA LEU A 220       8.746  15.302   7.148  1.00  1.00            
ATOM   1635   CB LEU A 220       8.087  15.206   5.762  1.00  1.00            
ATOM   1636   CG LEU A 220       7.034  14.086   5.683  1.00  1.00            
ATOM   1637  CD1 LEU A 220       5.865  14.357   6.639  1.00  1.00            
ATOM   1638  CD2 LEU A 220       6.576  13.837   4.238  1.00  1.00            
ATOM   1639    C LEU A 220       9.955  16.168   7.015  1.00  1.00            
ATOM   1640    O LEU A 220       9.980  17.310   7.471  1.00  1.00            
ATOM   1641    N LEU A 221      11.013  15.603   6.382  4.00  1.00            
ATOM   1642   CA LEU A 221      12.196  16.372   6.136  4.00  1.00            
ATOM   1643   CB LEU A 221      13.429  15.567   5.653  4.00  1.00            
ATOM   1644   CG LEU A 221      13.298  14.802   4.319  4.00  1.00            
ATOM   1645  CD1 LEU A 221      12.169  13.762   4.375  4.00  1.00            
ATOM   1646  CD2 LEU A 221      13.230  15.745   3.109  4.00  1.00            
ATOM   1647    C LEU A 221      11.790  17.411   5.129  4.00  1.00            
ATOM   1648    O LEU A 221      11.093  17.095   4.167  4.00  1.00            
ATOM   1649    N THR A 222      12.173  18.698   5.332  4.00  1.00            
ATOM   1650   CA THR A 222      11.638  19.684   4.429  4.00  1.00            
ATOM   1651   CB THR A 222      10.449  20.401   5.001  4.00  1.00            
ATOM   1652  OG1 THR A 222       9.434  19.471   5.351  4.00  1.00            
ATOM   1653  CG2 THR A 222       9.914  21.388   3.950  4.00  1.00            
ATOM   1654    C THR A 222      12.626  20.746   4.056  4.00  1.00            
ATOM   1655    O THR A 222      13.492  21.127   4.843  4.00  1.00            
ATOM   1656    N GLY A 223      12.506  21.226   2.795  4.00  1.00            
ATOM   1657   CA GLY A 223      13.142  22.437   2.352  4.00  1.00            
ATOM   1658    C GLY A 223      14.424  22.322   1.623  4.00  1.00            
ATOM   1659    O GLY A 223      15.140  21.326   1.708  4.00  1.00            
ATOM   1660    N PRO A 224      14.707  23.371   0.859  1.00  1.00            
ATOM   1661   CA PRO A 224      13.805  24.486   0.575  1.00  1.00            
ATOM   1662   CD PRO A 224      16.094  23.736   0.629  1.00  1.00            
ATOM   1663   CB PRO A 224      14.699  25.674   0.227  1.00  1.00            
ATOM   1664   CG PRO A 224      16.030  25.030  -0.199  1.00  1.00            
ATOM   1665    C PRO A 224      13.092  23.920  -0.634  1.00  1.00            
ATOM   1666    O PRO A 224      13.446  22.817  -1.048  1.00  1.00            
ATOM   1667    N THR A 225      12.125  24.643  -1.233  2.00  1.00            
ATOM   1668   CA THR A 225      11.309  24.146  -2.318  2.00  1.00            
ATOM   1669   CB THR A 225      10.265  25.150  -2.714  2.00  1.00            
ATOM   1670  OG1 THR A 225       9.380  24.592  -3.673  2.00  1.00            
ATOM   1671  CG2 THR A 225      10.964  26.396  -3.280  2.00  1.00            
ATOM   1672    C THR A 225      12.081  23.776  -3.558  2.00  1.00            
ATOM   1673    O THR A 225      11.844  22.716  -4.132  2.00  1.00            
ATOM   1674    N SER A 226      13.027  24.614  -4.022  2.00  1.00            
ATOM   1675   CA SER A 226      13.667  24.338  -5.286  2.00  1.00            
ATOM   1676   CB SER A 226      14.660  25.441  -5.686  2.00  1.00            
ATOM   1677   OG SER A 226      13.974  26.676  -5.835  2.00  1.00            
ATOM   1678    C SER A 226      14.428  23.044  -5.244  2.00  1.00            
ATOM   1679    O SER A 226      14.206  22.157  -6.066  2.00  1.00            
ATOM   1680    N ALA A 227      15.330  22.896  -4.258  2.00  1.00            
ATOM   1681   CA ALA A 227      16.223  21.772  -4.169  2.00  1.00            
ATOM   1682   CB ALA A 227      17.207  21.895  -2.993  2.00  1.00            
ATOM   1683    C ALA A 227      15.475  20.492  -3.981  2.00  1.00            
ATOM   1684    O ALA A 227      15.857  19.468  -4.537  2.00  1.00            
ATOM   1685    N ILE A 228      14.385  20.512  -3.195  2.00  1.00            
ATOM   1686   CA ILE A 228      13.634  19.314  -2.945  2.00  1.00            
ATOM   1687   CB ILE A 228      12.422  19.551  -2.082  2.00  1.00            
ATOM   1688  CG1 ILE A 228      11.887  18.240  -1.476  2.00  1.00            
ATOM   1689  CG2 ILE A 228      11.383  20.299  -2.929  2.00  1.00            
ATOM   1690  CD1 ILE A 228      11.319  17.249  -2.492  2.00  1.00            
ATOM   1691    C ILE A 228      13.207  18.844  -4.300  2.00  1.00            
ATOM   1692    O ILE A 228      13.069  17.650  -4.560  2.00  1.00            
ATOM   1693    N ALA A 229      13.002  19.793  -5.225  2.00  1.00            
ATOM   1694   CA ALA A 229      12.579  19.407  -6.534  2.00  1.00            
ATOM   1695   CB ALA A 229      12.448  20.601  -7.493  2.00  1.00            
ATOM   1696    C ALA A 229      13.586  18.456  -7.132  2.00  1.00            
ATOM   1697    O ALA A 229      13.196  17.427  -7.682  2.00  1.00            
ATOM   1698    N ASN A 230      14.907  18.731  -7.026  2.00  1.00            
ATOM   1699   CA ASN A 230      15.844  17.819  -7.636  2.00  1.00            
ATOM   1700   CB ASN A 230      17.309  18.312  -7.671  2.00  1.00            
ATOM   1701   CG ASN A 230      17.804  18.672  -6.279  2.00  1.00            
ATOM   1702  OD1 ASN A 230      17.941  19.850  -5.951  2.00  1.00            
ATOM   1703  ND2 ASN A 230      18.066  17.648  -5.425  2.00  1.00            
ATOM   1704    C ASN A 230      15.745  16.479  -6.966  2.00  1.00            
ATOM   1705    O ASN A 230      15.750  15.451  -7.642  2.00  1.00            
ATOM   1706    N ILE A 231      15.620  16.436  -5.623  2.00  1.00            
ATOM   1707   CA ILE A 231      15.553  15.162  -4.957  2.00  1.00            
ATOM   1708   CB ILE A 231      15.671  15.217  -3.455  2.00  1.00            
ATOM   1709  CG1 ILE A 231      15.608  13.787  -2.894  2.00  1.00            
ATOM   1710  CG2 ILE A 231      14.593  16.140  -2.874  2.00  1.00            
ATOM   1711  CD1 ILE A 231      16.762  12.899  -3.353  2.00  1.00            
ATOM   1712    C ILE A 231      14.301  14.440  -5.324  2.00  1.00            
ATOM   1713    O ILE A 231      14.335  13.236  -5.572  2.00  1.00            
ATOM   1714    N GLN A 232      13.157  15.148  -5.389  2.00  1.00            
ATOM   1715   CA GLN A 232      11.942  14.456  -5.703  2.00  1.00            
ATOM   1716   CB GLN A 232      10.690  15.351  -5.730  2.00  1.00            
ATOM   1717   CG GLN A 232      10.683  16.410  -6.833  2.00  1.00            
ATOM   1718   CD GLN A 232       9.340  17.122  -6.760  2.00  1.00            
ATOM   1719  OE1 GLN A 232       8.362  16.574  -6.253  2.00  1.00            
ATOM   1720  NE2 GLN A 232       9.284  18.375  -7.283  2.00  1.00            
ATOM   1721    C GLN A 232      12.122  13.861  -7.065  2.00  1.00            
ATOM   1722    O GLN A 232      11.652  12.760  -7.342  2.00  1.00            
ATOM   1723    N SER A 233      12.827  14.588  -7.953  2.00  1.00            
ATOM   1724   CA SER A 233      13.034  14.140  -9.301  2.00  1.00            
ATOM   1725   CB SER A 233      13.776  15.177 -10.162  2.00  1.00            
ATOM   1726   OG SER A 233      13.949  14.682 -11.481  2.00  1.00            
ATOM   1727    C SER A 233      13.838  12.869  -9.345  2.00  1.00            
ATOM   1728    O SER A 233      13.436  11.900  -9.988  2.00  1.00            
ATOM   1729    N ASP A 234      14.985  12.828  -8.636  2.00  1.00            
ATOM   1730   CA ASP A 234      15.907  11.723  -8.726  2.00  1.00            
ATOM   1731   CB ASP A 234      17.137  11.923  -7.828  2.00  1.00            
ATOM   1732   CG ASP A 234      18.050  10.721  -8.011  2.00  1.00            
ATOM   1733  OD1 ASP A 234      17.990  10.100  -9.105  2.00  1.00            
ATOM   1734  OD2 ASP A 234      18.821  10.413  -7.064  2.00  1.00            
ATOM   1735    C ASP A 234      15.261  10.438  -8.281  2.00  1.00            
ATOM   1736    O ASP A 234      15.369   9.416  -8.956  2.00  1.00            
ATOM   1737    N ILE A 235      14.557  10.470  -7.134  2.00  1.00            
ATOM   1738   CA ILE A 235      13.980   9.304  -6.516  2.00  1.00            
ATOM   1739   CB ILE A 235      13.336   9.627  -5.200  2.00  1.00            
ATOM   1740  CG1 ILE A 235      12.156  10.590  -5.412  2.00  1.00            
ATOM   1741  CG2 ILE A 235      14.420  10.183  -4.262  2.00  1.00            
ATOM   1742  CD1 ILE A 235      11.238  10.712  -4.196  2.00  1.00            
ATOM   1743    C ILE A 235      12.897   8.700  -7.373  2.00  1.00            
ATOM   1744    O ILE A 235      12.821   7.477  -7.485  2.00  1.00            
ATOM   1745    N GLY A 236      12.031   9.513  -8.022  3.00  1.00            
ATOM   1746   CA GLY A 236      10.966   8.887  -8.768  3.00  1.00            
ATOM   1747    C GLY A 236       9.619   9.433  -8.394  3.00  1.00            
ATOM   1748    O GLY A 236       8.628   9.103  -9.044  3.00  1.00            
ATOM   1749    N ALA A 237       9.516  10.278  -7.351  1.00  1.00            
ATOM   1750   CA ALA A 237       8.206  10.776  -7.028  1.00  1.00            
ATOM   1751   CB ALA A 237       8.150  11.563  -5.708  1.00  1.00            
ATOM   1752    C ALA A 237       7.734  11.672  -8.117  1.00  1.00            
ATOM   1753    O ALA A 237       8.488  12.488  -8.646  1.00  1.00            
ATOM   1754    N SER A 238       6.448  11.520  -8.481  1.00  1.00            
ATOM   1755   CA SER A 238       5.863  12.357  -9.480  1.00  1.00            
ATOM   1756   CB SER A 238       5.680  11.680 -10.849  1.00  1.00            
ATOM   1757   OG SER A 238       4.744  10.619 -10.749  1.00  1.00            
ATOM   1758    C SER A 238       4.521  12.738  -8.977  1.00  1.00            
ATOM   1759    O SER A 238       3.903  12.014  -8.199  1.00  1.00            
ATOM   1760    N GLU A 239       4.045  13.914  -9.407  1.00  1.00            
ATOM   1761   CA GLU A 239       2.757  14.357  -8.989  1.00  1.00            
ATOM   1762   CB GLU A 239       2.475  15.812  -9.404  1.00  1.00            
ATOM   1763   CG GLU A 239       3.338  16.829  -8.649  1.00  1.00            
ATOM   1764   CD GLU A 239       3.359  18.134  -9.433  1.00  1.00            
ATOM   1765  OE1 GLU A 239       3.992  18.150 -10.523  1.00  1.00            
ATOM   1766  OE2 GLU A 239       2.753  19.131  -8.955  1.00  1.00            
ATOM   1767    C GLU A 239       1.786  13.468  -9.675  1.00  1.00            
ATOM   1768    O GLU A 239       2.088  12.872 -10.707  1.00  1.00            
ATOM   1769    N ASN A 240       0.591  13.331  -9.084  1.00  1.00            
ATOM   1770   CA ASN A 240      -0.388  12.465  -9.649  1.00  1.00            
ATOM   1771   CB ASN A 240      -0.956  11.455  -8.645  1.00  1.00            
ATOM   1772   CG ASN A 240       0.163  10.470  -8.346  1.00  1.00            
ATOM   1773  OD1 ASN A 240       0.029   9.269  -8.576  1.00  1.00            
ATOM   1774  ND2 ASN A 240       1.310  10.993  -7.838  1.00  1.00            
ATOM   1775    C ASN A 240      -1.499  13.332 -10.112  1.00  1.00            
ATOM   1776    O ASN A 240      -1.332  14.543 -10.250  1.00  1.00            
ATOM   1777    N SER A 241      -2.658  12.716 -10.402  3.00  1.00            
ATOM   1778   CA SER A 241      -3.775  13.492 -10.837  3.00  1.00            
ATOM   1779   CB SER A 241      -5.048  12.648 -11.010  3.00  1.00            
ATOM   1780   OG SER A 241      -5.417  12.062  -9.771  3.00  1.00            
ATOM   1781    C SER A 241      -4.022  14.478  -9.747  3.00  1.00            
ATOM   1782    O SER A 241      -4.287  15.653 -10.001  3.00  1.00            
ATOM   1783    N ASP A 242      -3.913  14.014  -8.490  3.00  1.00            
ATOM   1784   CA ASP A 242      -4.077  14.890  -7.371  3.00  1.00            
ATOM   1785   CB ASP A 242      -4.580  14.210  -6.085  3.00  1.00            
ATOM   1786   CG ASP A 242      -6.080  13.983  -6.188  3.00  1.00            
ATOM   1787  OD1 ASP A 242      -6.684  14.423  -7.202  3.00  1.00            
ATOM   1788  OD2 ASP A 242      -6.645  13.379  -5.237  3.00  1.00            
ATOM   1789    C ASP A 242      -2.748  15.471  -7.037  3.00  1.00            
ATOM   1790    O ASP A 242      -1.800  15.388  -7.817  3.00  1.00            
ATOM   1791    N GLY A 243      -2.661  16.110  -5.853  1.00  1.00            
ATOM   1792   CA GLY A 243      -1.409  16.672  -5.457  1.00  1.00            
ATOM   1793    C GLY A 243      -0.894  15.880  -4.303  1.00  1.00            
ATOM   1794    O GLY A 243      -1.122  16.219  -3.141  1.00  1.00            
ATOM   1795    N GLU A 244      -0.181  14.785  -4.619  1.00  1.00            
ATOM   1796   CA GLU A 244       0.477  13.961  -3.650  1.00  1.00            
ATOM   1797   CB GLU A 244      -0.406  12.843  -3.071  1.00  1.00            
ATOM   1798   CG GLU A 244      -1.520  13.377  -2.168  1.00  1.00            
ATOM   1799   CD GLU A 244      -2.330  12.197  -1.652  1.00  1.00            
ATOM   1800  OE1 GLU A 244      -2.103  11.061  -2.147  1.00  1.00            
ATOM   1801  OE2 GLU A 244      -3.185  12.417  -0.755  1.00  1.00            
ATOM   1802    C GLU A 244       1.584  13.329  -4.427  1.00  1.00            
ATOM   1803    O GLU A 244       1.397  12.953  -5.583  1.00  1.00            
ATOM   1804    N MET A 245       2.784  13.219  -3.834  1.00  1.00            
ATOM   1805   CA MET A 245       3.850  12.622  -4.580  1.00  1.00            
ATOM   1806   CB MET A 245       5.239  13.012  -4.049  1.00  1.00            
ATOM   1807   CG MET A 245       5.517  14.513  -4.176  1.00  1.00            
ATOM   1808   SD MET A 245       6.981  15.099  -3.272  1.00  1.00            
ATOM   1809   CE MET A 245       6.567  16.863  -3.428  1.00  1.00            
ATOM   1810    C MET A 245       3.683  11.149  -4.439  1.00  1.00            
ATOM   1811    O MET A 245       3.400  10.648  -3.352  1.00  1.00            
ATOM   1812    N VAL A 246       3.837  10.407  -5.552  4.00  1.00            
ATOM   1813   CA VAL A 246       3.657   8.993  -5.451  4.00  1.00            
ATOM   1814   CB VAL A 246       2.498   8.472  -6.252  4.00  1.00            
ATOM   1815  CG1 VAL A 246       2.502   6.934  -6.189  4.00  1.00            
ATOM   1816  CG2 VAL A 246       1.209   9.100  -5.693  4.00  1.00            
ATOM   1817    C VAL A 246       4.890   8.323  -5.919  4.00  1.00            
ATOM   1818    O VAL A 246       5.561   8.771  -6.848  4.00  1.00            
ATOM   1819    N ILE A 247       5.209   7.207  -5.251  4.00  1.00            
ATOM   1820   CA ILE A 247       6.395   6.481  -5.551  4.00  1.00            
ATOM   1821   CB ILE A 247       7.349   6.449  -4.388  4.00  1.00            
ATOM   1822  CG1 ILE A 247       7.719   7.869  -3.943  4.00  1.00            
ATOM   1823  CG2 ILE A 247       8.576   5.619  -4.796  4.00  1.00            
ATOM   1824  CD1 ILE A 247       8.475   8.650  -5.010  4.00  1.00            
ATOM   1825    C ILE A 247       5.973   5.069  -5.746  4.00  1.00            
ATOM   1826    O ILE A 247       4.916   4.654  -5.277  4.00  1.00            
ATOM   1827    N SER A 248       6.764   4.290  -6.497  1.00  1.00            
ATOM   1828   CA SER A 248       6.428   2.907  -6.550  1.00  1.00            
ATOM   1829   CB SER A 248       7.216   2.126  -7.618  1.00  1.00            
ATOM   1830   OG SER A 248       6.836   0.758  -7.611  1.00  1.00            
ATOM   1831    C SER A 248       6.833   2.382  -5.217  1.00  1.00            
ATOM   1832    O SER A 248       7.822   2.832  -4.638  1.00  1.00            
ATOM   1833    N CYS A 249       6.060   1.430  -4.673  3.00  1.00            
ATOM   1834   CA CYS A 249       6.427   0.890  -3.402  3.00  1.00            
ATOM   1835   CB CYS A 249       5.396  -0.105  -2.842  3.00  1.00            
ATOM   1836   SG CYS A 249       5.824  -0.671  -1.168  3.00  1.00            
ATOM   1837    C CYS A 249       7.705   0.166  -3.625  3.00  1.00            
ATOM   1838    O CYS A 249       8.589   0.136  -2.770  3.00  1.00            
ATOM   1839    N SER A 250       7.825  -0.411  -4.830  2.00  1.00            
ATOM   1840   CA SER A 250       8.946  -1.213  -5.194  2.00  1.00            
ATOM   1841   CB SER A 250       8.809  -1.841  -6.590  2.00  1.00            
ATOM   1842   OG SER A 250       7.770  -2.809  -6.587  2.00  1.00            
ATOM   1843    C SER A 250      10.194  -0.397  -5.187  2.00  1.00            
ATOM   1844    O SER A 250      11.296  -0.936  -5.121  2.00  1.00            
ATOM   1845    N SER A 251      10.058   0.935  -5.231  2.00  1.00            
ATOM   1846   CA SER A 251      11.221   1.765  -5.283  2.00  1.00            
ATOM   1847   CB SER A 251      10.872   3.259  -5.271  2.00  1.00            
ATOM   1848   OG SER A 251      10.321   3.600  -4.007  2.00  1.00            
ATOM   1849    C SER A 251      12.015   1.530  -4.041  2.00  1.00            
ATOM   1850    O SER A 251      13.206   1.832  -3.990  2.00  1.00            
ATOM   1851    N ILE A 252      11.371   0.963  -3.007  2.00  1.00            
ATOM   1852   CA ILE A 252      12.019   0.809  -1.741  2.00  1.00            
ATOM   1853   CB ILE A 252      11.121   0.183  -0.714  2.00  1.00            
ATOM   1854  CG1 ILE A 252      10.683  -1.219  -1.169  2.00  1.00            
ATOM   1855  CG2 ILE A 252       9.958   1.150  -0.443  2.00  1.00            
ATOM   1856  CD1 ILE A 252       9.965  -2.018  -0.082  2.00  1.00            
ATOM   1857    C ILE A 252      13.250  -0.047  -1.862  2.00  1.00            
ATOM   1858    O ILE A 252      14.312   0.327  -1.367  2.00  1.00            
ATOM   1859    N ASP A 253      13.165  -1.217  -2.524  2.00  1.00            
ATOM   1860   CA ASP A 253      14.309  -2.088  -2.556  2.00  1.00            
ATOM   1861   CB ASP A 253      13.984  -3.479  -3.128  2.00  1.00            
ATOM   1862   CG ASP A 253      13.197  -4.223  -2.060  2.00  1.00            
ATOM   1863  OD1 ASP A 253      13.155  -3.714  -0.908  2.00  1.00            
ATOM   1864  OD2 ASP A 253      12.635  -5.306  -2.374  2.00  1.00            
ATOM   1865    C ASP A 253      15.465  -1.527  -3.342  2.00  1.00            
ATOM   1866    O ASP A 253      16.584  -1.462  -2.839  2.00  1.00            
ATOM   1867    N SER A 254      15.223  -1.080  -4.589  2.00  1.00            
ATOM   1868   CA SER A 254      16.300  -0.698  -5.466  2.00  1.00            
ATOM   1869   CB SER A 254      15.867  -0.563  -6.937  2.00  1.00            
ATOM   1870   OG SER A 254      15.537  -1.839  -7.467  2.00  1.00            
ATOM   1871    C SER A 254      16.978   0.587  -5.082  2.00  1.00            
ATOM   1872    O SER A 254      18.182   0.734  -5.287  2.00  1.00            
ATOM   1873    N LEU A 255      16.242   1.546  -4.496  1.00  1.00            
ATOM   1874   CA LEU A 255      16.765   2.870  -4.286  1.00  1.00            
ATOM   1875   CB LEU A 255      15.675   3.836  -3.789  1.00  1.00            
ATOM   1876   CG LEU A 255      16.147   5.279  -3.545  1.00  1.00            
ATOM   1877  CD1 LEU A 255      16.495   5.981  -4.868  1.00  1.00            
ATOM   1878  CD2 LEU A 255      15.127   6.061  -2.702  1.00  1.00            
ATOM   1879    C LEU A 255      17.880   2.893  -3.265  1.00  1.00            
ATOM   1880    O LEU A 255      17.858   2.195  -2.253  1.00  1.00            
ATOM   1881    N PRO A 256      18.879   3.695  -3.583  1.00  1.00            
ATOM   1882   CA PRO A 256      20.032   3.884  -2.722  1.00  1.00            
ATOM   1883   CD PRO A 256      19.263   3.757  -4.985  1.00  1.00            
ATOM   1884   CB PRO A 256      21.165   4.376  -3.617  1.00  1.00            
ATOM   1885   CG PRO A 256      20.798   3.818  -5.001  1.00  1.00            
ATOM   1886    C PRO A 256      19.685   4.845  -1.628  1.00  1.00            
ATOM   1887    O PRO A 256      18.651   5.502  -1.717  1.00  1.00            
ATOM   1888    N ASP A 257      20.535   4.935  -0.587  1.00  1.00            
ATOM   1889   CA ASP A 257      20.289   5.802   0.531  1.00  1.00            
ATOM   1890   CB ASP A 257      21.234   5.539   1.712  1.00  1.00            
ATOM   1891   CG ASP A 257      20.923   4.170   2.289  1.00  1.00            
ATOM   1892  OD1 ASP A 257      20.140   3.420   1.647  1.00  1.00            
ATOM   1893  OD2 ASP A 257      21.463   3.856   3.383  1.00  1.00            
ATOM   1894    C ASP A 257      20.572   7.221   0.122  1.00  1.00            
ATOM   1895    O ASP A 257      21.279   7.471  -0.854  1.00  1.00            
ATOM   1896    N ILE A 258      19.984   8.194   0.860  4.00  1.00            
ATOM   1897   CA ILE A 258      20.286   9.586   0.660  4.00  1.00            
ATOM   1898   CB ILE A 258      19.082  10.433   0.348  4.00  1.00            
ATOM   1899  CG1 ILE A 258      18.037  10.392   1.472  4.00  1.00            
ATOM   1900  CG2 ILE A 258      18.541   9.965  -1.014  4.00  1.00            
ATOM   1901  CD1 ILE A 258      16.842  11.304   1.198  4.00  1.00            
ATOM   1902    C ILE A 258      20.984  10.026   1.893  4.00  1.00            
ATOM   1903    O ILE A 258      20.389  10.169   2.960  4.00  1.00            
ATOM   1904    N VAL A 259      22.304  10.220   1.747  4.00  1.00            
ATOM   1905   CA VAL A 259      23.167  10.569   2.827  4.00  1.00            
ATOM   1906   CB VAL A 259      24.613  10.342   2.502  4.00  1.00            
ATOM   1907  CG1 VAL A 259      25.476  11.007   3.584  4.00  1.00            
ATOM   1908  CG2 VAL A 259      24.854   8.829   2.363  4.00  1.00            
ATOM   1909    C VAL A 259      23.021  12.029   3.104  4.00  1.00            
ATOM   1910    O VAL A 259      22.877  12.840   2.190  4.00  1.00            
ATOM   1911    N PHE A 260      23.027  12.391   4.401  4.00  1.00            
ATOM   1912   CA PHE A 260      23.010  13.771   4.784  4.00  1.00            
ATOM   1913   CB PHE A 260      21.844  14.129   5.722  4.00  1.00            
ATOM   1914   CG PHE A 260      20.586  13.998   4.936  4.00  1.00            
ATOM   1915  CD1 PHE A 260      20.014  12.764   4.722  4.00  1.00            
ATOM   1916  CD2 PHE A 260      19.968  15.114   4.421  4.00  1.00            
ATOM   1917  CE1 PHE A 260      18.852  12.646   3.997  4.00  1.00            
ATOM   1918  CE2 PHE A 260      18.806  15.003   3.694  4.00  1.00            
ATOM   1919   CZ PHE A 260      18.245  13.767   3.482  4.00  1.00            
ATOM   1920    C PHE A 260      24.263  13.972   5.534  4.00  1.00            
ATOM   1921    O PHE A 260      24.488  13.352   6.571  4.00  1.00            
ATOM   1922    N THR A 261      25.132  14.850   5.024  4.00  1.00            
ATOM   1923   CA THR A 261      26.341  15.002   5.749  4.00  1.00            
ATOM   1924   CB THR A 261      27.514  15.386   4.897  4.00  1.00            
ATOM   1925  OG1 THR A 261      27.233  16.575   4.181  4.00  1.00            
ATOM   1926  CG2 THR A 261      27.799  14.235   3.916  4.00  1.00            
ATOM   1927    C THR A 261      26.112  15.996   6.842  4.00  1.00            
ATOM   1928    O THR A 261      25.358  16.957   6.690  4.00  1.00            
ATOM   1929    N ILE A 262      26.763  15.752   7.995  4.00  1.00            
ATOM   1930   CA ILE A 262      26.702  16.591   9.158  4.00  1.00            
ATOM   1931   CB ILE A 262      26.135  15.944  10.390  4.00  1.00            
ATOM   1932  CG1 ILE A 262      25.758  17.030  11.413  4.00  1.00            
ATOM   1933  CG2 ILE A 262      27.131  14.896  10.913  4.00  1.00            
ATOM   1934  CD1 ILE A 262      24.821  16.538  12.516  4.00  1.00            
ATOM   1935    C ILE A 262      28.123  16.942   9.363  4.00  1.00            
ATOM   1936    O ILE A 262      28.877  16.927   8.392  4.00  1.00            
ATOM   1937    N ASP A 263      28.538  17.328  10.579  3.00  1.00            
ATOM   1938   CA ASP A 263      29.920  17.673  10.670  3.00  1.00            
ATOM   1939   CB ASP A 263      30.289  18.467  11.932  3.00  1.00            
ATOM   1940   CG ASP A 263      29.729  19.868  11.735  3.00  1.00            
ATOM   1941  OD1 ASP A 263      28.597  19.979  11.193  3.00  1.00            
ATOM   1942  OD2 ASP A 263      30.422  20.845  12.124  3.00  1.00            
ATOM   1943    C ASP A 263      30.756  16.429  10.616  3.00  1.00            
ATOM   1944    O ASP A 263      31.085  15.832  11.640  3.00  1.00            
ATOM   1945    N GLY A 264      31.100  16.012   9.381  3.00  1.00            
ATOM   1946   CA GLY A 264      31.995  14.929   9.110  3.00  1.00            
ATOM   1947    C GLY A 264      31.344  13.596   9.309  3.00  1.00            
ATOM   1948    O GLY A 264      32.021  12.571   9.249  3.00  1.00            
ATOM   1949    N VAL A 265      30.022  13.543   9.546  4.00  1.00            
ATOM   1950   CA VAL A 265      29.444  12.242   9.723  4.00  1.00            
ATOM   1951   CB VAL A 265      28.653  12.092  10.988  4.00  1.00            
ATOM   1952  CG1 VAL A 265      27.981  10.709  10.978  4.00  1.00            
ATOM   1953  CG2 VAL A 265      29.593  12.317  12.183  4.00  1.00            
ATOM   1954    C VAL A 265      28.497  12.015   8.581  4.00  1.00            
ATOM   1955    O VAL A 265      27.831  12.938   8.115  4.00  1.00            
ATOM   1956    N GLN A 266      28.443  10.763   8.085  4.00  1.00            
ATOM   1957   CA GLN A 266      27.665  10.404   6.929  4.00  1.00            
ATOM   1958   CB GLN A 266      27.959   8.974   6.443  4.00  1.00            
ATOM   1959   CG GLN A 266      27.551   7.890   7.445  4.00  1.00            
ATOM   1960   CD GLN A 266      27.814   6.532   6.808  4.00  1.00            
ATOM   1961  OE1 GLN A 266      28.027   5.537   7.500  4.00  1.00            
ATOM   1962  NE2 GLN A 266      27.790   6.487   5.450  4.00  1.00            
ATOM   1963    C GLN A 266      26.186  10.467   7.140  4.00  1.00            
ATOM   1964    O GLN A 266      25.460  11.023   6.321  4.00  1.00            
ATOM   1965    N TYR A 267      25.692   9.928   8.260  4.00  1.00            
ATOM   1966   CA TYR A 267      24.279   9.883   8.503  4.00  1.00            
ATOM   1967   CB TYR A 267      23.655  11.222   8.924  4.00  1.00            
ATOM   1968   CG TYR A 267      22.266  10.876   9.335  4.00  1.00            
ATOM   1969  CD1 TYR A 267      22.030  10.364  10.590  4.00  1.00            
ATOM   1970  CD2 TYR A 267      21.208  11.048   8.472  4.00  1.00            
ATOM   1971  CE1 TYR A 267      20.756  10.033  10.985  4.00  1.00            
ATOM   1972  CE2 TYR A 267      19.932  10.719   8.861  4.00  1.00            
ATOM   1973   CZ TYR A 267      19.706  10.208  10.117  4.00  1.00            
ATOM   1974   OH TYR A 267      18.397   9.868  10.515  4.00  1.00            
ATOM   1975    C TYR A 267      23.477   9.326   7.360  4.00  1.00            
ATOM   1976    O TYR A 267      22.906  10.064   6.556  4.00  1.00            
ATOM   1977    N PRO A 268      23.474   8.019   7.251  4.00  1.00            
ATOM   1978   CA PRO A 268      22.739   7.311   6.233  4.00  1.00            
ATOM   1979   CD PRO A 268      24.494   7.194   7.871  4.00  1.00            
ATOM   1980   CB PRO A 268      23.309   5.889   6.212  4.00  1.00            
ATOM   1981   CG PRO A 268      24.051   5.755   7.555  4.00  1.00            
ATOM   1982    C PRO A 268      21.269   7.348   6.503  4.00  1.00            
ATOM   1983    O PRO A 268      20.871   7.171   7.654  4.00  1.00            
ATOM   1984    N LEU A 269      20.447   7.588   5.464  4.00  1.00            
ATOM   1985   CA LEU A 269      19.028   7.465   5.617  4.00  1.00            
ATOM   1986   CB LEU A 269      18.185   8.712   5.317  4.00  1.00            
ATOM   1987   CG LEU A 269      16.692   8.426   5.564  4.00  1.00            
ATOM   1988  CD1 LEU A 269      16.451   8.011   7.027  4.00  1.00            
ATOM   1989  CD2 LEU A 269      15.805   9.602   5.132  4.00  1.00            
ATOM   1990    C LEU A 269      18.682   6.419   4.612  4.00  1.00            
ATOM   1991    O LEU A 269      19.481   6.147   3.721  4.00  1.00            
ATOM   1992    N SER A 270      17.508   5.774   4.710  1.00  1.00            
ATOM   1993   CA SER A 270      17.318   4.712   3.764  1.00  1.00            
ATOM   1994   CB SER A 270      17.326   3.325   4.444  1.00  1.00            
ATOM   1995   OG SER A 270      18.615   3.045   4.968  1.00  1.00            
ATOM   1996    C SER A 270      16.007   4.858   3.087  1.00  1.00            
ATOM   1997    O SER A 270      15.106   5.572   3.527  1.00  1.00            
ATOM   1998    N PRO A 271      15.933   4.183   1.977  2.00  1.00            
ATOM   1999   CA PRO A 271      14.778   4.159   1.135  2.00  1.00            
ATOM   2000   CD PRO A 271      17.035   3.399   1.441  2.00  1.00            
ATOM   2001   CB PRO A 271      15.186   3.365  -0.109  2.00  1.00            
ATOM   2002   CG PRO A 271      16.389   2.528   0.353  2.00  1.00            
ATOM   2003    C PRO A 271      13.715   3.474   1.938  2.00  1.00            
ATOM   2004    O PRO A 271      12.562   3.456   1.515  2.00  1.00            
ATOM   2005    N SER A 272      14.085   2.804   3.050  2.00  1.00            
ATOM   2006   CA SER A 272      13.066   2.251   3.887  2.00  1.00            
ATOM   2007   CB SER A 272      13.623   1.361   5.021  2.00  1.00            
ATOM   2008   OG SER A 272      14.456   2.101   5.903  2.00  1.00            
ATOM   2009    C SER A 272      12.307   3.393   4.489  2.00  1.00            
ATOM   2010    O SER A 272      11.114   3.557   4.240  2.00  1.00            
ATOM   2011    N ALA A 273      13.002   4.231   5.287  2.00  1.00            
ATOM   2012   CA ALA A 273      12.377   5.330   5.963  2.00  1.00            
ATOM   2013   CB ALA A 273      13.338   6.049   6.924  2.00  1.00            
ATOM   2014    C ALA A 273      11.911   6.349   4.972  2.00  1.00            
ATOM   2015    O ALA A 273      10.764   6.789   5.018  2.00  1.00            
ATOM   2016    N TYR A 274      12.787   6.736   4.024  2.00  1.00            
ATOM   2017   CA TYR A 274      12.380   7.707   3.052  2.00  1.00            
ATOM   2018   CB TYR A 274      13.554   8.308   2.256  2.00  1.00            
ATOM   2019   CG TYR A 274      13.003   9.239   1.231  2.00  1.00            
ATOM   2020  CD1 TYR A 274      12.351  10.391   1.604  2.00  1.00            
ATOM   2021  CD2 TYR A 274      13.170   8.974  -0.107  2.00  1.00            
ATOM   2022  CE1 TYR A 274      11.848  11.246   0.653  2.00  1.00            
ATOM   2023  CE2 TYR A 274      12.671   9.824  -1.064  2.00  1.00            
ATOM   2024   CZ TYR A 274      12.004  10.963  -0.683  2.00  1.00            
ATOM   2025   OH TYR A 274      11.488  11.840  -1.661  2.00  1.00            
ATOM   2026    C TYR A 274      11.497   6.936   2.140  2.00  1.00            
ATOM   2027    O TYR A 274      11.873   5.868   1.677  2.00  1.00            
ATOM   2028    N ILE A 275      10.295   7.474   1.874  4.00  1.00            
ATOM   2029   CA ILE A 275       9.217   6.810   1.199  4.00  1.00            
ATOM   2030   CB ILE A 275       9.540   5.657   0.277  4.00  1.00            
ATOM   2031  CG1 ILE A 275      10.168   6.126  -1.049  4.00  1.00            
ATOM   2032  CG2 ILE A 275       8.243   4.855   0.078  4.00  1.00            
ATOM   2033  CD1 ILE A 275      11.601   6.630  -0.941  4.00  1.00            
ATOM   2034    C ILE A 275       8.380   6.279   2.315  4.00  1.00            
ATOM   2035    O ILE A 275       8.834   5.445   3.099  4.00  1.00            
ATOM   2036    N LEU A 276       7.132   6.770   2.429  4.00  1.00            
ATOM   2037   CA LEU A 276       6.291   6.330   3.502  4.00  1.00            
ATOM   2038   CB LEU A 276       5.385   7.440   4.064  4.00  1.00            
ATOM   2039   CG LEU A 276       4.705   7.079   5.400  4.00  1.00            
ATOM   2040  CD1 LEU A 276       3.788   5.852   5.280  4.00  1.00            
ATOM   2041  CD2 LEU A 276       5.749   6.948   6.521  4.00  1.00            
ATOM   2042    C LEU A 276       5.405   5.295   2.880  4.00  1.00            
ATOM   2043    O LEU A 276       4.804   5.535   1.834  4.00  1.00            
ATOM   2044    N GLN A 277       5.311   4.100   3.495  4.00  1.00            
ATOM   2045   CA GLN A 277       4.491   3.076   2.910  4.00  1.00            
ATOM   2046   CB GLN A 277       5.200   1.716   2.827  4.00  1.00            
ATOM   2047   CG GLN A 277       6.471   1.734   1.974  4.00  1.00            
ATOM   2048   CD GLN A 277       7.155   0.385   2.145  4.00  1.00            
ATOM   2049  OE1 GLN A 277       6.590  -0.658   1.822  4.00  1.00            
ATOM   2050  NE2 GLN A 277       8.402   0.405   2.685  4.00  1.00            
ATOM   2051    C GLN A 277       3.310   2.882   3.810  4.00  1.00            
ATOM   2052    O GLN A 277       3.458   2.570   4.991  4.00  1.00            
ATOM   2053    N ASP A 278       2.099   3.102   3.262  4.00  1.00            
ATOM   2054   CA ASP A 278       0.865   2.877   3.960  4.00  1.00            
ATOM   2055   CB ASP A 278      -0.174   3.989   3.740  4.00  1.00            
ATOM   2056   CG ASP A 278       0.314   5.230   4.476  4.00  1.00            
ATOM   2057  OD1 ASP A 278       0.574   5.126   5.704  4.00  1.00            
ATOM   2058  OD2 ASP A 278       0.423   6.300   3.820  4.00  1.00            
ATOM   2059    C ASP A 278       0.322   1.610   3.384  4.00  1.00            
ATOM   2060    O ASP A 278       1.075   0.674   3.119  4.00  1.00            
ATOM   2061    N ASP A 279      -1.010   1.528   3.197  3.00  1.00            
ATOM   2062   CA ASP A 279      -1.544   0.349   2.581  3.00  1.00            
ATOM   2063   CB ASP A 279      -3.057   0.168   2.799  3.00  1.00            
ATOM   2064   CG ASP A 279      -3.259  -0.359   4.214  3.00  1.00            
ATOM   2065  OD1 ASP A 279      -2.787  -1.492   4.493  3.00  1.00            
ATOM   2066  OD2 ASP A 279      -3.876   0.368   5.039  3.00  1.00            
ATOM   2067    C ASP A 279      -1.269   0.471   1.111  3.00  1.00            
ATOM   2068    O ASP A 279      -2.160   0.746   0.308  3.00  1.00            
ATOM   2069    N ASP A 280       0.012   0.260   0.747  3.00  1.00            
ATOM   2070   CA ASP A 280       0.536   0.230  -0.593  3.00  1.00            
ATOM   2071   CB ASP A 280      -0.138  -0.850  -1.455  3.00  1.00            
ATOM   2072   CG ASP A 280       0.815  -1.210  -2.584  3.00  1.00            
ATOM   2073  OD1 ASP A 280       2.047  -1.029  -2.395  3.00  1.00            
ATOM   2074  OD2 ASP A 280       0.324  -1.673  -3.648  3.00  1.00            
ATOM   2075    C ASP A 280       0.400   1.561  -1.294  3.00  1.00            
ATOM   2076    O ASP A 280       0.448   1.608  -2.523  3.00  1.00            
ATOM   2077    N SER A 281       0.238   2.684  -0.561  4.00  1.00            
ATOM   2078   CA SER A 281       0.113   3.968  -1.212  4.00  1.00            
ATOM   2079   CB SER A 281      -0.399   5.065  -0.263  4.00  1.00            
ATOM   2080   OG SER A 281      -1.723   4.766   0.152  4.00  1.00            
ATOM   2081    C SER A 281       1.416   4.438  -1.791  4.00  1.00            
ATOM   2082    O SER A 281       1.520   4.645  -2.999  4.00  1.00            
ATOM   2083    N CYS A 282       2.441   4.612  -0.927  4.00  1.00            
ATOM   2084   CA CYS A 282       3.748   5.077  -1.316  4.00  1.00            
ATOM   2085   CB CYS A 282       4.228   4.475  -2.635  4.00  1.00            
ATOM   2086   SG CYS A 282       4.070   2.670  -2.607  4.00  1.00            
ATOM   2087    C CYS A 282       3.712   6.568  -1.459  4.00  1.00            
ATOM   2088    O CYS A 282       2.972   7.106  -2.281  4.00  1.00            
ATOM   2089    N THR A 283       4.502   7.276  -0.622  4.00  1.00            
ATOM   2090   CA THR A 283       4.605   8.705  -0.722  4.00  1.00            
ATOM   2091   CB THR A 283       3.704   9.452   0.218  4.00  1.00            
ATOM   2092  OG1 THR A 283       4.031   9.145   1.564  4.00  1.00            
ATOM   2093  CG2 THR A 283       2.247   9.058  -0.083  4.00  1.00            
ATOM   2094    C THR A 283       6.025   9.074  -0.387  4.00  1.00            
ATOM   2095    O THR A 283       6.637   8.453   0.479  4.00  1.00            
ATOM   2096    N SER A 284       6.594  10.094  -1.074  4.00  1.00            
ATOM   2097   CA SER A 284       7.955  10.498  -0.811  4.00  1.00            
ATOM   2098   CB SER A 284       8.593  11.301  -1.957  4.00  1.00            
ATOM   2099   OG SER A 284       7.858  12.492  -2.190  4.00  1.00            
ATOM   2100    C SER A 284       7.969  11.334   0.449  4.00  1.00            
ATOM   2101    O SER A 284       7.070  12.141   0.677  4.00  1.00            
ATOM   2102    N GLY A 285       8.999  11.139   1.309  1.00  1.00            
ATOM   2103   CA GLY A 285       9.180  11.835   2.565  1.00  1.00            
ATOM   2104    C GLY A 285       9.452  13.268   2.302  1.00  1.00            
ATOM   2105    O GLY A 285       9.035  14.144   3.058  1.00  1.00            
ATOM   2106    N PHE A 286      10.182  13.543   1.213  4.00  1.00            
ATOM   2107   CA PHE A 286      10.556  14.892   0.951  4.00  1.00            
ATOM   2108   CB PHE A 286      11.325  15.116  -0.367  4.00  1.00            
ATOM   2109   CG PHE A 286      12.783  14.906  -0.146  4.00  1.00            
ATOM   2110  CD1 PHE A 286      13.346  13.653  -0.154  4.00  1.00            
ATOM   2111  CD2 PHE A 286      13.593  15.998   0.061  4.00  1.00            
ATOM   2112  CE1 PHE A 286      14.697  13.493   0.051  4.00  1.00            
ATOM   2113  CE2 PHE A 286      14.943  15.847   0.267  4.00  1.00            
ATOM   2114   CZ PHE A 286      15.497  14.590   0.260  4.00  1.00            
ATOM   2115    C PHE A 286       9.370  15.803   0.894  4.00  1.00            
ATOM   2116    O PHE A 286       8.273  15.406   0.503  4.00  1.00            
ATOM   2117    N GLU A 287       9.586  17.069   1.327  4.00  1.00            
ATOM   2118   CA GLU A 287       8.571  18.085   1.312  4.00  1.00            
ATOM   2119   CB GLU A 287       7.988  18.427   2.694  4.00  1.00            
ATOM   2120   CG GLU A 287       7.053  17.349   3.247  4.00  1.00            
ATOM   2121   CD GLU A 287       6.530  17.820   4.598  4.00  1.00            
ATOM   2122  OE1 GLU A 287       7.353  17.933   5.546  4.00  1.00            
ATOM   2123  OE2 GLU A 287       5.300  18.076   4.698  4.00  1.00            
ATOM   2124    C GLU A 287       9.137  19.336   0.749  4.00  1.00            
ATOM   2125    O GLU A 287      10.350  19.516   0.674  4.00  1.00            
ATOM   2126    N GLY A 288       8.236  20.227   0.301  4.00  1.00            
ATOM   2127   CA GLY A 288       8.670  21.485  -0.210  4.00  1.00            
ATOM   2128    C GLY A 288       8.109  22.518   0.708  4.00  1.00            
ATOM   2129    O GLY A 288       6.897  22.607   0.902  4.00  1.00            
ATOM   2130    N MET A 289       9.001  23.308   1.329  1.00  1.00            
ATOM   2131   CA MET A 289       8.580  24.391   2.163  1.00  1.00            
ATOM   2132   CB MET A 289       8.267  23.988   3.612  1.00  1.00            
ATOM   2133   CG MET A 289       7.488  25.065   4.369  1.00  1.00            
ATOM   2134   SD MET A 289       6.906  24.554   6.012  1.00  1.00            
ATOM   2135   CE MET A 289       5.803  23.253   5.385  1.00  1.00            
ATOM   2136    C MET A 289       9.733  25.334   2.176  1.00  1.00            
ATOM   2137    O MET A 289      10.885  24.907   2.209  1.00  1.00            
ATOM   2138    N ASP A 290       9.469  26.651   2.113  1.00  1.00            
ATOM   2139   CA ASP A 290      10.589  27.537   2.132  1.00  1.00            
ATOM   2140   CB ASP A 290      10.732  28.397   0.869  1.00  1.00            
ATOM   2141   CG ASP A 290      12.140  28.980   0.865  1.00  1.00            
ATOM   2142  OD1 ASP A 290      12.621  29.387   1.955  1.00  1.00            
ATOM   2143  OD2 ASP A 290      12.755  29.020  -0.234  1.00  1.00            
ATOM   2144    C ASP A 290      10.411  28.461   3.296  1.00  1.00            
ATOM   2145    O ASP A 290       9.594  29.379   3.247  1.00  1.00            
ATOM   2146    N VAL A 291      11.164  28.232   4.396  1.00  1.00            
ATOM   2147   CA VAL A 291      11.055  29.117   5.526  1.00  1.00            
ATOM   2148   CB VAL A 291      10.860  28.392   6.827  1.00  1.00            
ATOM   2149  CG1 VAL A 291      11.985  27.357   7.013  1.00  1.00            
ATOM   2150  CG2 VAL A 291      10.781  29.437   7.953  1.00  1.00            
ATOM   2151    C VAL A 291      12.317  29.924   5.581  1.00  1.00            
ATOM   2152    O VAL A 291      13.394  29.418   5.890  1.00  1.00            
ATOM   2153    N PRO A 292      12.212  31.183   5.250  4.00  1.00            
ATOM   2154   CA PRO A 292      13.366  32.032   5.302  4.00  1.00            
ATOM   2155   CD PRO A 292      11.239  31.643   4.276  4.00  1.00            
ATOM   2156   CB PRO A 292      13.100  33.188   4.336  4.00  1.00            
ATOM   2157   CG PRO A 292      11.581  33.127   4.080  4.00  1.00            
ATOM   2158    C PRO A 292      13.565  32.463   6.716  4.00  1.00            
ATOM   2159    O PRO A 292      12.581  32.609   7.441  4.00  1.00            
ATOM   2160    N THR A 293      14.824  32.654   7.136  1.00  1.00            
ATOM   2161   CA THR A 293      15.112  33.170   8.439  1.00  1.00            
ATOM   2162   CB THR A 293      15.423  32.135   9.481  1.00  1.00            
ATOM   2163  OG1 THR A 293      15.568  32.753  10.753  1.00  1.00            
ATOM   2164  CG2 THR A 293      16.710  31.397   9.090  1.00  1.00            
ATOM   2165    C THR A 293      16.297  34.039   8.240  1.00  1.00            
ATOM   2166    O THR A 293      16.792  34.164   7.122  1.00  1.00            
ATOM   2167    N SER A 294      16.782  34.687   9.306  1.00  1.00            
ATOM   2168   CA SER A 294      17.905  35.543   9.098  1.00  1.00            
ATOM   2169   CB SER A 294      18.371  36.246  10.385  1.00  1.00            
ATOM   2170   OG SER A 294      19.491  37.076  10.112  1.00  1.00            
ATOM   2171    C SER A 294      19.032  34.687   8.618  1.00  1.00            
ATOM   2172    O SER A 294      19.754  35.061   7.695  1.00  1.00            
ATOM   2173    N SER A 295      19.193  33.491   9.216  1.00  1.00            
ATOM   2174   CA SER A 295      20.292  32.657   8.833  1.00  1.00            
ATOM   2175   CB SER A 295      20.403  31.355   9.644  1.00  1.00            
ATOM   2176   OG SER A 295      19.324  30.486   9.345  1.00  1.00            
ATOM   2177    C SER A 295      20.164  32.298   7.396  1.00  1.00            
ATOM   2178    O SER A 295      21.100  32.479   6.620  1.00  1.00            
ATOM   2179    N GLY A 296      18.989  31.797   6.984  1.00  1.00            
ATOM   2180   CA GLY A 296      18.910  31.438   5.606  1.00  1.00            
ATOM   2181    C GLY A 296      17.710  30.603   5.404  1.00  1.00            
ATOM   2182    O GLY A 296      16.858  30.465   6.282  1.00  1.00            
ATOM   2183    N GLU A 297      17.628  30.031   4.197  4.00  1.00            
ATOM   2184   CA GLU A 297      16.562  29.142   3.899  4.00  1.00            
ATOM   2185   CB GLU A 297      16.716  28.515   2.506  4.00  1.00            
ATOM   2186   CG GLU A 297      18.012  27.705   2.394  4.00  1.00            
ATOM   2187   CD GLU A 297      18.287  27.406   0.928  4.00  1.00            
ATOM   2188  OE1 GLU A 297      18.293  28.375   0.123  4.00  1.00            
ATOM   2189  OE2 GLU A 297      18.499  26.210   0.595  4.00  1.00            
ATOM   2190    C GLU A 297      16.729  28.055   4.889  4.00  1.00            
ATOM   2191    O GLU A 297      17.851  27.689   5.234  4.00  1.00            
ATOM   2192    N LEU A 298      15.617  27.513   5.400  1.00  1.00            
ATOM   2193   CA LEU A 298      15.823  26.538   6.414  1.00  1.00            
ATOM   2194   CB LEU A 298      15.021  26.796   7.699  1.00  1.00            
ATOM   2195   CG LEU A 298      15.439  28.076   8.441  1.00  1.00            
ATOM   2196  CD1 LEU A 298      14.628  28.254   9.735  1.00  1.00            
ATOM   2197  CD2 LEU A 298      16.956  28.112   8.676  1.00  1.00            
ATOM   2198    C LEU A 298      15.403  25.195   5.929  1.00  1.00            
ATOM   2199    O LEU A 298      14.442  25.051   5.174  1.00  1.00            
ATOM   2200    N TRP A 299      16.160  24.171   6.364  4.00  1.00            
ATOM   2201   CA TRP A 299      15.829  22.812   6.080  4.00  1.00            
ATOM   2202   CB TRP A 299      16.987  22.009   5.458  4.00  1.00            
ATOM   2203   CG TRP A 299      16.654  20.573   5.122  4.00  1.00            
ATOM   2204  CD2 TRP A 299      16.870  19.450   5.994  4.00  1.00            
ATOM   2205  CD1 TRP A 299      16.121  20.068   3.972  4.00  1.00            
ATOM   2206  NE1 TRP A 299      15.989  18.704   4.071  4.00  1.00            
ATOM   2207  CE2 TRP A 299      16.447  18.309   5.311  4.00  1.00            
ATOM   2208  CE3 TRP A 299      17.379  19.375   7.260  4.00  1.00            
ATOM   2209  CZ2 TRP A 299      16.527  17.072   5.883  4.00  1.00            
ATOM   2210  CZ3 TRP A 299      17.457  18.124   7.834  4.00  1.00            
ATOM   2211  CH2 TRP A 299      17.040  16.995   7.159  4.00  1.00            
ATOM   2212    C TRP A 299      15.548  22.216   7.431  4.00  1.00            
ATOM   2213    O TRP A 299      16.256  22.519   8.391  4.00  1.00            
ATOM   2214    N ILE A 300      14.498  21.375   7.569  4.00  1.00            
ATOM   2215   CA ILE A 300      14.218  20.857   8.883  4.00  1.00            
ATOM   2216   CB ILE A 300      12.911  21.338   9.439  4.00  1.00            
ATOM   2217  CG1 ILE A 300      12.961  22.870   9.588  4.00  1.00            
ATOM   2218  CG2 ILE A 300      12.644  20.602  10.763  4.00  1.00            
ATOM   2219  CD1 ILE A 300      11.604  23.515   9.859  4.00  1.00            
ATOM   2220    C ILE A 300      14.226  19.358   8.869  4.00  1.00            
ATOM   2221    O ILE A 300      13.519  18.737   8.077  4.00  1.00            
ATOM   2222    N LEU A 301      15.052  18.732   9.744  4.00  1.00            
ATOM   2223   CA LEU A 301      14.996  17.298   9.844  4.00  1.00            
ATOM   2224   CB LEU A 301      16.203  16.638  10.561  4.00  1.00            
ATOM   2225   CG LEU A 301      16.190  16.607  12.109  4.00  1.00            
ATOM   2226  CD1 LEU A 301      15.224  15.542  12.667  4.00  1.00            
ATOM   2227  CD2 LEU A 301      17.608  16.449  12.676  4.00  1.00            
ATOM   2228    C LEU A 301      13.760  17.110  10.665  4.00  1.00            
ATOM   2229    O LEU A 301      13.664  17.616  11.781  4.00  1.00            
ATOM   2230    N GLY A 302      12.744  16.425  10.116  1.00  1.00            
ATOM   2231   CA GLY A 302      11.540  16.244  10.873  1.00  1.00            
ATOM   2232    C GLY A 302      11.578  14.837  11.397  1.00  1.00            
ATOM   2233    O GLY A 302      12.644  14.309  11.709  1.00  1.00            
ATOM   2234    N ASP A 303      10.395  14.194  11.496  2.00  1.00            
ATOM   2235   CA ASP A 303      10.256  12.873  12.049  2.00  1.00            
ATOM   2236   CB ASP A 303       8.786  12.447  12.174  2.00  1.00            
ATOM   2237   CG ASP A 303       8.192  13.339  13.252  2.00  1.00            
ATOM   2238  OD1 ASP A 303       8.982  14.104  13.867  2.00  1.00            
ATOM   2239  OD2 ASP A 303       6.953  13.282  13.471  2.00  1.00            
ATOM   2240    C ASP A 303      10.963  11.861  11.233  2.00  1.00            
ATOM   2241    O ASP A 303      11.649  10.996  11.775  2.00  1.00            
ATOM   2242    N VAL A 304      10.843  11.913   9.902  2.00  1.00            
ATOM   2243   CA VAL A 304      11.561  10.860   9.272  2.00  1.00            
ATOM   2244   CB VAL A 304      11.056  10.475   7.914  2.00  1.00            
ATOM   2245  CG1 VAL A 304      12.057   9.485   7.294  2.00  1.00            
ATOM   2246  CG2 VAL A 304       9.642   9.891   8.072  2.00  1.00            
ATOM   2247    C VAL A 304      12.961  11.307   9.127  2.00  1.00            
ATOM   2248    O VAL A 304      13.298  12.050   8.206  2.00  1.00            
ATOM   2249    N PHE A 305      13.799  10.830  10.065  2.00  1.00            
ATOM   2250   CA PHE A 305      15.167  11.223  10.144  2.00  1.00            
ATOM   2251   CB PHE A 305      15.337  12.732   9.886  2.00  1.00            
ATOM   2252   CG PHE A 305      16.717  13.024   9.423  2.00  1.00            
ATOM   2253  CD1 PHE A 305      17.733  13.295  10.309  2.00  1.00            
ATOM   2254  CD2 PHE A 305      16.982  13.031   8.073  2.00  1.00            
ATOM   2255  CE1 PHE A 305      18.999  13.567   9.845  2.00  1.00            
ATOM   2256  CE2 PHE A 305      18.244  13.302   7.605  2.00  1.00            
ATOM   2257   CZ PHE A 305      19.256  13.574   8.495  2.00  1.00            
ATOM   2258    C PHE A 305      15.420  11.057  11.603  2.00  1.00            
ATOM   2259    O PHE A 305      16.384  10.422  12.027  2.00  1.00            
ATOM   2260    N ILE A 306      14.524  11.671  12.412  2.00  1.00            
ATOM   2261   CA ILE A 306      14.615  11.571  13.837  2.00  1.00            
ATOM   2262   CB ILE A 306      13.628  12.453  14.572  2.00  1.00            
ATOM   2263  CG1 ILE A 306      13.945  12.529  16.079  2.00  1.00            
ATOM   2264  CG2 ILE A 306      12.197  11.988  14.269  2.00  1.00            
ATOM   2265  CD1 ILE A 306      13.728  11.225  16.850  2.00  1.00            
ATOM   2266    C ILE A 306      14.427  10.148  14.206  2.00  1.00            
ATOM   2267    O ILE A 306      15.234   9.582  14.934  2.00  1.00            
ATOM   2268    N ARG A 307      13.378   9.493  13.699  3.00  1.00            
ATOM   2269   CA ARG A 307      13.382   8.091  13.938  3.00  1.00            
ATOM   2270   CB ARG A 307      12.115   7.379  13.424  3.00  1.00            
ATOM   2271   CG ARG A 307      12.110   5.860  13.613  3.00  1.00            
ATOM   2272   CD ARG A 307      12.659   5.082  12.411  3.00  1.00            
ATOM   2273   NE ARG A 307      11.755   5.332  11.251  3.00  1.00            
ATOM   2274   CZ ARG A 307      11.963   4.679  10.069  3.00  1.00            
ATOM   2275  NH1 ARG A 307      12.979   3.774   9.958  3.00  1.00            
ATOM   2276  NH2 ARG A 307      11.155   4.931   8.997  3.00  1.00            
ATOM   2277    C ARG A 307      14.526   7.704  13.041  3.00  1.00            
ATOM   2278    O ARG A 307      14.810   8.442  12.104  3.00  1.00            
ATOM   2279    N GLN A 308      15.197   6.550  13.224  3.00  1.00            
ATOM   2280   CA GLN A 308      16.389   6.307  12.441  3.00  1.00            
ATOM   2281   CB GLN A 308      16.170   6.403  10.908  3.00  1.00            
ATOM   2282   CG GLN A 308      17.403   6.129  10.036  3.00  1.00            
ATOM   2283   CD GLN A 308      17.558   4.626   9.861  3.00  1.00            
ATOM   2284  OE1 GLN A 308      16.698   3.848  10.270  3.00  1.00            
ATOM   2285  NE2 GLN A 308      18.685   4.204   9.226  3.00  1.00            
ATOM   2286    C GLN A 308      17.473   7.263  12.877  3.00  1.00            
ATOM   2287    O GLN A 308      18.227   7.781  12.055  3.00  1.00            
ATOM   2288    N TYR A 309      17.578   7.520  14.209  4.00  1.00            
ATOM   2289   CA TYR A 309      18.601   8.397  14.732  4.00  1.00            
ATOM   2290   CB TYR A 309      18.555   9.731  13.952  4.00  1.00            
ATOM   2291   CG TYR A 309      19.467  10.795  14.453  4.00  1.00            
ATOM   2292  CD1 TYR A 309      20.757  10.924  13.991  4.00  1.00            
ATOM   2293  CD2 TYR A 309      19.002  11.696  15.377  4.00  1.00            
ATOM   2294  CE1 TYR A 309      21.564  11.934  14.461  4.00  1.00            
ATOM   2295  CE2 TYR A 309      19.801  12.706  15.853  4.00  1.00            
ATOM   2296   CZ TYR A 309      21.088  12.827  15.394  4.00  1.00            
ATOM   2297   OH TYR A 309      21.908  13.867  15.881  4.00  1.00            
ATOM   2298    C TYR A 309      18.253   8.664  16.168  4.00  1.00            
ATOM   2299    O TYR A 309      17.169   9.147  16.476  4.00  1.00            
ATOM   2300    N TYR A 310      19.148   8.363  17.121  4.00  1.00            
ATOM   2301   CA TYR A 310      18.743   8.670  18.461  4.00  1.00            
ATOM   2302   CB TYR A 310      19.386   7.782  19.537  4.00  1.00            
ATOM   2303   CG TYR A 310      18.618   8.030  20.788  4.00  1.00            
ATOM   2304  CD1 TYR A 310      17.398   7.418  20.971  4.00  1.00            
ATOM   2305  CD2 TYR A 310      19.101   8.862  21.771  4.00  1.00            
ATOM   2306  CE1 TYR A 310      16.668   7.632  22.116  4.00  1.00            
ATOM   2307  CE2 TYR A 310      18.375   9.079  22.918  4.00  1.00            
ATOM   2308   CZ TYR A 310      17.158   8.464  23.092  4.00  1.00            
ATOM   2309   OH TYR A 310      16.411   8.686  24.269  4.00  1.00            
ATOM   2310    C TYR A 310      19.178  10.080  18.680  4.00  1.00            
ATOM   2311    O TYR A 310      20.292  10.454  18.316  4.00  1.00            
ATOM   2312    N THR A 311      18.295  10.918  19.254  4.00  1.00            
ATOM   2313   CA THR A 311      18.653  12.296  19.393  4.00  1.00            
ATOM   2314   CB THR A 311      17.607  13.243  18.880  4.00  1.00            
ATOM   2315  OG1 THR A 311      16.439  13.147  19.682  4.00  1.00            
ATOM   2316  CG2 THR A 311      17.265  12.891  17.427  4.00  1.00            
ATOM   2317    C THR A 311      18.763  12.633  20.843  4.00  1.00            
ATOM   2318    O THR A 311      17.979  12.164  21.667  4.00  1.00            
ATOM   2319    N VAL A 312      19.777  13.453  21.186  4.00  1.00            
ATOM   2320   CA VAL A 312      19.908  13.964  22.519  4.00  1.00            
ATOM   2321   CB VAL A 312      21.060  13.375  23.283  4.00  1.00            
ATOM   2322  CG1 VAL A 312      22.365  13.669  22.530  4.00  1.00            
ATOM   2323  CG2 VAL A 312      21.034  13.936  24.715  4.00  1.00            
ATOM   2324    C VAL A 312      20.145  15.444  22.363  4.00  1.00            
ATOM   2325    O VAL A 312      21.016  15.870  21.605  4.00  1.00            
ATOM   2326    N PHE A 313      19.346  16.265  23.074  4.00  1.00            
ATOM   2327   CA PHE A 313      19.349  17.706  23.012  4.00  1.00            
ATOM   2328   CB PHE A 313      18.163  18.295  23.801  4.00  1.00            
ATOM   2329   CG PHE A 313      18.398  19.744  24.062  4.00  1.00            
ATOM   2330  CD1 PHE A 313      18.178  20.702  23.100  4.00  1.00            
ATOM   2331  CD2 PHE A 313      18.831  20.139  25.308  4.00  1.00            
ATOM   2332  CE1 PHE A 313      18.402  22.030  23.377  4.00  1.00            
ATOM   2333  CE2 PHE A 313      19.056  21.465  25.590  4.00  1.00            
ATOM   2334   CZ PHE A 313      18.842  22.415  24.621  4.00  1.00            
ATOM   2335    C PHE A 313      20.621  18.350  23.550  4.00  1.00            
ATOM   2336    O PHE A 313      21.176  19.235  22.904  4.00  1.00            
ATOM   2337    N ASP A 314      21.121  17.924  24.736  4.00  1.00            
ATOM   2338   CA ASP A 314      22.331  18.409  25.386  4.00  1.00            
ATOM   2339   CB ASP A 314      23.613  17.792  24.799  4.00  1.00            
ATOM   2340   CG ASP A 314      24.733  18.002  25.807  4.00  1.00            
ATOM   2341  OD1 ASP A 314      24.456  18.587  26.887  4.00  1.00            
ATOM   2342  OD2 ASP A 314      25.881  17.573  25.511  4.00  1.00            
ATOM   2343    C ASP A 314      22.514  19.913  25.436  4.00  1.00            
ATOM   2344    O ASP A 314      23.100  20.497  24.529  4.00  1.00            
ATOM   2345    N ARG A 315      21.936  20.585  26.465  3.00  1.00            
ATOM   2346   CA ARG A 315      22.032  22.014  26.712  3.00  1.00            
ATOM   2347   CB ARG A 315      20.916  22.532  27.632  3.00  1.00            
ATOM   2348   CG ARG A 315      21.021  24.037  27.889  3.00  1.00            
ATOM   2349   CD ARG A 315      19.763  24.662  28.491  3.00  1.00            
ATOM   2350   NE ARG A 315      18.728  24.689  27.420  3.00  1.00            
ATOM   2351   CZ ARG A 315      17.847  25.731  27.353  3.00  1.00            
ATOM   2352  NH1 ARG A 315      17.941  26.757  28.248  3.00  1.00            
ATOM   2353  NH2 ARG A 315      16.880  25.750  26.391  3.00  1.00            
ATOM   2354    C ARG A 315      23.327  22.584  27.252  3.00  1.00            
ATOM   2355    O ARG A 315      23.760  23.621  26.750  3.00  1.00            
ATOM   2356    N ALA A 316      23.984  21.964  28.268  3.00  1.00            
ATOM   2357   CA ALA A 316      25.121  22.612  28.906  3.00  1.00            
ATOM   2358   CB ALA A 316      25.772  21.745  29.997  3.00  1.00            
ATOM   2359    C ALA A 316      26.140  22.849  27.844  3.00  1.00            
ATOM   2360    O ALA A 316      26.693  23.941  27.728  3.00  1.00            
ATOM   2361    N ASN A 317      26.394  21.822  27.017  3.00  1.00            
ATOM   2362   CA ASN A 317      27.228  22.026  25.876  3.00  1.00            
ATOM   2363   CB ASN A 317      28.132  20.825  25.541  3.00  1.00            
ATOM   2364   CG ASN A 317      29.093  20.564  26.690  3.00  1.00            
ATOM   2365  OD1 ASN A 317      29.568  19.442  26.869  3.00  1.00            
ATOM   2366  ND2 ASN A 317      29.386  21.618  27.497  3.00  1.00            
ATOM   2367    C ASN A 317      26.224  22.075  24.794  3.00  1.00            
ATOM   2368    O ASN A 317      25.554  21.073  24.570  3.00  1.00            
ATOM   2369    N ASN A 318      26.067  23.222  24.106  3.00  1.00            
ATOM   2370   CA ASN A 318      25.051  23.257  23.097  3.00  1.00            
ATOM   2371   CB ASN A 318      24.906  24.641  22.438  3.00  1.00            
ATOM   2372   CG ASN A 318      24.460  25.632  23.505  3.00  1.00            
ATOM   2373  OD1 ASN A 318      23.990  25.244  24.573  3.00  1.00            
ATOM   2374  ND2 ASN A 318      24.604  26.952  23.208  3.00  1.00            
ATOM   2375    C ASN A 318      25.527  22.301  22.039  3.00  1.00            
ATOM   2376    O ASN A 318      26.388  22.638  21.229  3.00  1.00            
ATOM   2377    N LYS A 319      24.980  21.063  22.034  4.00  1.00            
ATOM   2378   CA LYS A 319      25.397  20.050  21.104  4.00  1.00            
ATOM   2379   CB LYS A 319      26.489  19.098  21.635  4.00  1.00            
ATOM   2380   CG LYS A 319      27.937  19.580  21.486  4.00  1.00            
ATOM   2381   CD LYS A 319      28.360  20.731  22.399  4.00  1.00            
ATOM   2382   CE LYS A 319      29.869  20.994  22.339  4.00  1.00            
ATOM   2383   NZ LYS A 319      30.213  22.212  23.103  4.00  1.00            
ATOM   2384    C LYS A 319      24.230  19.172  20.787  4.00  1.00            
ATOM   2385    O LYS A 319      23.344  18.972  21.615  4.00  1.00            
ATOM   2386    N VAL A 320      24.204  18.625  19.554  4.00  1.00            
ATOM   2387   CA VAL A 320      23.180  17.695  19.166  4.00  1.00            
ATOM   2388   CB VAL A 320      22.770  17.832  17.726  4.00  1.00            
ATOM   2389  CG1 VAL A 320      21.746  16.732  17.401  4.00  1.00            
ATOM   2390  CG2 VAL A 320      22.287  19.265  17.454  4.00  1.00            
ATOM   2391    C VAL A 320      23.852  16.355  19.230  4.00  1.00            
ATOM   2392    O VAL A 320      24.794  16.103  18.479  4.00  1.00            
ATOM   2393    N GLY A 321      23.417  15.458  20.134  4.00  1.00            
ATOM   2394   CA GLY A 321      24.051  14.168  20.163  4.00  1.00            
ATOM   2395    C GLY A 321      23.433  13.375  19.071  4.00  1.00            
ATOM   2396    O GLY A 321      22.244  13.514  18.784  4.00  1.00            
ATOM   2397    N LEU A 322      24.229  12.505  18.432  4.00  1.00            
ATOM   2398   CA LEU A 322      23.642  11.728  17.392  4.00  1.00            
ATOM   2399   CB LEU A 322      24.088  12.141  15.968  4.00  1.00            
ATOM   2400   CG LEU A 322      25.511  11.731  15.513  4.00  1.00            
ATOM   2401  CD1 LEU A 322      25.615  10.246  15.116  4.00  1.00            
ATOM   2402  CD2 LEU A 322      26.011  12.656  14.394  4.00  1.00            
ATOM   2403    C LEU A 322      24.060  10.322  17.597  4.00  1.00            
ATOM   2404    O LEU A 322      25.172  10.048  18.044  4.00  1.00            
ATOM   2405    N ALA A 323      23.159   9.385  17.274  4.00  1.00            
ATOM   2406   CA ALA A 323      23.530   8.016  17.384  4.00  1.00            
ATOM   2407   CB ALA A 323      23.419   7.465  18.817  4.00  1.00            
ATOM   2408    C ALA A 323      22.567   7.253  16.544  4.00  1.00            
ATOM   2409    O ALA A 323      21.507   7.749  16.169  4.00  1.00            
ATOM   2410    N PRO A 324      22.956   6.066  16.191  4.00  1.00            
ATOM   2411   CA PRO A 324      22.096   5.214  15.419  4.00  1.00            
ATOM   2412   CD PRO A 324      24.361   5.776  15.966  4.00  1.00            
ATOM   2413   CB PRO A 324      23.015   4.227  14.694  4.00  1.00            
ATOM   2414   CG PRO A 324      24.365   4.339  15.426  4.00  1.00            
ATOM   2415    C PRO A 324      21.198   4.594  16.423  4.00  1.00            
ATOM   2416    O PRO A 324      21.452   4.734  17.619  4.00  1.00            
ATOM   2417    N VAL A 325      20.151   3.899  15.967  4.00  1.00            
ATOM   2418   CA VAL A 325      19.204   3.373  16.891  4.00  1.00            
ATOM   2419   CB VAL A 325      17.799   3.689  16.475  4.00  1.00            
ATOM   2420  CG1 VAL A 325      17.642   5.220  16.452  4.00  1.00            
ATOM   2421  CG2 VAL A 325      17.536   3.032  15.109  4.00  1.00            
ATOM   2422    C VAL A 325      19.335   1.898  16.907  4.00  1.00            
ATOM   2423    O VAL A 325      19.980   1.295  16.050  4.00  1.00            
ATOM   2424    N ALA A 326      18.737   1.287  17.939  1.00  1.00            
ATOM   2425   CA ALA A 326      18.777  -0.127  18.065  1.00  1.00            
ATOM   2426   CB ALA A 326      17.971  -0.658  19.262  1.00  1.00            
ATOM   2427    C ALA A 326      18.150  -0.689  16.796  1.00  1.00            
ATOM   2428    O ALA A 326      18.822  -1.510  16.116  1.00  1.00            
ATOM   2429  OXT ALA A 326      16.993  -0.299  16.489  1.00  1.00            
ATOM   2430    N HIS B   1      -2.924  12.627   6.029  4.00  0.00            
ATOM   2431   CA HIS B   1      -2.615  14.050   5.767  4.00  0.00            
ATOM   2432  ND1 HIS B   1      -0.236  13.614   3.417  4.00  0.00            
ATOM   2433   CG HIS B   1      -1.588  13.388   3.547  4.00  0.00            
ATOM   2434   CB HIS B   1      -2.544  14.307   4.253  4.00  0.00            
ATOM   2435  NE2 HIS B   1      -0.658  11.676   2.409  4.00  0.00            
ATOM   2436  CD2 HIS B   1      -1.829  12.201   2.927  4.00  0.00            
ATOM   2437  CE1 HIS B   1       0.271  12.559   2.728  4.00  0.00            
ATOM   2438    C HIS B   1      -3.697  14.900   6.335  4.00  0.00            
ATOM   2439    O HIS B   1      -4.760  14.385   6.678  4.00  0.00            
ATOM   2440    N PRO B   2      -3.485  16.182   6.484  4.00  0.00            
ATOM   2441   CA PRO B   2      -2.212  16.805   6.220  4.00  0.00            
ATOM   2442   CD PRO B   2      -4.588  17.097   6.244  4.00  0.00            
ATOM   2443   CB PRO B   2      -2.524  18.211   5.703  4.00  0.00            
ATOM   2444   CG PRO B   2      -3.950  18.492   6.200  4.00  0.00            
ATOM   2445    C PRO B   2      -1.410  16.832   7.460  4.00  0.00            
ATOM   2446    O PRO B   2      -1.913  16.444   8.514  4.00  0.00            
ATOM   2447    N HIS B   3      -0.157  17.297   7.357  4.00  0.00            
ATOM   2448   CA HIS B   3       0.643  17.319   8.529  4.00  0.00            
ATOM   2449  ND1 HIS B   3       2.628  14.825   8.241  4.00  0.00            
ATOM   2450   CG HIS B   3       2.535  16.029   7.580  4.00  0.00            
ATOM   2451   CB HIS B   3       2.150  17.316   8.245  4.00  0.00            
ATOM   2452  NE2 HIS B   3       3.070  14.411   6.104  4.00  0.00            
ATOM   2453  CD2 HIS B   3       2.811  15.759   6.276  4.00  0.00            
ATOM   2454  CE1 HIS B   3       2.949  13.891   7.312  4.00  0.00            
ATOM   2455    C HIS B   3       0.295  18.469   9.381  4.00  0.00            
ATOM   2456    O HIS B   3       0.125  19.596   8.918  4.00  0.00            
ATOM   2457    N LEU B   4       0.161  18.175  10.682  4.00  0.00            
ATOM   2458   CA LEU B   4      -0.068  19.233  11.598  4.00  0.00            
ATOM   2459   CB LEU B   4      -1.026  18.883  12.748  4.00  0.00            
ATOM   2460   CG LEU B   4      -2.463  18.655  12.251  4.00  0.00            
ATOM   2461  CD1 LEU B   4      -3.409  18.319  13.409  4.00  0.00            
ATOM   2462  CD2 LEU B   4      -2.952  19.843  11.408  4.00  0.00            
ATOM   2463    C LEU B   4       1.270  19.536  12.159  4.00  0.00            
ATOM   2464    O LEU B   4       1.888  18.679  12.789  4.00  0.00            
ATOM   2465    N SER B   5       1.784  20.760  11.930  4.00  0.00            
ATOM   2466   CA SER B   5       3.109  20.918  12.427  4.00  0.00            
ATOM   2467   CB SER B   5       4.184  20.337  11.490  4.00  0.00            
ATOM   2468   OG SER B   5       4.171  21.017  10.243  4.00  0.00            
ATOM   2469    C SER B   5       3.466  22.320  12.701  4.00  0.00            
ATOM   2470    O SER B   5       2.836  23.255  12.215  4.00  0.00            
ATOM   2471    N PHE B   6       4.520  22.497  13.516  4.00  0.00            
ATOM   2472   CA PHE B   6       4.833  23.847  13.807  4.00  0.00            
ATOM   2473   CB PHE B   6       4.307  24.287  15.182  4.00  0.00            
ATOM   2474   CG PHE B   6       2.900  23.810  15.288  4.00  0.00            
ATOM   2475  CD1 PHE B   6       1.846  24.544  14.799  4.00  0.00            
ATOM   2476  CD2 PHE B   6       2.649  22.592  15.877  4.00  0.00            
ATOM   2477  CE1 PHE B   6       0.559  24.069  14.909  4.00  0.00            
ATOM   2478  CE2 PHE B   6       1.367  22.112  15.991  4.00  0.00            
ATOM   2479   CZ PHE B   6       0.317  22.855  15.507  4.00  0.00            
ATOM   2480    C PHE B   6       6.321  24.017  13.900  4.00  0.00            
ATOM   2481    O PHE B   6       7.021  23.217  14.516  4.00  0.00            
ATOM   2482    N MET B   7       6.830  25.080  13.250  4.00  0.00            
ATOM   2483   CA MET B   7       8.172  25.572  13.386  4.00  0.00            
ATOM   2484   CB MET B   7       9.077  25.297  12.174  4.00  0.00            
ATOM   2485   CG MET B   7       8.473  25.728  10.838  4.00  0.00            
ATOM   2486   SD MET B   7       7.063  24.710  10.319  4.00  0.00            
ATOM   2487   CE MET B   7       8.038  23.183  10.186  4.00  0.00            
ATOM   2488    C MET B   7       7.899  27.042  13.462  4.00  0.00            
ATOM   2489    O MET B   7       7.333  27.608  12.528  4.00  0.00            
ATOM   2490    N ALA B   8       8.262  27.703  14.578  4.00  0.00            
ATOM   2491   CA ALA B   8       7.901  29.087  14.715  4.00  0.00            
ATOM   2492   CB ALA B   8       8.380  29.728  16.028  4.00  0.00            
ATOM   2493    C ALA B   8       8.553  29.822  13.589  4.00  0.00            
ATOM   2494    O ALA B   8       9.658  29.485  13.167  4.00  0.00            
ATOM   2495    N ILE B   9       7.852  30.837  13.049  4.00  0.00            
ATOM   2496   CA ILE B   9       8.387  31.597  11.961  4.00  0.00            
ATOM   2497   CB ILE B   9       7.334  32.067  11.001  4.00  0.00            
ATOM   2498  CG1 ILE B   9       6.641  30.861  10.344  4.00  0.00            
ATOM   2499  CG2 ILE B   9       7.996  33.026  10.000  4.00  0.00            
ATOM   2500  CD1 ILE B   9       7.600  29.962   9.565  4.00  0.00            
ATOM   2501    C ILE B   9       9.038  32.835  12.557  4.00  0.00            
ATOM   2502    O ILE B   9       8.303  33.642  13.186  4.00  0.00            
ATOM   2503  OXT ILE B   9      10.277  32.992  12.388  4.00  0.00            
END
