# Supplementary material for: Integrative modeling of diverse protein-peptide systems using CABS-dock
Source: PLoS Comput Biol. 2023 Jul 5;19(7):e1011275. doi: 10.1371/journal.pcbi.1011275 (PMC10351741; doi:10.1371/journal.pcbi.1011275)
Supplement: S1 File — Files in pdb format containing atomic coordinates of the structures obtained in this study: the highest-scored amyloid models and 10 examples of the docked peptide for each enzyme-substrate complex. (ZIP) [file pcbi.1011275.s006.zip › 2_pepsin_HPHLSFMAI/621.pdb]

CRYST1    0.000    0.000    0.000   0.00   0.00   0.00 P 1           1
ATOM      1    N ILE A   1      15.623  11.670  36.832  1.00  1.00            
ATOM      2   CA ILE A   1      15.156  11.999  35.464  1.00  1.00            
ATOM      3   CB ILE A   1      15.567  10.928  34.498  1.00  1.00            
ATOM      4  CG1 ILE A   1      14.869   9.609  34.874  1.00  1.00            
ATOM      5  CG2 ILE A   1      17.101  10.837  34.484  1.00  1.00            
ATOM      6  CD1 ILE A   1      14.924   8.544  33.781  1.00  1.00            
ATOM      7    C ILE A   1      13.674  12.051  35.433  1.00  1.00            
ATOM      8    O ILE A   1      13.004  11.835  36.442  1.00  1.00            
ATOM      9    N GLY A   2      13.136  12.361  34.245  4.00  1.00            
ATOM     10   CA GLY A   2      11.722  12.386  34.071  4.00  1.00            
ATOM     11    C GLY A   2      11.490  11.887  32.689  4.00  1.00            
ATOM     12    O GLY A   2      12.052  12.417  31.732  4.00  1.00            
ATOM     13    N ASP A   3      10.645  10.851  32.543  4.00  1.00            
ATOM     14   CA ASP A   3      10.451  10.331  31.230  4.00  1.00            
ATOM     15   CB ASP A   3      10.729   8.827  31.088  4.00  1.00            
ATOM     16   CG ASP A   3       9.684   8.072  31.893  4.00  1.00            
ATOM     17  OD1 ASP A   3       9.492   8.426  33.087  4.00  1.00            
ATOM     18  OD2 ASP A   3       9.065   7.130  31.327  4.00  1.00            
ATOM     19    C ASP A   3       9.032  10.556  30.819  4.00  1.00            
ATOM     20    O ASP A   3       8.103  10.300  31.583  4.00  1.00            
ATOM     21    N GLU A   4       8.822  11.070  29.589  4.00  1.00            
ATOM     22   CA GLU A   4       7.473  11.248  29.140  4.00  1.00            
ATOM     23   CB GLU A   4       7.139  12.661  28.650  4.00  1.00            
ATOM     24   CG GLU A   4       7.050  13.701  29.767  4.00  1.00            
ATOM     25   CD GLU A   4       6.500  14.985  29.165  4.00  1.00            
ATOM     26  OE1 GLU A   4       7.228  15.623  28.359  4.00  1.00            
ATOM     27  OE2 GLU A   4       5.340  15.340  29.499  4.00  1.00            
ATOM     28    C GLU A   4       7.272  10.336  27.983  4.00  1.00            
ATOM     29    O GLU A   4       7.992  10.414  26.993  4.00  1.00            
ATOM     30    N PRO A   5       6.324   9.450  28.100  4.00  1.00            
ATOM     31   CA PRO A   5       6.047   8.532  27.032  4.00  1.00            
ATOM     32   CD PRO A   5       5.963   8.903  29.393  4.00  1.00            
ATOM     33   CB PRO A   5       5.330   7.337  27.668  4.00  1.00            
ATOM     34   CG PRO A   5       4.909   7.837  29.063  4.00  1.00            
ATOM     35    C PRO A   5       5.210   9.282  26.052  4.00  1.00            
ATOM     36    O PRO A   5       4.561  10.248  26.453  4.00  1.00            
ATOM     37    N LEU A   6       5.208   8.884  24.770  4.00  1.00            
ATOM     38   CA LEU A   6       4.420   9.638  23.844  4.00  1.00            
ATOM     39   CB LEU A   6       5.243  10.515  22.887  4.00  1.00            
ATOM     40   CG LEU A   6       6.067  11.597  23.591  4.00  1.00            
ATOM     41  CD1 LEU A   6       5.184  12.600  24.341  4.00  1.00            
ATOM     42  CD2 LEU A   6       7.170  10.969  24.443  4.00  1.00            
ATOM     43    C LEU A   6       3.684   8.704  22.962  4.00  1.00            
ATOM     44    O LEU A   6       4.015   7.523  22.869  4.00  1.00            
ATOM     45    N GLU A   7       2.639   9.214  22.287  4.00  1.00            
ATOM     46   CA GLU A   7       1.992   8.327  21.384  4.00  1.00            
ATOM     47   CB GLU A   7       0.492   8.104  21.622  4.00  1.00            
ATOM     48   CG GLU A   7      -0.040   6.935  20.791  4.00  1.00            
ATOM     49   CD GLU A   7      -1.329   6.446  21.427  4.00  1.00            
ATOM     50  OE1 GLU A   7      -1.814   7.107  22.384  4.00  1.00            
ATOM     51  OE2 GLU A   7      -1.842   5.389  20.969  4.00  1.00            
ATOM     52    C GLU A   7       2.203   8.803  19.989  4.00  1.00            
ATOM     53    O GLU A   7       1.885   9.941  19.649  4.00  1.00            
ATOM     54    N ASN A   8       2.781   7.925  19.143  4.00  1.00            
ATOM     55   CA ASN A   8       2.950   8.291  17.774  4.00  1.00            
ATOM     56   CB ASN A   8       3.846   7.332  16.969  4.00  1.00            
ATOM     57   CG ASN A   8       3.177   5.966  16.948  4.00  1.00            
ATOM     58  OD1 ASN A   8       3.223   5.217  17.924  4.00  1.00            
ATOM     59  ND2 ASN A   8       2.513   5.642  15.807  4.00  1.00            
ATOM     60    C ASN A   8       1.570   8.228  17.208  4.00  1.00            
ATOM     61    O ASN A   8       0.831   7.283  17.477  4.00  1.00            
ATOM     62    N TYR A   9       1.151   9.246  16.434  4.00  1.00            
ATOM     63   CA TYR A   9      -0.187   9.137  15.934  4.00  1.00            
ATOM     64   CB TYR A   9      -1.004  10.425  16.108  4.00  1.00            
ATOM     65   CG TYR A   9      -2.432  10.018  16.032  4.00  1.00            
ATOM     66  CD1 TYR A   9      -3.067   9.585  17.175  4.00  1.00            
ATOM     67  CD2 TYR A   9      -3.129  10.041  14.848  4.00  1.00            
ATOM     68  CE1 TYR A   9      -4.384   9.193  17.148  4.00  1.00            
ATOM     69  CE2 TYR A   9      -4.449   9.651  14.815  4.00  1.00            
ATOM     70   CZ TYR A   9      -5.077   9.228  15.963  4.00  1.00            
ATOM     71   OH TYR A   9      -6.428   8.827  15.928  4.00  1.00            
ATOM     72    C TYR A   9      -0.022   8.852  14.479  4.00  1.00            
ATOM     73    O TYR A   9       0.176   9.751  13.663  4.00  1.00            
ATOM     74    N LEU A  10      -0.085   7.554  14.138  3.00  1.00            
ATOM     75   CA LEU A  10       0.025   7.099  12.787  3.00  1.00            
ATOM     76   CB LEU A  10      -1.210   7.464  11.945  3.00  1.00            
ATOM     77   CG LEU A  10      -2.507   6.873  12.535  3.00  1.00            
ATOM     78  CD1 LEU A  10      -3.703   7.078  11.594  3.00  1.00            
ATOM     79  CD2 LEU A  10      -2.312   5.410  12.965  3.00  1.00            
ATOM     80    C LEU A  10       1.271   7.646  12.144  3.00  1.00            
ATOM     81    O LEU A  10       1.229   8.154  11.025  3.00  1.00            
ATOM     82    N ASP A  11       2.422   7.552  12.846  3.00  1.00            
ATOM     83   CA ASP A  11       3.704   7.904  12.291  3.00  1.00            
ATOM     84   CB ASP A  11       4.142   6.899  11.203  3.00  1.00            
ATOM     85   CG ASP A  11       5.575   7.169  10.763  3.00  1.00            
ATOM     86  OD1 ASP A  11       6.272   7.974  11.437  3.00  1.00            
ATOM     87  OD2 ASP A  11       5.987   6.570   9.734  3.00  1.00            
ATOM     88    C ASP A  11       3.694   9.278  11.695  3.00  1.00            
ATOM     89    O ASP A  11       4.104   9.470  10.551  3.00  1.00            
ATOM     90    N THR A  12       3.215  10.289  12.439  3.00  1.00            
ATOM     91   CA THR A  12       3.277  11.601  11.867  3.00  1.00            
ATOM     92   CB THR A  12       2.034  11.962  11.108  3.00  1.00            
ATOM     93  OG1 THR A  12       0.914  11.997  11.979  3.00  1.00            
ATOM     94  CG2 THR A  12       1.815  10.908  10.009  3.00  1.00            
ATOM     95    C THR A  12       3.433  12.580  12.976  3.00  1.00            
ATOM     96    O THR A  12       4.231  13.511  12.892  3.00  1.00            
ATOM     97    N GLU A  13       2.661  12.375  14.056  4.00  1.00            
ATOM     98   CA GLU A  13       2.648  13.305  15.142  4.00  1.00            
ATOM     99   CB GLU A  13       1.224  13.644  15.603  4.00  1.00            
ATOM    100   CG GLU A  13       0.313  14.215  14.516  4.00  1.00            
ATOM    101   CD GLU A  13      -1.111  14.116  15.047  4.00  1.00            
ATOM    102  OE1 GLU A  13      -1.279  14.162  16.294  4.00  1.00            
ATOM    103  OE2 GLU A  13      -2.047  13.987  14.213  4.00  1.00            
ATOM    104    C GLU A  13       3.264  12.651  16.331  4.00  1.00            
ATOM    105    O GLU A  13       3.535  11.450  16.333  4.00  1.00            
ATOM    106    N TYR A  14       3.519  13.465  17.376  4.00  1.00            
ATOM    107   CA TYR A  14       4.126  12.989  18.581  4.00  1.00            
ATOM    108   CB TYR A  14       5.591  13.458  18.582  4.00  1.00            
ATOM    109   CG TYR A  14       6.410  12.674  19.532  4.00  1.00            
ATOM    110  CD1 TYR A  14       6.561  11.329  19.307  4.00  1.00            
ATOM    111  CD2 TYR A  14       7.069  13.266  20.586  4.00  1.00            
ATOM    112  CE1 TYR A  14       7.326  10.576  20.156  4.00  1.00            
ATOM    113  CE2 TYR A  14       7.841  12.510  21.437  4.00  1.00            
ATOM    114   CZ TYR A  14       7.965  11.157  21.223  4.00  1.00            
ATOM    115   OH TYR A  14       8.752  10.363  22.086  4.00  1.00            
ATOM    116    C TYR A  14       3.392  13.650  19.703  4.00  1.00            
ATOM    117    O TYR A  14       3.228  14.869  19.695  4.00  1.00            
ATOM    118    N PHE A  15       2.909  12.881  20.699  4.00  1.00            
ATOM    119   CA PHE A  15       2.226  13.575  21.749  4.00  1.00            
ATOM    120   CB PHE A  15       0.732  13.851  21.484  4.00  1.00            
ATOM    121   CG PHE A  15       0.063  12.620  20.991  4.00  1.00            
ATOM    122  CD1 PHE A  15      -0.481  11.695  21.848  4.00  1.00            
ATOM    123  CD2 PHE A  15      -0.017  12.408  19.634  4.00  1.00            
ATOM    124  CE1 PHE A  15      -1.096  10.572  21.346  4.00  1.00            
ATOM    125  CE2 PHE A  15      -0.629  11.288  19.127  4.00  1.00            
ATOM    126   CZ PHE A  15      -1.172  10.366  19.988  4.00  1.00            
ATOM    127    C PHE A  15       2.454  12.973  23.093  4.00  1.00            
ATOM    128    O PHE A  15       2.711  11.778  23.236  4.00  1.00            
ATOM    129    N GLY A  16       2.376  13.844  24.124  4.00  1.00            
ATOM    130   CA GLY A  16       2.619  13.472  25.486  4.00  1.00            
ATOM    131    C GLY A  16       1.424  13.860  26.291  4.00  1.00            
ATOM    132    O GLY A  16       0.553  14.584  25.814  4.00  1.00            
ATOM    133    N THR A  17       1.359  13.369  27.545  4.00  1.00            
ATOM    134   CA THR A  17       0.259  13.694  28.407  4.00  1.00            
ATOM    135   CB THR A  17      -0.421  12.497  29.004  4.00  1.00            
ATOM    136  OG1 THR A  17      -1.598  12.899  29.689  4.00  1.00            
ATOM    137  CG2 THR A  17       0.552  11.805  29.974  4.00  1.00            
ATOM    138    C THR A  17       0.806  14.516  29.531  4.00  1.00            
ATOM    139    O THR A  17       1.883  14.228  30.051  4.00  1.00            
ATOM    140    N ILE A  18       0.079  15.578  29.937  4.00  1.00            
ATOM    141   CA ILE A  18       0.622  16.436  30.953  4.00  1.00            
ATOM    142   CB ILE A  18       1.200  17.701  30.370  4.00  1.00            
ATOM    143  CG1 ILE A  18       2.363  17.349  29.425  4.00  1.00            
ATOM    144  CG2 ILE A  18       1.623  18.649  31.500  4.00  1.00            
ATOM    145  CD1 ILE A  18       2.904  18.551  28.651  4.00  1.00            
ATOM    146    C ILE A  18      -0.428  16.788  31.948  4.00  1.00            
ATOM    147    O ILE A  18      -1.620  16.795  31.643  4.00  1.00            
ATOM    148    N GLY A  19       0.008  17.082  33.191  4.00  1.00            
ATOM    149   CA GLY A  19      -0.923  17.430  34.217  4.00  1.00            
ATOM    150    C GLY A  19      -0.655  18.833  34.665  4.00  1.00            
ATOM    151    O GLY A  19       0.478  19.173  35.003  4.00  1.00            
ATOM    152    N ILE A  20      -1.701  19.693  34.685  4.00  1.00            
ATOM    153   CA ILE A  20      -1.470  21.027  35.157  4.00  1.00            
ATOM    154   CB ILE A  20      -1.367  22.087  34.099  4.00  1.00            
ATOM    155  CG1 ILE A  20      -0.766  23.352  34.736  4.00  1.00            
ATOM    156  CG2 ILE A  20      -2.740  22.284  33.435  4.00  1.00            
ATOM    157  CD1 ILE A  20      -0.222  24.363  33.733  4.00  1.00            
ATOM    158    C ILE A  20      -2.509  21.415  36.155  4.00  1.00            
ATOM    159    O ILE A  20      -3.684  21.075  36.028  4.00  1.00            
ATOM    160    N GLY A  21      -2.062  22.137  37.203  3.00  1.00            
ATOM    161   CA GLY A  21      -2.930  22.582  38.252  3.00  1.00            
ATOM    162    C GLY A  21      -2.953  21.494  39.276  3.00  1.00            
ATOM    163    O GLY A  21      -2.618  20.348  38.981  3.00  1.00            
ATOM    164    N THR A  22      -3.364  21.825  40.517  3.00  1.00            
ATOM    165   CA THR A  22      -3.322  20.843  41.561  3.00  1.00            
ATOM    166   CB THR A  22      -3.478  21.442  42.940  3.00  1.00            
ATOM    167  OG1 THR A  22      -3.752  20.426  43.892  3.00  1.00            
ATOM    168  CG2 THR A  22      -4.510  22.584  42.957  3.00  1.00            
ATOM    169    C THR A  22      -4.217  19.665  41.339  3.00  1.00            
ATOM    170    O THR A  22      -3.680  18.559  41.330  3.00  1.00            
ATOM    171    N PRO A  23      -5.510  19.731  41.144  3.00  1.00            
ATOM    172   CA PRO A  23      -6.102  18.519  40.682  3.00  1.00            
ATOM    173   CD PRO A  23      -6.433  20.499  41.963  3.00  1.00            
ATOM    174   CB PRO A  23      -7.608  18.709  40.804  3.00  1.00            
ATOM    175   CG PRO A  23      -7.737  19.680  41.992  3.00  1.00            
ATOM    176    C PRO A  23      -5.542  18.625  39.313  3.00  1.00            
ATOM    177    O PRO A  23      -5.648  19.702  38.729  3.00  1.00            
ATOM    178    N ALA A  24      -4.941  17.569  38.763  3.00  1.00            
ATOM    179   CA ALA A  24      -4.314  17.841  37.512  3.00  1.00            
ATOM    180   CB ALA A  24      -3.257  16.797  37.112  3.00  1.00            
ATOM    181    C ALA A  24      -5.351  17.872  36.432  3.00  1.00            
ATOM    182    O ALA A  24      -6.388  17.221  36.541  3.00  1.00            
ATOM    183    N GLN A  25      -5.104  18.665  35.362  4.00  1.00            
ATOM    184   CA GLN A  25      -5.992  18.666  34.231  4.00  1.00            
ATOM    185   CB GLN A  25      -6.350  20.058  33.678  4.00  1.00            
ATOM    186   CG GLN A  25      -5.225  20.771  32.930  4.00  1.00            
ATOM    187   CD GLN A  25      -5.482  20.550  31.444  4.00  1.00            
ATOM    188  OE1 GLN A  25      -5.032  19.565  30.860  4.00  1.00            
ATOM    189  NE2 GLN A  25      -6.251  21.483  30.820  4.00  1.00            
ATOM    190    C GLN A  25      -5.209  17.930  33.173  4.00  1.00            
ATOM    191    O GLN A  25      -4.013  18.167  33.015  4.00  1.00            
ATOM    192    N ASP A  26      -5.848  17.003  32.429  4.00  1.00            
ATOM    193   CA ASP A  26      -5.127  16.190  31.479  4.00  1.00            
ATOM    194   CB ASP A  26      -5.759  14.792  31.308  4.00  1.00            
ATOM    195   CG ASP A  26      -4.876  13.875  30.460  4.00  1.00            
ATOM    196  OD1 ASP A  26      -4.159  14.367  29.548  4.00  1.00            
ATOM    197  OD2 ASP A  26      -4.920  12.643  30.719  4.00  1.00            
ATOM    198    C ASP A  26      -5.152  16.847  30.129  4.00  1.00            
ATOM    199    O ASP A  26      -6.212  17.229  29.636  4.00  1.00            
ATOM    200    N PHE A  27      -3.963  17.017  29.500  4.00  1.00            
ATOM    201   CA PHE A  27      -3.937  17.529  28.157  4.00  1.00            
ATOM    202   CB PHE A  27      -3.829  19.063  28.065  4.00  1.00            
ATOM    203   CG PHE A  27      -2.538  19.527  28.647  4.00  1.00            
ATOM    204  CD1 PHE A  27      -1.418  19.635  27.855  4.00  1.00            
ATOM    205  CD2 PHE A  27      -2.449  19.863  29.979  4.00  1.00            
ATOM    206  CE1 PHE A  27      -0.228  20.067  28.388  4.00  1.00            
ATOM    207  CE2 PHE A  27      -1.260  20.296  30.515  4.00  1.00            
ATOM    208   CZ PHE A  27      -0.145  20.399  29.719  4.00  1.00            
ATOM    209    C PHE A  27      -2.803  16.912  27.425  4.00  1.00            
ATOM    210    O PHE A  27      -1.688  16.817  27.935  4.00  1.00            
ATOM    211    N THR A  28      -3.081  16.460  26.190  4.00  1.00            
ATOM    212   CA THR A  28      -2.037  15.908  25.391  4.00  1.00            
ATOM    213   CB THR A  28      -2.533  15.036  24.277  4.00  1.00            
ATOM    214  OG1 THR A  28      -3.304  13.963  24.793  4.00  1.00            
ATOM    215  CG2 THR A  28      -1.315  14.496  23.510  4.00  1.00            
ATOM    216    C THR A  28      -1.399  17.090  24.753  4.00  1.00            
ATOM    217    O THR A  28      -2.072  18.054  24.391  4.00  1.00            
ATOM    218    N VAL A  29      -0.068  17.054  24.619  4.00  1.00            
ATOM    219   CA VAL A  29       0.623  18.152  24.023  4.00  1.00            
ATOM    220   CB VAL A  29       1.378  18.971  25.032  4.00  1.00            
ATOM    221  CG1 VAL A  29       2.455  18.076  25.668  4.00  1.00            
ATOM    222  CG2 VAL A  29       1.935  20.234  24.350  4.00  1.00            
ATOM    223    C VAL A  29       1.615  17.530  23.115  4.00  1.00            
ATOM    224    O VAL A  29       1.821  16.317  23.136  4.00  1.00            
ATOM    225    N ILE A  30       2.240  18.353  22.266  4.00  1.00            
ATOM    226   CA ILE A  30       3.226  17.834  21.380  4.00  1.00            
ATOM    227   CB ILE A  30       3.044  18.291  19.960  4.00  1.00            
ATOM    228  CG1 ILE A  30       3.973  17.509  19.016  4.00  1.00            
ATOM    229  CG2 ILE A  30       3.241  19.817  19.916  4.00  1.00            
ATOM    230  CD1 ILE A  30       3.636  17.696  17.537  4.00  1.00            
ATOM    231    C ILE A  30       4.530  18.395  21.871  4.00  1.00            
ATOM    232    O ILE A  30       4.576  19.504  22.403  4.00  1.00            
ATOM    233    N PHE A  31       5.625  17.624  21.717  4.00  1.00            
ATOM    234   CA PHE A  31       6.898  17.961  22.298  4.00  1.00            
ATOM    235   CB PHE A  31       7.947  16.847  22.171  4.00  1.00            
ATOM    236   CG PHE A  31       9.098  17.300  22.999  4.00  1.00            
ATOM    237  CD1 PHE A  31       9.058  17.165  24.369  4.00  1.00            
ATOM    238  CD2 PHE A  31      10.210  17.860  22.416  4.00  1.00            
ATOM    239  CE1 PHE A  31      10.111  17.582  25.147  4.00  1.00            
ATOM    240  CE2 PHE A  31      11.267  18.280  23.190  4.00  1.00            
ATOM    241   CZ PHE A  31      11.219  18.141  24.557  4.00  1.00            
ATOM    242    C PHE A  31       7.521  19.228  21.768  4.00  1.00            
ATOM    243    O PHE A  31       8.011  20.045  22.546  4.00  1.00            
ATOM    244    N ASP A  32       7.507  19.441  20.441  4.00  1.00            
ATOM    245   CA ASP A  32       8.056  20.618  19.814  4.00  1.00            
ATOM    246   CB ASP A  32       7.148  21.859  19.892  4.00  1.00            
ATOM    247   CG ASP A  32       6.098  21.748  18.797  4.00  1.00            
ATOM    248  OD1 ASP A  32       6.482  21.343  17.668  4.00  1.00            
ATOM    249  OD2 ASP A  32       4.908  22.064  19.065  4.00  1.00            
ATOM    250    C ASP A  32       9.438  21.055  20.189  4.00  1.00            
ATOM    251    O ASP A  32       9.632  21.882  21.077  4.00  1.00            
ATOM    252    N THR A  33      10.441  20.473  19.498  3.00  1.00            
ATOM    253   CA THR A  33      11.808  20.907  19.580  3.00  1.00            
ATOM    254   CB THR A  33      12.737  20.068  18.751  3.00  1.00            
ATOM    255  OG1 THR A  33      12.420  20.212  17.375  3.00  1.00            
ATOM    256  CG2 THR A  33      12.596  18.594  19.169  3.00  1.00            
ATOM    257    C THR A  33      11.831  22.285  18.997  3.00  1.00            
ATOM    258    O THR A  33      12.555  23.164  19.459  3.00  1.00            
ATOM    259    N GLY A  34      10.996  22.492  17.961  3.00  1.00            
ATOM    260   CA GLY A  34      10.964  23.694  17.178  3.00  1.00            
ATOM    261    C GLY A  34      10.601  24.927  17.949  3.00  1.00            
ATOM    262    O GLY A  34      11.230  25.969  17.766  3.00  1.00            
ATOM    263    N SER A  35       9.584  24.875  18.828  1.00  1.00            
ATOM    264   CA SER A  35       9.183  26.110  19.445  1.00  1.00            
ATOM    265   CB SER A  35       7.682  26.412  19.294  1.00  1.00            
ATOM    266   OG SER A  35       7.368  27.643  19.926  1.00  1.00            
ATOM    267    C SER A  35       9.470  26.045  20.918  1.00  1.00            
ATOM    268    O SER A  35       9.763  24.968  21.423  1.00  1.00            
ATOM    269    N SER A  36       9.526  27.217  21.606  1.00  1.00            
ATOM    270   CA SER A  36       9.750  27.323  23.036  1.00  1.00            
ATOM    271   CB SER A  36      10.380  28.642  23.465  1.00  1.00            
ATOM    272   OG SER A  36       9.483  29.714  23.214  1.00  1.00            
ATOM    273    C SER A  36       8.502  27.194  23.900  1.00  1.00            
ATOM    274    O SER A  36       8.508  26.471  24.894  1.00  1.00            
ATOM    275    N ASN A  37       7.392  27.880  23.531  1.00  1.00            
ATOM    276   CA ASN A  37       6.238  28.109  24.388  1.00  1.00            
ATOM    277   CB ASN A  37       5.260  29.142  23.803  1.00  1.00            
ATOM    278   CG ASN A  37       5.965  30.489  23.735  1.00  1.00            
ATOM    279  OD1 ASN A  37       5.788  31.340  24.604  1.00  1.00            
ATOM    280  ND2 ASN A  37       6.797  30.681  22.678  1.00  1.00            
ATOM    281    C ASN A  37       5.410  26.879  24.692  1.00  1.00            
ATOM    282    O ASN A  37       5.417  25.912  23.931  1.00  1.00            
ATOM    283    N LEU A  38       4.683  26.886  25.853  4.00  1.00            
ATOM    284   CA LEU A  38       3.780  25.799  26.177  4.00  1.00            
ATOM    285   CB LEU A  38       4.230  24.830  27.305  4.00  1.00            
ATOM    286   CG LEU A  38       4.029  25.309  28.761  4.00  1.00            
ATOM    287  CD1 LEU A  38       4.467  24.244  29.778  4.00  1.00            
ATOM    288  CD2 LEU A  38       4.686  26.676  29.001  4.00  1.00            
ATOM    289    C LEU A  38       2.428  26.295  26.548  4.00  1.00            
ATOM    290    O LEU A  38       2.317  27.030  27.528  4.00  1.00            
ATOM    291    N TRP A  39       1.382  25.985  25.727  4.00  1.00            
ATOM    292   CA TRP A  39       0.083  26.070  26.326  4.00  1.00            
ATOM    293   CB TRP A  39      -0.334  27.345  27.106  4.00  1.00            
ATOM    294   CG TRP A  39      -1.228  27.013  28.311  4.00  1.00            
ATOM    295  CD2 TRP A  39      -0.932  25.883  29.148  4.00  1.00            
ATOM    296  CD1 TRP A  39      -2.480  27.424  28.679  4.00  1.00            
ATOM    297  NE1 TRP A  39      -2.957  26.654  29.708  4.00  1.00            
ATOM    298  CE2 TRP A  39      -2.022  25.688  29.996  4.00  1.00            
ATOM    299  CE3 TRP A  39       0.147  25.047  29.180  4.00  1.00            
ATOM    300  CZ2 TRP A  39      -2.052  24.656  30.887  4.00  1.00            
ATOM    301  CZ3 TRP A  39       0.128  24.027  30.102  4.00  1.00            
ATOM    302  CH2 TRP A  39      -0.950  23.833  30.937  4.00  1.00            
ATOM    303    C TRP A  39      -1.025  25.448  25.578  4.00  1.00            
ATOM    304    O TRP A  39      -0.904  24.995  24.441  4.00  1.00            
ATOM    305    N VAL A  40      -2.151  25.415  26.300  4.00  1.00            
ATOM    306   CA VAL A  40      -3.316  24.708  25.995  4.00  1.00            
ATOM    307   CB VAL A  40      -3.584  23.604  26.992  4.00  1.00            
ATOM    308  CG1 VAL A  40      -2.364  22.664  27.033  4.00  1.00            
ATOM    309  CG2 VAL A  40      -3.972  24.235  28.336  4.00  1.00            
ATOM    310    C VAL A  40      -4.525  25.562  25.991  4.00  1.00            
ATOM    311    O VAL A  40      -4.529  26.758  26.275  4.00  1.00            
ATOM    312    N PRO A  41      -5.555  24.868  25.593  1.00  1.00            
ATOM    313   CA PRO A  41      -6.848  25.465  25.504  1.00  1.00            
ATOM    314   CD PRO A  41      -5.382  23.836  24.579  1.00  1.00            
ATOM    315   CB PRO A  41      -7.701  24.513  24.675  1.00  1.00            
ATOM    316   CG PRO A  41      -6.680  23.831  23.752  1.00  1.00            
ATOM    317    C PRO A  41      -7.398  25.718  26.855  1.00  1.00            
ATOM    318    O PRO A  41      -6.962  25.082  27.815  1.00  1.00            
ATOM    319    N SER A  42      -8.349  26.661  26.962  4.00  1.00            
ATOM    320   CA SER A  42      -8.826  26.929  28.271  4.00  1.00            
ATOM    321   CB SER A  42      -8.078  28.083  28.957  4.00  1.00            
ATOM    322   OG SER A  42      -6.699  27.766  29.070  4.00  1.00            
ATOM    323    C SER A  42     -10.238  27.319  28.213  4.00  1.00            
ATOM    324    O SER A  42     -10.800  27.577  27.150  4.00  1.00            
ATOM    325    N VAL A  43     -10.856  27.346  29.404  3.00  1.00            
ATOM    326   CA VAL A  43     -12.116  27.986  29.425  3.00  1.00            
ATOM    327   CB VAL A  43     -12.799  28.002  30.760  3.00  1.00            
ATOM    328  CG1 VAL A  43     -14.097  28.817  30.622  3.00  1.00            
ATOM    329  CG2 VAL A  43     -13.028  26.550  31.214  3.00  1.00            
ATOM    330    C VAL A  43     -11.685  29.369  29.083  3.00  1.00            
ATOM    331    O VAL A  43     -10.550  29.749  29.383  3.00  1.00            
ATOM    332    N TYR A  44     -12.586  30.170  28.501  3.00  1.00            
ATOM    333   CA TYR A  44     -12.257  31.454  27.955  3.00  1.00            
ATOM    334   CB TYR A  44     -11.241  32.296  28.761  3.00  1.00            
ATOM    335   CG TYR A  44     -11.759  32.433  30.152  3.00  1.00            
ATOM    336  CD1 TYR A  44     -12.835  33.245  30.428  3.00  1.00            
ATOM    337  CD2 TYR A  44     -11.150  31.755  31.184  3.00  1.00            
ATOM    338  CE1 TYR A  44     -13.303  33.367  31.716  3.00  1.00            
ATOM    339  CE2 TYR A  44     -11.613  31.874  32.472  3.00  1.00            
ATOM    340   CZ TYR A  44     -12.694  32.680  32.738  3.00  1.00            
ATOM    341   OH TYR A  44     -13.178  32.808  34.057  3.00  1.00            
ATOM    342    C TYR A  44     -11.751  31.344  26.554  3.00  1.00            
ATOM    343    O TYR A  44     -11.038  32.225  26.076  3.00  1.00            
ATOM    344    N CYS A  45     -12.120  30.259  25.844  1.00  1.00            
ATOM    345   CA CYS A  45     -11.793  30.184  24.448  1.00  1.00            
ATOM    346   CB CYS A  45     -10.741  29.121  24.098  1.00  1.00            
ATOM    347   SG CYS A  45     -10.500  28.996  22.301  1.00  1.00            
ATOM    348    C CYS A  45     -13.027  29.787  23.724  1.00  1.00            
ATOM    349    O CYS A  45     -13.699  28.828  24.100  1.00  1.00            
ATOM    350    N SER A  46     -13.372  30.541  22.667  1.00  1.00            
ATOM    351   CA SER A  46     -14.494  30.134  21.888  1.00  1.00            
ATOM    352   CB SER A  46     -15.619  31.181  21.833  1.00  1.00            
ATOM    353   OG SER A  46     -16.164  31.385  23.128  1.00  1.00            
ATOM    354    C SER A  46     -13.981  29.964  20.510  1.00  1.00            
ATOM    355    O SER A  46     -13.818  30.931  19.767  1.00  1.00            
ATOM    356    N SER A  47     -13.706  28.707  20.139  1.00  1.00            
ATOM    357   CA SER A  47     -13.220  28.471  18.825  1.00  1.00            
ATOM    358   CB SER A  47     -11.695  28.633  18.677  1.00  1.00            
ATOM    359   OG SER A  47     -11.333  29.995  18.855  1.00  1.00            
ATOM    360    C SER A  47     -13.583  27.075  18.470  1.00  1.00            
ATOM    361    O SER A  47     -13.910  26.269  19.340  1.00  1.00            
ATOM    362    N LEU A  48     -13.563  26.757  17.165  2.00  1.00            
ATOM    363   CA LEU A  48     -13.890  25.421  16.776  2.00  1.00            
ATOM    364   CB LEU A  48     -13.931  25.201  15.251  2.00  1.00            
ATOM    365   CG LEU A  48     -12.596  25.424  14.515  2.00  1.00            
ATOM    366  CD1 LEU A  48     -12.755  25.175  13.007  2.00  1.00            
ATOM    367  CD2 LEU A  48     -12.005  26.812  14.810  2.00  1.00            
ATOM    368    C LEU A  48     -12.837  24.525  17.348  2.00  1.00            
ATOM    369    O LEU A  48     -13.146  23.429  17.815  2.00  1.00            
ATOM    370    N ALA A  49     -11.553  24.939  17.278  2.00  1.00            
ATOM    371   CA ALA A  49     -10.561  24.226  18.033  2.00  1.00            
ATOM    372   CB ALA A  49      -9.118  24.673  17.740  2.00  1.00            
ATOM    373    C ALA A  49     -10.923  24.694  19.394  2.00  1.00            
ATOM    374    O ALA A  49     -11.383  25.827  19.530  2.00  1.00            
ATOM    375    N CYS A  50     -10.763  23.838  20.424  2.00  1.00            
ATOM    376   CA CYS A  50     -11.348  24.099  21.712  2.00  1.00            
ATOM    377   CB CYS A  50     -11.227  25.541  22.232  2.00  1.00            
ATOM    378   SG CYS A  50      -9.494  25.986  22.540  2.00  1.00            
ATOM    379    C CYS A  50     -12.789  23.721  21.468  2.00  1.00            
ATOM    380    O CYS A  50     -13.234  23.647  20.328  2.00  1.00            
ATOM    381    N SER A  51     -13.589  23.406  22.496  2.00  1.00            
ATOM    382   CA SER A  51     -14.922  22.951  22.185  2.00  1.00            
ATOM    383   CB SER A  51     -15.755  23.936  21.336  2.00  1.00            
ATOM    384   OG SER A  51     -16.013  25.123  22.074  2.00  1.00            
ATOM    385    C SER A  51     -14.829  21.628  21.491  2.00  1.00            
ATOM    386    O SER A  51     -15.819  21.112  20.973  2.00  1.00            
ATOM    387    N ASP A  52     -13.618  21.038  21.486  2.00  1.00            
ATOM    388   CA ASP A  52     -13.378  19.732  20.956  2.00  1.00            
ATOM    389   CB ASP A  52     -12.829  19.732  19.523  2.00  1.00            
ATOM    390   CG ASP A  52     -12.806  18.279  19.073  2.00  1.00            
ATOM    391  OD1 ASP A  52     -13.544  17.465  19.689  2.00  1.00            
ATOM    392  OD2 ASP A  52     -12.048  17.959  18.117  2.00  1.00            
ATOM    393    C ASP A  52     -12.283  19.185  21.815  2.00  1.00            
ATOM    394    O ASP A  52     -12.169  17.976  22.010  2.00  1.00            
ATOM    395    N HIS A  53     -11.466  20.096  22.389  1.00  1.00            
ATOM    396   CA HIS A  53     -10.330  19.701  23.171  1.00  1.00            
ATOM    397  ND1 HIS A  53      -8.914  20.878  20.281  1.00  1.00            
ATOM    398   CG HIS A  53      -8.581  20.106  21.373  1.00  1.00            
ATOM    399   CB HIS A  53      -9.020  20.404  22.775  1.00  1.00            
ATOM    400  NE2 HIS A  53      -7.650  19.215  19.520  1.00  1.00            
ATOM    401  CD2 HIS A  53      -7.808  19.096  20.888  1.00  1.00            
ATOM    402  CE1 HIS A  53      -8.332  20.301  19.201  1.00  1.00            
ATOM    403    C HIS A  53     -10.574  20.037  24.602  1.00  1.00            
ATOM    404    O HIS A  53     -11.568  20.672  24.953  1.00  1.00            
ATOM    405    N ASN A  54      -9.645  19.586  25.467  1.00  1.00            
ATOM    406   CA ASN A  54      -9.753  19.811  26.874  1.00  1.00            
ATOM    407   CB ASN A  54      -8.744  19.012  27.718  1.00  1.00            
ATOM    408   CG ASN A  54      -9.160  17.548  27.696  1.00  1.00            
ATOM    409  OD1 ASN A  54     -10.345  17.229  27.617  1.00  1.00            
ATOM    410  ND2 ASN A  54      -8.161  16.629  27.775  1.00  1.00            
ATOM    411    C ASN A  54      -9.522  21.247  27.143  1.00  1.00            
ATOM    412    O ASN A  54      -8.760  21.925  26.453  1.00  1.00            
ATOM    413    N GLN A  55     -10.217  21.742  28.175  1.00  1.00            
ATOM    414   CA GLN A  55     -10.100  23.109  28.548  1.00  1.00            
ATOM    415   CB GLN A  55     -11.463  23.793  28.751  1.00  1.00            
ATOM    416   CG GLN A  55     -12.370  23.790  27.521  1.00  1.00            
ATOM    417   CD GLN A  55     -13.735  24.299  27.970  1.00  1.00            
ATOM    418  OE1 GLN A  55     -14.210  23.962  29.053  1.00  1.00            
ATOM    419  NE2 GLN A  55     -14.386  25.136  27.119  1.00  1.00            
ATOM    420    C GLN A  55      -9.464  23.111  29.898  1.00  1.00            
ATOM    421    O GLN A  55      -9.608  22.159  30.662  1.00  1.00            
ATOM    422    N PHE A  56      -8.720  24.186  30.224  4.00  1.00            
ATOM    423   CA PHE A  56      -8.122  24.258  31.524  4.00  1.00            
ATOM    424   CB PHE A  56      -6.739  24.935  31.501  4.00  1.00            
ATOM    425   CG PHE A  56      -6.201  24.933  32.889  4.00  1.00            
ATOM    426  CD1 PHE A  56      -5.602  23.804  33.396  4.00  1.00            
ATOM    427  CD2 PHE A  56      -6.285  26.057  33.676  4.00  1.00            
ATOM    428  CE1 PHE A  56      -5.097  23.791  34.675  4.00  1.00            
ATOM    429  CE2 PHE A  56      -5.782  26.051  34.956  4.00  1.00            
ATOM    430   CZ PHE A  56      -5.189  24.916  35.457  4.00  1.00            
ATOM    431    C PHE A  56      -9.039  25.099  32.336  4.00  1.00            
ATOM    432    O PHE A  56      -9.273  26.264  32.019  4.00  1.00            
ATOM    433    N ASN A  57      -9.605  24.514  33.402  1.00  1.00            
ATOM    434   CA ASN A  57     -10.509  25.281  34.210  1.00  1.00            
ATOM    435   CB ASN A  57     -11.591  24.418  34.873  1.00  1.00            
ATOM    436   CG ASN A  57     -12.352  23.667  33.792  1.00  1.00            
ATOM    437  OD1 ASN A  57     -12.555  24.173  32.689  1.00  1.00            
ATOM    438  ND2 ASN A  57     -12.779  22.414  34.110  1.00  1.00            
ATOM    439    C ASN A  57      -9.671  25.814  35.316  1.00  1.00            
ATOM    440    O ASN A  57      -9.410  25.138  36.312  1.00  1.00            
ATOM    441    N PRO A  58      -9.255  27.029  35.158  2.00  1.00            
ATOM    442   CA PRO A  58      -8.434  27.679  36.138  2.00  1.00            
ATOM    443   CD PRO A  58      -9.950  27.974  34.303  2.00  1.00            
ATOM    444   CB PRO A  58      -8.267  29.106  35.625  2.00  1.00            
ATOM    445   CG PRO A  58      -9.580  29.358  34.863  2.00  1.00            
ATOM    446    C PRO A  58      -9.107  27.675  37.462  2.00  1.00            
ATOM    447    O PRO A  58      -8.422  27.651  38.484  2.00  1.00            
ATOM    448    N ASP A  59     -10.449  27.713  37.466  2.00  1.00            
ATOM    449   CA ASP A  59     -11.194  27.786  38.683  2.00  1.00            
ATOM    450   CB ASP A  59     -12.710  27.854  38.420  2.00  1.00            
ATOM    451   CG ASP A  59     -13.442  28.215  39.708  2.00  1.00            
ATOM    452  OD1 ASP A  59     -13.314  27.457  40.707  2.00  1.00            
ATOM    453  OD2 ASP A  59     -14.152  29.257  39.699  2.00  1.00            
ATOM    454    C ASP A  59     -10.907  26.545  39.465  2.00  1.00            
ATOM    455    O ASP A  59     -10.818  26.571  40.691  2.00  1.00            
ATOM    456    N ASP A  60     -10.741  25.419  38.752  2.00  1.00            
ATOM    457   CA ASP A  60     -10.520  24.140  39.356  2.00  1.00            
ATOM    458   CB ASP A  60     -10.429  23.018  38.302  2.00  1.00            
ATOM    459   CG ASP A  60     -10.229  21.680  39.003  2.00  1.00            
ATOM    460  OD1 ASP A  60     -11.223  21.160  39.573  2.00  1.00            
ATOM    461  OD2 ASP A  60      -9.082  21.157  38.968  2.00  1.00            
ATOM    462    C ASP A  60      -9.227  24.123  40.125  2.00  1.00            
ATOM    463    O ASP A  60      -9.170  23.550  41.211  2.00  1.00            
ATOM    464    N SER A  61      -8.154  24.757  39.607  1.00  1.00            
ATOM    465   CA SER A  61      -6.881  24.618  40.267  1.00  1.00            
ATOM    466   CB SER A  61      -5.690  24.625  39.291  1.00  1.00            
ATOM    467   OG SER A  61      -5.796  23.545  38.375  1.00  1.00            
ATOM    468    C SER A  61      -6.649  25.739  41.240  1.00  1.00            
ATOM    469    O SER A  61      -6.818  26.910  40.908  1.00  1.00            
ATOM    470    N SER A  62      -6.266  25.382  42.489  1.00  1.00            
ATOM    471   CA SER A  62      -5.982  26.324  43.544  1.00  1.00            
ATOM    472   CB SER A  62      -5.889  25.661  44.927  1.00  1.00            
ATOM    473   OG SER A  62      -5.608  26.640  45.916  1.00  1.00            
ATOM    474    C SER A  62      -4.672  27.023  43.289  1.00  1.00            
ATOM    475    O SER A  62      -4.559  28.235  43.470  1.00  1.00            
ATOM    476    N THR A  63      -3.652  26.268  42.833  1.00  1.00            
ATOM    477   CA THR A  63      -2.304  26.751  42.665  1.00  1.00            
ATOM    478   CB THR A  63      -1.354  25.662  42.262  1.00  1.00            
ATOM    479  OG1 THR A  63      -1.770  25.072  41.039  1.00  1.00            
ATOM    480  CG2 THR A  63      -1.317  24.606  43.380  1.00  1.00            
ATOM    481    C THR A  63      -2.245  27.841  41.625  1.00  1.00            
ATOM    482    O THR A  63      -1.488  28.798  41.782  1.00  1.00            
ATOM    483    N PHE A  64      -3.058  27.739  40.553  1.00  1.00            
ATOM    484   CA PHE A  64      -3.053  28.650  39.431  1.00  1.00            
ATOM    485   CB PHE A  64      -4.305  28.475  38.545  1.00  1.00            
ATOM    486   CG PHE A  64      -4.390  29.564  37.528  1.00  1.00            
ATOM    487  CD1 PHE A  64      -3.738  29.464  36.321  1.00  1.00            
ATOM    488  CD2 PHE A  64      -5.144  30.686  37.788  1.00  1.00            
ATOM    489  CE1 PHE A  64      -3.832  30.473  35.391  1.00  1.00            
ATOM    490  CE2 PHE A  64      -5.243  31.697  36.862  1.00  1.00            
ATOM    491   CZ PHE A  64      -4.586  31.592  35.659  1.00  1.00            
ATOM    492    C PHE A  64      -2.995  30.077  39.883  1.00  1.00            
ATOM    493    O PHE A  64      -3.538  30.443  40.924  1.00  1.00            
ATOM    494    N GLU A  65      -2.276  30.909  39.093  4.00  1.00            
ATOM    495   CA GLU A  65      -2.092  32.311  39.357  4.00  1.00            
ATOM    496   CB GLU A  65      -0.637  32.658  39.712  4.00  1.00            
ATOM    497   CG GLU A  65      -0.412  34.113  40.125  4.00  1.00            
ATOM    498   CD GLU A  65       1.087  34.310  40.294  4.00  1.00            
ATOM    499  OE1 GLU A  65       1.750  34.661  39.281  4.00  1.00            
ATOM    500  OE2 GLU A  65       1.593  34.099  41.428  4.00  1.00            
ATOM    501    C GLU A  65      -2.417  33.046  38.097  4.00  1.00            
ATOM    502    O GLU A  65      -2.366  32.471  37.011  4.00  1.00            
ATOM    503    N ALA A  66      -2.773  34.343  38.211  4.00  1.00            
ATOM    504   CA ALA A  66      -3.093  35.097  37.032  4.00  1.00            
ATOM    505   CB ALA A  66      -4.513  35.687  37.034  4.00  1.00            
ATOM    506    C ALA A  66      -2.140  36.245  36.938  4.00  1.00            
ATOM    507    O ALA A  66      -1.709  36.801  37.947  4.00  1.00            
ATOM    508    N THR A  67      -1.765  36.601  35.693  4.00  1.00            
ATOM    509   CA THR A  67      -0.881  37.701  35.452  4.00  1.00            
ATOM    510   CB THR A  67       0.529  37.271  35.171  4.00  1.00            
ATOM    511  OG1 THR A  67       0.571  36.461  34.006  4.00  1.00            
ATOM    512  CG2 THR A  67       1.050  36.482  36.385  4.00  1.00            
ATOM    513    C THR A  67      -1.395  38.404  34.236  4.00  1.00            
ATOM    514    O THR A  67      -2.227  37.862  33.509  4.00  1.00            
ATOM    515    N SER A  68      -0.935  39.645  33.978  4.00  1.00            
ATOM    516   CA SER A  68      -1.449  40.314  32.819  4.00  1.00            
ATOM    517   CB SER A  68      -1.956  41.737  33.101  4.00  1.00            
ATOM    518   OG SER A  68      -2.438  42.322  31.900  4.00  1.00            
ATOM    519    C SER A  68      -0.358  40.444  31.807  4.00  1.00            
ATOM    520    O SER A  68       0.620  41.162  32.012  4.00  1.00            
ATOM    521    N GLN A  69      -0.521  39.720  30.685  4.00  1.00            
ATOM    522   CA GLN A  69       0.351  39.771  29.549  4.00  1.00            
ATOM    523   CB GLN A  69       1.737  39.124  29.759  4.00  1.00            
ATOM    524   CG GLN A  69       2.662  39.869  30.726  4.00  1.00            
ATOM    525   CD GLN A  69       4.006  39.151  30.744  4.00  1.00            
ATOM    526  OE1 GLN A  69       4.867  39.434  31.574  4.00  1.00            
ATOM    527  NE2 GLN A  69       4.196  38.195  29.796  4.00  1.00            
ATOM    528    C GLN A  69      -0.337  38.946  28.512  4.00  1.00            
ATOM    529    O GLN A  69      -0.985  37.952  28.837  4.00  1.00            
ATOM    530    N GLU A  70      -0.229  39.333  27.230  4.00  1.00            
ATOM    531   CA GLU A  70      -0.873  38.546  26.222  4.00  1.00            
ATOM    532   CB GLU A  70      -1.546  39.359  25.104  4.00  1.00            
ATOM    533   CG GLU A  70      -0.557  40.204  24.294  4.00  1.00            
ATOM    534   CD GLU A  70      -1.202  40.547  22.957  4.00  1.00            
ATOM    535  OE1 GLU A  70      -1.282  39.633  22.092  4.00  1.00            
ATOM    536  OE2 GLU A  70      -1.621  41.721  22.779  4.00  1.00            
ATOM    537    C GLU A  70       0.197  37.771  25.547  4.00  1.00            
ATOM    538    O GLU A  70       1.358  38.178  25.525  4.00  1.00            
ATOM    539    N LEU A  71      -0.170  36.605  24.996  4.00  1.00            
ATOM    540   CA LEU A  71       0.821  35.842  24.316  4.00  1.00            
ATOM    541   CB LEU A  71       1.049  34.460  24.971  4.00  1.00            
ATOM    542   CG LEU A  71       2.226  33.608  24.436  4.00  1.00            
ATOM    543  CD1 LEU A  71       2.310  32.282  25.207  4.00  1.00            
ATOM    544  CD2 LEU A  71       2.170  33.362  22.918  4.00  1.00            
ATOM    545    C LEU A  71       0.326  35.643  22.926  4.00  1.00            
ATOM    546    O LEU A  71      -0.829  35.276  22.711  4.00  1.00            
ATOM    547    N SER A  72       1.195  35.905  21.933  4.00  1.00            
ATOM    548   CA SER A  72       0.788  35.679  20.581  4.00  1.00            
ATOM    549   CB SER A  72       0.668  36.964  19.744  4.00  1.00            
ATOM    550   OG SER A  72       1.942  37.580  19.609  4.00  1.00            
ATOM    551    C SER A  72       1.847  34.841  19.943  4.00  1.00            
ATOM    552    O SER A  72       3.033  35.154  20.021  4.00  1.00            
ATOM    553    N ILE A  73       1.441  33.723  19.312  4.00  1.00            
ATOM    554   CA ILE A  73       2.389  32.888  18.640  4.00  1.00            
ATOM    555   CB ILE A  73       2.689  31.601  19.359  4.00  1.00            
ATOM    556  CG1 ILE A  73       1.411  30.780  19.597  4.00  1.00            
ATOM    557  CG2 ILE A  73       3.443  31.952  20.653  4.00  1.00            
ATOM    558  CD1 ILE A  73       0.448  31.414  20.599  4.00  1.00            
ATOM    559    C ILE A  73       1.868  32.601  17.278  4.00  1.00            
ATOM    560    O ILE A  73       0.708  32.231  17.103  4.00  1.00            
ATOM    561    N THR A  74       2.733  32.796  16.269  4.00  1.00            
ATOM    562   CA THR A  74       2.374  32.507  14.918  4.00  1.00            
ATOM    563   CB THR A  74       2.699  33.611  13.956  4.00  1.00            
ATOM    564  OG1 THR A  74       2.227  33.282  12.658  4.00  1.00            
ATOM    565  CG2 THR A  74       4.224  33.818  13.937  4.00  1.00            
ATOM    566    C THR A  74       3.203  31.338  14.552  4.00  1.00            
ATOM    567    O THR A  74       4.329  31.195  15.025  4.00  1.00            
ATOM    568    N TYR A  75       2.661  30.444  13.716  4.00  1.00            
ATOM    569   CA TYR A  75       3.459  29.305  13.418  4.00  1.00            
ATOM    570   CB TYR A  75       2.996  28.000  14.086  4.00  1.00            
ATOM    571   CG TYR A  75       3.222  28.138  15.550  4.00  1.00            
ATOM    572  CD1 TYR A  75       2.240  28.657  16.358  4.00  1.00            
ATOM    573  CD2 TYR A  75       4.420  27.757  16.113  4.00  1.00            
ATOM    574  CE1 TYR A  75       2.455  28.785  17.708  4.00  1.00            
ATOM    575  CE2 TYR A  75       4.639  27.885  17.465  4.00  1.00            
ATOM    576   CZ TYR A  75       3.650  28.401  18.266  4.00  1.00            
ATOM    577   OH TYR A  75       3.856  28.538  19.655  4.00  1.00            
ATOM    578    C TYR A  75       3.432  29.069  11.958  4.00  1.00            
ATOM    579    O TYR A  75       2.759  29.772  11.206  4.00  1.00            
ATOM    580    N GLY A  76       4.213  28.065  11.521  3.00  1.00            
ATOM    581   CA GLY A  76       4.212  27.746  10.134  3.00  1.00            
ATOM    582    C GLY A  76       2.794  27.395   9.835  3.00  1.00            
ATOM    583    O GLY A  76       2.248  27.794   8.808  3.00  1.00            
ATOM    584    N THR A  77       2.150  26.636  10.744  3.00  1.00            
ATOM    585   CA THR A  77       0.776  26.314  10.511  3.00  1.00            
ATOM    586   CB THR A  77       0.482  24.840  10.551  3.00  1.00            
ATOM    587  OG1 THR A  77       1.271  24.152   9.591  3.00  1.00            
ATOM    588  CG2 THR A  77      -1.010  24.637  10.243  3.00  1.00            
ATOM    589    C THR A  77      -0.048  26.954  11.587  3.00  1.00            
ATOM    590    O THR A  77       0.000  26.547  12.747  3.00  1.00            
ATOM    591    N GLY A  78      -0.819  27.999  11.221  4.00  1.00            
ATOM    592   CA GLY A  78      -1.778  28.574  12.124  4.00  1.00            
ATOM    593    C GLY A  78      -1.208  29.650  12.993  4.00  1.00            
ATOM    594    O GLY A  78      -0.007  29.911  13.001  4.00  1.00            
ATOM    595    N SER A  79      -2.119  30.302  13.755  4.00  1.00            
ATOM    596   CA SER A  79      -1.808  31.359  14.680  4.00  1.00            
ATOM    597   CB SER A  79      -2.303  32.743  14.230  4.00  1.00            
ATOM    598   OG SER A  79      -1.652  33.127  13.027  4.00  1.00            
ATOM    599    C SER A  79      -2.513  31.031  15.958  4.00  1.00            
ATOM    600    O SER A  79      -3.463  30.250  15.974  4.00  1.00            
ATOM    601    N MET A  80      -2.036  31.611  17.076  4.00  1.00            
ATOM    602   CA MET A  80      -2.636  31.351  18.350  4.00  1.00            
ATOM    603   CB MET A  80      -1.851  30.293  19.142  4.00  1.00            
ATOM    604   CG MET A  80      -2.420  29.935  20.513  4.00  1.00            
ATOM    605   SD MET A  80      -1.438  28.686  21.401  4.00  1.00            
ATOM    606   CE MET A  80      -1.783  27.324  20.247  4.00  1.00            
ATOM    607    C MET A  80      -2.595  32.640  19.120  4.00  1.00            
ATOM    608    O MET A  80      -1.742  33.492  18.872  4.00  1.00            
ATOM    609    N THR A  81      -3.546  32.824  20.058  4.00  1.00            
ATOM    610   CA THR A  81      -3.610  33.997  20.890  4.00  1.00            
ATOM    611   CB THR A  81      -4.842  34.823  20.645  4.00  1.00            
ATOM    612  OG1 THR A  81      -4.909  35.208  19.281  4.00  1.00            
ATOM    613  CG2 THR A  81      -4.806  36.076  21.537  4.00  1.00            
ATOM    614    C THR A  81      -3.720  33.451  22.268  4.00  1.00            
ATOM    615    O THR A  81      -3.951  32.256  22.440  4.00  1.00            
ATOM    616    N GLY A  82      -3.530  34.285  23.304  4.00  1.00            
ATOM    617   CA GLY A  82      -3.681  33.665  24.577  4.00  1.00            
ATOM    618    C GLY A  82      -3.328  34.605  25.659  4.00  1.00            
ATOM    619    O GLY A  82      -3.069  35.788  25.440  4.00  1.00            
ATOM    620    N ILE A  83      -3.322  34.054  26.882  4.00  1.00            
ATOM    621   CA ILE A  83      -3.036  34.829  28.037  4.00  1.00            
ATOM    622   CB ILE A  83      -4.182  34.916  29.011  4.00  1.00            
ATOM    623  CG1 ILE A  83      -5.451  35.441  28.330  4.00  1.00            
ATOM    624  CG2 ILE A  83      -3.736  35.775  30.207  4.00  1.00            
ATOM    625  CD1 ILE A  83      -6.077  34.404  27.404  4.00  1.00            
ATOM    626    C ILE A  83      -1.961  34.107  28.786  4.00  1.00            
ATOM    627    O ILE A  83      -1.829  32.890  28.679  4.00  1.00            
ATOM    628    N LEU A  84      -1.148  34.861  29.552  4.00  1.00            
ATOM    629   CA LEU A  84      -0.110  34.300  30.368  4.00  1.00            
ATOM    630   CB LEU A  84       0.932  35.351  30.796  4.00  1.00            
ATOM    631   CG LEU A  84       2.062  34.792  31.679  4.00  1.00            
ATOM    632  CD1 LEU A  84       2.928  33.785  30.907  4.00  1.00            
ATOM    633  CD2 LEU A  84       2.883  35.926  32.313  4.00  1.00            
ATOM    634    C LEU A  84      -0.757  33.780  31.628  4.00  1.00            
ATOM    635    O LEU A  84      -1.839  34.231  32.002  4.00  1.00            
ATOM    636    N GLY A  85      -0.115  32.794  32.301  4.00  1.00            
ATOM    637   CA GLY A  85      -0.613  32.229  33.537  4.00  1.00            
ATOM    638    C GLY A  85       0.493  31.378  34.097  4.00  1.00            
ATOM    639    O GLY A  85       1.455  31.059  33.400  4.00  1.00            
ATOM    640    N TYR A  86       0.389  30.988  35.386  4.00  1.00            
ATOM    641   CA TYR A  86       1.390  30.165  36.014  4.00  1.00            
ATOM    642   CB TYR A  86       2.020  30.806  37.264  4.00  1.00            
ATOM    643   CG TYR A  86       2.827  32.004  36.908  4.00  1.00            
ATOM    644  CD1 TYR A  86       2.228  33.152  36.442  4.00  1.00            
ATOM    645  CD2 TYR A  86       4.192  31.986  37.082  4.00  1.00            
ATOM    646  CE1 TYR A  86       2.984  34.257  36.130  4.00  1.00            
ATOM    647  CE2 TYR A  86       4.954  33.087  36.772  4.00  1.00            
ATOM    648   CZ TYR A  86       4.348  34.224  36.293  4.00  1.00            
ATOM    649   OH TYR A  86       5.128  35.357  35.975  4.00  1.00            
ATOM    650    C TYR A  86       0.677  28.990  36.553  4.00  1.00            
ATOM    651    O TYR A  86      -0.403  29.114  37.128  4.00  1.00            
ATOM    652    N ASP A  87       1.249  27.796  36.365  4.00  1.00            
ATOM    653   CA ASP A  87       0.555  26.714  36.962  4.00  1.00            
ATOM    654   CB ASP A  87      -0.545  26.128  36.066  4.00  1.00            
ATOM    655   CG ASP A  87      -1.519  25.371  36.957  4.00  1.00            
ATOM    656  OD1 ASP A  87      -1.353  25.434  38.204  4.00  1.00            
ATOM    657  OD2 ASP A  87      -2.453  24.733  36.403  4.00  1.00            
ATOM    658    C ASP A  87       1.554  25.644  37.261  4.00  1.00            
ATOM    659    O ASP A  87       2.638  25.614  36.683  4.00  1.00            
ATOM    660    N THR A  88       1.239  24.748  38.215  4.00  1.00            
ATOM    661   CA THR A  88       2.172  23.689  38.455  4.00  1.00            
ATOM    662   CB THR A  88       2.012  23.013  39.787  4.00  1.00            
ATOM    663  OG1 THR A  88       3.104  22.137  40.020  4.00  1.00            
ATOM    664  CG2 THR A  88       0.686  22.234  39.810  4.00  1.00            
ATOM    665    C THR A  88       1.934  22.681  37.386  4.00  1.00            
ATOM    666    O THR A  88       0.791  22.353  37.072  4.00  1.00            
ATOM    667    N VAL A  89       3.015  22.177  36.767  4.00  1.00            
ATOM    668   CA VAL A  89       2.784  21.228  35.727  4.00  1.00            
ATOM    669   CB VAL A  89       3.184  21.715  34.369  4.00  1.00            
ATOM    670  CG1 VAL A  89       4.703  21.950  34.357  4.00  1.00            
ATOM    671  CG2 VAL A  89       2.709  20.684  33.336  4.00  1.00            
ATOM    672    C VAL A  89       3.608  20.006  36.020  4.00  1.00            
ATOM    673    O VAL A  89       4.747  20.102  36.473  4.00  1.00            
ATOM    674    N GLN A  90       3.020  18.814  35.782  4.00  1.00            
ATOM    675   CA GLN A  90       3.635  17.550  36.092  4.00  1.00            
ATOM    676   CB GLN A  90       2.645  16.380  35.968  4.00  1.00            
ATOM    677   CG GLN A  90       1.579  16.359  37.063  4.00  1.00            
ATOM    678   CD GLN A  90       2.210  15.753  38.309  4.00  1.00            
ATOM    679  OE1 GLN A  90       1.628  15.785  39.392  4.00  1.00            
ATOM    680  NE2 GLN A  90       3.435  15.182  38.156  4.00  1.00            
ATOM    681    C GLN A  90       4.836  17.186  35.247  4.00  1.00            
ATOM    682    O GLN A  90       5.882  16.857  35.803  4.00  1.00            
ATOM    683    N VAL A  91       4.749  17.233  33.895  4.00  1.00            
ATOM    684   CA VAL A  91       5.870  16.783  33.092  4.00  1.00            
ATOM    685   CB VAL A  91       7.156  17.483  33.456  4.00  1.00            
ATOM    686  CG1 VAL A  91       8.341  17.025  32.587  4.00  1.00            
ATOM    687  CG2 VAL A  91       6.891  18.997  33.399  4.00  1.00            
ATOM    688    C VAL A  91       5.900  15.306  33.300  4.00  1.00            
ATOM    689    O VAL A  91       4.933  14.757  33.823  4.00  1.00            
ATOM    690    N GLY A  92       6.961  14.608  32.853  3.00  1.00            
ATOM    691   CA GLY A  92       6.983  13.195  33.052  3.00  1.00            
ATOM    692    C GLY A  92       7.263  12.930  34.504  3.00  1.00            
ATOM    693    O GLY A  92       8.379  12.579  34.884  3.00  1.00            
ATOM    694    N GLY A  93       6.230  13.093  35.353  3.00  1.00            
ATOM    695   CA GLY A  93       6.302  12.790  36.751  3.00  1.00            
ATOM    696    C GLY A  93       7.214  13.761  37.444  3.00  1.00            
ATOM    697    O GLY A  93       7.545  13.572  38.614  3.00  1.00            
ATOM    698    N ILE A  94       7.659  14.829  36.752  4.00  1.00            
ATOM    699   CA ILE A  94       8.646  15.684  37.353  4.00  1.00            
ATOM    700   CB ILE A  94       9.367  16.644  36.449  4.00  1.00            
ATOM    701  CG1 ILE A  94       8.464  17.810  36.045  4.00  1.00            
ATOM    702  CG2 ILE A  94       9.952  15.846  35.273  4.00  1.00            
ATOM    703  CD1 ILE A  94       9.207  18.909  35.286  4.00  1.00            
ATOM    704    C ILE A  94       8.129  16.558  38.463  4.00  1.00            
ATOM    705    O ILE A  94       8.816  16.749  39.465  4.00  1.00            
ATOM    706    N SER A  95       6.899  17.097  38.339  4.00  1.00            
ATOM    707   CA SER A  95       6.393  18.064  39.283  4.00  1.00            
ATOM    708   CB SER A  95       6.414  17.562  40.738  4.00  1.00            
ATOM    709   OG SER A  95       5.498  16.489  40.898  4.00  1.00            
ATOM    710    C SER A  95       7.080  19.396  39.239  4.00  1.00            
ATOM    711    O SER A  95       7.607  19.872  40.242  4.00  1.00            
ATOM    712    N ASP A  96       7.095  20.029  38.046  4.00  1.00            
ATOM    713   CA ASP A  96       7.580  21.379  37.920  4.00  1.00            
ATOM    714   CB ASP A  96       7.779  21.805  36.455  4.00  1.00            
ATOM    715   CG ASP A  96       8.646  23.054  36.415  4.00  1.00            
ATOM    716  OD1 ASP A  96       9.062  23.526  37.506  4.00  1.00            
ATOM    717  OD2 ASP A  96       8.910  23.547  35.285  4.00  1.00            
ATOM    718    C ASP A  96       6.520  22.256  38.521  4.00  1.00            
ATOM    719    O ASP A  96       5.333  21.948  38.438  4.00  1.00            
ATOM    720    N THR A  97       6.921  23.371  39.164  4.00  1.00            
ATOM    721   CA THR A  97       5.950  24.251  39.754  4.00  1.00            
ATOM    722   CB THR A  97       6.002  24.287  41.253  4.00  1.00            
ATOM    723  OG1 THR A  97       7.270  24.754  41.688  4.00  1.00            
ATOM    724  CG2 THR A  97       5.742  22.871  41.791  4.00  1.00            
ATOM    725    C THR A  97       6.260  25.621  39.272  4.00  1.00            
ATOM    726    O THR A  97       7.356  25.896  38.789  4.00  1.00            
ATOM    727    N ASN A  98       5.271  26.518  39.387  4.00  1.00            
ATOM    728   CA ASN A  98       5.475  27.874  39.000  4.00  1.00            
ATOM    729   CB ASN A  98       6.502  28.602  39.889  4.00  1.00            
ATOM    730   CG ASN A  98       6.390  30.099  39.637  4.00  1.00            
ATOM    731  OD1 ASN A  98       5.397  30.727  40.002  4.00  1.00            
ATOM    732  ND2 ASN A  98       7.440  30.692  39.007  4.00  1.00            
ATOM    733    C ASN A  98       5.945  27.956  37.588  4.00  1.00            
ATOM    734    O ASN A  98       6.925  28.638  37.292  4.00  1.00            
ATOM    735    N GLN A  99       5.252  27.252  36.675  4.00  1.00            
ATOM    736   CA GLN A  99       5.606  27.324  35.291  4.00  1.00            
ATOM    737   CB GLN A  99       5.417  26.002  34.531  4.00  1.00            
ATOM    738   CG GLN A  99       5.764  26.093  33.043  4.00  1.00            
ATOM    739   CD GLN A  99       7.249  26.398  32.909  4.00  1.00            
ATOM    740  OE1 GLN A  99       7.935  26.665  33.894  4.00  1.00            
ATOM    741  NE2 GLN A  99       7.761  26.362  31.649  4.00  1.00            
ATOM    742    C GLN A  99       4.726  28.336  34.654  4.00  1.00            
ATOM    743    O GLN A  99       3.582  28.525  35.064  4.00  1.00            
ATOM    744    N ILE A 100       5.248  29.035  33.631  4.00  1.00            
ATOM    745   CA ILE A 100       4.396  29.979  32.989  4.00  1.00            
ATOM    746   CB ILE A 100       5.016  31.320  32.718  4.00  1.00            
ATOM    747  CG1 ILE A 100       6.227  31.221  31.786  4.00  1.00            
ATOM    748  CG2 ILE A 100       5.336  31.970  34.072  4.00  1.00            
ATOM    749  CD1 ILE A 100       6.675  32.600  31.309  4.00  1.00            
ATOM    750    C ILE A 100       3.934  29.368  31.709  4.00  1.00            
ATOM    751    O ILE A 100       4.733  28.951  30.870  4.00  1.00            
ATOM    752    N PHE A 101       2.598  29.292  31.554  4.00  1.00            
ATOM    753   CA PHE A 101       1.969  28.683  30.418  4.00  1.00            
ATOM    754   CB PHE A 101       0.943  27.609  30.800  4.00  1.00            
ATOM    755   CG PHE A 101       1.582  26.708  31.796  4.00  1.00            
ATOM    756  CD1 PHE A 101       1.498  27.020  33.130  4.00  1.00            
ATOM    757  CD2 PHE A 101       2.261  25.573  31.418  4.00  1.00            
ATOM    758  CE1 PHE A 101       2.074  26.208  34.072  4.00  1.00            
ATOM    759  CE2 PHE A 101       2.840  24.755  32.358  4.00  1.00            
ATOM    760   CZ PHE A 101       2.745  25.072  33.691  4.00  1.00            
ATOM    761    C PHE A 101       1.166  29.790  29.808  4.00  1.00            
ATOM    762    O PHE A 101       1.213  30.925  30.278  4.00  1.00            
ATOM    763    N GLY A 102       0.421  29.498  28.724  4.00  1.00            
ATOM    764   CA GLY A 102      -0.351  30.538  28.111  4.00  1.00            
ATOM    765    C GLY A 102      -1.725  30.072  27.748  4.00  1.00            
ATOM    766    O GLY A 102      -1.930  29.504  26.677  4.00  1.00            
ATOM    767    N LEU A 103      -2.731  30.371  28.604  4.00  1.00            
ATOM    768   CA LEU A 103      -4.077  29.911  28.376  4.00  1.00            
ATOM    769   CB LEU A 103      -5.100  30.447  29.394  4.00  1.00            
ATOM    770   CG LEU A 103      -4.847  29.997  30.844  4.00  1.00            
ATOM    771  CD1 LEU A 103      -5.930  30.535  31.794  4.00  1.00            
ATOM    772  CD2 LEU A 103      -4.676  28.472  30.939  4.00  1.00            
ATOM    773    C LEU A 103      -4.467  30.456  27.026  4.00  1.00            
ATOM    774    O LEU A 103      -4.010  31.534  26.648  4.00  1.00            
ATOM    775    N SER A 104      -5.298  29.727  26.241  4.00  1.00            
ATOM    776   CA SER A 104      -5.526  30.184  24.893  4.00  1.00            
ATOM    777   CB SER A 104      -5.229  29.113  23.825  4.00  1.00            
ATOM    778   OG SER A 104      -6.111  28.009  23.973  4.00  1.00            
ATOM    779    C SER A 104      -6.901  30.681  24.654  4.00  1.00            
ATOM    780    O SER A 104      -7.889  29.969  24.826  4.00  1.00            
ATOM    781    N GLU A 105      -6.970  31.966  24.265  4.00  1.00            
ATOM    782   CA GLU A 105      -8.205  32.583  23.913  4.00  1.00            
ATOM    783   CB GLU A 105      -8.112  34.115  23.815  4.00  1.00            
ATOM    784   CG GLU A 105      -7.946  34.803  25.168  4.00  1.00            
ATOM    785   CD GLU A 105      -7.839  36.303  24.945  4.00  1.00            
ATOM    786  OE1 GLU A 105      -8.503  36.814  24.004  4.00  1.00            
ATOM    787  OE2 GLU A 105      -7.094  36.959  25.720  4.00  1.00            
ATOM    788    C GLU A 105      -8.682  32.106  22.582  4.00  1.00            
ATOM    789    O GLU A 105      -9.856  31.780  22.427  4.00  1.00            
ATOM    790    N THR A 106      -7.789  32.051  21.572  4.00  1.00            
ATOM    791   CA THR A 106      -8.287  31.686  20.278  4.00  1.00            
ATOM    792   CB THR A 106      -8.542  32.874  19.394  4.00  1.00            
ATOM    793  OG1 THR A 106      -9.504  33.728  19.994  4.00  1.00            
ATOM    794  CG2 THR A 106      -9.048  32.374  18.031  4.00  1.00            
ATOM    795    C THR A 106      -7.318  30.815  19.571  4.00  1.00            
ATOM    796    O THR A 106      -6.104  30.929  19.732  4.00  1.00            
ATOM    797    N GLU A 107      -7.877  29.893  18.778  1.00  1.00            
ATOM    798   CA GLU A 107      -7.074  29.045  17.950  1.00  1.00            
ATOM    799   CB GLU A 107      -7.064  27.583  18.399  1.00  1.00            
ATOM    800   CG GLU A 107      -6.484  27.356  19.786  1.00  1.00            
ATOM    801   CD GLU A 107      -5.010  27.705  19.722  1.00  1.00            
ATOM    802  OE1 GLU A 107      -4.464  27.814  18.591  1.00  1.00            
ATOM    803  OE2 GLU A 107      -4.412  27.869  20.818  1.00  1.00            
ATOM    804    C GLU A 107      -7.796  29.016  16.639  1.00  1.00            
ATOM    805    O GLU A 107      -8.867  28.419  16.538  1.00  1.00            
ATOM    806    N PRO A 108      -7.284  29.658  15.631  1.00  1.00            
ATOM    807   CA PRO A 108      -7.962  29.604  14.362  1.00  1.00            
ATOM    808   CD PRO A 108      -6.590  30.915  15.836  1.00  1.00            
ATOM    809   CB PRO A 108      -7.640  30.926  13.659  1.00  1.00            
ATOM    810   CG PRO A 108      -6.426  31.489  14.420  1.00  1.00            
ATOM    811    C PRO A 108      -7.487  28.409  13.611  1.00  1.00            
ATOM    812    O PRO A 108      -6.505  27.796  14.026  1.00  1.00            
ATOM    813    N GLY A 109      -8.180  28.045  12.512  1.00  1.00            
ATOM    814   CA GLY A 109      -7.742  26.963  11.683  1.00  1.00            
ATOM    815    C GLY A 109      -8.561  25.752  11.957  1.00  1.00            
ATOM    816    O GLY A 109      -8.818  25.395  13.104  1.00  1.00            
ATOM    817    N SER A 110      -9.011  25.099  10.870  2.00  1.00            
ATOM    818   CA SER A 110      -9.721  23.862  10.975  2.00  1.00            
ATOM    819   CB SER A 110     -10.341  23.410   9.643  2.00  1.00            
ATOM    820   OG SER A 110     -11.031  22.181   9.820  2.00  1.00            
ATOM    821    C SER A 110      -8.683  22.859  11.354  2.00  1.00            
ATOM    822    O SER A 110      -8.976  21.798  11.904  2.00  1.00            
ATOM    823    N PHE A 111      -7.418  23.219  11.070  2.00  1.00            
ATOM    824   CA PHE A 111      -6.271  22.375  11.227  2.00  1.00            
ATOM    825   CB PHE A 111      -4.989  23.098  10.788  2.00  1.00            
ATOM    826   CG PHE A 111      -5.111  23.384   9.330  2.00  1.00            
ATOM    827  CD1 PHE A 111      -4.810  22.418   8.400  2.00  1.00            
ATOM    828  CD2 PHE A 111      -5.525  24.622   8.893  2.00  1.00            
ATOM    829  CE1 PHE A 111      -4.922  22.679   7.054  2.00  1.00            
ATOM    830  CE2 PHE A 111      -5.638  24.890   7.549  2.00  1.00            
ATOM    831   CZ PHE A 111      -5.336  23.917   6.627  2.00  1.00            
ATOM    832    C PHE A 111      -6.082  21.953  12.649  2.00  1.00            
ATOM    833    O PHE A 111      -5.932  20.765  12.929  2.00  1.00            
ATOM    834    N LEU A 112      -6.103  22.903  13.601  2.00  1.00            
ATOM    835   CA LEU A 112      -5.905  22.506  14.964  2.00  1.00            
ATOM    836   CB LEU A 112      -5.910  23.665  15.976  2.00  1.00            
ATOM    837   CG LEU A 112      -4.697  24.606  15.865  2.00  1.00            
ATOM    838  CD1 LEU A 112      -4.728  25.416  14.561  2.00  1.00            
ATOM    839  CD2 LEU A 112      -4.555  25.477  17.123  2.00  1.00            
ATOM    840    C LEU A 112      -7.052  21.606  15.306  2.00  1.00            
ATOM    841    O LEU A 112      -6.907  20.666  16.085  2.00  1.00            
ATOM    842    N TYR A 113      -8.223  21.862  14.690  2.00  1.00            
ATOM    843   CA TYR A 113      -9.433  21.152  15.000  2.00  1.00            
ATOM    844   CB TYR A 113     -10.604  21.594  14.105  2.00  1.00            
ATOM    845   CG TYR A 113     -11.864  20.983  14.617  2.00  1.00            
ATOM    846  CD1 TYR A 113     -12.517  21.549  15.689  2.00  1.00            
ATOM    847  CD2 TYR A 113     -12.401  19.862  14.028  2.00  1.00            
ATOM    848  CE1 TYR A 113     -13.684  21.004  16.170  2.00  1.00            
ATOM    849  CE2 TYR A 113     -13.570  19.312  14.504  2.00  1.00            
ATOM    850   CZ TYR A 113     -14.213  19.883  15.577  2.00  1.00            
ATOM    851   OH TYR A 113     -15.412  19.326  16.071  2.00  1.00            
ATOM    852    C TYR A 113      -9.215  19.691  14.792  2.00  1.00            
ATOM    853    O TYR A 113      -9.548  18.879  15.653  2.00  1.00            
ATOM    854    N TYR A 114      -8.620  19.317  13.651  2.00  1.00            
ATOM    855   CA TYR A 114      -8.397  17.931  13.378  2.00  1.00            
ATOM    856   CB TYR A 114      -7.756  17.682  11.999  2.00  1.00            
ATOM    857   CG TYR A 114      -8.762  17.948  10.933  2.00  1.00            
ATOM    858  CD1 TYR A 114      -9.024  19.226  10.491  2.00  1.00            
ATOM    859  CD2 TYR A 114      -9.442  16.896  10.364  2.00  1.00            
ATOM    860  CE1 TYR A 114      -9.955  19.445   9.502  2.00  1.00            
ATOM    861  CE2 TYR A 114     -10.372  17.109   9.376  2.00  1.00            
ATOM    862   CZ TYR A 114     -10.631  18.386   8.943  2.00  1.00            
ATOM    863   OH TYR A 114     -11.586  18.603   7.928  2.00  1.00            
ATOM    864    C TYR A 114      -7.448  17.375  14.395  2.00  1.00            
ATOM    865    O TYR A 114      -7.631  16.263  14.888  2.00  1.00            
ATOM    866    N ALA A 115      -6.422  18.164  14.762  1.00  1.00            
ATOM    867   CA ALA A 115      -5.324  17.689  15.559  1.00  1.00            
ATOM    868   CB ALA A 115      -4.321  18.795  15.932  1.00  1.00            
ATOM    869    C ALA A 115      -5.732  17.011  16.817  1.00  1.00            
ATOM    870    O ALA A 115      -6.631  17.402  17.560  1.00  1.00            
ATOM    871    N PRO A 116      -5.018  15.928  16.974  1.00  1.00            
ATOM    872   CA PRO A 116      -5.102  15.100  18.142  1.00  1.00            
ATOM    873   CD PRO A 116      -4.626  15.161  15.802  1.00  1.00            
ATOM    874   CB PRO A 116      -4.388  13.798  17.793  1.00  1.00            
ATOM    875   CG PRO A 116      -4.550  13.698  16.267  1.00  1.00            
ATOM    876    C PRO A 116      -4.474  15.841  19.286  1.00  1.00            
ATOM    877    O PRO A 116      -4.659  15.436  20.432  1.00  1.00            
ATOM    878    N PHE A 117      -3.717  16.920  18.992  1.00  1.00            
ATOM    879   CA PHE A 117      -2.977  17.643  19.989  1.00  1.00            
ATOM    880   CB PHE A 117      -1.882  18.553  19.401  1.00  1.00            
ATOM    881   CG PHE A 117      -0.987  17.738  18.530  1.00  1.00            
ATOM    882  CD1 PHE A 117       0.072  17.034  19.057  1.00  1.00            
ATOM    883  CD2 PHE A 117      -1.219  17.675  17.175  1.00  1.00            
ATOM    884  CE1 PHE A 117       0.888  16.286  18.241  1.00  1.00            
ATOM    885  CE2 PHE A 117      -0.406  16.931  16.353  1.00  1.00            
ATOM    886   CZ PHE A 117       0.650  16.235  16.888  1.00  1.00            
ATOM    887    C PHE A 117      -3.888  18.556  20.733  1.00  1.00            
ATOM    888    O PHE A 117      -4.925  18.982  20.229  1.00  1.00            
ATOM    889    N ASP A 118      -3.506  18.865  21.988  1.00  1.00            
ATOM    890   CA ASP A 118      -4.295  19.755  22.779  1.00  1.00            
ATOM    891   CB ASP A 118      -4.947  19.025  23.966  1.00  1.00            
ATOM    892   CG ASP A 118      -6.077  19.868  24.537  1.00  1.00            
ATOM    893  OD1 ASP A 118      -6.108  21.097  24.263  1.00  1.00            
ATOM    894  OD2 ASP A 118      -6.931  19.284  25.255  1.00  1.00            
ATOM    895    C ASP A 118      -3.386  20.799  23.330  1.00  1.00            
ATOM    896    O ASP A 118      -3.570  21.261  24.456  1.00  1.00            
ATOM    897    N GLY A 119      -2.380  21.212  22.541  4.00  1.00            
ATOM    898   CA GLY A 119      -1.499  22.225  23.032  4.00  1.00            
ATOM    899    C GLY A 119      -0.121  21.897  22.573  4.00  1.00            
ATOM    900    O GLY A 119       0.117  20.839  21.993  4.00  1.00            
ATOM    901    N ILE A 120       0.832  22.814  22.828  4.00  1.00            
ATOM    902   CA ILE A 120       2.169  22.549  22.400  4.00  1.00            
ATOM    903   CB ILE A 120       2.612  23.348  21.203  4.00  1.00            
ATOM    904  CG1 ILE A 120       2.598  24.859  21.498  4.00  1.00            
ATOM    905  CG2 ILE A 120       1.726  22.936  20.017  4.00  1.00            
ATOM    906  CD1 ILE A 120       1.205  25.416  21.788  4.00  1.00            
ATOM    907    C ILE A 120       3.126  22.825  23.502  4.00  1.00            
ATOM    908    O ILE A 120       2.927  23.715  24.328  4.00  1.00            
ATOM    909    N LEU A 121       4.200  22.018  23.532  4.00  1.00            
ATOM    910   CA LEU A 121       5.243  22.157  24.496  4.00  1.00            
ATOM    911   CB LEU A 121       5.537  20.826  25.220  4.00  1.00            
ATOM    912   CG LEU A 121       6.606  20.872  26.329  4.00  1.00            
ATOM    913  CD1 LEU A 121       8.023  21.077  25.771  4.00  1.00            
ATOM    914  CD2 LEU A 121       6.226  21.889  27.416  4.00  1.00            
ATOM    915    C LEU A 121       6.437  22.556  23.707  4.00  1.00            
ATOM    916    O LEU A 121       6.568  22.160  22.552  4.00  1.00            
ATOM    917    N GLY A 122       7.340  23.371  24.280  4.00  1.00            
ATOM    918   CA GLY A 122       8.431  23.757  23.444  4.00  1.00            
ATOM    919    C GLY A 122       9.733  23.433  24.102  4.00  1.00            
ATOM    920    O GLY A 122       9.992  23.849  25.231  4.00  1.00            
ATOM    921    N LEU A 123      10.594  22.672  23.392  1.00  1.00            
ATOM    922   CA LEU A 123      11.912  22.427  23.899  1.00  1.00            
ATOM    923   CB LEU A 123      12.304  20.944  23.998  1.00  1.00            
ATOM    924   CG LEU A 123      13.687  20.749  24.646  1.00  1.00            
ATOM    925  CD1 LEU A 123      13.685  21.258  26.097  1.00  1.00            
ATOM    926  CD2 LEU A 123      14.175  19.297  24.527  1.00  1.00            
ATOM    927    C LEU A 123      12.829  23.077  22.927  1.00  1.00            
ATOM    928    O LEU A 123      13.179  22.516  21.891  1.00  1.00            
ATOM    929    N ALA A 124      13.235  24.312  23.250  1.00  1.00            
ATOM    930   CA ALA A 124      14.098  25.064  22.400  1.00  1.00            
ATOM    931   CB ALA A 124      13.380  25.725  21.211  1.00  1.00            
ATOM    932    C ALA A 124      14.607  26.166  23.288  1.00  1.00            
ATOM    933    O ALA A 124      14.203  26.269  24.445  1.00  1.00            
ATOM    934    N TYR A 125      15.522  27.012  22.778  1.00  1.00            
ATOM    935   CA TYR A 125      16.093  28.087  23.552  1.00  1.00            
ATOM    936   CB TYR A 125      17.297  28.759  22.872  1.00  1.00            
ATOM    937   CG TYR A 125      18.437  27.801  22.913  1.00  1.00            
ATOM    938  CD1 TYR A 125      18.459  26.692  22.100  1.00  1.00            
ATOM    939  CD2 TYR A 125      19.496  28.024  23.764  1.00  1.00            
ATOM    940  CE1 TYR A 125      19.516  25.815  22.140  1.00  1.00            
ATOM    941  CE2 TYR A 125      20.555  27.151  23.807  1.00  1.00            
ATOM    942   CZ TYR A 125      20.566  26.043  22.995  1.00  1.00            
ATOM    943   OH TYR A 125      21.650  25.140  23.035  1.00  1.00            
ATOM    944    C TYR A 125      15.069  29.138  23.765  1.00  1.00            
ATOM    945    O TYR A 125      14.156  29.359  22.970  1.00  1.00            
ATOM    946    N PRO A 126      15.216  29.743  24.899  2.00  1.00            
ATOM    947   CA PRO A 126      14.354  30.790  25.334  2.00  1.00            
ATOM    948   CD PRO A 126      16.016  29.189  25.978  2.00  1.00            
ATOM    949   CB PRO A 126      14.682  31.020  26.812  2.00  1.00            
ATOM    950   CG PRO A 126      16.030  30.308  27.030  2.00  1.00            
ATOM    951    C PRO A 126      14.506  32.002  24.483  2.00  1.00            
ATOM    952    O PRO A 126      13.648  32.882  24.560  2.00  1.00            
ATOM    953    N SER A 127      15.586  32.080  23.681  2.00  1.00            
ATOM    954   CA SER A 127      15.746  33.217  22.829  2.00  1.00            
ATOM    955   CB SER A 127      16.964  33.107  21.898  2.00  1.00            
ATOM    956   OG SER A 127      18.163  33.111  22.657  2.00  1.00            
ATOM    957    C SER A 127      14.522  33.221  21.982  2.00  1.00            
ATOM    958    O SER A 127      13.998  34.272  21.616  2.00  1.00            
ATOM    959    N ILE A 128      14.016  32.012  21.677  2.00  1.00            
ATOM    960   CA ILE A 128      12.794  31.914  20.946  2.00  1.00            
ATOM    961   CB ILE A 128      12.723  30.718  20.039  2.00  1.00            
ATOM    962  CG1 ILE A 128      13.837  30.768  18.979  2.00  1.00            
ATOM    963  CG2 ILE A 128      11.308  30.669  19.439  2.00  1.00            
ATOM    964  CD1 ILE A 128      13.749  31.978  18.051  2.00  1.00            
ATOM    965    C ILE A 128      11.755  31.736  21.991  2.00  1.00            
ATOM    966    O ILE A 128      11.853  30.828  22.808  2.00  1.00            
ATOM    967    N SER A 129      10.777  32.656  22.044  1.00  1.00            
ATOM    968   CA SER A 129       9.684  32.547  22.965  1.00  1.00            
ATOM    969   CB SER A 129      10.101  32.641  24.442  1.00  1.00            
ATOM    970   OG SER A 129      10.662  33.917  24.717  1.00  1.00            
ATOM    971    C SER A 129       8.821  33.724  22.653  1.00  1.00            
ATOM    972    O SER A 129       9.328  34.792  22.315  1.00  1.00            
ATOM    973    N ALA A 130       7.488  33.573  22.731  2.00  1.00            
ATOM    974   CA ALA A 130       6.719  34.688  22.272  2.00  1.00            
ATOM    975   CB ALA A 130       5.217  34.370  22.192  2.00  1.00            
ATOM    976    C ALA A 130       6.859  35.920  23.123  2.00  1.00            
ATOM    977    O ALA A 130       7.362  36.944  22.663  2.00  1.00            
ATOM    978    N SER A 131       6.440  35.842  24.402  2.00  1.00            
ATOM    979   CA SER A 131       6.469  36.967  25.303  2.00  1.00            
ATOM    980   CB SER A 131       5.424  36.862  26.425  2.00  1.00            
ATOM    981   OG SER A 131       4.113  36.868  25.879  2.00  1.00            
ATOM    982    C SER A 131       7.800  37.010  25.974  2.00  1.00            
ATOM    983    O SER A 131       8.128  37.986  26.647  2.00  1.00            
ATOM    984    N GLY A 132       8.621  35.959  25.801  2.00  1.00            
ATOM    985   CA GLY A 132       9.813  35.910  26.592  2.00  1.00            
ATOM    986    C GLY A 132       9.484  35.017  27.753  2.00  1.00            
ATOM    987    O GLY A 132      10.137  35.058  28.795  2.00  1.00            
ATOM    988    N ALA A 133       8.439  34.181  27.583  1.00  1.00            
ATOM    989   CA ALA A 133       7.987  33.276  28.602  1.00  1.00            
ATOM    990   CB ALA A 133       6.706  32.512  28.231  1.00  1.00            
ATOM    991    C ALA A 133       9.068  32.268  28.872  1.00  1.00            
ATOM    992    O ALA A 133       9.942  32.045  28.037  1.00  1.00            
ATOM    993    N THR A 134       9.039  31.665  30.082  1.00  1.00            
ATOM    994   CA THR A 134      10.007  30.697  30.526  1.00  1.00            
ATOM    995   CB THR A 134       9.990  30.488  32.012  1.00  1.00            
ATOM    996  OG1 THR A 134       8.729  29.974  32.417  1.00  1.00            
ATOM    997  CG2 THR A 134      10.250  31.838  32.696  1.00  1.00            
ATOM    998    C THR A 134       9.707  29.388  29.880  1.00  1.00            
ATOM    999    O THR A 134       8.564  28.943  29.797  1.00  1.00            
ATOM   1000    N PRO A 135      10.749  28.795  29.371  1.00  1.00            
ATOM   1001   CA PRO A 135      10.635  27.518  28.720  1.00  1.00            
ATOM   1002   CD PRO A 135      11.860  29.574  28.855  1.00  1.00            
ATOM   1003   CB PRO A 135      11.878  27.379  27.838  1.00  1.00            
ATOM   1004   CG PRO A 135      12.816  28.518  28.291  1.00  1.00            
ATOM   1005    C PRO A 135      10.550  26.517  29.839  1.00  1.00            
ATOM   1006    O PRO A 135      11.052  26.805  30.924  1.00  1.00            
ATOM   1007    N VAL A 136       9.908  25.355  29.608  2.00  1.00            
ATOM   1008   CA VAL A 136       9.665  24.359  30.620  2.00  1.00            
ATOM   1009   CB VAL A 136       8.744  23.276  30.134  2.00  1.00            
ATOM   1010  CG1 VAL A 136       7.379  23.897  29.817  2.00  1.00            
ATOM   1011  CG2 VAL A 136       9.404  22.582  28.930  2.00  1.00            
ATOM   1012    C VAL A 136      10.915  23.676  31.102  2.00  1.00            
ATOM   1013    O VAL A 136      11.015  23.410  32.294  2.00  1.00            
ATOM   1014    N PHE A 137      11.857  23.308  30.199  2.00  1.00            
ATOM   1015   CA PHE A 137      13.102  22.638  30.526  2.00  1.00            
ATOM   1016   CB PHE A 137      13.832  22.099  29.285  2.00  1.00            
ATOM   1017   CG PHE A 137      14.917  21.211  29.782  2.00  1.00            
ATOM   1018  CD1 PHE A 137      14.633  19.919  30.162  2.00  1.00            
ATOM   1019  CD2 PHE A 137      16.213  21.659  29.866  2.00  1.00            
ATOM   1020  CE1 PHE A 137      15.625  19.086  30.624  2.00  1.00            
ATOM   1021  CE2 PHE A 137      17.206  20.830  30.326  2.00  1.00            
ATOM   1022   CZ PHE A 137      16.917  19.541  30.707  2.00  1.00            
ATOM   1023    C PHE A 137      14.000  23.637  31.198  2.00  1.00            
ATOM   1024    O PHE A 137      14.835  23.265  32.021  2.00  1.00            
ATOM   1025    N ASP A 138      13.894  24.934  30.828  2.00  1.00            
ATOM   1026   CA ASP A 138      14.659  25.960  31.494  2.00  1.00            
ATOM   1027   CB ASP A 138      14.544  27.329  30.810  2.00  1.00            
ATOM   1028   CG ASP A 138      15.405  27.238  29.556  2.00  1.00            
ATOM   1029  OD1 ASP A 138      14.925  26.652  28.549  2.00  1.00            
ATOM   1030  OD2 ASP A 138      16.566  27.727  29.597  2.00  1.00            
ATOM   1031    C ASP A 138      14.188  26.052  32.908  2.00  1.00            
ATOM   1032    O ASP A 138      14.996  26.136  33.831  2.00  1.00            
ATOM   1033    N ASN A 139      12.852  26.008  33.125  2.00  1.00            
ATOM   1034   CA ASN A 139      12.370  25.856  34.472  2.00  1.00            
ATOM   1035   CB ASN A 139      10.850  26.028  34.648  2.00  1.00            
ATOM   1036   CG ASN A 139      10.584  26.289  36.128  2.00  1.00            
ATOM   1037  OD1 ASN A 139      11.286  25.783  37.003  2.00  1.00            
ATOM   1038  ND2 ASN A 139       9.546  27.118  36.421  2.00  1.00            
ATOM   1039    C ASN A 139      12.716  24.423  34.684  2.00  1.00            
ATOM   1040    O ASN A 139      13.044  23.747  33.725  2.00  1.00            
ATOM   1041    N LEU A 140      12.728  23.894  35.903  2.00  1.00            
ATOM   1042   CA LEU A 140      13.108  22.515  36.049  2.00  1.00            
ATOM   1043   CB LEU A 140      12.406  21.522  35.066  2.00  1.00            
ATOM   1044   CG LEU A 140      12.774  20.027  35.124  2.00  1.00            
ATOM   1045  CD1 LEU A 140      14.249  19.770  34.770  2.00  1.00            
ATOM   1046  CD2 LEU A 140      12.316  19.387  36.436  2.00  1.00            
ATOM   1047    C LEU A 140      14.609  22.418  36.001  2.00  1.00            
ATOM   1048    O LEU A 140      15.200  21.728  36.830  2.00  1.00            
ATOM   1049    N TRP A 141      15.287  23.115  35.064  2.00  1.00            
ATOM   1050   CA TRP A 141      16.722  23.161  35.169  2.00  1.00            
ATOM   1051   CB TRP A 141      17.473  23.683  33.933  2.00  1.00            
ATOM   1052   CG TRP A 141      18.931  23.968  34.236  2.00  1.00            
ATOM   1053  CD2 TRP A 141      19.932  22.966  34.500  2.00  1.00            
ATOM   1054  CD1 TRP A 141      19.550  25.173  34.384  2.00  1.00            
ATOM   1055  NE1 TRP A 141      20.873  24.991  34.714  2.00  1.00            
ATOM   1056  CE2 TRP A 141      21.120  23.637  34.793  2.00  1.00            
ATOM   1057  CE3 TRP A 141      19.864  21.604  34.510  2.00  1.00            
ATOM   1058  CZ2 TRP A 141      22.265  22.952  35.096  2.00  1.00            
ATOM   1059  CZ3 TRP A 141      21.020  20.917  34.809  2.00  1.00            
ATOM   1060  CH2 TRP A 141      22.198  21.577  35.097  2.00  1.00            
ATOM   1061    C TRP A 141      17.031  24.104  36.288  2.00  1.00            
ATOM   1062    O TRP A 141      17.886  23.842  37.132  2.00  1.00            
ATOM   1063    N ASP A 142      16.291  25.233  36.316  2.00  1.00            
ATOM   1064   CA ASP A 142      16.500  26.300  37.255  2.00  1.00            
ATOM   1065   CB ASP A 142      15.474  27.430  37.079  2.00  1.00            
ATOM   1066   CG ASP A 142      15.846  28.576  38.008  2.00  1.00            
ATOM   1067  OD1 ASP A 142      17.028  28.636  38.439  2.00  1.00            
ATOM   1068  OD2 ASP A 142      14.944  29.405  38.306  2.00  1.00            
ATOM   1069    C ASP A 142      16.317  25.746  38.631  2.00  1.00            
ATOM   1070    O ASP A 142      17.133  25.980  39.523  2.00  1.00            
ATOM   1071    N GLN A 143      15.239  24.968  38.827  3.00  1.00            
ATOM   1072   CA GLN A 143      14.941  24.412  40.112  3.00  1.00            
ATOM   1073   CB GLN A 143      13.583  23.689  40.159  3.00  1.00            
ATOM   1074   CG GLN A 143      13.237  23.153  41.550  3.00  1.00            
ATOM   1075   CD GLN A 143      11.884  22.462  41.484  3.00  1.00            
ATOM   1076  OE1 GLN A 143      11.457  21.824  42.445  3.00  1.00            
ATOM   1077  NE2 GLN A 143      11.188  22.593  40.324  3.00  1.00            
ATOM   1078    C GLN A 143      16.005  23.424  40.467  3.00  1.00            
ATOM   1079    O GLN A 143      16.397  23.316  41.629  3.00  1.00            
ATOM   1080    N GLY A 144      16.519  22.676  39.471  3.00  1.00            
ATOM   1081   CA GLY A 144      17.523  21.706  39.790  3.00  1.00            
ATOM   1082    C GLY A 144      16.872  20.375  39.932  3.00  1.00            
ATOM   1083    O GLY A 144      17.479  19.427  40.426  3.00  1.00            
ATOM   1084    N LEU A 145      15.604  20.270  39.504  1.00  1.00            
ATOM   1085   CA LEU A 145      14.968  18.992  39.557  1.00  1.00            
ATOM   1086   CB LEU A 145      13.500  19.021  39.097  1.00  1.00            
ATOM   1087   CG LEU A 145      12.786  17.651  39.075  1.00  1.00            
ATOM   1088  CD1 LEU A 145      13.250  16.772  37.900  1.00  1.00            
ATOM   1089  CD2 LEU A 145      12.917  16.935  40.427  1.00  1.00            
ATOM   1090    C LEU A 145      15.766  18.102  38.647  1.00  1.00            
ATOM   1091    O LEU A 145      15.986  16.931  38.956  1.00  1.00            
ATOM   1092    N VAL A 146      16.240  18.643  37.502  1.00  1.00            
ATOM   1093   CA VAL A 146      16.972  17.838  36.560  1.00  1.00            
ATOM   1094   CB VAL A 146      16.822  18.301  35.140  1.00  1.00            
ATOM   1095  CG1 VAL A 146      17.542  19.648  34.973  1.00  1.00            
ATOM   1096  CG2 VAL A 146      17.318  17.185  34.206  1.00  1.00            
ATOM   1097    C VAL A 146      18.430  17.832  36.911  1.00  1.00            
ATOM   1098    O VAL A 146      19.034  18.878  37.144  1.00  1.00            
ATOM   1099    N SER A 147      19.022  16.620  36.989  1.00  1.00            
ATOM   1100   CA SER A 147      20.414  16.464  37.306  1.00  1.00            
ATOM   1101   CB SER A 147      20.821  14.992  37.495  1.00  1.00            
ATOM   1102   OG SER A 147      20.168  14.450  38.634  1.00  1.00            
ATOM   1103    C SER A 147      21.235  17.021  36.200  1.00  1.00            
ATOM   1104    O SER A 147      22.013  17.954  36.391  1.00  1.00            
ATOM   1105    N GLN A 148      21.058  16.464  34.991  1.00  1.00            
ATOM   1106   CA GLN A 148      21.838  16.917  33.884  1.00  1.00            
ATOM   1107   CB GLN A 148      22.199  15.804  32.889  1.00  1.00            
ATOM   1108   CG GLN A 148      23.109  14.738  33.498  1.00  1.00            
ATOM   1109   CD GLN A 148      23.385  13.707  32.418  1.00  1.00            
ATOM   1110  OE1 GLN A 148      23.902  12.624  32.690  1.00  1.00            
ATOM   1111  NE2 GLN A 148      23.023  14.048  31.152  1.00  1.00            
ATOM   1112    C GLN A 148      21.009  17.919  33.155  1.00  1.00            
ATOM   1113    O GLN A 148      19.782  17.889  33.223  1.00  1.00            
ATOM   1114    N ASP A 149      21.668  18.863  32.459  1.00  1.00            
ATOM   1115   CA ASP A 149      20.940  19.840  31.708  1.00  1.00            
ATOM   1116   CB ASP A 149      21.739  21.151  31.550  1.00  1.00            
ATOM   1117   CG ASP A 149      20.841  22.252  31.009  1.00  1.00            
ATOM   1118  OD1 ASP A 149      19.702  21.933  30.576  1.00  1.00            
ATOM   1119  OD2 ASP A 149      21.281  23.432  31.024  1.00  1.00            
ATOM   1120    C ASP A 149      20.775  19.226  30.348  1.00  1.00            
ATOM   1121    O ASP A 149      21.057  19.852  29.327  1.00  1.00            
ATOM   1122    N LEU A 150      20.295  17.965  30.316  4.00  1.00            
ATOM   1123   CA LEU A 150      20.151  17.221  29.094  4.00  1.00            
ATOM   1124   CB LEU A 150      20.886  15.868  29.094  4.00  1.00            
ATOM   1125   CG LEU A 150      22.395  15.936  28.809  4.00  1.00            
ATOM   1126  CD1 LEU A 150      22.642  16.223  27.320  4.00  1.00            
ATOM   1127  CD2 LEU A 150      23.111  16.924  29.742  4.00  1.00            
ATOM   1128    C LEU A 150      18.719  16.879  28.848  4.00  1.00            
ATOM   1129    O LEU A 150      17.899  16.823  29.762  4.00  1.00            
ATOM   1130    N PHE A 151      18.402  16.668  27.555  4.00  1.00            
ATOM   1131   CA PHE A 151      17.114  16.224  27.105  4.00  1.00            
ATOM   1132   CB PHE A 151      16.285  17.338  26.451  4.00  1.00            
ATOM   1133   CG PHE A 151      15.064  16.703  25.892  4.00  1.00            
ATOM   1134  CD1 PHE A 151      13.995  16.387  26.698  4.00  1.00            
ATOM   1135  CD2 PHE A 151      14.993  16.431  24.545  4.00  1.00            
ATOM   1136  CE1 PHE A 151      12.871  15.801  26.165  4.00  1.00            
ATOM   1137  CE2 PHE A 151      13.873  15.847  24.007  4.00  1.00            
ATOM   1138   CZ PHE A 151      12.811  15.532  24.819  4.00  1.00            
ATOM   1139    C PHE A 151      17.391  15.177  26.056  4.00  1.00            
ATOM   1140    O PHE A 151      18.342  15.311  25.288  4.00  1.00            
ATOM   1141    N SER A 152      16.589  14.089  26.002  4.00  1.00            
ATOM   1142   CA SER A 152      16.825  13.077  25.000  4.00  1.00            
ATOM   1143   CB SER A 152      17.442  11.777  25.550  4.00  1.00            
ATOM   1144   OG SER A 152      16.538  11.131  26.433  4.00  1.00            
ATOM   1145    C SER A 152      15.516  12.728  24.386  4.00  1.00            
ATOM   1146    O SER A 152      14.477  12.789  25.039  4.00  1.00            
ATOM   1147    N VAL A 153      15.520  12.382  23.084  4.00  1.00            
ATOM   1148   CA VAL A 153      14.266  11.994  22.520  4.00  1.00            
ATOM   1149   CB VAL A 153      13.641  12.991  21.584  4.00  1.00            
ATOM   1150  CG1 VAL A 153      14.322  12.875  20.217  4.00  1.00            
ATOM   1151  CG2 VAL A 153      12.128  12.726  21.519  4.00  1.00            
ATOM   1152    C VAL A 153      14.483  10.740  21.743  4.00  1.00            
ATOM   1153    O VAL A 153      15.514  10.556  21.098  4.00  1.00            
ATOM   1154    N TYR A 154      13.504   9.822  21.824  4.00  1.00            
ATOM   1155   CA TYR A 154      13.523   8.605  21.072  4.00  1.00            
ATOM   1156   CB TYR A 154      13.560   7.342  21.951  4.00  1.00            
ATOM   1157   CG TYR A 154      13.462   6.162  21.048  4.00  1.00            
ATOM   1158  CD1 TYR A 154      14.538   5.765  20.287  4.00  1.00            
ATOM   1159  CD2 TYR A 154      12.292   5.441  20.973  4.00  1.00            
ATOM   1160  CE1 TYR A 154      14.445   4.676  19.454  4.00  1.00            
ATOM   1161  CE2 TYR A 154      12.192   4.351  20.142  4.00  1.00            
ATOM   1162   CZ TYR A 154      13.269   3.967  19.379  4.00  1.00            
ATOM   1163   OH TYR A 154      13.173   2.849  18.522  4.00  1.00            
ATOM   1164    C TYR A 154      12.233   8.617  20.349  4.00  1.00            
ATOM   1165    O TYR A 154      11.232   9.091  20.881  4.00  1.00            
ATOM   1166    N LEU A 155      12.235   8.146  19.093  1.00  1.00            
ATOM   1167   CA LEU A 155      11.014   8.154  18.356  1.00  1.00            
ATOM   1168   CB LEU A 155      11.085   8.966  17.052  1.00  1.00            
ATOM   1169   CG LEU A 155      11.388  10.460  17.266  1.00  1.00            
ATOM   1170  CD1 LEU A 155      10.274  11.147  18.073  1.00  1.00            
ATOM   1171  CD2 LEU A 155      12.786  10.665  17.873  1.00  1.00            
ATOM   1172    C LEU A 155      10.735   6.736  17.964  1.00  1.00            
ATOM   1173    O LEU A 155      11.638   5.902  17.947  1.00  1.00            
ATOM   1174    N SER A 156       9.463   6.425  17.642  1.00  1.00            
ATOM   1175   CA SER A 156       9.105   5.086  17.269  1.00  1.00            
ATOM   1176   CB SER A 156       7.955   4.511  18.111  1.00  1.00            
ATOM   1177   OG SER A 156       6.769   5.257  17.877  1.00  1.00            
ATOM   1178    C SER A 156       8.627   5.113  15.869  1.00  1.00            
ATOM   1179    O SER A 156       8.156   6.130  15.360  1.00  1.00            
ATOM   1180    N SER A 157       8.781   3.962  15.204  1.00  1.00            
ATOM   1181   CA SER A 157       8.290   3.800  13.880  1.00  1.00            
ATOM   1182   CB SER A 157       9.355   3.395  12.848  1.00  1.00            
ATOM   1183   OG SER A 157       8.746   3.213  11.577  1.00  1.00            
ATOM   1184    C SER A 157       7.340   2.662  13.981  1.00  1.00            
ATOM   1185    O SER A 157       7.316   1.940  14.978  1.00  1.00            
ATOM   1186    N ASN A 158       6.520   2.478  12.940  3.00  1.00            
ATOM   1187   CA ASN A 158       5.601   1.388  12.920  3.00  1.00            
ATOM   1188   CB ASN A 158       6.283   0.016  13.078  3.00  1.00            
ATOM   1189   CG ASN A 158       7.038  -0.291  11.793  3.00  1.00            
ATOM   1190  OD1 ASN A 158       6.818   0.342  10.762  3.00  1.00            
ATOM   1191  ND2 ASN A 158       7.944  -1.304  11.846  3.00  1.00            
ATOM   1192    C ASN A 158       4.543   1.489  13.974  3.00  1.00            
ATOM   1193    O ASN A 158       4.072   0.467  14.474  3.00  1.00            
ATOM   1194    N ASP A 159       4.131   2.716  14.338  3.00  1.00            
ATOM   1195   CA ASP A 159       3.007   2.886  15.218  3.00  1.00            
ATOM   1196   CB ASP A 159       1.718   2.298  14.617  3.00  1.00            
ATOM   1197   CG ASP A 159       1.432   2.965  13.280  3.00  1.00            
ATOM   1198  OD1 ASP A 159       1.626   4.204  13.164  3.00  1.00            
ATOM   1199  OD2 ASP A 159       1.007   2.228  12.348  3.00  1.00            
ATOM   1200    C ASP A 159       3.252   2.146  16.482  3.00  1.00            
ATOM   1201    O ASP A 159       2.312   1.673  17.119  3.00  1.00            
ATOM   1202    N ASP A 160       4.519   2.032  16.903  1.00  1.00            
ATOM   1203   CA ASP A 160       4.720   1.304  18.112  1.00  1.00            
ATOM   1204   CB ASP A 160       5.990   0.435  18.112  1.00  1.00            
ATOM   1205   CG ASP A 160       5.868  -0.575  19.245  1.00  1.00            
ATOM   1206  OD1 ASP A 160       4.874  -0.483  20.013  1.00  1.00            
ATOM   1207  OD2 ASP A 160       6.759  -1.461  19.350  1.00  1.00            
ATOM   1208    C ASP A 160       4.859   2.304  19.209  1.00  1.00            
ATOM   1209    O ASP A 160       5.522   3.327  19.049  1.00  1.00            
ATOM   1210    N SER A 161       4.216   2.039  20.361  1.00  1.00            
ATOM   1211   CA SER A 161       4.345   2.945  21.460  1.00  1.00            
ATOM   1212   CB SER A 161       3.389   2.660  22.633  1.00  1.00            
ATOM   1213   OG SER A 161       3.659   1.384  23.191  1.00  1.00            
ATOM   1214    C SER A 161       5.756   2.798  21.933  1.00  1.00            
ATOM   1215    O SER A 161       6.516   2.002  21.383  1.00  1.00            
ATOM   1216    N GLY A 162       6.162   3.575  22.955  1.00  1.00            
ATOM   1217   CA GLY A 162       7.516   3.442  23.407  1.00  1.00            
ATOM   1218    C GLY A 162       8.317   4.650  23.024  1.00  1.00            
ATOM   1219    O GLY A 162       9.506   4.722  23.329  1.00  1.00            
ATOM   1220    N SER A 163       7.708   5.637  22.341  4.00  1.00            
ATOM   1221   CA SER A 163       8.496   6.786  21.994  4.00  1.00            
ATOM   1222   CB SER A 163       7.885   7.562  20.822  4.00  1.00            
ATOM   1223   OG SER A 163       8.899   8.299  20.162  4.00  1.00            
ATOM   1224    C SER A 163       8.558   7.652  23.214  4.00  1.00            
ATOM   1225    O SER A 163       7.567   7.778  23.933  4.00  1.00            
ATOM   1226    N VAL A 164       9.724   8.272  23.503  4.00  1.00            
ATOM   1227   CA VAL A 164       9.772   9.021  24.727  4.00  1.00            
ATOM   1228   CB VAL A 164      10.198   8.160  25.892  4.00  1.00            
ATOM   1229  CG1 VAL A 164      10.335   9.009  27.166  4.00  1.00            
ATOM   1230  CG2 VAL A 164       9.193   7.004  26.032  4.00  1.00            
ATOM   1231    C VAL A 164      10.743  10.153  24.636  4.00  1.00            
ATOM   1232    O VAL A 164      11.717  10.111  23.884  4.00  1.00            
ATOM   1233    N VAL A 165      10.455  11.219  25.416  4.00  1.00            
ATOM   1234   CA VAL A 165      11.328  12.341  25.598  4.00  1.00            
ATOM   1235   CB VAL A 165      10.626  13.662  25.457  4.00  1.00            
ATOM   1236  CG1 VAL A 165      10.186  13.806  23.991  4.00  1.00            
ATOM   1237  CG2 VAL A 165       9.445  13.726  26.440  4.00  1.00            
ATOM   1238    C VAL A 165      11.824  12.173  27.006  4.00  1.00            
ATOM   1239    O VAL A 165      11.038  12.094  27.950  4.00  1.00            
ATOM   1240    N LEU A 166      13.153  12.066  27.193  4.00  1.00            
ATOM   1241   CA LEU A 166      13.663  11.868  28.521  4.00  1.00            
ATOM   1242   CB LEU A 166      14.810  10.845  28.602  4.00  1.00            
ATOM   1243   CG LEU A 166      14.396   9.416  28.213  4.00  1.00            
ATOM   1244  CD1 LEU A 166      15.582   8.444  28.317  4.00  1.00            
ATOM   1245  CD2 LEU A 166      13.173   8.955  29.019  4.00  1.00            
ATOM   1246    C LEU A 166      14.248  13.183  28.951  4.00  1.00            
ATOM   1247    O LEU A 166      14.849  13.889  28.145  4.00  1.00            
ATOM   1248    N LEU A 167      14.060  13.563  30.234  4.00  1.00            
ATOM   1249   CA LEU A 167      14.636  14.791  30.714  4.00  1.00            
ATOM   1250   CB LEU A 167      13.663  15.688  31.501  4.00  1.00            
ATOM   1251   CG LEU A 167      12.484  16.233  30.678  4.00  1.00            
ATOM   1252  CD1 LEU A 167      12.963  17.160  29.551  4.00  1.00            
ATOM   1253  CD2 LEU A 167      11.582  15.094  30.183  4.00  1.00            
ATOM   1254    C LEU A 167      15.717  14.411  31.685  4.00  1.00            
ATOM   1255    O LEU A 167      15.492  13.615  32.595  4.00  1.00            
ATOM   1256    N GLY A 168      16.936  14.959  31.499  3.00  1.00            
ATOM   1257   CA GLY A 168      17.998  14.756  32.448  3.00  1.00            
ATOM   1258    C GLY A 168      18.650  13.423  32.297  3.00  1.00            
ATOM   1259    O GLY A 168      19.301  12.959  33.231  3.00  1.00            
ATOM   1260    N GLY A 169      18.520  12.747  31.143  1.00  1.00            
ATOM   1261   CA GLY A 169      19.218  11.496  31.147  1.00  1.00            
ATOM   1262    C GLY A 169      19.264  10.903  29.779  1.00  1.00            
ATOM   1263    O GLY A 169      18.457  11.222  28.908  1.00  1.00            
ATOM   1264    N ILE A 170      20.250  10.004  29.579  1.00  1.00            
ATOM   1265   CA ILE A 170      20.407   9.287  28.349  1.00  1.00            
ATOM   1266   CB ILE A 170      21.724   9.537  27.666  1.00  1.00            
ATOM   1267  CG1 ILE A 170      21.861  11.011  27.243  1.00  1.00            
ATOM   1268  CG2 ILE A 170      21.843   8.545  26.497  1.00  1.00            
ATOM   1269  CD1 ILE A 170      21.993  11.971  28.423  1.00  1.00            
ATOM   1270    C ILE A 170      20.389   7.824  28.700  1.00  1.00            
ATOM   1271    O ILE A 170      21.089   7.391  29.613  1.00  1.00            
ATOM   1272    N ASP A 171      19.552   7.033  27.997  1.00  1.00            
ATOM   1273   CA ASP A 171      19.389   5.631  28.281  1.00  1.00            
ATOM   1274   CB ASP A 171      18.109   5.049  27.665  1.00  1.00            
ATOM   1275   CG ASP A 171      16.987   5.540  28.568  1.00  1.00            
ATOM   1276  OD1 ASP A 171      17.306   5.922  29.726  1.00  1.00            
ATOM   1277  OD2 ASP A 171      15.806   5.543  28.131  1.00  1.00            
ATOM   1278    C ASP A 171      20.566   4.764  27.911  1.00  1.00            
ATOM   1279    O ASP A 171      20.976   3.911  28.695  1.00  1.00            
ATOM   1280    N SER A 172      21.154   4.964  26.716  3.00  1.00            
ATOM   1281   CA SER A 172      22.261   4.177  26.226  3.00  1.00            
ATOM   1282   CB SER A 172      23.344   3.930  27.291  3.00  1.00            
ATOM   1283   OG SER A 172      24.396   3.150  26.743  3.00  1.00            
ATOM   1284    C SER A 172      21.779   2.849  25.735  3.00  1.00            
ATOM   1285    O SER A 172      22.427   2.235  24.887  3.00  1.00            
ATOM   1286    N SER A 173      20.620   2.369  26.222  3.00  1.00            
ATOM   1287   CA SER A 173      20.106   1.139  25.694  3.00  1.00            
ATOM   1288   CB SER A 173      19.025   0.503  26.591  3.00  1.00            
ATOM   1289   OG SER A 173      17.894   1.357  26.690  3.00  1.00            
ATOM   1290    C SER A 173      19.502   1.458  24.370  3.00  1.00            
ATOM   1291    O SER A 173      19.577   0.677  23.423  3.00  1.00            
ATOM   1292    N TYR A 174      18.903   2.659  24.284  1.00  1.00            
ATOM   1293   CA TYR A 174      18.257   3.130  23.098  1.00  1.00            
ATOM   1294   CB TYR A 174      17.527   4.475  23.263  1.00  1.00            
ATOM   1295   CG TYR A 174      16.260   4.199  23.996  1.00  1.00            
ATOM   1296  CD1 TYR A 174      15.123   3.869  23.292  1.00  1.00            
ATOM   1297  CD2 TYR A 174      16.200   4.249  25.368  1.00  1.00            
ATOM   1298  CE1 TYR A 174      13.940   3.604  23.942  1.00  1.00            
ATOM   1299  CE2 TYR A 174      15.019   3.985  26.020  1.00  1.00            
ATOM   1300   CZ TYR A 174      13.888   3.663  25.312  1.00  1.00            
ATOM   1301   OH TYR A 174      12.682   3.395  25.995  1.00  1.00            
ATOM   1302    C TYR A 174      19.282   3.279  22.022  1.00  1.00            
ATOM   1303    O TYR A 174      18.983   3.048  20.852  1.00  1.00            
ATOM   1304    N TYR A 175      20.530   3.651  22.374  4.00  1.00            
ATOM   1305   CA TYR A 175      21.425   3.940  21.295  4.00  1.00            
ATOM   1306   CB TYR A 175      22.133   5.313  21.362  4.00  1.00            
ATOM   1307   CG TYR A 175      23.037   5.408  22.547  4.00  1.00            
ATOM   1308  CD1 TYR A 175      24.231   4.723  22.596  4.00  1.00            
ATOM   1309  CD2 TYR A 175      22.704   6.228  23.601  4.00  1.00            
ATOM   1310  CE1 TYR A 175      25.061   4.828  23.689  4.00  1.00            
ATOM   1311  CE2 TYR A 175      23.529   6.341  24.695  4.00  1.00            
ATOM   1312   CZ TYR A 175      24.708   5.636  24.742  4.00  1.00            
ATOM   1313   OH TYR A 175      25.556   5.748  25.864  4.00  1.00            
ATOM   1314    C TYR A 175      22.468   2.920  21.081  4.00  1.00            
ATOM   1315    O TYR A 175      22.783   2.098  21.939  4.00  1.00            
ATOM   1316    N THR A 176      22.992   2.966  19.843  1.00  1.00            
ATOM   1317   CA THR A 176      24.012   2.085  19.399  1.00  1.00            
ATOM   1318   CB THR A 176      23.683   1.408  18.101  1.00  1.00            
ATOM   1319  OG1 THR A 176      22.476   0.668  18.217  1.00  1.00            
ATOM   1320  CG2 THR A 176      24.845   0.474  17.730  1.00  1.00            
ATOM   1321    C THR A 176      25.229   2.903  19.154  1.00  1.00            
ATOM   1322    O THR A 176      25.147   4.084  18.821  1.00  1.00            
ATOM   1323    N GLY A 177      26.406   2.287  19.358  1.00  1.00            
ATOM   1324   CA GLY A 177      27.625   2.989  19.113  1.00  1.00            
ATOM   1325    C GLY A 177      27.680   4.097  20.100  1.00  1.00            
ATOM   1326    O GLY A 177      26.958   4.100  21.096  1.00  1.00            
ATOM   1327    N SER A 178      28.569   5.065  19.841  1.00  1.00            
ATOM   1328   CA SER A 178      28.658   6.220  20.672  1.00  1.00            
ATOM   1329   CB SER A 178      30.077   6.803  20.764  1.00  1.00            
ATOM   1330   OG SER A 178      30.488   7.274  19.489  1.00  1.00            
ATOM   1331    C SER A 178      27.807   7.254  20.020  1.00  1.00            
ATOM   1332    O SER A 178      27.188   7.007  18.986  1.00  1.00            
ATOM   1333    N LEU A 179      27.731   8.442  20.638  1.00  1.00            
ATOM   1334   CA LEU A 179      26.988   9.510  20.050  1.00  1.00            
ATOM   1335   CB LEU A 179      26.425  10.515  21.066  1.00  1.00            
ATOM   1336   CG LEU A 179      25.358   9.931  22.004  1.00  1.00            
ATOM   1337  CD1 LEU A 179      24.847  10.998  22.986  1.00  1.00            
ATOM   1338  CD2 LEU A 179      24.229   9.260  21.204  1.00  1.00            
ATOM   1339    C LEU A 179      27.934  10.284  19.210  1.00  1.00            
ATOM   1340    O LEU A 179      29.150  10.137  19.318  1.00  1.00            
ATOM   1341    N ASN A 180      27.373  11.104  18.311  4.00  1.00            
ATOM   1342   CA ASN A 180      28.153  11.984  17.504  4.00  1.00            
ATOM   1343   CB ASN A 180      27.858  11.813  16.007  4.00  1.00            
ATOM   1344   CG ASN A 180      28.135  10.357  15.665  4.00  1.00            
ATOM   1345  OD1 ASN A 180      29.272   9.893  15.731  4.00  1.00            
ATOM   1346  ND2 ASN A 180      27.060   9.607  15.306  4.00  1.00            
ATOM   1347    C ASN A 180      27.629  13.320  17.899  4.00  1.00            
ATOM   1348    O ASN A 180      26.424  13.487  18.074  4.00  1.00            
ATOM   1349    N TRP A 181      28.516  14.308  18.077  4.00  1.00            
ATOM   1350   CA TRP A 181      28.036  15.571  18.542  4.00  1.00            
ATOM   1351   CB TRP A 181      28.655  15.937  19.902  4.00  1.00            
ATOM   1352   CG TRP A 181      30.145  15.680  19.951  4.00  1.00            
ATOM   1353  CD2 TRP A 181      30.704  14.359  20.031  4.00  1.00            
ATOM   1354  CD1 TRP A 181      31.198  16.544  19.905  4.00  1.00            
ATOM   1355  NE1 TRP A 181      32.383  15.843  19.956  4.00  1.00            
ATOM   1356  CE2 TRP A 181      32.092  14.498  20.032  4.00  1.00            
ATOM   1357  CE3 TRP A 181      30.110  13.131  20.095  4.00  1.00            
ATOM   1358  CZ2 TRP A 181      32.909  13.404  20.099  4.00  1.00            
ATOM   1359  CZ3 TRP A 181      30.938  12.034  20.165  4.00  1.00            
ATOM   1360  CH2 TRP A 181      32.310  12.167  20.166  4.00  1.00            
ATOM   1361    C TRP A 181      28.361  16.626  17.546  4.00  1.00            
ATOM   1362    O TRP A 181      29.476  16.698  17.033  4.00  1.00            
ATOM   1363    N VAL A 182      27.353  17.460  17.228  4.00  1.00            
ATOM   1364   CA VAL A 182      27.599  18.572  16.369  4.00  1.00            
ATOM   1365   CB VAL A 182      26.711  18.691  15.168  4.00  1.00            
ATOM   1366  CG1 VAL A 182      25.336  19.213  15.610  4.00  1.00            
ATOM   1367  CG2 VAL A 182      27.425  19.593  14.148  4.00  1.00            
ATOM   1368    C VAL A 182      27.339  19.770  17.242  4.00  1.00            
ATOM   1369    O VAL A 182      26.591  19.698  18.216  4.00  1.00            
ATOM   1370    N PRO A 183      27.974  20.858  16.928  4.00  1.00            
ATOM   1371   CA PRO A 183      27.888  22.046  17.748  4.00  1.00            
ATOM   1372   CD PRO A 183      29.282  20.729  16.304  4.00  1.00            
ATOM   1373   CB PRO A 183      29.085  22.906  17.344  4.00  1.00            
ATOM   1374   CG PRO A 183      30.124  21.889  16.851  4.00  1.00            
ATOM   1375    C PRO A 183      26.643  22.892  17.899  4.00  1.00            
ATOM   1376    O PRO A 183      26.614  23.659  18.861  4.00  1.00            
ATOM   1377    N VAL A 184      25.622  22.821  17.018  1.00  1.00            
ATOM   1378   CA VAL A 184      24.515  23.753  17.110  1.00  1.00            
ATOM   1379   CB VAL A 184      23.905  23.844  18.479  1.00  1.00            
ATOM   1380  CG1 VAL A 184      22.859  24.971  18.478  1.00  1.00            
ATOM   1381  CG2 VAL A 184      23.331  22.467  18.847  1.00  1.00            
ATOM   1382    C VAL A 184      25.074  25.089  16.738  1.00  1.00            
ATOM   1383    O VAL A 184      25.697  25.772  17.550  1.00  1.00            
ATOM   1384    N SER A 185      24.867  25.485  15.467  1.00  1.00            
ATOM   1385   CA SER A 185      25.407  26.719  14.978  1.00  1.00            
ATOM   1386   CB SER A 185      25.214  26.894  13.459  1.00  1.00            
ATOM   1387   OG SER A 185      25.766  28.134  13.037  1.00  1.00            
ATOM   1388    C SER A 185      24.728  27.876  15.644  1.00  1.00            
ATOM   1389    O SER A 185      25.373  28.674  16.324  1.00  1.00            
ATOM   1390    N VAL A 186      23.389  27.984  15.486  1.00  1.00            
ATOM   1391   CA VAL A 186      22.687  29.105  16.047  1.00  1.00            
ATOM   1392   CB VAL A 186      21.791  29.808  15.068  1.00  1.00            
ATOM   1393  CG1 VAL A 186      21.029  30.919  15.811  1.00  1.00            
ATOM   1394  CG2 VAL A 186      22.650  30.322  13.899  1.00  1.00            
ATOM   1395    C VAL A 186      21.837  28.599  17.181  1.00  1.00            
ATOM   1396    O VAL A 186      21.218  27.541  17.080  1.00  1.00            
ATOM   1397    N GLU A 187      21.809  29.349  18.306  4.00  1.00            
ATOM   1398   CA GLU A 187      21.135  28.946  19.515  4.00  1.00            
ATOM   1399   CB GLU A 187      21.438  29.894  20.693  4.00  1.00            
ATOM   1400   CG GLU A 187      22.915  29.930  21.099  4.00  1.00            
ATOM   1401   CD GLU A 187      23.052  30.786  22.353  4.00  1.00            
ATOM   1402  OE1 GLU A 187      23.170  32.034  22.216  4.00  1.00            
ATOM   1403  OE2 GLU A 187      23.037  30.200  23.469  4.00  1.00            
ATOM   1404    C GLU A 187      19.644  28.875  19.383  4.00  1.00            
ATOM   1405    O GLU A 187      19.056  27.837  19.679  4.00  1.00            
ATOM   1406    N GLY A 188      18.980  29.949  18.910  3.00  1.00            
ATOM   1407   CA GLY A 188      17.543  29.891  18.884  3.00  1.00            
ATOM   1408    C GLY A 188      17.190  28.817  17.924  3.00  1.00            
ATOM   1409    O GLY A 188      17.689  28.794  16.800  3.00  1.00            
ATOM   1410    N TYR A 189      16.275  27.923  18.341  3.00  1.00            
ATOM   1411   CA TYR A 189      15.962  26.794  17.525  3.00  1.00            
ATOM   1412   CB TYR A 189      15.606  27.134  16.064  3.00  1.00            
ATOM   1413   CG TYR A 189      14.280  27.813  16.016  3.00  1.00            
ATOM   1414  CD1 TYR A 189      14.161  29.152  16.311  3.00  1.00            
ATOM   1415  CD2 TYR A 189      13.153  27.104  15.663  3.00  1.00            
ATOM   1416  CE1 TYR A 189      12.935  29.774  16.260  3.00  1.00            
ATOM   1417  CE2 TYR A 189      11.926  27.721  15.611  3.00  1.00            
ATOM   1418   CZ TYR A 189      11.816  29.057  15.909  3.00  1.00            
ATOM   1419   OH TYR A 189      10.557  29.694  15.855  3.00  1.00            
ATOM   1420    C TYR A 189      17.182  25.922  17.493  3.00  1.00            
ATOM   1421    O TYR A 189      18.298  26.390  17.274  3.00  1.00            
ATOM   1422    N TRP A 190      17.021  24.612  17.744  4.00  1.00            
ATOM   1423   CA TRP A 190      18.189  23.784  17.662  4.00  1.00            
ATOM   1424   CB TRP A 190      17.892  22.313  17.991  4.00  1.00            
ATOM   1425   CG TRP A 190      17.290  22.093  19.358  4.00  1.00            
ATOM   1426  CD2 TRP A 190      16.552  20.916  19.720  4.00  1.00            
ATOM   1427  CD1 TRP A 190      17.269  22.914  20.448  4.00  1.00            
ATOM   1428  NE1 TRP A 190      16.558  22.322  21.466  4.00  1.00            
ATOM   1429  CE2 TRP A 190      16.112  21.091  21.031  4.00  1.00            
ATOM   1430  CE3 TRP A 190      16.254  19.789  19.011  4.00  1.00            
ATOM   1431  CZ2 TRP A 190      15.366  20.133  21.656  4.00  1.00            
ATOM   1432  CZ3 TRP A 190      15.511  18.820  19.647  4.00  1.00            
ATOM   1433  CH2 TRP A 190      15.076  18.989  20.945  4.00  1.00            
ATOM   1434    C TRP A 190      18.521  23.822  16.187  4.00  1.00            
ATOM   1435    O TRP A 190      17.704  23.401  15.370  4.00  1.00            
ATOM   1436    N GLN A 191      19.708  24.334  15.786  4.00  1.00            
ATOM   1437   CA GLN A 191      20.015  24.379  14.374  4.00  1.00            
ATOM   1438   CB GLN A 191      20.036  25.792  13.767  4.00  1.00            
ATOM   1439   CG GLN A 191      18.678  26.490  13.739  4.00  1.00            
ATOM   1440   CD GLN A 191      18.869  27.785  12.963  4.00  1.00            
ATOM   1441  OE1 GLN A 191      19.581  27.817  11.961  4.00  1.00            
ATOM   1442  NE2 GLN A 191      18.226  28.885  13.437  4.00  1.00            
ATOM   1443    C GLN A 191      21.389  23.826  14.180  4.00  1.00            
ATOM   1444    O GLN A 191      22.282  24.065  14.992  4.00  1.00            
ATOM   1445    N ILE A 192      21.588  23.051  13.093  4.00  1.00            
ATOM   1446   CA ILE A 192      22.896  22.533  12.811  4.00  1.00            
ATOM   1447   CB ILE A 192      23.115  21.105  13.209  4.00  1.00            
ATOM   1448  CG1 ILE A 192      24.625  20.821  13.189  4.00  1.00            
ATOM   1449  CG2 ILE A 192      22.300  20.198  12.272  4.00  1.00            
ATOM   1450  CD1 ILE A 192      25.416  21.750  14.112  4.00  1.00            
ATOM   1451    C ILE A 192      23.144  22.682  11.335  4.00  1.00            
ATOM   1452    O ILE A 192      22.230  22.954  10.558  4.00  1.00            
ATOM   1453    N THR A 193      24.421  22.516  10.938  4.00  1.00            
ATOM   1454   CA THR A 193      24.961  22.789   9.633  4.00  1.00            
ATOM   1455   CB THR A 193      26.459  22.756   9.619  4.00  1.00            
ATOM   1456  OG1 THR A 193      26.930  21.466   9.980  4.00  1.00            
ATOM   1457  CG2 THR A 193      26.976  23.812  10.611  4.00  1.00            
ATOM   1458    C THR A 193      24.494  21.945   8.456  4.00  1.00            
ATOM   1459    O THR A 193      24.275  22.501   7.382  4.00  1.00            
ATOM   1460    N LEU A 194      24.301  20.613   8.569  4.00  1.00            
ATOM   1461   CA LEU A 194      23.969  19.827   7.389  4.00  1.00            
ATOM   1462   CB LEU A 194      22.545  20.085   6.850  4.00  1.00            
ATOM   1463   CG LEU A 194      21.989  19.030   5.854  4.00  1.00            
ATOM   1464  CD1 LEU A 194      20.584  19.428   5.377  4.00  1.00            
ATOM   1465  CD2 LEU A 194      22.929  18.714   4.679  4.00  1.00            
ATOM   1466    C LEU A 194      24.962  20.082   6.288  4.00  1.00            
ATOM   1467    O LEU A 194      24.742  20.920   5.416  4.00  1.00            
ATOM   1468    N ASP A 195      26.111  19.367   6.335  4.00  1.00            
ATOM   1469   CA ASP A 195      27.185  19.528   5.391  4.00  1.00            
ATOM   1470   CB ASP A 195      28.393  18.621   5.691  4.00  1.00            
ATOM   1471   CG ASP A 195      29.160  19.181   6.883  4.00  1.00            
ATOM   1472  OD1 ASP A 195      29.034  20.404   7.157  4.00  1.00            
ATOM   1473  OD2 ASP A 195      29.893  18.386   7.532  4.00  1.00            
ATOM   1474    C ASP A 195      26.789  19.246   3.970  4.00  1.00            
ATOM   1475    O ASP A 195      26.933  20.117   3.114  4.00  1.00            
ATOM   1476    N SER A 196      26.260  18.045   3.664  4.00  1.00            
ATOM   1477   CA SER A 196      25.966  17.783   2.280  4.00  1.00            
ATOM   1478   CB SER A 196      27.165  17.231   1.494  4.00  1.00            
ATOM   1479   OG SER A 196      27.545  15.964   2.010  4.00  1.00            
ATOM   1480    C SER A 196      24.888  16.740   2.209  4.00  1.00            
ATOM   1481    O SER A 196      24.643  16.014   3.172  4.00  1.00            
ATOM   1482    N ILE A 197      24.197  16.666   1.051  4.00  1.00            
ATOM   1483   CA ILE A 197      23.180  15.676   0.821  4.00  1.00            
ATOM   1484   CB ILE A 197      21.842  16.269   0.485  4.00  1.00            
ATOM   1485  CG1 ILE A 197      21.328  17.116   1.661  4.00  1.00            
ATOM   1486  CG2 ILE A 197      20.891  15.128   0.088  4.00  1.00            
ATOM   1487  CD1 ILE A 197      20.148  18.014   1.296  4.00  1.00            
ATOM   1488    C ILE A 197      23.646  14.894  -0.362  4.00  1.00            
ATOM   1489    O ILE A 197      23.991  15.476  -1.388  4.00  1.00            
ATOM   1490    N THR A 198      23.696  13.549  -0.260  4.00  1.00            
ATOM   1491   CA THR A 198      24.215  12.859  -1.403  4.00  1.00            
ATOM   1492   CB THR A 198      25.684  12.565  -1.294  4.00  1.00            
ATOM   1493  OG1 THR A 198      25.934  11.719  -0.181  4.00  1.00            
ATOM   1494  CG2 THR A 198      26.438  13.896  -1.126  4.00  1.00            
ATOM   1495    C THR A 198      23.514  11.563  -1.647  4.00  1.00            
ATOM   1496    O THR A 198      22.860  10.998  -0.773  4.00  1.00            
ATOM   1497    N MET A 199      23.644  11.096  -2.905  4.00  1.00            
ATOM   1498   CA MET A 199      23.223   9.812  -3.382  4.00  1.00            
ATOM   1499   CB MET A 199      22.392   9.820  -4.676  4.00  1.00            
ATOM   1500   CG MET A 199      20.898  10.033  -4.438  4.00  1.00            
ATOM   1501   SD MET A 199      20.120   8.637  -3.568  4.00  1.00            
ATOM   1502   CE MET A 199      18.407   9.109  -3.936  4.00  1.00            
ATOM   1503    C MET A 199      24.530   9.159  -3.697  4.00  1.00            
ATOM   1504    O MET A 199      25.570   9.631  -3.242  4.00  1.00            
ATOM   1505    N ASP A 200      24.544   8.055  -4.464  3.00  1.00            
ATOM   1506   CA ASP A 200      25.814   7.425  -4.682  3.00  1.00            
ATOM   1507   CB ASP A 200      25.733   6.099  -5.457  3.00  1.00            
ATOM   1508   CG ASP A 200      25.183   5.044  -4.508  3.00  1.00            
ATOM   1509  OD1 ASP A 200      24.973   5.382  -3.312  3.00  1.00            
ATOM   1510  OD2 ASP A 200      24.974   3.887  -4.962  3.00  1.00            
ATOM   1511    C ASP A 200      26.735   8.341  -5.424  3.00  1.00            
ATOM   1512    O ASP A 200      26.627   8.514  -6.637  3.00  1.00            
ATOM   1513    N GLY A 201      27.665   8.971  -4.675  3.00  1.00            
ATOM   1514   CA GLY A 201      28.714   9.769  -5.239  3.00  1.00            
ATOM   1515    C GLY A 201      28.152  10.930  -5.991  3.00  1.00            
ATOM   1516    O GLY A 201      28.718  11.343  -7.002  3.00  1.00            
ATOM   1517    N GLU A 202      27.020  11.493  -5.536  4.00  1.00            
ATOM   1518   CA GLU A 202      26.501  12.615  -6.260  4.00  1.00            
ATOM   1519   CB GLU A 202      25.290  12.255  -7.139  4.00  1.00            
ATOM   1520   CG GLU A 202      25.656  11.297  -8.277  4.00  1.00            
ATOM   1521   CD GLU A 202      24.395  10.938  -9.050  4.00  1.00            
ATOM   1522  OE1 GLU A 202      23.314  11.495  -8.722  4.00  1.00            
ATOM   1523  OE2 GLU A 202      24.499  10.094  -9.981  4.00  1.00            
ATOM   1524    C GLU A 202      26.061  13.637  -5.254  4.00  1.00            
ATOM   1525    O GLU A 202      25.757  13.299  -4.111  4.00  1.00            
ATOM   1526    N THR A 203      26.039  14.929  -5.650  4.00  1.00            
ATOM   1527   CA THR A 203      25.614  15.956  -4.737  4.00  1.00            
ATOM   1528   CB THR A 203      26.399  17.230  -4.854  4.00  1.00            
ATOM   1529  OG1 THR A 203      27.779  16.983  -4.630  4.00  1.00            
ATOM   1530  CG2 THR A 203      25.863  18.230  -3.815  4.00  1.00            
ATOM   1531    C THR A 203      24.206  16.297  -5.098  4.00  1.00            
ATOM   1532    O THR A 203      23.959  17.036  -6.049  4.00  1.00            
ATOM   1533    N ILE A 204      23.241  15.740  -4.345  4.00  1.00            
ATOM   1534   CA ILE A 204      21.856  15.985  -4.615  4.00  1.00            
ATOM   1535   CB ILE A 204      20.956  15.172  -3.726  4.00  1.00            
ATOM   1536  CG1 ILE A 204      21.234  13.668  -3.885  4.00  1.00            
ATOM   1537  CG2 ILE A 204      19.503  15.576  -4.022  4.00  1.00            
ATOM   1538  CD1 ILE A 204      21.020  13.149  -5.305  4.00  1.00            
ATOM   1539    C ILE A 204      21.547  17.408  -4.311  4.00  1.00            
ATOM   1540    O ILE A 204      20.980  18.127  -5.132  4.00  1.00            
ATOM   1541    N ALA A 205      21.945  17.854  -3.108  4.00  1.00            
ATOM   1542   CA ALA A 205      21.632  19.187  -2.705  4.00  1.00            
ATOM   1543   CB ALA A 205      20.188  19.359  -2.204  4.00  1.00            
ATOM   1544    C ALA A 205      22.534  19.516  -1.563  4.00  1.00            
ATOM   1545    O ALA A 205      23.306  18.679  -1.098  4.00  1.00            
ATOM   1546    N CYS A 206      22.458  20.774  -1.098  1.00  1.00            
ATOM   1547   CA CYS A 206      23.226  21.219   0.024  1.00  1.00            
ATOM   1548   CB CYS A 206      22.913  20.424   1.302  1.00  1.00            
ATOM   1549   SG CYS A 206      23.636  21.170   2.791  1.00  1.00            
ATOM   1550    C CYS A 206      24.676  21.111  -0.276  1.00  1.00            
ATOM   1551    O CYS A 206      25.493  20.911   0.622  1.00  1.00            
ATOM   1552    N SER A 207      25.050  21.247  -1.558  3.00  1.00            
ATOM   1553   CA SER A 207      26.453  21.243  -1.817  3.00  1.00            
ATOM   1554   CB SER A 207      26.798  21.238  -3.316  3.00  1.00            
ATOM   1555   OG SER A 207      26.277  22.403  -3.938  3.00  1.00            
ATOM   1556    C SER A 207      26.959  22.517  -1.226  3.00  1.00            
ATOM   1557    O SER A 207      26.328  23.564  -1.357  3.00  1.00            
ATOM   1558    N GLY A 208      28.109  22.453  -0.530  3.00  1.00            
ATOM   1559   CA GLY A 208      28.672  23.642   0.039  3.00  1.00            
ATOM   1560    C GLY A 208      28.189  23.806   1.447  3.00  1.00            
ATOM   1561    O GLY A 208      28.685  24.666   2.173  3.00  1.00            
ATOM   1562    N GLY A 209      27.208  22.989   1.879  1.00  1.00            
ATOM   1563   CA GLY A 209      26.743  23.086   3.235  1.00  1.00            
ATOM   1564    C GLY A 209      25.518  23.937   3.278  1.00  1.00            
ATOM   1565    O GLY A 209      25.257  24.726   2.370  1.00  1.00            
ATOM   1566    N CYS A 210      24.727  23.796   4.364  4.00  1.00            
ATOM   1567   CA CYS A 210      23.523  24.564   4.462  4.00  1.00            
ATOM   1568   CB CYS A 210      22.320  23.922   3.748  4.00  1.00            
ATOM   1569   SG CYS A 210      22.476  24.012   1.936  4.00  1.00            
ATOM   1570    C CYS A 210      23.153  24.776   5.898  4.00  1.00            
ATOM   1571    O CYS A 210      24.009  24.938   6.766  4.00  1.00            
ATOM   1572    N GLN A 211      21.829  24.835   6.156  4.00  1.00            
ATOM   1573   CA GLN A 211      21.250  25.063   7.453  4.00  1.00            
ATOM   1574   CB GLN A 211      20.405  26.350   7.458  4.00  1.00            
ATOM   1575   CG GLN A 211      19.588  26.622   8.721  4.00  1.00            
ATOM   1576   CD GLN A 211      18.705  27.830   8.424  4.00  1.00            
ATOM   1577  OE1 GLN A 211      17.788  28.153   9.178  4.00  1.00            
ATOM   1578  NE2 GLN A 211      18.980  28.511   7.279  4.00  1.00            
ATOM   1579    C GLN A 211      20.309  23.932   7.706  4.00  1.00            
ATOM   1580    O GLN A 211      19.723  23.380   6.775  4.00  1.00            
ATOM   1581    N ALA A 212      20.154  23.535   8.982  4.00  1.00            
ATOM   1582   CA ALA A 212      19.224  22.485   9.262  4.00  1.00            
ATOM   1583   CB ALA A 212      19.839  21.078   9.174  4.00  1.00            
ATOM   1584    C ALA A 212      18.745  22.662  10.670  4.00  1.00            
ATOM   1585    O ALA A 212      19.471  23.175  11.519  4.00  1.00            
ATOM   1586    N ILE A 213      17.489  22.252  10.951  4.00  1.00            
ATOM   1587   CA ILE A 213      16.990  22.343  12.293  4.00  1.00            
ATOM   1588   CB ILE A 213      15.977  23.428  12.512  4.00  1.00            
ATOM   1589  CG1 ILE A 213      16.657  24.795  12.315  4.00  1.00            
ATOM   1590  CG2 ILE A 213      15.372  23.251  13.913  4.00  1.00            
ATOM   1591  CD1 ILE A 213      15.710  25.990  12.395  4.00  1.00            
ATOM   1592    C ILE A 213      16.424  21.009  12.682  4.00  1.00            
ATOM   1593    O ILE A 213      15.831  20.319  11.860  4.00  1.00            
ATOM   1594    N VAL A 214      16.638  20.577  13.945  4.00  1.00            
ATOM   1595   CA VAL A 214      16.080  19.316  14.350  4.00  1.00            
ATOM   1596   CB VAL A 214      16.813  18.667  15.488  4.00  1.00            
ATOM   1597  CG1 VAL A 214      16.063  17.391  15.899  4.00  1.00            
ATOM   1598  CG2 VAL A 214      18.266  18.413  15.051  4.00  1.00            
ATOM   1599    C VAL A 214      14.710  19.637  14.820  4.00  1.00            
ATOM   1600    O VAL A 214      14.530  20.224  15.884  4.00  1.00            
ATOM   1601    N ASP A 215      13.697  19.272  14.016  1.00  1.00            
ATOM   1602   CA ASP A 215      12.370  19.599  14.418  1.00  1.00            
ATOM   1603   CB ASP A 215      11.614  20.506  13.430  1.00  1.00            
ATOM   1604   CG ASP A 215      12.103  21.935  13.624  1.00  1.00            
ATOM   1605  OD1 ASP A 215      12.365  22.309  14.799  1.00  1.00            
ATOM   1606  OD2 ASP A 215      12.220  22.670  12.607  1.00  1.00            
ATOM   1607    C ASP A 215      11.578  18.359  14.575  1.00  1.00            
ATOM   1608    O ASP A 215      11.260  17.667  13.608  1.00  1.00            
ATOM   1609    N THR A 216      11.262  18.044  15.837  3.00  1.00            
ATOM   1610   CA THR A 216      10.442  16.923  16.143  3.00  1.00            
ATOM   1611   CB THR A 216      10.393  16.610  17.611  3.00  1.00            
ATOM   1612  OG1 THR A 216       9.745  15.364  17.826  3.00  1.00            
ATOM   1613  CG2 THR A 216       9.636  17.738  18.331  3.00  1.00            
ATOM   1614    C THR A 216       9.059  17.248  15.709  3.00  1.00            
ATOM   1615    O THR A 216       8.289  16.378  15.305  3.00  1.00            
ATOM   1616    N GLY A 217       8.732  18.546  15.766  3.00  1.00            
ATOM   1617   CA GLY A 217       7.409  19.015  15.508  3.00  1.00            
ATOM   1618    C GLY A 217       6.972  18.594  14.136  3.00  1.00            
ATOM   1619    O GLY A 217       5.803  18.273  13.933  3.00  1.00            
ATOM   1620    N THR A 218       7.893  18.580  13.156  1.00  1.00            
ATOM   1621   CA THR A 218       7.507  18.341  11.793  1.00  1.00            
ATOM   1622   CB THR A 218       8.360  19.104  10.845  1.00  1.00            
ATOM   1623  OG1 THR A 218       7.948  18.899   9.500  1.00  1.00            
ATOM   1624  CG2 THR A 218       9.781  18.576  11.062  1.00  1.00            
ATOM   1625    C THR A 218       7.648  16.915  11.381  1.00  1.00            
ATOM   1626    O THR A 218       8.518  16.177  11.839  1.00  1.00            
ATOM   1627    N SER A 219       6.725  16.521  10.482  1.00  1.00            
ATOM   1628   CA SER A 219       6.623  15.216   9.907  1.00  1.00            
ATOM   1629   CB SER A 219       5.251  14.981   9.256  1.00  1.00            
ATOM   1630   OG SER A 219       4.231  15.057  10.240  1.00  1.00            
ATOM   1631    C SER A 219       7.656  14.925   8.865  1.00  1.00            
ATOM   1632    O SER A 219       8.334  13.900   8.930  1.00  1.00            
ATOM   1633    N LEU A 220       7.825  15.826   7.879  1.00  1.00            
ATOM   1634   CA LEU A 220       8.623  15.436   6.751  1.00  1.00            
ATOM   1635   CB LEU A 220       7.867  15.587   5.423  1.00  1.00            
ATOM   1636   CG LEU A 220       6.548  14.795   5.390  1.00  1.00            
ATOM   1637  CD1 LEU A 220       5.825  14.967   4.044  1.00  1.00            
ATOM   1638  CD2 LEU A 220       6.767  13.327   5.786  1.00  1.00            
ATOM   1639    C LEU A 220       9.849  16.285   6.643  1.00  1.00            
ATOM   1640    O LEU A 220       9.907  17.391   7.180  1.00  1.00            
ATOM   1641    N LEU A 221      10.880  15.755   5.947  4.00  1.00            
ATOM   1642   CA LEU A 221      12.080  16.501   5.691  4.00  1.00            
ATOM   1643   CB LEU A 221      13.202  15.672   5.043  4.00  1.00            
ATOM   1644   CG LEU A 221      13.760  14.552   5.937  4.00  1.00            
ATOM   1645  CD1 LEU A 221      14.873  13.771   5.223  4.00  1.00            
ATOM   1646  CD2 LEU A 221      14.202  15.098   7.302  4.00  1.00            
ATOM   1647    C LEU A 221      11.687  17.519   4.686  4.00  1.00            
ATOM   1648    O LEU A 221      11.118  17.183   3.649  4.00  1.00            
ATOM   1649    N THR A 222      11.950  18.806   4.965  4.00  1.00            
ATOM   1650   CA THR A 222      11.583  19.728   3.945  4.00  1.00            
ATOM   1651   CB THR A 222      10.242  20.376   4.147  4.00  1.00            
ATOM   1652  OG1 THR A 222      10.223  21.129   5.349  4.00  1.00            
ATOM   1653  CG2 THR A 222       9.171  19.272   4.197  4.00  1.00            
ATOM   1654    C THR A 222      12.634  20.770   3.820  4.00  1.00            
ATOM   1655    O THR A 222      13.346  21.083   4.772  4.00  1.00            
ATOM   1656    N GLY A 223      12.752  21.328   2.607  4.00  1.00            
ATOM   1657   CA GLY A 223      13.759  22.309   2.360  4.00  1.00            
ATOM   1658    C GLY A 223      13.268  23.159   1.239  4.00  1.00            
ATOM   1659    O GLY A 223      12.099  23.094   0.856  4.00  1.00            
ATOM   1660    N PRO A 224      14.177  23.940   0.708  1.00  1.00            
ATOM   1661   CA PRO A 224      13.871  24.829  -0.380  1.00  1.00            
ATOM   1662   CD PRO A 224      15.575  23.560   0.717  1.00  1.00            
ATOM   1663   CB PRO A 224      15.217  25.379  -0.845  1.00  1.00            
ATOM   1664   CG PRO A 224      16.181  24.222  -0.535  1.00  1.00            
ATOM   1665    C PRO A 224      13.206  24.043  -1.458  1.00  1.00            
ATOM   1666    O PRO A 224      13.593  22.899  -1.684  1.00  1.00            
ATOM   1667    N THR A 225      12.203  24.641  -2.112  2.00  1.00            
ATOM   1668   CA THR A 225      11.427  23.958  -3.099  2.00  1.00            
ATOM   1669   CB THR A 225      10.315  24.811  -3.638  2.00  1.00            
ATOM   1670  OG1 THR A 225      10.839  25.952  -4.302  2.00  1.00            
ATOM   1671  CG2 THR A 225       9.431  25.251  -2.457  2.00  1.00            
ATOM   1672    C THR A 225      12.305  23.556  -4.248  2.00  1.00            
ATOM   1673    O THR A 225      12.197  22.443  -4.758  2.00  1.00            
ATOM   1674    N SER A 226      13.220  24.448  -4.673  2.00  1.00            
ATOM   1675   CA SER A 226      14.046  24.201  -5.825  2.00  1.00            
ATOM   1676   CB SER A 226      15.058  25.337  -6.060  2.00  1.00            
ATOM   1677   OG SER A 226      14.381  26.575  -6.221  2.00  1.00            
ATOM   1678    C SER A 226      14.856  22.958  -5.616  2.00  1.00            
ATOM   1679    O SER A 226      14.830  22.048  -6.442  2.00  1.00            
ATOM   1680    N ALA A 227      15.583  22.885  -4.486  2.00  1.00            
ATOM   1681   CA ALA A 227      16.450  21.773  -4.211  2.00  1.00            
ATOM   1682   CB ALA A 227      17.180  21.917  -2.863  2.00  1.00            
ATOM   1683    C ALA A 227      15.599  20.540  -4.135  2.00  1.00            
ATOM   1684    O ALA A 227      15.987  19.477  -4.620  2.00  1.00            
ATOM   1685    N ILE A 228      14.395  20.663  -3.545  2.00  1.00            
ATOM   1686   CA ILE A 228      13.520  19.543  -3.335  2.00  1.00            
ATOM   1687   CB ILE A 228      12.227  19.918  -2.668  2.00  1.00            
ATOM   1688  CG1 ILE A 228      12.479  20.433  -1.241  2.00  1.00            
ATOM   1689  CG2 ILE A 228      11.290  18.699  -2.724  2.00  1.00            
ATOM   1690  CD1 ILE A 228      13.118  19.396  -0.319  2.00  1.00            
ATOM   1691    C ILE A 228      13.161  18.929  -4.650  2.00  1.00            
ATOM   1692    O ILE A 228      13.131  17.705  -4.774  2.00  1.00            
ATOM   1693    N ALA A 229      12.897  19.757  -5.676  2.00  1.00            
ATOM   1694   CA ALA A 229      12.475  19.227  -6.940  2.00  1.00            
ATOM   1695   CB ALA A 229      12.291  20.312  -8.013  2.00  1.00            
ATOM   1696    C ALA A 229      13.548  18.299  -7.419  2.00  1.00            
ATOM   1697    O ALA A 229      13.259  17.231  -7.955  2.00  1.00            
ATOM   1698    N ASN A 230      14.824  18.681  -7.223  2.00  1.00            
ATOM   1699   CA ASN A 230      15.898  17.853  -7.688  2.00  1.00            
ATOM   1700   CB ASN A 230      17.293  18.447  -7.405  2.00  1.00            
ATOM   1701   CG ASN A 230      17.568  19.598  -8.366  2.00  1.00            
ATOM   1702  OD1 ASN A 230      16.906  20.635  -8.327  2.00  1.00            
ATOM   1703  ND2 ASN A 230      18.584  19.413  -9.253  2.00  1.00            
ATOM   1704    C ASN A 230      15.848  16.517  -6.999  2.00  1.00            
ATOM   1705    O ASN A 230      15.884  15.478  -7.655  2.00  1.00            
ATOM   1706    N ILE A 231      15.730  16.504  -5.655  2.00  1.00            
ATOM   1707   CA ILE A 231      15.781  15.263  -4.928  2.00  1.00            
ATOM   1708   CB ILE A 231      15.820  15.407  -3.436  2.00  1.00            
ATOM   1709  CG1 ILE A 231      16.218  14.056  -2.811  2.00  1.00            
ATOM   1710  CG2 ILE A 231      14.458  15.937  -2.959  2.00  1.00            
ATOM   1711  CD1 ILE A 231      16.656  14.148  -1.351  2.00  1.00            
ATOM   1712    C ILE A 231      14.607  14.402  -5.268  2.00  1.00            
ATOM   1713    O ILE A 231      14.753  13.190  -5.420  2.00  1.00            
ATOM   1714    N GLN A 232      13.410  15.003  -5.413  2.00  1.00            
ATOM   1715   CA GLN A 232      12.236  14.210  -5.644  2.00  1.00            
ATOM   1716   CB GLN A 232      10.961  15.047  -5.842  2.00  1.00            
ATOM   1717   CG GLN A 232      10.982  15.926  -7.093  2.00  1.00            
ATOM   1718   CD GLN A 232       9.608  16.570  -7.231  2.00  1.00            
ATOM   1719  OE1 GLN A 232       8.900  16.344  -8.210  2.00  1.00            
ATOM   1720  NE2 GLN A 232       9.217  17.396  -6.225  2.00  1.00            
ATOM   1721    C GLN A 232      12.455  13.411  -6.896  2.00  1.00            
ATOM   1722    O GLN A 232      12.151  12.220  -6.931  2.00  1.00            
ATOM   1723    N SER A 233      13.033  14.030  -7.943  2.00  1.00            
ATOM   1724   CA SER A 233      13.231  13.357  -9.198  2.00  1.00            
ATOM   1725   CB SER A 233      13.898  14.255 -10.257  2.00  1.00            
ATOM   1726   OG SER A 233      13.073  15.375 -10.543  2.00  1.00            
ATOM   1727    C SER A 233      14.139  12.185  -9.003  2.00  1.00            
ATOM   1728    O SER A 233      13.886  11.104  -9.532  2.00  1.00            
ATOM   1729    N ASP A 234      15.221  12.359  -8.224  2.00  1.00            
ATOM   1730   CA ASP A 234      16.151  11.281  -8.064  2.00  1.00            
ATOM   1731   CB ASP A 234      17.333  11.657  -7.154  2.00  1.00            
ATOM   1732   CG ASP A 234      18.143  12.714  -7.896  2.00  1.00            
ATOM   1733  OD1 ASP A 234      17.751  13.057  -9.043  2.00  1.00            
ATOM   1734  OD2 ASP A 234      19.161  13.193  -7.329  2.00  1.00            
ATOM   1735    C ASP A 234      15.413  10.143  -7.443  2.00  1.00            
ATOM   1736    O ASP A 234      15.562   9.000  -7.871  2.00  1.00            
ATOM   1737    N ILE A 235      14.574  10.415  -6.424  2.00  1.00            
ATOM   1738   CA ILE A 235      13.863   9.305  -5.868  2.00  1.00            
ATOM   1739   CB ILE A 235      13.731   9.372  -4.371  2.00  1.00            
ATOM   1740  CG1 ILE A 235      13.000   8.126  -3.844  2.00  1.00            
ATOM   1741  CG2 ILE A 235      13.097  10.716  -3.976  2.00  1.00            
ATOM   1742  CD1 ILE A 235      13.104   7.950  -2.330  2.00  1.00            
ATOM   1743    C ILE A 235      12.517   9.267  -6.500  2.00  1.00            
ATOM   1744    O ILE A 235      11.501   9.537  -5.862  2.00  1.00            
ATOM   1745    N GLY A 236      12.501   8.887  -7.793  3.00  1.00            
ATOM   1746   CA GLY A 236      11.286   8.749  -8.534  3.00  1.00            
ATOM   1747    C GLY A 236      10.479   9.981  -8.357  3.00  1.00            
ATOM   1748    O GLY A 236      10.855  11.071  -8.782  3.00  1.00            
ATOM   1749    N ALA A 237       9.320   9.797  -7.705  1.00  1.00            
ATOM   1750   CA ALA A 237       8.412  10.855  -7.411  1.00  1.00            
ATOM   1751   CB ALA A 237       9.057  12.025  -6.646  1.00  1.00            
ATOM   1752    C ALA A 237       7.847  11.375  -8.671  1.00  1.00            
ATOM   1753    O ALA A 237       8.536  11.597  -9.665  1.00  1.00            
ATOM   1754    N SER A 238       6.524  11.553  -8.637  1.00  1.00            
ATOM   1755   CA SER A 238       5.838  12.133  -9.731  1.00  1.00            
ATOM   1756   CB SER A 238       5.506  11.143 -10.863  1.00  1.00            
ATOM   1757   OG SER A 238       4.620  10.137 -10.397  1.00  1.00            
ATOM   1758    C SER A 238       4.567  12.614  -9.151  1.00  1.00            
ATOM   1759    O SER A 238       4.013  11.987  -8.249  1.00  1.00            
ATOM   1760    N GLU A 239       4.061  13.747  -9.655  1.00  1.00            
ATOM   1761   CA GLU A 239       2.880  14.254  -9.047  1.00  1.00            
ATOM   1762   CB GLU A 239       2.817  15.789  -9.068  1.00  1.00            
ATOM   1763   CG GLU A 239       3.918  16.389  -8.187  1.00  1.00            
ATOM   1764   CD GLU A 239       3.917  17.902  -8.332  1.00  1.00            
ATOM   1765  OE1 GLU A 239       3.092  18.424  -9.127  1.00  1.00            
ATOM   1766  OE2 GLU A 239       4.751  18.556  -7.648  1.00  1.00            
ATOM   1767    C GLU A 239       1.709  13.666  -9.747  1.00  1.00            
ATOM   1768    O GLU A 239       1.639  13.659 -10.974  1.00  1.00            
ATOM   1769    N ASN A 240       0.767  13.107  -8.963  1.00  1.00            
ATOM   1770   CA ASN A 240      -0.403  12.549  -9.564  1.00  1.00            
ATOM   1771   CB ASN A 240      -1.078  11.416  -8.761  1.00  1.00            
ATOM   1772   CG ASN A 240      -1.564  11.962  -7.432  1.00  1.00            
ATOM   1773  OD1 ASN A 240      -1.171  13.049  -7.017  1.00  1.00            
ATOM   1774  ND2 ASN A 240      -2.437  11.185  -6.734  1.00  1.00            
ATOM   1775    C ASN A 240      -1.373  13.676  -9.743  1.00  1.00            
ATOM   1776    O ASN A 240      -1.195  14.753  -9.177  1.00  1.00            
ATOM   1777    N SER A 241      -2.431  13.453 -10.550  3.00  1.00            
ATOM   1778   CA SER A 241      -3.381  14.493 -10.827  3.00  1.00            
ATOM   1779   CB SER A 241      -4.535  14.035 -11.739  3.00  1.00            
ATOM   1780   OG SER A 241      -5.313  13.044 -11.083  3.00  1.00            
ATOM   1781    C SER A 241      -3.978  14.915  -9.523  3.00  1.00            
ATOM   1782    O SER A 241      -4.360  16.070  -9.343  3.00  1.00            
ATOM   1783    N ASP A 242      -4.044  13.978  -8.563  3.00  1.00            
ATOM   1784   CA ASP A 242      -4.622  14.258  -7.285  3.00  1.00            
ATOM   1785   CB ASP A 242      -4.604  13.026  -6.359  3.00  1.00            
ATOM   1786   CG ASP A 242      -5.582  13.245  -5.213  3.00  1.00            
ATOM   1787  OD1 ASP A 242      -6.146  14.366  -5.110  3.00  1.00            
ATOM   1788  OD2 ASP A 242      -5.784  12.280  -4.428  3.00  1.00            
ATOM   1789    C ASP A 242      -3.801  15.341  -6.645  3.00  1.00            
ATOM   1790    O ASP A 242      -4.341  16.226  -5.983  3.00  1.00            
ATOM   1791    N GLY A 243      -2.466  15.316  -6.848  1.00  1.00            
ATOM   1792   CA GLY A 243      -1.620  16.345  -6.306  1.00  1.00            
ATOM   1793    C GLY A 243      -0.655  15.790  -5.303  1.00  1.00            
ATOM   1794    O GLY A 243       0.370  16.414  -5.034  1.00  1.00            
ATOM   1795    N GLU A 244      -0.932  14.615  -4.711  1.00  1.00            
ATOM   1796   CA GLU A 244       0.022  14.123  -3.757  1.00  1.00            
ATOM   1797   CB GLU A 244      -0.583  13.168  -2.710  1.00  1.00            
ATOM   1798   CG GLU A 244       0.385  12.828  -1.575  1.00  1.00            
ATOM   1799   CD GLU A 244      -0.419  12.219  -0.437  1.00  1.00            
ATOM   1800  OE1 GLU A 244      -1.675  12.281  -0.498  1.00  1.00            
ATOM   1801  OE2 GLU A 244       0.216  11.690   0.515  1.00  1.00            
ATOM   1802    C GLU A 244       1.122  13.418  -4.493  1.00  1.00            
ATOM   1803    O GLU A 244       0.907  12.880  -5.578  1.00  1.00            
ATOM   1804    N MET A 245       2.350  13.418  -3.928  1.00  1.00            
ATOM   1805   CA MET A 245       3.439  12.763  -4.594  1.00  1.00            
ATOM   1806   CB MET A 245       4.835  13.195  -4.108  1.00  1.00            
ATOM   1807   CG MET A 245       5.150  14.662  -4.421  1.00  1.00            
ATOM   1808   SD MET A 245       6.866  15.166  -4.091  1.00  1.00            
ATOM   1809   CE MET A 245       7.565  14.323  -5.542  1.00  1.00            
ATOM   1810    C MET A 245       3.295  11.293  -4.374  1.00  1.00            
ATOM   1811    O MET A 245       3.024  10.842  -3.262  1.00  1.00            
ATOM   1812    N VAL A 246       3.453  10.504  -5.456  4.00  1.00            
ATOM   1813   CA VAL A 246       3.334   9.082  -5.325  4.00  1.00            
ATOM   1814   CB VAL A 246       2.110   8.511  -5.980  4.00  1.00            
ATOM   1815  CG1 VAL A 246       2.197   8.760  -7.496  4.00  1.00            
ATOM   1816  CG2 VAL A 246       2.011   7.024  -5.605  4.00  1.00            
ATOM   1817    C VAL A 246       4.519   8.460  -5.987  4.00  1.00            
ATOM   1818    O VAL A 246       4.988   8.936  -7.019  4.00  1.00            
ATOM   1819    N ILE A 247       5.042   7.373  -5.387  4.00  1.00            
ATOM   1820   CA ILE A 247       6.182   6.696  -5.932  4.00  1.00            
ATOM   1821   CB ILE A 247       7.433   6.982  -5.156  4.00  1.00            
ATOM   1822  CG1 ILE A 247       8.677   6.485  -5.905  4.00  1.00            
ATOM   1823  CG2 ILE A 247       7.259   6.383  -3.751  4.00  1.00            
ATOM   1824  CD1 ILE A 247       9.982   7.044  -5.342  4.00  1.00            
ATOM   1825    C ILE A 247       5.914   5.231  -5.838  4.00  1.00            
ATOM   1826    O ILE A 247       5.223   4.776  -4.927  4.00  1.00            
ATOM   1827    N SER A 248       6.448   4.450  -6.797  1.00  1.00            
ATOM   1828   CA SER A 248       6.234   3.034  -6.758  1.00  1.00            
ATOM   1829   CB SER A 248       6.782   2.294  -7.990  1.00  1.00            
ATOM   1830   OG SER A 248       6.589   0.895  -7.842  1.00  1.00            
ATOM   1831    C SER A 248       6.968   2.510  -5.565  1.00  1.00            
ATOM   1832    O SER A 248       8.027   3.012  -5.191  1.00  1.00            
ATOM   1833    N CYS A 249       6.377   1.490  -4.921  3.00  1.00            
ATOM   1834   CA CYS A 249       6.922   0.832  -3.769  3.00  1.00            
ATOM   1835   CB CYS A 249       5.912  -0.126  -3.109  3.00  1.00            
ATOM   1836   SG CYS A 249       6.589  -0.970  -1.647  3.00  1.00            
ATOM   1837    C CYS A 249       8.105   0.033  -4.180  3.00  1.00            
ATOM   1838    O CYS A 249       9.024  -0.187  -3.394  3.00  1.00            
ATOM   1839    N SER A 250       8.118  -0.408  -5.450  2.00  1.00            
ATOM   1840   CA SER A 250       9.164  -1.250  -5.947  2.00  1.00            
ATOM   1841   CB SER A 250       9.035  -1.494  -7.462  2.00  1.00            
ATOM   1842   OG SER A 250      10.087  -2.330  -7.920  2.00  1.00            
ATOM   1843    C SER A 250      10.466  -0.545  -5.702  2.00  1.00            
ATOM   1844    O SER A 250      11.517  -1.175  -5.595  2.00  1.00            
ATOM   1845    N SER A 251      10.415   0.797  -5.590  2.00  1.00            
ATOM   1846   CA SER A 251      11.561   1.634  -5.375  2.00  1.00            
ATOM   1847   CB SER A 251      11.199   3.128  -5.433  2.00  1.00            
ATOM   1848   OG SER A 251      10.687   3.452  -6.718  2.00  1.00            
ATOM   1849    C SER A 251      12.176   1.366  -4.036  2.00  1.00            
ATOM   1850    O SER A 251      13.374   1.563  -3.849  2.00  1.00            
ATOM   1851    N ILE A 252      11.382   0.909  -3.056  2.00  1.00            
ATOM   1852   CA ILE A 252      11.939   0.630  -1.764  2.00  1.00            
ATOM   1853   CB ILE A 252      10.904   0.140  -0.782  2.00  1.00            
ATOM   1854  CG1 ILE A 252      11.428   0.192   0.665  2.00  1.00            
ATOM   1855  CG2 ILE A 252      10.422  -1.249  -1.230  2.00  1.00            
ATOM   1856  CD1 ILE A 252      12.623  -0.717   0.942  2.00  1.00            
ATOM   1857    C ILE A 252      12.955  -0.430  -2.006  2.00  1.00            
ATOM   1858    O ILE A 252      14.023  -0.447  -1.396  2.00  1.00            
ATOM   1859    N ASP A 253      12.650  -1.325  -2.959  2.00  1.00            
ATOM   1860   CA ASP A 253      13.497  -2.440  -3.221  2.00  1.00            
ATOM   1861   CB ASP A 253      13.025  -3.261  -4.431  2.00  1.00            
ATOM   1862   CG ASP A 253      13.801  -4.570  -4.456  2.00  1.00            
ATOM   1863  OD1 ASP A 253      14.483  -4.875  -3.442  2.00  1.00            
ATOM   1864  OD2 ASP A 253      13.721  -5.283  -5.492  2.00  1.00            
ATOM   1865    C ASP A 253      14.882  -1.944  -3.530  2.00  1.00            
ATOM   1866    O ASP A 253      15.847  -2.405  -2.923  2.00  1.00            
ATOM   1867    N SER A 254      15.031  -0.980  -4.463  2.00  1.00            
ATOM   1868   CA SER A 254      16.352  -0.483  -4.752  2.00  1.00            
ATOM   1869   CB SER A 254      16.886  -0.899  -6.133  2.00  1.00            
ATOM   1870   OG SER A 254      16.103  -0.305  -7.158  2.00  1.00            
ATOM   1871    C SER A 254      16.279   1.014  -4.750  2.00  1.00            
ATOM   1872    O SER A 254      15.394   1.593  -5.376  2.00  1.00            
ATOM   1873    N LEU A 255      17.222   1.699  -4.067  1.00  1.00            
ATOM   1874   CA LEU A 255      17.069   3.125  -4.020  1.00  1.00            
ATOM   1875   CB LEU A 255      16.828   3.689  -2.603  1.00  1.00            
ATOM   1876   CG LEU A 255      16.546   5.205  -2.605  1.00  1.00            
ATOM   1877  CD1 LEU A 255      15.253   5.523  -3.372  1.00  1.00            
ATOM   1878  CD2 LEU A 255      16.553   5.797  -1.186  1.00  1.00            
ATOM   1879    C LEU A 255      18.238   3.819  -4.656  1.00  1.00            
ATOM   1880    O LEU A 255      18.080   4.193  -5.817  1.00  1.00            
ATOM   1881    N PRO A 256      19.403   4.066  -4.081  1.00  1.00            
ATOM   1882   CA PRO A 256      19.797   3.755  -2.720  1.00  1.00            
ATOM   1883   CD PRO A 256      20.560   4.060  -4.963  1.00  1.00            
ATOM   1884   CB PRO A 256      21.263   3.330  -2.785  1.00  1.00            
ATOM   1885   CG PRO A 256      21.789   4.021  -4.047  1.00  1.00            
ATOM   1886    C PRO A 256      19.630   4.874  -1.741  1.00  1.00            
ATOM   1887    O PRO A 256      19.134   5.943  -2.092  1.00  1.00            
ATOM   1888    N ASP A 257      20.152   4.636  -0.519  1.00  1.00            
ATOM   1889   CA ASP A 257      20.081   5.492   0.630  1.00  1.00            
ATOM   1890   CB ASP A 257      21.014   5.059   1.775  1.00  1.00            
ATOM   1891   CG ASP A 257      20.611   3.688   2.287  1.00  1.00            
ATOM   1892  OD1 ASP A 257      19.663   3.089   1.714  1.00  1.00            
ATOM   1893  OD2 ASP A 257      21.254   3.218   3.264  1.00  1.00            
ATOM   1894    C ASP A 257      20.530   6.870   0.279  1.00  1.00            
ATOM   1895    O ASP A 257      21.299   7.081  -0.656  1.00  1.00            
ATOM   1896    N ILE A 258      20.008   7.851   1.045  4.00  1.00            
ATOM   1897   CA ILE A 258      20.410   9.218   0.912  4.00  1.00            
ATOM   1898   CB ILE A 258      19.288  10.210   0.995  4.00  1.00            
ATOM   1899  CG1 ILE A 258      18.310  10.028  -0.177  4.00  1.00            
ATOM   1900  CG2 ILE A 258      19.918  11.611   1.067  4.00  1.00            
ATOM   1901  CD1 ILE A 258      17.520   8.722  -0.124  4.00  1.00            
ATOM   1902    C ILE A 258      21.296   9.471   2.096  4.00  1.00            
ATOM   1903    O ILE A 258      20.897   9.261   3.240  4.00  1.00            
ATOM   1904    N VAL A 259      22.540   9.916   1.833  4.00  1.00            
ATOM   1905   CA VAL A 259      23.550  10.009   2.851  4.00  1.00            
ATOM   1906   CB VAL A 259      24.895  10.351   2.277  4.00  1.00            
ATOM   1907  CG1 VAL A 259      25.901  10.476   3.433  4.00  1.00            
ATOM   1908  CG2 VAL A 259      25.273   9.281   1.237  4.00  1.00            
ATOM   1909    C VAL A 259      23.286  10.987   3.975  4.00  1.00            
ATOM   1910    O VAL A 259      23.134  10.556   5.116  4.00  1.00            
ATOM   1911    N PHE A 260      23.154  12.308   3.693  4.00  1.00            
ATOM   1912   CA PHE A 260      23.092  13.317   4.736  4.00  1.00            
ATOM   1913   CB PHE A 260      21.988  13.050   5.775  4.00  1.00            
ATOM   1914   CG PHE A 260      21.923  14.223   6.694  4.00  1.00            
ATOM   1915  CD1 PHE A 260      22.741  14.306   7.797  4.00  1.00            
ATOM   1916  CD2 PHE A 260      21.043  15.248   6.438  4.00  1.00            
ATOM   1917  CE1 PHE A 260      22.673  15.395   8.635  4.00  1.00            
ATOM   1918  CE2 PHE A 260      20.970  16.338   7.273  4.00  1.00            
ATOM   1919   CZ PHE A 260      21.786  16.412   8.376  4.00  1.00            
ATOM   1920    C PHE A 260      24.417  13.258   5.455  4.00  1.00            
ATOM   1921    O PHE A 260      24.772  12.240   6.045  4.00  1.00            
ATOM   1922    N THR A 261      25.206  14.354   5.431  4.00  1.00            
ATOM   1923   CA THR A 261      26.478  14.313   6.106  4.00  1.00            
ATOM   1924   CB THR A 261      27.645  14.582   5.206  4.00  1.00            
ATOM   1925  OG1 THR A 261      27.686  13.617   4.164  4.00  1.00            
ATOM   1926  CG2 THR A 261      28.937  14.515   6.039  4.00  1.00            
ATOM   1927    C THR A 261      26.461  15.360   7.151  4.00  1.00            
ATOM   1928    O THR A 261      26.168  16.524   6.880  4.00  1.00            
ATOM   1929    N ILE A 262      26.761  14.954   8.394  4.00  1.00            
ATOM   1930   CA ILE A 262      26.759  15.929   9.429  4.00  1.00            
ATOM   1931   CB ILE A 262      25.701  15.688  10.469  4.00  1.00            
ATOM   1932  CG1 ILE A 262      25.696  16.831  11.494  4.00  1.00            
ATOM   1933  CG2 ILE A 262      25.903  14.289  11.074  4.00  1.00            
ATOM   1934  CD1 ILE A 262      24.480  16.815  12.421  4.00  1.00            
ATOM   1935    C ILE A 262      28.083  15.917  10.107  4.00  1.00            
ATOM   1936    O ILE A 262      28.535  14.891  10.612  4.00  1.00            
ATOM   1937    N ASP A 263      28.747  17.085  10.106  3.00  1.00            
ATOM   1938   CA ASP A 263      29.991  17.242  10.791  3.00  1.00            
ATOM   1939   CB ASP A 263      29.839  17.123  12.319  3.00  1.00            
ATOM   1940   CG ASP A 263      31.122  17.592  12.994  3.00  1.00            
ATOM   1941  OD1 ASP A 263      32.078  17.967  12.265  3.00  1.00            
ATOM   1942  OD2 ASP A 263      31.157  17.588  14.254  3.00  1.00            
ATOM   1943    C ASP A 263      30.939  16.179  10.328  3.00  1.00            
ATOM   1944    O ASP A 263      31.799  15.736  11.088  3.00  1.00            
ATOM   1945    N GLY A 264      30.824  15.749   9.057  3.00  1.00            
ATOM   1946   CA GLY A 264      31.759  14.785   8.548  3.00  1.00            
ATOM   1947    C GLY A 264      31.226  13.386   8.692  3.00  1.00            
ATOM   1948    O GLY A 264      31.845  12.449   8.190  3.00  1.00            
ATOM   1949    N VAL A 265      30.071  13.177   9.359  4.00  1.00            
ATOM   1950   CA VAL A 265      29.638  11.812   9.498  4.00  1.00            
ATOM   1951   CB VAL A 265      29.249  11.405  10.890  4.00  1.00            
ATOM   1952  CG1 VAL A 265      27.942  12.117  11.277  4.00  1.00            
ATOM   1953  CG2 VAL A 265      29.168   9.869  10.929  4.00  1.00            
ATOM   1954    C VAL A 265      28.464  11.551   8.593  4.00  1.00            
ATOM   1955    O VAL A 265      27.599  12.409   8.420  4.00  1.00            
ATOM   1956    N GLN A 266      28.421  10.340   7.982  4.00  1.00            
ATOM   1957   CA GLN A 266      27.379   9.951   7.061  4.00  1.00            
ATOM   1958   CB GLN A 266      27.818   8.866   6.060  4.00  1.00            
ATOM   1959   CG GLN A 266      28.198   7.535   6.713  4.00  1.00            
ATOM   1960   CD GLN A 266      28.607   6.569   5.610  4.00  1.00            
ATOM   1961  OE1 GLN A 266      28.434   6.847   4.423  4.00  1.00            
ATOM   1962  NE2 GLN A 266      29.163   5.394   6.010  4.00  1.00            
ATOM   1963    C GLN A 266      26.195   9.421   7.834  4.00  1.00            
ATOM   1964    O GLN A 266      26.382   8.699   8.813  4.00  1.00            
ATOM   1965    N TYR A 267      24.937   9.767   7.445  4.00  1.00            
ATOM   1966   CA TYR A 267      23.895   9.344   8.348  4.00  1.00            
ATOM   1967   CB TYR A 267      22.531  10.018   8.177  4.00  1.00            
ATOM   1968   CG TYR A 267      21.940   9.671   9.493  4.00  1.00            
ATOM   1969  CD1 TYR A 267      22.375  10.354  10.607  4.00  1.00            
ATOM   1970  CD2 TYR A 267      21.001   8.678   9.630  4.00  1.00            
ATOM   1971  CE1 TYR A 267      21.880  10.059  11.851  4.00  1.00            
ATOM   1972  CE2 TYR A 267      20.501   8.377  10.875  4.00  1.00            
ATOM   1973   CZ TYR A 267      20.942   9.065  11.980  4.00  1.00            
ATOM   1974   OH TYR A 267      20.434   8.753  13.254  4.00  1.00            
ATOM   1975    C TYR A 267      23.665   7.845   8.393  4.00  1.00            
ATOM   1976    O TYR A 267      24.012   7.293   9.435  4.00  1.00            
ATOM   1977    N PRO A 268      23.150   7.062   7.443  4.00  1.00            
ATOM   1978   CA PRO A 268      22.370   7.459   6.281  4.00  1.00            
ATOM   1979   CD PRO A 268      23.850   5.812   7.190  4.00  1.00            
ATOM   1980   CB PRO A 268      22.831   6.559   5.137  4.00  1.00            
ATOM   1981   CG PRO A 268      23.308   5.289   5.851  4.00  1.00            
ATOM   1982    C PRO A 268      20.901   7.257   6.549  4.00  1.00            
ATOM   1983    O PRO A 268      20.559   6.740   7.611  4.00  1.00            
ATOM   1984    N LEU A 269      20.022   7.655   5.596  4.00  1.00            
ATOM   1985   CA LEU A 269      18.603   7.387   5.658  4.00  1.00            
ATOM   1986   CB LEU A 269      17.724   8.625   5.412  4.00  1.00            
ATOM   1987   CG LEU A 269      17.891   9.717   6.483  4.00  1.00            
ATOM   1988  CD1 LEU A 269      17.432   9.214   7.861  4.00  1.00            
ATOM   1989  CD2 LEU A 269      19.319  10.286   6.486  4.00  1.00            
ATOM   1990    C LEU A 269      18.333   6.421   4.535  4.00  1.00            
ATOM   1991    O LEU A 269      18.823   6.611   3.422  4.00  1.00            
ATOM   1992    N SER A 270      17.569   5.338   4.804  1.00  1.00            
ATOM   1993   CA SER A 270      17.256   4.350   3.797  1.00  1.00            
ATOM   1994   CB SER A 270      16.908   2.970   4.381  1.00  1.00            
ATOM   1995   OG SER A 270      18.011   2.453   5.110  1.00  1.00            
ATOM   1996    C SER A 270      16.057   4.822   3.067  1.00  1.00            
ATOM   1997    O SER A 270      15.396   5.790   3.440  1.00  1.00            
ATOM   1998    N PRO A 271      15.812   4.159   1.981  2.00  1.00            
ATOM   1999   CA PRO A 271      14.657   4.418   1.193  2.00  1.00            
ATOM   2000   CD PRO A 271      16.799   3.347   1.296  2.00  1.00            
ATOM   2001   CB PRO A 271      14.822   3.578  -0.079  2.00  1.00            
ATOM   2002   CG PRO A 271      15.969   2.597   0.242  2.00  1.00            
ATOM   2003    C PRO A 271      13.512   4.017   2.056  2.00  1.00            
ATOM   2004    O PRO A 271      12.425   4.564   1.893  2.00  1.00            
ATOM   2005    N SER A 272      13.748   3.065   2.983  2.00  1.00            
ATOM   2006   CA SER A 272      12.718   2.586   3.856  2.00  1.00            
ATOM   2007   CB SER A 272      13.211   1.497   4.822  2.00  1.00            
ATOM   2008   OG SER A 272      14.212   2.022   5.682  2.00  1.00            
ATOM   2009    C SER A 272      12.238   3.740   4.664  2.00  1.00            
ATOM   2010    O SER A 272      11.041   4.017   4.725  2.00  1.00            
ATOM   2011    N ALA A 273      13.183   4.449   5.304  2.00  1.00            
ATOM   2012   CA ALA A 273      12.832   5.573   6.111  2.00  1.00            
ATOM   2013   CB ALA A 273      14.032   6.160   6.873  2.00  1.00            
ATOM   2014    C ALA A 273      12.270   6.663   5.248  2.00  1.00            
ATOM   2015    O ALA A 273      11.255   7.269   5.588  2.00  1.00            
ATOM   2016    N TYR A 274      12.908   6.930   4.090  2.00  1.00            
ATOM   2017   CA TYR A 274      12.458   8.001   3.244  2.00  1.00            
ATOM   2018   CB TYR A 274      13.640   8.852   2.738  2.00  1.00            
ATOM   2019   CG TYR A 274      13.189   9.759   1.651  2.00  1.00            
ATOM   2020  CD1 TYR A 274      12.147  10.635   1.844  2.00  1.00            
ATOM   2021  CD2 TYR A 274      13.853   9.759   0.446  2.00  1.00            
ATOM   2022  CE1 TYR A 274      11.750  11.475   0.832  2.00  1.00            
ATOM   2023  CE2 TYR A 274      13.462  10.599  -0.568  2.00  1.00            
ATOM   2024   CZ TYR A 274      12.406  11.456  -0.376  2.00  1.00            
ATOM   2025   OH TYR A 274      12.001  12.320  -1.416  2.00  1.00            
ATOM   2026    C TYR A 274      11.718   7.400   2.092  2.00  1.00            
ATOM   2027    O TYR A 274      12.252   7.186   1.004  2.00  1.00            
ATOM   2028    N ILE A 275      10.436   7.106   2.361  4.00  1.00            
ATOM   2029   CA ILE A 275       9.432   6.574   1.487  4.00  1.00            
ATOM   2030   CB ILE A 275       9.754   5.220   0.897  4.00  1.00            
ATOM   2031  CG1 ILE A 275       8.804   4.928  -0.272  4.00  1.00            
ATOM   2032  CG2 ILE A 275       9.724   4.134   1.989  4.00  1.00            
ATOM   2033  CD1 ILE A 275       9.051   5.829  -1.477  4.00  1.00            
ATOM   2034    C ILE A 275       8.309   6.428   2.452  4.00  1.00            
ATOM   2035    O ILE A 275       8.499   5.972   3.580  4.00  1.00            
ATOM   2036    N LEU A 276       7.113   6.896   2.102  4.00  1.00            
ATOM   2037   CA LEU A 276       6.111   6.744   3.097  4.00  1.00            
ATOM   2038   CB LEU A 276       5.382   8.053   3.446  4.00  1.00            
ATOM   2039   CG LEU A 276       6.334   9.071   4.107  4.00  1.00            
ATOM   2040  CD1 LEU A 276       5.598  10.338   4.565  4.00  1.00            
ATOM   2041  CD2 LEU A 276       7.149   8.406   5.229  4.00  1.00            
ATOM   2042    C LEU A 276       5.141   5.747   2.584  4.00  1.00            
ATOM   2043    O LEU A 276       4.523   5.928   1.536  4.00  1.00            
ATOM   2044    N GLN A 277       5.006   4.644   3.337  4.00  1.00            
ATOM   2045   CA GLN A 277       4.153   3.575   2.935  4.00  1.00            
ATOM   2046   CB GLN A 277       4.699   2.193   3.336  4.00  1.00            
ATOM   2047   CG GLN A 277       3.704   1.042   3.155  4.00  1.00            
ATOM   2048   CD GLN A 277       3.752   0.543   1.719  4.00  1.00            
ATOM   2049  OE1 GLN A 277       4.824   0.326   1.158  4.00  1.00            
ATOM   2050  NE2 GLN A 277       2.554   0.340   1.107  4.00  1.00            
ATOM   2051    C GLN A 277       2.836   3.725   3.626  4.00  1.00            
ATOM   2052    O GLN A 277       2.769   3.934   4.835  4.00  1.00            
ATOM   2053    N ASP A 278       1.746   3.642   2.840  4.00  1.00            
ATOM   2054   CA ASP A 278       0.405   3.672   3.350  4.00  1.00            
ATOM   2055   CB ASP A 278      -0.451   4.816   2.773  4.00  1.00            
ATOM   2056   CG ASP A 278       0.023   6.132   3.372  4.00  1.00            
ATOM   2057  OD1 ASP A 278       0.115   6.212   4.626  4.00  1.00            
ATOM   2058  OD2 ASP A 278       0.305   7.074   2.582  4.00  1.00            
ATOM   2059    C ASP A 278      -0.209   2.398   2.882  4.00  1.00            
ATOM   2060    O ASP A 278       0.493   1.418   2.643  4.00  1.00            
ATOM   2061    N ASP A 279      -1.547   2.371   2.753  3.00  1.00            
ATOM   2062   CA ASP A 279      -2.166   1.183   2.248  3.00  1.00            
ATOM   2063   CB ASP A 279      -3.678   1.140   2.535  3.00  1.00            
ATOM   2064   CG ASP A 279      -4.153  -0.301   2.425  3.00  1.00            
ATOM   2065  OD1 ASP A 279      -3.580  -1.055   1.595  3.00  1.00            
ATOM   2066  OD2 ASP A 279      -5.090  -0.667   3.184  3.00  1.00            
ATOM   2067    C ASP A 279      -1.955   1.248   0.766  3.00  1.00            
ATOM   2068    O ASP A 279      -2.790   1.770   0.029  3.00  1.00            
ATOM   2069    N ASP A 280      -0.803   0.721   0.302  3.00  1.00            
ATOM   2070   CA ASP A 280      -0.437   0.705  -1.088  3.00  1.00            
ATOM   2071   CB ASP A 280      -1.443  -0.066  -1.962  3.00  1.00            
ATOM   2072   CG ASP A 280      -1.337  -1.546  -1.619  3.00  1.00            
ATOM   2073  OD1 ASP A 280      -0.438  -1.900  -0.811  3.00  1.00            
ATOM   2074  OD2 ASP A 280      -2.151  -2.340  -2.163  3.00  1.00            
ATOM   2075    C ASP A 280      -0.357   2.105  -1.609  3.00  1.00            
ATOM   2076    O ASP A 280      -0.583   2.337  -2.796  3.00  1.00            
ATOM   2077    N SER A 281      -0.033   3.082  -0.742  4.00  1.00            
ATOM   2078   CA SER A 281       0.168   4.425  -1.215  4.00  1.00            
ATOM   2079   CB SER A 281      -0.819   5.444  -0.621  4.00  1.00            
ATOM   2080   OG SER A 281      -2.143   5.138  -1.032  4.00  1.00            
ATOM   2081    C SER A 281       1.524   4.791  -0.723  4.00  1.00            
ATOM   2082    O SER A 281       1.765   4.829   0.483  4.00  1.00            
ATOM   2083    N CYS A 282       2.463   5.054  -1.646  4.00  1.00            
ATOM   2084   CA CYS A 282       3.767   5.420  -1.194  4.00  1.00            
ATOM   2085   CB CYS A 282       4.910   4.566  -1.768  4.00  1.00            
ATOM   2086   SG CYS A 282       4.925   2.874  -1.104  4.00  1.00            
ATOM   2087    C CYS A 282       3.996   6.825  -1.637  4.00  1.00            
ATOM   2088    O CYS A 282       3.755   7.170  -2.793  4.00  1.00            
ATOM   2089    N THR A 283       4.450   7.684  -0.708  4.00  1.00            
ATOM   2090   CA THR A 283       4.714   9.042  -1.067  4.00  1.00            
ATOM   2091   CB THR A 283       3.819  10.035  -0.391  4.00  1.00            
ATOM   2092  OG1 THR A 283       4.039  11.334  -0.922  4.00  1.00            
ATOM   2093  CG2 THR A 283       4.129  10.019   1.115  4.00  1.00            
ATOM   2094    C THR A 283       6.101   9.347  -0.594  4.00  1.00            
ATOM   2095    O THR A 283       6.555   8.769   0.387  4.00  1.00            
ATOM   2096    N SER A 284       6.832  10.257  -1.268  4.00  1.00            
ATOM   2097   CA SER A 284       8.158  10.555  -0.798  4.00  1.00            
ATOM   2098   CB SER A 284       8.994  11.365  -1.802  4.00  1.00            
ATOM   2099   OG SER A 284       9.144  10.635  -3.012  4.00  1.00            
ATOM   2100    C SER A 284       8.001  11.377   0.455  4.00  1.00            
ATOM   2101    O SER A 284       7.022  12.108   0.603  4.00  1.00            
ATOM   2102    N GLY A 285       8.952  11.244   1.408  1.00  1.00            
ATOM   2103   CA GLY A 285       8.934  11.965   2.661  1.00  1.00            
ATOM   2104    C GLY A 285       9.143  13.427   2.416  1.00  1.00            
ATOM   2105    O GLY A 285       8.505  14.269   3.046  1.00  1.00            
ATOM   2106    N PHE A 286      10.043  13.766   1.475  4.00  1.00            
ATOM   2107   CA PHE A 286      10.417  15.135   1.257  4.00  1.00            
ATOM   2108   CB PHE A 286      11.568  15.341   0.252  4.00  1.00            
ATOM   2109   CG PHE A 286      12.878  15.149   0.941  4.00  1.00            
ATOM   2110  CD1 PHE A 286      13.360  13.898   1.240  4.00  1.00            
ATOM   2111  CD2 PHE A 286      13.644  16.244   1.273  4.00  1.00            
ATOM   2112  CE1 PHE A 286      14.571  13.734   1.869  4.00  1.00            
ATOM   2113  CE2 PHE A 286      14.857  16.091   1.902  4.00  1.00            
ATOM   2114   CZ PHE A 286      15.323  14.834   2.204  4.00  1.00            
ATOM   2115    C PHE A 286       9.281  15.979   0.802  4.00  1.00            
ATOM   2116    O PHE A 286       8.345  15.514   0.152  4.00  1.00            
ATOM   2117    N GLU A 287       9.354  17.272   1.185  4.00  1.00            
ATOM   2118   CA GLU A 287       8.368  18.232   0.799  4.00  1.00            
ATOM   2119   CB GLU A 287       7.356  18.585   1.905  4.00  1.00            
ATOM   2120   CG GLU A 287       6.186  19.429   1.389  4.00  1.00            
ATOM   2121   CD GLU A 287       5.231  19.700   2.544  4.00  1.00            
ATOM   2122  OE1 GLU A 287       5.670  19.570   3.717  4.00  1.00            
ATOM   2123  OE2 GLU A 287       4.049  20.040   2.267  4.00  1.00            
ATOM   2124    C GLU A 287       9.052  19.486   0.392  4.00  1.00            
ATOM   2125    O GLU A 287      10.238  19.678   0.651  4.00  1.00            
ATOM   2126    N GLY A 288       8.304  20.378  -0.283  4.00  1.00            
ATOM   2127   CA GLY A 288       8.930  21.583  -0.720  4.00  1.00            
ATOM   2128    C GLY A 288       8.410  22.721   0.099  4.00  1.00            
ATOM   2129    O GLY A 288       7.292  23.189  -0.110  4.00  1.00            
ATOM   2130    N MET A 289       9.226  23.202   1.063  1.00  1.00            
ATOM   2131   CA MET A 289       8.817  24.352   1.815  1.00  1.00            
ATOM   2132   CB MET A 289       8.223  24.053   3.200  1.00  1.00            
ATOM   2133   CG MET A 289       7.652  25.313   3.857  1.00  1.00            
ATOM   2134   SD MET A 289       6.646  25.016   5.340  1.00  1.00            
ATOM   2135   CE MET A 289       8.041  24.472   6.365  1.00  1.00            
ATOM   2136    C MET A 289      10.010  25.219   2.012  1.00  1.00            
ATOM   2137    O MET A 289      11.056  24.763   2.467  1.00  1.00            
ATOM   2138    N ASP A 290       9.876  26.513   1.673  1.00  1.00            
ATOM   2139   CA ASP A 290      10.991  27.388   1.836  1.00  1.00            
ATOM   2140   CB ASP A 290      11.122  28.471   0.757  1.00  1.00            
ATOM   2141   CG ASP A 290       9.945  29.428   0.887  1.00  1.00            
ATOM   2142  OD1 ASP A 290       8.785  29.005   0.630  1.00  1.00            
ATOM   2143  OD2 ASP A 290      10.200  30.605   1.257  1.00  1.00            
ATOM   2144    C ASP A 290      10.801  28.084   3.156  1.00  1.00            
ATOM   2145    O ASP A 290       9.704  28.543   3.471  1.00  1.00            
ATOM   2146    N VAL A 291      11.862  28.150   3.985  1.00  1.00            
ATOM   2147   CA VAL A 291      11.721  28.827   5.248  1.00  1.00            
ATOM   2148   CB VAL A 291      12.156  27.982   6.410  1.00  1.00            
ATOM   2149  CG1 VAL A 291      12.098  28.832   7.689  1.00  1.00            
ATOM   2150  CG2 VAL A 291      11.280  26.718   6.454  1.00  1.00            
ATOM   2151    C VAL A 291      12.630  30.010   5.217  1.00  1.00            
ATOM   2152    O VAL A 291      13.850  29.864   5.158  1.00  1.00            
ATOM   2153    N PRO A 292      12.070  31.189   5.225  4.00  1.00            
ATOM   2154   CA PRO A 292      12.928  32.342   5.203  4.00  1.00            
ATOM   2155   CD PRO A 292      10.827  31.419   4.503  4.00  1.00            
ATOM   2156   CB PRO A 292      12.063  33.499   4.703  4.00  1.00            
ATOM   2157   CG PRO A 292      10.976  32.809   3.862  4.00  1.00            
ATOM   2158    C PRO A 292      13.482  32.567   6.565  4.00  1.00            
ATOM   2159    O PRO A 292      12.733  32.507   7.540  4.00  1.00            
ATOM   2160    N THR A 293      14.796  32.829   6.655  1.00  1.00            
ATOM   2161   CA THR A 293      15.445  33.187   7.876  1.00  1.00            
ATOM   2162   CB THR A 293      15.852  32.023   8.737  1.00  1.00            
ATOM   2163  OG1 THR A 293      16.819  31.222   8.079  1.00  1.00            
ATOM   2164  CG2 THR A 293      14.601  31.184   9.051  1.00  1.00            
ATOM   2165    C THR A 293      16.669  33.894   7.393  1.00  1.00            
ATOM   2166    O THR A 293      17.009  33.803   6.215  1.00  1.00            
ATOM   2167    N SER A 294      17.356  34.635   8.273  1.00  1.00            
ATOM   2168   CA SER A 294      18.458  35.426   7.811  1.00  1.00            
ATOM   2169   CB SER A 294      18.947  36.443   8.856  1.00  1.00            
ATOM   2170   OG SER A 294      20.031  37.194   8.330  1.00  1.00            
ATOM   2171    C SER A 294      19.649  34.628   7.399  1.00  1.00            
ATOM   2172    O SER A 294      20.255  34.930   6.370  1.00  1.00            
ATOM   2173    N SER A 295      20.015  33.593   8.176  1.00  1.00            
ATOM   2174   CA SER A 295      21.208  32.854   7.876  1.00  1.00            
ATOM   2175   CB SER A 295      21.400  31.654   8.818  1.00  1.00            
ATOM   2176   OG SER A 295      20.334  30.732   8.647  1.00  1.00            
ATOM   2177    C SER A 295      21.037  32.316   6.499  1.00  1.00            
ATOM   2178    O SER A 295      21.990  32.251   5.725  1.00  1.00            
ATOM   2179    N GLY A 296      19.798  31.932   6.149  1.00  1.00            
ATOM   2180   CA GLY A 296      19.595  31.469   4.815  1.00  1.00            
ATOM   2181    C GLY A 296      18.425  30.567   4.805  1.00  1.00            
ATOM   2182    O GLY A 296      17.691  30.457   5.783  1.00  1.00            
ATOM   2183    N GLU A 297      18.224  29.882   3.672  4.00  1.00            
ATOM   2184   CA GLU A 297      17.104  29.011   3.618  4.00  1.00            
ATOM   2185   CB GLU A 297      16.951  28.295   2.263  4.00  1.00            
ATOM   2186   CG GLU A 297      16.676  29.241   1.092  4.00  1.00            
ATOM   2187   CD GLU A 297      15.237  29.726   1.190  4.00  1.00            
ATOM   2188  OE1 GLU A 297      14.333  28.864   1.355  4.00  1.00            
ATOM   2189  OE2 GLU A 297      15.023  30.964   1.101  4.00  1.00            
ATOM   2190    C GLU A 297      17.342  27.965   4.661  4.00  1.00            
ATOM   2191    O GLU A 297      18.468  27.507   4.849  4.00  1.00            
ATOM   2192    N LEU A 298      16.273  27.576   5.379  1.00  1.00            
ATOM   2193   CA LEU A 298      16.372  26.611   6.436  1.00  1.00            
ATOM   2194   CB LEU A 298      15.571  27.011   7.685  1.00  1.00            
ATOM   2195   CG LEU A 298      15.479  25.908   8.754  1.00  1.00            
ATOM   2196  CD1 LEU A 298      16.843  25.586   9.388  1.00  1.00            
ATOM   2197  CD2 LEU A 298      14.382  26.241   9.776  1.00  1.00            
ATOM   2198    C LEU A 298      15.789  25.322   5.956  1.00  1.00            
ATOM   2199    O LEU A 298      14.923  25.299   5.082  1.00  1.00            
ATOM   2200    N TRP A 299      16.280  24.201   6.523  4.00  1.00            
ATOM   2201   CA TRP A 299      15.779  22.908   6.160  4.00  1.00            
ATOM   2202   CB TRP A 299      16.894  21.935   5.743  4.00  1.00            
ATOM   2203   CG TRP A 299      16.417  20.703   5.017  4.00  1.00            
ATOM   2204  CD2 TRP A 299      16.838  20.363   3.689  4.00  1.00            
ATOM   2205  CD1 TRP A 299      15.613  19.686   5.439  4.00  1.00            
ATOM   2206  NE1 TRP A 299      15.480  18.751   4.442  4.00  1.00            
ATOM   2207  CE2 TRP A 299      16.238  19.149   3.361  4.00  1.00            
ATOM   2208  CE3 TRP A 299      17.670  21.007   2.816  4.00  1.00            
ATOM   2209  CZ2 TRP A 299      16.458  18.558   2.151  4.00  1.00            
ATOM   2210  CZ3 TRP A 299      17.882  20.413   1.593  4.00  1.00            
ATOM   2211  CH2 TRP A 299      17.287  19.212   1.266  4.00  1.00            
ATOM   2212    C TRP A 299      15.200  22.350   7.421  4.00  1.00            
ATOM   2213    O TRP A 299      15.766  22.504   8.501  4.00  1.00            
ATOM   2214    N ILE A 300      14.034  21.701   7.301  4.00  1.00            
ATOM   2215   CA ILE A 300      13.279  21.256   8.432  4.00  1.00            
ATOM   2216   CB ILE A 300      11.844  21.038   8.077  4.00  1.00            
ATOM   2217  CG1 ILE A 300      11.225  22.370   7.620  4.00  1.00            
ATOM   2218  CG2 ILE A 300      11.145  20.484   9.313  4.00  1.00            
ATOM   2219  CD1 ILE A 300      11.250  23.455   8.698  4.00  1.00            
ATOM   2220    C ILE A 300      13.783  20.085   9.226  4.00  1.00            
ATOM   2221    O ILE A 300      13.739  20.147  10.452  4.00  1.00            
ATOM   2222    N LEU A 301      14.248  18.987   8.596  4.00  1.00            
ATOM   2223   CA LEU A 301      14.747  17.864   9.356  4.00  1.00            
ATOM   2224   CB LEU A 301      16.097  18.201  10.017  4.00  1.00            
ATOM   2225   CG LEU A 301      16.714  17.060  10.839  4.00  1.00            
ATOM   2226  CD1 LEU A 301      17.069  15.868   9.941  4.00  1.00            
ATOM   2227  CD2 LEU A 301      17.912  17.555  11.663  4.00  1.00            
ATOM   2228    C LEU A 301      13.785  17.404  10.430  4.00  1.00            
ATOM   2229    O LEU A 301      14.019  17.639  11.613  4.00  1.00            
ATOM   2230    N GLY A 302      12.676  16.729  10.041  1.00  1.00            
ATOM   2231   CA GLY A 302      11.656  16.316  10.980  1.00  1.00            
ATOM   2232    C GLY A 302      11.716  14.875  11.370  1.00  1.00            
ATOM   2233    O GLY A 302      12.775  14.271  11.533  1.00  1.00            
ATOM   2234    N ASP A 303      10.495  14.323  11.517  2.00  1.00            
ATOM   2235   CA ASP A 303      10.154  13.032  12.041  2.00  1.00            
ATOM   2236   CB ASP A 303       8.627  12.810  11.995  2.00  1.00            
ATOM   2237   CG ASP A 303       8.242  11.543  12.749  2.00  1.00            
ATOM   2238  OD1 ASP A 303       9.037  11.088  13.613  2.00  1.00            
ATOM   2239  OD2 ASP A 303       7.128  11.021  12.472  2.00  1.00            
ATOM   2240    C ASP A 303      10.792  11.927  11.252  2.00  1.00            
ATOM   2241    O ASP A 303      11.266  10.962  11.848  2.00  1.00            
ATOM   2242    N VAL A 304      10.828  12.026   9.904  2.00  1.00            
ATOM   2243   CA VAL A 304      11.392  10.955   9.119  2.00  1.00            
ATOM   2244   CB VAL A 304      11.395  11.268   7.646  2.00  1.00            
ATOM   2245  CG1 VAL A 304      12.110  12.607   7.414  2.00  1.00            
ATOM   2246  CG2 VAL A 304      12.039  10.089   6.899  2.00  1.00            
ATOM   2247    C VAL A 304      12.808  10.758   9.598  2.00  1.00            
ATOM   2248    O VAL A 304      13.215   9.639   9.907  2.00  1.00            
ATOM   2249    N PHE A 305      13.586  11.855   9.697  2.00  1.00            
ATOM   2250   CA PHE A 305      14.958  11.827  10.130  2.00  1.00            
ATOM   2251   CB PHE A 305      15.686  13.153   9.850  2.00  1.00            
ATOM   2252   CG PHE A 305      17.144  12.924  10.051  2.00  1.00            
ATOM   2253  CD1 PHE A 305      17.721  13.085  11.289  2.00  1.00            
ATOM   2254  CD2 PHE A 305      17.935  12.546   8.990  2.00  1.00            
ATOM   2255  CE1 PHE A 305      19.069  12.872  11.464  2.00  1.00            
ATOM   2256  CE2 PHE A 305      19.282  12.333   9.160  2.00  1.00            
ATOM   2257   CZ PHE A 305      19.852  12.498  10.398  2.00  1.00            
ATOM   2258    C PHE A 305      15.072  11.576  11.601  2.00  1.00            
ATOM   2259    O PHE A 305      15.964  10.851  12.038  2.00  1.00            
ATOM   2260    N ILE A 306      14.187  12.184  12.418  2.00  1.00            
ATOM   2261   CA ILE A 306      14.323  12.025  13.839  2.00  1.00            
ATOM   2262   CB ILE A 306      13.314  12.811  14.635  2.00  1.00            
ATOM   2263  CG1 ILE A 306      13.750  12.906  16.105  2.00  1.00            
ATOM   2264  CG2 ILE A 306      11.918  12.201  14.435  2.00  1.00            
ATOM   2265  CD1 ILE A 306      12.979  13.962  16.896  2.00  1.00            
ATOM   2266    C ILE A 306      14.178  10.564  14.106  2.00  1.00            
ATOM   2267    O ILE A 306      14.921   9.984  14.893  2.00  1.00            
ATOM   2268    N ARG A 307      13.219   9.916  13.425  3.00  1.00            
ATOM   2269   CA ARG A 307      13.077   8.496  13.535  3.00  1.00            
ATOM   2270   CB ARG A 307      11.887   8.006  12.687  3.00  1.00            
ATOM   2271   CG ARG A 307      11.702   6.494  12.570  3.00  1.00            
ATOM   2272   CD ARG A 307      10.309   6.127  12.045  3.00  1.00            
ATOM   2273   NE ARG A 307       9.993   7.027  10.896  3.00  1.00            
ATOM   2274   CZ ARG A 307      10.187   6.614   9.609  3.00  1.00            
ATOM   2275  NH1 ARG A 307      10.636   5.349   9.360  3.00  1.00            
ATOM   2276  NH2 ARG A 307       9.922   7.458   8.572  3.00  1.00            
ATOM   2277    C ARG A 307      14.366   7.952  12.961  3.00  1.00            
ATOM   2278    O ARG A 307      14.922   8.540  12.036  3.00  1.00            
ATOM   2279    N GLN A 308      14.876   6.810  13.476  3.00  1.00            
ATOM   2280   CA GLN A 308      16.136   6.260  13.023  3.00  1.00            
ATOM   2281   CB GLN A 308      16.112   5.885  11.532  3.00  1.00            
ATOM   2282   CG GLN A 308      17.313   5.061  11.068  3.00  1.00            
ATOM   2283   CD GLN A 308      17.007   4.593   9.653  3.00  1.00            
ATOM   2284  OE1 GLN A 308      16.518   5.359   8.825  3.00  1.00            
ATOM   2285  NE2 GLN A 308      17.284   3.292   9.370  3.00  1.00            
ATOM   2286    C GLN A 308      17.234   7.228  13.292  3.00  1.00            
ATOM   2287    O GLN A 308      18.110   7.451  12.457  3.00  1.00            
ATOM   2288    N TYR A 309      17.199   7.825  14.496  4.00  1.00            
ATOM   2289   CA TYR A 309      18.185   8.784  14.886  4.00  1.00            
ATOM   2290   CB TYR A 309      18.033   9.986  13.925  4.00  1.00            
ATOM   2291   CG TYR A 309      18.743  11.248  14.266  4.00  1.00            
ATOM   2292  CD1 TYR A 309      20.109  11.316  14.393  4.00  1.00            
ATOM   2293  CD2 TYR A 309      18.009  12.408  14.370  4.00  1.00            
ATOM   2294  CE1 TYR A 309      20.704  12.522  14.678  4.00  1.00            
ATOM   2295  CE2 TYR A 309      18.604  13.612  14.651  4.00  1.00            
ATOM   2296   CZ TYR A 309      19.962  13.671  14.814  4.00  1.00            
ATOM   2297   OH TYR A 309      20.585  14.903  15.105  4.00  1.00            
ATOM   2298    C TYR A 309      17.831   9.139  16.293  4.00  1.00            
ATOM   2299    O TYR A 309      16.806   9.764  16.563  4.00  1.00            
ATOM   2300    N TYR A 310      18.686   8.744  17.245  4.00  1.00            
ATOM   2301   CA TYR A 310      18.407   9.013  18.618  4.00  1.00            
ATOM   2302   CB TYR A 310      19.117   8.011  19.548  4.00  1.00            
ATOM   2303   CG TYR A 310      18.810   8.309  20.975  4.00  1.00            
ATOM   2304  CD1 TYR A 310      17.626   7.885  21.535  4.00  1.00            
ATOM   2305  CD2 TYR A 310      19.712   8.991  21.759  4.00  1.00            
ATOM   2306  CE1 TYR A 310      17.343   8.145  22.853  4.00  1.00            
ATOM   2307  CE2 TYR A 310      19.433   9.254  23.081  4.00  1.00            
ATOM   2308   CZ TYR A 310      18.246   8.829  23.628  4.00  1.00            
ATOM   2309   OH TYR A 310      17.953   9.094  24.983  4.00  1.00            
ATOM   2310    C TYR A 310      18.970  10.368  18.845  4.00  1.00            
ATOM   2311    O TYR A 310      20.133  10.619  18.535  4.00  1.00            
ATOM   2312    N THR A 311      18.157  11.301  19.371  4.00  1.00            
ATOM   2313   CA THR A 311      18.722  12.604  19.494  4.00  1.00            
ATOM   2314   CB THR A 311      17.961  13.685  18.795  4.00  1.00            
ATOM   2315  OG1 THR A 311      16.760  13.972  19.488  4.00  1.00            
ATOM   2316  CG2 THR A 311      17.622  13.186  17.386  4.00  1.00            
ATOM   2317    C THR A 311      18.741  12.984  20.929  4.00  1.00            
ATOM   2318    O THR A 311      17.800  12.723  21.677  4.00  1.00            
ATOM   2319    N VAL A 312      19.858  13.599  21.349  4.00  1.00            
ATOM   2320   CA VAL A 312      19.952  14.093  22.682  4.00  1.00            
ATOM   2321   CB VAL A 312      21.087  13.491  23.460  4.00  1.00            
ATOM   2322  CG1 VAL A 312      21.174  14.186  24.830  4.00  1.00            
ATOM   2323  CG2 VAL A 312      20.872  11.969  23.540  4.00  1.00            
ATOM   2324    C VAL A 312      20.236  15.548  22.530  4.00  1.00            
ATOM   2325    O VAL A 312      21.162  15.929  21.818  4.00  1.00            
ATOM   2326    N PHE A 313      19.434  16.415  23.173  4.00  1.00            
ATOM   2327   CA PHE A 313      19.753  17.802  23.034  4.00  1.00            
ATOM   2328   CB PHE A 313      18.555  18.727  22.766  4.00  1.00            
ATOM   2329   CG PHE A 313      19.133  20.070  22.476  4.00  1.00            
ATOM   2330  CD1 PHE A 313      19.635  20.351  21.226  4.00  1.00            
ATOM   2331  CD2 PHE A 313      19.175  21.046  23.444  4.00  1.00            
ATOM   2332  CE1 PHE A 313      20.174  21.584  20.944  4.00  1.00            
ATOM   2333  CE2 PHE A 313      19.712  22.282  23.168  4.00  1.00            
ATOM   2334   CZ PHE A 313      20.213  22.553  21.917  4.00  1.00            
ATOM   2335    C PHE A 313      20.357  18.204  24.342  4.00  1.00            
ATOM   2336    O PHE A 313      19.799  17.913  25.398  4.00  1.00            
ATOM   2337    N ASP A 314      21.531  18.869  24.317  4.00  1.00            
ATOM   2338   CA ASP A 314      22.155  19.200  25.567  4.00  1.00            
ATOM   2339   CB ASP A 314      23.567  18.616  25.726  4.00  1.00            
ATOM   2340   CG ASP A 314      23.991  18.835  27.171  4.00  1.00            
ATOM   2341  OD1 ASP A 314      23.152  19.343  27.961  4.00  1.00            
ATOM   2342  OD2 ASP A 314      25.155  18.489  27.507  4.00  1.00            
ATOM   2343    C ASP A 314      22.286  20.683  25.697  4.00  1.00            
ATOM   2344    O ASP A 314      22.876  21.346  24.848  4.00  1.00            
ATOM   2345    N ARG A 315      21.678  21.247  26.757  3.00  1.00            
ATOM   2346   CA ARG A 315      21.806  22.644  27.053  3.00  1.00            
ATOM   2347   CB ARG A 315      20.820  23.117  28.131  3.00  1.00            
ATOM   2348   CG ARG A 315      19.352  22.926  27.740  3.00  1.00            
ATOM   2349   CD ARG A 315      18.975  23.588  26.414  3.00  1.00            
ATOM   2350   NE ARG A 315      17.517  23.360  26.206  3.00  1.00            
ATOM   2351   CZ ARG A 315      16.918  23.725  25.036  3.00  1.00            
ATOM   2352  NH1 ARG A 315      17.663  24.229  24.008  3.00  1.00            
ATOM   2353  NH2 ARG A 315      15.566  23.592  24.897  3.00  1.00            
ATOM   2354    C ARG A 315      23.194  22.901  27.562  3.00  1.00            
ATOM   2355    O ARG A 315      23.794  23.928  27.246  3.00  1.00            
ATOM   2356    N ALA A 316      23.756  21.955  28.351  3.00  1.00            
ATOM   2357   CA ALA A 316      25.010  22.212  29.009  3.00  1.00            
ATOM   2358   CB ALA A 316      25.505  21.008  29.828  3.00  1.00            
ATOM   2359    C ALA A 316      26.048  22.526  27.999  3.00  1.00            
ATOM   2360    O ALA A 316      26.709  23.560  28.074  3.00  1.00            
ATOM   2361    N ASN A 317      26.199  21.649  27.005  3.00  1.00            
ATOM   2362   CA ASN A 317      27.081  21.961  25.933  3.00  1.00            
ATOM   2363   CB ASN A 317      28.050  20.820  25.590  3.00  1.00            
ATOM   2364   CG ASN A 317      28.911  20.563  26.818  3.00  1.00            
ATOM   2365  OD1 ASN A 317      29.266  19.423  27.113  3.00  1.00            
ATOM   2366  ND2 ASN A 317      29.247  21.650  27.562  3.00  1.00            
ATOM   2367    C ASN A 317      26.105  22.051  24.838  3.00  1.00            
ATOM   2368    O ASN A 317      25.385  21.082  24.615  3.00  1.00            
ATOM   2369    N ASN A 318      26.008  23.212  24.164  3.00  1.00            
ATOM   2370   CA ASN A 318      25.036  23.259  23.122  3.00  1.00            
ATOM   2371   CB ASN A 318      24.967  24.605  22.382  3.00  1.00            
ATOM   2372   CG ASN A 318      24.406  25.649  23.334  3.00  1.00            
ATOM   2373  OD1 ASN A 318      23.977  25.332  24.443  3.00  1.00            
ATOM   2374  ND2 ASN A 318      24.404  26.934  22.888  3.00  1.00            
ATOM   2375    C ASN A 318      25.532  22.244  22.142  3.00  1.00            
ATOM   2376    O ASN A 318      26.532  22.457  21.457  3.00  1.00            
ATOM   2377    N LYS A 319      24.843  21.091  22.073  4.00  1.00            
ATOM   2378   CA LYS A 319      25.331  20.023  21.263  4.00  1.00            
ATOM   2379   CB LYS A 319      26.246  19.058  22.040  4.00  1.00            
ATOM   2380   CG LYS A 319      25.528  18.299  23.157  4.00  1.00            
ATOM   2381   CD LYS A 319      26.409  17.266  23.861  4.00  1.00            
ATOM   2382   CE LYS A 319      26.879  16.126  22.958  4.00  1.00            
ATOM   2383   NZ LYS A 319      27.806  15.249  23.707  4.00  1.00            
ATOM   2384    C LYS A 319      24.159  19.236  20.816  4.00  1.00            
ATOM   2385    O LYS A 319      23.113  19.222  21.464  4.00  1.00            
ATOM   2386    N VAL A 320      24.296  18.579  19.656  4.00  1.00            
ATOM   2387   CA VAL A 320      23.231  17.724  19.261  4.00  1.00            
ATOM   2388   CB VAL A 320      22.739  17.894  17.854  4.00  1.00            
ATOM   2389  CG1 VAL A 320      23.694  17.152  16.906  4.00  1.00            
ATOM   2390  CG2 VAL A 320      21.291  17.375  17.784  4.00  1.00            
ATOM   2391    C VAL A 320      23.826  16.367  19.325  4.00  1.00            
ATOM   2392    O VAL A 320      25.025  16.196  19.108  4.00  1.00            
ATOM   2393    N GLY A 321      23.017  15.355  19.660  4.00  1.00            
ATOM   2394   CA GLY A 321      23.614  14.064  19.703  4.00  1.00            
ATOM   2395    C GLY A 321      22.875  13.230  18.733  4.00  1.00            
ATOM   2396    O GLY A 321      21.648  13.142  18.762  4.00  1.00            
ATOM   2397    N LEU A 322      23.630  12.589  17.833  4.00  1.00            
ATOM   2398   CA LEU A 322      23.013  11.730  16.885  4.00  1.00            
ATOM   2399   CB LEU A 322      23.576  11.870  15.455  4.00  1.00            
ATOM   2400   CG LEU A 322      23.534  13.284  14.848  4.00  1.00            
ATOM   2401  CD1 LEU A 322      24.413  14.261  15.642  4.00  1.00            
ATOM   2402  CD2 LEU A 322      23.879  13.250  13.350  4.00  1.00            
ATOM   2403    C LEU A 322      23.460  10.373  17.290  4.00  1.00            
ATOM   2404    O LEU A 322      24.527  10.207  17.879  4.00  1.00            
ATOM   2405    N ALA A 323      22.626   9.361  17.021  4.00  1.00            
ATOM   2406   CA ALA A 323      23.031   8.014  17.284  4.00  1.00            
ATOM   2407   CB ALA A 323      22.946   7.625  18.764  4.00  1.00            
ATOM   2408    C ALA A 323      22.020   7.194  16.550  4.00  1.00            
ATOM   2409    O ALA A 323      20.883   7.632  16.388  4.00  1.00            
ATOM   2410    N PRO A 324      22.369   6.044  16.069  4.00  1.00            
ATOM   2411   CA PRO A 324      21.358   5.287  15.385  4.00  1.00            
ATOM   2412   CD PRO A 324      23.670   5.902  15.436  4.00  1.00            
ATOM   2413   CB PRO A 324      22.105   4.312  14.477  4.00  1.00            
ATOM   2414   CG PRO A 324      23.430   5.038  14.187  4.00  1.00            
ATOM   2415    C PRO A 324      20.514   4.623  16.416  4.00  1.00            
ATOM   2416    O PRO A 324      20.930   4.562  17.571  4.00  1.00            
ATOM   2417    N VAL A 325      19.325   4.136  16.030  4.00  1.00            
ATOM   2418   CA VAL A 325      18.469   3.502  16.985  4.00  1.00            
ATOM   2419   CB VAL A 325      17.058   3.304  16.507  4.00  1.00            
ATOM   2420  CG1 VAL A 325      16.430   4.675  16.210  4.00  1.00            
ATOM   2421  CG2 VAL A 325      17.080   2.347  15.304  4.00  1.00            
ATOM   2422    C VAL A 325      19.013   2.144  17.253  4.00  1.00            
ATOM   2423    O VAL A 325      19.730   1.568  16.436  4.00  1.00            
ATOM   2424    N ALA A 326      18.698   1.612  18.446  1.00  1.00            
ATOM   2425   CA ALA A 326      19.146   0.302  18.797  1.00  1.00            
ATOM   2426   CB ALA A 326      18.979  -0.010  20.296  1.00  1.00            
ATOM   2427    C ALA A 326      18.299  -0.695  18.019  1.00  1.00            
ATOM   2428    O ALA A 326      17.879  -1.713  18.632  1.00  1.00            
ATOM   2429  OXT ALA A 326      18.064  -0.456  16.805  1.00  1.00            
ATOM   2430    N HIS B   1       1.027  14.378   3.512  4.00  0.00            
ATOM   2431   CA HIS B   1      -0.280  13.732   3.746  4.00  0.00            
ATOM   2432  ND1 HIS B   1       0.348  10.433   3.505  4.00  0.00            
ATOM   2433   CG HIS B   1       0.740  11.465   4.330  4.00  0.00            
ATOM   2434   CB HIS B   1      -0.151  12.586   4.767  4.00  0.00            
ATOM   2435  NE2 HIS B   1       2.468  10.043   4.049  4.00  0.00            
ATOM   2436  CD2 HIS B   1       2.039  11.211   4.649  4.00  0.00            
ATOM   2437  CE1 HIS B   1       1.419   9.613   3.370  4.00  0.00            
ATOM   2438    C HIS B   1      -1.252  14.728   4.320  4.00  0.00            
ATOM   2439    O HIS B   1      -0.952  15.914   4.436  4.00  0.00            
ATOM   2440    N PRO B   2      -2.421  14.256   4.662  4.00  0.00            
ATOM   2441   CA PRO B   2      -3.446  15.094   5.234  4.00  0.00            
ATOM   2442   CD PRO B   2      -3.005  13.149   3.917  4.00  0.00            
ATOM   2443   CB PRO B   2      -4.768  14.340   5.060  4.00  0.00            
ATOM   2444   CG PRO B   2      -4.368  12.933   4.585  4.00  0.00            
ATOM   2445    C PRO B   2      -3.261  15.685   6.611  4.00  0.00            
ATOM   2446    O PRO B   2      -3.871  16.721   6.875  4.00  0.00            
ATOM   2447    N HIS B   3      -2.447  15.086   7.506  4.00  0.00            
ATOM   2448   CA HIS B   3      -2.321  15.576   8.861  4.00  0.00            
ATOM   2449  ND1 HIS B   3      -2.686  12.316   9.007  4.00  0.00            
ATOM   2450   CG HIS B   3      -2.597  13.299   9.969  4.00  0.00            
ATOM   2451   CB HIS B   3      -1.749  14.531   9.833  4.00  0.00            
ATOM   2452  NE2 HIS B   3      -3.984  11.671  10.694  4.00  0.00            
ATOM   2453  CD2 HIS B   3      -3.397  12.888  10.992  4.00  0.00            
ATOM   2454  CE1 HIS B   3      -3.529  11.369   9.491  4.00  0.00            
ATOM   2455    C HIS B   3      -1.381  16.733   8.884  4.00  0.00            
ATOM   2456    O HIS B   3      -0.817  17.120   7.863  4.00  0.00            
ATOM   2457    N LEU B   4      -1.206  17.325  10.082  4.00  0.00            
ATOM   2458   CA LEU B   4      -0.384  18.489  10.176  4.00  0.00            
ATOM   2459   CB LEU B   4      -0.984  19.648  10.975  4.00  0.00            
ATOM   2460   CG LEU B   4      -2.136  20.352  10.246  4.00  0.00            
ATOM   2461  CD1 LEU B   4      -3.389  19.468  10.155  4.00  0.00            
ATOM   2462  CD2 LEU B   4      -2.384  21.736  10.855  4.00  0.00            
ATOM   2463    C LEU B   4       0.964  18.233  10.748  4.00  0.00            
ATOM   2464    O LEU B   4       1.192  17.289  11.504  4.00  0.00            
ATOM   2465    N SER B   5       1.898  19.114  10.330  4.00  0.00            
ATOM   2466   CA SER B   5       3.239  19.188  10.821  4.00  0.00            
ATOM   2467   CB SER B   5       4.312  19.213   9.719  4.00  0.00            
ATOM   2468   OG SER B   5       4.280  17.995   8.988  4.00  0.00            
ATOM   2469    C SER B   5       3.275  20.516  11.515  4.00  0.00            
ATOM   2470    O SER B   5       2.698  21.485  11.027  4.00  0.00            
ATOM   2471    N PHE B   6       3.929  20.608  12.688  4.00  0.00            
ATOM   2472   CA PHE B   6       3.891  21.870  13.371  4.00  0.00            
ATOM   2473   CB PHE B   6       3.274  21.787  14.781  4.00  0.00            
ATOM   2474   CG PHE B   6       1.812  21.517  14.645  4.00  0.00            
ATOM   2475  CD1 PHE B   6       1.349  20.244  14.393  4.00  0.00            
ATOM   2476  CD2 PHE B   6       0.900  22.537  14.782  4.00  0.00            
ATOM   2477  CE1 PHE B   6       0.000  20.000  14.272  4.00  0.00            
ATOM   2478  CE2 PHE B   6      -0.448  22.299  14.662  4.00  0.00            
ATOM   2479   CZ PHE B   6      -0.902  21.027  14.404  4.00  0.00            
ATOM   2480    C PHE B   6       5.267  22.379  13.532  4.00  0.00            
ATOM   2481    O PHE B   6       6.210  21.620  13.752  4.00  0.00            
ATOM   2482    N MET B   7       5.414  23.706  13.392  4.00  0.00            
ATOM   2483   CA MET B   7       6.712  24.252  13.587  4.00  0.00            
ATOM   2484   CB MET B   7       7.670  23.962  12.425  4.00  0.00            
ATOM   2485   CG MET B   7       7.140  24.526  11.105  4.00  0.00            
ATOM   2486   SD MET B   7       8.364  24.661   9.771  4.00  0.00            
ATOM   2487   CE MET B   7       8.788  26.392  10.125  4.00  0.00            
ATOM   2488    C MET B   7       6.626  25.735  13.646  4.00  0.00            
ATOM   2489    O MET B   7       5.874  26.359  12.900  4.00  0.00            
ATOM   2490    N ALA B   8       7.397  26.331  14.572  4.00  0.00            
ATOM   2491   CA ALA B   8       7.565  27.748  14.556  4.00  0.00            
ATOM   2492   CB ALA B   8       8.037  28.343  15.896  4.00  0.00            
ATOM   2493    C ALA B   8       8.669  27.905  13.569  4.00  0.00            
ATOM   2494    O ALA B   8       9.318  26.923  13.208  4.00  0.00            
ATOM   2495    N ILE B   9       8.908  29.124  13.072  4.00  0.00            
ATOM   2496   CA ILE B   9       9.940  29.236  12.089  4.00  0.00            
ATOM   2497   CB ILE B   9       9.682  30.369  11.124  4.00  0.00            
ATOM   2498  CG1 ILE B   9      10.638  30.294   9.924  4.00  0.00            
ATOM   2499  CG2 ILE B   9       9.714  31.706  11.885  4.00  0.00            
ATOM   2500  CD1 ILE B   9      10.219  31.201   8.767  4.00  0.00            
ATOM   2501    C ILE B   9      11.296  29.437  12.758  4.00  0.00            
ATOM   2502    O ILE B   9      11.458  30.408  13.544  4.00  0.00            
ATOM   2503  OXT ILE B   9      12.199  28.603  12.482  4.00  0.00            
END
