# Supplementary material for: Integrative modeling of diverse protein-peptide systems using CABS-dock
Source: PLoS Comput Biol. 2023 Jul 5;19(7):e1011275. doi: 10.1371/journal.pcbi.1011275 (PMC10351741; doi:10.1371/journal.pcbi.1011275)
Supplement: S1 File — Files in pdb format containing atomic coordinates of the structures obtained in this study: the highest-scored amyloid models and 10 examples of the docked peptide for each enzyme-substrate complex. (ZIP) [file pcbi.1011275.s006.zip › 2_pepsin_HPHLSFMAI/650.pdb]

CRYST1    0.000    0.000    0.000   0.00   0.00   0.00 P 1           1
ATOM      1    N ILE A   1      15.456  12.907  36.799  1.00  1.00            
ATOM      2   CA ILE A   1      14.889  12.131  35.673  1.00  1.00            
ATOM      3   CB ILE A   1      15.129  10.662  35.870  1.00  1.00            
ATOM      4  CG1 ILE A   1      14.665   9.864  34.640  1.00  1.00            
ATOM      5  CG2 ILE A   1      14.449  10.238  37.182  1.00  1.00            
ATOM      6  CD1 ILE A   1      15.129   8.408  34.645  1.00  1.00            
ATOM      7    C ILE A   1      13.430  12.347  35.563  1.00  1.00            
ATOM      8    O ILE A   1      12.722  12.513  36.555  1.00  1.00            
ATOM      9    N GLY A   2      12.956  12.378  34.312  4.00  1.00            
ATOM     10   CA GLY A   2      11.563  12.512  34.065  4.00  1.00            
ATOM     11    C GLY A   2      11.350  11.765  32.802  4.00  1.00            
ATOM     12    O GLY A   2      12.075  11.952  31.825  4.00  1.00            
ATOM     13    N ASP A   3      10.340  10.886  32.785  4.00  1.00            
ATOM     14   CA ASP A   3      10.147  10.113  31.605  4.00  1.00            
ATOM     15   CB ASP A   3      10.309   8.604  31.875  4.00  1.00            
ATOM     16   CG ASP A   3      10.253   7.821  30.570  4.00  1.00            
ATOM     17  OD1 ASP A   3       9.833   8.398  29.534  4.00  1.00            
ATOM     18  OD2 ASP A   3      10.629   6.618  30.601  4.00  1.00            
ATOM     19    C ASP A   3       8.753  10.352  31.123  4.00  1.00            
ATOM     20    O ASP A   3       7.785  10.061  31.824  4.00  1.00            
ATOM     21    N GLU A   4       8.617  10.912  29.907  4.00  1.00            
ATOM     22   CA GLU A   4       7.302  11.110  29.379  4.00  1.00            
ATOM     23   CB GLU A   4       7.064  12.518  28.803  4.00  1.00            
ATOM     24   CG GLU A   4       7.046  13.622  29.870  4.00  1.00            
ATOM     25   CD GLU A   4       6.801  14.955  29.175  4.00  1.00            
ATOM     26  OE1 GLU A   4       6.489  14.937  27.954  4.00  1.00            
ATOM     27  OE2 GLU A   4       6.923  16.008  29.855  4.00  1.00            
ATOM     28    C GLU A   4       7.129  10.129  28.272  4.00  1.00            
ATOM     29    O GLU A   4       7.875  10.134  27.294  4.00  1.00            
ATOM     30    N PRO A   5       6.178   9.249  28.428  4.00  1.00            
ATOM     31   CA PRO A   5       5.958   8.289  27.384  4.00  1.00            
ATOM     32   CD PRO A   5       5.921   8.681  29.743  4.00  1.00            
ATOM     33   CB PRO A   5       5.145   7.161  28.013  4.00  1.00            
ATOM     34   CG PRO A   5       5.564   7.204  29.491  4.00  1.00            
ATOM     35    C PRO A   5       5.261   9.010  26.291  4.00  1.00            
ATOM     36    O PRO A   5       4.518   9.948  26.581  4.00  1.00            
ATOM     37    N LEU A   6       5.485   8.613  25.028  4.00  1.00            
ATOM     38   CA LEU A   6       4.816   9.360  24.019  4.00  1.00            
ATOM     39   CB LEU A   6       5.746  10.123  23.057  4.00  1.00            
ATOM     40   CG LEU A   6       6.606  11.217  23.718  4.00  1.00            
ATOM     41  CD1 LEU A   6       7.704  10.608  24.600  4.00  1.00            
ATOM     42  CD2 LEU A   6       7.153  12.206  22.675  4.00  1.00            
ATOM     43    C LEU A   6       4.025   8.431  23.172  4.00  1.00            
ATOM     44    O LEU A   6       4.337   7.248  23.052  4.00  1.00            
ATOM     45    N GLU A   7       2.953   8.968  22.565  4.00  1.00            
ATOM     46   CA GLU A   7       2.151   8.178  21.690  4.00  1.00            
ATOM     47   CB GLU A   7       0.639   8.456  21.805  4.00  1.00            
ATOM     48   CG GLU A   7      -0.227   7.592  20.883  4.00  1.00            
ATOM     49   CD GLU A   7      -1.689   7.874  21.209  4.00  1.00            
ATOM     50  OE1 GLU A   7      -2.230   7.206  22.130  4.00  1.00            
ATOM     51  OE2 GLU A   7      -2.282   8.765  20.544  4.00  1.00            
ATOM     52    C GLU A   7       2.575   8.506  20.299  4.00  1.00            
ATOM     53    O GLU A   7       3.117   9.579  20.039  4.00  1.00            
ATOM     54    N ASN A   8       2.369   7.555  19.371  4.00  1.00            
ATOM     55   CA ASN A   8       2.732   7.781  18.006  4.00  1.00            
ATOM     56   CB ASN A   8       3.580   6.640  17.422  4.00  1.00            
ATOM     57   CG ASN A   8       4.833   6.519  18.277  4.00  1.00            
ATOM     58  OD1 ASN A   8       5.339   5.422  18.508  4.00  1.00            
ATOM     59  ND2 ASN A   8       5.341   7.678  18.775  4.00  1.00            
ATOM     60    C ASN A   8       1.441   7.795  17.250  4.00  1.00            
ATOM     61    O ASN A   8       0.574   6.955  17.484  4.00  1.00            
ATOM     62    N TYR A   9       1.264   8.770  16.337  4.00  1.00            
ATOM     63   CA TYR A   9       0.038   8.839  15.592  4.00  1.00            
ATOM     64   CB TYR A   9      -0.607  10.232  15.688  4.00  1.00            
ATOM     65   CG TYR A   9      -1.812  10.283  14.814  4.00  1.00            
ATOM     66  CD1 TYR A   9      -1.694  10.611  13.482  4.00  1.00            
ATOM     67  CD2 TYR A   9      -3.058  10.012  15.327  4.00  1.00            
ATOM     68  CE1 TYR A   9      -2.801  10.664  12.671  4.00  1.00            
ATOM     69  CE2 TYR A   9      -4.170  10.062  14.520  4.00  1.00            
ATOM     70   CZ TYR A   9      -4.043  10.389  13.191  4.00  1.00            
ATOM     71   OH TYR A   9      -5.184  10.443  12.362  4.00  1.00            
ATOM     72    C TYR A   9       0.370   8.595  14.155  4.00  1.00            
ATOM     73    O TYR A   9       0.814   9.499  13.449  4.00  1.00            
ATOM     74    N LEU A  10       0.165   7.349  13.692  3.00  1.00            
ATOM     75   CA LEU A  10       0.382   7.002  12.317  3.00  1.00            
ATOM     76   CB LEU A  10      -0.585   7.700  11.347  3.00  1.00            
ATOM     77   CG LEU A  10      -2.051   7.268  11.540  3.00  1.00            
ATOM     78  CD1 LEU A  10      -2.974   7.941  10.512  3.00  1.00            
ATOM     79  CD2 LEU A  10      -2.189   5.737  11.546  3.00  1.00            
ATOM     80    C LEU A  10       1.783   7.343  11.926  3.00  1.00            
ATOM     81    O LEU A  10       2.073   7.580  10.756  3.00  1.00            
ATOM     82    N ASP A  11       2.696   7.360  12.913  3.00  1.00            
ATOM     83   CA ASP A  11       4.086   7.651  12.717  3.00  1.00            
ATOM     84   CB ASP A  11       4.716   6.825  11.578  3.00  1.00            
ATOM     85   CG ASP A  11       6.200   7.160  11.494  3.00  1.00            
ATOM     86  OD1 ASP A  11       6.547   8.117  10.752  3.00  1.00            
ATOM     87  OD2 ASP A  11       7.006   6.457  12.161  3.00  1.00            
ATOM     88    C ASP A  11       4.229   9.117  12.412  3.00  1.00            
ATOM     89    O ASP A  11       5.336   9.651  12.395  3.00  1.00            
ATOM     90    N THR A  12       3.098   9.814  12.204  3.00  1.00            
ATOM     91   CA THR A  12       3.098  11.209  11.872  3.00  1.00            
ATOM     92   CB THR A  12       1.810  11.642  11.245  3.00  1.00            
ATOM     93  OG1 THR A  12       1.567  10.883  10.069  3.00  1.00            
ATOM     94  CG2 THR A  12       1.916  13.135  10.895  3.00  1.00            
ATOM     95    C THR A  12       3.344  12.119  13.033  3.00  1.00            
ATOM     96    O THR A  12       4.140  13.050  12.935  3.00  1.00            
ATOM     97    N GLU A  13       2.681  11.865  14.176  4.00  1.00            
ATOM     98   CA GLU A  13       2.727  12.829  15.240  4.00  1.00            
ATOM     99   CB GLU A  13       1.342  13.294  15.721  4.00  1.00            
ATOM    100   CG GLU A  13       0.615  14.217  14.743  4.00  1.00            
ATOM    101   CD GLU A  13       1.253  15.594  14.845  4.00  1.00            
ATOM    102  OE1 GLU A  13       2.435  15.732  14.431  4.00  1.00            
ATOM    103  OE2 GLU A  13       0.568  16.529  15.341  4.00  1.00            
ATOM    104    C GLU A  13       3.395  12.237  16.436  4.00  1.00            
ATOM    105    O GLU A  13       3.953  11.141  16.401  4.00  1.00            
ATOM    106    N TYR A  14       3.359  13.024  17.526  4.00  1.00            
ATOM    107   CA TYR A  14       3.880  12.695  18.817  4.00  1.00            
ATOM    108   CB TYR A  14       5.052  13.583  19.272  4.00  1.00            
ATOM    109   CG TYR A  14       6.267  13.178  18.513  4.00  1.00            
ATOM    110  CD1 TYR A  14       6.440  13.537  17.197  4.00  1.00            
ATOM    111  CD2 TYR A  14       7.246  12.439  19.135  4.00  1.00            
ATOM    112  CE1 TYR A  14       7.571  13.155  16.511  4.00  1.00            
ATOM    113  CE2 TYR A  14       8.378  12.055  18.458  4.00  1.00            
ATOM    114   CZ TYR A  14       8.540  12.412  17.142  4.00  1.00            
ATOM    115   OH TYR A  14       9.702  12.020  16.444  4.00  1.00            
ATOM    116    C TYR A  14       2.761  12.949  19.757  4.00  1.00            
ATOM    117    O TYR A  14       1.633  13.205  19.340  4.00  1.00            
ATOM    118    N PHE A  15       3.036  12.839  21.064  4.00  1.00            
ATOM    119   CA PHE A  15       1.958  12.980  21.988  4.00  1.00            
ATOM    120   CB PHE A  15       1.115  11.687  21.979  4.00  1.00            
ATOM    121   CG PHE A  15      -0.229  11.837  22.610  4.00  1.00            
ATOM    122  CD1 PHE A  15      -1.258  12.422  21.909  4.00  1.00            
ATOM    123  CD2 PHE A  15      -0.474  11.358  23.876  4.00  1.00            
ATOM    124  CE1 PHE A  15      -2.508  12.550  22.468  4.00  1.00            
ATOM    125  CE2 PHE A  15      -1.720  11.482  24.442  4.00  1.00            
ATOM    126   CZ PHE A  15      -2.737  12.080  23.738  4.00  1.00            
ATOM    127    C PHE A  15       2.619  13.083  23.319  4.00  1.00            
ATOM    128    O PHE A  15       3.818  13.339  23.416  4.00  1.00            
ATOM    129    N GLY A  16       1.833  12.910  24.390  4.00  1.00            
ATOM    130   CA GLY A  16       2.382  12.948  25.707  4.00  1.00            
ATOM    131    C GLY A  16       1.283  13.482  26.564  4.00  1.00            
ATOM    132    O GLY A  16       0.393  14.173  26.073  4.00  1.00            
ATOM    133    N THR A  17       1.311  13.179  27.876  4.00  1.00            
ATOM    134   CA THR A  17       0.275  13.677  28.733  4.00  1.00            
ATOM    135   CB THR A  17      -0.485  12.596  29.444  4.00  1.00            
ATOM    136  OG1 THR A  17      -1.079  11.713  28.504  4.00  1.00            
ATOM    137  CG2 THR A  17      -1.572  13.252  30.312  4.00  1.00            
ATOM    138    C THR A  17       0.953  14.505  29.786  4.00  1.00            
ATOM    139    O THR A  17       2.049  14.177  30.237  4.00  1.00            
ATOM    140    N ILE A  18       0.314  15.621  30.197  4.00  1.00            
ATOM    141   CA ILE A  18       0.902  16.507  31.163  4.00  1.00            
ATOM    142   CB ILE A  18       1.396  17.770  30.527  4.00  1.00            
ATOM    143  CG1 ILE A  18       2.366  18.525  31.445  4.00  1.00            
ATOM    144  CG2 ILE A  18       0.164  18.596  30.124  4.00  1.00            
ATOM    145  CD1 ILE A  18       3.097  19.653  30.716  4.00  1.00            
ATOM    146    C ILE A  18      -0.188  16.901  32.115  4.00  1.00            
ATOM    147    O ILE A  18      -1.368  16.781  31.792  4.00  1.00            
ATOM    148    N GLY A  19       0.178  17.375  33.326  4.00  1.00            
ATOM    149   CA GLY A  19      -0.832  17.765  34.270  4.00  1.00            
ATOM    150    C GLY A  19      -0.638  19.215  34.602  4.00  1.00            
ATOM    151    O GLY A  19       0.492  19.684  34.730  4.00  1.00            
ATOM    152    N ILE A  20      -1.754  19.965  34.748  4.00  1.00            
ATOM    153   CA ILE A  20      -1.672  21.363  35.077  4.00  1.00            
ATOM    154   CB ILE A  20      -2.167  22.256  33.974  4.00  1.00            
ATOM    155  CG1 ILE A  20      -1.330  22.063  32.697  4.00  1.00            
ATOM    156  CG2 ILE A  20      -2.161  23.701  34.497  4.00  1.00            
ATOM    157  CD1 ILE A  20      -1.535  20.706  32.026  4.00  1.00            
ATOM    158    C ILE A  20      -2.551  21.617  36.268  4.00  1.00            
ATOM    159    O ILE A  20      -3.723  21.245  36.272  4.00  1.00            
ATOM    160    N GLY A  21      -1.990  22.246  37.325  3.00  1.00            
ATOM    161   CA GLY A  21      -2.760  22.652  38.471  3.00  1.00            
ATOM    162    C GLY A  21      -2.963  21.509  39.387  3.00  1.00            
ATOM    163    O GLY A  21      -2.587  20.371  39.107  3.00  1.00            
ATOM    164    N THR A  22      -3.594  21.822  40.530  3.00  1.00            
ATOM    165   CA THR A  22      -3.908  20.831  41.500  3.00  1.00            
ATOM    166   CB THR A  22      -3.545  21.215  42.902  3.00  1.00            
ATOM    167  OG1 THR A  22      -3.702  20.100  43.767  3.00  1.00            
ATOM    168  CG2 THR A  22      -4.450  22.374  43.351  3.00  1.00            
ATOM    169    C THR A  22      -5.396  20.665  41.431  3.00  1.00            
ATOM    170    O THR A  22      -6.103  21.660  41.276  3.00  1.00            
ATOM    171    N PRO A  23      -5.931  19.469  41.501  3.00  1.00            
ATOM    172   CA PRO A  23      -5.163  18.255  41.585  3.00  1.00            
ATOM    173   CD PRO A  23      -7.254  19.312  42.084  3.00  1.00            
ATOM    174   CB PRO A  23      -6.165  17.148  41.905  3.00  1.00            
ATOM    175   CG PRO A  23      -7.287  17.887  42.658  3.00  1.00            
ATOM    176    C PRO A  23      -4.322  17.981  40.384  3.00  1.00            
ATOM    177    O PRO A  23      -3.184  17.539  40.536  3.00  1.00            
ATOM    178    N ALA A  24      -4.878  18.218  39.187  3.00  1.00            
ATOM    179   CA ALA A  24      -4.190  18.015  37.949  3.00  1.00            
ATOM    180   CB ALA A  24      -3.574  16.614  37.802  3.00  1.00            
ATOM    181    C ALA A  24      -5.280  18.130  36.937  3.00  1.00            
ATOM    182    O ALA A  24      -6.431  17.799  37.214  3.00  1.00            
ATOM    183    N GLN A  25      -4.951  18.634  35.741  4.00  1.00            
ATOM    184   CA GLN A  25      -5.912  18.681  34.684  4.00  1.00            
ATOM    185   CB GLN A  25      -6.019  20.052  33.995  4.00  1.00            
ATOM    186   CG GLN A  25      -6.490  21.179  34.916  4.00  1.00            
ATOM    187   CD GLN A  25      -7.932  20.893  35.301  4.00  1.00            
ATOM    188  OE1 GLN A  25      -8.241  19.841  35.858  4.00  1.00            
ATOM    189  NE2 GLN A  25      -8.844  21.852  34.990  4.00  1.00            
ATOM    190    C GLN A  25      -5.275  17.770  33.683  4.00  1.00            
ATOM    191    O GLN A  25      -4.080  17.498  33.782  4.00  1.00            
ATOM    192    N ASP A  26      -6.030  17.240  32.706  4.00  1.00            
ATOM    193   CA ASP A  26      -5.377  16.339  31.800  4.00  1.00            
ATOM    194   CB ASP A  26      -6.151  15.024  31.589  4.00  1.00            
ATOM    195   CG ASP A  26      -6.128  14.246  32.897  4.00  1.00            
ATOM    196  OD1 ASP A  26      -5.360  14.650  33.810  4.00  1.00            
ATOM    197  OD2 ASP A  26      -6.883  13.243  33.004  4.00  1.00            
ATOM    198    C ASP A  26      -5.264  16.996  30.470  4.00  1.00            
ATOM    199    O ASP A  26      -6.256  17.441  29.894  4.00  1.00            
ATOM    200    N PHE A  27      -4.023  17.098  29.958  4.00  1.00            
ATOM    201   CA PHE A  27      -3.847  17.635  28.647  4.00  1.00            
ATOM    202   CB PHE A  27      -3.255  19.056  28.591  4.00  1.00            
ATOM    203   CG PHE A  27      -4.270  20.031  29.081  4.00  1.00            
ATOM    204  CD1 PHE A  27      -5.219  20.536  28.220  4.00  1.00            
ATOM    205  CD2 PHE A  27      -4.276  20.440  30.394  4.00  1.00            
ATOM    206  CE1 PHE A  27      -6.158  21.437  28.662  4.00  1.00            
ATOM    207  CE2 PHE A  27      -5.212  21.342  30.842  4.00  1.00            
ATOM    208   CZ PHE A  27      -6.153  21.844  29.975  4.00  1.00            
ATOM    209    C PHE A  27      -2.884  16.756  27.918  4.00  1.00            
ATOM    210    O PHE A  27      -1.988  16.164  28.521  4.00  1.00            
ATOM    211    N THR A  28      -3.062  16.630  26.588  4.00  1.00            
ATOM    212   CA THR A  28      -2.141  15.875  25.790  4.00  1.00            
ATOM    213   CB THR A  28      -2.821  14.906  24.871  4.00  1.00            
ATOM    214  OG1 THR A  28      -3.605  15.593  23.907  4.00  1.00            
ATOM    215  CG2 THR A  28      -3.723  14.005  25.734  4.00  1.00            
ATOM    216    C THR A  28      -1.428  16.908  24.984  4.00  1.00            
ATOM    217    O THR A  28      -2.038  17.622  24.190  4.00  1.00            
ATOM    218    N VAL A  29      -0.106  17.040  25.191  4.00  1.00            
ATOM    219   CA VAL A  29       0.602  18.064  24.483  4.00  1.00            
ATOM    220   CB VAL A  29       1.306  19.043  25.379  4.00  1.00            
ATOM    221  CG1 VAL A  29       2.079  20.045  24.504  4.00  1.00            
ATOM    222  CG2 VAL A  29       0.263  19.707  26.295  4.00  1.00            
ATOM    223    C VAL A  29       1.631  17.393  23.625  4.00  1.00            
ATOM    224    O VAL A  29       2.093  16.293  23.927  4.00  1.00            
ATOM    225    N ILE A  30       2.000  18.050  22.507  4.00  1.00            
ATOM    226   CA ILE A  30       2.956  17.510  21.584  4.00  1.00            
ATOM    227   CB ILE A  30       2.693  17.913  20.163  4.00  1.00            
ATOM    228  CG1 ILE A  30       1.307  17.429  19.709  4.00  1.00            
ATOM    229  CG2 ILE A  30       3.854  17.390  19.299  4.00  1.00            
ATOM    230  CD1 ILE A  30       1.132  15.915  19.772  4.00  1.00            
ATOM    231    C ILE A  30       4.284  18.097  21.940  4.00  1.00            
ATOM    232    O ILE A  30       4.402  19.292  22.202  4.00  1.00            
ATOM    233    N PHE A  31       5.318  17.239  21.989  4.00  1.00            
ATOM    234   CA PHE A  31       6.657  17.651  22.290  4.00  1.00            
ATOM    235   CB PHE A  31       7.521  16.405  22.577  4.00  1.00            
ATOM    236   CG PHE A  31       8.803  16.754  23.245  4.00  1.00            
ATOM    237  CD1 PHE A  31       8.823  17.055  24.587  4.00  1.00            
ATOM    238  CD2 PHE A  31       9.986  16.739  22.544  4.00  1.00            
ATOM    239  CE1 PHE A  31      10.004  17.364  25.218  4.00  1.00            
ATOM    240  CE2 PHE A  31      11.171  17.046  23.168  4.00  1.00            
ATOM    241   CZ PHE A  31      11.180  17.362  24.506  4.00  1.00            
ATOM    242    C PHE A  31       7.141  18.327  21.051  4.00  1.00            
ATOM    243    O PHE A  31       6.970  17.798  19.954  4.00  1.00            
ATOM    244    N ASP A  32       7.743  19.527  21.169  4.00  1.00            
ATOM    245   CA ASP A  32       8.092  20.156  19.932  4.00  1.00            
ATOM    246   CB ASP A  32       7.035  21.182  19.481  4.00  1.00            
ATOM    247   CG ASP A  32       7.288  21.568  18.029  4.00  1.00            
ATOM    248  OD1 ASP A  32       7.930  20.762  17.304  4.00  1.00            
ATOM    249  OD2 ASP A  32       6.836  22.672  17.626  4.00  1.00            
ATOM    250    C ASP A  32       9.387  20.894  20.044  4.00  1.00            
ATOM    251    O ASP A  32       9.443  21.974  20.630  4.00  1.00            
ATOM    252    N THR A  33      10.479  20.326  19.494  3.00  1.00            
ATOM    253   CA THR A  33      11.650  21.146  19.368  3.00  1.00            
ATOM    254   CB THR A  33      12.851  20.399  18.872  3.00  1.00            
ATOM    255  OG1 THR A  33      12.643  19.956  17.540  3.00  1.00            
ATOM    256  CG2 THR A  33      13.058  19.184  19.789  3.00  1.00            
ATOM    257    C THR A  33      11.168  22.034  18.267  3.00  1.00            
ATOM    258    O THR A  33      10.308  21.620  17.494  3.00  1.00            
ATOM    259    N GLY A  34      11.652  23.275  18.135  3.00  1.00            
ATOM    260   CA GLY A  34      11.055  24.030  17.073  3.00  1.00            
ATOM    261    C GLY A  34      10.340  25.208  17.663  3.00  1.00            
ATOM    262    O GLY A  34      10.273  26.268  17.041  3.00  1.00            
ATOM    263    N SER A  35       9.786  25.067  18.882  1.00  1.00            
ATOM    264   CA SER A  35       9.144  26.197  19.493  1.00  1.00            
ATOM    265   CB SER A  35       7.611  26.190  19.389  1.00  1.00            
ATOM    266   OG SER A  35       7.080  27.345  20.021  1.00  1.00            
ATOM    267    C SER A  35       9.480  26.155  20.930  1.00  1.00            
ATOM    268    O SER A  35       9.807  25.100  21.463  1.00  1.00            
ATOM    269    N SER A  36       9.522  27.330  21.572  1.00  1.00            
ATOM    270   CA SER A  36       9.816  27.348  22.968  1.00  1.00            
ATOM    271   CB SER A  36      10.483  28.661  23.413  1.00  1.00            
ATOM    272   OG SER A  36      11.753  28.805  22.793  1.00  1.00            
ATOM    273    C SER A  36       8.598  27.166  23.871  1.00  1.00            
ATOM    274    O SER A  36       8.631  26.355  24.796  1.00  1.00            
ATOM    275    N ASN A  37       7.484  27.900  23.605  1.00  1.00            
ATOM    276   CA ASN A  37       6.348  28.069  24.506  1.00  1.00            
ATOM    277   CB ASN A  37       5.444  29.246  24.100  1.00  1.00            
ATOM    278   CG ASN A  37       6.279  30.520  24.150  1.00  1.00            
ATOM    279  OD1 ASN A  37       7.224  30.627  24.931  1.00  1.00            
ATOM    280  ND2 ASN A  37       5.929  31.511  23.287  1.00  1.00            
ATOM    281    C ASN A  37       5.470  26.858  24.623  1.00  1.00            
ATOM    282    O ASN A  37       5.509  25.964  23.780  1.00  1.00            
ATOM    283    N LEU A  38       4.658  26.797  25.718  4.00  1.00            
ATOM    284   CA LEU A  38       3.771  25.677  25.895  4.00  1.00            
ATOM    285   CB LEU A  38       4.287  24.638  26.913  4.00  1.00            
ATOM    286   CG LEU A  38       4.381  25.120  28.375  4.00  1.00            
ATOM    287  CD1 LEU A  38       4.907  23.999  29.278  4.00  1.00            
ATOM    288  CD2 LEU A  38       5.162  26.438  28.510  4.00  1.00            
ATOM    289    C LEU A  38       2.400  26.074  26.300  4.00  1.00            
ATOM    290    O LEU A  38       2.223  26.501  27.438  4.00  1.00            
ATOM    291    N TRP A  39       1.390  25.983  25.390  4.00  1.00            
ATOM    292   CA TRP A  39       0.114  26.076  26.027  4.00  1.00            
ATOM    293   CB TRP A  39      -0.253  27.386  26.786  4.00  1.00            
ATOM    294   CG TRP A  39      -1.140  27.097  28.008  4.00  1.00            
ATOM    295  CD2 TRP A  39      -0.741  26.167  29.031  4.00  1.00            
ATOM    296  CD1 TRP A  39      -2.442  27.412  28.287  4.00  1.00            
ATOM    297  NE1 TRP A  39      -2.851  26.792  29.441  4.00  1.00            
ATOM    298  CE2 TRP A  39      -1.821  26.005  29.899  4.00  1.00            
ATOM    299  CE3 TRP A  39       0.416  25.468  29.210  4.00  1.00            
ATOM    300  CZ2 TRP A  39      -1.750  25.151  30.962  4.00  1.00            
ATOM    301  CZ3 TRP A  39       0.497  24.636  30.304  4.00  1.00            
ATOM    302  CH2 TRP A  39      -0.565  24.480  31.166  4.00  1.00            
ATOM    303    C TRP A  39      -1.030  25.460  25.317  4.00  1.00            
ATOM    304    O TRP A  39      -0.957  25.017  24.171  4.00  1.00            
ATOM    305    N VAL A  40      -2.127  25.416  26.089  4.00  1.00            
ATOM    306   CA VAL A  40      -3.329  24.731  25.870  4.00  1.00            
ATOM    307   CB VAL A  40      -3.608  23.711  26.941  4.00  1.00            
ATOM    308  CG1 VAL A  40      -2.481  22.665  26.942  4.00  1.00            
ATOM    309  CG2 VAL A  40      -3.787  24.440  28.283  4.00  1.00            
ATOM    310    C VAL A  40      -4.512  25.627  25.813  4.00  1.00            
ATOM    311    O VAL A  40      -4.480  26.836  26.034  4.00  1.00            
ATOM    312    N PRO A  41      -5.565  24.939  25.457  1.00  1.00            
ATOM    313   CA PRO A  41      -6.851  25.555  25.330  1.00  1.00            
ATOM    314   CD PRO A  41      -5.413  23.829  24.528  1.00  1.00            
ATOM    315   CB PRO A  41      -7.724  24.558  24.571  1.00  1.00            
ATOM    316   CG PRO A  41      -6.714  23.782  23.711  1.00  1.00            
ATOM    317    C PRO A  41      -7.420  25.968  26.641  1.00  1.00            
ATOM    318    O PRO A  41      -6.985  25.450  27.671  1.00  1.00            
ATOM    319    N SER A  42      -8.378  26.916  26.630  4.00  1.00            
ATOM    320   CA SER A  42      -8.904  27.365  27.880  4.00  1.00            
ATOM    321   CB SER A  42      -8.267  28.672  28.381  4.00  1.00            
ATOM    322   OG SER A  42      -8.629  29.746  27.526  4.00  1.00            
ATOM    323    C SER A  42     -10.359  27.623  27.767  4.00  1.00            
ATOM    324    O SER A  42     -10.969  27.496  26.705  4.00  1.00            
ATOM    325    N VAL A  43     -10.940  27.975  28.924  3.00  1.00            
ATOM    326   CA VAL A  43     -12.329  28.261  29.058  3.00  1.00            
ATOM    327   CB VAL A  43     -12.735  28.531  30.477  3.00  1.00            
ATOM    328  CG1 VAL A  43     -12.428  27.280  31.309  3.00  1.00            
ATOM    329  CG2 VAL A  43     -12.017  29.791  30.983  3.00  1.00            
ATOM    330    C VAL A  43     -12.652  29.491  28.268  3.00  1.00            
ATOM    331    O VAL A  43     -13.707  29.579  27.641  3.00  1.00            
ATOM    332    N TYR A  44     -11.728  30.472  28.260  3.00  1.00            
ATOM    333   CA TYR A  44     -11.988  31.730  27.626  3.00  1.00            
ATOM    334   CB TYR A  44     -10.856  32.760  27.761  3.00  1.00            
ATOM    335   CG TYR A  44     -11.433  34.039  27.258  3.00  1.00            
ATOM    336  CD1 TYR A  44     -12.183  34.834  28.097  3.00  1.00            
ATOM    337  CD2 TYR A  44     -11.242  34.439  25.957  3.00  1.00            
ATOM    338  CE1 TYR A  44     -12.727  36.013  27.648  3.00  1.00            
ATOM    339  CE2 TYR A  44     -11.784  35.618  25.501  3.00  1.00            
ATOM    340   CZ TYR A  44     -12.526  36.406  26.347  3.00  1.00            
ATOM    341   OH TYR A  44     -13.081  37.616  25.878  3.00  1.00            
ATOM    342    C TYR A  44     -12.216  31.486  26.178  3.00  1.00            
ATOM    343    O TYR A  44     -13.034  32.148  25.542  3.00  1.00            
ATOM    344    N CYS A  45     -11.497  30.504  25.622  1.00  1.00            
ATOM    345   CA CYS A  45     -11.516  30.296  24.212  1.00  1.00            
ATOM    346   CB CYS A  45     -10.644  29.113  23.758  1.00  1.00            
ATOM    347   SG CYS A  45     -10.669  28.886  21.954  1.00  1.00            
ATOM    348    C CYS A  45     -12.868  30.083  23.654  1.00  1.00            
ATOM    349    O CYS A  45     -13.683  29.315  24.162  1.00  1.00            
ATOM    350    N SER A  46     -13.116  30.831  22.565  1.00  1.00            
ATOM    351   CA SER A  46     -14.275  30.663  21.761  1.00  1.00            
ATOM    352   CB SER A  46     -15.118  31.942  21.637  1.00  1.00            
ATOM    353   OG SER A  46     -15.583  32.346  22.916  1.00  1.00            
ATOM    354    C SER A  46     -13.710  30.401  20.407  1.00  1.00            
ATOM    355    O SER A  46     -13.566  31.308  19.591  1.00  1.00            
ATOM    356    N SER A  47     -13.356  29.134  20.144  1.00  1.00            
ATOM    357   CA SER A  47     -12.812  28.769  18.874  1.00  1.00            
ATOM    358   CB SER A  47     -11.311  28.442  18.907  1.00  1.00            
ATOM    359   OG SER A  47     -10.868  28.092  17.605  1.00  1.00            
ATOM    360    C SER A  47     -13.523  27.519  18.524  1.00  1.00            
ATOM    361    O SER A  47     -14.061  26.846  19.401  1.00  1.00            
ATOM    362    N LEU A  48     -13.596  27.190  17.228  2.00  1.00            
ATOM    363   CA LEU A  48     -14.199  25.930  16.958  2.00  1.00            
ATOM    364   CB LEU A  48     -14.280  25.605  15.455  2.00  1.00            
ATOM    365   CG LEU A  48     -15.189  26.551  14.646  2.00  1.00            
ATOM    366  CD1 LEU A  48     -14.636  27.985  14.627  2.00  1.00            
ATOM    367  CD2 LEU A  48     -15.455  26.000  13.235  2.00  1.00            
ATOM    368    C LEU A  48     -13.284  24.955  17.569  2.00  1.00            
ATOM    369    O LEU A  48     -13.690  24.017  18.253  2.00  1.00            
ATOM    370    N ALA A  49     -11.987  25.192  17.337  2.00  1.00            
ATOM    371   CA ALA A  49     -11.038  24.372  17.992  2.00  1.00            
ATOM    372   CB ALA A  49      -9.583  24.706  17.633  2.00  1.00            
ATOM    373    C ALA A  49     -11.253  24.726  19.419  2.00  1.00            
ATOM    374    O ALA A  49     -11.774  25.794  19.726  2.00  1.00            
ATOM    375    N CYS A  50     -10.870  23.826  20.330  2.00  1.00            
ATOM    376   CA CYS A  50     -11.074  24.030  21.728  2.00  1.00            
ATOM    377   CB CYS A  50     -10.709  25.447  22.222  2.00  1.00            
ATOM    378   SG CYS A  50     -10.974  25.656  24.009  2.00  1.00            
ATOM    379    C CYS A  50     -12.505  23.761  22.062  2.00  1.00            
ATOM    380    O CYS A  50     -12.843  23.585  23.231  2.00  1.00            
ATOM    381    N SER A  51     -13.396  23.692  21.057  2.00  1.00            
ATOM    382   CA SER A  51     -14.718  23.262  21.398  2.00  1.00            
ATOM    383   CB SER A  51     -15.705  23.369  20.223  2.00  1.00            
ATOM    384   OG SER A  51     -15.902  24.732  19.874  2.00  1.00            
ATOM    385    C SER A  51     -14.552  21.813  21.729  2.00  1.00            
ATOM    386    O SER A  51     -14.920  21.345  22.806  2.00  1.00            
ATOM    387    N ASP A  52     -13.952  21.083  20.767  2.00  1.00            
ATOM    388   CA ASP A  52     -13.698  19.672  20.816  2.00  1.00            
ATOM    389   CB ASP A  52     -13.203  19.158  19.456  2.00  1.00            
ATOM    390   CG ASP A  52     -14.321  19.393  18.447  2.00  1.00            
ATOM    391  OD1 ASP A  52     -15.317  18.622  18.463  2.00  1.00            
ATOM    392  OD2 ASP A  52     -14.186  20.354  17.643  2.00  1.00            
ATOM    393    C ASP A  52     -12.641  19.351  21.828  2.00  1.00            
ATOM    394    O ASP A  52     -12.791  18.437  22.638  2.00  1.00            
ATOM    395    N HIS A  53     -11.548  20.133  21.821  1.00  1.00            
ATOM    396   CA HIS A  53     -10.388  19.854  22.618  1.00  1.00            
ATOM    397  ND1 HIS A  53      -9.849  20.491  19.651  1.00  1.00            
ATOM    398   CG HIS A  53      -8.927  20.237  20.644  1.00  1.00            
ATOM    399   CB HIS A  53      -9.153  20.592  22.085  1.00  1.00            
ATOM    400  NE2 HIS A  53      -8.118  19.497  18.672  1.00  1.00            
ATOM    401  CD2 HIS A  53      -7.877  19.630  20.029  1.00  1.00            
ATOM    402  CE1 HIS A  53      -9.314  20.027  18.494  1.00  1.00            
ATOM    403    C HIS A  53     -10.642  20.246  24.036  1.00  1.00            
ATOM    404    O HIS A  53     -11.629  20.910  24.349  1.00  1.00            
ATOM    405    N ASN A  54      -9.740  19.802  24.935  1.00  1.00            
ATOM    406   CA ASN A  54      -9.864  20.010  26.348  1.00  1.00            
ATOM    407   CB ASN A  54      -8.850  19.197  27.171  1.00  1.00            
ATOM    408   CG ASN A  54      -9.152  17.722  26.952  1.00  1.00            
ATOM    409  OD1 ASN A  54      -8.331  16.983  26.410  1.00  1.00            
ATOM    410  ND2 ASN A  54     -10.365  17.279  27.380  1.00  1.00            
ATOM    411    C ASN A  54      -9.664  21.449  26.678  1.00  1.00            
ATOM    412    O ASN A  54      -9.083  22.206  25.904  1.00  1.00            
ATOM    413    N GLN A  55     -10.183  21.854  27.856  1.00  1.00            
ATOM    414   CA GLN A  55     -10.087  23.212  28.301  1.00  1.00            
ATOM    415   CB GLN A  55     -11.453  23.887  28.521  1.00  1.00            
ATOM    416   CG GLN A  55     -12.294  24.068  27.258  1.00  1.00            
ATOM    417   CD GLN A  55     -13.613  24.705  27.676  1.00  1.00            
ATOM    418  OE1 GLN A  55     -13.640  25.793  28.249  1.00  1.00            
ATOM    419  NE2 GLN A  55     -14.740  24.000  27.394  1.00  1.00            
ATOM    420    C GLN A  55      -9.428  23.222  29.647  1.00  1.00            
ATOM    421    O GLN A  55      -9.471  22.237  30.382  1.00  1.00            
ATOM    422    N PHE A  56      -8.780  24.355  29.990  4.00  1.00            
ATOM    423   CA PHE A  56      -8.177  24.544  31.279  4.00  1.00            
ATOM    424   CB PHE A  56      -6.773  25.164  31.191  4.00  1.00            
ATOM    425   CG PHE A  56      -6.367  25.581  32.560  4.00  1.00            
ATOM    426  CD1 PHE A  56      -5.996  24.654  33.505  4.00  1.00            
ATOM    427  CD2 PHE A  56      -6.348  26.918  32.883  4.00  1.00            
ATOM    428  CE1 PHE A  56      -5.623  25.061  34.764  4.00  1.00            
ATOM    429  CE2 PHE A  56      -5.975  27.330  34.139  4.00  1.00            
ATOM    430   CZ PHE A  56      -5.612  26.399  35.082  4.00  1.00            
ATOM    431    C PHE A  56      -9.066  25.490  32.006  4.00  1.00            
ATOM    432    O PHE A  56      -9.347  26.589  31.532  4.00  1.00            
ATOM    433    N ASN A  57      -9.553  25.069  33.189  1.00  1.00            
ATOM    434   CA ASN A  57     -10.438  25.904  33.941  1.00  1.00            
ATOM    435   CB ASN A  57     -11.503  25.107  34.709  1.00  1.00            
ATOM    436   CG ASN A  57     -12.419  24.397  33.726  1.00  1.00            
ATOM    437  OD1 ASN A  57     -12.766  24.932  32.676  1.00  1.00            
ATOM    438  ND2 ASN A  57     -12.833  23.150  34.078  1.00  1.00            
ATOM    439    C ASN A  57      -9.593  26.539  34.997  1.00  1.00            
ATOM    440    O ASN A  57      -9.174  25.866  35.937  1.00  1.00            
ATOM    441    N PRO A  58      -9.341  27.814  34.880  2.00  1.00            
ATOM    442   CA PRO A  58      -8.561  28.513  35.863  2.00  1.00            
ATOM    443   CD PRO A  58     -10.207  28.708  34.129  2.00  1.00            
ATOM    444   CB PRO A  58      -8.595  29.975  35.428  2.00  1.00            
ATOM    445   CG PRO A  58      -9.973  30.096  34.751  2.00  1.00            
ATOM    446    C PRO A  58      -9.235  28.300  37.186  2.00  1.00            
ATOM    447    O PRO A  58      -8.563  28.362  38.213  2.00  1.00            
ATOM    448    N ASP A  59     -10.564  28.069  37.182  2.00  1.00            
ATOM    449   CA ASP A  59     -11.327  27.903  38.393  2.00  1.00            
ATOM    450   CB ASP A  59     -12.854  27.942  38.181  2.00  1.00            
ATOM    451   CG ASP A  59     -13.272  26.796  37.277  2.00  1.00            
ATOM    452  OD1 ASP A  59     -13.065  26.920  36.041  2.00  1.00            
ATOM    453  OD2 ASP A  59     -13.823  25.793  37.805  2.00  1.00            
ATOM    454    C ASP A  59     -10.989  26.636  39.139  2.00  1.00            
ATOM    455    O ASP A  59     -10.888  26.651  40.365  2.00  1.00            
ATOM    456    N ASP A  60     -10.778  25.511  38.430  2.00  1.00            
ATOM    457   CA ASP A  60     -10.612  24.224  39.060  2.00  1.00            
ATOM    458   CB ASP A  60     -10.422  23.105  38.018  2.00  1.00            
ATOM    459   CG ASP A  60     -10.384  21.751  38.714  2.00  1.00            
ATOM    460  OD1 ASP A  60     -10.586  21.707  39.956  2.00  1.00            
ATOM    461  OD2 ASP A  60     -10.146  20.737  38.004  2.00  1.00            
ATOM    462    C ASP A  60      -9.415  24.195  39.967  2.00  1.00            
ATOM    463    O ASP A  60      -9.507  23.706  41.091  2.00  1.00            
ATOM    464    N SER A  61      -8.258  24.732  39.531  1.00  1.00            
ATOM    465   CA SER A  61      -7.083  24.570  40.346  1.00  1.00            
ATOM    466   CB SER A  61      -5.787  24.460  39.526  1.00  1.00            
ATOM    467   OG SER A  61      -5.569  25.662  38.802  1.00  1.00            
ATOM    468    C SER A  61      -6.918  25.709  41.289  1.00  1.00            
ATOM    469    O SER A  61      -7.130  26.871  40.944  1.00  1.00            
ATOM    470    N SER A  62      -6.542  25.363  42.535  1.00  1.00            
ATOM    471   CA SER A  62      -6.285  26.328  43.558  1.00  1.00            
ATOM    472   CB SER A  62      -6.099  25.707  44.951  1.00  1.00            
ATOM    473   OG SER A  62      -5.810  26.726  45.898  1.00  1.00            
ATOM    474    C SER A  62      -5.012  27.047  43.226  1.00  1.00            
ATOM    475    O SER A  62      -4.889  28.253  43.437  1.00  1.00            
ATOM    476    N THR A  63      -4.035  26.308  42.665  1.00  1.00            
ATOM    477   CA THR A  63      -2.706  26.795  42.411  1.00  1.00            
ATOM    478   CB THR A  63      -1.788  25.713  41.933  1.00  1.00            
ATOM    479  OG1 THR A  63      -1.719  24.670  42.894  1.00  1.00            
ATOM    480  CG2 THR A  63      -0.394  26.324  41.717  1.00  1.00            
ATOM    481    C THR A  63      -2.679  27.897  41.387  1.00  1.00            
ATOM    482    O THR A  63      -1.905  28.841  41.538  1.00  1.00            
ATOM    483    N PHE A  64      -3.521  27.816  40.333  1.00  1.00            
ATOM    484   CA PHE A  64      -3.487  28.738  39.219  1.00  1.00            
ATOM    485   CB PHE A  64      -4.706  28.577  38.288  1.00  1.00            
ATOM    486   CG PHE A  64      -4.590  29.555  37.169  1.00  1.00            
ATOM    487  CD1 PHE A  64      -3.848  29.244  36.054  1.00  1.00            
ATOM    488  CD2 PHE A  64      -5.225  30.774  37.225  1.00  1.00            
ATOM    489  CE1 PHE A  64      -3.733  30.135  35.014  1.00  1.00            
ATOM    490  CE2 PHE A  64      -5.114  31.669  36.187  1.00  1.00            
ATOM    491   CZ PHE A  64      -4.368  31.352  35.078  1.00  1.00            
ATOM    492    C PHE A  64      -3.466  30.152  39.716  1.00  1.00            
ATOM    493    O PHE A  64      -4.290  30.557  40.535  1.00  1.00            
ATOM    494    N GLU A  65      -2.474  30.929  39.228  4.00  1.00            
ATOM    495   CA GLU A  65      -2.340  32.326  39.528  4.00  1.00            
ATOM    496   CB GLU A  65      -1.004  32.713  40.184  4.00  1.00            
ATOM    497   CG GLU A  65      -0.869  32.170  41.607  4.00  1.00            
ATOM    498   CD GLU A  65       0.360  32.797  42.245  4.00  1.00            
ATOM    499  OE1 GLU A  65       0.430  34.055  42.279  4.00  1.00            
ATOM    500  OE2 GLU A  65       1.246  32.030  42.705  4.00  1.00            
ATOM    501    C GLU A  65      -2.441  33.007  38.195  4.00  1.00            
ATOM    502    O GLU A  65      -2.142  32.395  37.170  4.00  1.00            
ATOM    503    N ALA A  66      -2.881  34.281  38.155  4.00  1.00            
ATOM    504   CA ALA A  66      -3.083  34.901  36.872  4.00  1.00            
ATOM    505   CB ALA A  66      -4.517  35.414  36.657  4.00  1.00            
ATOM    506    C ALA A  66      -2.167  36.066  36.712  4.00  1.00            
ATOM    507    O ALA A  66      -1.730  36.668  37.692  4.00  1.00            
ATOM    508    N THR A  67      -1.826  36.393  35.446  4.00  1.00            
ATOM    509   CA THR A  67      -0.953  37.504  35.213  4.00  1.00            
ATOM    510   CB THR A  67       0.481  37.115  35.007  4.00  1.00            
ATOM    511  OG1 THR A  67       0.611  36.295  33.854  4.00  1.00            
ATOM    512  CG2 THR A  67       0.965  36.362  36.256  4.00  1.00            
ATOM    513    C THR A  67      -1.392  38.270  33.994  4.00  1.00            
ATOM    514    O THR A  67      -2.233  37.823  33.216  4.00  1.00            
ATOM    515    N SER A  68      -0.809  39.480  33.838  4.00  1.00            
ATOM    516   CA SER A  68      -1.107  40.461  32.827  4.00  1.00            
ATOM    517   CB SER A  68      -0.514  41.840  33.168  4.00  1.00            
ATOM    518   OG SER A  68      -1.085  42.336  34.370  4.00  1.00            
ATOM    519    C SER A  68      -0.621  40.110  31.435  4.00  1.00            
ATOM    520    O SER A  68      -1.275  40.475  30.459  4.00  1.00            
ATOM    521    N GLN A  69       0.509  39.386  31.275  4.00  1.00            
ATOM    522   CA GLN A  69       1.085  39.226  29.955  4.00  1.00            
ATOM    523   CB GLN A  69       2.363  38.361  29.899  4.00  1.00            
ATOM    524   CG GLN A  69       3.580  38.940  30.624  4.00  1.00            
ATOM    525   CD GLN A  69       3.691  38.271  31.986  4.00  1.00            
ATOM    526  OE1 GLN A  69       4.627  38.526  32.743  4.00  1.00            
ATOM    527  NE2 GLN A  69       2.716  37.378  32.304  4.00  1.00            
ATOM    528    C GLN A  69       0.119  38.601  28.990  4.00  1.00            
ATOM    529    O GLN A  69      -0.792  37.872  29.377  4.00  1.00            
ATOM    530    N GLU A  70       0.309  38.920  27.685  4.00  1.00            
ATOM    531   CA GLU A  70      -0.475  38.410  26.587  4.00  1.00            
ATOM    532   CB GLU A  70      -1.128  39.521  25.748  4.00  1.00            
ATOM    533   CG GLU A  70      -2.164  40.337  26.524  4.00  1.00            
ATOM    534   CD GLU A  70      -2.710  41.406  25.591  4.00  1.00            
ATOM    535  OE1 GLU A  70      -3.104  41.049  24.449  4.00  1.00            
ATOM    536  OE2 GLU A  70      -2.732  42.596  26.004  4.00  1.00            
ATOM    537    C GLU A  70       0.464  37.682  25.703  4.00  1.00            
ATOM    538    O GLU A  70       1.615  38.087  25.539  4.00  1.00            
ATOM    539    N LEU A  71       0.011  36.561  25.120  4.00  1.00            
ATOM    540   CA LEU A  71       0.942  35.878  24.291  4.00  1.00            
ATOM    541   CB LEU A  71       1.286  34.465  24.785  4.00  1.00            
ATOM    542   CG LEU A  71       2.343  33.761  23.916  4.00  1.00            
ATOM    543  CD1 LEU A  71       3.662  34.551  23.891  4.00  1.00            
ATOM    544  CD2 LEU A  71       2.538  32.303  24.359  4.00  1.00            
ATOM    545    C LEU A  71       0.391  35.780  22.916  4.00  1.00            
ATOM    546    O LEU A  71      -0.732  35.325  22.702  4.00  1.00            
ATOM    547    N SER A  72       1.190  36.248  21.942  4.00  1.00            
ATOM    548   CA SER A  72       0.807  36.127  20.575  4.00  1.00            
ATOM    549   CB SER A  72       0.733  37.468  19.826  4.00  1.00            
ATOM    550   OG SER A  72       2.026  38.046  19.733  4.00  1.00            
ATOM    551    C SER A  72       1.895  35.332  19.948  4.00  1.00            
ATOM    552    O SER A  72       3.074  35.638  20.124  4.00  1.00            
ATOM    553    N ILE A  73       1.534  34.272  19.205  4.00  1.00            
ATOM    554   CA ILE A  73       2.582  33.475  18.650  4.00  1.00            
ATOM    555   CB ILE A  73       2.754  32.157  19.353  4.00  1.00            
ATOM    556  CG1 ILE A  73       3.007  32.377  20.852  4.00  1.00            
ATOM    557  CG2 ILE A  73       3.901  31.391  18.672  4.00  1.00            
ATOM    558  CD1 ILE A  73       2.907  31.092  21.673  4.00  1.00            
ATOM    559    C ILE A  73       2.248  33.180  17.221  4.00  1.00            
ATOM    560    O ILE A  73       1.082  33.193  16.829  4.00  1.00            
ATOM    561    N THR A  74       3.285  32.934  16.390  4.00  1.00            
ATOM    562   CA THR A  74       3.053  32.601  15.014  4.00  1.00            
ATOM    563   CB THR A  74       3.672  33.564  14.039  4.00  1.00            
ATOM    564  OG1 THR A  74       3.249  33.255  12.718  4.00  1.00            
ATOM    565  CG2 THR A  74       5.206  33.475  14.136  4.00  1.00            
ATOM    566    C THR A  74       3.658  31.261  14.745  4.00  1.00            
ATOM    567    O THR A  74       4.764  30.963  15.193  4.00  1.00            
ATOM    568    N TYR A  75       2.919  30.405  14.014  4.00  1.00            
ATOM    569   CA TYR A  75       3.416  29.115  13.632  4.00  1.00            
ATOM    570   CB TYR A  75       2.741  27.931  14.348  4.00  1.00            
ATOM    571   CG TYR A  75       3.166  28.025  15.773  4.00  1.00            
ATOM    572  CD1 TYR A  75       4.376  27.502  16.167  4.00  1.00            
ATOM    573  CD2 TYR A  75       2.374  28.653  16.707  4.00  1.00            
ATOM    574  CE1 TYR A  75       4.784  27.590  17.477  4.00  1.00            
ATOM    575  CE2 TYR A  75       2.777  28.744  18.018  4.00  1.00            
ATOM    576   CZ TYR A  75       3.984  28.212  18.404  4.00  1.00            
ATOM    577   OH TYR A  75       4.402  28.305  19.749  4.00  1.00            
ATOM    578    C TYR A  75       3.153  29.005  12.175  4.00  1.00            
ATOM    579    O TYR A  75       2.291  29.701  11.642  4.00  1.00            
ATOM    580    N GLY A  76       3.921  28.150  11.484  3.00  1.00            
ATOM    581   CA GLY A  76       3.688  27.995  10.084  3.00  1.00            
ATOM    582    C GLY A  76       2.284  27.508   9.994  3.00  1.00            
ATOM    583    O GLY A  76       1.532  27.879   9.094  3.00  1.00            
ATOM    584    N THR A  77       1.905  26.645  10.952  3.00  1.00            
ATOM    585   CA THR A  77       0.600  26.067  10.941  3.00  1.00            
ATOM    586   CB THR A  77       0.394  25.056  12.033  3.00  1.00            
ATOM    587  OG1 THR A  77       1.362  24.021  11.935  3.00  1.00            
ATOM    588  CG2 THR A  77      -1.018  24.465  11.882  3.00  1.00            
ATOM    589    C THR A  77      -0.457  27.114  11.117  3.00  1.00            
ATOM    590    O THR A  77      -1.396  27.180  10.326  3.00  1.00            
ATOM    591    N GLY A  78      -0.331  27.992  12.135  4.00  1.00            
ATOM    592   CA GLY A  78      -1.410  28.920  12.332  4.00  1.00            
ATOM    593    C GLY A  78      -1.019  29.934  13.362  4.00  1.00            
ATOM    594    O GLY A  78       0.155  30.084  13.699  4.00  1.00            
ATOM    595    N SER A  79      -2.028  30.666  13.887  4.00  1.00            
ATOM    596   CA SER A  79      -1.786  31.707  14.843  4.00  1.00            
ATOM    597   CB SER A  79      -2.291  33.084  14.381  4.00  1.00            
ATOM    598   OG SER A  79      -3.707  33.065  14.257  4.00  1.00            
ATOM    599    C SER A  79      -2.511  31.389  16.109  4.00  1.00            
ATOM    600    O SER A  79      -3.523  30.691  16.105  4.00  1.00            
ATOM    601    N MET A  80      -1.971  31.885  17.241  4.00  1.00            
ATOM    602   CA MET A  80      -2.601  31.691  18.513  4.00  1.00            
ATOM    603   CB MET A  80      -1.924  30.621  19.385  4.00  1.00            
ATOM    604   CG MET A  80      -2.014  29.214  18.793  4.00  1.00            
ATOM    605   SD MET A  80      -0.977  28.952  17.322  4.00  1.00            
ATOM    606   CE MET A  80      -1.509  27.235  17.061  4.00  1.00            
ATOM    607    C MET A  80      -2.505  32.993  19.251  4.00  1.00            
ATOM    608    O MET A  80      -1.584  33.778  19.029  4.00  1.00            
ATOM    609    N THR A  81      -3.486  33.271  20.134  4.00  1.00            
ATOM    610   CA THR A  81      -3.455  34.460  20.942  4.00  1.00            
ATOM    611   CB THR A  81      -4.559  35.428  20.635  4.00  1.00            
ATOM    612  OG1 THR A  81      -4.505  35.812  19.269  4.00  1.00            
ATOM    613  CG2 THR A  81      -4.384  36.663  21.534  4.00  1.00            
ATOM    614    C THR A  81      -3.662  33.976  22.331  4.00  1.00            
ATOM    615    O THR A  81      -4.182  32.880  22.530  4.00  1.00            
ATOM    616    N GLY A  82      -3.246  34.748  23.351  4.00  1.00            
ATOM    617   CA GLY A  82      -3.509  34.153  24.621  4.00  1.00            
ATOM    618    C GLY A  82      -2.942  34.946  25.735  4.00  1.00            
ATOM    619    O GLY A  82      -2.525  36.092  25.580  4.00  1.00            
ATOM    620    N ILE A  83      -2.936  34.302  26.917  4.00  1.00            
ATOM    621   CA ILE A  83      -2.521  34.948  28.114  4.00  1.00            
ATOM    622   CB ILE A  83      -3.707  35.278  28.992  4.00  1.00            
ATOM    623  CG1 ILE A  83      -4.738  36.104  28.204  4.00  1.00            
ATOM    624  CG2 ILE A  83      -3.230  36.005  30.261  4.00  1.00            
ATOM    625  CD1 ILE A  83      -4.232  37.479  27.774  4.00  1.00            
ATOM    626    C ILE A  83      -1.657  33.996  28.893  4.00  1.00            
ATOM    627    O ILE A  83      -1.674  32.795  28.637  4.00  1.00            
ATOM    628    N LEU A  84      -0.873  34.520  29.865  4.00  1.00            
ATOM    629   CA LEU A  84       0.020  33.724  30.667  4.00  1.00            
ATOM    630   CB LEU A  84       1.350  34.430  30.983  4.00  1.00            
ATOM    631   CG LEU A  84       2.174  34.765  29.725  4.00  1.00            
ATOM    632  CD1 LEU A  84       3.515  35.425  30.085  4.00  1.00            
ATOM    633  CD2 LEU A  84       2.332  33.536  28.818  4.00  1.00            
ATOM    634    C LEU A  84      -0.623  33.376  31.970  4.00  1.00            
ATOM    635    O LEU A  84      -1.573  34.022  32.412  4.00  1.00            
ATOM    636    N GLY A  85      -0.109  32.301  32.607  4.00  1.00            
ATOM    637   CA GLY A  85      -0.614  31.859  33.875  4.00  1.00            
ATOM    638    C GLY A  85       0.486  31.086  34.558  4.00  1.00            
ATOM    639    O GLY A  85       1.403  30.591  33.905  4.00  1.00            
ATOM    640    N TYR A  86       0.414  30.965  35.905  4.00  1.00            
ATOM    641   CA TYR A  86       1.387  30.215  36.663  4.00  1.00            
ATOM    642   CB TYR A  86       1.945  30.929  37.909  4.00  1.00            
ATOM    643   CG TYR A  86       2.803  32.089  37.548  4.00  1.00            
ATOM    644  CD1 TYR A  86       2.243  33.302  37.226  4.00  1.00            
ATOM    645  CD2 TYR A  86       4.175  31.968  37.558  4.00  1.00            
ATOM    646  CE1 TYR A  86       3.041  34.373  36.905  4.00  1.00            
ATOM    647  CE2 TYR A  86       4.978  33.037  37.239  4.00  1.00            
ATOM    648   CZ TYR A  86       4.408  34.242  36.908  4.00  1.00            
ATOM    649   OH TYR A  86       5.221  35.347  36.577  4.00  1.00            
ATOM    650    C TYR A  86       0.650  29.050  37.241  4.00  1.00            
ATOM    651    O TYR A  86      -0.410  29.222  37.840  4.00  1.00            
ATOM    652    N ASP A  87       1.176  27.823  37.062  4.00  1.00            
ATOM    653   CA ASP A  87       0.512  26.696  37.649  4.00  1.00            
ATOM    654   CB ASP A  87      -0.574  26.103  36.739  4.00  1.00            
ATOM    655   CG ASP A  87      -1.585  25.356  37.596  4.00  1.00            
ATOM    656  OD1 ASP A  87      -1.356  25.188  38.825  4.00  1.00            
ATOM    657  OD2 ASP A  87      -2.632  24.964  37.017  4.00  1.00            
ATOM    658    C ASP A  87       1.546  25.646  37.883  4.00  1.00            
ATOM    659    O ASP A  87       2.683  25.770  37.432  4.00  1.00            
ATOM    660    N THR A  88       1.177  24.584  38.624  4.00  1.00            
ATOM    661   CA THR A  88       2.103  23.523  38.872  4.00  1.00            
ATOM    662   CB THR A  88       1.883  22.851  40.194  4.00  1.00            
ATOM    663  OG1 THR A  88       2.000  23.796  41.248  4.00  1.00            
ATOM    664  CG2 THR A  88       2.926  21.733  40.361  4.00  1.00            
ATOM    665    C THR A  88       1.859  22.511  37.813  4.00  1.00            
ATOM    666    O THR A  88       0.887  21.759  37.871  4.00  1.00            
ATOM    667    N VAL A  89       2.739  22.486  36.797  4.00  1.00            
ATOM    668   CA VAL A  89       2.572  21.519  35.760  4.00  1.00            
ATOM    669   CB VAL A  89       2.955  21.989  34.389  4.00  1.00            
ATOM    670  CG1 VAL A  89       2.981  20.777  33.441  4.00  1.00            
ATOM    671  CG2 VAL A  89       1.922  23.044  33.960  4.00  1.00            
ATOM    672    C VAL A  89       3.394  20.318  36.111  4.00  1.00            
ATOM    673    O VAL A  89       4.458  20.431  36.716  4.00  1.00            
ATOM    674    N GLN A  90       2.894  19.114  35.773  4.00  1.00            
ATOM    675   CA GLN A  90       3.656  17.939  36.076  4.00  1.00            
ATOM    676   CB GLN A  90       2.904  16.944  36.976  4.00  1.00            
ATOM    677   CG GLN A  90       1.622  16.381  36.362  4.00  1.00            
ATOM    678   CD GLN A  90       0.994  15.463  37.403  4.00  1.00            
ATOM    679  OE1 GLN A  90       0.731  14.291  37.140  4.00  1.00            
ATOM    680  NE2 GLN A  90       0.747  16.014  38.623  4.00  1.00            
ATOM    681    C GLN A  90       4.015  17.275  34.775  4.00  1.00            
ATOM    682    O GLN A  90       3.135  16.913  33.998  4.00  1.00            
ATOM    683    N VAL A  91       5.332  17.110  34.499  4.00  1.00            
ATOM    684   CA VAL A  91       5.773  16.515  33.260  4.00  1.00            
ATOM    685   CB VAL A  91       6.527  17.465  32.382  4.00  1.00            
ATOM    686  CG1 VAL A  91       5.565  18.564  31.907  4.00  1.00            
ATOM    687  CG2 VAL A  91       7.731  17.996  33.179  4.00  1.00            
ATOM    688    C VAL A  91       6.720  15.393  33.553  4.00  1.00            
ATOM    689    O VAL A  91       7.591  15.525  34.407  4.00  1.00            
ATOM    690    N GLY A  92       6.539  14.243  32.866  3.00  1.00            
ATOM    691   CA GLY A  92       7.447  13.125  32.921  3.00  1.00            
ATOM    692    C GLY A  92       7.539  12.593  34.312  3.00  1.00            
ATOM    693    O GLY A  92       8.533  11.966  34.671  3.00  1.00            
ATOM    694    N GLY A  93       6.511  12.826  35.142  3.00  1.00            
ATOM    695   CA GLY A  93       6.575  12.293  36.467  3.00  1.00            
ATOM    696    C GLY A  93       7.217  13.312  37.347  3.00  1.00            
ATOM    697    O GLY A  93       7.232  13.156  38.567  3.00  1.00            
ATOM    698    N ILE A  94       7.769  14.395  36.764  4.00  1.00            
ATOM    699   CA ILE A  94       8.340  15.365  37.648  4.00  1.00            
ATOM    700   CB ILE A  94       9.795  15.730  37.439  4.00  1.00            
ATOM    701  CG1 ILE A  94      10.118  16.282  36.040  4.00  1.00            
ATOM    702  CG2 ILE A  94      10.618  14.485  37.803  4.00  1.00            
ATOM    703  CD1 ILE A  94      10.239  15.198  34.971  4.00  1.00            
ATOM    704    C ILE A  94       7.501  16.577  37.691  4.00  1.00            
ATOM    705    O ILE A  94       7.104  17.135  36.669  4.00  1.00            
ATOM    706    N SER A  95       7.192  16.990  38.932  4.00  1.00            
ATOM    707   CA SER A  95       6.339  18.111  39.110  4.00  1.00            
ATOM    708   CB SER A  95       5.693  18.190  40.504  4.00  1.00            
ATOM    709   OG SER A  95       4.860  19.336  40.593  4.00  1.00            
ATOM    710    C SER A  95       7.139  19.342  38.922  4.00  1.00            
ATOM    711    O SER A  95       8.101  19.590  39.648  4.00  1.00            
ATOM    712    N ASP A  96       6.768  20.147  37.912  4.00  1.00            
ATOM    713   CA ASP A  96       7.452  21.389  37.777  4.00  1.00            
ATOM    714   CB ASP A  96       7.510  21.971  36.347  4.00  1.00            
ATOM    715   CG ASP A  96       6.138  22.409  35.858  4.00  1.00            
ATOM    716  OD1 ASP A  96       5.569  23.379  36.427  4.00  1.00            
ATOM    717  OD2 ASP A  96       5.647  21.779  34.882  4.00  1.00            
ATOM    718    C ASP A  96       6.713  22.330  38.683  4.00  1.00            
ATOM    719    O ASP A  96       5.646  21.987  39.189  4.00  1.00            
ATOM    720    N THR A  97       7.255  23.538  38.929  4.00  1.00            
ATOM    721   CA THR A  97       6.616  24.426  39.864  4.00  1.00            
ATOM    722   CB THR A  97       7.579  25.040  40.834  4.00  1.00            
ATOM    723  OG1 THR A  97       8.536  25.833  40.148  4.00  1.00            
ATOM    724  CG2 THR A  97       8.283  23.900  41.591  4.00  1.00            
ATOM    725    C THR A  97       5.907  25.514  39.163  4.00  1.00            
ATOM    726    O THR A  97       5.185  25.273  38.198  4.00  1.00            
ATOM    727    N ASN A  98       6.072  26.742  39.701  4.00  1.00            
ATOM    728   CA ASN A  98       5.448  27.898  39.144  4.00  1.00            
ATOM    729   CB ASN A  98       5.619  29.163  39.998  4.00  1.00            
ATOM    730   CG ASN A  98       4.871  28.963  41.308  4.00  1.00            
ATOM    731  OD1 ASN A  98       5.421  29.174  42.388  4.00  1.00            
ATOM    732  ND2 ASN A  98       3.578  28.549  41.217  4.00  1.00            
ATOM    733    C ASN A  98       6.130  28.137  37.851  4.00  1.00            
ATOM    734    O ASN A  98       7.074  28.918  37.749  4.00  1.00            
ATOM    735    N GLN A  99       5.636  27.434  36.824  4.00  1.00            
ATOM    736   CA GLN A  99       6.146  27.545  35.507  4.00  1.00            
ATOM    737   CB GLN A  99       6.247  26.201  34.765  4.00  1.00            
ATOM    738   CG GLN A  99       6.717  26.302  33.313  4.00  1.00            
ATOM    739   CD GLN A  99       8.119  26.896  33.301  4.00  1.00            
ATOM    740  OE1 GLN A  99       8.602  27.404  34.310  4.00  1.00            
ATOM    741  NE2 GLN A  99       8.790  26.839  32.120  4.00  1.00            
ATOM    742    C GLN A  99       5.170  28.422  34.820  4.00  1.00            
ATOM    743    O GLN A  99       4.133  28.770  35.381  4.00  1.00            
ATOM    744    N ILE A 100       5.485  28.827  33.587  4.00  1.00            
ATOM    745   CA ILE A 100       4.600  29.733  32.940  4.00  1.00            
ATOM    746   CB ILE A 100       5.319  30.886  32.298  4.00  1.00            
ATOM    747  CG1 ILE A 100       6.054  31.732  33.349  4.00  1.00            
ATOM    748  CG2 ILE A 100       4.296  31.679  31.471  4.00  1.00            
ATOM    749  CD1 ILE A 100       5.114  32.362  34.373  4.00  1.00            
ATOM    750    C ILE A 100       3.933  28.998  31.829  4.00  1.00            
ATOM    751    O ILE A 100       4.514  28.104  31.216  4.00  1.00            
ATOM    752    N PHE A 101       2.664  29.353  31.561  4.00  1.00            
ATOM    753   CA PHE A 101       1.942  28.670  30.535  4.00  1.00            
ATOM    754   CB PHE A 101       1.021  27.605  31.139  4.00  1.00            
ATOM    755   CG PHE A 101       1.938  26.825  32.019  4.00  1.00            
ATOM    756  CD1 PHE A 101       2.852  25.936  31.498  4.00  1.00            
ATOM    757  CD2 PHE A 101       1.882  27.003  33.381  4.00  1.00            
ATOM    758  CE1 PHE A 101       3.695  25.234  32.326  4.00  1.00            
ATOM    759  CE2 PHE A 101       2.722  26.305  34.214  4.00  1.00            
ATOM    760   CZ PHE A 101       3.627  25.420  33.684  4.00  1.00            
ATOM    761    C PHE A 101       1.117  29.718  29.846  4.00  1.00            
ATOM    762    O PHE A 101       1.113  30.868  30.282  4.00  1.00            
ATOM    763    N GLY A 102       0.408  29.389  28.740  4.00  1.00            
ATOM    764   CA GLY A 102      -0.290  30.489  28.131  4.00  1.00            
ATOM    765    C GLY A 102      -1.634  30.110  27.580  4.00  1.00            
ATOM    766    O GLY A 102      -1.752  29.631  26.455  4.00  1.00            
ATOM    767    N LEU A 103      -2.717  30.415  28.327  4.00  1.00            
ATOM    768   CA LEU A 103      -4.043  29.990  27.954  4.00  1.00            
ATOM    769   CB LEU A 103      -5.138  30.443  28.939  4.00  1.00            
ATOM    770   CG LEU A 103      -5.026  29.817  30.343  4.00  1.00            
ATOM    771  CD1 LEU A 103      -5.279  28.301  30.312  4.00  1.00            
ATOM    772  CD2 LEU A 103      -3.694  30.187  31.014  4.00  1.00            
ATOM    773    C LEU A 103      -4.383  30.564  26.596  4.00  1.00            
ATOM    774    O LEU A 103      -3.780  31.549  26.172  4.00  1.00            
ATOM    775    N SER A 104      -5.342  29.942  25.854  4.00  1.00            
ATOM    776   CA SER A 104      -5.633  30.394  24.509  4.00  1.00            
ATOM    777   CB SER A 104      -5.472  29.290  23.448  4.00  1.00            
ATOM    778   OG SER A 104      -6.440  28.272  23.650  4.00  1.00            
ATOM    779    C SER A 104      -7.028  30.940  24.355  4.00  1.00            
ATOM    780    O SER A 104      -8.011  30.218  24.522  4.00  1.00            
ATOM    781    N GLU A 105      -7.136  32.257  24.048  4.00  1.00            
ATOM    782   CA GLU A 105      -8.386  32.897  23.711  4.00  1.00            
ATOM    783   CB GLU A 105      -8.295  34.431  23.680  4.00  1.00            
ATOM    784   CG GLU A 105      -9.618  35.111  23.320  4.00  1.00            
ATOM    785   CD GLU A 105      -9.387  36.615  23.336  4.00  1.00            
ATOM    786  OE1 GLU A 105      -8.749  37.095  24.310  4.00  1.00            
ATOM    787  OE2 GLU A 105      -9.839  37.302  22.381  4.00  1.00            
ATOM    788    C GLU A 105      -8.764  32.452  22.355  4.00  1.00            
ATOM    789    O GLU A 105      -9.913  32.102  22.092  4.00  1.00            
ATOM    790    N THR A 106      -7.773  32.438  21.449  4.00  1.00            
ATOM    791   CA THR A 106      -8.142  32.087  20.125  4.00  1.00            
ATOM    792   CB THR A 106      -8.113  33.244  19.167  4.00  1.00            
ATOM    793  OG1 THR A 106      -6.782  33.716  19.007  4.00  1.00            
ATOM    794  CG2 THR A 106      -9.003  34.368  19.722  4.00  1.00            
ATOM    795    C THR A 106      -7.196  31.084  19.586  4.00  1.00            
ATOM    796    O THR A 106      -5.997  31.109  19.855  4.00  1.00            
ATOM    797    N GLU A 107      -7.764  30.139  18.826  1.00  1.00            
ATOM    798   CA GLU A 107      -6.976  29.194  18.116  1.00  1.00            
ATOM    799   CB GLU A 107      -6.924  27.824  18.800  1.00  1.00            
ATOM    800   CG GLU A 107      -6.069  27.761  20.065  1.00  1.00            
ATOM    801   CD GLU A 107      -6.131  26.325  20.564  1.00  1.00            
ATOM    802  OE1 GLU A 107      -6.980  25.555  20.039  1.00  1.00            
ATOM    803  OE2 GLU A 107      -5.330  25.975  21.472  1.00  1.00            
ATOM    804    C GLU A 107      -7.718  28.977  16.821  1.00  1.00            
ATOM    805    O GLU A 107      -8.470  28.016  16.664  1.00  1.00            
ATOM    806    N PRO A 108      -7.485  29.847  15.884  1.00  1.00            
ATOM    807   CA PRO A 108      -8.242  29.984  14.663  1.00  1.00            
ATOM    808   CD PRO A 108      -6.339  30.737  15.938  1.00  1.00            
ATOM    809   CB PRO A 108      -7.717  31.272  14.026  1.00  1.00            
ATOM    810   CG PRO A 108      -6.270  31.376  14.543  1.00  1.00            
ATOM    811    C PRO A 108      -8.363  28.922  13.606  1.00  1.00            
ATOM    812    O PRO A 108      -9.423  28.862  12.986  1.00  1.00            
ATOM    813    N GLY A 109      -7.344  28.086  13.349  1.00  1.00            
ATOM    814   CA GLY A 109      -7.445  27.317  12.136  1.00  1.00            
ATOM    815    C GLY A 109      -8.142  26.005  12.270  1.00  1.00            
ATOM    816    O GLY A 109      -8.491  25.545  13.356  1.00  1.00            
ATOM    817    N SER A 110      -8.342  25.386  11.085  2.00  1.00            
ATOM    818   CA SER A 110      -8.951  24.107  10.865  2.00  1.00            
ATOM    819   CB SER A 110      -9.262  23.849   9.383  2.00  1.00            
ATOM    820   OG SER A 110      -8.055  23.782   8.638  2.00  1.00            
ATOM    821    C SER A 110      -7.991  23.052  11.310  2.00  1.00            
ATOM    822    O SER A 110      -8.389  21.906  11.489  2.00  1.00            
ATOM    823    N PHE A 111      -6.693  23.396  11.441  2.00  1.00            
ATOM    824   CA PHE A 111      -5.677  22.457  11.846  2.00  1.00            
ATOM    825   CB PHE A 111      -4.256  23.045  11.795  2.00  1.00            
ATOM    826   CG PHE A 111      -3.898  23.357  10.384  2.00  1.00            
ATOM    827  CD1 PHE A 111      -3.468  22.364   9.534  2.00  1.00            
ATOM    828  CD2 PHE A 111      -3.974  24.648   9.916  2.00  1.00            
ATOM    829  CE1 PHE A 111      -3.129  22.654   8.233  2.00  1.00            
ATOM    830  CE2 PHE A 111      -3.638  24.944   8.616  2.00  1.00            
ATOM    831   CZ PHE A 111      -3.214  23.946   7.772  2.00  1.00            
ATOM    832    C PHE A 111      -5.884  22.046  13.268  2.00  1.00            
ATOM    833    O PHE A 111      -5.742  20.870  13.604  2.00  1.00            
ATOM    834    N LEU A 112      -6.184  23.010  14.159  2.00  1.00            
ATOM    835   CA LEU A 112      -6.347  22.643  15.534  2.00  1.00            
ATOM    836   CB LEU A 112      -6.515  23.855  16.454  2.00  1.00            
ATOM    837   CG LEU A 112      -5.210  24.671  16.448  2.00  1.00            
ATOM    838  CD1 LEU A 112      -5.252  25.854  17.413  2.00  1.00            
ATOM    839  CD2 LEU A 112      -3.998  23.760  16.699  2.00  1.00            
ATOM    840    C LEU A 112      -7.525  21.731  15.604  2.00  1.00            
ATOM    841    O LEU A 112      -7.463  20.667  16.220  2.00  1.00            
ATOM    842    N TYR A 113      -8.625  22.110  14.932  2.00  1.00            
ATOM    843   CA TYR A 113      -9.741  21.219  14.837  2.00  1.00            
ATOM    844   CB TYR A 113     -10.878  21.793  13.971  2.00  1.00            
ATOM    845   CG TYR A 113     -12.089  20.926  14.060  2.00  1.00            
ATOM    846  CD1 TYR A 113     -12.167  19.738  13.369  2.00  1.00            
ATOM    847  CD2 TYR A 113     -13.165  21.318  14.824  2.00  1.00            
ATOM    848  CE1 TYR A 113     -13.292  18.951  13.451  2.00  1.00            
ATOM    849  CE2 TYR A 113     -14.294  20.535  14.908  2.00  1.00            
ATOM    850   CZ TYR A 113     -14.359  19.347  14.223  2.00  1.00            
ATOM    851   OH TYR A 113     -15.516  18.543  14.308  2.00  1.00            
ATOM    852    C TYR A 113      -9.115  20.057  14.113  2.00  1.00            
ATOM    853    O TYR A 113      -8.174  20.241  13.352  2.00  1.00            
ATOM    854    N TYR A 114      -9.537  18.808  14.345  2.00  1.00            
ATOM    855   CA TYR A 114      -8.895  17.752  13.605  2.00  1.00            
ATOM    856   CB TYR A 114      -8.943  17.890  12.071  2.00  1.00            
ATOM    857   CG TYR A 114     -10.253  17.417  11.542  2.00  1.00            
ATOM    858  CD1 TYR A 114     -10.561  16.077  11.581  2.00  1.00            
ATOM    859  CD2 TYR A 114     -11.151  18.289  10.971  2.00  1.00            
ATOM    860  CE1 TYR A 114     -11.755  15.615  11.083  2.00  1.00            
ATOM    861  CE2 TYR A 114     -12.349  17.834  10.470  2.00  1.00            
ATOM    862   CZ TYR A 114     -12.652  16.494  10.529  2.00  1.00            
ATOM    863   OH TYR A 114     -13.876  16.013  10.018  2.00  1.00            
ATOM    864    C TYR A 114      -7.455  17.508  13.945  2.00  1.00            
ATOM    865    O TYR A 114      -6.679  17.128  13.069  2.00  1.00            
ATOM    866    N ALA A 115      -7.037  17.696  15.204  1.00  1.00            
ATOM    867   CA ALA A 115      -5.693  17.293  15.515  1.00  1.00            
ATOM    868   CB ALA A 115      -4.730  18.472  15.742  1.00  1.00            
ATOM    869    C ALA A 115      -5.802  16.559  16.814  1.00  1.00            
ATOM    870    O ALA A 115      -6.609  16.907  17.672  1.00  1.00            
ATOM    871    N PRO A 116      -5.026  15.525  16.968  1.00  1.00            
ATOM    872   CA PRO A 116      -5.074  14.776  18.195  1.00  1.00            
ATOM    873   CD PRO A 116      -4.670  14.689  15.834  1.00  1.00            
ATOM    874   CB PRO A 116      -4.356  13.460  17.905  1.00  1.00            
ATOM    875   CG PRO A 116      -4.565  13.261  16.394  1.00  1.00            
ATOM    876    C PRO A 116      -4.497  15.538  19.351  1.00  1.00            
ATOM    877    O PRO A 116      -4.770  15.157  20.488  1.00  1.00            
ATOM    878    N PHE A 117      -3.703  16.606  19.112  1.00  1.00            
ATOM    879   CA PHE A 117      -3.057  17.235  20.231  1.00  1.00            
ATOM    880   CB PHE A 117      -1.645  17.788  19.936  1.00  1.00            
ATOM    881   CG PHE A 117      -1.731  19.021  19.102  1.00  1.00            
ATOM    882  CD1 PHE A 117      -1.903  20.244  19.710  1.00  1.00            
ATOM    883  CD2 PHE A 117      -1.627  18.969  17.730  1.00  1.00            
ATOM    884  CE1 PHE A 117      -1.981  21.399  18.970  1.00  1.00            
ATOM    885  CE2 PHE A 117      -1.706  20.123  16.985  1.00  1.00            
ATOM    886   CZ PHE A 117      -1.884  21.339  17.601  1.00  1.00            
ATOM    887    C PHE A 117      -3.877  18.343  20.786  1.00  1.00            
ATOM    888    O PHE A 117      -4.696  18.950  20.097  1.00  1.00            
ATOM    889    N ASP A 118      -3.667  18.605  22.091  1.00  1.00            
ATOM    890   CA ASP A 118      -4.371  19.647  22.767  1.00  1.00            
ATOM    891   CB ASP A 118      -5.173  19.121  23.971  1.00  1.00            
ATOM    892   CG ASP A 118      -6.299  18.234  23.460  1.00  1.00            
ATOM    893  OD1 ASP A 118      -6.987  18.651  22.490  1.00  1.00            
ATOM    894  OD2 ASP A 118      -6.480  17.122  24.026  1.00  1.00            
ATOM    895    C ASP A 118      -3.367  20.597  23.318  1.00  1.00            
ATOM    896    O ASP A 118      -3.378  20.888  24.513  1.00  1.00            
ATOM    897    N GLY A 119      -2.472  21.119  22.462  4.00  1.00            
ATOM    898   CA GLY A 119      -1.536  22.068  22.975  4.00  1.00            
ATOM    899    C GLY A 119      -0.187  21.761  22.428  4.00  1.00            
ATOM    900    O GLY A 119       0.008  20.771  21.725  4.00  1.00            
ATOM    901    N ILE A 120       0.787  22.631  22.752  4.00  1.00            
ATOM    902   CA ILE A 120       2.115  22.433  22.265  4.00  1.00            
ATOM    903   CB ILE A 120       2.519  23.433  21.220  4.00  1.00            
ATOM    904  CG1 ILE A 120       3.879  23.057  20.607  4.00  1.00            
ATOM    905  CG2 ILE A 120       2.481  24.830  21.867  4.00  1.00            
ATOM    906  CD1 ILE A 120       4.244  23.882  19.373  4.00  1.00            
ATOM    907    C ILE A 120       3.073  22.625  23.379  4.00  1.00            
ATOM    908    O ILE A 120       2.879  23.463  24.257  4.00  1.00            
ATOM    909    N LEU A 121       4.145  21.820  23.363  4.00  1.00            
ATOM    910   CA LEU A 121       5.173  22.000  24.330  4.00  1.00            
ATOM    911   CB LEU A 121       5.448  20.736  25.167  4.00  1.00            
ATOM    912   CG LEU A 121       6.408  20.942  26.357  4.00  1.00            
ATOM    913  CD1 LEU A 121       7.840  21.258  25.909  4.00  1.00            
ATOM    914  CD2 LEU A 121       5.852  21.988  27.334  4.00  1.00            
ATOM    915    C LEU A 121       6.381  22.320  23.526  4.00  1.00            
ATOM    916    O LEU A 121       6.574  21.758  22.449  4.00  1.00            
ATOM    917    N GLY A 122       7.229  23.247  24.003  4.00  1.00            
ATOM    918   CA GLY A 122       8.324  23.568  23.147  4.00  1.00            
ATOM    919    C GLY A 122       9.616  23.409  23.865  4.00  1.00            
ATOM    920    O GLY A 122       9.786  23.869  24.992  4.00  1.00            
ATOM    921    N LEU A 123      10.570  22.731  23.198  1.00  1.00            
ATOM    922   CA LEU A 123      11.888  22.619  23.739  1.00  1.00            
ATOM    923   CB LEU A 123      12.380  21.175  23.918  1.00  1.00            
ATOM    924   CG LEU A 123      11.529  20.362  24.902  1.00  1.00            
ATOM    925  CD1 LEU A 123      11.576  20.962  26.316  1.00  1.00            
ATOM    926  CD2 LEU A 123      10.104  20.182  24.362  1.00  1.00            
ATOM    927    C LEU A 123      12.775  23.235  22.728  1.00  1.00            
ATOM    928    O LEU A 123      13.131  22.623  21.722  1.00  1.00            
ATOM    929    N ALA A 124      13.140  24.492  22.987  1.00  1.00            
ATOM    930   CA ALA A 124      14.014  25.216  22.133  1.00  1.00            
ATOM    931   CB ALA A 124      13.308  25.931  20.970  1.00  1.00            
ATOM    932    C ALA A 124      14.551  26.268  23.039  1.00  1.00            
ATOM    933    O ALA A 124      14.039  26.466  24.140  1.00  1.00            
ATOM    934    N TYR A 125      15.611  26.962  22.610  1.00  1.00            
ATOM    935   CA TYR A 125      16.199  27.958  23.449  1.00  1.00            
ATOM    936   CB TYR A 125      17.506  28.558  22.898  1.00  1.00            
ATOM    937   CG TYR A 125      18.599  27.548  22.952  1.00  1.00            
ATOM    938  CD1 TYR A 125      18.688  26.552  22.008  1.00  1.00            
ATOM    939  CD2 TYR A 125      19.552  27.616  23.944  1.00  1.00            
ATOM    940  CE1 TYR A 125      19.707  25.630  22.062  1.00  1.00            
ATOM    941  CE2 TYR A 125      20.572  26.696  24.003  1.00  1.00            
ATOM    942   CZ TYR A 125      20.649  25.701  23.059  1.00  1.00            
ATOM    943   OH TYR A 125      21.692  24.752  23.110  1.00  1.00            
ATOM    944    C TYR A 125      15.273  29.109  23.588  1.00  1.00            
ATOM    945    O TYR A 125      14.479  29.424  22.703  1.00  1.00            
ATOM    946    N PRO A 126      15.346  29.712  24.738  2.00  1.00            
ATOM    947   CA PRO A 126      14.606  30.913  24.954  2.00  1.00            
ATOM    948   CD PRO A 126      15.604  28.989  25.973  2.00  1.00            
ATOM    949   CB PRO A 126      14.743  31.220  26.442  2.00  1.00            
ATOM    950   CG PRO A 126      14.930  29.826  27.074  2.00  1.00            
ATOM    951    C PRO A 126      15.248  31.891  24.042  2.00  1.00            
ATOM    952    O PRO A 126      16.469  31.872  23.899  2.00  1.00            
ATOM    953    N SER A 127      14.424  32.738  23.416  2.00  1.00            
ATOM    954   CA SER A 127      14.829  33.652  22.399  2.00  1.00            
ATOM    955   CB SER A 127      15.966  33.117  21.510  2.00  1.00            
ATOM    956   OG SER A 127      16.318  34.074  20.521  2.00  1.00            
ATOM    957    C SER A 127      13.581  33.626  21.594  2.00  1.00            
ATOM    958    O SER A 127      12.918  34.633  21.351  2.00  1.00            
ATOM    959    N ILE A 128      13.256  32.384  21.193  2.00  1.00            
ATOM    960   CA ILE A 128      12.099  31.990  20.458  2.00  1.00            
ATOM    961   CB ILE A 128      12.132  30.542  20.058  2.00  1.00            
ATOM    962  CG1 ILE A 128      13.339  30.263  19.145  2.00  1.00            
ATOM    963  CG2 ILE A 128      10.780  30.201  19.408  2.00  1.00            
ATOM    964  CD1 ILE A 128      13.327  31.067  17.845  2.00  1.00            
ATOM    965    C ILE A 128      10.870  32.195  21.286  2.00  1.00            
ATOM    966    O ILE A 128       9.835  32.550  20.722  2.00  1.00            
ATOM    967    N SER A 129      10.945  31.933  22.622  1.00  1.00            
ATOM    968   CA SER A 129       9.818  32.074  23.519  1.00  1.00            
ATOM    969   CB SER A 129      10.210  32.036  25.008  1.00  1.00            
ATOM    970   OG SER A 129       9.062  32.199  25.827  1.00  1.00            
ATOM    971    C SER A 129       9.237  33.399  23.226  1.00  1.00            
ATOM    972    O SER A 129       9.922  34.419  23.263  1.00  1.00            
ATOM    973    N ALA A 130       7.941  33.396  22.887  2.00  1.00            
ATOM    974   CA ALA A 130       7.395  34.605  22.381  2.00  1.00            
ATOM    975   CB ALA A 130       5.921  34.459  21.963  2.00  1.00            
ATOM    976    C ALA A 130       7.461  35.697  23.403  2.00  1.00            
ATOM    977    O ALA A 130       8.008  36.769  23.144  2.00  1.00            
ATOM    978    N SER A 131       6.919  35.445  24.605  2.00  1.00            
ATOM    979   CA SER A 131       6.888  36.445  25.631  2.00  1.00            
ATOM    980   CB SER A 131       5.793  36.183  26.678  2.00  1.00            
ATOM    981   OG SER A 131       4.512  36.313  26.080  2.00  1.00            
ATOM    982    C SER A 131       8.188  36.493  26.356  2.00  1.00            
ATOM    983    O SER A 131       8.497  37.484  27.015  2.00  1.00            
ATOM    984    N GLY A 132       9.000  35.430  26.240  2.00  1.00            
ATOM    985   CA GLY A 132      10.155  35.385  27.080  2.00  1.00            
ATOM    986    C GLY A 132       9.672  34.704  28.320  2.00  1.00            
ATOM    987    O GLY A 132      10.259  34.839  29.392  2.00  1.00            
ATOM    988    N ALA A 133       8.559  33.949  28.190  1.00  1.00            
ATOM    989   CA ALA A 133       7.947  33.392  29.358  1.00  1.00            
ATOM    990   CB ALA A 133       6.655  32.623  29.032  1.00  1.00            
ATOM    991    C ALA A 133       8.842  32.449  30.100  1.00  1.00            
ATOM    992    O ALA A 133       9.225  32.742  31.232  1.00  1.00            
ATOM    993    N THR A 134       9.228  31.325  29.457  1.00  1.00            
ATOM    994   CA THR A 134      10.090  30.299  29.992  1.00  1.00            
ATOM    995   CB THR A 134      10.139  30.189  31.498  1.00  1.00            
ATOM    996  OG1 THR A 134      11.096  29.215  31.891  1.00  1.00            
ATOM    997  CG2 THR A 134       8.748  29.822  32.041  1.00  1.00            
ATOM    998    C THR A 134       9.574  28.986  29.456  1.00  1.00            
ATOM    999    O THR A 134       8.387  28.685  29.577  1.00  1.00            
ATOM   1000    N PRO A 135      10.406  28.206  28.821  1.00  1.00            
ATOM   1001   CA PRO A 135       9.914  26.944  28.310  1.00  1.00            
ATOM   1002   CD PRO A 135      11.341  28.824  27.891  1.00  1.00            
ATOM   1003   CB PRO A 135      10.779  26.607  27.101  1.00  1.00            
ATOM   1004   CG PRO A 135      11.283  27.974  26.614  1.00  1.00            
ATOM   1005    C PRO A 135      10.037  25.944  29.430  1.00  1.00            
ATOM   1006    O PRO A 135      10.731  26.243  30.399  1.00  1.00            
ATOM   1007    N VAL A 136       9.395  24.756  29.344  2.00  1.00            
ATOM   1008   CA VAL A 136       9.533  23.829  30.439  2.00  1.00            
ATOM   1009   CB VAL A 136       8.284  23.050  30.724  2.00  1.00            
ATOM   1010  CG1 VAL A 136       8.578  22.012  31.820  2.00  1.00            
ATOM   1011  CG2 VAL A 136       7.192  24.052  31.123  2.00  1.00            
ATOM   1012    C VAL A 136      10.616  22.853  30.111  2.00  1.00            
ATOM   1013    O VAL A 136      10.403  21.851  29.431  2.00  1.00            
ATOM   1014    N PHE A 137      11.819  23.168  30.611  2.00  1.00            
ATOM   1015   CA PHE A 137      13.034  22.414  30.523  2.00  1.00            
ATOM   1016   CB PHE A 137      13.475  22.033  29.093  2.00  1.00            
ATOM   1017   CG PHE A 137      13.794  23.220  28.253  2.00  1.00            
ATOM   1018  CD1 PHE A 137      15.027  23.828  28.317  2.00  1.00            
ATOM   1019  CD2 PHE A 137      12.860  23.704  27.368  2.00  1.00            
ATOM   1020  CE1 PHE A 137      15.314  24.918  27.527  2.00  1.00            
ATOM   1021  CE2 PHE A 137      13.143  24.791  26.576  2.00  1.00            
ATOM   1022   CZ PHE A 137      14.370  25.403  26.655  2.00  1.00            
ATOM   1023    C PHE A 137      13.988  23.379  31.135  2.00  1.00            
ATOM   1024    O PHE A 137      14.848  23.030  31.940  2.00  1.00            
ATOM   1025    N ASP A 138      13.837  24.655  30.739  2.00  1.00            
ATOM   1026   CA ASP A 138      14.596  25.715  31.324  2.00  1.00            
ATOM   1027   CB ASP A 138      14.345  27.070  30.640  2.00  1.00            
ATOM   1028   CG ASP A 138      15.311  28.088  31.231  2.00  1.00            
ATOM   1029  OD1 ASP A 138      16.081  27.710  32.153  2.00  1.00            
ATOM   1030  OD2 ASP A 138      15.291  29.259  30.767  2.00  1.00            
ATOM   1031    C ASP A 138      14.142  25.833  32.748  2.00  1.00            
ATOM   1032    O ASP A 138      14.949  26.007  33.658  2.00  1.00            
ATOM   1033    N ASN A 139      12.818  25.706  32.976  2.00  1.00            
ATOM   1034   CA ASN A 139      12.284  25.855  34.301  2.00  1.00            
ATOM   1035   CB ASN A 139      10.755  25.718  34.374  2.00  1.00            
ATOM   1036   CG ASN A 139      10.329  24.312  33.979  2.00  1.00            
ATOM   1037  OD1 ASN A 139      10.748  23.782  32.950  2.00  1.00            
ATOM   1038  ND2 ASN A 139       9.471  23.684  34.827  2.00  1.00            
ATOM   1039    C ASN A 139      12.883  24.795  35.162  2.00  1.00            
ATOM   1040    O ASN A 139      13.290  25.056  36.294  2.00  1.00            
ATOM   1041    N LEU A 140      12.971  23.561  34.640  2.00  1.00            
ATOM   1042   CA LEU A 140      13.511  22.500  35.430  2.00  1.00            
ATOM   1043   CB LEU A 140      13.347  21.100  34.797  2.00  1.00            
ATOM   1044   CG LEU A 140      13.984  20.887  33.409  2.00  1.00            
ATOM   1045  CD1 LEU A 140      15.517  20.861  33.468  2.00  1.00            
ATOM   1046  CD2 LEU A 140      13.405  19.638  32.725  2.00  1.00            
ATOM   1047    C LEU A 140      14.936  22.793  35.692  2.00  1.00            
ATOM   1048    O LEU A 140      15.450  22.516  36.775  2.00  1.00            
ATOM   1049    N TRP A 141      15.616  23.388  34.703  2.00  1.00            
ATOM   1050   CA TRP A 141      17.000  23.648  34.895  2.00  1.00            
ATOM   1051   CB TRP A 141      17.667  24.337  33.696  2.00  1.00            
ATOM   1052   CG TRP A 141      19.136  24.606  33.916  2.00  1.00            
ATOM   1053  CD2 TRP A 141      19.661  25.780  34.556  2.00  1.00            
ATOM   1054  CD1 TRP A 141      20.211  23.834  33.585  2.00  1.00            
ATOM   1055  NE1 TRP A 141      21.373  24.455  33.977  2.00  1.00            
ATOM   1056  CE2 TRP A 141      21.050  25.654  34.576  2.00  1.00            
ATOM   1057  CE3 TRP A 141      19.039  26.874  35.083  2.00  1.00            
ATOM   1058  CZ2 TRP A 141      21.839  26.622  35.127  2.00  1.00            
ATOM   1059  CZ3 TRP A 141      19.837  27.851  35.637  2.00  1.00            
ATOM   1060  CH2 TRP A 141      21.210  27.726  35.658  2.00  1.00            
ATOM   1061    C TRP A 141      17.146  24.585  36.044  2.00  1.00            
ATOM   1062    O TRP A 141      17.954  24.356  36.944  2.00  1.00            
ATOM   1063    N ASP A 142      16.337  25.658  36.058  2.00  1.00            
ATOM   1064   CA ASP A 142      16.497  26.641  37.082  2.00  1.00            
ATOM   1065   CB ASP A 142      15.474  27.793  37.010  2.00  1.00            
ATOM   1066   CG ASP A 142      15.863  28.755  35.897  2.00  1.00            
ATOM   1067  OD1 ASP A 142      17.044  28.717  35.463  2.00  1.00            
ATOM   1068  OD2 ASP A 142      14.986  29.555  35.474  2.00  1.00            
ATOM   1069    C ASP A 142      16.300  26.001  38.416  2.00  1.00            
ATOM   1070    O ASP A 142      17.118  26.166  39.319  2.00  1.00            
ATOM   1071    N GLN A 143      15.219  25.220  38.563  3.00  1.00            
ATOM   1072   CA GLN A 143      14.908  24.643  39.836  3.00  1.00            
ATOM   1073   CB GLN A 143      13.565  23.893  39.844  3.00  1.00            
ATOM   1074   CG GLN A 143      13.112  23.482  41.246  3.00  1.00            
ATOM   1075   CD GLN A 143      12.684  24.745  41.980  3.00  1.00            
ATOM   1076  OE1 GLN A 143      12.372  24.714  43.170  3.00  1.00            
ATOM   1077  NE2 GLN A 143      12.670  25.894  41.253  3.00  1.00            
ATOM   1078    C GLN A 143      15.979  23.678  40.213  3.00  1.00            
ATOM   1079    O GLN A 143      16.364  23.593  41.379  3.00  1.00            
ATOM   1080    N GLY A 144      16.513  22.935  39.230  3.00  1.00            
ATOM   1081   CA GLY A 144      17.505  21.967  39.576  3.00  1.00            
ATOM   1082    C GLY A 144      16.822  20.648  39.738  3.00  1.00            
ATOM   1083    O GLY A 144      17.383  19.710  40.303  3.00  1.00            
ATOM   1084    N LEU A 145      15.578  20.550  39.240  1.00  1.00            
ATOM   1085   CA LEU A 145      14.847  19.321  39.321  1.00  1.00            
ATOM   1086   CB LEU A 145      13.458  19.426  38.671  1.00  1.00            
ATOM   1087   CG LEU A 145      12.563  20.517  39.292  1.00  1.00            
ATOM   1088  CD1 LEU A 145      11.190  20.569  38.603  1.00  1.00            
ATOM   1089  CD2 LEU A 145      12.461  20.368  40.817  1.00  1.00            
ATOM   1090    C LEU A 145      15.641  18.311  38.540  1.00  1.00            
ATOM   1091    O LEU A 145      15.785  17.165  38.965  1.00  1.00            
ATOM   1092    N VAL A 146      16.200  18.718  37.376  1.00  1.00            
ATOM   1093   CA VAL A 146      16.938  17.805  36.537  1.00  1.00            
ATOM   1094   CB VAL A 146      16.950  18.171  35.089  1.00  1.00            
ATOM   1095  CG1 VAL A 146      15.505  18.128  34.563  1.00  1.00            
ATOM   1096  CG2 VAL A 146      17.679  19.518  34.943  1.00  1.00            
ATOM   1097    C VAL A 146      18.370  17.721  36.963  1.00  1.00            
ATOM   1098    O VAL A 146      18.974  18.709  37.381  1.00  1.00            
ATOM   1099    N SER A 147      18.938  16.497  36.885  1.00  1.00            
ATOM   1100   CA SER A 147      20.316  16.260  37.214  1.00  1.00            
ATOM   1101   CB SER A 147      20.673  14.763  37.232  1.00  1.00            
ATOM   1102   OG SER A 147      20.470  14.192  35.948  1.00  1.00            
ATOM   1103    C SER A 147      21.193  16.937  36.219  1.00  1.00            
ATOM   1104    O SER A 147      22.009  17.785  36.576  1.00  1.00            
ATOM   1105    N GLN A 148      21.043  16.588  34.928  1.00  1.00            
ATOM   1106   CA GLN A 148      21.861  17.243  33.955  1.00  1.00            
ATOM   1107   CB GLN A 148      22.682  16.321  33.037  1.00  1.00            
ATOM   1108   CG GLN A 148      23.512  17.126  32.030  1.00  1.00            
ATOM   1109   CD GLN A 148      24.323  16.179  31.159  1.00  1.00            
ATOM   1110  OE1 GLN A 148      24.907  15.213  31.646  1.00  1.00            
ATOM   1111  NE2 GLN A 148      24.373  16.471  29.831  1.00  1.00            
ATOM   1112    C GLN A 148      20.952  18.020  33.079  1.00  1.00            
ATOM   1113    O GLN A 148      19.803  17.634  32.870  1.00  1.00            
ATOM   1114    N ASP A 149      21.437  19.161  32.557  1.00  1.00            
ATOM   1115   CA ASP A 149      20.570  19.885  31.686  1.00  1.00            
ATOM   1116   CB ASP A 149      20.845  21.402  31.605  1.00  1.00            
ATOM   1117   CG ASP A 149      22.253  21.667  31.108  1.00  1.00            
ATOM   1118  OD1 ASP A 149      23.082  20.718  31.128  1.00  1.00            
ATOM   1119  OD2 ASP A 149      22.510  22.829  30.698  1.00  1.00            
ATOM   1120    C ASP A 149      20.657  19.241  30.351  1.00  1.00            
ATOM   1121    O ASP A 149      21.370  19.677  29.449  1.00  1.00            
ATOM   1122    N LEU A 150      19.907  18.137  30.214  4.00  1.00            
ATOM   1123   CA LEU A 150      19.959  17.396  29.001  4.00  1.00            
ATOM   1124   CB LEU A 150      20.869  16.167  29.112  4.00  1.00            
ATOM   1125   CG LEU A 150      20.947  15.376  27.804  4.00  1.00            
ATOM   1126  CD1 LEU A 150      21.613  16.231  26.716  4.00  1.00            
ATOM   1127  CD2 LEU A 150      21.618  14.008  28.002  4.00  1.00            
ATOM   1128    C LEU A 150      18.579  16.868  28.739  4.00  1.00            
ATOM   1129    O LEU A 150      17.761  16.777  29.652  4.00  1.00            
ATOM   1130    N PHE A 151      18.276  16.527  27.465  4.00  1.00            
ATOM   1131   CA PHE A 151      16.995  15.961  27.138  4.00  1.00            
ATOM   1132   CB PHE A 151      16.031  16.981  26.517  4.00  1.00            
ATOM   1133   CG PHE A 151      15.873  18.049  27.543  4.00  1.00            
ATOM   1134  CD1 PHE A 151      16.801  19.060  27.621  4.00  1.00            
ATOM   1135  CD2 PHE A 151      14.816  18.040  28.424  4.00  1.00            
ATOM   1136  CE1 PHE A 151      16.681  20.054  28.562  4.00  1.00            
ATOM   1137  CE2 PHE A 151      14.691  19.034  29.368  4.00  1.00            
ATOM   1138   CZ PHE A 151      15.623  20.042  29.437  4.00  1.00            
ATOM   1139    C PHE A 151      17.253  14.884  26.121  4.00  1.00            
ATOM   1140    O PHE A 151      18.163  15.010  25.304  4.00  1.00            
ATOM   1141    N SER A 152      16.473  13.779  26.150  4.00  1.00            
ATOM   1142   CA SER A 152      16.657  12.727  25.181  4.00  1.00            
ATOM   1143   CB SER A 152      16.993  11.363  25.799  4.00  1.00            
ATOM   1144   OG SER A 152      18.231  11.442  26.487  4.00  1.00            
ATOM   1145    C SER A 152      15.356  12.560  24.495  4.00  1.00            
ATOM   1146    O SER A 152      14.302  12.595  25.124  4.00  1.00            
ATOM   1147    N VAL A 153      15.389  12.398  23.166  4.00  1.00            
ATOM   1148   CA VAL A 153      14.149  12.200  22.493  4.00  1.00            
ATOM   1149   CB VAL A 153      13.818  13.285  21.511  4.00  1.00            
ATOM   1150  CG1 VAL A 153      12.533  12.890  20.761  4.00  1.00            
ATOM   1151  CG2 VAL A 153      13.708  14.617  22.271  4.00  1.00            
ATOM   1152    C VAL A 153      14.287  10.929  21.718  4.00  1.00            
ATOM   1153    O VAL A 153      15.302  10.687  21.066  4.00  1.00            
ATOM   1154    N TYR A 154      13.256  10.070  21.805  4.00  1.00            
ATOM   1155   CA TYR A 154      13.220   8.822  21.108  4.00  1.00            
ATOM   1156   CB TYR A 154      13.279   7.617  22.064  4.00  1.00            
ATOM   1157   CG TYR A 154      12.739   6.418  21.369  4.00  1.00            
ATOM   1158  CD1 TYR A 154      13.301   5.939  20.210  4.00  1.00            
ATOM   1159  CD2 TYR A 154      11.669   5.753  21.920  4.00  1.00            
ATOM   1160  CE1 TYR A 154      12.776   4.823  19.599  4.00  1.00            
ATOM   1161  CE2 TYR A 154      11.148   4.637  21.312  4.00  1.00            
ATOM   1162   CZ TYR A 154      11.700   4.171  20.146  4.00  1.00            
ATOM   1163   OH TYR A 154      11.171   3.024  19.518  4.00  1.00            
ATOM   1164    C TYR A 154      11.942   8.780  20.319  4.00  1.00            
ATOM   1165    O TYR A 154      10.860   9.008  20.855  4.00  1.00            
ATOM   1166    N LEU A 155      12.052   8.502  19.002  1.00  1.00            
ATOM   1167   CA LEU A 155      10.920   8.425  18.117  1.00  1.00            
ATOM   1168   CB LEU A 155      11.159   9.209  16.804  1.00  1.00            
ATOM   1169   CG LEU A 155       9.992   9.295  15.785  1.00  1.00            
ATOM   1170  CD1 LEU A 155      10.418  10.111  14.551  1.00  1.00            
ATOM   1171  CD2 LEU A 155       9.445   7.926  15.353  1.00  1.00            
ATOM   1172    C LEU A 155      10.794   6.974  17.774  1.00  1.00            
ATOM   1173    O LEU A 155      11.794   6.307  17.514  1.00  1.00            
ATOM   1174    N SER A 156       9.555   6.442  17.758  1.00  1.00            
ATOM   1175   CA SER A 156       9.371   5.055  17.435  1.00  1.00            
ATOM   1176   CB SER A 156       8.407   4.316  18.376  1.00  1.00            
ATOM   1177   OG SER A 156       8.905   4.308  19.702  1.00  1.00            
ATOM   1178    C SER A 156       8.717   4.990  16.105  1.00  1.00            
ATOM   1179    O SER A 156       7.814   5.767  15.798  1.00  1.00            
ATOM   1180    N SER A 157       9.171   4.048  15.266  1.00  1.00            
ATOM   1181   CA SER A 157       8.563   3.919  13.985  1.00  1.00            
ATOM   1182   CB SER A 157       9.539   3.467  12.885  1.00  1.00            
ATOM   1183   OG SER A 157      10.010   2.155  13.159  1.00  1.00            
ATOM   1184    C SER A 157       7.480   2.882  14.085  1.00  1.00            
ATOM   1185    O SER A 157       7.332   2.214  15.107  1.00  1.00            
ATOM   1186    N ASN A 158       6.681   2.758  13.006  3.00  1.00            
ATOM   1187   CA ASN A 158       5.675   1.744  12.825  3.00  1.00            
ATOM   1188   CB ASN A 158       6.281   0.328  12.803  3.00  1.00            
ATOM   1189   CG ASN A 158       5.270  -0.625  12.184  3.00  1.00            
ATOM   1190  OD1 ASN A 158       4.147  -0.235  11.870  3.00  1.00            
ATOM   1191  ND2 ASN A 158       5.674  -1.912  12.008  3.00  1.00            
ATOM   1192    C ASN A 158       4.593   1.775  13.867  3.00  1.00            
ATOM   1193    O ASN A 158       4.051   0.734  14.231  3.00  1.00            
ATOM   1194    N ASP A 159       4.241   2.968  14.378  3.00  1.00            
ATOM   1195   CA ASP A 159       3.122   3.105  15.270  3.00  1.00            
ATOM   1196   CB ASP A 159       1.760   2.867  14.597  3.00  1.00            
ATOM   1197   CG ASP A 159       1.518   4.032  13.661  3.00  1.00            
ATOM   1198  OD1 ASP A 159       2.481   4.820  13.472  3.00  1.00            
ATOM   1199  OD2 ASP A 159       0.383   4.156  13.129  3.00  1.00            
ATOM   1200    C ASP A 159       3.207   2.159  16.417  3.00  1.00            
ATOM   1201    O ASP A 159       2.183   1.678  16.901  3.00  1.00            
ATOM   1202    N ASP A 160       4.421   1.866  16.901  1.00  1.00            
ATOM   1203   CA ASP A 160       4.486   1.039  18.062  1.00  1.00            
ATOM   1204   CB ASP A 160       5.602  -0.019  18.003  1.00  1.00            
ATOM   1205   CG ASP A 160       5.175  -1.059  16.973  1.00  1.00            
ATOM   1206  OD1 ASP A 160       3.952  -1.120  16.677  1.00  1.00            
ATOM   1207  OD2 ASP A 160       6.058  -1.802  16.468  1.00  1.00            
ATOM   1208    C ASP A 160       4.757   1.987  19.179  1.00  1.00            
ATOM   1209    O ASP A 160       5.566   2.903  19.045  1.00  1.00            
ATOM   1210    N SER A 161       4.061   1.808  20.314  1.00  1.00            
ATOM   1211   CA SER A 161       4.258   2.714  21.401  1.00  1.00            
ATOM   1212   CB SER A 161       3.313   2.464  22.588  1.00  1.00            
ATOM   1213   OG SER A 161       1.966   2.655  22.181  1.00  1.00            
ATOM   1214    C SER A 161       5.669   2.507  21.862  1.00  1.00            
ATOM   1215    O SER A 161       6.353   1.608  21.376  1.00  1.00            
ATOM   1216    N GLY A 162       6.160   3.333  22.808  1.00  1.00            
ATOM   1217   CA GLY A 162       7.509   3.098  23.236  1.00  1.00            
ATOM   1218    C GLY A 162       8.400   4.295  23.042  1.00  1.00            
ATOM   1219    O GLY A 162       9.540   4.281  23.505  1.00  1.00            
ATOM   1220    N SER A 163       7.935   5.363  22.368  4.00  1.00            
ATOM   1221   CA SER A 163       8.786   6.512  22.189  4.00  1.00            
ATOM   1222   CB SER A 163       8.216   7.532  21.187  4.00  1.00            
ATOM   1223   OG SER A 163       6.975   8.034  21.661  4.00  1.00            
ATOM   1224    C SER A 163       8.934   7.201  23.502  4.00  1.00            
ATOM   1225    O SER A 163       8.131   6.999  24.411  4.00  1.00            
ATOM   1226    N VAL A 164       9.996   8.024  23.641  4.00  1.00            
ATOM   1227   CA VAL A 164      10.182   8.671  24.903  4.00  1.00            
ATOM   1228   CB VAL A 164      11.083   7.902  25.820  4.00  1.00            
ATOM   1229  CG1 VAL A 164      12.452   7.749  25.137  4.00  1.00            
ATOM   1230  CG2 VAL A 164      11.163   8.656  27.153  4.00  1.00            
ATOM   1231    C VAL A 164      10.818  10.009  24.741  4.00  1.00            
ATOM   1232    O VAL A 164      11.620  10.239  23.840  4.00  1.00            
ATOM   1233    N VAL A 165      10.434  10.942  25.632  4.00  1.00            
ATOM   1234   CA VAL A 165      11.096  12.205  25.738  4.00  1.00            
ATOM   1235   CB VAL A 165      10.174  13.383  25.655  4.00  1.00            
ATOM   1236  CG1 VAL A 165      11.009  14.661  25.840  4.00  1.00            
ATOM   1237  CG2 VAL A 165       9.408  13.319  24.322  4.00  1.00            
ATOM   1238    C VAL A 165      11.622  12.158  27.138  4.00  1.00            
ATOM   1239    O VAL A 165      10.850  12.129  28.095  4.00  1.00            
ATOM   1240    N LEU A 166      12.954  12.126  27.313  4.00  1.00            
ATOM   1241   CA LEU A 166      13.457  12.011  28.649  4.00  1.00            
ATOM   1242   CB LEU A 166      14.549  10.950  28.838  4.00  1.00            
ATOM   1243   CG LEU A 166      14.022   9.513  28.720  4.00  1.00            
ATOM   1244  CD1 LEU A 166      15.135   8.497  29.024  4.00  1.00            
ATOM   1245  CD2 LEU A 166      12.765   9.315  29.584  4.00  1.00            
ATOM   1246    C LEU A 166      14.058  13.307  29.046  4.00  1.00            
ATOM   1247    O LEU A 166      14.668  14.008  28.240  4.00  1.00            
ATOM   1248    N LEU A 167      13.871  13.658  30.328  4.00  1.00            
ATOM   1249   CA LEU A 167      14.436  14.873  30.808  4.00  1.00            
ATOM   1250   CB LEU A 167      13.442  15.740  31.601  4.00  1.00            
ATOM   1251   CG LEU A 167      12.228  16.213  30.783  4.00  1.00            
ATOM   1252  CD1 LEU A 167      11.353  15.030  30.336  4.00  1.00            
ATOM   1253  CD2 LEU A 167      11.435  17.285  31.549  4.00  1.00            
ATOM   1254    C LEU A 167      15.539  14.516  31.768  4.00  1.00            
ATOM   1255    O LEU A 167      15.329  13.753  32.708  4.00  1.00            
ATOM   1256    N GLY A 168      16.760  15.048  31.536  3.00  1.00            
ATOM   1257   CA GLY A 168      17.861  14.843  32.443  3.00  1.00            
ATOM   1258    C GLY A 168      18.291  13.398  32.398  3.00  1.00            
ATOM   1259    O GLY A 168      18.884  12.912  33.361  3.00  1.00            
ATOM   1260    N GLY A 169      18.019  12.651  31.300  1.00  1.00            
ATOM   1261   CA GLY A 169      18.448  11.271  31.304  1.00  1.00            
ATOM   1262    C GLY A 169      18.691  10.800  29.901  1.00  1.00            
ATOM   1263    O GLY A 169      17.881  11.018  29.002  1.00  1.00            
ATOM   1264    N ILE A 170      19.849  10.131  29.715  1.00  1.00            
ATOM   1265   CA ILE A 170      20.385   9.665  28.464  1.00  1.00            
ATOM   1266   CB ILE A 170      21.852   9.354  28.547  1.00  1.00            
ATOM   1267  CG1 ILE A 170      22.110   8.139  29.457  1.00  1.00            
ATOM   1268  CG2 ILE A 170      22.569  10.634  29.011  1.00  1.00            
ATOM   1269  CD1 ILE A 170      21.673   8.333  30.907  1.00  1.00            
ATOM   1270    C ILE A 170      19.752   8.455  27.812  1.00  1.00            
ATOM   1271    O ILE A 170      19.476   8.487  26.613  1.00  1.00            
ATOM   1272    N ASP A 171      19.480   7.362  28.558  1.00  1.00            
ATOM   1273   CA ASP A 171      19.032   6.123  27.950  1.00  1.00            
ATOM   1274   CB ASP A 171      17.605   6.175  27.370  1.00  1.00            
ATOM   1275   CG ASP A 171      16.610   5.991  28.506  1.00  1.00            
ATOM   1276  OD1 ASP A 171      17.056   5.921  29.681  1.00  1.00            
ATOM   1277  OD2 ASP A 171      15.389   5.892  28.206  1.00  1.00            
ATOM   1278    C ASP A 171      19.941   5.617  26.863  1.00  1.00            
ATOM   1279    O ASP A 171      19.627   5.719  25.679  1.00  1.00            
ATOM   1280    N SER A 172      21.105   5.051  27.263  3.00  1.00            
ATOM   1281   CA SER A 172      22.090   4.485  26.373  3.00  1.00            
ATOM   1282   CB SER A 172      23.382   4.043  27.079  3.00  1.00            
ATOM   1283   OG SER A 172      24.285   3.499  26.125  3.00  1.00            
ATOM   1284    C SER A 172      21.548   3.271  25.675  3.00  1.00            
ATOM   1285    O SER A 172      21.990   2.943  24.575  3.00  1.00            
ATOM   1286    N SER A 173      20.567   2.570  26.276  3.00  1.00            
ATOM   1287   CA SER A 173      20.095   1.337  25.703  3.00  1.00            
ATOM   1288   CB SER A 173      18.991   0.669  26.542  3.00  1.00            
ATOM   1289   OG SER A 173      19.521   0.227  27.784  3.00  1.00            
ATOM   1290    C SER A 173      19.533   1.569  24.334  3.00  1.00            
ATOM   1291    O SER A 173      19.751   0.774  23.421  3.00  1.00            
ATOM   1292    N TYR A 174      18.815   2.688  24.145  1.00  1.00            
ATOM   1293   CA TYR A 174      18.144   2.973  22.908  1.00  1.00            
ATOM   1294   CB TYR A 174      17.327   4.274  22.977  1.00  1.00            
ATOM   1295   CG TYR A 174      16.852   4.570  21.600  1.00  1.00            
ATOM   1296  CD1 TYR A 174      16.026   3.688  20.948  1.00  1.00            
ATOM   1297  CD2 TYR A 174      17.209   5.741  20.971  1.00  1.00            
ATOM   1298  CE1 TYR A 174      15.583   3.963  19.679  1.00  1.00            
ATOM   1299  CE2 TYR A 174      16.765   6.021  19.700  1.00  1.00            
ATOM   1300   CZ TYR A 174      15.951   5.127  19.049  1.00  1.00            
ATOM   1301   OH TYR A 174      15.492   5.408  17.745  1.00  1.00            
ATOM   1302    C TYR A 174      19.135   3.092  21.786  1.00  1.00            
ATOM   1303    O TYR A 174      18.873   2.596  20.691  1.00  1.00            
ATOM   1304    N TYR A 175      20.313   3.716  22.008  4.00  1.00            
ATOM   1305   CA TYR A 175      21.147   3.958  20.861  4.00  1.00            
ATOM   1306   CB TYR A 175      21.672   5.403  20.750  4.00  1.00            
ATOM   1307   CG TYR A 175      22.711   5.622  21.791  4.00  1.00            
ATOM   1308  CD1 TYR A 175      24.030   5.343  21.516  4.00  1.00            
ATOM   1309  CD2 TYR A 175      22.376   6.105  23.034  4.00  1.00            
ATOM   1310  CE1 TYR A 175      25.004   5.541  22.465  4.00  1.00            
ATOM   1311  CE2 TYR A 175      23.345   6.305  23.988  4.00  1.00            
ATOM   1312   CZ TYR A 175      24.659   6.025  23.703  4.00  1.00            
ATOM   1313   OH TYR A 175      25.656   6.231  24.680  4.00  1.00            
ATOM   1314    C TYR A 175      22.320   3.050  20.797  4.00  1.00            
ATOM   1315    O TYR A 175      22.916   2.683  21.809  4.00  1.00            
ATOM   1316    N THR A 176      22.645   2.649  19.551  1.00  1.00            
ATOM   1317   CA THR A 176      23.762   1.804  19.269  1.00  1.00            
ATOM   1318   CB THR A 176      23.585   0.968  18.034  1.00  1.00            
ATOM   1319  OG1 THR A 176      24.635   0.018  17.924  1.00  1.00            
ATOM   1320  CG2 THR A 176      23.578   1.898  16.808  1.00  1.00            
ATOM   1321    C THR A 176      24.958   2.669  19.050  1.00  1.00            
ATOM   1322    O THR A 176      24.847   3.884  18.893  1.00  1.00            
ATOM   1323    N GLY A 177      26.150   2.045  19.068  1.00  1.00            
ATOM   1324   CA GLY A 177      27.362   2.765  18.820  1.00  1.00            
ATOM   1325    C GLY A 177      27.540   3.771  19.904  1.00  1.00            
ATOM   1326    O GLY A 177      27.231   3.516  21.067  1.00  1.00            
ATOM   1327    N SER A 178      28.056   4.957  19.526  1.00  1.00            
ATOM   1328   CA SER A 178      28.292   6.008  20.470  1.00  1.00            
ATOM   1329   CB SER A 178      29.772   6.407  20.590  1.00  1.00            
ATOM   1330   OG SER A 178      30.530   5.320  21.100  1.00  1.00            
ATOM   1331    C SER A 178      27.553   7.215  19.974  1.00  1.00            
ATOM   1332    O SER A 178      27.005   7.210  18.873  1.00  1.00            
ATOM   1333    N LEU A 179      27.491   8.279  20.802  1.00  1.00            
ATOM   1334   CA LEU A 179      26.802   9.478  20.413  1.00  1.00            
ATOM   1335   CB LEU A 179      26.142  10.219  21.591  1.00  1.00            
ATOM   1336   CG LEU A 179      27.048  10.418  22.819  1.00  1.00            
ATOM   1337  CD1 LEU A 179      28.209  11.383  22.531  1.00  1.00            
ATOM   1338  CD2 LEU A 179      26.217  10.825  24.046  1.00  1.00            
ATOM   1339    C LEU A 179      27.770  10.383  19.709  1.00  1.00            
ATOM   1340    O LEU A 179      28.947  10.443  20.062  1.00  1.00            
ATOM   1341    N ASN A 180      27.291  11.090  18.660  4.00  1.00            
ATOM   1342   CA ASN A 180      28.130  11.978  17.899  4.00  1.00            
ATOM   1343   CB ASN A 180      27.917  11.872  16.377  4.00  1.00            
ATOM   1344   CG ASN A 180      29.068  12.599  15.694  4.00  1.00            
ATOM   1345  OD1 ASN A 180      29.152  12.647  14.469  4.00  1.00            
ATOM   1346  ND2 ASN A 180      29.991  13.172  16.512  4.00  1.00            
ATOM   1347    C ASN A 180      27.760  13.370  18.302  4.00  1.00            
ATOM   1348    O ASN A 180      26.600  13.766  18.211  4.00  1.00            
ATOM   1349    N TRP A 181      28.756  14.146  18.771  4.00  1.00            
ATOM   1350   CA TRP A 181      28.509  15.488  19.212  4.00  1.00            
ATOM   1351   CB TRP A 181      29.556  15.980  20.226  4.00  1.00            
ATOM   1352   CG TRP A 181      30.971  15.925  19.705  4.00  1.00            
ATOM   1353  CD2 TRP A 181      31.744  14.717  19.619  4.00  1.00            
ATOM   1354  CD1 TRP A 181      31.761  16.925  19.219  4.00  1.00            
ATOM   1355  NE1 TRP A 181      32.980  16.416  18.835  4.00  1.00            
ATOM   1356  CE2 TRP A 181      32.982  15.059  19.075  4.00  1.00            
ATOM   1357  CE3 TRP A 181      31.445  13.429  19.961  4.00  1.00            
ATOM   1358  CZ2 TRP A 181      33.944  14.112  18.865  4.00  1.00            
ATOM   1359  CZ3 TRP A 181      32.419  12.479  19.750  4.00  1.00            
ATOM   1360  CH2 TRP A 181      33.644  12.814  19.212  4.00  1.00            
ATOM   1361    C TRP A 181      28.535  16.398  18.031  4.00  1.00            
ATOM   1362    O TRP A 181      29.402  16.294  17.166  4.00  1.00            
ATOM   1363    N VAL A 182      27.550  17.310  17.970  4.00  1.00            
ATOM   1364   CA VAL A 182      27.487  18.283  16.924  4.00  1.00            
ATOM   1365   CB VAL A 182      26.356  18.036  15.962  4.00  1.00            
ATOM   1366  CG1 VAL A 182      26.287  19.213  14.979  4.00  1.00            
ATOM   1367  CG2 VAL A 182      26.569  16.665  15.301  4.00  1.00            
ATOM   1368    C VAL A 182      27.214  19.584  17.609  4.00  1.00            
ATOM   1369    O VAL A 182      26.447  19.640  18.568  4.00  1.00            
ATOM   1370    N PRO A 183      27.847  20.632  17.167  4.00  1.00            
ATOM   1371   CA PRO A 183      27.613  21.910  17.780  4.00  1.00            
ATOM   1372   CD PRO A 183      29.196  20.523  16.644  4.00  1.00            
ATOM   1373   CB PRO A 183      28.849  22.765  17.486  4.00  1.00            
ATOM   1374   CG PRO A 183      29.617  21.982  16.404  4.00  1.00            
ATOM   1375    C PRO A 183      26.317  22.499  17.313  4.00  1.00            
ATOM   1376    O PRO A 183      25.908  22.198  16.193  4.00  1.00            
ATOM   1377    N VAL A 184      25.647  23.332  18.141  1.00  1.00            
ATOM   1378   CA VAL A 184      24.433  23.943  17.674  1.00  1.00            
ATOM   1379   CB VAL A 184      23.416  24.224  18.752  1.00  1.00            
ATOM   1380  CG1 VAL A 184      22.955  22.875  19.331  1.00  1.00            
ATOM   1381  CG2 VAL A 184      24.012  25.169  19.806  1.00  1.00            
ATOM   1382    C VAL A 184      24.850  25.220  17.004  1.00  1.00            
ATOM   1383    O VAL A 184      25.378  26.133  17.638  1.00  1.00            
ATOM   1384    N SER A 185      24.642  25.300  15.672  1.00  1.00            
ATOM   1385   CA SER A 185      25.097  26.437  14.918  1.00  1.00            
ATOM   1386   CB SER A 185      24.860  26.280  13.403  1.00  1.00            
ATOM   1387   OG SER A 185      23.476  26.152  13.123  1.00  1.00            
ATOM   1388    C SER A 185      24.430  27.690  15.382  1.00  1.00            
ATOM   1389    O SER A 185      25.078  28.565  15.956  1.00  1.00            
ATOM   1390    N VAL A 186      23.105  27.811  15.169  1.00  1.00            
ATOM   1391   CA VAL A 186      22.443  29.012  15.585  1.00  1.00            
ATOM   1392   CB VAL A 186      21.535  29.612  14.550  1.00  1.00            
ATOM   1393  CG1 VAL A 186      20.381  28.636  14.262  1.00  1.00            
ATOM   1394  CG2 VAL A 186      21.069  30.986  15.064  1.00  1.00            
ATOM   1395    C VAL A 186      21.613  28.653  16.756  1.00  1.00            
ATOM   1396    O VAL A 186      20.916  27.639  16.760  1.00  1.00            
ATOM   1397    N GLU A 187      21.690  29.475  17.809  4.00  1.00            
ATOM   1398   CA GLU A 187      20.875  29.160  18.929  4.00  1.00            
ATOM   1399   CB GLU A 187      21.291  29.839  20.245  4.00  1.00            
ATOM   1400   CG GLU A 187      22.595  29.285  20.820  4.00  1.00            
ATOM   1401   CD GLU A 187      22.780  29.882  22.207  4.00  1.00            
ATOM   1402  OE1 GLU A 187      23.386  30.983  22.303  4.00  1.00            
ATOM   1403  OE2 GLU A 187      22.312  29.247  23.187  4.00  1.00            
ATOM   1404    C GLU A 187      19.490  29.600  18.584  4.00  1.00            
ATOM   1405    O GLU A 187      19.287  30.381  17.656  4.00  1.00            
ATOM   1406    N GLY A 188      18.493  29.084  19.323  3.00  1.00            
ATOM   1407   CA GLY A 188      17.119  29.317  18.992  3.00  1.00            
ATOM   1408    C GLY A 188      16.658  27.931  18.761  3.00  1.00            
ATOM   1409    O GLY A 188      16.761  27.077  19.640  3.00  1.00            
ATOM   1410    N TYR A 189      16.126  27.665  17.564  3.00  1.00            
ATOM   1411   CA TYR A 189      15.868  26.296  17.285  3.00  1.00            
ATOM   1412   CB TYR A 189      15.063  26.092  15.985  3.00  1.00            
ATOM   1413   CG TYR A 189      15.673  26.934  14.914  3.00  1.00            
ATOM   1414  CD1 TYR A 189      16.754  26.500  14.181  3.00  1.00            
ATOM   1415  CD2 TYR A 189      15.145  28.177  14.644  3.00  1.00            
ATOM   1416  CE1 TYR A 189      17.298  27.293  13.196  3.00  1.00            
ATOM   1417  CE2 TYR A 189      15.683  28.974  13.662  3.00  1.00            
ATOM   1418   CZ TYR A 189      16.764  28.533  12.938  3.00  1.00            
ATOM   1419   OH TYR A 189      17.318  29.349  11.930  3.00  1.00            
ATOM   1420    C TYR A 189      17.216  25.667  17.170  3.00  1.00            
ATOM   1421    O TYR A 189      18.105  26.252  16.555  3.00  1.00            
ATOM   1422    N TRP A 190      17.445  24.491  17.804  4.00  1.00            
ATOM   1423   CA TRP A 190      18.775  23.972  17.668  4.00  1.00            
ATOM   1424   CB TRP A 190      19.146  22.768  18.560  4.00  1.00            
ATOM   1425   CG TRP A 190      18.271  21.539  18.526  4.00  1.00            
ATOM   1426  CD2 TRP A 190      17.402  21.163  19.606  4.00  1.00            
ATOM   1427  CD1 TRP A 190      18.184  20.545  17.596  4.00  1.00            
ATOM   1428  NE1 TRP A 190      17.323  19.567  18.034  4.00  1.00            
ATOM   1429  CE2 TRP A 190      16.835  19.935  19.270  4.00  1.00            
ATOM   1430  CE3 TRP A 190      17.119  21.776  20.793  4.00  1.00            
ATOM   1431  CZ2 TRP A 190      15.979  19.301  20.120  4.00  1.00            
ATOM   1432  CZ3 TRP A 190      16.228  21.149  21.635  4.00  1.00            
ATOM   1433  CH2 TRP A 190      15.669  19.932  21.304  4.00  1.00            
ATOM   1434    C TRP A 190      18.974  23.671  16.222  4.00  1.00            
ATOM   1435    O TRP A 190      18.423  22.712  15.681  4.00  1.00            
ATOM   1436    N GLN A 191      19.792  24.521  15.569  4.00  1.00            
ATOM   1437   CA GLN A 191      20.044  24.436  14.164  4.00  1.00            
ATOM   1438   CB GLN A 191      20.007  25.797  13.444  4.00  1.00            
ATOM   1439   CG GLN A 191      20.256  25.712  11.935  4.00  1.00            
ATOM   1440   CD GLN A 191      20.245  27.130  11.375  4.00  1.00            
ATOM   1441  OE1 GLN A 191      21.106  27.944  11.707  4.00  1.00            
ATOM   1442  NE2 GLN A 191      19.247  27.439  10.504  4.00  1.00            
ATOM   1443    C GLN A 191      21.427  23.916  14.027  4.00  1.00            
ATOM   1444    O GLN A 191      22.319  24.272  14.794  4.00  1.00            
ATOM   1445    N ILE A 192      21.628  23.030  13.040  4.00  1.00            
ATOM   1446   CA ILE A 192      22.924  22.483  12.808  4.00  1.00            
ATOM   1447   CB ILE A 192      22.978  20.989  12.951  4.00  1.00            
ATOM   1448  CG1 ILE A 192      22.574  20.562  14.371  4.00  1.00            
ATOM   1449  CG2 ILE A 192      24.385  20.520  12.544  4.00  1.00            
ATOM   1450  CD1 ILE A 192      22.344  19.057  14.509  4.00  1.00            
ATOM   1451    C ILE A 192      23.213  22.783  11.385  4.00  1.00            
ATOM   1452    O ILE A 192      22.297  22.940  10.581  4.00  1.00            
ATOM   1453    N THR A 193      24.503  22.906  11.034  4.00  1.00            
ATOM   1454   CA THR A 193      24.788  23.185   9.666  4.00  1.00            
ATOM   1455   CB THR A 193      25.976  24.082   9.475  4.00  1.00            
ATOM   1456  OG1 THR A 193      25.767  25.312  10.156  4.00  1.00            
ATOM   1457  CG2 THR A 193      26.159  24.344   7.972  4.00  1.00            
ATOM   1458    C THR A 193      25.068  21.872   9.005  4.00  1.00            
ATOM   1459    O THR A 193      25.883  21.088   9.491  4.00  1.00            
ATOM   1460    N LEU A 194      24.373  21.577   7.884  4.00  1.00            
ATOM   1461   CA LEU A 194      24.593  20.314   7.237  4.00  1.00            
ATOM   1462   CB LEU A 194      23.299  19.540   6.889  4.00  1.00            
ATOM   1463   CG LEU A 194      22.371  20.163   5.824  4.00  1.00            
ATOM   1464  CD1 LEU A 194      21.925  21.580   6.220  4.00  1.00            
ATOM   1465  CD2 LEU A 194      22.946  20.045   4.403  4.00  1.00            
ATOM   1466    C LEU A 194      25.390  20.552   6.004  4.00  1.00            
ATOM   1467    O LEU A 194      25.123  21.476   5.239  4.00  1.00            
ATOM   1468    N ASP A 195      26.448  19.741   5.822  4.00  1.00            
ATOM   1469   CA ASP A 195      27.290  19.920   4.683  4.00  1.00            
ATOM   1470   CB ASP A 195      28.587  19.091   4.756  4.00  1.00            
ATOM   1471   CG ASP A 195      29.568  19.522   3.664  4.00  1.00            
ATOM   1472  OD1 ASP A 195      29.129  20.083   2.625  4.00  1.00            
ATOM   1473  OD2 ASP A 195      30.789  19.287   3.865  4.00  1.00            
ATOM   1474    C ASP A 195      26.564  19.576   3.428  4.00  1.00            
ATOM   1475    O ASP A 195      26.531  20.376   2.493  4.00  1.00            
ATOM   1476    N SER A 196      25.942  18.387   3.356  4.00  1.00            
ATOM   1477   CA SER A 196      25.316  18.128   2.099  4.00  1.00            
ATOM   1478   CB SER A 196      26.292  18.100   0.911  4.00  1.00            
ATOM   1479   OG SER A 196      27.197  17.014   1.042  4.00  1.00            
ATOM   1480    C SER A 196      24.609  16.812   2.126  4.00  1.00            
ATOM   1481    O SER A 196      24.751  16.024   3.060  4.00  1.00            
ATOM   1482    N ILE A 197      23.802  16.565   1.071  4.00  1.00            
ATOM   1483   CA ILE A 197      23.099  15.328   0.897  4.00  1.00            
ATOM   1484   CB ILE A 197      21.631  15.484   0.622  4.00  1.00            
ATOM   1485  CG1 ILE A 197      20.921  16.152   1.812  4.00  1.00            
ATOM   1486  CG2 ILE A 197      21.066  14.098   0.269  4.00  1.00            
ATOM   1487  CD1 ILE A 197      19.488  16.585   1.502  4.00  1.00            
ATOM   1488    C ILE A 197      23.708  14.699  -0.302  4.00  1.00            
ATOM   1489    O ILE A 197      23.865  15.350  -1.334  4.00  1.00            
ATOM   1490    N THR A 198      24.100  13.417  -0.200  4.00  1.00            
ATOM   1491   CA THR A 198      24.734  12.871  -1.354  4.00  1.00            
ATOM   1492   CB THR A 198      26.201  12.610  -1.178  4.00  1.00            
ATOM   1493  OG1 THR A 198      26.403  11.609  -0.193  4.00  1.00            
ATOM   1494  CG2 THR A 198      26.886  13.921  -0.748  4.00  1.00            
ATOM   1495    C THR A 198      24.101  11.573  -1.743  4.00  1.00            
ATOM   1496    O THR A 198      23.600  10.821  -0.909  4.00  1.00            
ATOM   1497    N MET A 199      24.096  11.315  -3.067  4.00  1.00            
ATOM   1498   CA MET A 199      23.653  10.076  -3.634  4.00  1.00            
ATOM   1499   CB MET A 199      23.146  10.179  -5.081  4.00  1.00            
ATOM   1500   CG MET A 199      22.430   8.909  -5.550  4.00  1.00            
ATOM   1501   SD MET A 199      21.621   9.041  -7.171  4.00  1.00            
ATOM   1502   CE MET A 199      20.688   7.491  -7.006  4.00  1.00            
ATOM   1503    C MET A 199      24.896   9.242  -3.626  4.00  1.00            
ATOM   1504    O MET A 199      25.779   9.462  -2.798  4.00  1.00            
ATOM   1505    N ASP A 200      25.006   8.247  -4.525  3.00  1.00            
ATOM   1506   CA ASP A 200      26.177   7.418  -4.489  3.00  1.00            
ATOM   1507   CB ASP A 200      26.081   6.184  -5.402  3.00  1.00            
ATOM   1508   CG ASP A 200      25.001   5.262  -4.860  3.00  1.00            
ATOM   1509  OD1 ASP A 200      24.328   5.655  -3.870  3.00  1.00            
ATOM   1510  OD2 ASP A 200      24.835   4.151  -5.428  3.00  1.00            
ATOM   1511    C ASP A 200      27.352   8.208  -4.969  3.00  1.00            
ATOM   1512    O ASP A 200      27.667   8.213  -6.158  3.00  1.00            
ATOM   1513    N GLY A 201      28.026   8.915  -4.042  3.00  1.00            
ATOM   1514   CA GLY A 201      29.226   9.624  -4.378  3.00  1.00            
ATOM   1515    C GLY A 201      28.868  10.856  -5.134  3.00  1.00            
ATOM   1516    O GLY A 201      29.742  11.623  -5.533  3.00  1.00            
ATOM   1517    N GLU A 202      27.562  11.088  -5.347  4.00  1.00            
ATOM   1518   CA GLU A 202      27.184  12.249  -6.092  4.00  1.00            
ATOM   1519   CB GLU A 202      26.119  11.980  -7.168  4.00  1.00            
ATOM   1520   CG GLU A 202      26.627  11.086  -8.301  4.00  1.00            
ATOM   1521   CD GLU A 202      25.499  10.922  -9.309  4.00  1.00            
ATOM   1522  OE1 GLU A 202      24.730  11.903  -9.492  4.00  1.00            
ATOM   1523  OE2 GLU A 202      25.390   9.818  -9.908  4.00  1.00            
ATOM   1524    C GLU A 202      26.628  13.230  -5.126  4.00  1.00            
ATOM   1525    O GLU A 202      26.107  12.862  -4.075  4.00  1.00            
ATOM   1526    N THR A 203      26.756  14.527  -5.455  4.00  1.00            
ATOM   1527   CA THR A 203      26.268  15.514  -4.551  4.00  1.00            
ATOM   1528   CB THR A 203      27.195  16.686  -4.402  4.00  1.00            
ATOM   1529  OG1 THR A 203      28.455  16.261  -3.906  4.00  1.00            
ATOM   1530  CG2 THR A 203      26.553  17.706  -3.447  4.00  1.00            
ATOM   1531    C THR A 203      24.994  16.057  -5.088  4.00  1.00            
ATOM   1532    O THR A 203      24.994  16.896  -5.988  4.00  1.00            
ATOM   1533    N ILE A 204      23.860  15.574  -4.552  4.00  1.00            
ATOM   1534   CA ILE A 204      22.617  16.137  -4.970  4.00  1.00            
ATOM   1535   CB ILE A 204      21.664  15.138  -5.556  4.00  1.00            
ATOM   1536  CG1 ILE A 204      22.248  14.537  -6.846  4.00  1.00            
ATOM   1537  CG2 ILE A 204      20.307  15.832  -5.755  4.00  1.00            
ATOM   1538  CD1 ILE A 204      21.467  13.329  -7.363  4.00  1.00            
ATOM   1539    C ILE A 204      21.989  16.691  -3.758  4.00  1.00            
ATOM   1540    O ILE A 204      21.423  15.953  -2.952  4.00  1.00            
ATOM   1541    N ALA A 205      22.063  18.025  -3.622  4.00  1.00            
ATOM   1542   CA ALA A 205      21.543  18.631  -2.446  4.00  1.00            
ATOM   1543   CB ALA A 205      21.931  17.926  -1.133  4.00  1.00            
ATOM   1544    C ALA A 205      22.129  19.995  -2.355  4.00  1.00            
ATOM   1545    O ALA A 205      22.372  20.664  -3.358  4.00  1.00            
ATOM   1546    N CYS A 206      22.364  20.432  -1.103  1.00  1.00            
ATOM   1547   CA CYS A 206      22.811  21.762  -0.842  1.00  1.00            
ATOM   1548   CB CYS A 206      23.110  22.009   0.643  1.00  1.00            
ATOM   1549   SG CYS A 206      23.845  23.645   0.908  1.00  1.00            
ATOM   1550    C CYS A 206      24.064  22.105  -1.579  1.00  1.00            
ATOM   1551    O CYS A 206      24.050  22.986  -2.438  1.00  1.00            
ATOM   1552    N SER A 207      25.163  21.375  -1.320  3.00  1.00            
ATOM   1553   CA SER A 207      26.435  21.751  -1.871  3.00  1.00            
ATOM   1554   CB SER A 207      26.445  21.900  -3.403  3.00  1.00            
ATOM   1555   OG SER A 207      26.246  20.635  -4.017  3.00  1.00            
ATOM   1556    C SER A 207      26.807  23.059  -1.257  3.00  1.00            
ATOM   1557    O SER A 207      26.018  24.001  -1.211  3.00  1.00            
ATOM   1558    N GLY A 208      28.042  23.136  -0.735  3.00  1.00            
ATOM   1559   CA GLY A 208      28.516  24.348  -0.145  3.00  1.00            
ATOM   1560    C GLY A 208      28.155  24.320   1.301  3.00  1.00            
ATOM   1561    O GLY A 208      28.812  24.949   2.129  3.00  1.00            
ATOM   1562    N GLY A 209      27.092  23.568   1.637  1.00  1.00            
ATOM   1563   CA GLY A 209      26.679  23.448   3.003  1.00  1.00            
ATOM   1564    C GLY A 209      25.610  24.451   3.271  1.00  1.00            
ATOM   1565    O GLY A 209      25.657  25.581   2.787  1.00  1.00            
ATOM   1566    N CYS A 210      24.600  24.036   4.059  4.00  1.00            
ATOM   1567   CA CYS A 210      23.552  24.927   4.450  4.00  1.00            
ATOM   1568   CB CYS A 210      22.325  24.991   3.522  4.00  1.00            
ATOM   1569   SG CYS A 210      22.515  26.234   2.208  4.00  1.00            
ATOM   1570    C CYS A 210      23.065  24.546   5.812  4.00  1.00            
ATOM   1571    O CYS A 210      23.679  23.735   6.503  4.00  1.00            
ATOM   1572    N GLN A 211      21.930  25.145   6.235  4.00  1.00            
ATOM   1573   CA GLN A 211      21.456  24.923   7.571  4.00  1.00            
ATOM   1574   CB GLN A 211      21.100  26.211   8.339  4.00  1.00            
ATOM   1575   CG GLN A 211      20.044  27.086   7.664  4.00  1.00            
ATOM   1576   CD GLN A 211      20.792  28.061   6.764  4.00  1.00            
ATOM   1577  OE1 GLN A 211      20.304  28.457   5.707  4.00  1.00            
ATOM   1578  NE2 GLN A 211      22.014  28.467   7.204  4.00  1.00            
ATOM   1579    C GLN A 211      20.301  23.987   7.649  4.00  1.00            
ATOM   1580    O GLN A 211      19.519  23.837   6.712  4.00  1.00            
ATOM   1581    N ALA A 212      20.205  23.312   8.816  4.00  1.00            
ATOM   1582   CA ALA A 212      19.160  22.373   9.086  4.00  1.00            
ATOM   1583   CB ALA A 212      19.603  20.905   8.952  4.00  1.00            
ATOM   1584    C ALA A 212      18.702  22.569  10.503  4.00  1.00            
ATOM   1585    O ALA A 212      19.464  23.041  11.346  4.00  1.00            
ATOM   1586    N ILE A 213      17.426  22.229  10.798  4.00  1.00            
ATOM   1587   CA ILE A 213      16.909  22.375  12.133  4.00  1.00            
ATOM   1588   CB ILE A 213      15.807  23.390  12.241  4.00  1.00            
ATOM   1589  CG1 ILE A 213      16.311  24.781  11.825  4.00  1.00            
ATOM   1590  CG2 ILE A 213      15.251  23.336  13.674  4.00  1.00            
ATOM   1591  CD1 ILE A 213      15.190  25.799  11.615  4.00  1.00            
ATOM   1592    C ILE A 213      16.320  21.058  12.553  4.00  1.00            
ATOM   1593    O ILE A 213      15.618  20.415  11.775  4.00  1.00            
ATOM   1594    N VAL A 214      16.603  20.609  13.799  4.00  1.00            
ATOM   1595   CA VAL A 214      16.001  19.391  14.270  4.00  1.00            
ATOM   1596   CB VAL A 214      16.715  18.773  15.434  4.00  1.00            
ATOM   1597  CG1 VAL A 214      15.891  17.575  15.933  4.00  1.00            
ATOM   1598  CG2 VAL A 214      18.139  18.404  14.984  4.00  1.00            
ATOM   1599    C VAL A 214      14.627  19.771  14.698  4.00  1.00            
ATOM   1600    O VAL A 214      14.449  20.626  15.564  4.00  1.00            
ATOM   1601    N ASP A 215      13.606  19.157  14.071  1.00  1.00            
ATOM   1602   CA ASP A 215      12.264  19.514  14.407  1.00  1.00            
ATOM   1603   CB ASP A 215      11.589  20.358  13.313  1.00  1.00            
ATOM   1604   CG ASP A 215      10.264  20.873  13.848  1.00  1.00            
ATOM   1605  OD1 ASP A 215      10.069  20.835  15.092  1.00  1.00            
ATOM   1606  OD2 ASP A 215       9.431  21.318  13.015  1.00  1.00            
ATOM   1607    C ASP A 215      11.470  18.245  14.544  1.00  1.00            
ATOM   1608    O ASP A 215      11.152  17.589  13.553  1.00  1.00            
ATOM   1609    N THR A 216      11.147  17.859  15.793  3.00  1.00            
ATOM   1610   CA THR A 216      10.358  16.690  16.083  3.00  1.00            
ATOM   1611   CB THR A 216      10.274  16.429  17.558  3.00  1.00            
ATOM   1612  OG1 THR A 216      11.573  16.281  18.113  3.00  1.00            
ATOM   1613  CG2 THR A 216       9.454  15.147  17.778  3.00  1.00            
ATOM   1614    C THR A 216       8.974  16.980  15.618  3.00  1.00            
ATOM   1615    O THR A 216       8.244  16.101  15.163  3.00  1.00            
ATOM   1616    N GLY A 217       8.591  18.261  15.713  3.00  1.00            
ATOM   1617   CA GLY A 217       7.248  18.652  15.438  3.00  1.00            
ATOM   1618    C GLY A 217       6.855  18.286  14.037  3.00  1.00            
ATOM   1619    O GLY A 217       5.730  17.844  13.813  3.00  1.00            
ATOM   1620    N THR A 218       7.754  18.456  13.047  1.00  1.00            
ATOM   1621   CA THR A 218       7.332  18.219  11.692  1.00  1.00            
ATOM   1622   CB THR A 218       8.048  19.075  10.687  1.00  1.00            
ATOM   1623  OG1 THR A 218       7.430  18.958   9.414  1.00  1.00            
ATOM   1624  CG2 THR A 218       9.517  18.628  10.612  1.00  1.00            
ATOM   1625    C THR A 218       7.526  16.776  11.293  1.00  1.00            
ATOM   1626    O THR A 218       8.485  16.126  11.708  1.00  1.00            
ATOM   1627    N SER A 219       6.577  16.244  10.480  1.00  1.00            
ATOM   1628   CA SER A 219       6.529  14.874  10.017  1.00  1.00            
ATOM   1629   CB SER A 219       5.180  14.527   9.365  1.00  1.00            
ATOM   1630   OG SER A 219       5.179  13.176   8.929  1.00  1.00            
ATOM   1631    C SER A 219       7.606  14.530   9.029  1.00  1.00            
ATOM   1632    O SER A 219       8.441  13.665   9.287  1.00  1.00            
ATOM   1633    N LEU A 220       7.628  15.225   7.874  1.00  1.00            
ATOM   1634   CA LEU A 220       8.488  14.842   6.785  1.00  1.00            
ATOM   1635   CB LEU A 220       7.724  14.762   5.455  1.00  1.00            
ATOM   1636   CG LEU A 220       6.758  15.935   5.183  1.00  1.00            
ATOM   1637  CD1 LEU A 220       5.526  15.870   6.100  1.00  1.00            
ATOM   1638  CD2 LEU A 220       7.475  17.294   5.254  1.00  1.00            
ATOM   1639    C LEU A 220       9.625  15.823   6.635  1.00  1.00            
ATOM   1640    O LEU A 220       9.565  16.939   7.147  1.00  1.00            
ATOM   1641    N LEU A 221      10.708  15.408   5.929  4.00  1.00            
ATOM   1642   CA LEU A 221      11.857  16.254   5.698  4.00  1.00            
ATOM   1643   CB LEU A 221      12.965  15.572   4.881  4.00  1.00            
ATOM   1644   CG LEU A 221      13.524  14.298   5.541  4.00  1.00            
ATOM   1645  CD1 LEU A 221      14.637  13.671   4.687  4.00  1.00            
ATOM   1646  CD2 LEU A 221      13.952  14.557   6.993  4.00  1.00            
ATOM   1647    C LEU A 221      11.350  17.387   4.894  4.00  1.00            
ATOM   1648    O LEU A 221      10.574  17.210   3.957  4.00  1.00            
ATOM   1649    N THR A 222      11.765  18.599   5.269  4.00  1.00            
ATOM   1650   CA THR A 222      11.310  19.736   4.548  4.00  1.00            
ATOM   1651   CB THR A 222      10.647  20.749   5.427  4.00  1.00            
ATOM   1652  OG1 THR A 222       9.529  20.184   6.097  4.00  1.00            
ATOM   1653  CG2 THR A 222      10.211  21.920   4.544  4.00  1.00            
ATOM   1654    C THR A 222      12.561  20.385   4.022  4.00  1.00            
ATOM   1655    O THR A 222      13.651  20.130   4.534  4.00  1.00            
ATOM   1656    N GLY A 223      12.452  21.228   2.973  4.00  1.00            
ATOM   1657   CA GLY A 223      13.624  21.869   2.436  4.00  1.00            
ATOM   1658    C GLY A 223      13.166  22.897   1.460  4.00  1.00            
ATOM   1659    O GLY A 223      11.974  23.165   1.326  4.00  1.00            
ATOM   1660    N PRO A 224      14.101  23.491   0.775  1.00  1.00            
ATOM   1661   CA PRO A 224      13.767  24.475  -0.202  1.00  1.00            
ATOM   1662   CD PRO A 224      15.447  23.666   1.277  1.00  1.00            
ATOM   1663   CB PRO A 224      15.075  25.184  -0.566  1.00  1.00            
ATOM   1664   CG PRO A 224      16.177  24.339   0.104  1.00  1.00            
ATOM   1665    C PRO A 224      13.111  23.732  -1.326  1.00  1.00            
ATOM   1666    O PRO A 224      13.480  22.585  -1.562  1.00  1.00            
ATOM   1667    N THR A 225      12.137  24.352  -2.020  2.00  1.00            
ATOM   1668   CA THR A 225      11.395  23.685  -3.056  2.00  1.00            
ATOM   1669   CB THR A 225      10.257  24.518  -3.571  2.00  1.00            
ATOM   1670  OG1 THR A 225       9.502  23.786  -4.525  2.00  1.00            
ATOM   1671  CG2 THR A 225      10.821  25.804  -4.196  2.00  1.00            
ATOM   1672    C THR A 225      12.267  23.329  -4.216  2.00  1.00            
ATOM   1673    O THR A 225      12.179  22.213  -4.730  2.00  1.00            
ATOM   1674    N SER A 226      13.140  24.256  -4.657  2.00  1.00            
ATOM   1675   CA SER A 226      13.956  23.971  -5.803  2.00  1.00            
ATOM   1676   CB SER A 226      14.942  25.103  -6.133  2.00  1.00            
ATOM   1677   OG SER A 226      15.897  25.235  -5.090  2.00  1.00            
ATOM   1678    C SER A 226      14.763  22.753  -5.459  2.00  1.00            
ATOM   1679    O SER A 226      14.809  21.791  -6.224  2.00  1.00            
ATOM   1680    N ALA A 227      15.395  22.758  -4.267  2.00  1.00            
ATOM   1681   CA ALA A 227      16.235  21.676  -3.833  2.00  1.00            
ATOM   1682   CB ALA A 227      16.933  21.971  -2.495  2.00  1.00            
ATOM   1683    C ALA A 227      15.432  20.431  -3.658  2.00  1.00            
ATOM   1684    O ALA A 227      15.831  19.368  -4.129  2.00  1.00            
ATOM   1685    N ILE A 228      14.263  20.513  -2.993  2.00  1.00            
ATOM   1686   CA ILE A 228      13.519  19.297  -2.864  2.00  1.00            
ATOM   1687   CB ILE A 228      12.692  19.213  -1.620  2.00  1.00            
ATOM   1688  CG1 ILE A 228      13.616  19.160  -0.393  2.00  1.00            
ATOM   1689  CG2 ILE A 228      11.753  18.002  -1.755  2.00  1.00            
ATOM   1690  CD1 ILE A 228      12.883  19.307   0.939  2.00  1.00            
ATOM   1691    C ILE A 228      12.607  19.298  -4.036  2.00  1.00            
ATOM   1692    O ILE A 228      11.446  19.697  -3.971  2.00  1.00            
ATOM   1693    N ALA A 229      13.174  18.830  -5.156  2.00  1.00            
ATOM   1694   CA ALA A 229      12.573  18.759  -6.446  2.00  1.00            
ATOM   1695   CB ALA A 229      12.642  20.089  -7.214  2.00  1.00            
ATOM   1696    C ALA A 229      13.481  17.797  -7.134  2.00  1.00            
ATOM   1697    O ALA A 229      13.065  16.741  -7.607  2.00  1.00            
ATOM   1698    N ASN A 230      14.779  18.166  -7.180  2.00  1.00            
ATOM   1699   CA ASN A 230      15.795  17.344  -7.766  2.00  1.00            
ATOM   1700   CB ASN A 230      17.200  17.963  -7.671  2.00  1.00            
ATOM   1701   CG ASN A 230      17.259  19.143  -8.632  2.00  1.00            
ATOM   1702  OD1 ASN A 230      17.556  20.269  -8.236  2.00  1.00            
ATOM   1703  ND2 ASN A 230      16.973  18.878  -9.936  2.00  1.00            
ATOM   1704    C ASN A 230      15.813  16.047  -7.013  2.00  1.00            
ATOM   1705    O ASN A 230      15.889  14.976  -7.615  2.00  1.00            
ATOM   1706    N ILE A 231      15.718  16.108  -5.669  2.00  1.00            
ATOM   1707   CA ILE A 231      15.737  14.915  -4.865  2.00  1.00            
ATOM   1708   CB ILE A 231      15.645  15.193  -3.396  2.00  1.00            
ATOM   1709  CG1 ILE A 231      16.879  15.980  -2.929  2.00  1.00            
ATOM   1710  CG2 ILE A 231      15.446  13.850  -2.672  2.00  1.00            
ATOM   1711  CD1 ILE A 231      18.193  15.233  -3.152  2.00  1.00            
ATOM   1712    C ILE A 231      14.539  14.092  -5.225  2.00  1.00            
ATOM   1713    O ILE A 231      14.639  12.879  -5.403  2.00  1.00            
ATOM   1714    N GLN A 232      13.372  14.749  -5.367  2.00  1.00            
ATOM   1715   CA GLN A 232      12.145  14.083  -5.708  2.00  1.00            
ATOM   1716   CB GLN A 232      11.017  15.100  -5.968  2.00  1.00            
ATOM   1717   CG GLN A 232       9.730  14.509  -6.546  2.00  1.00            
ATOM   1718   CD GLN A 232       8.884  15.660  -7.077  2.00  1.00            
ATOM   1719  OE1 GLN A 232       9.411  16.629  -7.620  2.00  1.00            
ATOM   1720  NE2 GLN A 232       7.539  15.562  -6.921  2.00  1.00            
ATOM   1721    C GLN A 232      12.402  13.416  -7.020  2.00  1.00            
ATOM   1722    O GLN A 232      11.955  12.299  -7.262  2.00  1.00            
ATOM   1723    N SER A 233      13.120  14.096  -7.926  2.00  1.00            
ATOM   1724   CA SER A 233      13.384  13.511  -9.207  2.00  1.00            
ATOM   1725   CB SER A 233      14.047  14.496 -10.183  2.00  1.00            
ATOM   1726   OG SER A 233      13.162  15.569 -10.468  2.00  1.00            
ATOM   1727    C SER A 233      14.315  12.344  -9.049  2.00  1.00            
ATOM   1728    O SER A 233      14.141  11.318  -9.704  2.00  1.00            
ATOM   1729    N ASP A 234      15.324  12.461  -8.161  2.00  1.00            
ATOM   1730   CA ASP A 234      16.303  11.412  -8.053  2.00  1.00            
ATOM   1731   CB ASP A 234      17.369  11.713  -6.982  2.00  1.00            
ATOM   1732   CG ASP A 234      18.501  10.698  -7.094  2.00  1.00            
ATOM   1733  OD1 ASP A 234      18.307   9.645  -7.757  2.00  1.00            
ATOM   1734  OD2 ASP A 234      19.584  10.969  -6.510  2.00  1.00            
ATOM   1735    C ASP A 234      15.613  10.148  -7.674  2.00  1.00            
ATOM   1736    O ASP A 234      15.759   9.127  -8.344  2.00  1.00            
ATOM   1737    N ILE A 235      14.825  10.185  -6.587  2.00  1.00            
ATOM   1738   CA ILE A 235      14.065   9.019  -6.266  2.00  1.00            
ATOM   1739   CB ILE A 235      14.111   8.625  -4.810  2.00  1.00            
ATOM   1740  CG1 ILE A 235      13.258   7.365  -4.585  2.00  1.00            
ATOM   1741  CG2 ILE A 235      13.739   9.834  -3.930  2.00  1.00            
ATOM   1742  CD1 ILE A 235      13.747   6.141  -5.360  2.00  1.00            
ATOM   1743    C ILE A 235      12.675   9.378  -6.672  2.00  1.00            
ATOM   1744    O ILE A 235      11.973  10.123  -5.994  2.00  1.00            
ATOM   1745    N GLY A 236      12.232   8.779  -7.787  3.00  1.00            
ATOM   1746   CA GLY A 236      11.070   9.223  -8.494  3.00  1.00            
ATOM   1747    C GLY A 236       9.876   9.463  -7.633  3.00  1.00            
ATOM   1748    O GLY A 236       9.383   8.587  -6.923  3.00  1.00            
ATOM   1749    N ALA A 237       9.389  10.717  -7.720  1.00  1.00            
ATOM   1750   CA ALA A 237       8.161  11.162  -7.139  1.00  1.00            
ATOM   1751   CB ALA A 237       8.331  12.017  -5.875  1.00  1.00            
ATOM   1752    C ALA A 237       7.579  12.031  -8.212  1.00  1.00            
ATOM   1753    O ALA A 237       8.284  12.853  -8.795  1.00  1.00            
ATOM   1754    N SER A 238       6.283  11.860  -8.527  1.00  1.00            
ATOM   1755   CA SER A 238       5.680  12.651  -9.561  1.00  1.00            
ATOM   1756   CB SER A 238       5.299  11.838 -10.810  1.00  1.00            
ATOM   1757   OG SER A 238       4.712  12.687 -11.787  1.00  1.00            
ATOM   1758    C SER A 238       4.418  13.185  -8.972  1.00  1.00            
ATOM   1759    O SER A 238       3.904  12.650  -7.993  1.00  1.00            
ATOM   1760    N GLU A 239       3.894  14.279  -9.550  1.00  1.00            
ATOM   1761   CA GLU A 239       2.708  14.869  -9.012  1.00  1.00            
ATOM   1762   CB GLU A 239       2.442  16.289  -9.539  1.00  1.00            
ATOM   1763   CG GLU A 239       3.485  17.304  -9.066  1.00  1.00            
ATOM   1764   CD GLU A 239       3.165  18.650  -9.697  1.00  1.00            
ATOM   1765  OE1 GLU A 239       2.406  18.673 -10.702  1.00  1.00            
ATOM   1766  OE2 GLU A 239       3.680  19.677  -9.179  1.00  1.00            
ATOM   1767    C GLU A 239       1.533  14.018  -9.371  1.00  1.00            
ATOM   1768    O GLU A 239       1.505  13.374 -10.419  1.00  1.00            
ATOM   1769    N ASN A 240       0.535  13.988  -8.465  1.00  1.00            
ATOM   1770   CA ASN A 240      -0.679  13.255  -8.672  1.00  1.00            
ATOM   1771   CB ASN A 240      -0.793  11.950  -7.865  1.00  1.00            
ATOM   1772   CG ASN A 240       0.044  10.877  -8.546  1.00  1.00            
ATOM   1773  OD1 ASN A 240       0.663  11.111  -9.583  1.00  1.00            
ATOM   1774  ND2 ASN A 240       0.042   9.652  -7.957  1.00  1.00            
ATOM   1775    C ASN A 240      -1.796  14.127  -8.227  1.00  1.00            
ATOM   1776    O ASN A 240      -1.586  15.251  -7.774  1.00  1.00            
ATOM   1777    N SER A 241      -3.033  13.625  -8.370  3.00  1.00            
ATOM   1778   CA SER A 241      -4.147  14.411  -7.949  3.00  1.00            
ATOM   1779   CB SER A 241      -5.513  13.784  -8.286  3.00  1.00            
ATOM   1780   OG SER A 241      -6.564  14.627  -7.834  3.00  1.00            
ATOM   1781    C SER A 241      -4.047  14.511  -6.467  3.00  1.00            
ATOM   1782    O SER A 241      -3.353  13.726  -5.822  3.00  1.00            
ATOM   1783    N ASP A 242      -4.737  15.509  -5.895  3.00  1.00            
ATOM   1784   CA ASP A 242      -4.707  15.739  -4.486  3.00  1.00            
ATOM   1785   CB ASP A 242      -5.195  14.541  -3.656  3.00  1.00            
ATOM   1786   CG ASP A 242      -6.713  14.495  -3.790  3.00  1.00            
ATOM   1787  OD1 ASP A 242      -7.306  15.554  -4.133  3.00  1.00            
ATOM   1788  OD2 ASP A 242      -7.300  13.406  -3.552  3.00  1.00            
ATOM   1789    C ASP A 242      -3.317  16.107  -4.093  3.00  1.00            
ATOM   1790    O ASP A 242      -2.957  16.081  -2.917  3.00  1.00            
ATOM   1791    N GLY A 243      -2.501  16.478  -5.094  1.00  1.00            
ATOM   1792   CA GLY A 243      -1.203  17.024  -4.842  1.00  1.00            
ATOM   1793    C GLY A 243      -0.350  16.102  -4.025  1.00  1.00            
ATOM   1794    O GLY A 243       0.295  16.551  -3.079  1.00  1.00            
ATOM   1795    N GLU A 244      -0.305  14.793  -4.342  1.00  1.00            
ATOM   1796   CA GLU A 244       0.555  13.970  -3.538  1.00  1.00            
ATOM   1797   CB GLU A 244      -0.145  12.753  -2.901  1.00  1.00            
ATOM   1798   CG GLU A 244      -1.157  13.144  -1.818  1.00  1.00            
ATOM   1799   CD GLU A 244      -1.646  11.883  -1.116  1.00  1.00            
ATOM   1800  OE1 GLU A 244      -0.782  11.057  -0.716  1.00  1.00            
ATOM   1801  OE2 GLU A 244      -2.888  11.731  -0.964  1.00  1.00            
ATOM   1802    C GLU A 244       1.693  13.477  -4.381  1.00  1.00            
ATOM   1803    O GLU A 244       1.522  13.178  -5.562  1.00  1.00            
ATOM   1804    N MET A 245       2.907  13.401  -3.785  1.00  1.00            
ATOM   1805   CA MET A 245       4.055  12.913  -4.502  1.00  1.00            
ATOM   1806   CB MET A 245       5.388  13.432  -3.940  1.00  1.00            
ATOM   1807   CG MET A 245       5.519  14.949  -4.082  1.00  1.00            
ATOM   1808   SD MET A 245       4.368  15.882  -3.028  1.00  1.00            
ATOM   1809   CE MET A 245       4.644  17.484  -3.835  1.00  1.00            
ATOM   1810    C MET A 245       4.012  11.418  -4.342  1.00  1.00            
ATOM   1811    O MET A 245       4.415  10.874  -3.316  1.00  1.00            
ATOM   1812    N VAL A 246       3.498  10.725  -5.381  4.00  1.00            
ATOM   1813   CA VAL A 246       3.183   9.322  -5.310  4.00  1.00            
ATOM   1814   CB VAL A 246       2.372   8.865  -6.486  4.00  1.00            
ATOM   1815  CG1 VAL A 246       3.170   9.120  -7.777  4.00  1.00            
ATOM   1816  CG2 VAL A 246       2.002   7.389  -6.264  4.00  1.00            
ATOM   1817    C VAL A 246       4.315   8.334  -5.152  4.00  1.00            
ATOM   1818    O VAL A 246       4.369   7.628  -4.151  4.00  1.00            
ATOM   1819    N ILE A 247       5.270   8.248  -6.100  4.00  1.00            
ATOM   1820   CA ILE A 247       6.300   7.235  -6.000  4.00  1.00            
ATOM   1821   CB ILE A 247       7.027   7.215  -4.685  4.00  1.00            
ATOM   1822  CG1 ILE A 247       7.793   8.529  -4.474  4.00  1.00            
ATOM   1823  CG2 ILE A 247       7.922   5.964  -4.654  4.00  1.00            
ATOM   1824  CD1 ILE A 247       8.331   8.689  -3.055  4.00  1.00            
ATOM   1825    C ILE A 247       5.765   5.858  -6.248  4.00  1.00            
ATOM   1826    O ILE A 247       4.721   5.473  -5.724  4.00  1.00            
ATOM   1827    N SER A 248       6.483   5.096  -7.106  1.00  1.00            
ATOM   1828   CA SER A 248       6.179   3.715  -7.365  1.00  1.00            
ATOM   1829   CB SER A 248       6.738   3.211  -8.709  1.00  1.00            
ATOM   1830   OG SER A 248       6.405   1.844  -8.900  1.00  1.00            
ATOM   1831    C SER A 248       6.853   2.952  -6.267  1.00  1.00            
ATOM   1832    O SER A 248       7.869   3.380  -5.722  1.00  1.00            
ATOM   1833    N CYS A 249       6.268   1.802  -5.902  3.00  1.00            
ATOM   1834   CA CYS A 249       6.724   0.971  -4.825  3.00  1.00            
ATOM   1835   CB CYS A 249       5.734  -0.169  -4.521  3.00  1.00            
ATOM   1836   SG CYS A 249       4.045   0.396  -4.155  3.00  1.00            
ATOM   1837    C CYS A 249       8.014   0.286  -5.141  3.00  1.00            
ATOM   1838    O CYS A 249       8.834   0.073  -4.250  3.00  1.00            
ATOM   1839    N SER A 250       8.237  -0.071  -6.421  2.00  1.00            
ATOM   1840   CA SER A 250       9.384  -0.851  -6.806  2.00  1.00            
ATOM   1841   CB SER A 250       9.518  -1.001  -8.331  2.00  1.00            
ATOM   1842   OG SER A 250       8.400  -1.699  -8.857  2.00  1.00            
ATOM   1843    C SER A 250      10.601  -0.125  -6.337  2.00  1.00            
ATOM   1844    O SER A 250      11.653  -0.722  -6.111  2.00  1.00            
ATOM   1845    N SER A 251      10.466   1.198  -6.151  2.00  1.00            
ATOM   1846   CA SER A 251      11.545   2.045  -5.766  2.00  1.00            
ATOM   1847   CB SER A 251      11.141   3.529  -5.704  2.00  1.00            
ATOM   1848   OG SER A 251      10.198   3.741  -4.664  2.00  1.00            
ATOM   1849    C SER A 251      12.109   1.682  -4.427  2.00  1.00            
ATOM   1850    O SER A 251      13.318   1.796  -4.227  2.00  1.00            
ATOM   1851    N ILE A 252      11.279   1.227  -3.470  2.00  1.00            
ATOM   1852   CA ILE A 252      11.818   0.963  -2.164  2.00  1.00            
ATOM   1853   CB ILE A 252      10.769   0.494  -1.192  2.00  1.00            
ATOM   1854  CG1 ILE A 252      10.119  -0.815  -1.669  2.00  1.00            
ATOM   1855  CG2 ILE A 252       9.765   1.641  -0.991  2.00  1.00            
ATOM   1856  CD1 ILE A 252       9.258  -1.494  -0.606  2.00  1.00            
ATOM   1857    C ILE A 252      12.867  -0.093  -2.292  2.00  1.00            
ATOM   1858    O ILE A 252      13.971   0.055  -1.770  2.00  1.00            
ATOM   1859    N ASP A 253      12.567  -1.183  -3.019  2.00  1.00            
ATOM   1860   CA ASP A 253      13.563  -2.196  -3.158  2.00  1.00            
ATOM   1861   CB ASP A 253      13.073  -3.462  -3.876  2.00  1.00            
ATOM   1862   CG ASP A 253      12.276  -4.275  -2.866  2.00  1.00            
ATOM   1863  OD1 ASP A 253      12.400  -3.982  -1.646  2.00  1.00            
ATOM   1864  OD2 ASP A 253      11.540  -5.200  -3.298  2.00  1.00            
ATOM   1865    C ASP A 253      14.699  -1.633  -3.934  2.00  1.00            
ATOM   1866    O ASP A 253      15.860  -1.850  -3.594  2.00  1.00            
ATOM   1867    N SER A 254      14.399  -0.872  -5.000  2.00  1.00            
ATOM   1868   CA SER A 254      15.505  -0.372  -5.750  2.00  1.00            
ATOM   1869   CB SER A 254      15.312  -0.489  -7.273  2.00  1.00            
ATOM   1870   OG SER A 254      16.441   0.035  -7.958  2.00  1.00            
ATOM   1871    C SER A 254      15.679   1.065  -5.440  2.00  1.00            
ATOM   1872    O SER A 254      15.078   1.931  -6.074  2.00  1.00            
ATOM   1873    N LEU A 255      16.514   1.351  -4.430  1.00  1.00            
ATOM   1874   CA LEU A 255      16.816   2.722  -4.163  1.00  1.00            
ATOM   1875   CB LEU A 255      15.690   3.529  -3.518  1.00  1.00            
ATOM   1876   CG LEU A 255      16.143   4.972  -3.224  1.00  1.00            
ATOM   1877  CD1 LEU A 255      16.600   5.687  -4.507  1.00  1.00            
ATOM   1878  CD2 LEU A 255      15.070   5.757  -2.460  1.00  1.00            
ATOM   1879    C LEU A 255      17.981   2.767  -3.239  1.00  1.00            
ATOM   1880    O LEU A 255      18.001   2.144  -2.178  1.00  1.00            
ATOM   1881    N PRO A 256      18.966   3.502  -3.658  1.00  1.00            
ATOM   1882   CA PRO A 256      20.126   3.621  -2.826  1.00  1.00            
ATOM   1883   CD PRO A 256      19.313   3.468  -5.067  1.00  1.00            
ATOM   1884   CB PRO A 256      21.281   3.987  -3.760  1.00  1.00            
ATOM   1885   CG PRO A 256      20.849   3.407  -5.114  1.00  1.00            
ATOM   1886    C PRO A 256      19.874   4.636  -1.757  1.00  1.00            
ATOM   1887    O PRO A 256      18.903   5.385  -1.868  1.00  1.00            
ATOM   1888    N ASP A 257      20.723   4.688  -0.707  1.00  1.00            
ATOM   1889   CA ASP A 257      20.466   5.586   0.382  1.00  1.00            
ATOM   1890   CB ASP A 257      21.007   5.101   1.743  1.00  1.00            
ATOM   1891   CG ASP A 257      22.519   4.982   1.665  1.00  1.00            
ATOM   1892  OD1 ASP A 257      23.074   5.204   0.556  1.00  1.00            
ATOM   1893  OD2 ASP A 257      23.141   4.661   2.714  1.00  1.00            
ATOM   1894    C ASP A 257      20.964   6.967   0.131  1.00  1.00            
ATOM   1895    O ASP A 257      21.804   7.212  -0.734  1.00  1.00            
ATOM   1896    N ILE A 258      20.411   7.912   0.921  4.00  1.00            
ATOM   1897   CA ILE A 258      20.770   9.295   0.874  4.00  1.00            
ATOM   1898   CB ILE A 258      19.589  10.225   0.844  4.00  1.00            
ATOM   1899  CG1 ILE A 258      18.738  10.067   2.116  4.00  1.00            
ATOM   1900  CG2 ILE A 258      18.817   9.968  -0.461  4.00  1.00            
ATOM   1901  CD1 ILE A 258      17.707  11.178   2.311  4.00  1.00            
ATOM   1902    C ILE A 258      21.511   9.558   2.121  4.00  1.00            
ATOM   1903    O ILE A 258      21.087   9.166   3.208  4.00  1.00            
ATOM   1904    N VAL A 259      22.677  10.200   1.996  4.00  1.00            
ATOM   1905   CA VAL A 259      23.367  10.415   3.213  4.00  1.00            
ATOM   1906   CB VAL A 259      24.720   9.766   3.277  4.00  1.00            
ATOM   1907  CG1 VAL A 259      24.537   8.244   3.156  4.00  1.00            
ATOM   1908  CG2 VAL A 259      25.617  10.371   2.186  4.00  1.00            
ATOM   1909    C VAL A 259      23.565  11.884   3.409  4.00  1.00            
ATOM   1910    O VAL A 259      23.878  12.618   2.473  4.00  1.00            
ATOM   1911    N PHE A 260      23.366  12.348   4.659  4.00  1.00            
ATOM   1912   CA PHE A 260      23.605  13.721   4.996  4.00  1.00            
ATOM   1913   CB PHE A 260      22.612  14.307   6.015  4.00  1.00            
ATOM   1914   CG PHE A 260      21.239  14.311   5.441  4.00  1.00            
ATOM   1915  CD1 PHE A 260      20.463  13.177   5.494  4.00  1.00            
ATOM   1916  CD2 PHE A 260      20.723  15.450   4.867  4.00  1.00            
ATOM   1917  CE1 PHE A 260      19.191  13.175   4.974  4.00  1.00            
ATOM   1918  CE2 PHE A 260      19.451  15.454   4.345  4.00  1.00            
ATOM   1919   CZ PHE A 260      18.683  14.315   4.398  4.00  1.00            
ATOM   1920    C PHE A 260      24.913  13.689   5.717  4.00  1.00            
ATOM   1921    O PHE A 260      25.164  12.785   6.513  4.00  1.00            
ATOM   1922    N THR A 261      25.803  14.659   5.442  4.00  1.00            
ATOM   1923   CA THR A 261      27.047  14.667   6.152  4.00  1.00            
ATOM   1924   CB THR A 261      28.232  14.883   5.246  4.00  1.00            
ATOM   1925  OG1 THR A 261      29.442  14.865   5.987  4.00  1.00            
ATOM   1926  CG2 THR A 261      28.072  16.207   4.487  4.00  1.00            
ATOM   1927    C THR A 261      26.940  15.758   7.150  4.00  1.00            
ATOM   1928    O THR A 261      26.812  16.934   6.810  4.00  1.00            
ATOM   1929    N ILE A 262      26.943  15.369   8.434  4.00  1.00            
ATOM   1930   CA ILE A 262      26.838  16.351   9.458  4.00  1.00            
ATOM   1931   CB ILE A 262      25.762  16.044  10.466  4.00  1.00            
ATOM   1932  CG1 ILE A 262      25.676  17.152  11.528  4.00  1.00            
ATOM   1933  CG2 ILE A 262      25.993  14.630  11.026  4.00  1.00            
ATOM   1934  CD1 ILE A 262      24.448  17.034  12.432  4.00  1.00            
ATOM   1935    C ILE A 262      28.153  16.388  10.160  4.00  1.00            
ATOM   1936    O ILE A 262      28.604  15.407  10.751  4.00  1.00            
ATOM   1937    N ASP A 263      28.821  17.545  10.059  3.00  1.00            
ATOM   1938   CA ASP A 263      30.059  17.772  10.733  3.00  1.00            
ATOM   1939   CB ASP A 263      29.907  17.863  12.259  3.00  1.00            
ATOM   1940   CG ASP A 263      29.102  19.115  12.573  3.00  1.00            
ATOM   1941  OD1 ASP A 263      28.639  19.779  11.607  3.00  1.00            
ATOM   1942  OD2 ASP A 263      28.940  19.425  13.783  3.00  1.00            
ATOM   1943    C ASP A 263      31.034  16.671  10.427  3.00  1.00            
ATOM   1944    O ASP A 263      31.837  16.306  11.286  3.00  1.00            
ATOM   1945    N GLY A 264      31.019  16.115   9.199  3.00  1.00            
ATOM   1946   CA GLY A 264      32.037  15.159   8.850  3.00  1.00            
ATOM   1947    C GLY A 264      31.593  13.735   9.039  3.00  1.00            
ATOM   1948    O GLY A 264      32.322  12.816   8.671  3.00  1.00            
ATOM   1949    N VAL A 265      30.401  13.487   9.612  4.00  1.00            
ATOM   1950   CA VAL A 265      29.977  12.119   9.764  4.00  1.00            
ATOM   1951   CB VAL A 265      29.491  11.786  11.144  4.00  1.00            
ATOM   1952  CG1 VAL A 265      28.232  12.618  11.438  4.00  1.00            
ATOM   1953  CG2 VAL A 265      29.262  10.268  11.225  4.00  1.00            
ATOM   1954    C VAL A 265      28.828  11.934   8.820  4.00  1.00            
ATOM   1955    O VAL A 265      28.134  12.893   8.485  4.00  1.00            
ATOM   1956    N GLN A 266      28.611  10.691   8.343  4.00  1.00            
ATOM   1957   CA GLN A 266      27.562  10.452   7.393  4.00  1.00            
ATOM   1958   CB GLN A 266      27.952   9.483   6.274  4.00  1.00            
ATOM   1959   CG GLN A 266      28.233   8.070   6.792  4.00  1.00            
ATOM   1960   CD GLN A 266      28.496   7.177   5.593  4.00  1.00            
ATOM   1961  OE1 GLN A 266      27.717   7.154   4.641  4.00  1.00            
ATOM   1962  NE2 GLN A 266      29.625   6.421   5.633  4.00  1.00            
ATOM   1963    C GLN A 266      26.402   9.822   8.094  4.00  1.00            
ATOM   1964    O GLN A 266      26.565   8.900   8.890  4.00  1.00            
ATOM   1965    N TYR A 267      25.184  10.335   7.818  4.00  1.00            
ATOM   1966   CA TYR A 267      23.991   9.743   8.337  4.00  1.00            
ATOM   1967   CB TYR A 267      23.092  10.724   9.095  4.00  1.00            
ATOM   1968   CG TYR A 267      21.776  10.049   9.186  4.00  1.00            
ATOM   1969  CD1 TYR A 267      21.648   8.842   9.833  4.00  1.00            
ATOM   1970  CD2 TYR A 267      20.667  10.648   8.636  4.00  1.00            
ATOM   1971  CE1 TYR A 267      20.421   8.228   9.909  4.00  1.00            
ATOM   1972  CE2 TYR A 267      19.440  10.039   8.711  4.00  1.00            
ATOM   1973   CZ TYR A 267      19.323   8.829   9.345  4.00  1.00            
ATOM   1974   OH TYR A 267      18.064   8.209   9.413  4.00  1.00            
ATOM   1975    C TYR A 267      23.230   9.227   7.152  4.00  1.00            
ATOM   1976    O TYR A 267      22.711   9.995   6.347  4.00  1.00            
ATOM   1977    N PRO A 268      23.197   7.927   7.016  4.00  1.00            
ATOM   1978   CA PRO A 268      22.500   7.321   5.911  4.00  1.00            
ATOM   1979   CD PRO A 268      24.326   7.115   7.442  4.00  1.00            
ATOM   1980   CB PRO A 268      23.161   5.964   5.668  4.00  1.00            
ATOM   1981   CG PRO A 268      23.990   5.706   6.939  4.00  1.00            
ATOM   1982    C PRO A 268      21.030   7.247   6.139  4.00  1.00            
ATOM   1983    O PRO A 268      20.609   7.105   7.286  4.00  1.00            
ATOM   1984    N LEU A 269      20.241   7.354   5.059  4.00  1.00            
ATOM   1985   CA LEU A 269      18.825   7.189   5.155  4.00  1.00            
ATOM   1986   CB LEU A 269      18.019   8.476   4.939  4.00  1.00            
ATOM   1987   CG LEU A 269      16.504   8.235   5.050  4.00  1.00            
ATOM   1988  CD1 LEU A 269      16.119   7.726   6.448  4.00  1.00            
ATOM   1989  CD2 LEU A 269      15.711   9.480   4.614  4.00  1.00            
ATOM   1990    C LEU A 269      18.447   6.248   4.045  4.00  1.00            
ATOM   1991    O LEU A 269      18.709   6.528   2.876  4.00  1.00            
ATOM   1992    N SER A 270      17.839   5.092   4.383  1.00  1.00            
ATOM   1993   CA SER A 270      17.433   4.138   3.386  1.00  1.00            
ATOM   1994   CB SER A 270      17.272   2.706   3.942  1.00  1.00            
ATOM   1995   OG SER A 270      18.529   2.208   4.378  1.00  1.00            
ATOM   1996    C SER A 270      16.092   4.564   2.899  1.00  1.00            
ATOM   1997    O SER A 270      15.375   5.323   3.548  1.00  1.00            
ATOM   1998    N PRO A 271      15.768   4.100   1.731  2.00  1.00            
ATOM   1999   CA PRO A 271      14.521   4.392   1.095  2.00  1.00            
ATOM   2000   CD PRO A 271      16.545   3.095   1.026  2.00  1.00            
ATOM   2001   CB PRO A 271      14.593   3.707  -0.267  2.00  1.00            
ATOM   2002   CG PRO A 271      15.587   2.552  -0.045  2.00  1.00            
ATOM   2003    C PRO A 271      13.457   3.809   1.944  2.00  1.00            
ATOM   2004    O PRO A 271      12.297   4.190   1.788  2.00  1.00            
ATOM   2005    N SER A 272      13.828   2.866   2.826  2.00  1.00            
ATOM   2006   CA SER A 272      12.822   2.280   3.636  2.00  1.00            
ATOM   2007   CB SER A 272      13.370   1.238   4.626  2.00  1.00            
ATOM   2008   OG SER A 272      14.221   1.857   5.579  2.00  1.00            
ATOM   2009    C SER A 272      12.186   3.385   4.406  2.00  1.00            
ATOM   2010    O SER A 272      10.966   3.546   4.399  2.00  1.00            
ATOM   2011    N ALA A 273      13.022   4.192   5.077  2.00  1.00            
ATOM   2012   CA ALA A 273      12.544   5.269   5.888  2.00  1.00            
ATOM   2013   CB ALA A 273      13.659   5.916   6.725  2.00  1.00            
ATOM   2014    C ALA A 273      11.917   6.363   5.089  2.00  1.00            
ATOM   2015    O ALA A 273      10.859   6.882   5.445  2.00  1.00            
ATOM   2016    N TYR A 274      12.556   6.729   3.970  2.00  1.00            
ATOM   2017   CA TYR A 274      12.161   7.878   3.215  2.00  1.00            
ATOM   2018   CB TYR A 274      13.105   8.108   2.022  2.00  1.00            
ATOM   2019   CG TYR A 274      12.577   9.238   1.215  2.00  1.00            
ATOM   2020  CD1 TYR A 274      12.664  10.521   1.692  2.00  1.00            
ATOM   2021  CD2 TYR A 274      12.013   9.015  -0.021  2.00  1.00            
ATOM   2022  CE1 TYR A 274      12.185  11.561   0.942  2.00  1.00            
ATOM   2023  CE2 TYR A 274      11.533  10.059  -0.776  2.00  1.00            
ATOM   2024   CZ TYR A 274      11.620  11.341  -0.289  2.00  1.00            
ATOM   2025   OH TYR A 274      11.136  12.431  -1.043  2.00  1.00            
ATOM   2026    C TYR A 274      10.771   7.732   2.664  2.00  1.00            
ATOM   2027    O TYR A 274       9.975   8.665   2.753  2.00  1.00            
ATOM   2028    N ILE A 275      10.422   6.561   2.095  4.00  1.00            
ATOM   2029   CA ILE A 275       9.147   6.452   1.439  4.00  1.00            
ATOM   2030   CB ILE A 275       9.197   5.632   0.181  4.00  1.00            
ATOM   2031  CG1 ILE A 275      10.103   6.320  -0.855  4.00  1.00            
ATOM   2032  CG2 ILE A 275       7.758   5.401  -0.309  4.00  1.00            
ATOM   2033  CD1 ILE A 275      10.437   5.444  -2.062  4.00  1.00            
ATOM   2034    C ILE A 275       8.144   5.838   2.359  4.00  1.00            
ATOM   2035    O ILE A 275       8.420   4.856   3.045  4.00  1.00            
ATOM   2036    N LEU A 276       6.937   6.442   2.398  4.00  1.00            
ATOM   2037   CA LEU A 276       5.873   5.965   3.230  4.00  1.00            
ATOM   2038   CB LEU A 276       4.935   7.081   3.713  4.00  1.00            
ATOM   2039   CG LEU A 276       3.780   6.585   4.598  4.00  1.00            
ATOM   2040  CD1 LEU A 276       4.290   5.984   5.916  4.00  1.00            
ATOM   2041  CD2 LEU A 276       2.741   7.701   4.797  4.00  1.00            
ATOM   2042    C LEU A 276       5.052   5.002   2.435  4.00  1.00            
ATOM   2043    O LEU A 276       4.637   5.283   1.313  4.00  1.00            
ATOM   2044    N GLN A 277       4.826   3.813   3.023  4.00  1.00            
ATOM   2045   CA GLN A 277       4.177   2.709   2.380  4.00  1.00            
ATOM   2046   CB GLN A 277       4.391   1.418   3.189  4.00  1.00            
ATOM   2047   CG GLN A 277       3.955   0.131   2.492  4.00  1.00            
ATOM   2048   CD GLN A 277       4.438  -1.016   3.369  4.00  1.00            
ATOM   2049  OE1 GLN A 277       5.014  -0.796   4.434  4.00  1.00            
ATOM   2050  NE2 GLN A 277       4.207  -2.275   2.910  4.00  1.00            
ATOM   2051    C GLN A 277       2.703   2.860   2.123  4.00  1.00            
ATOM   2052    O GLN A 277       2.260   2.665   0.992  4.00  1.00            
ATOM   2053    N ASP A 278       1.891   3.232   3.138  4.00  1.00            
ATOM   2054   CA ASP A 278       0.452   3.266   2.979  4.00  1.00            
ATOM   2055   CB ASP A 278      -0.046   4.429   2.105  4.00  1.00            
ATOM   2056   CG ASP A 278       0.166   5.730   2.864  4.00  1.00            
ATOM   2057  OD1 ASP A 278      -0.077   5.732   4.101  4.00  1.00            
ATOM   2058  OD2 ASP A 278       0.577   6.734   2.225  4.00  1.00            
ATOM   2059    C ASP A 278      -0.040   1.980   2.360  4.00  1.00            
ATOM   2060    O ASP A 278       0.705   1.017   2.179  4.00  1.00            
ATOM   2061    N ASP A 279      -1.354   1.905   2.059  3.00  1.00            
ATOM   2062   CA ASP A 279      -1.860   0.713   1.434  3.00  1.00            
ATOM   2063   CB ASP A 279      -3.392   0.583   1.476  3.00  1.00            
ATOM   2064   CG ASP A 279      -3.799   0.258   2.907  3.00  1.00            
ATOM   2065  OD1 ASP A 279      -2.893   0.200   3.782  3.00  1.00            
ATOM   2066  OD2 ASP A 279      -5.020   0.063   3.144  3.00  1.00            
ATOM   2067    C ASP A 279      -1.444   0.805  -0.002  3.00  1.00            
ATOM   2068    O ASP A 279      -2.210   1.232  -0.865  3.00  1.00            
ATOM   2069    N ASP A 280      -0.186   0.407  -0.276  3.00  1.00            
ATOM   2070   CA ASP A 280       0.380   0.390  -1.594  3.00  1.00            
ATOM   2071   CB ASP A 280      -0.452  -0.435  -2.591  3.00  1.00            
ATOM   2072   CG ASP A 280      -0.370  -1.902  -2.202  3.00  1.00            
ATOM   2073  OD1 ASP A 280       0.459  -2.238  -1.314  3.00  1.00            
ATOM   2074  OD2 ASP A 280      -1.137  -2.708  -2.793  3.00  1.00            
ATOM   2075    C ASP A 280       0.448   1.782  -2.147  3.00  1.00            
ATOM   2076    O ASP A 280       0.617   1.961  -3.353  3.00  1.00            
ATOM   2077    N SER A 281       0.333   2.811  -1.288  4.00  1.00            
ATOM   2078   CA SER A 281       0.346   4.159  -1.783  4.00  1.00            
ATOM   2079   CB SER A 281      -0.119   5.186  -0.739  4.00  1.00            
ATOM   2080   OG SER A 281      -0.083   6.494  -1.290  4.00  1.00            
ATOM   2081    C SER A 281       1.702   4.595  -2.240  4.00  1.00            
ATOM   2082    O SER A 281       1.866   5.033  -3.378  4.00  1.00            
ATOM   2083    N CYS A 282       2.721   4.468  -1.369  4.00  1.00            
ATOM   2084   CA CYS A 282       4.004   5.049  -1.657  4.00  1.00            
ATOM   2085   CB CYS A 282       4.641   4.621  -2.989  4.00  1.00            
ATOM   2086   SG CYS A 282       5.406   2.979  -2.874  4.00  1.00            
ATOM   2087    C CYS A 282       3.818   6.531  -1.657  4.00  1.00            
ATOM   2088    O CYS A 282       2.859   7.070  -2.208  4.00  1.00            
ATOM   2089    N THR A 283       4.714   7.224  -0.943  4.00  1.00            
ATOM   2090   CA THR A 283       4.741   8.651  -0.929  4.00  1.00            
ATOM   2091   CB THR A 283       3.978   9.283   0.197  4.00  1.00            
ATOM   2092  OG1 THR A 283       3.847  10.679  -0.030  4.00  1.00            
ATOM   2093  CG2 THR A 283       4.735   9.034   1.511  4.00  1.00            
ATOM   2094    C THR A 283       6.195   8.941  -0.707  4.00  1.00            
ATOM   2095    O THR A 283       6.962   8.027  -0.409  4.00  1.00            
ATOM   2096    N SER A 284       6.638  10.200  -0.857  4.00  1.00            
ATOM   2097   CA SER A 284       8.034  10.450  -0.628  4.00  1.00            
ATOM   2098   CB SER A 284       8.691  11.296  -1.731  4.00  1.00            
ATOM   2099   OG SER A 284       8.173  12.619  -1.717  4.00  1.00            
ATOM   2100    C SER A 284       8.114  11.245   0.653  4.00  1.00            
ATOM   2101    O SER A 284       7.217  12.031   0.955  4.00  1.00            
ATOM   2102    N GLY A 285       9.184  11.044   1.456  1.00  1.00            
ATOM   2103   CA GLY A 285       9.356  11.739   2.710  1.00  1.00            
ATOM   2104    C GLY A 285       9.519  13.197   2.435  1.00  1.00            
ATOM   2105    O GLY A 285       8.995  14.037   3.159  1.00  1.00            
ATOM   2106    N PHE A 286      10.241  13.560   1.367  4.00  1.00            
ATOM   2107   CA PHE A 286      10.492  14.955   1.184  4.00  1.00            
ATOM   2108   CB PHE A 286      11.485  15.331   0.061  4.00  1.00            
ATOM   2109   CG PHE A 286      12.901  15.122   0.484  4.00  1.00            
ATOM   2110  CD1 PHE A 286      13.538  16.067   1.254  4.00  1.00            
ATOM   2111  CD2 PHE A 286      13.597  13.998   0.114  4.00  1.00            
ATOM   2112  CE1 PHE A 286      14.844  15.886   1.646  4.00  1.00            
ATOM   2113  CE2 PHE A 286      14.902  13.809   0.502  4.00  1.00            
ATOM   2114   CZ PHE A 286      15.530  14.756   1.272  4.00  1.00            
ATOM   2115    C PHE A 286       9.262  15.713   0.859  4.00  1.00            
ATOM   2116    O PHE A 286       8.284  15.189   0.328  4.00  1.00            
ATOM   2117    N GLU A 287       9.316  17.005   1.230  4.00  1.00            
ATOM   2118   CA GLU A 287       8.287  17.945   0.937  4.00  1.00            
ATOM   2119   CB GLU A 287       7.342  18.223   2.119  4.00  1.00            
ATOM   2120   CG GLU A 287       6.219  19.208   1.783  4.00  1.00            
ATOM   2121   CD GLU A 287       5.282  19.274   2.981  4.00  1.00            
ATOM   2122  OE1 GLU A 287       5.365  18.352   3.837  4.00  1.00            
ATOM   2123  OE2 GLU A 287       4.472  20.236   3.056  4.00  1.00            
ATOM   2124    C GLU A 287       8.958  19.206   0.583  4.00  1.00            
ATOM   2125    O GLU A 287      10.144  19.386   0.850  4.00  1.00            
ATOM   2126    N GLY A 288       8.223  20.123  -0.057  4.00  1.00            
ATOM   2127   CA GLY A 288       8.944  21.300  -0.377  4.00  1.00            
ATOM   2128    C GLY A 288       8.234  22.485   0.166  4.00  1.00            
ATOM   2129    O GLY A 288       7.215  22.920  -0.367  4.00  1.00            
ATOM   2130    N MET A 289       8.774  23.039   1.264  1.00  1.00            
ATOM   2131   CA MET A 289       8.238  24.271   1.731  1.00  1.00            
ATOM   2132   CB MET A 289       7.369  24.185   3.003  1.00  1.00            
ATOM   2133   CG MET A 289       8.118  23.964   4.313  1.00  1.00            
ATOM   2134   SD MET A 289       7.034  23.704   5.748  1.00  1.00            
ATOM   2135   CE MET A 289       8.394  23.280   6.871  1.00  1.00            
ATOM   2136    C MET A 289       9.420  25.142   1.965  1.00  1.00            
ATOM   2137    O MET A 289      10.401  24.724   2.578  1.00  1.00            
ATOM   2138    N ASP A 290       9.372  26.383   1.450  1.00  1.00            
ATOM   2139   CA ASP A 290      10.522  27.218   1.588  1.00  1.00            
ATOM   2140   CB ASP A 290      10.727  28.172   0.398  1.00  1.00            
ATOM   2141   CG ASP A 290      12.155  28.698   0.453  1.00  1.00            
ATOM   2142  OD1 ASP A 290      12.610  29.074   1.565  1.00  1.00            
ATOM   2143  OD2 ASP A 290      12.815  28.713  -0.621  1.00  1.00            
ATOM   2144    C ASP A 290      10.349  28.038   2.833  1.00  1.00            
ATOM   2145    O ASP A 290       9.326  28.698   3.012  1.00  1.00            
ATOM   2146    N VAL A 291      11.336  27.985   3.754  1.00  1.00            
ATOM   2147   CA VAL A 291      11.234  28.764   4.958  1.00  1.00            
ATOM   2148   CB VAL A 291      11.405  27.943   6.199  1.00  1.00            
ATOM   2149  CG1 VAL A 291      11.433  28.886   7.413  1.00  1.00            
ATOM   2150  CG2 VAL A 291      10.279  26.895   6.244  1.00  1.00            
ATOM   2151    C VAL A 291      12.338  29.774   4.946  1.00  1.00            
ATOM   2152    O VAL A 291      13.507  29.439   5.136  1.00  1.00            
ATOM   2153    N PRO A 292      12.001  31.011   4.711  4.00  1.00            
ATOM   2154   CA PRO A 292      13.034  32.015   4.692  4.00  1.00            
ATOM   2155   CD PRO A 292      10.952  31.295   3.744  4.00  1.00            
ATOM   2156   CB PRO A 292      12.465  33.188   3.899  4.00  1.00            
ATOM   2157   CG PRO A 292      11.436  32.527   2.965  4.00  1.00            
ATOM   2158    C PRO A 292      13.415  32.365   6.090  4.00  1.00            
ATOM   2159    O PRO A 292      12.547  32.396   6.958  4.00  1.00            
ATOM   2160    N THR A 293      14.713  32.616   6.327  1.00  1.00            
ATOM   2161   CA THR A 293      15.163  33.068   7.607  1.00  1.00            
ATOM   2162   CB THR A 293      15.702  31.986   8.499  1.00  1.00            
ATOM   2163  OG1 THR A 293      15.801  32.458   9.834  1.00  1.00            
ATOM   2164  CG2 THR A 293      17.090  31.570   7.999  1.00  1.00            
ATOM   2165    C THR A 293      16.282  33.974   7.257  1.00  1.00            
ATOM   2166    O THR A 293      16.748  33.980   6.118  1.00  1.00            
ATOM   2167    N SER A 294      16.740  34.788   8.211  1.00  1.00            
ATOM   2168   CA SER A 294      17.813  35.650   7.847  1.00  1.00            
ATOM   2169   CB SER A 294      18.216  36.607   8.982  1.00  1.00            
ATOM   2170   OG SER A 294      17.148  37.498   9.268  1.00  1.00            
ATOM   2171    C SER A 294      18.983  34.783   7.537  1.00  1.00            
ATOM   2172    O SER A 294      19.804  35.108   6.681  1.00  1.00            
ATOM   2173    N SER A 295      19.072  33.628   8.217  1.00  1.00            
ATOM   2174   CA SER A 295      20.197  32.771   8.009  1.00  1.00            
ATOM   2175   CB SER A 295      20.140  31.487   8.855  1.00  1.00            
ATOM   2176   OG SER A 295      20.262  31.800  10.234  1.00  1.00            
ATOM   2177    C SER A 295      20.245  32.367   6.576  1.00  1.00            
ATOM   2178    O SER A 295      21.268  32.522   5.912  1.00  1.00            
ATOM   2179    N GLY A 296      19.117  31.859   6.056  1.00  1.00            
ATOM   2180   CA GLY A 296      19.080  31.412   4.701  1.00  1.00            
ATOM   2181    C GLY A 296      17.900  30.514   4.598  1.00  1.00            
ATOM   2182    O GLY A 296      17.062  30.457   5.496  1.00  1.00            
ATOM   2183    N GLU A 297      17.799  29.780   3.482  4.00  1.00            
ATOM   2184   CA GLU A 297      16.700  28.880   3.362  4.00  1.00            
ATOM   2185   CB GLU A 297      16.726  28.084   2.043  4.00  1.00            
ATOM   2186   CG GLU A 297      16.555  28.948   0.790  4.00  1.00            
ATOM   2187   CD GLU A 297      16.929  28.106  -0.426  4.00  1.00            
ATOM   2188  OE1 GLU A 297      18.038  27.509  -0.411  4.00  1.00            
ATOM   2189  OE2 GLU A 297      16.115  28.049  -1.387  4.00  1.00            
ATOM   2190    C GLU A 297      16.880  27.896   4.476  4.00  1.00            
ATOM   2191    O GLU A 297      18.002  27.500   4.785  4.00  1.00            
ATOM   2192    N LEU A 298      15.775  27.493   5.133  1.00  1.00            
ATOM   2193   CA LEU A 298      15.907  26.568   6.221  1.00  1.00            
ATOM   2194   CB LEU A 298      15.100  26.949   7.475  1.00  1.00            
ATOM   2195   CG LEU A 298      15.615  28.216   8.182  1.00  1.00            
ATOM   2196  CD1 LEU A 298      14.782  28.539   9.432  1.00  1.00            
ATOM   2197  CD2 LEU A 298      17.120  28.116   8.484  1.00  1.00            
ATOM   2198    C LEU A 298      15.431  25.236   5.763  1.00  1.00            
ATOM   2199    O LEU A 298      14.486  25.118   4.984  1.00  1.00            
ATOM   2200    N TRP A 299      16.120  24.187   6.240  4.00  1.00            
ATOM   2201   CA TRP A 299      15.773  22.843   5.914  4.00  1.00            
ATOM   2202   CB TRP A 299      16.967  22.043   5.362  4.00  1.00            
ATOM   2203   CG TRP A 299      16.645  20.677   4.802  4.00  1.00            
ATOM   2204  CD2 TRP A 299      16.616  20.384   3.397  4.00  1.00            
ATOM   2205  CD1 TRP A 299      16.401  19.499   5.445  4.00  1.00            
ATOM   2206  NE1 TRP A 299      16.203  18.494   4.527  4.00  1.00            
ATOM   2207  CE2 TRP A 299      16.339  19.026   3.262  4.00  1.00            
ATOM   2208  CE3 TRP A 299      16.821  21.179   2.308  4.00  1.00            
ATOM   2209  CZ2 TRP A 299      16.259  18.443   2.030  4.00  1.00            
ATOM   2210  CZ3 TRP A 299      16.724  20.594   1.065  4.00  1.00            
ATOM   2211  CH2 TRP A 299      16.448  19.250   0.929  4.00  1.00            
ATOM   2212    C TRP A 299      15.446  22.238   7.218  4.00  1.00            
ATOM   2213    O TRP A 299      15.939  22.682   8.255  4.00  1.00            
ATOM   2214    N ILE A 300      14.586  21.215   7.224  4.00  1.00            
ATOM   2215   CA ILE A 300      14.302  20.732   8.526  4.00  1.00            
ATOM   2216   CB ILE A 300      12.910  21.043   8.987  4.00  1.00            
ATOM   2217  CG1 ILE A 300      12.706  22.564   9.050  4.00  1.00            
ATOM   2218  CG2 ILE A 300      12.682  20.332  10.332  4.00  1.00            
ATOM   2219  CD1 ILE A 300      11.247  22.974   9.231  4.00  1.00            
ATOM   2220    C ILE A 300      14.455  19.238   8.572  4.00  1.00            
ATOM   2221    O ILE A 300      14.088  18.536   7.630  4.00  1.00            
ATOM   2222    N LEU A 301      15.027  18.715   9.683  4.00  1.00            
ATOM   2223   CA LEU A 301      15.096  17.291   9.878  4.00  1.00            
ATOM   2224   CB LEU A 301      16.263  16.828  10.764  4.00  1.00            
ATOM   2225   CG LEU A 301      17.645  17.146  10.164  4.00  1.00            
ATOM   2226  CD1 LEU A 301      18.774  16.652  11.083  4.00  1.00            
ATOM   2227  CD2 LEU A 301      17.767  16.633   8.718  4.00  1.00            
ATOM   2228    C LEU A 301      13.824  16.992  10.593  4.00  1.00            
ATOM   2229    O LEU A 301      13.667  17.310  11.772  4.00  1.00            
ATOM   2230    N GLY A 302      12.864  16.382   9.880  1.00  1.00            
ATOM   2231   CA GLY A 302      11.591  16.129  10.479  1.00  1.00            
ATOM   2232    C GLY A 302      11.708  14.835  11.200  1.00  1.00            
ATOM   2233    O GLY A 302      12.803  14.360  11.500  1.00  1.00            
ATOM   2234    N ASP A 303      10.547  14.239  11.494  2.00  1.00            
ATOM   2235   CA ASP A 303      10.469  13.003  12.199  2.00  1.00            
ATOM   2236   CB ASP A 303       9.021  12.571  12.483  2.00  1.00            
ATOM   2237   CG ASP A 303       8.474  13.489  13.562  2.00  1.00            
ATOM   2238  OD1 ASP A 303       9.290  13.919  14.420  2.00  1.00            
ATOM   2239  OD2 ASP A 303       7.246  13.774  13.545  2.00  1.00            
ATOM   2240    C ASP A 303      11.079  11.938  11.361  2.00  1.00            
ATOM   2241    O ASP A 303      11.552  10.935  11.895  2.00  1.00            
ATOM   2242    N VAL A 304      11.067  12.132  10.026  2.00  1.00            
ATOM   2243   CA VAL A 304      11.582  11.152   9.116  2.00  1.00            
ATOM   2244   CB VAL A 304      11.657  11.669   7.709  2.00  1.00            
ATOM   2245  CG1 VAL A 304      12.369  10.629   6.830  2.00  1.00            
ATOM   2246  CG2 VAL A 304      10.232  12.011   7.239  2.00  1.00            
ATOM   2247    C VAL A 304      12.962  10.848   9.564  2.00  1.00            
ATOM   2248    O VAL A 304      13.364   9.694   9.702  2.00  1.00            
ATOM   2249    N PHE A 305      13.703  11.924   9.822  2.00  1.00            
ATOM   2250   CA PHE A 305      15.053  11.899  10.266  2.00  1.00            
ATOM   2251   CB PHE A 305      15.642  13.319  10.163  2.00  1.00            
ATOM   2252   CG PHE A 305      16.952  13.408  10.863  2.00  1.00            
ATOM   2253  CD1 PHE A 305      18.125  13.078  10.226  2.00  1.00            
ATOM   2254  CD2 PHE A 305      16.998  13.844  12.167  2.00  1.00            
ATOM   2255  CE1 PHE A 305      19.326  13.174  10.889  2.00  1.00            
ATOM   2256  CE2 PHE A 305      18.194  13.942  12.834  2.00  1.00            
ATOM   2257   CZ PHE A 305      19.363  13.605  12.193  2.00  1.00            
ATOM   2258    C PHE A 305      15.238  11.433  11.679  2.00  1.00            
ATOM   2259    O PHE A 305      16.158  10.669  11.960  2.00  1.00            
ATOM   2260    N ILE A 306      14.401  11.920  12.615  2.00  1.00            
ATOM   2261   CA ILE A 306      14.586  11.605  14.007  2.00  1.00            
ATOM   2262   CB ILE A 306      13.646  12.371  14.889  2.00  1.00            
ATOM   2263  CG1 ILE A 306      13.905  13.878  14.728  2.00  1.00            
ATOM   2264  CG2 ILE A 306      13.818  11.868  16.332  2.00  1.00            
ATOM   2265  CD1 ILE A 306      15.333  14.289  15.085  2.00  1.00            
ATOM   2266    C ILE A 306      14.355  10.163  14.231  2.00  1.00            
ATOM   2267    O ILE A 306      15.123   9.530  14.949  2.00  1.00            
ATOM   2268    N ARG A 307      13.271   9.598  13.667  3.00  1.00            
ATOM   2269   CA ARG A 307      13.233   8.173  13.756  3.00  1.00            
ATOM   2270   CB ARG A 307      11.978   7.525  13.148  3.00  1.00            
ATOM   2271   CG ARG A 307      11.872   6.035  13.483  3.00  1.00            
ATOM   2272   CD ARG A 307      12.505   5.103  12.447  3.00  1.00            
ATOM   2273   NE ARG A 307      12.475   3.727  13.019  3.00  1.00            
ATOM   2274   CZ ARG A 307      13.594   3.191  13.592  3.00  1.00            
ATOM   2275  NH1 ARG A 307      14.780   3.865  13.546  3.00  1.00            
ATOM   2276  NH2 ARG A 307      13.529   1.973  14.208  3.00  1.00            
ATOM   2277    C ARG A 307      14.386   7.884  12.888  3.00  1.00            
ATOM   2278    O ARG A 307      14.641   8.652  11.965  3.00  1.00            
ATOM   2279    N GLN A 308      15.095   6.782  13.139  3.00  1.00            
ATOM   2280   CA GLN A 308      16.333   6.563  12.467  3.00  1.00            
ATOM   2281   CB GLN A 308      16.275   6.736  10.940  3.00  1.00            
ATOM   2282   CG GLN A 308      15.531   5.614  10.222  3.00  1.00            
ATOM   2283   CD GLN A 308      16.508   4.460  10.049  3.00  1.00            
ATOM   2284  OE1 GLN A 308      16.415   3.439  10.728  3.00  1.00            
ATOM   2285  NE2 GLN A 308      17.482   4.629   9.114  3.00  1.00            
ATOM   2286    C GLN A 308      17.404   7.423  13.050  3.00  1.00            
ATOM   2287    O GLN A 308      18.489   7.566  12.488  3.00  1.00            
ATOM   2288    N TYR A 309      17.105   7.995  14.226  4.00  1.00            
ATOM   2289   CA TYR A 309      18.036   8.721  15.037  4.00  1.00            
ATOM   2290   CB TYR A 309      18.174  10.218  14.725  4.00  1.00            
ATOM   2291   CG TYR A 309      19.400  10.428  13.916  4.00  1.00            
ATOM   2292  CD1 TYR A 309      20.591  10.589  14.587  4.00  1.00            
ATOM   2293  CD2 TYR A 309      19.385  10.472  12.544  4.00  1.00            
ATOM   2294  CE1 TYR A 309      21.763  10.792  13.907  4.00  1.00            
ATOM   2295  CE2 TYR A 309      20.560  10.676  11.858  4.00  1.00            
ATOM   2296   CZ TYR A 309      21.746  10.838  12.538  4.00  1.00            
ATOM   2297   OH TYR A 309      22.957  11.048  11.849  4.00  1.00            
ATOM   2298    C TYR A 309      17.578   8.657  16.447  4.00  1.00            
ATOM   2299    O TYR A 309      16.434   8.326  16.754  4.00  1.00            
ATOM   2300    N TYR A 310      18.526   8.950  17.343  4.00  1.00            
ATOM   2301   CA TYR A 310      18.284   9.140  18.734  4.00  1.00            
ATOM   2302   CB TYR A 310      19.115   8.189  19.612  4.00  1.00            
ATOM   2303   CG TYR A 310      19.280   8.830  20.946  4.00  1.00            
ATOM   2304  CD1 TYR A 310      18.292   8.817  21.904  4.00  1.00            
ATOM   2305  CD2 TYR A 310      20.471   9.455  21.231  4.00  1.00            
ATOM   2306  CE1 TYR A 310      18.495   9.425  23.122  4.00  1.00            
ATOM   2307  CE2 TYR A 310      20.682  10.064  22.443  4.00  1.00            
ATOM   2308   CZ TYR A 310      19.692  10.049  23.391  4.00  1.00            
ATOM   2309   OH TYR A 310      19.913  10.676  24.634  4.00  1.00            
ATOM   2310    C TYR A 310      18.785  10.523  18.958  4.00  1.00            
ATOM   2311    O TYR A 310      19.948  10.814  18.684  4.00  1.00            
ATOM   2312    N THR A 311      17.928  11.434  19.444  4.00  1.00            
ATOM   2313   CA THR A 311      18.440  12.763  19.536  4.00  1.00            
ATOM   2314   CB THR A 311      17.633  13.766  18.760  4.00  1.00            
ATOM   2315  OG1 THR A 311      18.296  15.021  18.731  4.00  1.00            
ATOM   2316  CG2 THR A 311      16.246  13.906  19.411  4.00  1.00            
ATOM   2317    C THR A 311      18.466  13.194  20.960  4.00  1.00            
ATOM   2318    O THR A 311      17.493  13.040  21.698  4.00  1.00            
ATOM   2319    N VAL A 312      19.623  13.731  21.384  4.00  1.00            
ATOM   2320   CA VAL A 312      19.737  14.239  22.712  4.00  1.00            
ATOM   2321   CB VAL A 312      20.818  13.561  23.519  4.00  1.00            
ATOM   2322  CG1 VAL A 312      22.191  13.823  22.877  4.00  1.00            
ATOM   2323  CG2 VAL A 312      20.710  14.030  24.978  4.00  1.00            
ATOM   2324    C VAL A 312      20.068  15.680  22.555  4.00  1.00            
ATOM   2325    O VAL A 312      20.983  16.037  21.814  4.00  1.00            
ATOM   2326    N PHE A 313      19.302  16.572  23.209  4.00  1.00            
ATOM   2327   CA PHE A 313      19.722  17.925  23.057  4.00  1.00            
ATOM   2328   CB PHE A 313      18.619  18.967  22.826  4.00  1.00            
ATOM   2329   CG PHE A 313      19.393  20.167  22.395  4.00  1.00            
ATOM   2330  CD1 PHE A 313      19.895  20.228  21.114  4.00  1.00            
ATOM   2331  CD2 PHE A 313      19.631  21.215  23.253  4.00  1.00            
ATOM   2332  CE1 PHE A 313      20.619  21.317  20.693  4.00  1.00            
ATOM   2333  CE2 PHE A 313      20.355  22.307  22.837  4.00  1.00            
ATOM   2334   CZ PHE A 313      20.851  22.361  21.556  4.00  1.00            
ATOM   2335    C PHE A 313      20.433  18.263  24.334  4.00  1.00            
ATOM   2336    O PHE A 313      19.853  18.178  25.417  4.00  1.00            
ATOM   2337    N ASP A 314      21.728  18.631  24.240  4.00  1.00            
ATOM   2338   CA ASP A 314      22.501  18.949  25.412  4.00  1.00            
ATOM   2339   CB ASP A 314      24.015  18.737  25.219  4.00  1.00            
ATOM   2340   CG ASP A 314      24.305  17.287  24.858  4.00  1.00            
ATOM   2341  OD1 ASP A 314      23.336  16.522  24.607  4.00  1.00            
ATOM   2342  OD2 ASP A 314      25.512  16.929  24.817  4.00  1.00            
ATOM   2343    C ASP A 314      22.339  20.431  25.606  4.00  1.00            
ATOM   2344    O ASP A 314      22.688  21.212  24.725  4.00  1.00            
ATOM   2345    N ARG A 315      21.713  20.868  26.716  3.00  1.00            
ATOM   2346   CA ARG A 315      21.584  22.282  26.955  3.00  1.00            
ATOM   2347   CB ARG A 315      20.549  22.599  28.048  3.00  1.00            
ATOM   2348   CG ARG A 315      19.124  22.227  27.645  3.00  1.00            
ATOM   2349   CD ARG A 315      18.546  23.151  26.572  3.00  1.00            
ATOM   2350   NE ARG A 315      17.198  22.632  26.204  3.00  1.00            
ATOM   2351   CZ ARG A 315      16.440  23.304  25.289  3.00  1.00            
ATOM   2352  NH1 ARG A 315      16.915  24.449  24.718  3.00  1.00            
ATOM   2353  NH2 ARG A 315      15.207  22.831  24.943  3.00  1.00            
ATOM   2354    C ARG A 315      22.874  22.912  27.385  3.00  1.00            
ATOM   2355    O ARG A 315      23.284  23.936  26.841  3.00  1.00            
ATOM   2356    N ALA A 316      23.566  22.299  28.367  3.00  1.00            
ATOM   2357   CA ALA A 316      24.722  22.940  28.929  3.00  1.00            
ATOM   2358   CB ALA A 316      25.374  22.121  30.058  3.00  1.00            
ATOM   2359    C ALA A 316      25.714  23.080  27.851  3.00  1.00            
ATOM   2360    O ALA A 316      26.304  24.141  27.655  3.00  1.00            
ATOM   2361    N ASN A 317      25.906  21.996  27.094  3.00  1.00            
ATOM   2362   CA ASN A 317      26.820  22.137  26.022  3.00  1.00            
ATOM   2363   CB ASN A 317      27.779  20.951  25.833  3.00  1.00            
ATOM   2364   CG ASN A 317      28.861  21.095  26.888  3.00  1.00            
ATOM   2365  OD1 ASN A 317      28.983  22.142  27.524  3.00  1.00            
ATOM   2366  ND2 ASN A 317      29.681  20.027  27.072  3.00  1.00            
ATOM   2367    C ASN A 317      25.999  22.268  24.797  3.00  1.00            
ATOM   2368    O ASN A 317      25.190  21.390  24.519  3.00  1.00            
ATOM   2369    N ASN A 318      26.196  23.365  24.035  3.00  1.00            
ATOM   2370   CA ASN A 318      25.391  23.613  22.875  3.00  1.00            
ATOM   2371   CB ASN A 318      25.661  24.986  22.244  3.00  1.00            
ATOM   2372   CG ASN A 318      25.229  26.040  23.250  3.00  1.00            
ATOM   2373  OD1 ASN A 318      24.588  25.731  24.253  3.00  1.00            
ATOM   2374  ND2 ASN A 318      25.588  27.323  22.977  3.00  1.00            
ATOM   2375    C ASN A 318      25.740  22.580  21.877  3.00  1.00            
ATOM   2376    O ASN A 318      26.634  22.771  21.053  3.00  1.00            
ATOM   2377    N LYS A 319      25.015  21.449  21.924  4.00  1.00            
ATOM   2378   CA LYS A 319      25.365  20.414  21.021  4.00  1.00            
ATOM   2379   CB LYS A 319      26.572  19.574  21.480  4.00  1.00            
ATOM   2380   CG LYS A 319      27.872  20.380  21.561  4.00  1.00            
ATOM   2381   CD LYS A 319      29.043  19.639  22.208  4.00  1.00            
ATOM   2382   CE LYS A 319      30.003  19.022  21.189  4.00  1.00            
ATOM   2383   NZ LYS A 319      31.234  18.556  21.867  4.00  1.00            
ATOM   2384    C LYS A 319      24.216  19.480  20.831  4.00  1.00            
ATOM   2385    O LYS A 319      23.328  19.377  21.676  4.00  1.00            
ATOM   2386    N VAL A 320      24.211  18.780  19.676  4.00  1.00            
ATOM   2387   CA VAL A 320      23.185  17.818  19.408  4.00  1.00            
ATOM   2388   CB VAL A 320      22.439  18.071  18.132  4.00  1.00            
ATOM   2389  CG1 VAL A 320      21.468  16.903  17.899  4.00  1.00            
ATOM   2390  CG2 VAL A 320      21.746  19.441  18.239  4.00  1.00            
ATOM   2391    C VAL A 320      23.838  16.473  19.296  4.00  1.00            
ATOM   2392    O VAL A 320      24.758  16.287  18.502  4.00  1.00            
ATOM   2393    N GLY A 321      23.392  15.498  20.120  4.00  1.00            
ATOM   2394   CA GLY A 321      23.930  14.166  20.041  4.00  1.00            
ATOM   2395    C GLY A 321      23.211  13.486  18.915  4.00  1.00            
ATOM   2396    O GLY A 321      22.021  13.722  18.705  4.00  1.00            
ATOM   2397    N LEU A 322      23.910  12.618  18.155  4.00  1.00            
ATOM   2398   CA LEU A 322      23.252  11.922  17.084  4.00  1.00            
ATOM   2399   CB LEU A 322      23.610  12.446  15.682  4.00  1.00            
ATOM   2400   CG LEU A 322      23.096  13.874  15.421  4.00  1.00            
ATOM   2401  CD1 LEU A 322      23.777  14.895  16.346  4.00  1.00            
ATOM   2402  CD2 LEU A 322      23.201  14.241  13.932  4.00  1.00            
ATOM   2403    C LEU A 322      23.650  10.488  17.147  4.00  1.00            
ATOM   2404    O LEU A 322      24.788  10.165  17.479  4.00  1.00            
ATOM   2405    N ALA A 323      22.702   9.578  16.850  4.00  1.00            
ATOM   2406   CA ALA A 323      23.065   8.195  16.888  4.00  1.00            
ATOM   2407   CB ALA A 323      23.125   7.619  18.313  4.00  1.00            
ATOM   2408    C ALA A 323      22.049   7.400  16.146  4.00  1.00            
ATOM   2409    O ALA A 323      20.912   7.813  15.929  4.00  1.00            
ATOM   2410    N PRO A 324      22.506   6.259  15.717  4.00  1.00            
ATOM   2411   CA PRO A 324      21.640   5.376  14.993  4.00  1.00            
ATOM   2412   CD PRO A 324      23.878   6.176  15.243  4.00  1.00            
ATOM   2413   CB PRO A 324      22.549   4.433  14.210  4.00  1.00            
ATOM   2414   CG PRO A 324      23.835   5.253  14.016  4.00  1.00            
ATOM   2415    C PRO A 324      20.813   4.693  16.033  4.00  1.00            
ATOM   2416    O PRO A 324      21.190   4.720  17.204  4.00  1.00            
ATOM   2417    N VAL A 325      19.689   4.082  15.636  4.00  1.00            
ATOM   2418   CA VAL A 325      18.789   3.455  16.556  4.00  1.00            
ATOM   2419   CB VAL A 325      17.379   3.476  16.036  4.00  1.00            
ATOM   2420  CG1 VAL A 325      17.357   2.743  14.683  4.00  1.00            
ATOM   2421  CG2 VAL A 325      16.439   2.862  17.083  4.00  1.00            
ATOM   2422    C VAL A 325      19.173   2.018  16.759  4.00  1.00            
ATOM   2423    O VAL A 325      19.873   1.420  15.942  4.00  1.00            
ATOM   2424    N ALA A 326      18.740   1.442  17.902  1.00  1.00            
ATOM   2425   CA ALA A 326      18.978   0.063  18.222  1.00  1.00            
ATOM   2426   CB ALA A 326      19.026  -0.193  19.737  1.00  1.00            
ATOM   2427    C ALA A 326      17.804  -0.735  17.673  1.00  1.00            
ATOM   2428    O ALA A 326      16.646  -0.406  18.046  1.00  1.00            
ATOM   2429  OXT ALA A 326      18.047  -1.686  16.883  1.00  1.00            
ATOM   2430    N HIS B   1      -4.118   9.733   7.333  4.00  0.00            
ATOM   2431   CA HIS B   1      -3.009  10.622   7.735  4.00  0.00            
ATOM   2432  ND1 HIS B   1      -0.192   8.744   8.246  4.00  0.00            
ATOM   2433   CG HIS B   1      -1.167   8.941   7.292  4.00  0.00            
ATOM   2434   CB HIS B   1      -1.737  10.286   6.932  4.00  0.00            
ATOM   2435  NE2 HIS B   1      -0.706   6.736   7.440  4.00  0.00            
ATOM   2436  CD2 HIS B   1      -1.469   7.704   6.810  4.00  0.00            
ATOM   2437  CE1 HIS B   1       0.045   7.409   8.294  4.00  0.00            
ATOM   2438    C HIS B   1      -3.387  12.051   7.521  4.00  0.00            
ATOM   2439    O HIS B   1      -3.264  12.607   6.432  4.00  0.00            
ATOM   2440    N PRO B   2      -3.870  12.647   8.568  4.00  0.00            
ATOM   2441   CA PRO B   2      -4.297  14.017   8.538  4.00  0.00            
ATOM   2442   CD PRO B   2      -3.580  12.187   9.914  4.00  0.00            
ATOM   2443   CB PRO B   2      -4.711  14.332   9.971  4.00  0.00            
ATOM   2444   CG PRO B   2      -3.790  13.423  10.806  4.00  0.00            
ATOM   2445    C PRO B   2      -3.119  14.860   8.141  4.00  0.00            
ATOM   2446    O PRO B   2      -3.319  15.991   7.699  4.00  0.00            
ATOM   2447    N HIS B   3      -1.889  14.335   8.306  4.00  0.00            
ATOM   2448   CA HIS B   3      -0.689  15.036   7.945  4.00  0.00            
ATOM   2449  ND1 HIS B   3       1.132  13.164   6.034  4.00  0.00            
ATOM   2450   CG HIS B   3      -0.089  13.777   5.857  4.00  0.00            
ATOM   2451   CB HIS B   3      -0.442  15.119   6.428  4.00  0.00            
ATOM   2452  NE2 HIS B   3      -0.111  11.767   4.831  4.00  0.00            
ATOM   2453  CD2 HIS B   3      -0.833  12.912   5.117  4.00  0.00            
ATOM   2454  CE1 HIS B   3       1.064  11.965   5.401  4.00  0.00            
ATOM   2455    C HIS B   3      -0.583  16.388   8.551  4.00  0.00            
ATOM   2456    O HIS B   3      -0.683  17.403   7.864  4.00  0.00            
ATOM   2457    N LEU B   4      -0.393  16.426   9.884  4.00  0.00            
ATOM   2458   CA LEU B   4      -0.211  17.687  10.532  4.00  0.00            
ATOM   2459   CB LEU B   4      -0.984  17.814  11.858  4.00  0.00            
ATOM   2460   CG LEU B   4      -2.513  17.719  11.698  4.00  0.00            
ATOM   2461  CD1 LEU B   4      -3.230  17.951  13.038  4.00  0.00            
ATOM   2462  CD2 LEU B   4      -3.019  18.644  10.580  4.00  0.00            
ATOM   2463    C LEU B   4       1.232  17.872  10.849  4.00  0.00            
ATOM   2464    O LEU B   4       1.869  17.014  11.460  4.00  0.00            
ATOM   2465    N SER B   5       1.788  19.016  10.408  4.00  0.00            
ATOM   2466   CA SER B   5       3.136  19.364  10.731  4.00  0.00            
ATOM   2467   CB SER B   5       4.053  19.495   9.504  4.00  0.00            
ATOM   2468   OG SER B   5       4.132  18.252   8.821  4.00  0.00            
ATOM   2469    C SER B   5       3.029  20.723  11.352  4.00  0.00            
ATOM   2470    O SER B   5       2.397  21.618  10.790  4.00  0.00            
ATOM   2471    N PHE B   6       3.625  20.920  12.543  4.00  0.00            
ATOM   2472   CA PHE B   6       3.514  22.206  13.167  4.00  0.00            
ATOM   2473   CB PHE B   6       2.903  22.116  14.575  4.00  0.00            
ATOM   2474   CG PHE B   6       1.576  21.448  14.429  4.00  0.00            
ATOM   2475  CD1 PHE B   6       1.501  20.077  14.318  4.00  0.00            
ATOM   2476  CD2 PHE B   6       0.409  22.179  14.407  4.00  0.00            
ATOM   2477  CE1 PHE B   6       0.288  19.445  14.182  4.00  0.00            
ATOM   2478  CE2 PHE B   6      -0.808  21.551  14.272  4.00  0.00            
ATOM   2479   CZ PHE B   6      -0.871  20.184  14.158  4.00  0.00            
ATOM   2480    C PHE B   6       4.921  22.716  13.313  4.00  0.00            
ATOM   2481    O PHE B   6       5.769  22.030  13.880  4.00  0.00            
ATOM   2482    N MET B   7       5.230  23.925  12.792  4.00  0.00            
ATOM   2483   CA MET B   7       6.580  24.386  12.973  4.00  0.00            
ATOM   2484   CB MET B   7       7.502  24.172  11.766  4.00  0.00            
ATOM   2485   CG MET B   7       7.290  25.185  10.642  4.00  0.00            
ATOM   2486   SD MET B   7       8.568  25.113   9.353  4.00  0.00            
ATOM   2487   CE MET B   7       7.974  26.568   8.444  4.00  0.00            
ATOM   2488    C MET B   7       6.585  25.861  13.264  4.00  0.00            
ATOM   2489    O MET B   7       5.881  26.632  12.613  4.00  0.00            
ATOM   2490    N ALA B   8       7.376  26.289  14.277  4.00  0.00            
ATOM   2491   CA ALA B   8       7.558  27.696  14.530  4.00  0.00            
ATOM   2492   CB ALA B   8       7.763  28.051  16.012  4.00  0.00            
ATOM   2493    C ALA B   8       8.842  27.991  13.806  4.00  0.00            
ATOM   2494    O ALA B   8       9.895  27.472  14.176  4.00  0.00            
ATOM   2495    N ILE B   9       8.797  28.822  12.742  4.00  0.00            
ATOM   2496   CA ILE B   9       9.991  29.068  11.974  4.00  0.00            
ATOM   2497   CB ILE B   9       9.779  29.976  10.795  4.00  0.00            
ATOM   2498  CG1 ILE B   9       8.792  29.345   9.801  4.00  0.00            
ATOM   2499  CG2 ILE B   9      11.156  30.277  10.179  4.00  0.00            
ATOM   2500  CD1 ILE B   9       8.312  30.314   8.723  4.00  0.00            
ATOM   2501    C ILE B   9      10.982  29.748  12.905  4.00  0.00            
ATOM   2502    O ILE B   9      10.635  30.832  13.445  4.00  0.00            
ATOM   2503  OXT ILE B   9      12.099  29.194  13.087  4.00  0.00            
END
