# Supplementary material for: Integrative modeling of diverse protein-peptide systems using CABS-dock
Source: PLoS Comput Biol. 2023 Jul 5;19(7):e1011275. doi: 10.1371/journal.pcbi.1011275 (PMC10351741; doi:10.1371/journal.pcbi.1011275)
Supplement: S1 File — Files in pdb format containing atomic coordinates of the structures obtained in this study: the highest-scored amyloid models and 10 examples of the docked peptide for each enzyme-substrate complex. (ZIP) [file pcbi.1011275.s006.zip › 2_pepsin_HPHLSFMAI/711.pdb]

CRYST1    0.000    0.000    0.000   0.00   0.00   0.00 P 1           1
ATOM      1    N ILE A   1      15.831  12.811  36.568  1.00  1.00            
ATOM      2   CA ILE A   1      15.405  12.112  35.336  1.00  1.00            
ATOM      3   CB ILE A   1      15.785  10.664  35.393  1.00  1.00            
ATOM      4  CG1 ILE A   1      15.406   9.957  34.080  1.00  1.00            
ATOM      5  CG2 ILE A   1      15.118  10.058  36.637  1.00  1.00            
ATOM      6  CD1 ILE A   1      16.189  10.445  32.863  1.00  1.00            
ATOM      7    C ILE A   1      13.934  12.193  35.140  1.00  1.00            
ATOM      8    O ILE A   1      13.153  12.082  36.084  1.00  1.00            
ATOM      9    N GLY A   2      13.525  12.409  33.880  4.00  1.00            
ATOM     10   CA GLY A   2      12.130  12.471  33.585  4.00  1.00            
ATOM     11    C GLY A   2      11.891  11.418  32.559  4.00  1.00            
ATOM     12    O GLY A   2      12.707  11.218  31.662  4.00  1.00            
ATOM     13    N ASP A   3      10.758  10.705  32.667  4.00  1.00            
ATOM     14   CA ASP A   3      10.524   9.664  31.713  4.00  1.00            
ATOM     15   CB ASP A   3      10.630   8.267  32.350  4.00  1.00            
ATOM     16   CG ASP A   3      12.063   8.065  32.818  4.00  1.00            
ATOM     17  OD1 ASP A   3      12.972   8.018  31.948  4.00  1.00            
ATOM     18  OD2 ASP A   3      12.268   7.972  34.058  4.00  1.00            
ATOM     19    C ASP A   3       9.120   9.799  31.237  4.00  1.00            
ATOM     20    O ASP A   3       8.198   9.245  31.836  4.00  1.00            
ATOM     21    N GLU A   4       8.890  10.554  30.138  4.00  1.00            
ATOM     22   CA GLU A   4       7.548  10.625  29.655  4.00  1.00            
ATOM     23   CB GLU A   4       6.985  12.047  29.455  4.00  1.00            
ATOM     24   CG GLU A   4       7.736  12.894  28.426  4.00  1.00            
ATOM     25   CD GLU A   4       8.798  13.683  29.175  4.00  1.00            
ATOM     26  OE1 GLU A   4       9.347  13.135  30.167  4.00  1.00            
ATOM     27  OE2 GLU A   4       9.064  14.848  28.777  4.00  1.00            
ATOM     28    C GLU A   4       7.510   9.937  28.335  4.00  1.00            
ATOM     29    O GLU A   4       8.306  10.209  27.436  4.00  1.00            
ATOM     30    N PRO A   5       6.613   9.010  28.240  4.00  1.00            
ATOM     31   CA PRO A   5       6.458   8.269  27.028  4.00  1.00            
ATOM     32   CD PRO A   5       6.216   8.228  29.403  4.00  1.00            
ATOM     33   CB PRO A   5       5.816   6.934  27.409  4.00  1.00            
ATOM     34   CG PRO A   5       5.277   7.156  28.832  4.00  1.00            
ATOM     35    C PRO A   5       5.623   9.097  26.104  4.00  1.00            
ATOM     36    O PRO A   5       5.003  10.051  26.566  4.00  1.00            
ATOM     37    N LEU A   6       5.607   8.747  24.812  4.00  1.00            
ATOM     38   CA LEU A   6       4.873   9.553  23.884  4.00  1.00            
ATOM     39   CB LEU A   6       5.751  10.072  22.733  4.00  1.00            
ATOM     40   CG LEU A   6       7.065  10.734  23.187  4.00  1.00            
ATOM     41  CD1 LEU A   6       7.794  11.395  22.007  4.00  1.00            
ATOM     42  CD2 LEU A   6       6.849  11.677  24.378  4.00  1.00            
ATOM     43    C LEU A   6       3.876   8.678  23.212  4.00  1.00            
ATOM     44    O LEU A   6       3.894   7.457  23.352  4.00  1.00            
ATOM     45    N GLU A   7       2.954   9.319  22.474  4.00  1.00            
ATOM     46   CA GLU A   7       1.998   8.588  21.701  4.00  1.00            
ATOM     47   CB GLU A   7       0.556   9.061  21.931  4.00  1.00            
ATOM     48   CG GLU A   7       0.053   8.812  23.352  4.00  1.00            
ATOM     49   CD GLU A   7      -1.272   9.543  23.498  4.00  1.00            
ATOM     50  OE1 GLU A   7      -1.605  10.342  22.581  4.00  1.00            
ATOM     51  OE2 GLU A   7      -1.963   9.318  24.525  4.00  1.00            
ATOM     52    C GLU A   7       2.324   8.889  20.274  4.00  1.00            
ATOM     53    O GLU A   7       2.306  10.048  19.862  4.00  1.00            
ATOM     54    N ASN A   8       2.655   7.860  19.471  4.00  1.00            
ATOM     55   CA ASN A   8       2.883   8.179  18.095  4.00  1.00            
ATOM     56   CB ASN A   8       3.941   7.318  17.378  4.00  1.00            
ATOM     57   CG ASN A   8       3.413   5.910  17.182  4.00  1.00            
ATOM     58  OD1 ASN A   8       3.166   5.500  16.050  4.00  1.00            
ATOM     59  ND2 ASN A   8       3.211   5.160  18.298  4.00  1.00            
ATOM     60    C ASN A   8       1.562   7.956  17.462  4.00  1.00            
ATOM     61    O ASN A   8       0.920   6.924  17.653  4.00  1.00            
ATOM     62    N TYR A   9       1.078   8.963  16.730  4.00  1.00            
ATOM     63   CA TYR A   9      -0.212   8.777  16.162  4.00  1.00            
ATOM     64   CB TYR A   9      -1.152   9.934  16.552  4.00  1.00            
ATOM     65   CG TYR A   9      -2.562   9.622  16.192  4.00  1.00            
ATOM     66  CD1 TYR A   9      -3.272   8.699  16.927  4.00  1.00            
ATOM     67  CD2 TYR A   9      -3.186  10.273  15.155  4.00  1.00            
ATOM     68  CE1 TYR A   9      -4.579   8.410  16.616  4.00  1.00            
ATOM     69  CE2 TYR A   9      -4.493   9.988  14.839  4.00  1.00            
ATOM     70   CZ TYR A   9      -5.191   9.055  15.567  4.00  1.00            
ATOM     71   OH TYR A   9      -6.532   8.763  15.241  4.00  1.00            
ATOM     72    C TYR A   9       0.001   8.799  14.685  4.00  1.00            
ATOM     73    O TYR A   9       0.349   9.827  14.107  4.00  1.00            
ATOM     74    N LEU A  10      -0.194   7.636  14.038  3.00  1.00            
ATOM     75   CA LEU A  10      -0.043   7.524  12.620  3.00  1.00            
ATOM     76   CB LEU A  10      -1.012   8.436  11.850  3.00  1.00            
ATOM     77   CG LEU A  10      -2.484   8.095  12.163  3.00  1.00            
ATOM     78  CD1 LEU A  10      -3.455   8.843  11.235  3.00  1.00            
ATOM     79  CD2 LEU A  10      -2.713   6.574  12.189  3.00  1.00            
ATOM     80    C LEU A  10       1.372   7.816  12.237  3.00  1.00            
ATOM     81    O LEU A  10       1.662   8.131  11.084  3.00  1.00            
ATOM     82    N ASP A  11       2.300   7.701  13.207  3.00  1.00            
ATOM     83   CA ASP A  11       3.694   7.904  12.934  3.00  1.00            
ATOM     84   CB ASP A  11       4.261   6.861  11.958  3.00  1.00            
ATOM     85   CG ASP A  11       4.275   5.518  12.676  3.00  1.00            
ATOM     86  OD1 ASP A  11       4.676   5.486  13.870  3.00  1.00            
ATOM     87  OD2 ASP A  11       3.875   4.508  12.039  3.00  1.00            
ATOM     88    C ASP A  11       3.842   9.260  12.325  3.00  1.00            
ATOM     89    O ASP A  11       4.791   9.526  11.590  3.00  1.00            
ATOM     90    N THR A  12       2.893  10.161  12.634  3.00  1.00            
ATOM     91   CA THR A  12       2.936  11.511  12.163  3.00  1.00            
ATOM     92   CB THR A  12       1.596  12.036  11.734  3.00  1.00            
ATOM     93  OG1 THR A  12       1.067  11.227  10.695  3.00  1.00            
ATOM     94  CG2 THR A  12       1.768  13.482  11.239  3.00  1.00            
ATOM     95    C THR A  12       3.378  12.297  13.344  3.00  1.00            
ATOM     96    O THR A  12       4.565  12.551  13.544  3.00  1.00            
ATOM     97    N GLU A  13       2.392  12.680  14.172  4.00  1.00            
ATOM     98   CA GLU A  13       2.621  13.509  15.308  4.00  1.00            
ATOM     99   CB GLU A  13       1.382  14.336  15.703  4.00  1.00            
ATOM    100   CG GLU A  13       1.659  15.436  16.730  4.00  1.00            
ATOM    101   CD GLU A  13       0.363  16.205  16.950  4.00  1.00            
ATOM    102  OE1 GLU A  13      -0.727  15.634  16.676  4.00  1.00            
ATOM    103  OE2 GLU A  13       0.447  17.381  17.396  4.00  1.00            
ATOM    104    C GLU A  13       3.067  12.725  16.501  4.00  1.00            
ATOM    105    O GLU A  13       3.018  11.496  16.528  4.00  1.00            
ATOM    106    N TYR A  14       3.531  13.472  17.526  4.00  1.00            
ATOM    107   CA TYR A  14       4.011  12.952  18.777  4.00  1.00            
ATOM    108   CB TYR A  14       5.362  13.523  19.229  4.00  1.00            
ATOM    109   CG TYR A  14       6.422  13.144  18.268  4.00  1.00            
ATOM    110  CD1 TYR A  14       6.493  13.772  17.050  4.00  1.00            
ATOM    111  CD2 TYR A  14       7.354  12.191  18.599  4.00  1.00            
ATOM    112  CE1 TYR A  14       7.472  13.440  16.154  4.00  1.00            
ATOM    113  CE2 TYR A  14       8.336  11.858  17.699  4.00  1.00            
ATOM    114   CZ TYR A  14       8.395  12.479  16.473  4.00  1.00            
ATOM    115   OH TYR A  14       9.398  12.147  15.539  4.00  1.00            
ATOM    116    C TYR A  14       3.092  13.489  19.814  4.00  1.00            
ATOM    117    O TYR A  14       2.354  14.444  19.578  4.00  1.00            
ATOM    118    N PHE A  15       3.094  12.863  21.000  4.00  1.00            
ATOM    119   CA PHE A  15       2.250  13.388  22.021  4.00  1.00            
ATOM    120   CB PHE A  15       0.904  12.657  22.169  4.00  1.00            
ATOM    121   CG PHE A  15       0.057  12.968  20.985  4.00  1.00            
ATOM    122  CD1 PHE A  15       0.125  12.191  19.852  4.00  1.00            
ATOM    123  CD2 PHE A  15      -0.805  14.040  21.012  4.00  1.00            
ATOM    124  CE1 PHE A  15      -0.660  12.479  18.761  4.00  1.00            
ATOM    125  CE2 PHE A  15      -1.592  14.332  19.924  4.00  1.00            
ATOM    126   CZ PHE A  15      -1.520  13.550  18.796  4.00  1.00            
ATOM    127    C PHE A  15       2.927  13.257  23.335  4.00  1.00            
ATOM    128    O PHE A  15       3.994  12.659  23.462  4.00  1.00            
ATOM    129    N GLY A  16       2.297  13.868  24.348  4.00  1.00            
ATOM    130   CA GLY A  16       2.756  13.790  25.693  4.00  1.00            
ATOM    131    C GLY A  16       1.574  14.146  26.513  4.00  1.00            
ATOM    132    O GLY A  16       0.766  14.986  26.122  4.00  1.00            
ATOM    133    N THR A  17       1.440  13.511  27.684  4.00  1.00            
ATOM    134   CA THR A  17       0.323  13.844  28.499  4.00  1.00            
ATOM    135   CB THR A  17      -0.344  12.653  29.121  4.00  1.00            
ATOM    136  OG1 THR A  17      -0.794  11.763  28.110  4.00  1.00            
ATOM    137  CG2 THR A  17      -1.530  13.135  29.972  4.00  1.00            
ATOM    138    C THR A  17       0.884  14.659  29.614  4.00  1.00            
ATOM    139    O THR A  17       1.871  14.269  30.236  4.00  1.00            
ATOM    140    N ILE A  18       0.277  15.829  29.890  4.00  1.00            
ATOM    141   CA ILE A  18       0.843  16.664  30.904  4.00  1.00            
ATOM    142   CB ILE A  18       1.441  17.914  30.351  4.00  1.00            
ATOM    143  CG1 ILE A  18       2.354  18.606  31.372  4.00  1.00            
ATOM    144  CG2 ILE A  18       0.267  18.775  29.887  4.00  1.00            
ATOM    145  CD1 ILE A  18       3.231  19.684  30.736  4.00  1.00            
ATOM    146    C ILE A  18      -0.220  17.075  31.862  4.00  1.00            
ATOM    147    O ILE A  18      -1.387  17.226  31.502  4.00  1.00            
ATOM    148    N GLY A  19       0.180  17.240  33.136  4.00  1.00            
ATOM    149   CA GLY A  19      -0.738  17.672  34.141  4.00  1.00            
ATOM    150    C GLY A  19      -0.747  19.152  34.139  4.00  1.00            
ATOM    151    O GLY A  19       0.022  19.804  33.435  4.00  1.00            
ATOM    152    N ILE A  20      -1.636  19.716  34.963  4.00  1.00            
ATOM    153   CA ILE A  20      -1.730  21.131  35.029  4.00  1.00            
ATOM    154   CB ILE A  20      -2.844  21.696  34.182  4.00  1.00            
ATOM    155  CG1 ILE A  20      -2.774  21.092  32.771  4.00  1.00            
ATOM    156  CG2 ILE A  20      -2.670  23.227  34.092  4.00  1.00            
ATOM    157  CD1 ILE A  20      -4.000  21.414  31.919  4.00  1.00            
ATOM    158    C ILE A  20      -1.972  21.430  36.482  4.00  1.00            
ATOM    159    O ILE A  20      -1.448  20.735  37.351  4.00  1.00            
ATOM    160    N GLY A  21      -2.756  22.479  36.791  3.00  1.00            
ATOM    161   CA GLY A  21      -2.981  22.894  38.144  3.00  1.00            
ATOM    162    C GLY A  21      -3.673  21.824  38.902  3.00  1.00            
ATOM    163    O GLY A  21      -4.299  20.931  38.334  3.00  1.00            
ATOM    164    N THR A  22      -3.565  21.915  40.242  3.00  1.00            
ATOM    165   CA THR A  22      -4.191  20.948  41.081  3.00  1.00            
ATOM    166   CB THR A  22      -3.829  21.062  42.539  3.00  1.00            
ATOM    167  OG1 THR A  22      -4.297  19.923  43.249  3.00  1.00            
ATOM    168  CG2 THR A  22      -4.438  22.353  43.117  3.00  1.00            
ATOM    169    C THR A  22      -5.667  21.166  40.943  3.00  1.00            
ATOM    170    O THR A  22      -6.071  22.285  40.640  3.00  1.00            
ATOM    171    N PRO A  23      -6.520  20.180  41.110  3.00  1.00            
ATOM    172   CA PRO A  23      -6.155  18.821  41.400  3.00  1.00            
ATOM    173   CD PRO A  23      -7.921  20.449  41.386  3.00  1.00            
ATOM    174   CB PRO A  23      -7.471  18.070  41.580  3.00  1.00            
ATOM    175   CG PRO A  23      -8.462  19.162  42.027  3.00  1.00            
ATOM    176    C PRO A  23      -5.315  18.287  40.298  3.00  1.00            
ATOM    177    O PRO A  23      -4.322  17.612  40.566  3.00  1.00            
ATOM    178    N ALA A  24      -5.717  18.572  39.048  3.00  1.00            
ATOM    179   CA ALA A  24      -4.969  18.157  37.904  3.00  1.00            
ATOM    180   CB ALA A  24      -4.590  16.667  37.922  3.00  1.00            
ATOM    181    C ALA A  24      -5.858  18.381  36.727  3.00  1.00            
ATOM    182    O ALA A  24      -7.081  18.298  36.827  3.00  1.00            
ATOM    183    N GLN A  25      -5.253  18.707  35.575  4.00  1.00            
ATOM    184   CA GLN A  25      -5.992  18.820  34.355  4.00  1.00            
ATOM    185   CB GLN A  25      -6.204  20.270  33.888  4.00  1.00            
ATOM    186   CG GLN A  25      -7.079  20.384  32.638  4.00  1.00            
ATOM    187   CD GLN A  25      -8.482  19.929  33.021  4.00  1.00            
ATOM    188  OE1 GLN A  25      -8.692  19.379  34.101  4.00  1.00            
ATOM    189  NE2 GLN A  25      -9.472  20.158  32.115  4.00  1.00            
ATOM    190    C GLN A  25      -5.089  18.144  33.367  4.00  1.00            
ATOM    191    O GLN A  25      -3.890  18.424  33.336  4.00  1.00            
ATOM    192    N ASP A  26      -5.612  17.224  32.537  4.00  1.00            
ATOM    193   CA ASP A  26      -4.708  16.521  31.671  4.00  1.00            
ATOM    194   CB ASP A  26      -4.973  15.003  31.598  4.00  1.00            
ATOM    195   CG ASP A  26      -4.615  14.354  32.927  4.00  1.00            
ATOM    196  OD1 ASP A  26      -4.392  15.095  33.922  4.00  1.00            
ATOM    197  OD2 ASP A  26      -4.562  13.095  32.964  4.00  1.00            
ATOM    198    C ASP A  26      -4.848  17.022  30.266  4.00  1.00            
ATOM    199    O ASP A  26      -5.960  17.108  29.746  4.00  1.00            
ATOM    200    N PHE A  27      -3.721  17.395  29.613  4.00  1.00            
ATOM    201   CA PHE A  27      -3.827  17.737  28.221  4.00  1.00            
ATOM    202   CB PHE A  27      -3.833  19.238  27.871  4.00  1.00            
ATOM    203   CG PHE A  27      -2.503  19.897  28.007  4.00  1.00            
ATOM    204  CD1 PHE A  27      -1.550  19.732  27.026  4.00  1.00            
ATOM    205  CD2 PHE A  27      -2.226  20.710  29.082  4.00  1.00            
ATOM    206  CE1 PHE A  27      -0.328  20.353  27.121  4.00  1.00            
ATOM    207  CE2 PHE A  27      -1.005  21.334  29.180  4.00  1.00            
ATOM    208   CZ PHE A  27      -0.054  21.158  28.200  4.00  1.00            
ATOM    209    C PHE A  27      -2.714  17.066  27.497  4.00  1.00            
ATOM    210    O PHE A  27      -1.683  16.739  28.082  4.00  1.00            
ATOM    211    N THR A  28      -2.916  16.814  26.191  4.00  1.00            
ATOM    212   CA THR A  28      -1.874  16.186  25.444  4.00  1.00            
ATOM    213   CB THR A  28      -2.351  15.201  24.415  4.00  1.00            
ATOM    214  OG1 THR A  28      -1.243  14.535  23.826  4.00  1.00            
ATOM    215  CG2 THR A  28      -3.169  15.943  23.346  4.00  1.00            
ATOM    216    C THR A  28      -1.115  17.281  24.754  4.00  1.00            
ATOM    217    O THR A  28      -1.705  18.205  24.198  4.00  1.00            
ATOM    218    N VAL A  29       0.232  17.206  24.804  4.00  1.00            
ATOM    219   CA VAL A  29       1.096  18.208  24.238  4.00  1.00            
ATOM    220   CB VAL A  29       2.043  18.787  25.245  4.00  1.00            
ATOM    221  CG1 VAL A  29       2.940  17.650  25.773  4.00  1.00            
ATOM    222  CG2 VAL A  29       2.826  19.927  24.577  4.00  1.00            
ATOM    223    C VAL A  29       1.956  17.524  23.216  4.00  1.00            
ATOM    224    O VAL A  29       2.124  16.306  23.253  4.00  1.00            
ATOM    225    N ILE A  30       2.493  18.295  22.247  4.00  1.00            
ATOM    226   CA ILE A  30       3.419  17.772  21.276  4.00  1.00            
ATOM    227   CB ILE A  30       3.084  18.209  19.870  4.00  1.00            
ATOM    228  CG1 ILE A  30       4.010  17.564  18.820  4.00  1.00            
ATOM    229  CG2 ILE A  30       3.024  19.747  19.836  4.00  1.00            
ATOM    230  CD1 ILE A  30       5.470  18.011  18.886  4.00  1.00            
ATOM    231    C ILE A  30       4.745  18.338  21.721  4.00  1.00            
ATOM    232    O ILE A  30       4.907  19.553  21.814  4.00  1.00            
ATOM    233    N PHE A  31       5.727  17.470  22.059  4.00  1.00            
ATOM    234   CA PHE A  31       6.999  17.975  22.521  4.00  1.00            
ATOM    235   CB PHE A  31       7.946  16.901  23.081  4.00  1.00            
ATOM    236   CG PHE A  31       7.302  16.196  24.220  4.00  1.00            
ATOM    237  CD1 PHE A  31       6.543  15.071  23.992  4.00  1.00            
ATOM    238  CD2 PHE A  31       7.461  16.652  25.505  4.00  1.00            
ATOM    239  CE1 PHE A  31       5.947  14.405  25.035  4.00  1.00            
ATOM    240  CE2 PHE A  31       6.866  15.988  26.552  4.00  1.00            
ATOM    241   CZ PHE A  31       6.110  14.866  26.318  4.00  1.00            
ATOM    242    C PHE A  31       7.689  18.437  21.281  4.00  1.00            
ATOM    243    O PHE A  31       8.180  17.604  20.523  4.00  1.00            
ATOM    244    N ASP A  32       7.721  19.765  21.022  4.00  1.00            
ATOM    245   CA ASP A  32       8.424  20.282  19.876  4.00  1.00            
ATOM    246   CB ASP A  32       7.902  21.637  19.375  4.00  1.00            
ATOM    247   CG ASP A  32       6.673  21.335  18.537  4.00  1.00            
ATOM    248  OD1 ASP A  32       6.845  20.761  17.428  4.00  1.00            
ATOM    249  OD2 ASP A  32       5.545  21.655  18.997  4.00  1.00            
ATOM    250    C ASP A  32       9.846  20.433  20.280  4.00  1.00            
ATOM    251    O ASP A  32      10.172  20.430  21.463  4.00  1.00            
ATOM    252    N THR A  33      10.741  20.468  19.280  3.00  1.00            
ATOM    253   CA THR A  33      12.112  20.784  19.519  3.00  1.00            
ATOM    254   CB THR A  33      13.049  19.683  19.124  3.00  1.00            
ATOM    255  OG1 THR A  33      14.387  20.032  19.450  3.00  1.00            
ATOM    256  CG2 THR A  33      12.905  19.428  17.618  3.00  1.00            
ATOM    257    C THR A  33      12.318  21.943  18.597  3.00  1.00            
ATOM    258    O THR A  33      13.410  22.191  18.086  3.00  1.00            
ATOM    259    N GLY A  34      11.215  22.690  18.388  3.00  1.00            
ATOM    260   CA GLY A  34      11.137  23.817  17.502  3.00  1.00            
ATOM    261    C GLY A  34      11.044  25.038  18.334  3.00  1.00            
ATOM    262    O GLY A  34      12.051  25.565  18.797  3.00  1.00            
ATOM    263    N SER A  35       9.811  25.546  18.498  1.00  1.00            
ATOM    264   CA SER A  35       9.616  26.743  19.251  1.00  1.00            
ATOM    265   CB SER A  35       8.285  27.457  18.950  1.00  1.00            
ATOM    266   OG SER A  35       7.192  26.650  19.360  1.00  1.00            
ATOM    267    C SER A  35       9.663  26.464  20.696  1.00  1.00            
ATOM    268    O SER A  35       9.632  25.315  21.127  1.00  1.00            
ATOM    269    N SER A  36       9.787  27.542  21.491  1.00  1.00            
ATOM    270   CA SER A  36       9.769  27.305  22.891  1.00  1.00            
ATOM    271   CB SER A  36      11.001  27.825  23.657  1.00  1.00            
ATOM    272   OG SER A  36      11.003  29.243  23.700  1.00  1.00            
ATOM    273    C SER A  36       8.558  27.986  23.459  1.00  1.00            
ATOM    274    O SER A  36       8.440  29.208  23.387  1.00  1.00            
ATOM    275    N ASN A  37       7.606  27.204  24.022  1.00  1.00            
ATOM    276   CA ASN A  37       6.434  27.794  24.617  1.00  1.00            
ATOM    277   CB ASN A  37       5.661  28.688  23.631  1.00  1.00            
ATOM    278   CG ASN A  37       4.703  29.567  24.416  1.00  1.00            
ATOM    279  OD1 ASN A  37       3.541  29.218  24.620  1.00  1.00            
ATOM    280  ND2 ASN A  37       5.207  30.742  24.880  1.00  1.00            
ATOM    281    C ASN A  37       5.541  26.688  25.061  1.00  1.00            
ATOM    282    O ASN A  37       5.649  25.567  24.566  1.00  1.00            
ATOM    283    N LEU A  38       4.641  26.949  26.033  4.00  1.00            
ATOM    284   CA LEU A  38       3.827  25.827  26.371  4.00  1.00            
ATOM    285   CB LEU A  38       4.367  25.012  27.572  4.00  1.00            
ATOM    286   CG LEU A  38       3.756  23.601  27.817  4.00  1.00            
ATOM    287  CD1 LEU A  38       4.361  22.979  29.086  4.00  1.00            
ATOM    288  CD2 LEU A  38       2.218  23.551  27.839  4.00  1.00            
ATOM    289    C LEU A  38       2.451  26.250  26.737  4.00  1.00            
ATOM    290    O LEU A  38       2.267  26.721  27.858  4.00  1.00            
ATOM    291    N TRP A  39       1.461  26.133  25.812  4.00  1.00            
ATOM    292   CA TRP A  39       0.154  26.110  26.395  4.00  1.00            
ATOM    293   CB TRP A  39      -0.328  27.274  27.271  4.00  1.00            
ATOM    294   CG TRP A  39      -1.304  26.830  28.374  4.00  1.00            
ATOM    295  CD2 TRP A  39      -0.980  25.782  29.304  4.00  1.00            
ATOM    296  CD1 TRP A  39      -2.624  27.113  28.586  4.00  1.00            
ATOM    297  NE1 TRP A  39      -3.128  26.340  29.603  4.00  1.00            
ATOM    298  CE2 TRP A  39      -2.131  25.503  30.045  4.00  1.00            
ATOM    299  CE3 TRP A  39       0.170  25.077  29.497  4.00  1.00            
ATOM    300  CZ2 TRP A  39      -2.147  24.520  30.991  4.00  1.00            
ATOM    301  CZ3 TRP A  39       0.163  24.113  30.479  4.00  1.00            
ATOM    302  CH2 TRP A  39      -0.972  23.840  31.211  4.00  1.00            
ATOM    303    C TRP A  39      -0.933  25.572  25.524  4.00  1.00            
ATOM    304    O TRP A  39      -0.814  25.417  24.310  4.00  1.00            
ATOM    305    N VAL A  40      -2.024  25.264  26.239  4.00  1.00            
ATOM    306   CA VAL A  40      -3.231  24.605  25.913  4.00  1.00            
ATOM    307   CB VAL A  40      -3.472  23.518  26.930  4.00  1.00            
ATOM    308  CG1 VAL A  40      -4.827  22.825  26.727  4.00  1.00            
ATOM    309  CG2 VAL A  40      -2.263  22.580  26.811  4.00  1.00            
ATOM    310    C VAL A  40      -4.387  25.561  25.909  4.00  1.00            
ATOM    311    O VAL A  40      -4.306  26.685  26.407  4.00  1.00            
ATOM    312    N PRO A  41      -5.470  25.122  25.299  1.00  1.00            
ATOM    313   CA PRO A  41      -6.664  25.927  25.224  1.00  1.00            
ATOM    314   CD PRO A  41      -5.341  24.268  24.127  1.00  1.00            
ATOM    315   CB PRO A  41      -7.568  25.238  24.203  1.00  1.00            
ATOM    316   CG PRO A  41      -6.569  24.564  23.247  1.00  1.00            
ATOM    317    C PRO A  41      -7.304  26.167  26.559  1.00  1.00            
ATOM    318    O PRO A  41      -7.055  25.406  27.493  1.00  1.00            
ATOM    319    N SER A  42      -8.123  27.248  26.680  4.00  1.00            
ATOM    320   CA SER A  42      -8.690  27.599  27.952  4.00  1.00            
ATOM    321   CB SER A  42      -8.108  28.896  28.541  4.00  1.00            
ATOM    322   OG SER A  42      -8.405  29.998  27.697  4.00  1.00            
ATOM    323    C SER A  42     -10.175  27.765  27.873  4.00  1.00            
ATOM    324    O SER A  42     -10.742  27.854  26.793  4.00  1.00            
ATOM    325    N VAL A  43     -10.841  27.810  29.048  3.00  1.00            
ATOM    326   CA VAL A  43     -12.271  27.945  29.173  3.00  1.00            
ATOM    327   CB VAL A  43     -12.732  27.902  30.592  3.00  1.00            
ATOM    328  CG1 VAL A  43     -14.243  28.188  30.629  3.00  1.00            
ATOM    329  CG2 VAL A  43     -12.347  26.532  31.168  3.00  1.00            
ATOM    330    C VAL A  43     -12.664  29.266  28.605  3.00  1.00            
ATOM    331    O VAL A  43     -13.736  29.419  28.023  3.00  1.00            
ATOM    332    N TYR A  44     -11.773  30.256  28.750  3.00  1.00            
ATOM    333   CA TYR A  44     -12.022  31.588  28.295  3.00  1.00            
ATOM    334   CB TYR A  44     -10.785  32.488  28.464  3.00  1.00            
ATOM    335   CG TYR A  44     -10.440  32.574  29.913  3.00  1.00            
ATOM    336  CD1 TYR A  44      -9.848  31.511  30.557  3.00  1.00            
ATOM    337  CD2 TYR A  44     -10.685  33.728  30.623  3.00  1.00            
ATOM    338  CE1 TYR A  44      -9.520  31.588  31.891  3.00  1.00            
ATOM    339  CE2 TYR A  44     -10.358  33.812  31.956  3.00  1.00            
ATOM    340   CZ TYR A  44      -9.775  32.741  32.591  3.00  1.00            
ATOM    341   OH TYR A  44      -9.438  32.827  33.959  3.00  1.00            
ATOM    342    C TYR A  44     -12.292  31.496  26.825  3.00  1.00            
ATOM    343    O TYR A  44     -13.132  32.217  26.289  3.00  1.00            
ATOM    344    N CYS A  45     -11.588  30.575  26.140  1.00  1.00            
ATOM    345   CA CYS A  45     -11.644  30.443  24.711  1.00  1.00            
ATOM    346   CB CYS A  45     -10.942  29.201  24.168  1.00  1.00            
ATOM    347   SG CYS A  45     -12.074  27.787  24.291  1.00  1.00            
ATOM    348    C CYS A  45     -13.041  30.281  24.244  1.00  1.00            
ATOM    349    O CYS A  45     -13.935  29.845  24.969  1.00  1.00            
ATOM    350    N SER A  46     -13.245  30.736  22.999  1.00  1.00            
ATOM    351   CA SER A  46     -14.431  30.474  22.257  1.00  1.00            
ATOM    352   CB SER A  46     -15.455  31.622  22.285  1.00  1.00            
ATOM    353   OG SER A  46     -15.986  31.767  23.595  1.00  1.00            
ATOM    354    C SER A  46     -13.936  30.318  20.860  1.00  1.00            
ATOM    355    O SER A  46     -13.945  31.265  20.074  1.00  1.00            
ATOM    356    N SER A  47     -13.478  29.098  20.524  1.00  1.00            
ATOM    357   CA SER A  47     -12.940  28.844  19.222  1.00  1.00            
ATOM    358   CB SER A  47     -11.409  28.976  19.153  1.00  1.00            
ATOM    359   OG SER A  47     -10.949  28.717  17.834  1.00  1.00            
ATOM    360    C SER A  47     -13.275  27.435  18.906  1.00  1.00            
ATOM    361    O SER A  47     -13.476  26.609  19.793  1.00  1.00            
ATOM    362    N LEU A  48     -13.357  27.150  17.603  2.00  1.00            
ATOM    363   CA LEU A  48     -13.682  25.866  17.076  2.00  1.00            
ATOM    364   CB LEU A  48     -13.877  25.914  15.551  2.00  1.00            
ATOM    365   CG LEU A  48     -14.178  24.548  14.907  2.00  1.00            
ATOM    366  CD1 LEU A  48     -15.531  23.984  15.366  2.00  1.00            
ATOM    367  CD2 LEU A  48     -14.048  24.609  13.377  2.00  1.00            
ATOM    368    C LEU A  48     -12.583  24.884  17.340  2.00  1.00            
ATOM    369    O LEU A  48     -12.838  23.687  17.468  2.00  1.00            
ATOM    370    N ALA A  49     -11.317  25.343  17.349  2.00  1.00            
ATOM    371   CA ALA A  49     -10.263  24.417  17.646  2.00  1.00            
ATOM    372   CB ALA A  49      -8.874  25.079  17.688  2.00  1.00            
ATOM    373    C ALA A  49     -10.585  23.963  19.006  2.00  1.00            
ATOM    374    O ALA A  49     -10.484  22.785  19.344  2.00  1.00            
ATOM    375    N CYS A  50     -11.017  24.936  19.812  2.00  1.00            
ATOM    376   CA CYS A  50     -11.443  24.651  21.131  2.00  1.00            
ATOM    377   CB CYS A  50     -11.427  25.879  22.022  2.00  1.00            
ATOM    378   SG CYS A  50      -9.744  26.516  22.285  2.00  1.00            
ATOM    379    C CYS A  50     -12.849  24.158  21.000  2.00  1.00            
ATOM    380    O CYS A  50     -13.377  24.078  19.896  2.00  1.00            
ATOM    381    N SER A  51     -13.508  23.781  22.110  2.00  1.00            
ATOM    382   CA SER A  51     -14.836  23.243  21.979  2.00  1.00            
ATOM    383   CB SER A  51     -15.791  24.155  21.190  2.00  1.00            
ATOM    384   OG SER A  51     -15.988  25.373  21.891  2.00  1.00            
ATOM    385    C SER A  51     -14.703  21.945  21.261  2.00  1.00            
ATOM    386    O SER A  51     -15.682  21.394  20.760  2.00  1.00            
ATOM    387    N ASP A  52     -13.464  21.417  21.210  2.00  1.00            
ATOM    388   CA ASP A  52     -13.227  20.159  20.575  2.00  1.00            
ATOM    389   CB ASP A  52     -12.673  20.298  19.148  2.00  1.00            
ATOM    390   CG ASP A  52     -12.632  18.910  18.522  2.00  1.00            
ATOM    391  OD1 ASP A  52     -13.725  18.311  18.335  2.00  1.00            
ATOM    392  OD2 ASP A  52     -11.505  18.427  18.231  2.00  1.00            
ATOM    393    C ASP A  52     -12.174  19.464  21.357  2.00  1.00            
ATOM    394    O ASP A  52     -11.923  18.277  21.156  2.00  1.00            
ATOM    395    N HIS A  53     -11.536  20.185  22.294  1.00  1.00            
ATOM    396   CA HIS A  53     -10.476  19.558  23.014  1.00  1.00            
ATOM    397  ND1 HIS A  53      -8.999  20.340  20.036  1.00  1.00            
ATOM    398   CG HIS A  53      -8.804  19.554  21.151  1.00  1.00            
ATOM    399   CB HIS A  53      -9.078  20.000  22.556  1.00  1.00            
ATOM    400  NE2 HIS A  53      -8.286  18.367  19.309  1.00  1.00            
ATOM    401  CD2 HIS A  53      -8.365  18.353  20.687  1.00  1.00            
ATOM    402  CE1 HIS A  53      -8.674  19.580  18.961  1.00  1.00            
ATOM    403    C HIS A  53     -10.625  19.858  24.463  1.00  1.00            
ATOM    404    O HIS A  53     -11.594  20.481  24.894  1.00  1.00            
ATOM    405    N ASN A  54      -9.659  19.373  25.259  1.00  1.00            
ATOM    406   CA ASN A  54      -9.719  19.581  26.668  1.00  1.00            
ATOM    407   CB ASN A  54      -8.745  18.686  27.456  1.00  1.00            
ATOM    408   CG ASN A  54      -9.215  17.244  27.304  1.00  1.00            
ATOM    409  OD1 ASN A  54     -10.287  16.871  27.780  1.00  1.00            
ATOM    410  ND2 ASN A  54      -8.394  16.410  26.613  1.00  1.00            
ATOM    411    C ASN A  54      -9.386  20.996  26.937  1.00  1.00            
ATOM    412    O ASN A  54      -8.453  21.557  26.364  1.00  1.00            
ATOM    413    N GLN A  55     -10.172  21.613  27.828  1.00  1.00            
ATOM    414   CA GLN A  55      -9.908  22.980  28.113  1.00  1.00            
ATOM    415   CB GLN A  55     -11.083  23.922  27.794  1.00  1.00            
ATOM    416   CG GLN A  55     -12.337  23.668  28.629  1.00  1.00            
ATOM    417   CD GLN A  55     -13.394  24.673  28.187  1.00  1.00            
ATOM    418  OE1 GLN A  55     -13.200  25.414  27.225  1.00  1.00            
ATOM    419  NE2 GLN A  55     -14.545  24.704  28.910  1.00  1.00            
ATOM    420    C GLN A  55      -9.588  23.097  29.559  1.00  1.00            
ATOM    421    O GLN A  55     -10.064  22.328  30.392  1.00  1.00            
ATOM    422    N PHE A  56      -8.738  24.083  29.880  4.00  1.00            
ATOM    423   CA PHE A  56      -8.304  24.288  31.221  4.00  1.00            
ATOM    424   CB PHE A  56      -6.896  24.904  31.276  4.00  1.00            
ATOM    425   CG PHE A  56      -6.492  25.092  32.695  4.00  1.00            
ATOM    426  CD1 PHE A  56      -6.789  26.264  33.353  4.00  1.00            
ATOM    427  CD2 PHE A  56      -5.818  24.102  33.366  4.00  1.00            
ATOM    428  CE1 PHE A  56      -6.418  26.441  34.666  4.00  1.00            
ATOM    429  CE2 PHE A  56      -5.444  24.274  34.677  4.00  1.00            
ATOM    430   CZ PHE A  56      -5.741  25.447  35.330  4.00  1.00            
ATOM    431    C PHE A  56      -9.241  25.255  31.866  4.00  1.00            
ATOM    432    O PHE A  56      -9.614  26.263  31.269  4.00  1.00            
ATOM    433    N ASN A  57      -9.670  24.948  33.105  1.00  1.00            
ATOM    434   CA ASN A  57     -10.501  25.848  33.829  1.00  1.00            
ATOM    435   CB ASN A  57     -11.719  25.167  34.499  1.00  1.00            
ATOM    436   CG ASN A  57     -12.676  24.667  33.423  1.00  1.00            
ATOM    437  OD1 ASN A  57     -12.290  23.921  32.524  1.00  1.00            
ATOM    438  ND2 ASN A  57     -13.963  25.097  33.512  1.00  1.00            
ATOM    439    C ASN A  57      -9.665  26.356  34.952  1.00  1.00            
ATOM    440    O ASN A  57      -9.270  25.610  35.847  1.00  1.00            
ATOM    441    N PRO A  58      -9.372  27.619  34.906  2.00  1.00            
ATOM    442   CA PRO A  58      -8.551  28.219  35.918  2.00  1.00            
ATOM    443   CD PRO A  58     -10.210  28.580  34.220  2.00  1.00            
ATOM    444   CB PRO A  58      -8.551  29.709  35.581  2.00  1.00            
ATOM    445   CG PRO A  58      -9.930  29.920  34.924  2.00  1.00            
ATOM    446    C PRO A  58      -9.254  27.985  37.238  2.00  1.00            
ATOM    447    O PRO A  58      -8.585  27.999  38.269  2.00  1.00            
ATOM    448    N ASP A  59     -10.589  27.783  37.220  2.00  1.00            
ATOM    449   CA ASP A  59     -11.380  27.668  38.419  2.00  1.00            
ATOM    450   CB ASP A  59     -12.888  27.498  38.143  2.00  1.00            
ATOM    451   CG ASP A  59     -13.505  28.835  37.756  2.00  1.00            
ATOM    452  OD1 ASP A  59     -12.792  29.870  37.834  2.00  1.00            
ATOM    453  OD2 ASP A  59     -14.709  28.834  37.384  2.00  1.00            
ATOM    454    C ASP A  59     -10.990  26.492  39.272  2.00  1.00            
ATOM    455    O ASP A  59     -10.771  26.639  40.472  2.00  1.00            
ATOM    456    N ASP A  60     -10.858  25.291  38.680  2.00  1.00            
ATOM    457   CA ASP A  60     -10.643  24.103  39.464  2.00  1.00            
ATOM    458   CB ASP A  60     -10.599  22.840  38.589  2.00  1.00            
ATOM    459   CG ASP A  60     -11.995  22.629  38.017  2.00  1.00            
ATOM    460  OD1 ASP A  60     -12.959  23.245  38.545  2.00  1.00            
ATOM    461  OD2 ASP A  60     -12.112  21.845  37.037  2.00  1.00            
ATOM    462    C ASP A  60      -9.350  24.201  40.196  2.00  1.00            
ATOM    463    O ASP A  60      -9.238  23.758  41.338  2.00  1.00            
ATOM    464    N SER A  61      -8.332  24.795  39.559  1.00  1.00            
ATOM    465   CA SER A  61      -7.042  24.796  40.170  1.00  1.00            
ATOM    466   CB SER A  61      -5.927  25.278  39.226  1.00  1.00            
ATOM    467   OG SER A  61      -5.820  24.414  38.103  1.00  1.00            
ATOM    468    C SER A  61      -6.987  25.666  41.374  1.00  1.00            
ATOM    469    O SER A  61      -7.387  26.830  41.347  1.00  1.00            
ATOM    470    N SER A  62      -6.492  25.080  42.482  1.00  1.00            
ATOM    471   CA SER A  62      -6.212  25.822  43.671  1.00  1.00            
ATOM    472   CB SER A  62      -5.993  24.935  44.909  1.00  1.00            
ATOM    473   OG SER A  62      -5.716  25.744  46.045  1.00  1.00            
ATOM    474    C SER A  62      -4.944  26.559  43.382  1.00  1.00            
ATOM    475    O SER A  62      -4.719  27.661  43.880  1.00  1.00            
ATOM    476    N THR A  63      -4.084  25.950  42.536  1.00  1.00            
ATOM    477   CA THR A  63      -2.811  26.520  42.201  1.00  1.00            
ATOM    478   CB THR A  63      -1.708  25.498  42.283  1.00  1.00            
ATOM    479  OG1 THR A  63      -1.952  24.418  41.392  1.00  1.00            
ATOM    480  CG2 THR A  63      -1.661  24.966  43.725  1.00  1.00            
ATOM    481    C THR A  63      -2.889  27.039  40.804  1.00  1.00            
ATOM    482    O THR A  63      -2.649  26.332  39.826  1.00  1.00            
ATOM    483    N PHE A  64      -3.257  28.321  40.686  1.00  1.00            
ATOM    484   CA PHE A  64      -3.319  28.961  39.413  1.00  1.00            
ATOM    485   CB PHE A  64      -4.717  28.851  38.776  1.00  1.00            
ATOM    486   CG PHE A  64      -4.796  29.732  37.576  1.00  1.00            
ATOM    487  CD1 PHE A  64      -4.184  29.376  36.398  1.00  1.00            
ATOM    488  CD2 PHE A  64      -5.508  30.909  37.627  1.00  1.00            
ATOM    489  CE1 PHE A  64      -4.269  30.188  35.291  1.00  1.00            
ATOM    490  CE2 PHE A  64      -5.598  31.726  36.523  1.00  1.00            
ATOM    491   CZ PHE A  64      -4.971  31.367  35.354  1.00  1.00            
ATOM    492    C PHE A  64      -3.068  30.400  39.708  1.00  1.00            
ATOM    493    O PHE A  64      -3.628  30.953  40.654  1.00  1.00            
ATOM    494    N GLU A  65      -2.197  31.048  38.918  4.00  1.00            
ATOM    495   CA GLU A  65      -1.967  32.443  39.129  4.00  1.00            
ATOM    496   CB GLU A  65      -0.508  32.819  39.438  4.00  1.00            
ATOM    497   CG GLU A  65      -0.056  32.423  40.844  4.00  1.00            
ATOM    498   CD GLU A  65       1.338  32.997  41.055  4.00  1.00            
ATOM    499  OE1 GLU A  65       2.275  32.551  40.341  4.00  1.00            
ATOM    500  OE2 GLU A  65       1.481  33.894  41.929  4.00  1.00            
ATOM    501    C GLU A  65      -2.324  33.103  37.831  4.00  1.00            
ATOM    502    O GLU A  65      -2.312  32.455  36.786  4.00  1.00            
ATOM    503    N ALA A  66      -2.678  34.405  37.859  4.00  1.00            
ATOM    504   CA ALA A  66      -3.052  35.058  36.632  4.00  1.00            
ATOM    505   CB ALA A  66      -4.492  35.602  36.637  4.00  1.00            
ATOM    506    C ALA A  66      -2.146  36.222  36.402  4.00  1.00            
ATOM    507    O ALA A  66      -1.711  36.879  37.347  4.00  1.00            
ATOM    508    N THR A  67      -1.826  36.499  35.119  4.00  1.00            
ATOM    509   CA THR A  67      -0.956  37.598  34.805  4.00  1.00            
ATOM    510   CB THR A  67       0.398  37.169  34.325  4.00  1.00            
ATOM    511  OG1 THR A  67       0.286  36.428  33.118  4.00  1.00            
ATOM    512  CG2 THR A  67       1.045  36.306  35.420  4.00  1.00            
ATOM    513    C THR A  67      -1.578  38.397  33.695  4.00  1.00            
ATOM    514    O THR A  67      -2.359  37.879  32.898  4.00  1.00            
ATOM    515    N SER A  68      -1.251  39.706  33.649  4.00  1.00            
ATOM    516   CA SER A  68      -1.744  40.630  32.661  4.00  1.00            
ATOM    517   CB SER A  68      -1.511  42.102  33.042  4.00  1.00            
ATOM    518   OG SER A  68      -2.320  42.452  34.155  4.00  1.00            
ATOM    519    C SER A  68      -1.075  40.393  31.333  4.00  1.00            
ATOM    520    O SER A  68      -1.614  40.782  30.297  4.00  1.00            
ATOM    521    N GLN A  69       0.103  39.731  31.312  4.00  1.00            
ATOM    522   CA GLN A  69       0.856  39.594  30.089  4.00  1.00            
ATOM    523   CB GLN A  69       2.183  38.826  30.237  4.00  1.00            
ATOM    524   CG GLN A  69       3.196  39.482  31.175  4.00  1.00            
ATOM    525   CD GLN A  69       2.935  38.978  32.587  4.00  1.00            
ATOM    526  OE1 GLN A  69       2.773  37.779  32.810  4.00  1.00            
ATOM    527  NE2 GLN A  69       2.893  39.915  33.572  4.00  1.00            
ATOM    528    C GLN A  69       0.039  38.882  29.055  4.00  1.00            
ATOM    529    O GLN A  69      -0.797  38.037  29.370  4.00  1.00            
ATOM    530    N GLU A  70       0.264  39.244  27.771  4.00  1.00            
ATOM    531   CA GLU A  70      -0.431  38.634  26.670  4.00  1.00            
ATOM    532   CB GLU A  70      -1.041  39.632  25.676  4.00  1.00            
ATOM    533   CG GLU A  70       0.014  40.459  24.937  4.00  1.00            
ATOM    534   CD GLU A  70      -0.654  41.103  23.732  4.00  1.00            
ATOM    535  OE1 GLU A  70      -1.316  40.356  22.962  4.00  1.00            
ATOM    536  OE2 GLU A  70      -0.517  42.344  23.564  4.00  1.00            
ATOM    537    C GLU A  70       0.577  37.871  25.881  4.00  1.00            
ATOM    538    O GLU A  70       1.752  38.232  25.841  4.00  1.00            
ATOM    539    N LEU A  71       0.139  36.768  25.243  4.00  1.00            
ATOM    540   CA LEU A  71       1.040  36.036  24.405  4.00  1.00            
ATOM    541   CB LEU A  71       1.103  34.513  24.630  4.00  1.00            
ATOM    542   CG LEU A  71       1.523  34.039  26.026  4.00  1.00            
ATOM    543  CD1 LEU A  71       0.410  34.290  27.050  4.00  1.00            
ATOM    544  CD2 LEU A  71       1.959  32.566  25.995  4.00  1.00            
ATOM    545    C LEU A  71       0.500  36.115  23.020  4.00  1.00            
ATOM    546    O LEU A  71      -0.690  36.348  22.814  4.00  1.00            
ATOM    547    N SER A  72       1.391  35.945  22.028  4.00  1.00            
ATOM    548   CA SER A  72       0.959  35.885  20.667  4.00  1.00            
ATOM    549   CB SER A  72       1.101  37.225  19.921  4.00  1.00            
ATOM    550   OG SER A  72       0.656  37.087  18.581  4.00  1.00            
ATOM    551    C SER A  72       1.894  34.922  20.000  4.00  1.00            
ATOM    552    O SER A  72       3.110  35.060  20.115  4.00  1.00            
ATOM    553    N ILE A  73       1.357  33.906  19.294  4.00  1.00            
ATOM    554   CA ILE A  73       2.236  32.974  18.643  4.00  1.00            
ATOM    555   CB ILE A  73       2.267  31.623  19.296  4.00  1.00            
ATOM    556  CG1 ILE A  73       0.875  30.973  19.251  4.00  1.00            
ATOM    557  CG2 ILE A  73       2.838  31.795  20.714  4.00  1.00            
ATOM    558  CD1 ILE A  73       0.876  29.494  19.633  4.00  1.00            
ATOM    559    C ILE A  73       1.788  32.792  17.234  4.00  1.00            
ATOM    560    O ILE A  73       0.605  32.595  16.962  4.00  1.00            
ATOM    561    N THR A  74       2.749  32.884  16.295  4.00  1.00            
ATOM    562   CA THR A  74       2.448  32.634  14.920  4.00  1.00            
ATOM    563   CB THR A  74       2.672  33.807  14.006  4.00  1.00            
ATOM    564  OG1 THR A  74       4.031  34.219  14.037  4.00  1.00            
ATOM    565  CG2 THR A  74       1.749  34.955  14.454  4.00  1.00            
ATOM    566    C THR A  74       3.330  31.524  14.501  4.00  1.00            
ATOM    567    O THR A  74       4.520  31.493  14.809  4.00  1.00            
ATOM    568    N TYR A  75       2.737  30.558  13.795  4.00  1.00            
ATOM    569   CA TYR A  75       3.488  29.437  13.351  4.00  1.00            
ATOM    570   CB TYR A  75       3.082  28.107  14.002  4.00  1.00            
ATOM    571   CG TYR A  75       3.468  28.209  15.437  4.00  1.00            
ATOM    572  CD1 TYR A  75       2.654  28.871  16.325  4.00  1.00            
ATOM    573  CD2 TYR A  75       4.642  27.652  15.889  4.00  1.00            
ATOM    574  CE1 TYR A  75       3.002  28.972  17.651  4.00  1.00            
ATOM    575  CE2 TYR A  75       4.997  27.749  17.213  4.00  1.00            
ATOM    576   CZ TYR A  75       4.174  28.410  18.094  4.00  1.00            
ATOM    577   OH TYR A  75       4.533  28.512  19.453  4.00  1.00            
ATOM    578    C TYR A  75       3.228  29.342  11.903  4.00  1.00            
ATOM    579    O TYR A  75       2.401  30.075  11.362  4.00  1.00            
ATOM    580    N GLY A  76       3.976  28.456  11.234  3.00  1.00            
ATOM    581   CA GLY A  76       3.756  28.277   9.844  3.00  1.00            
ATOM    582    C GLY A  76       2.324  27.853   9.767  3.00  1.00            
ATOM    583    O GLY A  76       1.591  28.219   8.850  3.00  1.00            
ATOM    584    N THR A  77       1.907  27.054  10.768  3.00  1.00            
ATOM    585   CA THR A  77       0.585  26.509  10.860  3.00  1.00            
ATOM    586   CB THR A  77       0.455  25.572  12.025  3.00  1.00            
ATOM    587  OG1 THR A  77       1.376  24.499  11.895  3.00  1.00            
ATOM    588  CG2 THR A  77      -0.982  25.034  12.074  3.00  1.00            
ATOM    589    C THR A  77      -0.474  27.553  11.030  3.00  1.00            
ATOM    590    O THR A  77      -1.440  27.578  10.269  3.00  1.00            
ATOM    591    N GLY A  78      -0.325  28.460  12.013  4.00  1.00            
ATOM    592   CA GLY A  78      -1.392  29.393  12.241  4.00  1.00            
ATOM    593    C GLY A  78      -1.024  30.238  13.412  4.00  1.00            
ATOM    594    O GLY A  78       0.134  30.274  13.826  4.00  1.00            
ATOM    595    N SER A  79      -2.021  30.946  13.982  4.00  1.00            
ATOM    596   CA SER A  79      -1.717  31.822  15.071  4.00  1.00            
ATOM    597   CB SER A  79      -1.963  33.305  14.751  4.00  1.00            
ATOM    598   OG SER A  79      -1.626  34.109  15.871  4.00  1.00            
ATOM    599    C SER A  79      -2.587  31.493  16.241  4.00  1.00            
ATOM    600    O SER A  79      -3.673  30.934  16.099  4.00  1.00            
ATOM    601    N MET A  80      -2.091  31.834  17.449  4.00  1.00            
ATOM    602   CA MET A  80      -2.802  31.619  18.675  4.00  1.00            
ATOM    603   CB MET A  80      -2.235  30.460  19.513  4.00  1.00            
ATOM    604   CG MET A  80      -2.988  30.214  20.823  4.00  1.00            
ATOM    605   SD MET A  80      -2.338  28.835  21.817  4.00  1.00            
ATOM    606   CE MET A  80      -0.819  29.706  22.293  4.00  1.00            
ATOM    607    C MET A  80      -2.613  32.860  19.493  4.00  1.00            
ATOM    608    O MET A  80      -1.605  33.553  19.360  4.00  1.00            
ATOM    609    N THR A  81      -3.601  33.180  20.355  4.00  1.00            
ATOM    610   CA THR A  81      -3.496  34.308  21.238  4.00  1.00            
ATOM    611   CB THR A  81      -4.686  35.219  21.232  4.00  1.00            
ATOM    612  OG1 THR A  81      -4.387  36.414  21.940  4.00  1.00            
ATOM    613  CG2 THR A  81      -5.859  34.488  21.907  4.00  1.00            
ATOM    614    C THR A  81      -3.436  33.718  22.591  4.00  1.00            
ATOM    615    O THR A  81      -3.448  32.497  22.736  4.00  1.00            
ATOM    616    N GLY A  82      -3.328  34.554  23.633  4.00  1.00            
ATOM    617   CA GLY A  82      -3.344  33.893  24.892  4.00  1.00            
ATOM    618    C GLY A  82      -3.033  34.835  25.977  4.00  1.00            
ATOM    619    O GLY A  82      -2.564  35.952  25.768  4.00  1.00            
ATOM    620    N ILE A  83      -3.314  34.356  27.194  4.00  1.00            
ATOM    621   CA ILE A  83      -3.032  35.097  28.365  4.00  1.00            
ATOM    622   CB ILE A  83      -4.238  35.362  29.223  4.00  1.00            
ATOM    623  CG1 ILE A  83      -5.258  36.232  28.468  4.00  1.00            
ATOM    624  CG2 ILE A  83      -3.754  35.977  30.547  4.00  1.00            
ATOM    625  CD1 ILE A  83      -6.627  36.303  29.143  4.00  1.00            
ATOM    626    C ILE A  83      -2.108  34.223  29.156  4.00  1.00            
ATOM    627    O ILE A  83      -2.292  33.008  29.204  4.00  1.00            
ATOM    628    N LEU A  84      -1.067  34.811  29.778  4.00  1.00            
ATOM    629   CA LEU A  84      -0.132  34.021  30.531  4.00  1.00            
ATOM    630   CB LEU A  84       1.143  34.767  30.973  4.00  1.00            
ATOM    631   CG LEU A  84       2.077  35.209  29.834  4.00  1.00            
ATOM    632  CD1 LEU A  84       2.604  34.001  29.044  4.00  1.00            
ATOM    633  CD2 LEU A  84       1.425  36.283  28.955  4.00  1.00            
ATOM    634    C LEU A  84      -0.808  33.602  31.807  4.00  1.00            
ATOM    635    O LEU A  84      -1.817  34.180  32.207  4.00  1.00            
ATOM    636    N GLY A  85      -0.273  32.546  32.461  4.00  1.00            
ATOM    637   CA GLY A  85      -0.787  32.054  33.714  4.00  1.00            
ATOM    638    C GLY A  85       0.292  31.219  34.309  4.00  1.00            
ATOM    639    O GLY A  85       1.268  30.881  33.642  4.00  1.00            
ATOM    640    N TYR A  86       0.142  30.865  35.597  4.00  1.00            
ATOM    641   CA TYR A  86       1.157  30.085  36.231  4.00  1.00            
ATOM    642   CB TYR A  86       1.854  30.823  37.388  4.00  1.00            
ATOM    643   CG TYR A  86       2.692  31.912  36.807  4.00  1.00            
ATOM    644  CD1 TYR A  86       2.113  33.025  36.243  4.00  1.00            
ATOM    645  CD2 TYR A  86       4.066  31.830  36.846  4.00  1.00            
ATOM    646  CE1 TYR A  86       2.892  34.027  35.711  4.00  1.00            
ATOM    647  CE2 TYR A  86       4.850  32.831  36.318  4.00  1.00            
ATOM    648   CZ TYR A  86       4.262  33.934  35.746  4.00  1.00            
ATOM    649   OH TYR A  86       5.058  34.965  35.199  4.00  1.00            
ATOM    650    C TYR A  86       0.532  28.880  36.795  4.00  1.00            
ATOM    651    O TYR A  86      -0.533  28.940  37.403  4.00  1.00            
ATOM    652    N ASP A  87       1.191  27.733  36.591  4.00  1.00            
ATOM    653   CA ASP A  87       0.548  26.590  37.116  4.00  1.00            
ATOM    654   CB ASP A  87      -0.431  25.932  36.129  4.00  1.00            
ATOM    655   CG ASP A  87      -1.622  26.864  35.953  4.00  1.00            
ATOM    656  OD1 ASP A  87      -2.293  27.172  36.975  4.00  1.00            
ATOM    657  OD2 ASP A  87      -1.885  27.272  34.791  4.00  1.00            
ATOM    658    C ASP A  87       1.536  25.557  37.488  4.00  1.00            
ATOM    659    O ASP A  87       2.691  25.582  37.066  4.00  1.00            
ATOM    660    N THR A  88       1.079  24.627  38.343  4.00  1.00            
ATOM    661   CA THR A  88       1.886  23.505  38.671  4.00  1.00            
ATOM    662   CB THR A  88       1.466  22.808  39.930  4.00  1.00            
ATOM    663  OG1 THR A  88       1.538  23.703  41.029  4.00  1.00            
ATOM    664  CG2 THR A  88       2.392  21.604  40.161  4.00  1.00            
ATOM    665    C THR A  88       1.695  22.563  37.537  4.00  1.00            
ATOM    666    O THR A  88       0.575  22.372  37.065  4.00  1.00            
ATOM    667    N VAL A  89       2.788  21.961  37.037  4.00  1.00            
ATOM    668   CA VAL A  89       2.589  21.078  35.933  4.00  1.00            
ATOM    669   CB VAL A  89       3.016  21.659  34.618  4.00  1.00            
ATOM    670  CG1 VAL A  89       2.946  20.578  33.531  4.00  1.00            
ATOM    671  CG2 VAL A  89       2.096  22.851  34.327  4.00  1.00            
ATOM    672    C VAL A  89       3.335  19.812  36.186  4.00  1.00            
ATOM    673    O VAL A  89       4.325  19.802  36.911  4.00  1.00            
ATOM    674    N GLN A  90       2.854  18.688  35.621  4.00  1.00            
ATOM    675   CA GLN A  90       3.544  17.455  35.852  4.00  1.00            
ATOM    676   CB GLN A  90       2.622  16.380  36.451  4.00  1.00            
ATOM    677   CG GLN A  90       2.068  16.782  37.821  4.00  1.00            
ATOM    678   CD GLN A  90       1.042  15.746  38.256  4.00  1.00            
ATOM    679  OE1 GLN A  90       0.186  15.336  37.473  4.00  1.00            
ATOM    680  NE2 GLN A  90       1.124  15.312  39.542  4.00  1.00            
ATOM    681    C GLN A  90       4.054  16.952  34.550  4.00  1.00            
ATOM    682    O GLN A  90       3.327  16.315  33.789  4.00  1.00            
ATOM    683    N VAL A  91       5.338  17.231  34.263  4.00  1.00            
ATOM    684   CA VAL A  91       5.915  16.699  33.071  4.00  1.00            
ATOM    685   CB VAL A  91       6.816  17.653  32.331  4.00  1.00            
ATOM    686  CG1 VAL A  91       5.954  18.819  31.827  4.00  1.00            
ATOM    687  CG2 VAL A  91       7.975  18.093  33.244  4.00  1.00            
ATOM    688    C VAL A  91       6.736  15.542  33.533  4.00  1.00            
ATOM    689    O VAL A  91       7.540  15.674  34.454  4.00  1.00            
ATOM    690    N GLY A  92       6.535  14.358  32.924  3.00  1.00            
ATOM    691   CA GLY A  92       7.235  13.214  33.427  3.00  1.00            
ATOM    692    C GLY A  92       6.702  13.088  34.820  3.00  1.00            
ATOM    693    O GLY A  92       5.630  13.603  35.131  3.00  1.00            
ATOM    694    N GLY A  93       7.427  12.382  35.700  3.00  1.00            
ATOM    695   CA GLY A  93       7.000  12.293  37.064  3.00  1.00            
ATOM    696    C GLY A  93       7.159  13.628  37.717  3.00  1.00            
ATOM    697    O GLY A  93       6.341  14.038  38.539  3.00  1.00            
ATOM    698    N ILE A  94       8.235  14.346  37.355  4.00  1.00            
ATOM    699   CA ILE A  94       8.570  15.564  38.030  4.00  1.00            
ATOM    700   CB ILE A  94       9.839  16.210  37.550  4.00  1.00            
ATOM    701  CG1 ILE A  94      11.051  15.329  37.896  4.00  1.00            
ATOM    702  CG2 ILE A  94       9.916  17.612  38.175  4.00  1.00            
ATOM    703  CD1 ILE A  94      11.041  13.976  37.190  4.00  1.00            
ATOM    704    C ILE A  94       7.477  16.566  37.966  4.00  1.00            
ATOM    705    O ILE A  94       6.820  16.749  36.944  4.00  1.00            
ATOM    706    N SER A  95       7.258  17.235  39.117  4.00  1.00            
ATOM    707   CA SER A  95       6.251  18.241  39.186  4.00  1.00            
ATOM    708   CB SER A  95       5.484  18.262  40.522  4.00  1.00            
ATOM    709   OG SER A  95       4.774  17.047  40.713  4.00  1.00            
ATOM    710    C SER A  95       6.934  19.564  39.066  4.00  1.00            
ATOM    711    O SER A  95       7.711  19.961  39.935  4.00  1.00            
ATOM    712    N ASP A  96       6.665  20.278  37.957  4.00  1.00            
ATOM    713   CA ASP A  96       7.194  21.595  37.787  4.00  1.00            
ATOM    714   CB ASP A  96       7.268  22.053  36.327  4.00  1.00            
ATOM    715   CG ASP A  96       5.881  21.972  35.724  4.00  1.00            
ATOM    716  OD1 ASP A  96       5.065  22.902  35.955  4.00  1.00            
ATOM    717  OD2 ASP A  96       5.634  20.965  35.007  4.00  1.00            
ATOM    718    C ASP A  96       6.343  22.491  38.589  4.00  1.00            
ATOM    719    O ASP A  96       5.121  22.360  38.629  4.00  1.00            
ATOM    720    N THR A  97       6.995  23.435  39.274  4.00  1.00            
ATOM    721   CA THR A  97       6.240  24.259  40.143  4.00  1.00            
ATOM    722   CB THR A  97       7.042  24.860  41.262  4.00  1.00            
ATOM    723  OG1 THR A  97       8.072  25.683  40.736  4.00  1.00            
ATOM    724  CG2 THR A  97       7.633  23.726  42.121  4.00  1.00            
ATOM    725    C THR A  97       5.665  25.356  39.359  4.00  1.00            
ATOM    726    O THR A  97       5.258  25.166  38.215  4.00  1.00            
ATOM    727    N ASN A  98       5.595  26.538  39.989  4.00  1.00            
ATOM    728   CA ASN A  98       4.995  27.621  39.302  4.00  1.00            
ATOM    729   CB ASN A  98       4.957  28.938  40.099  4.00  1.00            
ATOM    730   CG ASN A  98       3.852  28.811  41.138  4.00  1.00            
ATOM    731  OD1 ASN A  98       4.063  29.039  42.328  4.00  1.00            
ATOM    732  ND2 ASN A  98       2.632  28.434  40.671  4.00  1.00            
ATOM    733    C ASN A  98       5.742  27.849  38.044  4.00  1.00            
ATOM    734    O ASN A  98       6.862  28.357  38.039  4.00  1.00            
ATOM    735    N GLN A  99       5.112  27.444  36.928  4.00  1.00            
ATOM    736   CA GLN A  99       5.720  27.626  35.656  4.00  1.00            
ATOM    737   CB GLN A  99       6.006  26.338  34.867  4.00  1.00            
ATOM    738   CG GLN A  99       7.151  25.514  35.456  4.00  1.00            
ATOM    739   CD GLN A  99       7.443  24.359  34.512  4.00  1.00            
ATOM    740  OE1 GLN A  99       8.517  23.763  34.566  4.00  1.00            
ATOM    741  NE2 GLN A  99       6.463  24.019  33.632  4.00  1.00            
ATOM    742    C GLN A  99       4.800  28.460  34.842  4.00  1.00            
ATOM    743    O GLN A  99       3.636  28.648  35.192  4.00  1.00            
ATOM    744    N ILE A 100       5.319  28.995  33.723  4.00  1.00            
ATOM    745   CA ILE A 100       4.520  29.864  32.925  4.00  1.00            
ATOM    746   CB ILE A 100       5.276  30.988  32.273  4.00  1.00            
ATOM    747  CG1 ILE A 100       5.867  31.942  33.326  4.00  1.00            
ATOM    748  CG2 ILE A 100       4.320  31.672  31.282  4.00  1.00            
ATOM    749  CD1 ILE A 100       6.827  32.981  32.744  4.00  1.00            
ATOM    750    C ILE A 100       3.864  29.094  31.836  4.00  1.00            
ATOM    751    O ILE A 100       4.451  28.195  31.236  4.00  1.00            
ATOM    752    N PHE A 101       2.584  29.425  31.592  4.00  1.00            
ATOM    753   CA PHE A 101       1.855  28.788  30.547  4.00  1.00            
ATOM    754   CB PHE A 101       0.978  27.619  31.026  4.00  1.00            
ATOM    755   CG PHE A 101       1.915  26.620  31.614  4.00  1.00            
ATOM    756  CD1 PHE A 101       2.695  25.818  30.810  4.00  1.00            
ATOM    757  CD2 PHE A 101       2.014  26.487  32.978  4.00  1.00            
ATOM    758  CE1 PHE A 101       3.559  24.898  31.354  4.00  1.00            
ATOM    759  CE2 PHE A 101       2.877  25.572  33.529  4.00  1.00            
ATOM    760   CZ PHE A 101       3.650  24.775  32.719  4.00  1.00            
ATOM    761    C PHE A 101       0.973  29.822  29.952  4.00  1.00            
ATOM    762    O PHE A 101       0.996  30.986  30.347  4.00  1.00            
ATOM    763    N GLY A 102       0.176  29.412  28.956  4.00  1.00            
ATOM    764   CA GLY A 102      -0.626  30.368  28.276  4.00  1.00            
ATOM    765    C GLY A 102      -1.973  29.864  27.887  4.00  1.00            
ATOM    766    O GLY A 102      -2.144  29.250  26.836  4.00  1.00            
ATOM    767    N LEU A 103      -3.001  30.171  28.700  4.00  1.00            
ATOM    768   CA LEU A 103      -4.314  29.729  28.333  4.00  1.00            
ATOM    769   CB LEU A 103      -5.415  30.157  29.322  4.00  1.00            
ATOM    770   CG LEU A 103      -5.228  29.618  30.751  4.00  1.00            
ATOM    771  CD1 LEU A 103      -5.299  28.085  30.789  4.00  1.00            
ATOM    772  CD2 LEU A 103      -3.955  30.185  31.400  4.00  1.00            
ATOM    773    C LEU A 103      -4.590  30.461  27.058  4.00  1.00            
ATOM    774    O LEU A 103      -4.170  31.607  26.903  4.00  1.00            
ATOM    775    N SER A 104      -5.280  29.822  26.092  4.00  1.00            
ATOM    776   CA SER A 104      -5.442  30.512  24.844  4.00  1.00            
ATOM    777   CB SER A 104      -4.867  29.734  23.648  4.00  1.00            
ATOM    778   OG SER A 104      -5.587  28.525  23.455  4.00  1.00            
ATOM    779    C SER A 104      -6.879  30.744  24.557  4.00  1.00            
ATOM    780    O SER A 104      -7.686  29.818  24.508  4.00  1.00            
ATOM    781    N GLU A 105      -7.226  32.028  24.370  4.00  1.00            
ATOM    782   CA GLU A 105      -8.565  32.395  24.049  4.00  1.00            
ATOM    783   CB GLU A 105      -8.775  33.914  24.140  4.00  1.00            
ATOM    784   CG GLU A 105      -8.570  34.461  25.554  4.00  1.00            
ATOM    785   CD GLU A 105      -8.771  35.969  25.512  4.00  1.00            
ATOM    786  OE1 GLU A 105      -8.278  36.601  24.538  4.00  1.00            
ATOM    787  OE2 GLU A 105      -9.419  36.511  26.447  4.00  1.00            
ATOM    788    C GLU A 105      -8.884  31.978  22.653  4.00  1.00            
ATOM    789    O GLU A 105      -9.931  31.380  22.409  4.00  1.00            
ATOM    790    N THR A 106      -7.980  32.260  21.689  4.00  1.00            
ATOM    791   CA THR A 106      -8.350  31.933  20.349  4.00  1.00            
ATOM    792   CB THR A 106      -8.708  33.125  19.514  4.00  1.00            
ATOM    793  OG1 THR A 106      -9.264  32.706  18.277  4.00  1.00            
ATOM    794  CG2 THR A 106      -7.441  33.964  19.278  4.00  1.00            
ATOM    795    C THR A 106      -7.251  31.221  19.648  4.00  1.00            
ATOM    796    O THR A 106      -6.080  31.590  19.736  4.00  1.00            
ATOM    797    N GLU A 107      -7.636  30.145  18.944  1.00  1.00            
ATOM    798   CA GLU A 107      -6.726  29.430  18.105  1.00  1.00            
ATOM    799   CB GLU A 107      -6.417  28.019  18.611  1.00  1.00            
ATOM    800   CG GLU A 107      -5.607  28.036  19.905  1.00  1.00            
ATOM    801   CD GLU A 107      -5.412  26.605  20.374  1.00  1.00            
ATOM    802  OE1 GLU A 107      -5.944  25.681  19.703  1.00  1.00            
ATOM    803  OE2 GLU A 107      -4.731  26.419  21.416  1.00  1.00            
ATOM    804    C GLU A 107      -7.439  29.317  16.801  1.00  1.00            
ATOM    805    O GLU A 107      -8.439  28.610  16.672  1.00  1.00            
ATOM    806    N PRO A 108      -6.957  30.044  15.842  1.00  1.00            
ATOM    807   CA PRO A 108      -7.600  29.993  14.558  1.00  1.00            
ATOM    808   CD PRO A 108      -6.487  31.384  16.160  1.00  1.00            
ATOM    809   CB PRO A 108      -7.299  31.330  13.884  1.00  1.00            
ATOM    810   CG PRO A 108      -7.053  32.288  15.058  1.00  1.00            
ATOM    811    C PRO A 108      -7.180  28.831  13.738  1.00  1.00            
ATOM    812    O PRO A 108      -6.160  28.211  14.029  1.00  1.00            
ATOM    813    N GLY A 109      -7.973  28.513  12.698  1.00  1.00            
ATOM    814   CA GLY A 109      -7.588  27.504  11.767  1.00  1.00            
ATOM    815    C GLY A 109      -8.322  26.235  12.024  1.00  1.00            
ATOM    816    O GLY A 109      -8.568  25.844  13.163  1.00  1.00            
ATOM    817    N SER A 110      -8.703  25.581  10.912  2.00  1.00            
ATOM    818   CA SER A 110      -9.330  24.296  10.909  2.00  1.00            
ATOM    819   CB SER A 110      -9.950  23.931   9.547  2.00  1.00            
ATOM    820   OG SER A 110     -10.951  24.870   9.183  2.00  1.00            
ATOM    821    C SER A 110      -8.242  23.316  11.147  2.00  1.00            
ATOM    822    O SER A 110      -8.510  22.130  11.295  2.00  1.00            
ATOM    823    N PHE A 111      -6.980  23.789  11.093  2.00  1.00            
ATOM    824   CA PHE A 111      -5.823  22.961  11.283  2.00  1.00            
ATOM    825   CB PHE A 111      -4.523  23.658  10.865  2.00  1.00            
ATOM    826   CG PHE A 111      -4.609  23.712   9.383  2.00  1.00            
ATOM    827  CD1 PHE A 111      -5.265  24.742   8.748  2.00  1.00            
ATOM    828  CD2 PHE A 111      -4.045  22.710   8.629  2.00  1.00            
ATOM    829  CE1 PHE A 111      -5.343  24.771   7.376  2.00  1.00            
ATOM    830  CE2 PHE A 111      -4.121  22.735   7.258  2.00  1.00            
ATOM    831   CZ PHE A 111      -4.770  23.770   6.628  2.00  1.00            
ATOM    832    C PHE A 111      -5.684  22.484  12.712  2.00  1.00            
ATOM    833    O PHE A 111      -5.368  21.316  12.934  2.00  1.00            
ATOM    834    N LEU A 112      -5.865  23.366  13.724  2.00  1.00            
ATOM    835   CA LEU A 112      -5.728  22.934  15.099  2.00  1.00            
ATOM    836   CB LEU A 112      -5.759  24.089  16.115  2.00  1.00            
ATOM    837   CG LEU A 112      -4.520  25.003  16.034  2.00  1.00            
ATOM    838  CD1 LEU A 112      -4.442  25.729  14.682  2.00  1.00            
ATOM    839  CD2 LEU A 112      -4.449  25.958  17.235  2.00  1.00            
ATOM    840    C LEU A 112      -6.844  22.001  15.412  2.00  1.00            
ATOM    841    O LEU A 112      -6.645  20.954  16.023  2.00  1.00            
ATOM    842    N TYR A 113      -8.066  22.366  14.977  2.00  1.00            
ATOM    843   CA TYR A 113      -9.167  21.448  15.016  2.00  1.00            
ATOM    844   CB TYR A 113     -10.483  22.040  14.474  2.00  1.00            
ATOM    845   CG TYR A 113     -11.529  20.977  14.395  2.00  1.00            
ATOM    846  CD1 TYR A 113     -12.258  20.616  15.507  2.00  1.00            
ATOM    847  CD2 TYR A 113     -11.785  20.353  13.195  2.00  1.00            
ATOM    848  CE1 TYR A 113     -13.224  19.642  15.424  2.00  1.00            
ATOM    849  CE2 TYR A 113     -12.750  19.378  13.104  2.00  1.00            
ATOM    850   CZ TYR A 113     -13.469  19.024  14.220  2.00  1.00            
ATOM    851   OH TYR A 113     -14.461  18.027  14.137  2.00  1.00            
ATOM    852    C TYR A 113      -8.670  20.427  14.050  2.00  1.00            
ATOM    853    O TYR A 113      -7.804  20.718  13.232  2.00  1.00            
ATOM    854    N TYR A 114      -9.120  19.179  14.136  2.00  1.00            
ATOM    855   CA TYR A 114      -8.574  18.230  13.214  2.00  1.00            
ATOM    856   CB TYR A 114      -8.693  18.641  11.725  2.00  1.00            
ATOM    857   CG TYR A 114      -8.403  17.478  10.834  2.00  1.00            
ATOM    858  CD1 TYR A 114      -9.376  16.534  10.605  2.00  1.00            
ATOM    859  CD2 TYR A 114      -7.186  17.337  10.205  2.00  1.00            
ATOM    860  CE1 TYR A 114      -9.137  15.459   9.782  2.00  1.00            
ATOM    861  CE2 TYR A 114      -6.940  16.263   9.379  2.00  1.00            
ATOM    862   CZ TYR A 114      -7.917  15.320   9.167  2.00  1.00            
ATOM    863   OH TYR A 114      -7.675  14.215   8.322  2.00  1.00            
ATOM    864    C TYR A 114      -7.153  17.973  13.593  2.00  1.00            
ATOM    865    O TYR A 114      -6.371  17.429  12.817  2.00  1.00            
ATOM    866    N ALA A 115      -6.798  18.350  14.829  1.00  1.00            
ATOM    867   CA ALA A 115      -5.522  17.972  15.338  1.00  1.00            
ATOM    868   CB ALA A 115      -4.602  19.160  15.692  1.00  1.00            
ATOM    869    C ALA A 115      -5.828  17.271  16.608  1.00  1.00            
ATOM    870    O ALA A 115      -6.496  17.793  17.497  1.00  1.00            
ATOM    871    N PRO A 116      -5.346  16.083  16.686  1.00  1.00            
ATOM    872   CA PRO A 116      -5.570  15.242  17.820  1.00  1.00            
ATOM    873   CD PRO A 116      -4.224  15.650  15.877  1.00  1.00            
ATOM    874   CB PRO A 116      -4.815  13.956  17.505  1.00  1.00            
ATOM    875   CG PRO A 116      -3.642  14.444  16.632  1.00  1.00            
ATOM    876    C PRO A 116      -4.996  15.882  19.061  1.00  1.00            
ATOM    877    O PRO A 116      -5.402  15.493  20.154  1.00  1.00            
ATOM    878    N PHE A 117      -4.049  16.845  18.935  1.00  1.00            
ATOM    879   CA PHE A 117      -3.354  17.345  20.090  1.00  1.00            
ATOM    880   CB PHE A 117      -1.946  17.899  19.786  1.00  1.00            
ATOM    881   CG PHE A 117      -2.089  19.263  19.189  1.00  1.00            
ATOM    882  CD1 PHE A 117      -2.335  19.429  17.846  1.00  1.00            
ATOM    883  CD2 PHE A 117      -1.980  20.384  19.985  1.00  1.00            
ATOM    884  CE1 PHE A 117      -2.469  20.692  17.312  1.00  1.00            
ATOM    885  CE2 PHE A 117      -2.113  21.647  19.460  1.00  1.00            
ATOM    886   CZ PHE A 117      -2.360  21.800  18.118  1.00  1.00            
ATOM    887    C PHE A 117      -4.079  18.483  20.734  1.00  1.00            
ATOM    888    O PHE A 117      -4.788  19.245  20.080  1.00  1.00            
ATOM    889    N ASP A 118      -3.916  18.580  22.071  1.00  1.00            
ATOM    890   CA ASP A 118      -4.460  19.622  22.893  1.00  1.00            
ATOM    891   CB ASP A 118      -4.433  19.259  24.390  1.00  1.00            
ATOM    892   CG ASP A 118      -5.458  18.158  24.637  1.00  1.00            
ATOM    893  OD1 ASP A 118      -6.302  17.911  23.733  1.00  1.00            
ATOM    894  OD2 ASP A 118      -5.412  17.551  25.739  1.00  1.00            
ATOM    895    C ASP A 118      -3.761  20.951  22.759  1.00  1.00            
ATOM    896    O ASP A 118      -4.414  21.974  22.558  1.00  1.00            
ATOM    897    N GLY A 119      -2.411  20.979  22.845  4.00  1.00            
ATOM    898   CA GLY A 119      -1.707  22.239  22.876  4.00  1.00            
ATOM    899    C GLY A 119      -0.272  21.956  22.584  4.00  1.00            
ATOM    900    O GLY A 119       0.059  20.905  22.038  4.00  1.00            
ATOM    901    N ILE A 120       0.630  22.892  22.948  4.00  1.00            
ATOM    902   CA ILE A 120       1.987  22.688  22.542  4.00  1.00            
ATOM    903   CB ILE A 120       2.364  23.576  21.392  4.00  1.00            
ATOM    904  CG1 ILE A 120       3.712  23.165  20.785  4.00  1.00            
ATOM    905  CG2 ILE A 120       2.291  25.036  21.867  4.00  1.00            
ATOM    906  CD1 ILE A 120       3.985  23.859  19.451  4.00  1.00            
ATOM    907    C ILE A 120       2.969  22.907  23.634  4.00  1.00            
ATOM    908    O ILE A 120       2.746  23.654  24.584  4.00  1.00            
ATOM    909    N LEU A 121       4.105  22.198  23.485  4.00  1.00            
ATOM    910   CA LEU A 121       5.248  22.287  24.337  4.00  1.00            
ATOM    911   CB LEU A 121       5.832  20.908  24.704  4.00  1.00            
ATOM    912   CG LEU A 121       7.046  20.955  25.652  4.00  1.00            
ATOM    913  CD1 LEU A 121       6.659  21.509  27.032  4.00  1.00            
ATOM    914  CD2 LEU A 121       7.749  19.590  25.728  4.00  1.00            
ATOM    915    C LEU A 121       6.252  23.034  23.500  4.00  1.00            
ATOM    916    O LEU A 121       5.902  23.539  22.435  4.00  1.00            
ATOM    917    N GLY A 122       7.522  23.146  23.942  4.00  1.00            
ATOM    918   CA GLY A 122       8.441  23.940  23.174  4.00  1.00            
ATOM    919    C GLY A 122       9.745  23.213  22.980  4.00  1.00            
ATOM    920    O GLY A 122      10.121  22.925  21.846  4.00  1.00            
ATOM    921    N LEU A 123      10.494  22.949  24.075  1.00  1.00            
ATOM    922   CA LEU A 123      11.743  22.221  24.031  1.00  1.00            
ATOM    923   CB LEU A 123      11.557  20.710  23.814  1.00  1.00            
ATOM    924   CG LEU A 123      10.660  20.068  24.891  1.00  1.00            
ATOM    925  CD1 LEU A 123      10.620  18.536  24.770  1.00  1.00            
ATOM    926  CD2 LEU A 123      11.045  20.556  26.296  1.00  1.00            
ATOM    927    C LEU A 123      12.625  22.771  22.971  1.00  1.00            
ATOM    928    O LEU A 123      12.956  22.112  21.987  1.00  1.00            
ATOM    929    N ALA A 124      13.018  24.032  23.178  1.00  1.00            
ATOM    930   CA ALA A 124      13.867  24.761  22.295  1.00  1.00            
ATOM    931   CB ALA A 124      13.100  25.650  21.314  1.00  1.00            
ATOM    932    C ALA A 124      14.561  25.702  23.214  1.00  1.00            
ATOM    933    O ALA A 124      14.760  25.398  24.390  1.00  1.00            
ATOM    934    N TYR A 125      14.962  26.871  22.697  1.00  1.00            
ATOM    935   CA TYR A 125      15.619  27.816  23.549  1.00  1.00            
ATOM    936   CB TYR A 125      16.881  28.486  22.968  1.00  1.00            
ATOM    937   CG TYR A 125      18.051  27.575  22.823  1.00  1.00            
ATOM    938  CD1 TYR A 125      18.245  26.837  21.681  1.00  1.00            
ATOM    939  CD2 TYR A 125      18.976  27.486  23.839  1.00  1.00            
ATOM    940  CE1 TYR A 125      19.335  26.010  21.558  1.00  1.00            
ATOM    941  CE2 TYR A 125      20.069  26.662  23.726  1.00  1.00            
ATOM    942   CZ TYR A 125      20.247  25.922  22.583  1.00  1.00            
ATOM    943   OH TYR A 125      21.370  25.076  22.465  1.00  1.00            
ATOM    944    C TYR A 125      14.700  29.001  23.711  1.00  1.00            
ATOM    945    O TYR A 125      13.766  29.209  22.944  1.00  1.00            
ATOM    946    N PRO A 126      14.966  29.753  24.759  2.00  1.00            
ATOM    947   CA PRO A 126      14.212  30.944  25.101  2.00  1.00            
ATOM    948   CD PRO A 126      15.623  29.170  25.913  2.00  1.00            
ATOM    949   CB PRO A 126      14.666  31.317  26.510  2.00  1.00            
ATOM    950   CG PRO A 126      15.133  29.985  27.118  2.00  1.00            
ATOM    951    C PRO A 126      14.422  32.057  24.134  2.00  1.00            
ATOM    952    O PRO A 126      13.644  33.010  24.166  2.00  1.00            
ATOM    953    N SER A 127      15.468  31.986  23.284  2.00  1.00            
ATOM    954   CA SER A 127      15.721  33.072  22.384  2.00  1.00            
ATOM    955   CB SER A 127      16.879  32.802  21.412  2.00  1.00            
ATOM    956   OG SER A 127      17.068  33.923  20.559  2.00  1.00            
ATOM    957    C SER A 127      14.481  33.234  21.572  2.00  1.00            
ATOM    958    O SER A 127      14.042  34.352  21.306  2.00  1.00            
ATOM    959    N ILE A 128      13.869  32.104  21.171  2.00  1.00            
ATOM    960   CA ILE A 128      12.643  32.188  20.439  2.00  1.00            
ATOM    961   CB ILE A 128      12.575  31.199  19.310  2.00  1.00            
ATOM    962  CG1 ILE A 128      13.699  31.441  18.290  2.00  1.00            
ATOM    963  CG2 ILE A 128      11.160  31.261  18.714  2.00  1.00            
ATOM    964  CD1 ILE A 128      13.628  32.806  17.608  2.00  1.00            
ATOM    965    C ILE A 128      11.567  31.777  21.398  2.00  1.00            
ATOM    966    O ILE A 128      11.269  30.591  21.524  2.00  1.00            
ATOM    967    N SER A 129      10.960  32.755  22.099  1.00  1.00            
ATOM    968   CA SER A 129       9.886  32.518  23.028  1.00  1.00            
ATOM    969   CB SER A 129      10.365  32.457  24.488  1.00  1.00            
ATOM    970   OG SER A 129      11.022  33.667  24.836  1.00  1.00            
ATOM    971    C SER A 129       9.002  33.715  22.878  1.00  1.00            
ATOM    972    O SER A 129       9.491  34.827  22.685  1.00  1.00            
ATOM    973    N ALA A 130       7.670  33.529  22.937  2.00  1.00            
ATOM    974   CA ALA A 130       6.849  34.662  22.629  2.00  1.00            
ATOM    975   CB ALA A 130       5.356  34.305  22.567  2.00  1.00            
ATOM    976    C ALA A 130       6.974  35.787  23.613  2.00  1.00            
ATOM    977    O ALA A 130       7.386  36.889  23.253  2.00  1.00            
ATOM    978    N SER A 131       6.633  35.535  24.891  2.00  1.00            
ATOM    979   CA SER A 131       6.689  36.552  25.908  2.00  1.00            
ATOM    980   CB SER A 131       5.772  36.253  27.106  2.00  1.00            
ATOM    981   OG SER A 131       4.413  36.227  26.696  2.00  1.00            
ATOM    982    C SER A 131       8.068  36.571  26.440  2.00  1.00            
ATOM    983    O SER A 131       8.477  37.515  27.115  2.00  1.00            
ATOM    984    N GLY A 132       8.835  35.518  26.124  2.00  1.00            
ATOM    985   CA GLY A 132      10.068  35.387  26.818  2.00  1.00            
ATOM    986    C GLY A 132       9.618  34.765  28.089  2.00  1.00            
ATOM    987    O GLY A 132      10.250  34.888  29.137  2.00  1.00            
ATOM    988    N ALA A 133       8.471  34.058  27.988  1.00  1.00            
ATOM    989   CA ALA A 133       7.813  33.585  29.162  1.00  1.00            
ATOM    990   CB ALA A 133       6.518  32.816  28.852  1.00  1.00            
ATOM    991    C ALA A 133       8.676  32.681  29.978  1.00  1.00            
ATOM    992    O ALA A 133       9.029  33.029  31.105  1.00  1.00            
ATOM    993    N THR A 134       9.086  31.526  29.415  1.00  1.00            
ATOM    994   CA THR A 134       9.917  30.565  30.094  1.00  1.00            
ATOM    995   CB THR A 134       9.674  30.418  31.569  1.00  1.00            
ATOM    996  OG1 THR A 134      10.683  29.611  32.156  1.00  1.00            
ATOM    997  CG2 THR A 134       8.281  29.797  31.801  1.00  1.00            
ATOM    998    C THR A 134       9.566  29.243  29.482  1.00  1.00            
ATOM    999    O THR A 134       8.401  28.995  29.178  1.00  1.00            
ATOM   1000    N PRO A 135      10.530  28.401  29.252  1.00  1.00            
ATOM   1001   CA PRO A 135      10.206  27.119  28.679  1.00  1.00            
ATOM   1002   CD PRO A 135      11.818  28.892  28.782  1.00  1.00            
ATOM   1003   CB PRO A 135      11.358  26.767  27.735  1.00  1.00            
ATOM   1004   CG PRO A 135      12.521  27.654  28.211  1.00  1.00            
ATOM   1005    C PRO A 135      10.014  26.088  29.742  1.00  1.00            
ATOM   1006    O PRO A 135      10.443  26.305  30.874  1.00  1.00            
ATOM   1007    N VAL A 136       9.365  24.963  29.402  2.00  1.00            
ATOM   1008   CA VAL A 136       9.321  23.888  30.344  2.00  1.00            
ATOM   1009   CB VAL A 136       8.062  23.078  30.276  2.00  1.00            
ATOM   1010  CG1 VAL A 136       8.192  21.891  31.243  2.00  1.00            
ATOM   1011  CG2 VAL A 136       6.872  24.004  30.579  2.00  1.00            
ATOM   1012    C VAL A 136      10.450  23.017  29.902  2.00  1.00            
ATOM   1013    O VAL A 136      10.308  22.176  29.016  2.00  1.00            
ATOM   1014    N PHE A 137      11.621  23.249  30.512  2.00  1.00            
ATOM   1015   CA PHE A 137      12.862  22.596  30.217  2.00  1.00            
ATOM   1016   CB PHE A 137      13.312  22.801  28.761  2.00  1.00            
ATOM   1017   CG PHE A 137      14.443  21.867  28.507  2.00  1.00            
ATOM   1018  CD1 PHE A 137      14.198  20.555  28.172  2.00  1.00            
ATOM   1019  CD2 PHE A 137      15.746  22.298  28.603  2.00  1.00            
ATOM   1020  CE1 PHE A 137      15.240  19.689  27.937  2.00  1.00            
ATOM   1021  CE2 PHE A 137      16.792  21.438  28.369  2.00  1.00            
ATOM   1022   CZ PHE A 137      16.538  20.129  28.039  2.00  1.00            
ATOM   1023    C PHE A 137      13.771  23.405  31.091  2.00  1.00            
ATOM   1024    O PHE A 137      14.444  22.900  31.988  2.00  1.00            
ATOM   1025    N ASP A 138      13.753  24.728  30.815  2.00  1.00            
ATOM   1026   CA ASP A 138      14.490  25.771  31.474  2.00  1.00            
ATOM   1027   CB ASP A 138      14.202  27.149  30.836  2.00  1.00            
ATOM   1028   CG ASP A 138      14.989  28.242  31.552  2.00  1.00            
ATOM   1029  OD1 ASP A 138      15.845  27.900  32.411  2.00  1.00            
ATOM   1030  OD2 ASP A 138      14.740  29.441  31.250  2.00  1.00            
ATOM   1031    C ASP A 138      14.082  25.862  32.919  2.00  1.00            
ATOM   1032    O ASP A 138      14.938  25.925  33.799  2.00  1.00            
ATOM   1033    N ASN A 139      12.764  25.848  33.208  2.00  1.00            
ATOM   1034   CA ASN A 139      12.297  26.035  34.558  2.00  1.00            
ATOM   1035   CB ASN A 139      10.764  26.085  34.677  2.00  1.00            
ATOM   1036   CG ASN A 139      10.424  26.711  36.025  2.00  1.00            
ATOM   1037  OD1 ASN A 139       9.978  26.034  36.949  2.00  1.00            
ATOM   1038  ND2 ASN A 139      10.654  28.046  36.145  2.00  1.00            
ATOM   1039    C ASN A 139      12.799  24.917  35.391  2.00  1.00            
ATOM   1040    O ASN A 139      13.213  25.113  36.531  2.00  1.00            
ATOM   1041    N LEU A 140      12.807  23.708  34.818  2.00  1.00            
ATOM   1042   CA LEU A 140      13.231  22.578  35.576  2.00  1.00            
ATOM   1043   CB LEU A 140      13.195  21.271  34.769  2.00  1.00            
ATOM   1044   CG LEU A 140      11.776  20.864  34.335  2.00  1.00            
ATOM   1045  CD1 LEU A 140      11.183  21.879  33.342  2.00  1.00            
ATOM   1046  CD2 LEU A 140      11.741  19.421  33.808  2.00  1.00            
ATOM   1047    C LEU A 140      14.643  22.806  36.004  2.00  1.00            
ATOM   1048    O LEU A 140      14.991  22.509  37.142  2.00  1.00            
ATOM   1049    N TRP A 141      15.504  23.335  35.112  2.00  1.00            
ATOM   1050   CA TRP A 141      16.865  23.586  35.499  2.00  1.00            
ATOM   1051   CB TRP A 141      17.772  24.032  34.338  2.00  1.00            
ATOM   1052   CG TRP A 141      19.088  24.632  34.780  2.00  1.00            
ATOM   1053  CD2 TRP A 141      20.008  24.021  35.701  2.00  1.00            
ATOM   1054  CD1 TRP A 141      19.597  25.866  34.493  2.00  1.00            
ATOM   1055  NE1 TRP A 141      20.790  26.050  35.150  2.00  1.00            
ATOM   1056  CE2 TRP A 141      21.050  24.926  35.906  2.00  1.00            
ATOM   1057  CE3 TRP A 141      19.981  22.811  36.339  2.00  1.00            
ATOM   1058  CZ2 TRP A 141      22.082  24.635  36.752  2.00  1.00            
ATOM   1059  CZ3 TRP A 141      21.033  22.516  37.178  2.00  1.00            
ATOM   1060  CH2 TRP A 141      22.063  23.410  37.381  2.00  1.00            
ATOM   1061    C TRP A 141      16.896  24.620  36.580  2.00  1.00            
ATOM   1062    O TRP A 141      17.641  24.478  37.548  2.00  1.00            
ATOM   1063    N ASP A 142      16.076  25.684  36.465  2.00  1.00            
ATOM   1064   CA ASP A 142      16.120  26.699  37.481  2.00  1.00            
ATOM   1065   CB ASP A 142      15.103  27.837  37.275  2.00  1.00            
ATOM   1066   CG ASP A 142      15.557  28.733  36.131  2.00  1.00            
ATOM   1067  OD1 ASP A 142      16.453  28.302  35.359  2.00  1.00            
ATOM   1068  OD2 ASP A 142      15.018  29.868  36.023  2.00  1.00            
ATOM   1069    C ASP A 142      15.773  26.067  38.786  2.00  1.00            
ATOM   1070    O ASP A 142      16.437  26.291  39.795  2.00  1.00            
ATOM   1071    N GLN A 143      14.726  25.225  38.786  3.00  1.00            
ATOM   1072   CA GLN A 143      14.307  24.581  39.992  3.00  1.00            
ATOM   1073   CB GLN A 143      13.030  23.747  39.815  3.00  1.00            
ATOM   1074   CG GLN A 143      11.844  24.597  39.357  3.00  1.00            
ATOM   1075   CD GLN A 143      11.695  25.752  40.336  3.00  1.00            
ATOM   1076  OE1 GLN A 143      11.335  25.563  41.498  3.00  1.00            
ATOM   1077  NE2 GLN A 143      11.992  26.989  39.855  3.00  1.00            
ATOM   1078    C GLN A 143      15.419  23.666  40.401  3.00  1.00            
ATOM   1079    O GLN A 143      15.666  23.453  41.587  3.00  1.00            
ATOM   1080    N GLY A 144      16.130  23.110  39.402  3.00  1.00            
ATOM   1081   CA GLY A 144      17.214  22.205  39.644  3.00  1.00            
ATOM   1082    C GLY A 144      16.685  20.811  39.643  3.00  1.00            
ATOM   1083    O GLY A 144      17.303  19.903  40.195  3.00  1.00            
ATOM   1084    N LEU A 145      15.512  20.612  39.016  1.00  1.00            
ATOM   1085   CA LEU A 145      14.899  19.319  38.960  1.00  1.00            
ATOM   1086   CB LEU A 145      13.556  19.366  38.211  1.00  1.00            
ATOM   1087   CG LEU A 145      12.529  20.325  38.846  1.00  1.00            
ATOM   1088  CD1 LEU A 145      11.208  20.329  38.061  1.00  1.00            
ATOM   1089  CD2 LEU A 145      12.329  20.028  40.342  1.00  1.00            
ATOM   1090    C LEU A 145      15.795  18.385  38.206  1.00  1.00            
ATOM   1091    O LEU A 145      16.007  17.252  38.631  1.00  1.00            
ATOM   1092    N VAL A 146      16.362  18.837  37.069  1.00  1.00            
ATOM   1093   CA VAL A 146      17.158  17.943  36.275  1.00  1.00            
ATOM   1094   CB VAL A 146      17.208  18.330  34.829  1.00  1.00            
ATOM   1095  CG1 VAL A 146      15.783  18.237  34.258  1.00  1.00            
ATOM   1096  CG2 VAL A 146      17.820  19.734  34.722  1.00  1.00            
ATOM   1097    C VAL A 146      18.559  17.918  36.795  1.00  1.00            
ATOM   1098    O VAL A 146      19.151  18.959  37.079  1.00  1.00            
ATOM   1099    N SER A 147      19.108  16.694  36.952  1.00  1.00            
ATOM   1100   CA SER A 147      20.460  16.511  37.395  1.00  1.00            
ATOM   1101   CB SER A 147      20.832  15.033  37.620  1.00  1.00            
ATOM   1102   OG SER A 147      22.179  14.929  38.057  1.00  1.00            
ATOM   1103    C SER A 147      21.343  17.046  36.329  1.00  1.00            
ATOM   1104    O SER A 147      22.251  17.836  36.584  1.00  1.00            
ATOM   1105    N GLN A 148      21.057  16.636  35.084  1.00  1.00            
ATOM   1106   CA GLN A 148      21.841  17.063  33.973  1.00  1.00            
ATOM   1107   CB GLN A 148      22.297  15.888  33.089  1.00  1.00            
ATOM   1108   CG GLN A 148      23.168  14.847  33.801  1.00  1.00            
ATOM   1109   CD GLN A 148      24.589  15.381  33.892  1.00  1.00            
ATOM   1110  OE1 GLN A 148      24.804  16.557  34.177  1.00  1.00            
ATOM   1111  NE2 GLN A 148      25.590  14.497  33.633  1.00  1.00            
ATOM   1112    C GLN A 148      20.926  17.898  33.138  1.00  1.00            
ATOM   1113    O GLN A 148      19.728  17.626  33.063  1.00  1.00            
ATOM   1114    N ASP A 149      21.462  18.951  32.494  1.00  1.00            
ATOM   1115   CA ASP A 149      20.601  19.771  31.696  1.00  1.00            
ATOM   1116   CB ASP A 149      21.108  21.213  31.511  1.00  1.00            
ATOM   1117   CG ASP A 149      21.134  21.913  32.860  1.00  1.00            
ATOM   1118  OD1 ASP A 149      21.999  21.537  33.696  1.00  1.00            
ATOM   1119  OD2 ASP A 149      20.302  22.835  33.074  1.00  1.00            
ATOM   1120    C ASP A 149      20.597  19.167  30.327  1.00  1.00            
ATOM   1121    O ASP A 149      21.252  19.675  29.417  1.00  1.00            
ATOM   1122    N LEU A 150      19.853  18.060  30.139  4.00  1.00            
ATOM   1123   CA LEU A 150      19.849  17.403  28.862  4.00  1.00            
ATOM   1124   CB LEU A 150      20.691  16.113  28.842  4.00  1.00            
ATOM   1125   CG LEU A 150      22.210  16.303  29.018  4.00  1.00            
ATOM   1126  CD1 LEU A 150      22.554  16.968  30.359  4.00  1.00            
ATOM   1127  CD2 LEU A 150      22.948  14.967  28.824  4.00  1.00            
ATOM   1128    C LEU A 150      18.458  16.964  28.554  4.00  1.00            
ATOM   1129    O LEU A 150      17.557  17.029  29.388  4.00  1.00            
ATOM   1130    N PHE A 151      18.273  16.503  27.304  4.00  1.00            
ATOM   1131   CA PHE A 151      17.008  16.071  26.796  4.00  1.00            
ATOM   1132   CB PHE A 151      16.359  17.288  26.105  4.00  1.00            
ATOM   1133   CG PHE A 151      15.217  16.992  25.204  4.00  1.00            
ATOM   1134  CD1 PHE A 151      14.000  16.570  25.682  4.00  1.00            
ATOM   1135  CD2 PHE A 151      15.373  17.211  23.856  4.00  1.00            
ATOM   1136  CE1 PHE A 151      12.964  16.331  24.810  4.00  1.00            
ATOM   1137  CE2 PHE A 151      14.342  16.977  22.981  4.00  1.00            
ATOM   1138   CZ PHE A 151      13.135  16.533  23.460  4.00  1.00            
ATOM   1139    C PHE A 151      17.300  14.961  25.815  4.00  1.00            
ATOM   1140    O PHE A 151      18.249  15.058  25.037  4.00  1.00            
ATOM   1141    N SER A 152      16.509  13.860  25.834  4.00  1.00            
ATOM   1142   CA SER A 152      16.774  12.770  24.927  4.00  1.00            
ATOM   1143   CB SER A 152      17.415  11.547  25.605  4.00  1.00            
ATOM   1144   OG SER A 152      18.711  11.877  26.082  4.00  1.00            
ATOM   1145    C SER A 152      15.500  12.344  24.323  4.00  1.00            
ATOM   1146    O SER A 152      14.456  12.338  24.974  4.00  1.00            
ATOM   1147    N VAL A 153      15.547  11.993  23.029  4.00  1.00            
ATOM   1148   CA VAL A 153      14.312  11.559  22.493  4.00  1.00            
ATOM   1149   CB VAL A 153      13.575  12.581  21.691  4.00  1.00            
ATOM   1150  CG1 VAL A 153      12.392  11.876  21.007  4.00  1.00            
ATOM   1151  CG2 VAL A 153      13.143  13.705  22.640  4.00  1.00            
ATOM   1152    C VAL A 153      14.481  10.374  21.615  4.00  1.00            
ATOM   1153    O VAL A 153      15.392  10.320  20.790  4.00  1.00            
ATOM   1154    N TYR A 154      13.599   9.366  21.797  4.00  1.00            
ATOM   1155   CA TYR A 154      13.614   8.295  20.858  4.00  1.00            
ATOM   1156   CB TYR A 154      14.214   6.947  21.329  4.00  1.00            
ATOM   1157   CG TYR A 154      13.706   6.456  22.641  4.00  1.00            
ATOM   1158  CD1 TYR A 154      14.250   6.933  23.812  4.00  1.00            
ATOM   1159  CD2 TYR A 154      12.725   5.493  22.703  4.00  1.00            
ATOM   1160  CE1 TYR A 154      13.809   6.470  25.030  4.00  1.00            
ATOM   1161  CE2 TYR A 154      12.279   5.027  23.917  4.00  1.00            
ATOM   1162   CZ TYR A 154      12.819   5.517  25.080  4.00  1.00            
ATOM   1163   OH TYR A 154      12.361   5.035  26.324  4.00  1.00            
ATOM   1164    C TYR A 154      12.272   8.141  20.219  4.00  1.00            
ATOM   1165    O TYR A 154      11.316   7.662  20.828  4.00  1.00            
ATOM   1166    N LEU A 155      12.189   8.582  18.944  1.00  1.00            
ATOM   1167   CA LEU A 155      11.003   8.450  18.147  1.00  1.00            
ATOM   1168   CB LEU A 155      11.003   9.319  16.879  1.00  1.00            
ATOM   1169   CG LEU A 155       9.871   8.944  15.898  1.00  1.00            
ATOM   1170  CD1 LEU A 155       8.479   9.175  16.501  1.00  1.00            
ATOM   1171  CD2 LEU A 155      10.058   9.633  14.540  1.00  1.00            
ATOM   1172    C LEU A 155      11.017   7.043  17.664  1.00  1.00            
ATOM   1173    O LEU A 155      12.015   6.571  17.124  1.00  1.00            
ATOM   1174    N SER A 156       9.905   6.322  17.871  1.00  1.00            
ATOM   1175   CA SER A 156       9.844   4.969  17.414  1.00  1.00            
ATOM   1176   CB SER A 156       8.983   4.055  18.301  1.00  1.00            
ATOM   1177   OG SER A 156       7.618   4.442  18.220  1.00  1.00            
ATOM   1178    C SER A 156       9.211   4.996  16.070  1.00  1.00            
ATOM   1179    O SER A 156       8.959   6.065  15.515  1.00  1.00            
ATOM   1180    N SER A 157       8.950   3.807  15.496  1.00  1.00            
ATOM   1181   CA SER A 157       8.345   3.805  14.204  1.00  1.00            
ATOM   1182   CB SER A 157       9.306   3.440  13.060  1.00  1.00            
ATOM   1183   OG SER A 157       9.742   2.097  13.201  1.00  1.00            
ATOM   1184    C SER A 157       7.230   2.823  14.176  1.00  1.00            
ATOM   1185    O SER A 157       7.033   2.031  15.096  1.00  1.00            
ATOM   1186    N ASN A 158       6.463   2.896  13.078  3.00  1.00            
ATOM   1187   CA ASN A 158       5.379   2.019  12.775  3.00  1.00            
ATOM   1188   CB ASN A 158       5.813   0.610  12.342  3.00  1.00            
ATOM   1189   CG ASN A 158       6.354   0.703  10.922  3.00  1.00            
ATOM   1190  OD1 ASN A 158       6.399   1.779  10.329  3.00  1.00            
ATOM   1191  ND2 ASN A 158       6.761  -0.463  10.353  3.00  1.00            
ATOM   1192    C ASN A 158       4.377   1.872  13.867  3.00  1.00            
ATOM   1193    O ASN A 158       4.128   0.758  14.325  3.00  1.00            
ATOM   1194    N ASP A 159       3.762   2.991  14.291  3.00  1.00            
ATOM   1195   CA ASP A 159       2.705   2.928  15.256  3.00  1.00            
ATOM   1196   CB ASP A 159       1.427   2.241  14.740  3.00  1.00            
ATOM   1197   CG ASP A 159       0.627   3.246  13.926  3.00  1.00            
ATOM   1198  OD1 ASP A 159      -0.188   3.978  14.547  3.00  1.00            
ATOM   1199  OD2 ASP A 159       0.801   3.286  12.679  3.00  1.00            
ATOM   1200    C ASP A 159       3.161   2.175  16.452  3.00  1.00            
ATOM   1201    O ASP A 159       2.400   1.402  17.029  3.00  1.00            
ATOM   1202    N ASP A 160       4.418   2.382  16.870  1.00  1.00            
ATOM   1203   CA ASP A 160       4.835   1.614  17.996  1.00  1.00            
ATOM   1204   CB ASP A 160       6.190   0.907  17.826  1.00  1.00            
ATOM   1205   CG ASP A 160       5.942  -0.351  17.004  1.00  1.00            
ATOM   1206  OD1 ASP A 160       4.745  -0.696  16.805  1.00  1.00            
ATOM   1207  OD2 ASP A 160       6.938  -0.987  16.571  1.00  1.00            
ATOM   1208    C ASP A 160       4.889   2.452  19.219  1.00  1.00            
ATOM   1209    O ASP A 160       5.256   3.625  19.183  1.00  1.00            
ATOM   1210    N SER A 161       4.487   1.836  20.346  1.00  1.00            
ATOM   1211   CA SER A 161       4.548   2.508  21.602  1.00  1.00            
ATOM   1212   CB SER A 161       3.850   1.755  22.750  1.00  1.00            
ATOM   1213   OG SER A 161       3.951   2.493  23.959  1.00  1.00            
ATOM   1214    C SER A 161       6.003   2.579  21.918  1.00  1.00            
ATOM   1215    O SER A 161       6.804   1.871  21.311  1.00  1.00            
ATOM   1216    N GLY A 162       6.398   3.443  22.871  1.00  1.00            
ATOM   1217   CA GLY A 162       7.792   3.455  23.203  1.00  1.00            
ATOM   1218    C GLY A 162       8.483   4.714  22.790  1.00  1.00            
ATOM   1219    O GLY A 162       9.653   4.898  23.121  1.00  1.00            
ATOM   1220    N SER A 163       7.816   5.623  22.060  4.00  1.00            
ATOM   1221   CA SER A 163       8.528   6.826  21.737  4.00  1.00            
ATOM   1222   CB SER A 163       7.752   7.781  20.815  4.00  1.00            
ATOM   1223   OG SER A 163       8.541   8.930  20.542  4.00  1.00            
ATOM   1224    C SER A 163       8.757   7.536  23.034  4.00  1.00            
ATOM   1225    O SER A 163       7.933   7.438  23.943  4.00  1.00            
ATOM   1226    N VAL A 164       9.890   8.260  23.185  4.00  1.00            
ATOM   1227   CA VAL A 164      10.067   8.826  24.491  4.00  1.00            
ATOM   1228   CB VAL A 164      10.810   7.902  25.424  4.00  1.00            
ATOM   1229  CG1 VAL A 164      11.009   8.579  26.791  4.00  1.00            
ATOM   1230  CG2 VAL A 164      10.036   6.576  25.510  4.00  1.00            
ATOM   1231    C VAL A 164      10.810  10.129  24.477  4.00  1.00            
ATOM   1232    O VAL A 164      11.653  10.385  23.617  4.00  1.00            
ATOM   1233    N VAL A 165      10.464  10.999  25.457  4.00  1.00            
ATOM   1234   CA VAL A 165      11.152  12.227  25.745  4.00  1.00            
ATOM   1235   CB VAL A 165      10.252  13.425  25.813  4.00  1.00            
ATOM   1236  CG1 VAL A 165      11.081  14.622  26.302  4.00  1.00            
ATOM   1237  CG2 VAL A 165       9.606  13.637  24.433  4.00  1.00            
ATOM   1238    C VAL A 165      11.704  12.015  27.121  4.00  1.00            
ATOM   1239    O VAL A 165      10.951  11.912  28.088  4.00  1.00            
ATOM   1240    N LEU A 166      13.041  11.926  27.246  4.00  1.00            
ATOM   1241   CA LEU A 166      13.624  11.717  28.541  4.00  1.00            
ATOM   1242   CB LEU A 166      14.796  10.725  28.547  4.00  1.00            
ATOM   1243   CG LEU A 166      14.408   9.297  28.135  4.00  1.00            
ATOM   1244  CD1 LEU A 166      15.626   8.361  28.185  4.00  1.00            
ATOM   1245  CD2 LEU A 166      13.211   8.781  28.949  4.00  1.00            
ATOM   1246    C LEU A 166      14.202  13.044  28.932  4.00  1.00            
ATOM   1247    O LEU A 166      14.794  13.734  28.104  4.00  1.00            
ATOM   1248    N LEU A 167      14.014  13.457  30.202  4.00  1.00            
ATOM   1249   CA LEU A 167      14.596  14.693  30.649  4.00  1.00            
ATOM   1250   CB LEU A 167      13.652  15.574  31.484  4.00  1.00            
ATOM   1251   CG LEU A 167      12.414  16.102  30.743  4.00  1.00            
ATOM   1252  CD1 LEU A 167      11.605  17.035  31.658  4.00  1.00            
ATOM   1253  CD2 LEU A 167      12.788  16.748  29.400  4.00  1.00            
ATOM   1254    C LEU A 167      15.681  14.314  31.589  4.00  1.00            
ATOM   1255    O LEU A 167      15.471  13.549  32.530  4.00  1.00            
ATOM   1256    N GLY A 168      16.890  14.835  31.344  3.00  1.00            
ATOM   1257   CA GLY A 168      17.934  14.586  32.281  3.00  1.00            
ATOM   1258    C GLY A 168      18.455  13.206  32.114  3.00  1.00            
ATOM   1259    O GLY A 168      19.127  12.694  33.007  3.00  1.00            
ATOM   1260    N GLY A 169      18.179  12.547  30.976  1.00  1.00            
ATOM   1261   CA GLY A 169      18.729  11.233  30.939  1.00  1.00            
ATOM   1262    C GLY A 169      18.904  10.763  29.540  1.00  1.00            
ATOM   1263    O GLY A 169      18.066  10.991  28.670  1.00  1.00            
ATOM   1264    N ILE A 170      20.031  10.066  29.316  1.00  1.00            
ATOM   1265   CA ILE A 170      20.301   9.454  28.055  1.00  1.00            
ATOM   1266   CB ILE A 170      21.624   9.848  27.451  1.00  1.00            
ATOM   1267  CG1 ILE A 170      22.811   9.396  28.322  1.00  1.00            
ATOM   1268  CG2 ILE A 170      21.584  11.368  27.205  1.00  1.00            
ATOM   1269  CD1 ILE A 170      22.827  10.012  29.720  1.00  1.00            
ATOM   1270    C ILE A 170      20.324   7.983  28.355  1.00  1.00            
ATOM   1271    O ILE A 170      21.038   7.525  29.245  1.00  1.00            
ATOM   1272    N ASP A 171      19.502   7.201  27.636  1.00  1.00            
ATOM   1273   CA ASP A 171      19.333   5.817  27.976  1.00  1.00            
ATOM   1274   CB ASP A 171      18.228   5.147  27.143  1.00  1.00            
ATOM   1275   CG ASP A 171      16.892   5.731  27.572  1.00  1.00            
ATOM   1276  OD1 ASP A 171      16.689   5.902  28.804  1.00  1.00            
ATOM   1277  OD2 ASP A 171      16.059   6.021  26.672  1.00  1.00            
ATOM   1278    C ASP A 171      20.538   4.969  27.798  1.00  1.00            
ATOM   1279    O ASP A 171      21.002   4.326  28.739  1.00  1.00            
ATOM   1280    N SER A 172      21.087   4.962  26.574  3.00  1.00            
ATOM   1281   CA SER A 172      22.123   4.037  26.222  3.00  1.00            
ATOM   1282   CB SER A 172      23.273   3.976  27.244  3.00  1.00            
ATOM   1283   OG SER A 172      24.254   3.041  26.819  3.00  1.00            
ATOM   1284    C SER A 172      21.497   2.672  26.118  3.00  1.00            
ATOM   1285    O SER A 172      22.173   1.694  25.807  3.00  1.00            
ATOM   1286    N SER A 173      20.184   2.557  26.415  3.00  1.00            
ATOM   1287   CA SER A 173      19.467   1.335  26.194  3.00  1.00            
ATOM   1288   CB SER A 173      18.155   1.250  26.992  3.00  1.00            
ATOM   1289   OG SER A 173      18.435   1.183  28.382  3.00  1.00            
ATOM   1290    C SER A 173      19.122   1.306  24.739  3.00  1.00            
ATOM   1291    O SER A 173      19.227   0.273  24.078  3.00  1.00            
ATOM   1292    N TYR A 174      18.704   2.471  24.194  1.00  1.00            
ATOM   1293   CA TYR A 174      18.326   2.518  22.811  1.00  1.00            
ATOM   1294   CB TYR A 174      16.970   3.203  22.580  1.00  1.00            
ATOM   1295   CG TYR A 174      15.944   2.298  23.169  1.00  1.00            
ATOM   1296  CD1 TYR A 174      15.669   2.321  24.519  1.00  1.00            
ATOM   1297  CD2 TYR A 174      15.259   1.420  22.363  1.00  1.00            
ATOM   1298  CE1 TYR A 174      14.723   1.481  25.057  1.00  1.00            
ATOM   1299  CE2 TYR A 174      14.313   0.578  22.896  1.00  1.00            
ATOM   1300   CZ TYR A 174      14.041   0.608  24.242  1.00  1.00            
ATOM   1301   OH TYR A 174      13.068  -0.260  24.780  1.00  1.00            
ATOM   1302    C TYR A 174      19.381   3.262  22.058  1.00  1.00            
ATOM   1303    O TYR A 174      19.250   4.461  21.817  1.00  1.00            
ATOM   1304    N TYR A 175      20.477   2.568  21.680  4.00  1.00            
ATOM   1305   CA TYR A 175      21.477   3.223  20.886  4.00  1.00            
ATOM   1306   CB TYR A 175      22.533   4.007  21.680  4.00  1.00            
ATOM   1307   CG TYR A 175      23.500   3.014  22.228  4.00  1.00            
ATOM   1308  CD1 TYR A 175      23.181   2.270  23.335  4.00  1.00            
ATOM   1309  CD2 TYR A 175      24.730   2.830  21.636  4.00  1.00            
ATOM   1310  CE1 TYR A 175      24.067   1.352  23.846  4.00  1.00            
ATOM   1311  CE2 TYR A 175      25.622   1.913  22.140  4.00  1.00            
ATOM   1312   CZ TYR A 175      25.290   1.174  23.248  4.00  1.00            
ATOM   1313   OH TYR A 175      26.202   0.232  23.771  4.00  1.00            
ATOM   1314    C TYR A 175      22.253   2.177  20.173  4.00  1.00            
ATOM   1315    O TYR A 175      22.149   0.987  20.464  4.00  1.00            
ATOM   1316    N THR A 176      23.042   2.620  19.181  1.00  1.00            
ATOM   1317   CA THR A 176      23.970   1.738  18.554  1.00  1.00            
ATOM   1318   CB THR A 176      23.524   1.181  17.235  1.00  1.00            
ATOM   1319  OG1 THR A 176      24.452   0.209  16.774  1.00  1.00            
ATOM   1320  CG2 THR A 176      23.431   2.332  16.228  1.00  1.00            
ATOM   1321    C THR A 176      25.195   2.553  18.312  1.00  1.00            
ATOM   1322    O THR A 176      25.109   3.746  18.028  1.00  1.00            
ATOM   1323    N GLY A 177      26.381   1.934  18.438  1.00  1.00            
ATOM   1324   CA GLY A 177      27.577   2.688  18.221  1.00  1.00            
ATOM   1325    C GLY A 177      27.705   3.660  19.346  1.00  1.00            
ATOM   1326    O GLY A 177      27.210   3.423  20.447  1.00  1.00            
ATOM   1327    N SER A 178      28.384   4.796  19.092  1.00  1.00            
ATOM   1328   CA SER A 178      28.548   5.772  20.125  1.00  1.00            
ATOM   1329   CB SER A 178      30.012   6.036  20.517  1.00  1.00            
ATOM   1330   OG SER A 178      30.725   6.576  19.415  1.00  1.00            
ATOM   1331    C SER A 178      27.968   7.064  19.639  1.00  1.00            
ATOM   1332    O SER A 178      27.767   7.259  18.441  1.00  1.00            
ATOM   1333    N LEU A 179      27.675   7.983  20.582  1.00  1.00            
ATOM   1334   CA LEU A 179      27.060   9.238  20.251  1.00  1.00            
ATOM   1335   CB LEU A 179      26.522  10.010  21.473  1.00  1.00            
ATOM   1336   CG LEU A 179      27.536  10.248  22.616  1.00  1.00            
ATOM   1337  CD1 LEU A 179      28.703  11.156  22.195  1.00  1.00            
ATOM   1338  CD2 LEU A 179      26.818  10.771  23.871  1.00  1.00            
ATOM   1339    C LEU A 179      28.033  10.105  19.529  1.00  1.00            
ATOM   1340    O LEU A 179      29.242  10.033  19.744  1.00  1.00            
ATOM   1341    N ASN A 180      27.494  10.929  18.612  4.00  1.00            
ATOM   1342   CA ASN A 180      28.251  11.890  17.870  4.00  1.00            
ATOM   1343   CB ASN A 180      27.970  11.846  16.356  4.00  1.00            
ATOM   1344   CG ASN A 180      28.820  12.905  15.671  4.00  1.00            
ATOM   1345  OD1 ASN A 180      30.025  12.736  15.493  4.00  1.00            
ATOM   1346  ND2 ASN A 180      28.169  14.029  15.268  4.00  1.00            
ATOM   1347    C ASN A 180      27.767  13.211  18.364  4.00  1.00            
ATOM   1348    O ASN A 180      26.597  13.365  18.710  4.00  1.00            
ATOM   1349    N TRP A 181      28.667  14.205  18.441  4.00  1.00            
ATOM   1350   CA TRP A 181      28.245  15.466  18.956  4.00  1.00            
ATOM   1351   CB TRP A 181      29.093  15.910  20.164  4.00  1.00            
ATOM   1352   CG TRP A 181      30.587  15.756  19.972  4.00  1.00            
ATOM   1353  CD2 TRP A 181      31.255  14.483  19.974  4.00  1.00            
ATOM   1354  CD1 TRP A 181      31.550  16.698  19.761  4.00  1.00            
ATOM   1355  NE1 TRP A 181      32.779  16.093  19.640  4.00  1.00            
ATOM   1356  CE2 TRP A 181      32.612  14.730  19.767  4.00  1.00            
ATOM   1357  CE3 TRP A 181      30.777  13.214  20.135  4.00  1.00            
ATOM   1358  CZ2 TRP A 181      33.514  13.706  19.715  4.00  1.00            
ATOM   1359  CZ3 TRP A 181      31.688  12.184  20.085  4.00  1.00            
ATOM   1360  CH2 TRP A 181      33.031  12.426  19.880  4.00  1.00            
ATOM   1361    C TRP A 181      28.318  16.485  17.869  4.00  1.00            
ATOM   1362    O TRP A 181      29.344  16.638  17.208  4.00  1.00            
ATOM   1363    N VAL A 182      27.194  17.193  17.657  4.00  1.00            
ATOM   1364   CA VAL A 182      27.144  18.201  16.656  4.00  1.00            
ATOM   1365   CB VAL A 182      26.023  17.996  15.661  4.00  1.00            
ATOM   1366  CG1 VAL A 182      25.977  19.203  14.711  4.00  1.00            
ATOM   1367  CG2 VAL A 182      26.248  16.649  14.953  4.00  1.00            
ATOM   1368    C VAL A 182      26.865  19.495  17.339  4.00  1.00            
ATOM   1369    O VAL A 182      26.029  19.580  18.233  4.00  1.00            
ATOM   1370    N PRO A 183      27.607  20.495  16.963  4.00  1.00            
ATOM   1371   CA PRO A 183      27.433  21.786  17.562  4.00  1.00            
ATOM   1372   CD PRO A 183      28.982  20.286  16.541  4.00  1.00            
ATOM   1373   CB PRO A 183      28.737  22.550  17.346  4.00  1.00            
ATOM   1374   CG PRO A 183      29.521  21.706  16.326  4.00  1.00            
ATOM   1375    C PRO A 183      26.228  22.443  16.959  4.00  1.00            
ATOM   1376    O PRO A 183      25.861  22.088  15.836  4.00  1.00            
ATOM   1377    N VAL A 184      25.592  23.384  17.686  1.00  1.00            
ATOM   1378   CA VAL A 184      24.439  24.012  17.123  1.00  1.00            
ATOM   1379   CB VAL A 184      23.259  24.088  18.048  1.00  1.00            
ATOM   1380  CG1 VAL A 184      22.790  22.659  18.371  1.00  1.00            
ATOM   1381  CG2 VAL A 184      23.656  24.916  19.282  1.00  1.00            
ATOM   1382    C VAL A 184      24.810  25.412  16.733  1.00  1.00            
ATOM   1383    O VAL A 184      25.407  26.154  17.513  1.00  1.00            
ATOM   1384    N SER A 185      24.480  25.796  15.482  1.00  1.00            
ATOM   1385   CA SER A 185      24.844  27.081  14.954  1.00  1.00            
ATOM   1386   CB SER A 185      24.490  27.247  13.466  1.00  1.00            
ATOM   1387   OG SER A 185      25.275  26.367  12.674  1.00  1.00            
ATOM   1388    C SER A 185      24.193  28.215  15.686  1.00  1.00            
ATOM   1389    O SER A 185      24.838  28.898  16.479  1.00  1.00            
ATOM   1390    N VAL A 186      22.882  28.440  15.447  1.00  1.00            
ATOM   1391   CA VAL A 186      22.233  29.570  16.054  1.00  1.00            
ATOM   1392   CB VAL A 186      21.282  30.293  15.138  1.00  1.00            
ATOM   1393  CG1 VAL A 186      20.143  29.343  14.721  1.00  1.00            
ATOM   1394  CG2 VAL A 186      20.803  31.571  15.851  1.00  1.00            
ATOM   1395    C VAL A 186      21.466  29.075  17.226  1.00  1.00            
ATOM   1396    O VAL A 186      20.681  28.135  17.125  1.00  1.00            
ATOM   1397    N GLU A 187      21.706  29.694  18.396  4.00  1.00            
ATOM   1398   CA GLU A 187      20.927  29.320  19.530  4.00  1.00            
ATOM   1399   CB GLU A 187      21.283  30.122  20.794  4.00  1.00            
ATOM   1400   CG GLU A 187      22.730  29.925  21.256  4.00  1.00            
ATOM   1401   CD GLU A 187      23.002  30.916  22.381  4.00  1.00            
ATOM   1402  OE1 GLU A 187      22.103  31.092  23.246  4.00  1.00            
ATOM   1403  OE2 GLU A 187      24.116  31.507  22.394  4.00  1.00            
ATOM   1404    C GLU A 187      19.570  29.744  19.099  4.00  1.00            
ATOM   1405    O GLU A 187      19.419  30.733  18.384  4.00  1.00            
ATOM   1406    N GLY A 188      18.540  28.995  19.500  3.00  1.00            
ATOM   1407   CA GLY A 188      17.239  29.284  18.990  3.00  1.00            
ATOM   1408    C GLY A 188      16.645  27.932  18.849  3.00  1.00            
ATOM   1409    O GLY A 188      16.278  27.290  19.831  3.00  1.00            
ATOM   1410    N TYR A 189      16.519  27.482  17.594  3.00  1.00            
ATOM   1411   CA TYR A 189      16.096  26.146  17.318  3.00  1.00            
ATOM   1412   CB TYR A 189      15.554  25.987  15.891  3.00  1.00            
ATOM   1413   CG TYR A 189      14.409  26.935  15.822  3.00  1.00            
ATOM   1414  CD1 TYR A 189      14.633  28.281  15.633  3.00  1.00            
ATOM   1415  CD2 TYR A 189      13.116  26.488  15.949  3.00  1.00            
ATOM   1416  CE1 TYR A 189      13.584  29.169  15.575  3.00  1.00            
ATOM   1417  CE2 TYR A 189      12.064  27.370  15.892  3.00  1.00            
ATOM   1418   CZ TYR A 189      12.294  28.711  15.705  3.00  1.00            
ATOM   1419   OH TYR A 189      11.202  29.605  15.649  3.00  1.00            
ATOM   1420    C TYR A 189      17.342  25.365  17.446  3.00  1.00            
ATOM   1421    O TYR A 189      18.418  25.914  17.228  3.00  1.00            
ATOM   1422    N TRP A 190      17.235  24.107  17.909  4.00  1.00            
ATOM   1423   CA TRP A 190      18.396  23.274  17.963  4.00  1.00            
ATOM   1424   CB TRP A 190      17.956  21.846  18.346  4.00  1.00            
ATOM   1425   CG TRP A 190      18.969  20.875  18.904  4.00  1.00            
ATOM   1426  CD2 TRP A 190      18.734  19.460  18.951  4.00  1.00            
ATOM   1427  CD1 TRP A 190      20.177  21.088  19.494  4.00  1.00            
ATOM   1428  NE1 TRP A 190      20.706  19.891  19.925  4.00  1.00            
ATOM   1429  CE2 TRP A 190      19.827  18.881  19.591  4.00  1.00            
ATOM   1430  CE3 TRP A 190      17.684  18.706  18.510  4.00  1.00            
ATOM   1431  CZ2 TRP A 190      19.886  17.531  19.802  4.00  1.00            
ATOM   1432  CZ3 TRP A 190      17.752  17.346  18.707  4.00  1.00            
ATOM   1433  CH2 TRP A 190      18.833  16.770  19.341  4.00  1.00            
ATOM   1434    C TRP A 190      18.788  23.290  16.497  4.00  1.00            
ATOM   1435    O TRP A 190      18.154  22.616  15.686  4.00  1.00            
ATOM   1436    N GLN A 191      19.839  24.056  16.109  4.00  1.00            
ATOM   1437   CA GLN A 191      20.165  24.269  14.714  4.00  1.00            
ATOM   1438   CB GLN A 191      20.460  25.734  14.368  4.00  1.00            
ATOM   1439   CG GLN A 191      20.521  25.999  12.864  4.00  1.00            
ATOM   1440   CD GLN A 191      19.088  26.096  12.351  4.00  1.00            
ATOM   1441  OE1 GLN A 191      18.201  26.605  13.035  4.00  1.00            
ATOM   1442  NE2 GLN A 191      18.855  25.596  11.108  4.00  1.00            
ATOM   1443    C GLN A 191      21.420  23.505  14.453  4.00  1.00            
ATOM   1444    O GLN A 191      22.156  23.162  15.376  4.00  1.00            
ATOM   1445    N ILE A 192      21.679  23.189  13.174  4.00  1.00            
ATOM   1446   CA ILE A 192      22.846  22.426  12.854  4.00  1.00            
ATOM   1447   CB ILE A 192      22.518  20.972  12.689  4.00  1.00            
ATOM   1448  CG1 ILE A 192      23.776  20.094  12.671  4.00  1.00            
ATOM   1449  CG2 ILE A 192      21.663  20.847  11.418  4.00  1.00            
ATOM   1450  CD1 ILE A 192      23.465  18.601  12.805  4.00  1.00            
ATOM   1451    C ILE A 192      23.322  22.909  11.520  4.00  1.00            
ATOM   1452    O ILE A 192      22.625  23.660  10.839  4.00  1.00            
ATOM   1453    N THR A 193      24.550  22.518  11.125  4.00  1.00            
ATOM   1454   CA THR A 193      25.038  22.849   9.816  4.00  1.00            
ATOM   1455   CB THR A 193      26.452  23.351   9.812  4.00  1.00            
ATOM   1456  OG1 THR A 193      26.556  24.528  10.600  4.00  1.00            
ATOM   1457  CG2 THR A 193      26.883  23.634   8.362  4.00  1.00            
ATOM   1458    C THR A 193      25.029  21.551   9.065  4.00  1.00            
ATOM   1459    O THR A 193      25.695  20.599   9.466  4.00  1.00            
ATOM   1460    N LEU A 194      24.255  21.466   7.964  4.00  1.00            
ATOM   1461   CA LEU A 194      24.218  20.238   7.221  4.00  1.00            
ATOM   1462   CB LEU A 194      22.819  19.856   6.697  4.00  1.00            
ATOM   1463   CG LEU A 194      22.737  18.444   6.075  4.00  1.00            
ATOM   1464  CD1 LEU A 194      23.506  18.346   4.748  4.00  1.00            
ATOM   1465  CD2 LEU A 194      23.167  17.368   7.088  4.00  1.00            
ATOM   1466    C LEU A 194      25.146  20.406   6.063  4.00  1.00            
ATOM   1467    O LEU A 194      24.953  21.274   5.213  4.00  1.00            
ATOM   1468    N ASP A 195      26.201  19.570   6.020  4.00  1.00            
ATOM   1469   CA ASP A 195      27.201  19.732   5.011  4.00  1.00            
ATOM   1470   CB ASP A 195      28.446  18.855   5.255  4.00  1.00            
ATOM   1471   CG ASP A 195      29.559  19.218   4.272  4.00  1.00            
ATOM   1472  OD1 ASP A 195      29.327  19.137   3.035  4.00  1.00            
ATOM   1473  OD2 ASP A 195      30.666  19.582   4.752  4.00  1.00            
ATOM   1474    C ASP A 195      26.675  19.464   3.634  4.00  1.00            
ATOM   1475    O ASP A 195      26.755  20.333   2.768  4.00  1.00            
ATOM   1476    N SER A 196      26.099  18.273   3.381  4.00  1.00            
ATOM   1477   CA SER A 196      25.663  18.038   2.034  4.00  1.00            
ATOM   1478   CB SER A 196      26.807  17.871   1.021  4.00  1.00            
ATOM   1479   OG SER A 196      27.531  16.680   1.290  4.00  1.00            
ATOM   1480    C SER A 196      24.875  16.771   2.007  4.00  1.00            
ATOM   1481    O SER A 196      24.962  15.954   2.924  4.00  1.00            
ATOM   1482    N ILE A 197      24.067  16.588   0.943  4.00  1.00            
ATOM   1483   CA ILE A 197      23.313  15.380   0.770  4.00  1.00            
ATOM   1484   CB ILE A 197      21.836  15.585   0.599  4.00  1.00            
ATOM   1485  CG1 ILE A 197      21.226  16.188   1.874  4.00  1.00            
ATOM   1486  CG2 ILE A 197      21.211  14.238   0.200  4.00  1.00            
ATOM   1487  CD1 ILE A 197      19.780  16.644   1.696  4.00  1.00            
ATOM   1488    C ILE A 197      23.814  14.767  -0.485  4.00  1.00            
ATOM   1489    O ILE A 197      23.917  15.434  -1.513  4.00  1.00            
ATOM   1490    N THR A 198      24.161  13.471  -0.430  4.00  1.00            
ATOM   1491   CA THR A 198      24.674  12.881  -1.622  4.00  1.00            
ATOM   1492   CB THR A 198      26.081  12.378  -1.506  4.00  1.00            
ATOM   1493  OG1 THR A 198      26.162  11.362  -0.518  4.00  1.00            
ATOM   1494  CG2 THR A 198      26.998  13.562  -1.151  4.00  1.00            
ATOM   1495    C THR A 198      23.811  11.726  -2.012  4.00  1.00            
ATOM   1496    O THR A 198      23.039  11.206  -1.207  4.00  1.00            
ATOM   1497    N MET A 199      23.915  11.319  -3.293  4.00  1.00            
ATOM   1498   CA MET A 199      23.189  10.190  -3.795  4.00  1.00            
ATOM   1499   CB MET A 199      22.515  10.395  -5.165  4.00  1.00            
ATOM   1500   CG MET A 199      21.460   9.320  -5.449  4.00  1.00            
ATOM   1501   SD MET A 199      20.458   9.573  -6.944  4.00  1.00            
ATOM   1502   CE MET A 199      19.187   8.365  -6.464  4.00  1.00            
ATOM   1503    C MET A 199      24.221   9.116  -3.918  4.00  1.00            
ATOM   1504    O MET A 199      25.004   8.902  -2.996  4.00  1.00            
ATOM   1505    N ASP A 200      24.253   8.399  -5.053  3.00  1.00            
ATOM   1506   CA ASP A 200      25.201   7.332  -5.183  3.00  1.00            
ATOM   1507   CB ASP A 200      25.114   6.687  -6.577  3.00  1.00            
ATOM   1508   CG ASP A 200      25.945   5.417  -6.593  3.00  1.00            
ATOM   1509  OD1 ASP A 200      26.463   5.033  -5.512  3.00  1.00            
ATOM   1510  OD2 ASP A 200      26.068   4.810  -7.691  3.00  1.00            
ATOM   1511    C ASP A 200      26.571   7.883  -5.002  3.00  1.00            
ATOM   1512    O ASP A 200      27.345   7.396  -4.181  3.00  1.00            
ATOM   1513    N GLY A 201      26.892   8.943  -5.757  3.00  1.00            
ATOM   1514   CA GLY A 201      28.161   9.589  -5.644  3.00  1.00            
ATOM   1515    C GLY A 201      27.965  10.861  -6.378  3.00  1.00            
ATOM   1516    O GLY A 201      28.748  11.224  -7.255  3.00  1.00            
ATOM   1517    N GLU A 202      26.879  11.568  -6.021  4.00  1.00            
ATOM   1518   CA GLU A 202      26.571  12.791  -6.682  4.00  1.00            
ATOM   1519   CB GLU A 202      25.333  12.723  -7.598  4.00  1.00            
ATOM   1520   CG GLU A 202      25.470  11.780  -8.795  4.00  1.00            
ATOM   1521   CD GLU A 202      24.165  11.841  -9.580  4.00  1.00            
ATOM   1522  OE1 GLU A 202      23.484  12.900  -9.501  4.00  1.00            
ATOM   1523  OE2 GLU A 202      23.831  10.839 -10.266  4.00  1.00            
ATOM   1524    C GLU A 202      26.245  13.799  -5.631  4.00  1.00            
ATOM   1525    O GLU A 202      25.937  13.452  -4.493  4.00  1.00            
ATOM   1526    N THR A 203      26.329  15.092  -5.997  4.00  1.00            
ATOM   1527   CA THR A 203      26.006  16.132  -5.066  4.00  1.00            
ATOM   1528   CB THR A 203      26.940  17.303  -5.169  4.00  1.00            
ATOM   1529  OG1 THR A 203      28.281  16.897  -4.933  4.00  1.00            
ATOM   1530  CG2 THR A 203      26.508  18.373  -4.152  4.00  1.00            
ATOM   1531    C THR A 203      24.662  16.644  -5.467  4.00  1.00            
ATOM   1532    O THR A 203      24.557  17.619  -6.210  4.00  1.00            
ATOM   1533    N ILE A 204      23.584  15.991  -4.998  4.00  1.00            
ATOM   1534   CA ILE A 204      22.296  16.523  -5.322  4.00  1.00            
ATOM   1535   CB ILE A 204      21.384  15.556  -6.019  4.00  1.00            
ATOM   1536  CG1 ILE A 204      21.967  15.156  -7.384  4.00  1.00            
ATOM   1537  CG2 ILE A 204      19.996  16.213  -6.123  4.00  1.00            
ATOM   1538  CD1 ILE A 204      22.118  16.333  -8.349  4.00  1.00            
ATOM   1539    C ILE A 204      21.648  16.880  -4.034  4.00  1.00            
ATOM   1540    O ILE A 204      21.184  16.001  -3.308  4.00  1.00            
ATOM   1541    N ALA A 205      21.600  18.197  -3.748  4.00  1.00            
ATOM   1542   CA ALA A 205      21.067  18.743  -2.535  4.00  1.00            
ATOM   1543   CB ALA A 205      21.166  17.837  -1.294  4.00  1.00            
ATOM   1544    C ALA A 205      21.934  19.910  -2.250  4.00  1.00            
ATOM   1545    O ALA A 205      22.407  20.594  -3.156  4.00  1.00            
ATOM   1546    N CYS A 206      22.147  20.172  -0.952  1.00  1.00            
ATOM   1547   CA CYS A 206      22.948  21.287  -0.587  1.00  1.00            
ATOM   1548   CB CYS A 206      22.905  21.619   0.917  1.00  1.00            
ATOM   1549   SG CYS A 206      23.590  20.298   1.957  1.00  1.00            
ATOM   1550    C CYS A 206      24.360  21.067  -0.977  1.00  1.00            
ATOM   1551    O CYS A 206      24.920  19.984  -0.818  1.00  1.00            
ATOM   1552    N SER A 207      24.957  22.132  -1.535  3.00  1.00            
ATOM   1553   CA SER A 207      26.335  22.106  -1.893  3.00  1.00            
ATOM   1554   CB SER A 207      26.596  22.391  -3.382  3.00  1.00            
ATOM   1555   OG SER A 207      27.989  22.347  -3.651  3.00  1.00            
ATOM   1556    C SER A 207      26.958  23.222  -1.125  3.00  1.00            
ATOM   1557    O SER A 207      26.439  24.337  -1.094  3.00  1.00            
ATOM   1558    N GLY A 208      28.086  22.940  -0.457  3.00  1.00            
ATOM   1559   CA GLY A 208      28.747  23.988   0.254  3.00  1.00            
ATOM   1560    C GLY A 208      28.193  24.049   1.635  3.00  1.00            
ATOM   1561    O GLY A 208      28.719  24.761   2.488  3.00  1.00            
ATOM   1562    N GLY A 209      27.108  23.299   1.892  1.00  1.00            
ATOM   1563   CA GLY A 209      26.585  23.265   3.223  1.00  1.00            
ATOM   1564    C GLY A 209      25.363  24.119   3.335  1.00  1.00            
ATOM   1565    O GLY A 209      25.263  25.172   2.707  1.00  1.00            
ATOM   1566    N CYS A 210      24.393  23.662   4.161  4.00  1.00            
ATOM   1567   CA CYS A 210      23.182  24.402   4.385  4.00  1.00            
ATOM   1568   CB CYS A 210      22.030  24.002   3.447  4.00  1.00            
ATOM   1569   SG CYS A 210      20.519  24.961   3.762  4.00  1.00            
ATOM   1570    C CYS A 210      22.733  24.118   5.780  4.00  1.00            
ATOM   1571    O CYS A 210      23.005  23.049   6.315  4.00  1.00            
ATOM   1572    N GLN A 211      22.023  25.074   6.410  4.00  1.00            
ATOM   1573   CA GLN A 211      21.591  24.874   7.760  4.00  1.00            
ATOM   1574   CB GLN A 211      21.276  26.175   8.520  4.00  1.00            
ATOM   1575   CG GLN A 211      22.496  27.073   8.738  4.00  1.00            
ATOM   1576   CD GLN A 211      22.037  28.312   9.495  4.00  1.00            
ATOM   1577  OE1 GLN A 211      22.820  29.226   9.748  4.00  1.00            
ATOM   1578  NE2 GLN A 211      20.727  28.351   9.859  4.00  1.00            
ATOM   1579    C GLN A 211      20.348  24.047   7.750  4.00  1.00            
ATOM   1580    O GLN A 211      19.593  24.045   6.779  4.00  1.00            
ATOM   1581    N ALA A 212      20.125  23.303   8.852  4.00  1.00            
ATOM   1582   CA ALA A 212      18.970  22.463   8.965  4.00  1.00            
ATOM   1583   CB ALA A 212      19.254  20.985   8.647  4.00  1.00            
ATOM   1584    C ALA A 212      18.506  22.523  10.391  4.00  1.00            
ATOM   1585    O ALA A 212      19.240  22.968  11.273  4.00  1.00            
ATOM   1586    N ILE A 213      17.261  22.072  10.658  4.00  1.00            
ATOM   1587   CA ILE A 213      16.730  22.193  11.988  4.00  1.00            
ATOM   1588   CB ILE A 213      15.554  23.128  12.043  4.00  1.00            
ATOM   1589  CG1 ILE A 213      15.227  23.536  13.488  4.00  1.00            
ATOM   1590  CG2 ILE A 213      14.385  22.460  11.301  4.00  1.00            
ATOM   1591  CD1 ILE A 213      14.255  24.714  13.569  4.00  1.00            
ATOM   1592    C ILE A 213      16.277  20.871  12.488  4.00  1.00            
ATOM   1593    O ILE A 213      15.775  20.042  11.734  4.00  1.00            
ATOM   1594    N VAL A 214      16.465  20.635  13.799  4.00  1.00            
ATOM   1595   CA VAL A 214      15.966  19.415  14.344  4.00  1.00            
ATOM   1596   CB VAL A 214      16.689  18.969  15.579  4.00  1.00            
ATOM   1597  CG1 VAL A 214      15.969  17.735  16.147  4.00  1.00            
ATOM   1598  CG2 VAL A 214      18.159  18.711  15.207  4.00  1.00            
ATOM   1599    C VAL A 214      14.562  19.713  14.732  4.00  1.00            
ATOM   1600    O VAL A 214      14.327  20.575  15.576  4.00  1.00            
ATOM   1601    N ASP A 215      13.588  19.026  14.106  1.00  1.00            
ATOM   1602   CA ASP A 215      12.236  19.324  14.459  1.00  1.00            
ATOM   1603   CB ASP A 215      11.462  20.156  13.421  1.00  1.00            
ATOM   1604   CG ASP A 215      11.820  21.631  13.566  1.00  1.00            
ATOM   1605  OD1 ASP A 215      12.496  22.000  14.563  1.00  1.00            
ATOM   1606  OD2 ASP A 215      11.395  22.418  12.682  1.00  1.00            
ATOM   1607    C ASP A 215      11.456  18.079  14.643  1.00  1.00            
ATOM   1608    O ASP A 215      11.219  17.310  13.712  1.00  1.00            
ATOM   1609    N THR A 216      11.062  17.862  15.899  3.00  1.00            
ATOM   1610   CA THR A 216      10.200  16.802  16.291  3.00  1.00            
ATOM   1611   CB THR A 216      10.149  16.695  17.774  3.00  1.00            
ATOM   1612  OG1 THR A 216       9.286  15.648  18.188  3.00  1.00            
ATOM   1613  CG2 THR A 216       9.676  18.054  18.292  3.00  1.00            
ATOM   1614    C THR A 216       8.803  17.104  15.792  3.00  1.00            
ATOM   1615    O THR A 216       8.059  16.196  15.423  3.00  1.00            
ATOM   1616    N GLY A 217       8.415  18.401  15.766  3.00  1.00            
ATOM   1617   CA GLY A 217       7.072  18.834  15.443  3.00  1.00            
ATOM   1618    C GLY A 217       6.680  18.420  14.055  3.00  1.00            
ATOM   1619    O GLY A 217       5.551  17.985  13.838  3.00  1.00            
ATOM   1620    N THR A 218       7.591  18.534  13.073  1.00  1.00            
ATOM   1621   CA THR A 218       7.199  18.258  11.718  1.00  1.00            
ATOM   1622   CB THR A 218       7.901  19.131  10.730  1.00  1.00            
ATOM   1623  OG1 THR A 218       7.439  18.868   9.414  1.00  1.00            
ATOM   1624  CG2 THR A 218       9.401  18.829  10.838  1.00  1.00            
ATOM   1625    C THR A 218       7.538  16.865  11.370  1.00  1.00            
ATOM   1626    O THR A 218       8.594  16.342  11.721  1.00  1.00            
ATOM   1627    N SER A 219       6.590  16.232  10.670  1.00  1.00            
ATOM   1628   CA SER A 219       6.730  14.870  10.305  1.00  1.00            
ATOM   1629   CB SER A 219       5.403  14.235   9.852  1.00  1.00            
ATOM   1630   OG SER A 219       5.604  12.873   9.505  1.00  1.00            
ATOM   1631    C SER A 219       7.734  14.661   9.218  1.00  1.00            
ATOM   1632    O SER A 219       8.545  13.738   9.301  1.00  1.00            
ATOM   1633    N LEU A 220       7.752  15.512   8.174  1.00  1.00            
ATOM   1634   CA LEU A 220       8.578  15.098   7.077  1.00  1.00            
ATOM   1635   CB LEU A 220       7.810  14.901   5.760  1.00  1.00            
ATOM   1636   CG LEU A 220       7.211  16.169   5.131  1.00  1.00            
ATOM   1637  CD1 LEU A 220       6.443  15.812   3.849  1.00  1.00            
ATOM   1638  CD2 LEU A 220       6.353  16.958   6.130  1.00  1.00            
ATOM   1639    C LEU A 220       9.752  15.999   6.820  1.00  1.00            
ATOM   1640    O LEU A 220       9.775  17.152   7.246  1.00  1.00            
ATOM   1641    N LEU A 221      10.778  15.449   6.112  4.00  1.00            
ATOM   1642   CA LEU A 221      11.963  16.179   5.730  4.00  1.00            
ATOM   1643   CB LEU A 221      12.981  15.394   4.875  4.00  1.00            
ATOM   1644   CG LEU A 221      13.806  14.324   5.607  4.00  1.00            
ATOM   1645  CD1 LEU A 221      14.858  14.962   6.526  4.00  1.00            
ATOM   1646  CD2 LEU A 221      12.902  13.326   6.339  4.00  1.00            
ATOM   1647    C LEU A 221      11.487  17.251   4.825  4.00  1.00            
ATOM   1648    O LEU A 221      10.601  17.025   4.003  4.00  1.00            
ATOM   1649    N THR A 222      12.042  18.467   4.963  4.00  1.00            
ATOM   1650   CA THR A 222      11.539  19.463   4.077  4.00  1.00            
ATOM   1651   CB THR A 222      10.359  20.200   4.650  4.00  1.00            
ATOM   1652  OG1 THR A 222       9.328  19.279   4.979  4.00  1.00            
ATOM   1653  CG2 THR A 222       9.828  21.217   3.625  4.00  1.00            
ATOM   1654    C THR A 222      12.603  20.478   3.780  4.00  1.00            
ATOM   1655    O THR A 222      13.553  20.650   4.543  4.00  1.00            
ATOM   1656    N GLY A 223      12.460  21.168   2.626  4.00  1.00            
ATOM   1657   CA GLY A 223      13.292  22.287   2.300  4.00  1.00            
ATOM   1658    C GLY A 223      14.299  22.015   1.236  4.00  1.00            
ATOM   1659    O GLY A 223      14.985  20.997   1.310  4.00  1.00            
ATOM   1660    N PRO A 224      14.451  22.868   0.226  1.00  1.00            
ATOM   1661   CA PRO A 224      13.559  23.981  -0.107  1.00  1.00            
ATOM   1662   CD PRO A 224      15.834  23.221  -0.068  1.00  1.00            
ATOM   1663   CB PRO A 224      14.435  25.076  -0.714  1.00  1.00            
ATOM   1664   CG PRO A 224      15.854  24.747  -0.232  1.00  1.00            
ATOM   1665    C PRO A 224      12.675  23.378  -1.148  1.00  1.00            
ATOM   1666    O PRO A 224      12.835  22.195  -1.442  1.00  1.00            
ATOM   1667    N THR A 225      11.757  24.159  -1.740  2.00  1.00            
ATOM   1668   CA THR A 225      10.941  23.602  -2.776  2.00  1.00            
ATOM   1669   CB THR A 225       9.967  24.592  -3.341  2.00  1.00            
ATOM   1670  OG1 THR A 225       9.115  25.075  -2.312  2.00  1.00            
ATOM   1671  CG2 THR A 225       9.143  23.902  -4.441  2.00  1.00            
ATOM   1672    C THR A 225      11.840  23.175  -3.891  2.00  1.00            
ATOM   1673    O THR A 225      11.700  22.080  -4.434  2.00  1.00            
ATOM   1674    N SER A 226      12.813  24.026  -4.255  2.00  1.00            
ATOM   1675   CA SER A 226      13.647  23.709  -5.378  2.00  1.00            
ATOM   1676   CB SER A 226      14.639  24.835  -5.714  2.00  1.00            
ATOM   1677   OG SER A 226      15.556  25.018  -4.644  2.00  1.00            
ATOM   1678    C SER A 226      14.443  22.466  -5.119  2.00  1.00            
ATOM   1679    O SER A 226      14.356  21.502  -5.879  2.00  1.00            
ATOM   1680    N ALA A 227      15.229  22.442  -4.027  2.00  1.00            
ATOM   1681   CA ALA A 227      16.053  21.292  -3.789  2.00  1.00            
ATOM   1682   CB ALA A 227      16.889  21.415  -2.506  2.00  1.00            
ATOM   1683    C ALA A 227      15.145  20.113  -3.619  2.00  1.00            
ATOM   1684    O ALA A 227      15.402  19.051  -4.184  2.00  1.00            
ATOM   1685    N ILE A 228      14.040  20.265  -2.854  2.00  1.00            
ATOM   1686   CA ILE A 228      13.160  19.138  -2.718  2.00  1.00            
ATOM   1687   CB ILE A 228      12.484  19.048  -1.383  2.00  1.00            
ATOM   1688  CG1 ILE A 228      13.550  18.780  -0.305  2.00  1.00            
ATOM   1689  CG2 ILE A 228      11.399  17.961  -1.460  2.00  1.00            
ATOM   1690  CD1 ILE A 228      13.038  18.849   1.130  2.00  1.00            
ATOM   1691    C ILE A 228      12.156  19.282  -3.797  2.00  1.00            
ATOM   1692    O ILE A 228      11.042  19.765  -3.609  2.00  1.00            
ATOM   1693    N ALA A 229      12.596  18.819  -4.975  2.00  1.00            
ATOM   1694   CA ALA A 229      11.946  18.870  -6.242  2.00  1.00            
ATOM   1695   CB ALA A 229      11.948  20.278  -6.862  2.00  1.00            
ATOM   1696    C ALA A 229      12.855  18.031  -7.049  2.00  1.00            
ATOM   1697    O ALA A 229      12.520  16.940  -7.508  2.00  1.00            
ATOM   1698    N ASN A 230      14.073  18.568  -7.205  2.00  1.00            
ATOM   1699   CA ASN A 230      15.126  17.924  -7.906  2.00  1.00            
ATOM   1700   CB ASN A 230      16.412  18.766  -7.897  2.00  1.00            
ATOM   1701   CG ASN A 230      17.354  18.250  -8.973  2.00  1.00            
ATOM   1702  OD1 ASN A 230      17.102  17.227  -9.610  2.00  1.00            
ATOM   1703  ND2 ASN A 230      18.478  18.986  -9.178  2.00  1.00            
ATOM   1704    C ASN A 230      15.406  16.627  -7.198  2.00  1.00            
ATOM   1705    O ASN A 230      15.641  15.605  -7.838  2.00  1.00            
ATOM   1706    N ILE A 231      15.377  16.622  -5.850  2.00  1.00            
ATOM   1707   CA ILE A 231      15.665  15.416  -5.121  2.00  1.00            
ATOM   1708   CB ILE A 231      15.658  15.602  -3.632  2.00  1.00            
ATOM   1709  CG1 ILE A 231      16.785  16.548  -3.187  2.00  1.00            
ATOM   1710  CG2 ILE A 231      15.722  14.205  -2.994  2.00  1.00            
ATOM   1711  CD1 ILE A 231      16.692  16.943  -1.713  2.00  1.00            
ATOM   1712    C ILE A 231      14.633  14.393  -5.438  2.00  1.00            
ATOM   1713    O ILE A 231      14.945  13.234  -5.706  2.00  1.00            
ATOM   1714    N GLN A 232      13.364  14.818  -5.444  2.00  1.00            
ATOM   1715   CA GLN A 232      12.277  13.921  -5.672  2.00  1.00            
ATOM   1716   CB GLN A 232      10.922  14.638  -5.544  2.00  1.00            
ATOM   1717   CG GLN A 232      10.679  15.160  -4.124  2.00  1.00            
ATOM   1718   CD GLN A 232       9.444  16.051  -4.133  2.00  1.00            
ATOM   1719  OE1 GLN A 232       9.403  17.062  -4.832  2.00  1.00            
ATOM   1720  NE2 GLN A 232       8.410  15.670  -3.338  2.00  1.00            
ATOM   1721    C GLN A 232      12.419  13.354  -7.053  2.00  1.00            
ATOM   1722    O GLN A 232      12.096  12.192  -7.289  2.00  1.00            
ATOM   1723    N SER A 233      12.905  14.150  -8.022  2.00  1.00            
ATOM   1724   CA SER A 233      13.038  13.588  -9.334  2.00  1.00            
ATOM   1725   CB SER A 233      13.557  14.576 -10.393  2.00  1.00            
ATOM   1726   OG SER A 233      14.935  14.845 -10.194  2.00  1.00            
ATOM   1727    C SER A 233      14.011  12.462  -9.241  2.00  1.00            
ATOM   1728    O SER A 233      13.831  11.425  -9.877  2.00  1.00            
ATOM   1729    N ASP A 234      15.068  12.625  -8.422  2.00  1.00            
ATOM   1730   CA ASP A 234      16.017  11.563  -8.304  2.00  1.00            
ATOM   1731   CB ASP A 234      17.216  11.889  -7.395  2.00  1.00            
ATOM   1732   CG ASP A 234      18.146  12.834  -8.147  2.00  1.00            
ATOM   1733  OD1 ASP A 234      17.733  13.340  -9.223  2.00  1.00            
ATOM   1734  OD2 ASP A 234      19.287  13.051  -7.659  2.00  1.00            
ATOM   1735    C ASP A 234      15.303  10.366  -7.718  2.00  1.00            
ATOM   1736    O ASP A 234      15.502   9.239  -8.169  2.00  1.00            
ATOM   1737    N ILE A 235      14.427  10.581  -6.706  2.00  1.00            
ATOM   1738   CA ILE A 235      13.762   9.494  -6.024  2.00  1.00            
ATOM   1739   CB ILE A 235      13.050   9.863  -4.749  2.00  1.00            
ATOM   1740  CG1 ILE A 235      12.785   8.578  -3.953  2.00  1.00            
ATOM   1741  CG2 ILE A 235      11.762  10.632  -5.069  2.00  1.00            
ATOM   1742  CD1 ILE A 235      14.071   7.863  -3.545  2.00  1.00            
ATOM   1743    C ILE A 235      12.809   8.770  -6.922  2.00  1.00            
ATOM   1744    O ILE A 235      12.715   7.545  -6.856  2.00  1.00            
ATOM   1745    N GLY A 236      12.084   9.485  -7.806  3.00  1.00            
ATOM   1746   CA GLY A 236      11.152   8.769  -8.629  3.00  1.00            
ATOM   1747    C GLY A 236       9.765   9.235  -8.347  3.00  1.00            
ATOM   1748    O GLY A 236       8.810   8.753  -8.953  3.00  1.00            
ATOM   1749    N ALA A 237       9.610  10.195  -7.423  1.00  1.00            
ATOM   1750   CA ALA A 237       8.284  10.648  -7.131  1.00  1.00            
ATOM   1751   CB ALA A 237       8.216  11.655  -5.972  1.00  1.00            
ATOM   1752    C ALA A 237       7.725  11.320  -8.331  1.00  1.00            
ATOM   1753    O ALA A 237       8.434  11.991  -9.078  1.00  1.00            
ATOM   1754    N SER A 238       6.413  11.124  -8.544  1.00  1.00            
ATOM   1755   CA SER A 238       5.740  11.771  -9.623  1.00  1.00            
ATOM   1756   CB SER A 238       5.137  10.800 -10.652  1.00  1.00            
ATOM   1757   OG SER A 238       4.490  11.530 -11.684  1.00  1.00            
ATOM   1758    C SER A 238       4.607  12.511  -9.002  1.00  1.00            
ATOM   1759    O SER A 238       4.020  12.048  -8.027  1.00  1.00            
ATOM   1760    N GLU A 239       4.277  13.702  -9.532  1.00  1.00            
ATOM   1761   CA GLU A 239       3.174  14.390  -8.938  1.00  1.00            
ATOM   1762   CB GLU A 239       3.230  15.921  -9.095  1.00  1.00            
ATOM   1763   CG GLU A 239       4.344  16.571  -8.273  1.00  1.00            
ATOM   1764   CD GLU A 239       4.292  18.075  -8.506  1.00  1.00            
ATOM   1765  OE1 GLU A 239       4.426  18.500  -9.684  1.00  1.00            
ATOM   1766  OE2 GLU A 239       4.112  18.818  -7.505  1.00  1.00            
ATOM   1767    C GLU A 239       1.958  13.895  -9.640  1.00  1.00            
ATOM   1768    O GLU A 239       1.737  14.170 -10.818  1.00  1.00            
ATOM   1769    N ASN A 240       1.138  13.123  -8.910  1.00  1.00            
ATOM   1770   CA ASN A 240      -0.056  12.573  -9.467  1.00  1.00            
ATOM   1771   CB ASN A 240      -0.474  11.245  -8.818  1.00  1.00            
ATOM   1772   CG ASN A 240       0.579  10.205  -9.171  1.00  1.00            
ATOM   1773  OD1 ASN A 240       0.993  10.088 -10.325  1.00  1.00            
ATOM   1774  ND2 ASN A 240       1.034   9.431  -8.150  1.00  1.00            
ATOM   1775    C ASN A 240      -1.132  13.574  -9.205  1.00  1.00            
ATOM   1776    O ASN A 240      -0.852  14.714  -8.838  1.00  1.00            
ATOM   1777    N SER A 241      -2.403  13.178  -9.412  3.00  1.00            
ATOM   1778   CA SER A 241      -3.488  14.088  -9.191  3.00  1.00            
ATOM   1779   CB SER A 241      -4.871  13.473  -9.467  3.00  1.00            
ATOM   1780   OG SER A 241      -5.129  12.428  -8.540  3.00  1.00            
ATOM   1781    C SER A 241      -3.458  14.496  -7.748  3.00  1.00            
ATOM   1782    O SER A 241      -2.896  13.805  -6.901  3.00  1.00            
ATOM   1783    N ASP A 242      -4.058  15.667  -7.451  3.00  1.00            
ATOM   1784   CA ASP A 242      -4.162  16.217  -6.127  3.00  1.00            
ATOM   1785   CB ASP A 242      -4.907  15.303  -5.139  3.00  1.00            
ATOM   1786   CG ASP A 242      -6.387  15.361  -5.480  3.00  1.00            
ATOM   1787  OD1 ASP A 242      -6.868  16.472  -5.831  3.00  1.00            
ATOM   1788  OD2 ASP A 242      -7.055  14.297  -5.402  3.00  1.00            
ATOM   1789    C ASP A 242      -2.813  16.520  -5.552  3.00  1.00            
ATOM   1790    O ASP A 242      -2.664  16.606  -4.334  3.00  1.00            
ATOM   1791    N GLY A 243      -1.790  16.700  -6.408  1.00  1.00            
ATOM   1792   CA GLY A 243      -0.506  17.120  -5.920  1.00  1.00            
ATOM   1793    C GLY A 243       0.065  16.069  -5.018  1.00  1.00            
ATOM   1794    O GLY A 243       0.910  16.367  -4.177  1.00  1.00            
ATOM   1795    N GLU A 244      -0.369  14.806  -5.172  1.00  1.00            
ATOM   1796   CA GLU A 244       0.109  13.775  -4.295  1.00  1.00            
ATOM   1797   CB GLU A 244      -0.673  12.456  -4.447  1.00  1.00            
ATOM   1798   CG GLU A 244      -2.186  12.576  -4.240  1.00  1.00            
ATOM   1799   CD GLU A 244      -2.498  12.636  -2.754  1.00  1.00            
ATOM   1800  OE1 GLU A 244      -2.081  13.623  -2.092  1.00  1.00            
ATOM   1801  OE2 GLU A 244      -3.169  11.688  -2.261  1.00  1.00            
ATOM   1802    C GLU A 244       1.516  13.456  -4.684  1.00  1.00            
ATOM   1803    O GLU A 244       1.854  13.438  -5.867  1.00  1.00            
ATOM   1804    N MET A 245       2.383  13.203  -3.682  1.00  1.00            
ATOM   1805   CA MET A 245       3.721  12.774  -3.972  1.00  1.00            
ATOM   1806   CB MET A 245       4.782  13.352  -3.020  1.00  1.00            
ATOM   1807   CG MET A 245       5.046  14.842  -3.251  1.00  1.00            
ATOM   1808   SD MET A 245       3.660  15.926  -2.801  1.00  1.00            
ATOM   1809   CE MET A 245       4.395  17.412  -3.542  1.00  1.00            
ATOM   1810    C MET A 245       3.682  11.292  -3.808  1.00  1.00            
ATOM   1811    O MET A 245       3.434  10.785  -2.715  1.00  1.00            
ATOM   1812    N VAL A 246       3.910  10.550  -4.906  4.00  1.00            
ATOM   1813   CA VAL A 246       3.776   9.132  -4.795  4.00  1.00            
ATOM   1814   CB VAL A 246       2.516   8.626  -5.447  4.00  1.00            
ATOM   1815  CG1 VAL A 246       2.452   7.092  -5.344  4.00  1.00            
ATOM   1816  CG2 VAL A 246       1.321   9.342  -4.794  4.00  1.00            
ATOM   1817    C VAL A 246       4.936   8.479  -5.463  4.00  1.00            
ATOM   1818    O VAL A 246       5.573   9.049  -6.348  4.00  1.00            
ATOM   1819    N ILE A 247       5.246   7.250  -5.017  4.00  1.00            
ATOM   1820   CA ILE A 247       6.349   6.533  -5.563  4.00  1.00            
ATOM   1821   CB ILE A 247       7.581   6.667  -4.701  4.00  1.00            
ATOM   1822  CG1 ILE A 247       8.804   5.957  -5.312  4.00  1.00            
ATOM   1823  CG2 ILE A 247       7.216   6.192  -3.287  4.00  1.00            
ATOM   1824  CD1 ILE A 247       9.322   6.596  -6.599  4.00  1.00            
ATOM   1825    C ILE A 247       5.982   5.084  -5.669  4.00  1.00            
ATOM   1826    O ILE A 247       4.979   4.642  -5.112  4.00  1.00            
ATOM   1827    N SER A 248       6.796   4.315  -6.422  1.00  1.00            
ATOM   1828   CA SER A 248       6.547   2.920  -6.648  1.00  1.00            
ATOM   1829   CB SER A 248       7.399   2.324  -7.779  1.00  1.00            
ATOM   1830   OG SER A 248       8.773   2.386  -7.432  1.00  1.00            
ATOM   1831    C SER A 248       6.811   2.146  -5.397  1.00  1.00            
ATOM   1832    O SER A 248       7.528   2.597  -4.506  1.00  1.00            
ATOM   1833    N CYS A 249       6.166   0.963  -5.299  3.00  1.00            
ATOM   1834   CA CYS A 249       6.330   0.035  -4.216  3.00  1.00            
ATOM   1835   CB CYS A 249       5.324  -1.132  -4.270  3.00  1.00            
ATOM   1836   SG CYS A 249       5.377  -2.036  -5.844  3.00  1.00            
ATOM   1837    C CYS A 249       7.707  -0.507  -4.297  3.00  1.00            
ATOM   1838    O CYS A 249       8.353  -0.772  -3.285  3.00  1.00            
ATOM   1839    N SER A 250       8.206  -0.663  -5.539  2.00  1.00            
ATOM   1840   CA SER A 250       9.587  -0.992  -5.738  2.00  1.00            
ATOM   1841   CB SER A 250       9.926  -1.392  -7.183  2.00  1.00            
ATOM   1842   OG SER A 250       9.265  -2.604  -7.518  2.00  1.00            
ATOM   1843    C SER A 250      10.254   0.314  -5.436  2.00  1.00            
ATOM   1844    O SER A 250       9.631   1.259  -4.955  2.00  1.00            
ATOM   1845    N SER A 251      11.551   0.418  -5.707  2.00  1.00            
ATOM   1846   CA SER A 251      12.294   1.582  -5.347  2.00  1.00            
ATOM   1847   CB SER A 251      11.635   2.945  -5.652  2.00  1.00            
ATOM   1848   OG SER A 251      11.480   3.103  -7.055  2.00  1.00            
ATOM   1849    C SER A 251      12.608   1.483  -3.890  2.00  1.00            
ATOM   1850    O SER A 251      13.631   1.984  -3.430  2.00  1.00            
ATOM   1851    N ILE A 252      11.767   0.794  -3.102  2.00  1.00            
ATOM   1852   CA ILE A 252      12.208   0.565  -1.761  2.00  1.00            
ATOM   1853   CB ILE A 252      11.117   0.020  -0.870  2.00  1.00            
ATOM   1854  CG1 ILE A 252      11.650  -0.201   0.555  2.00  1.00            
ATOM   1855  CG2 ILE A 252      10.483  -1.223  -1.520  2.00  1.00            
ATOM   1856  CD1 ILE A 252      10.548  -0.456   1.582  2.00  1.00            
ATOM   1857    C ILE A 252      13.300  -0.435  -1.897  2.00  1.00            
ATOM   1858    O ILE A 252      14.381  -0.282  -1.331  2.00  1.00            
ATOM   1859    N ASP A 253      13.027  -1.484  -2.699  2.00  1.00            
ATOM   1860   CA ASP A 253      13.976  -2.523  -2.923  2.00  1.00            
ATOM   1861   CB ASP A 253      13.408  -3.747  -3.665  2.00  1.00            
ATOM   1862   CG ASP A 253      12.972  -3.345  -5.063  2.00  1.00            
ATOM   1863  OD1 ASP A 253      12.336  -2.267  -5.207  2.00  1.00            
ATOM   1864  OD2 ASP A 253      13.281  -4.116  -6.010  2.00  1.00            
ATOM   1865    C ASP A 253      15.112  -1.964  -3.708  2.00  1.00            
ATOM   1866    O ASP A 253      16.272  -2.242  -3.411  2.00  1.00            
ATOM   1867    N SER A 254      14.814  -1.134  -4.727  2.00  1.00            
ATOM   1868   CA SER A 254      15.906  -0.626  -5.498  2.00  1.00            
ATOM   1869   CB SER A 254      15.786  -0.908  -7.006  2.00  1.00            
ATOM   1870   OG SER A 254      15.881  -2.302  -7.256  2.00  1.00            
ATOM   1871    C SER A 254      15.965   0.861  -5.341  2.00  1.00            
ATOM   1872    O SER A 254      15.178   1.583  -5.949  2.00  1.00            
ATOM   1873    N LEU A 255      16.905   1.346  -4.503  1.00  1.00            
ATOM   1874   CA LEU A 255      17.155   2.749  -4.337  1.00  1.00            
ATOM   1875   CB LEU A 255      16.015   3.590  -3.719  1.00  1.00            
ATOM   1876   CG LEU A 255      14.925   4.015  -4.719  1.00  1.00            
ATOM   1877  CD1 LEU A 255      13.823   4.848  -4.037  1.00  1.00            
ATOM   1878  CD2 LEU A 255      15.535   4.722  -5.937  1.00  1.00            
ATOM   1879    C LEU A 255      18.351   2.951  -3.497  1.00  1.00            
ATOM   1880    O LEU A 255      18.635   2.231  -2.541  1.00  1.00            
ATOM   1881    N PRO A 256      19.071   3.942  -3.908  1.00  1.00            
ATOM   1882   CA PRO A 256      20.250   4.280  -3.181  1.00  1.00            
ATOM   1883   CD PRO A 256      19.249   4.134  -5.337  1.00  1.00            
ATOM   1884   CB PRO A 256      21.144   5.054  -4.144  1.00  1.00            
ATOM   1885   CG PRO A 256      20.720   4.529  -5.526  1.00  1.00            
ATOM   1886    C PRO A 256      19.908   5.023  -1.951  1.00  1.00            
ATOM   1887    O PRO A 256      18.858   5.659  -1.899  1.00  1.00            
ATOM   1888    N ASP A 257      20.792   4.952  -0.953  1.00  1.00            
ATOM   1889   CA ASP A 257      20.594   5.610   0.295  1.00  1.00            
ATOM   1890   CB ASP A 257      21.442   4.922   1.384  1.00  1.00            
ATOM   1891   CG ASP A 257      21.149   5.525   2.739  1.00  1.00            
ATOM   1892  OD1 ASP A 257      21.508   6.716   2.929  1.00  1.00            
ATOM   1893  OD2 ASP A 257      20.562   4.809   3.593  1.00  1.00            
ATOM   1894    C ASP A 257      21.009   7.033   0.131  1.00  1.00            
ATOM   1895    O ASP A 257      21.867   7.345  -0.693  1.00  1.00            
ATOM   1896    N ILE A 258      20.391   7.944   0.909  4.00  1.00            
ATOM   1897   CA ILE A 258      20.757   9.325   0.806  4.00  1.00            
ATOM   1898   CB ILE A 258      19.583  10.250   0.670  4.00  1.00            
ATOM   1899  CG1 ILE A 258      18.672  10.167   1.903  4.00  1.00            
ATOM   1900  CG2 ILE A 258      18.870   9.903  -0.647  4.00  1.00            
ATOM   1901  CD1 ILE A 258      17.595  11.252   1.929  4.00  1.00            
ATOM   1902    C ILE A 258      21.525   9.674   2.011  4.00  1.00            
ATOM   1903    O ILE A 258      21.075   9.518   3.146  4.00  1.00            
ATOM   1904    N VAL A 259      22.750  10.145   1.768  4.00  1.00            
ATOM   1905   CA VAL A 259      23.572  10.479   2.869  4.00  1.00            
ATOM   1906   CB VAL A 259      25.024  10.199   2.645  4.00  1.00            
ATOM   1907  CG1 VAL A 259      25.806  10.891   3.770  4.00  1.00            
ATOM   1908  CG2 VAL A 259      25.233   8.678   2.563  4.00  1.00            
ATOM   1909    C VAL A 259      23.476  11.952   3.112  4.00  1.00            
ATOM   1910    O VAL A 259      23.484  12.758   2.183  4.00  1.00            
ATOM   1911    N PHE A 260      23.352  12.320   4.400  4.00  1.00            
ATOM   1912   CA PHE A 260      23.397  13.683   4.844  4.00  1.00            
ATOM   1913   CB PHE A 260      22.297  14.049   5.856  4.00  1.00            
ATOM   1914   CG PHE A 260      20.966  14.075   5.194  4.00  1.00            
ATOM   1915  CD1 PHE A 260      20.349  12.913   4.806  4.00  1.00            
ATOM   1916  CD2 PHE A 260      20.320  15.272   4.988  4.00  1.00            
ATOM   1917  CE1 PHE A 260      19.114  12.939   4.205  4.00  1.00            
ATOM   1918  CE2 PHE A 260      19.084  15.309   4.387  4.00  1.00            
ATOM   1919   CZ PHE A 260      18.481  14.139   3.993  4.00  1.00            
ATOM   1920    C PHE A 260      24.655  13.708   5.639  4.00  1.00            
ATOM   1921    O PHE A 260      24.876  12.821   6.461  4.00  1.00            
ATOM   1922    N THR A 261      25.534  14.698   5.425  4.00  1.00            
ATOM   1923   CA THR A 261      26.710  14.628   6.231  4.00  1.00            
ATOM   1924   CB THR A 261      27.994  14.717   5.455  4.00  1.00            
ATOM   1925  OG1 THR A 261      29.101  14.637   6.340  4.00  1.00            
ATOM   1926  CG2 THR A 261      28.022  16.012   4.633  4.00  1.00            
ATOM   1927    C THR A 261      26.649  15.714   7.280  4.00  1.00            
ATOM   1928    O THR A 261      26.760  16.897   6.965  4.00  1.00            
ATOM   1929    N ILE A 262      26.454  15.327   8.570  4.00  1.00            
ATOM   1930   CA ILE A 262      26.250  16.283   9.640  4.00  1.00            
ATOM   1931   CB ILE A 262      25.844  15.646  10.934  4.00  1.00            
ATOM   1932  CG1 ILE A 262      24.480  14.947  10.802  4.00  1.00            
ATOM   1933  CG2 ILE A 262      25.866  16.755  12.001  4.00  1.00            
ATOM   1934  CD1 ILE A 262      24.494  13.711   9.902  4.00  1.00            
ATOM   1935    C ILE A 262      27.449  17.122   9.951  4.00  1.00            
ATOM   1936    O ILE A 262      27.404  18.347   9.843  4.00  1.00            
ATOM   1937    N ASP A 263      28.566  16.483  10.329  3.00  1.00            
ATOM   1938   CA ASP A 263      29.764  17.204  10.648  3.00  1.00            
ATOM   1939   CB ASP A 263      29.992  17.375  12.159  3.00  1.00            
ATOM   1940   CG ASP A 263      29.027  18.444  12.654  3.00  1.00            
ATOM   1941  OD1 ASP A 263      28.957  19.515  11.995  3.00  1.00            
ATOM   1942  OD2 ASP A 263      28.343  18.205  13.686  3.00  1.00            
ATOM   1943    C ASP A 263      30.841  16.301  10.135  3.00  1.00            
ATOM   1944    O ASP A 263      31.913  16.192  10.728  3.00  1.00            
ATOM   1945    N GLY A 264      30.570  15.633   8.993  3.00  1.00            
ATOM   1946   CA GLY A 264      31.516  14.730   8.403  3.00  1.00            
ATOM   1947    C GLY A 264      31.148  13.309   8.733  3.00  1.00            
ATOM   1948    O GLY A 264      31.704  12.376   8.156  3.00  1.00            
ATOM   1949    N VAL A 265      30.199  13.100   9.670  4.00  1.00            
ATOM   1950   CA VAL A 265      29.849  11.769  10.095  4.00  1.00            
ATOM   1951   CB VAL A 265      28.933  11.752  11.288  4.00  1.00            
ATOM   1952  CG1 VAL A 265      27.609  12.451  10.931  4.00  1.00            
ATOM   1953  CG2 VAL A 265      28.764  10.288  11.732  4.00  1.00            
ATOM   1954    C VAL A 265      29.211  10.969   9.016  4.00  1.00            
ATOM   1955    O VAL A 265      29.602   9.825   8.790  4.00  1.00            
ATOM   1956    N GLN A 266      28.224  11.560   8.322  4.00  1.00            
ATOM   1957   CA GLN A 266      27.486  10.872   7.304  4.00  1.00            
ATOM   1958   CB GLN A 266      28.355   9.999   6.371  4.00  1.00            
ATOM   1959   CG GLN A 266      27.556   9.162   5.374  4.00  1.00            
ATOM   1960   CD GLN A 266      28.542   8.439   4.471  4.00  1.00            
ATOM   1961  OE1 GLN A 266      29.438   7.744   4.946  4.00  1.00            
ATOM   1962  NE2 GLN A 266      28.384   8.613   3.131  4.00  1.00            
ATOM   1963    C GLN A 266      26.433  10.024   7.942  4.00  1.00            
ATOM   1964    O GLN A 266      26.737   9.052   8.631  4.00  1.00            
ATOM   1965    N TYR A 267      25.149  10.394   7.733  4.00  1.00            
ATOM   1966   CA TYR A 267      24.094   9.572   8.248  4.00  1.00            
ATOM   1967   CB TYR A 267      23.105  10.271   9.196  4.00  1.00            
ATOM   1968   CG TYR A 267      22.139   9.206   9.588  4.00  1.00            
ATOM   1969  CD1 TYR A 267      22.532   8.204  10.446  4.00  1.00            
ATOM   1970  CD2 TYR A 267      20.851   9.204   9.110  4.00  1.00            
ATOM   1971  CE1 TYR A 267      21.660   7.209  10.816  4.00  1.00            
ATOM   1972  CE2 TYR A 267      19.972   8.211   9.477  4.00  1.00            
ATOM   1973   CZ TYR A 267      20.376   7.211  10.329  4.00  1.00            
ATOM   1974   OH TYR A 267      19.480   6.187  10.707  4.00  1.00            
ATOM   1975    C TYR A 267      23.338   9.077   7.063  4.00  1.00            
ATOM   1976    O TYR A 267      22.691   9.842   6.351  4.00  1.00            
ATOM   1977    N PRO A 268      23.443   7.803   6.813  4.00  1.00            
ATOM   1978   CA PRO A 268      22.765   7.209   5.701  4.00  1.00            
ATOM   1979   CD PRO A 268      24.500   6.965   7.344  4.00  1.00            
ATOM   1980   CB PRO A 268      23.402   5.832   5.505  4.00  1.00            
ATOM   1981   CG PRO A 268      24.142   5.559   6.831  4.00  1.00            
ATOM   1982    C PRO A 268      21.317   7.171   6.022  4.00  1.00            
ATOM   1983    O PRO A 268      20.955   6.674   7.089  4.00  1.00            
ATOM   1984    N LEU A 269      20.469   7.680   5.118  4.00  1.00            
ATOM   1985   CA LEU A 269      19.070   7.554   5.344  4.00  1.00            
ATOM   1986   CB LEU A 269      18.271   8.856   5.158  4.00  1.00            
ATOM   1987   CG LEU A 269      18.536   9.900   6.263  4.00  1.00            
ATOM   1988  CD1 LEU A 269      19.995  10.374   6.255  4.00  1.00            
ATOM   1989  CD2 LEU A 269      17.524  11.057   6.202  4.00  1.00            
ATOM   1990    C LEU A 269      18.589   6.552   4.364  4.00  1.00            
ATOM   1991    O LEU A 269      18.721   6.727   3.154  4.00  1.00            
ATOM   1992    N SER A 270      18.028   5.449   4.879  1.00  1.00            
ATOM   1993   CA SER A 270      17.617   4.419   3.995  1.00  1.00            
ATOM   1994   CB SER A 270      17.347   3.080   4.715  1.00  1.00            
ATOM   1995   OG SER A 270      18.539   2.624   5.339  1.00  1.00            
ATOM   1996    C SER A 270      16.353   4.829   3.349  1.00  1.00            
ATOM   1997    O SER A 270      15.616   5.690   3.819  1.00  1.00            
ATOM   1998    N PRO A 271      16.137   4.216   2.228  2.00  1.00            
ATOM   1999   CA PRO A 271      14.949   4.477   1.479  2.00  1.00            
ATOM   2000   CD PRO A 271      17.244   3.802   1.382  2.00  1.00            
ATOM   2001   CB PRO A 271      15.150   3.764   0.146  2.00  1.00            
ATOM   2002   CG PRO A 271      16.679   3.795  -0.046  2.00  1.00            
ATOM   2003    C PRO A 271      13.800   3.977   2.278  2.00  1.00            
ATOM   2004    O PRO A 271      12.678   4.432   2.069  2.00  1.00            
ATOM   2005    N SER A 272      14.068   3.035   3.192  2.00  1.00            
ATOM   2006   CA SER A 272      12.997   2.535   3.979  2.00  1.00            
ATOM   2007   CB SER A 272      13.446   1.479   5.007  2.00  1.00            
ATOM   2008   OG SER A 272      14.314   2.059   5.974  2.00  1.00            
ATOM   2009    C SER A 272      12.456   3.702   4.711  2.00  1.00            
ATOM   2010    O SER A 272      11.251   3.949   4.715  2.00  1.00            
ATOM   2011    N ALA A 273      13.359   4.472   5.335  2.00  1.00            
ATOM   2012   CA ALA A 273      12.915   5.606   6.072  2.00  1.00            
ATOM   2013   CB ALA A 273      14.067   6.331   6.786  2.00  1.00            
ATOM   2014    C ALA A 273      12.293   6.588   5.132  2.00  1.00            
ATOM   2015    O ALA A 273      11.208   7.101   5.403  2.00  1.00            
ATOM   2016    N TYR A 274      12.944   6.875   3.986  2.00  1.00            
ATOM   2017   CA TYR A 274      12.358   7.923   3.213  2.00  1.00            
ATOM   2018   CB TYR A 274      13.277   8.725   2.256  2.00  1.00            
ATOM   2019   CG TYR A 274      13.985   7.966   1.188  2.00  1.00            
ATOM   2020  CD1 TYR A 274      13.308   7.376   0.148  2.00  1.00            
ATOM   2021  CD2 TYR A 274      15.361   7.910   1.206  2.00  1.00            
ATOM   2022  CE1 TYR A 274      14.011   6.715  -0.833  2.00  1.00            
ATOM   2023  CE2 TYR A 274      16.066   7.252   0.228  2.00  1.00            
ATOM   2024   CZ TYR A 274      15.385   6.650  -0.797  2.00  1.00            
ATOM   2025   OH TYR A 274      16.091   5.971  -1.812  2.00  1.00            
ATOM   2026    C TYR A 274      11.062   7.571   2.574  2.00  1.00            
ATOM   2027    O TYR A 274      10.116   8.356   2.644  2.00  1.00            
ATOM   2028    N ILE A 275      10.934   6.388   1.957  4.00  1.00            
ATOM   2029   CA ILE A 275       9.641   6.179   1.381  4.00  1.00            
ATOM   2030   CB ILE A 275       9.502   4.990   0.463  4.00  1.00            
ATOM   2031  CG1 ILE A 275      10.391   5.084  -0.787  4.00  1.00            
ATOM   2032  CG2 ILE A 275       8.006   4.867   0.127  4.00  1.00            
ATOM   2033  CD1 ILE A 275      11.855   4.734  -0.538  4.00  1.00            
ATOM   2034    C ILE A 275       8.716   5.886   2.505  4.00  1.00            
ATOM   2035    O ILE A 275       8.996   5.041   3.354  4.00  1.00            
ATOM   2036    N LEU A 276       7.581   6.603   2.549  4.00  1.00            
ATOM   2037   CA LEU A 276       6.629   6.292   3.563  4.00  1.00            
ATOM   2038   CB LEU A 276       5.939   7.532   4.152  4.00  1.00            
ATOM   2039   CG LEU A 276       6.947   8.476   4.843  4.00  1.00            
ATOM   2040  CD1 LEU A 276       6.240   9.654   5.535  4.00  1.00            
ATOM   2041  CD2 LEU A 276       7.901   7.703   5.772  4.00  1.00            
ATOM   2042    C LEU A 276       5.629   5.403   2.889  4.00  1.00            
ATOM   2043    O LEU A 276       5.152   5.722   1.802  4.00  1.00            
ATOM   2044    N GLN A 277       5.288   4.245   3.496  4.00  1.00            
ATOM   2045   CA GLN A 277       4.471   3.328   2.751  4.00  1.00            
ATOM   2046   CB GLN A 277       5.257   2.050   2.414  4.00  1.00            
ATOM   2047   CG GLN A 277       4.619   1.118   1.388  4.00  1.00            
ATOM   2048   CD GLN A 277       5.708   0.136   0.968  4.00  1.00            
ATOM   2049  OE1 GLN A 277       5.456  -0.821   0.239  4.00  1.00            
ATOM   2050  NE2 GLN A 277       6.962   0.383   1.436  4.00  1.00            
ATOM   2051    C GLN A 277       3.246   2.963   3.525  4.00  1.00            
ATOM   2052    O GLN A 277       3.325   2.526   4.672  4.00  1.00            
ATOM   2053    N ASP A 278       2.075   3.165   2.886  4.00  1.00            
ATOM   2054   CA ASP A 278       0.788   2.819   3.417  4.00  1.00            
ATOM   2055   CB ASP A 278      -0.314   3.830   3.055  4.00  1.00            
ATOM   2056   CG ASP A 278       0.071   5.179   3.641  4.00  1.00            
ATOM   2057  OD1 ASP A 278       1.190   5.658   3.315  4.00  1.00            
ATOM   2058  OD2 ASP A 278      -0.750   5.757   4.400  4.00  1.00            
ATOM   2059    C ASP A 278       0.415   1.544   2.736  4.00  1.00            
ATOM   2060    O ASP A 278       1.278   0.808   2.262  4.00  1.00            
ATOM   2061    N ASP A 279      -0.899   1.242   2.686  3.00  1.00            
ATOM   2062   CA ASP A 279      -1.335   0.067   1.991  3.00  1.00            
ATOM   2063   CB ASP A 279      -2.755  -0.398   2.366  3.00  1.00            
ATOM   2064   CG ASP A 279      -2.733  -0.944   3.784  3.00  1.00            
ATOM   2065  OD1 ASP A 279      -1.622  -1.017   4.375  3.00  1.00            
ATOM   2066  OD2 ASP A 279      -3.828  -1.300   4.295  3.00  1.00            
ATOM   2067    C ASP A 279      -1.372   0.428   0.538  3.00  1.00            
ATOM   2068    O ASP A 279      -2.136   1.296   0.121  3.00  1.00            
ATOM   2069    N ASP A 280      -0.518  -0.233  -0.265  3.00  1.00            
ATOM   2070   CA ASP A 280      -0.459  -0.043  -1.687  3.00  1.00            
ATOM   2071   CB ASP A 280      -1.751  -0.440  -2.427  3.00  1.00            
ATOM   2072   CG ASP A 280      -1.791  -1.953  -2.570  3.00  1.00            
ATOM   2073  OD1 ASP A 280      -0.707  -2.586  -2.469  3.00  1.00            
ATOM   2074  OD2 ASP A 280      -2.907  -2.495  -2.793  3.00  1.00            
ATOM   2075    C ASP A 280      -0.166   1.366  -2.053  3.00  1.00            
ATOM   2076    O ASP A 280      -0.572   1.825  -3.120  3.00  1.00            
ATOM   2077    N SER A 281       0.557   2.105  -1.204  4.00  1.00            
ATOM   2078   CA SER A 281       0.879   3.422  -1.647  4.00  1.00            
ATOM   2079   CB SER A 281      -0.094   4.498  -1.140  4.00  1.00            
ATOM   2080   OG SER A 281      -1.387   4.275  -1.680  4.00  1.00            
ATOM   2081    C SER A 281       2.211   3.742  -1.082  4.00  1.00            
ATOM   2082    O SER A 281       2.493   3.462   0.082  4.00  1.00            
ATOM   2083    N CYS A 282       3.082   4.329  -1.914  4.00  1.00            
ATOM   2084   CA CYS A 282       4.351   4.711  -1.401  4.00  1.00            
ATOM   2085   CB CYS A 282       5.542   4.064  -2.130  4.00  1.00            
ATOM   2086   SG CYS A 282       5.616   2.266  -1.873  4.00  1.00            
ATOM   2087    C CYS A 282       4.419   6.183  -1.585  4.00  1.00            
ATOM   2088    O CYS A 282       4.095   6.705  -2.650  4.00  1.00            
ATOM   2089    N THR A 283       4.819   6.896  -0.521  4.00  1.00            
ATOM   2090   CA THR A 283       4.879   8.317  -0.614  4.00  1.00            
ATOM   2091   CB THR A 283       4.039   9.028   0.405  4.00  1.00            
ATOM   2092  OG1 THR A 283       4.036  10.424   0.147  4.00  1.00            
ATOM   2093  CG2 THR A 283       4.611   8.745   1.805  4.00  1.00            
ATOM   2094    C THR A 283       6.296   8.700  -0.352  4.00  1.00            
ATOM   2095    O THR A 283       7.076   7.901   0.164  4.00  1.00            
ATOM   2096    N SER A 284       6.681   9.933  -0.734  4.00  1.00            
ATOM   2097   CA SER A 284       8.026  10.351  -0.478  4.00  1.00            
ATOM   2098   CB SER A 284       8.656  11.164  -1.621  4.00  1.00            
ATOM   2099   OG SER A 284       9.979  11.542  -1.270  4.00  1.00            
ATOM   2100    C SER A 284       7.984  11.230   0.742  4.00  1.00            
ATOM   2101    O SER A 284       7.111  12.088   0.868  4.00  1.00            
ATOM   2102    N GLY A 285       8.934  11.023   1.679  1.00  1.00            
ATOM   2103   CA GLY A 285       8.986  11.751   2.921  1.00  1.00            
ATOM   2104    C GLY A 285       9.221  13.201   2.636  1.00  1.00            
ATOM   2105    O GLY A 285       8.642  14.070   3.285  1.00  1.00            
ATOM   2106    N PHE A 286      10.073  13.502   1.641  4.00  1.00            
ATOM   2107   CA PHE A 286      10.458  14.858   1.374  4.00  1.00            
ATOM   2108   CB PHE A 286      11.428  14.999   0.187  4.00  1.00            
ATOM   2109   CG PHE A 286      12.737  14.384   0.546  4.00  1.00            
ATOM   2110  CD1 PHE A 286      12.880  13.017   0.581  4.00  1.00            
ATOM   2111  CD2 PHE A 286      13.830  15.175   0.822  4.00  1.00            
ATOM   2112  CE1 PHE A 286      14.090  12.448   0.904  4.00  1.00            
ATOM   2113  CE2 PHE A 286      15.042  14.613   1.145  4.00  1.00            
ATOM   2114   CZ PHE A 286      15.173  13.245   1.188  4.00  1.00            
ATOM   2115    C PHE A 286       9.262  15.696   1.038  4.00  1.00            
ATOM   2116    O PHE A 286       8.307  15.224   0.423  4.00  1.00            
ATOM   2117    N GLU A 287       9.296  16.981   1.469  4.00  1.00            
ATOM   2118   CA GLU A 287       8.243  17.919   1.188  4.00  1.00            
ATOM   2119   CB GLU A 287       7.322  18.227   2.383  4.00  1.00            
ATOM   2120   CG GLU A 287       6.138  19.131   2.031  4.00  1.00            
ATOM   2121   CD GLU A 287       5.208  18.356   1.105  4.00  1.00            
ATOM   2122  OE1 GLU A 287       5.645  18.043  -0.033  4.00  1.00            
ATOM   2123  OE2 GLU A 287       4.055  18.065   1.522  4.00  1.00            
ATOM   2124    C GLU A 287       8.859  19.205   0.755  4.00  1.00            
ATOM   2125    O GLU A 287      10.045  19.449   0.974  4.00  1.00            
ATOM   2126    N GLY A 288       8.052  20.065   0.106  4.00  1.00            
ATOM   2127   CA GLY A 288       8.595  21.307  -0.350  4.00  1.00            
ATOM   2128    C GLY A 288       7.988  22.418   0.451  4.00  1.00            
ATOM   2129    O GLY A 288       6.796  22.699   0.340  4.00  1.00            
ATOM   2130    N MET A 289       8.823  23.087   1.274  1.00  1.00            
ATOM   2131   CA MET A 289       8.393  24.213   2.056  1.00  1.00            
ATOM   2132   CB MET A 289       8.145  23.859   3.528  1.00  1.00            
ATOM   2133   CG MET A 289       7.061  22.792   3.680  1.00  1.00            
ATOM   2134   SD MET A 289       6.619  22.394   5.395  1.00  1.00            
ATOM   2135   CE MET A 289       5.536  23.836   5.615  1.00  1.00            
ATOM   2136    C MET A 289       9.525  25.203   1.994  1.00  1.00            
ATOM   2137    O MET A 289      10.685  24.827   2.154  1.00  1.00            
ATOM   2138    N ASP A 290       9.231  26.496   1.735  1.00  1.00            
ATOM   2139   CA ASP A 290      10.289  27.469   1.678  1.00  1.00            
ATOM   2140   CB ASP A 290      10.148  28.521   0.564  1.00  1.00            
ATOM   2141   CG ASP A 290      10.551  27.903  -0.766  1.00  1.00            
ATOM   2142  OD1 ASP A 290      10.772  26.664  -0.807  1.00  1.00            
ATOM   2143  OD2 ASP A 290      10.657  28.672  -1.759  1.00  1.00            
ATOM   2144    C ASP A 290      10.268  28.219   2.950  1.00  1.00            
ATOM   2145    O ASP A 290       9.353  28.996   3.212  1.00  1.00            
ATOM   2146    N VAL A 291      11.283  27.986   3.790  1.00  1.00            
ATOM   2147   CA VAL A 291      11.311  28.733   4.996  1.00  1.00            
ATOM   2148   CB VAL A 291      11.392  27.851   6.205  1.00  1.00            
ATOM   2149  CG1 VAL A 291      12.545  26.856   6.010  1.00  1.00            
ATOM   2150  CG2 VAL A 291      11.535  28.739   7.453  1.00  1.00            
ATOM   2151    C VAL A 291      12.490  29.647   4.946  1.00  1.00            
ATOM   2152    O VAL A 291      13.622  29.260   5.225  1.00  1.00            
ATOM   2153    N PRO A 292      12.233  30.865   4.548  4.00  1.00            
ATOM   2154   CA PRO A 292      13.310  31.816   4.483  4.00  1.00            
ATOM   2155   CD PRO A 292      11.270  31.075   3.480  4.00  1.00            
ATOM   2156   CB PRO A 292      12.832  32.935   3.564  4.00  1.00            
ATOM   2157   CG PRO A 292      11.849  32.218   2.625  4.00  1.00            
ATOM   2158    C PRO A 292      13.587  32.241   5.876  4.00  1.00            
ATOM   2159    O PRO A 292      12.652  32.355   6.668  4.00  1.00            
ATOM   2160    N THR A 293      14.868  32.455   6.206  1.00  1.00            
ATOM   2161   CA THR A 293      15.176  32.934   7.511  1.00  1.00            
ATOM   2162   CB THR A 293      15.579  31.878   8.498  1.00  1.00            
ATOM   2163  OG1 THR A 293      15.598  32.429   9.807  1.00  1.00            
ATOM   2164  CG2 THR A 293      16.972  31.346   8.124  1.00  1.00            
ATOM   2165    C THR A 293      16.329  33.845   7.314  1.00  1.00            
ATOM   2166    O THR A 293      16.765  34.077   6.189  1.00  1.00            
ATOM   2167    N SER A 294      16.848  34.408   8.411  1.00  1.00            
ATOM   2168   CA SER A 294      17.925  35.325   8.251  1.00  1.00            
ATOM   2169   CB SER A 294      18.393  35.933   9.583  1.00  1.00            
ATOM   2170   OG SER A 294      18.955  34.921  10.408  1.00  1.00            
ATOM   2171    C SER A 294      19.097  34.624   7.646  1.00  1.00            
ATOM   2172    O SER A 294      19.669  35.087   6.659  1.00  1.00            
ATOM   2173    N SER A 295      19.479  33.468   8.215  1.00  1.00            
ATOM   2174   CA SER A 295      20.647  32.789   7.741  1.00  1.00            
ATOM   2175   CB SER A 295      20.959  31.513   8.541  1.00  1.00            
ATOM   2176   OG SER A 295      19.923  30.562   8.354  1.00  1.00            
ATOM   2177    C SER A 295      20.444  32.381   6.319  1.00  1.00            
ATOM   2178    O SER A 295      21.277  32.665   5.460  1.00  1.00            
ATOM   2179    N GLY A 296      19.311  31.715   6.023  1.00  1.00            
ATOM   2180   CA GLY A 296      19.107  31.275   4.675  1.00  1.00            
ATOM   2181    C GLY A 296      17.934  30.368   4.650  1.00  1.00            
ATOM   2182    O GLY A 296      17.107  30.364   5.561  1.00  1.00            
ATOM   2183    N GLU A 297      17.828  29.578   3.571  4.00  1.00            
ATOM   2184   CA GLU A 297      16.739  28.665   3.496  4.00  1.00            
ATOM   2185   CB GLU A 297      16.647  27.928   2.149  4.00  1.00            
ATOM   2186   CG GLU A 297      16.299  28.864   0.993  4.00  1.00            
ATOM   2187   CD GLU A 297      14.962  29.494   1.345  4.00  1.00            
ATOM   2188  OE1 GLU A 297      14.142  28.795   1.998  4.00  1.00            
ATOM   2189  OE2 GLU A 297      14.746  30.680   0.981  4.00  1.00            
ATOM   2190    C GLU A 297      16.978  27.654   4.563  4.00  1.00            
ATOM   2191    O GLU A 297      18.115  27.256   4.816  4.00  1.00            
ATOM   2192    N LEU A 298      15.896  27.229   5.238  1.00  1.00            
ATOM   2193   CA LEU A 298      16.028  26.279   6.300  1.00  1.00            
ATOM   2194   CB LEU A 298      15.076  26.532   7.480  1.00  1.00            
ATOM   2195   CG LEU A 298      15.245  27.899   8.164  1.00  1.00            
ATOM   2196  CD1 LEU A 298      14.251  28.049   9.327  1.00  1.00            
ATOM   2197  CD2 LEU A 298      16.702  28.144   8.584  1.00  1.00            
ATOM   2198    C LEU A 298      15.648  24.954   5.745  1.00  1.00            
ATOM   2199    O LEU A 298      14.980  24.847   4.717  1.00  1.00            
ATOM   2200    N TRP A 299      16.116  23.905   6.427  4.00  1.00            
ATOM   2201   CA TRP A 299      15.832  22.551   6.077  4.00  1.00            
ATOM   2202   CB TRP A 299      17.129  21.786   5.774  4.00  1.00            
ATOM   2203   CG TRP A 299      16.992  20.337   5.382  4.00  1.00            
ATOM   2204  CD2 TRP A 299      17.124  19.869   4.034  4.00  1.00            
ATOM   2205  CD1 TRP A 299      16.825  19.231   6.163  4.00  1.00            
ATOM   2206  NE1 TRP A 299      16.843  18.100   5.383  4.00  1.00            
ATOM   2207  CE2 TRP A 299      17.031  18.478   4.069  4.00  1.00            
ATOM   2208  CE3 TRP A 299      17.326  20.542   2.862  4.00  1.00            
ATOM   2209  CZ2 TRP A 299      17.139  17.736   2.928  4.00  1.00            
ATOM   2210  CZ3 TRP A 299      17.421  19.792   1.711  4.00  1.00            
ATOM   2211  CH2 TRP A 299      17.329  18.416   1.746  4.00  1.00            
ATOM   2212    C TRP A 299      15.282  21.987   7.337  4.00  1.00            
ATOM   2213    O TRP A 299      15.599  22.467   8.424  4.00  1.00            
ATOM   2214    N ILE A 300      14.421  20.965   7.240  4.00  1.00            
ATOM   2215   CA ILE A 300      13.898  20.450   8.464  4.00  1.00            
ATOM   2216   CB ILE A 300      12.404  20.385   8.505  4.00  1.00            
ATOM   2217  CG1 ILE A 300      11.776  21.774   8.316  4.00  1.00            
ATOM   2218  CG2 ILE A 300      12.023  19.696   9.823  4.00  1.00            
ATOM   2219  CD1 ILE A 300      10.273  21.715   8.054  4.00  1.00            
ATOM   2220    C ILE A 300      14.344  19.018   8.567  4.00  1.00            
ATOM   2221    O ILE A 300      14.206  18.258   7.611  4.00  1.00            
ATOM   2222    N LEU A 301      14.917  18.613   9.724  4.00  1.00            
ATOM   2223   CA LEU A 301      15.335  17.247   9.883  4.00  1.00            
ATOM   2224   CB LEU A 301      16.135  16.960  11.165  4.00  1.00            
ATOM   2225   CG LEU A 301      17.584  17.479  11.096  4.00  1.00            
ATOM   2226  CD1 LEU A 301      18.383  17.081  12.345  4.00  1.00            
ATOM   2227  CD2 LEU A 301      18.275  17.022   9.801  4.00  1.00            
ATOM   2228    C LEU A 301      14.121  16.345   9.856  4.00  1.00            
ATOM   2229    O LEU A 301      14.107  15.353   9.131  4.00  1.00            
ATOM   2230    N GLY A 302      13.062  16.655  10.640  1.00  1.00            
ATOM   2231   CA GLY A 302      11.818  15.916  10.572  1.00  1.00            
ATOM   2232    C GLY A 302      11.847  14.665  11.395  1.00  1.00            
ATOM   2233    O GLY A 302      12.898  14.196  11.829  1.00  1.00            
ATOM   2234    N ASP A 303      10.632  14.108  11.614  2.00  1.00            
ATOM   2235   CA ASP A 303      10.358  12.878  12.309  2.00  1.00            
ATOM   2236   CB ASP A 303       8.851  12.634  12.450  2.00  1.00            
ATOM   2237   CG ASP A 303       8.318  13.728  13.354  2.00  1.00            
ATOM   2238  OD1 ASP A 303       9.145  14.330  14.090  2.00  1.00            
ATOM   2239  OD2 ASP A 303       7.082  13.970  13.333  2.00  1.00            
ATOM   2240    C ASP A 303      10.909  11.789  11.464  2.00  1.00            
ATOM   2241    O ASP A 303      11.399  10.781  11.969  2.00  1.00            
ATOM   2242    N VAL A 304      10.835  11.984  10.133  2.00  1.00            
ATOM   2243   CA VAL A 304      11.329  10.984   9.242  2.00  1.00            
ATOM   2244   CB VAL A 304      11.250  11.376   7.801  2.00  1.00            
ATOM   2245  CG1 VAL A 304      11.910  10.268   6.960  2.00  1.00            
ATOM   2246  CG2 VAL A 304       9.775  11.633   7.446  2.00  1.00            
ATOM   2247    C VAL A 304      12.778  10.790   9.600  2.00  1.00            
ATOM   2248    O VAL A 304      13.231   9.659   9.773  2.00  1.00            
ATOM   2249    N PHE A 305      13.541  11.896   9.735  2.00  1.00            
ATOM   2250   CA PHE A 305      14.936  11.818  10.091  2.00  1.00            
ATOM   2251   CB PHE A 305      15.718  13.134   9.906  2.00  1.00            
ATOM   2252   CG PHE A 305      17.118  12.828  10.324  2.00  1.00            
ATOM   2253  CD1 PHE A 305      17.961  12.143   9.480  2.00  1.00            
ATOM   2254  CD2 PHE A 305      17.588  13.221  11.558  2.00  1.00            
ATOM   2255  CE1 PHE A 305      19.252  11.851   9.853  2.00  1.00            
ATOM   2256  CE2 PHE A 305      18.879  12.932  11.938  2.00  1.00            
ATOM   2257   CZ PHE A 305      19.711  12.245  11.088  2.00  1.00            
ATOM   2258    C PHE A 305      15.108  11.399  11.517  2.00  1.00            
ATOM   2259    O PHE A 305      15.988  10.596  11.827  2.00  1.00            
ATOM   2260    N ILE A 306      14.279  11.934  12.434  2.00  1.00            
ATOM   2261   CA ILE A 306      14.455  11.639  13.828  2.00  1.00            
ATOM   2262   CB ILE A 306      13.530  12.411  14.727  2.00  1.00            
ATOM   2263  CG1 ILE A 306      14.025  12.311  16.179  2.00  1.00            
ATOM   2264  CG2 ILE A 306      12.088  11.921  14.509  2.00  1.00            
ATOM   2265  CD1 ILE A 306      13.381  13.333  17.112  2.00  1.00            
ATOM   2266    C ILE A 306      14.248  10.181  14.044  2.00  1.00            
ATOM   2267    O ILE A 306      15.001   9.566  14.791  2.00  1.00            
ATOM   2268    N ARG A 307      13.222   9.570  13.423  3.00  1.00            
ATOM   2269   CA ARG A 307      13.166   8.145  13.567  3.00  1.00            
ATOM   2270   CB ARG A 307      11.973   7.488  12.848  3.00  1.00            
ATOM   2271   CG ARG A 307      11.933   5.968  13.018  3.00  1.00            
ATOM   2272   CD ARG A 307      12.489   5.188  11.824  3.00  1.00            
ATOM   2273   NE ARG A 307      11.469   5.253  10.740  3.00  1.00            
ATOM   2274   CZ ARG A 307      11.719   4.685   9.523  3.00  1.00            
ATOM   2275  NH1 ARG A 307      12.924   4.091   9.284  3.00  1.00            
ATOM   2276  NH2 ARG A 307      10.765   4.709   8.548  3.00  1.00            
ATOM   2277    C ARG A 307      14.430   7.723  12.870  3.00  1.00            
ATOM   2278    O ARG A 307      14.831   8.341  11.885  3.00  1.00            
ATOM   2279    N GLN A 308      15.100   6.664  13.351  3.00  1.00            
ATOM   2280   CA GLN A 308      16.387   6.317  12.814  3.00  1.00            
ATOM   2281   CB GLN A 308      16.362   5.926  11.327  3.00  1.00            
ATOM   2282   CG GLN A 308      15.607   4.616  11.089  3.00  1.00            
ATOM   2283   CD GLN A 308      15.936   4.129   9.688  3.00  1.00            
ATOM   2284  OE1 GLN A 308      16.285   2.965   9.490  3.00  1.00            
ATOM   2285  NE2 GLN A 308      15.826   5.041   8.686  3.00  1.00            
ATOM   2286    C GLN A 308      17.374   7.417  13.035  3.00  1.00            
ATOM   2287    O GLN A 308      18.095   7.827  12.129  3.00  1.00            
ATOM   2288    N TYR A 309      17.403   7.944  14.273  4.00  1.00            
ATOM   2289   CA TYR A 309      18.373   8.924  14.676  4.00  1.00            
ATOM   2290   CB TYR A 309      18.241  10.217  13.855  4.00  1.00            
ATOM   2291   CG TYR A 309      19.063  11.286  14.482  4.00  1.00            
ATOM   2292  CD1 TYR A 309      20.390  11.440  14.158  4.00  1.00            
ATOM   2293  CD2 TYR A 309      18.499  12.145  15.396  4.00  1.00            
ATOM   2294  CE1 TYR A 309      21.136  12.437  14.740  4.00  1.00            
ATOM   2295  CE2 TYR A 309      19.246  13.141  15.978  4.00  1.00            
ATOM   2296   CZ TYR A 309      20.569  13.290  15.650  4.00  1.00            
ATOM   2297   OH TYR A 309      21.338  14.312  16.245  4.00  1.00            
ATOM   2298    C TYR A 309      17.984   9.268  16.086  4.00  1.00            
ATOM   2299    O TYR A 309      16.956   9.888  16.338  4.00  1.00            
ATOM   2300    N TYR A 310      18.822   8.899  17.058  4.00  1.00            
ATOM   2301   CA TYR A 310      18.551   9.125  18.446  4.00  1.00            
ATOM   2302   CB TYR A 310      19.378   8.145  19.303  4.00  1.00            
ATOM   2303   CG TYR A 310      19.235   8.389  20.766  4.00  1.00            
ATOM   2304  CD1 TYR A 310      20.102   9.243  21.412  4.00  1.00            
ATOM   2305  CD2 TYR A 310      18.258   7.760  21.503  4.00  1.00            
ATOM   2306  CE1 TYR A 310      19.996   9.477  22.764  4.00  1.00            
ATOM   2307  CE2 TYR A 310      18.148   7.991  22.856  4.00  1.00            
ATOM   2308   CZ TYR A 310      19.015   8.847  23.491  4.00  1.00            
ATOM   2309   OH TYR A 310      18.897   9.077  24.879  4.00  1.00            
ATOM   2310    C TYR A 310      19.024  10.517  18.738  4.00  1.00            
ATOM   2311    O TYR A 310      20.061  10.939  18.229  4.00  1.00            
ATOM   2312    N THR A 311      18.269  11.283  19.552  4.00  1.00            
ATOM   2313   CA THR A 311      18.649  12.653  19.767  4.00  1.00            
ATOM   2314   CB THR A 311      17.550  13.613  19.417  4.00  1.00            
ATOM   2315  OG1 THR A 311      16.457  13.436  20.306  4.00  1.00            
ATOM   2316  CG2 THR A 311      17.089  13.349  17.973  4.00  1.00            
ATOM   2317    C THR A 311      18.933  12.905  21.210  4.00  1.00            
ATOM   2318    O THR A 311      18.244  12.404  22.097  4.00  1.00            
ATOM   2319    N VAL A 312      19.998  13.685  21.468  4.00  1.00            
ATOM   2320   CA VAL A 312      20.282  14.156  22.790  4.00  1.00            
ATOM   2321   CB VAL A 312      21.485  13.513  23.427  4.00  1.00            
ATOM   2322  CG1 VAL A 312      22.729  13.768  22.559  4.00  1.00            
ATOM   2323  CG2 VAL A 312      21.614  14.047  24.864  4.00  1.00            
ATOM   2324    C VAL A 312      20.540  15.615  22.614  4.00  1.00            
ATOM   2325    O VAL A 312      21.373  16.027  21.808  4.00  1.00            
ATOM   2326    N PHE A 313      19.785  16.443  23.347  4.00  1.00            
ATOM   2327   CA PHE A 313      19.942  17.862  23.287  4.00  1.00            
ATOM   2328   CB PHE A 313      18.575  18.568  23.208  4.00  1.00            
ATOM   2329   CG PHE A 313      18.694  19.973  23.690  4.00  1.00            
ATOM   2330  CD1 PHE A 313      18.992  21.011  22.840  4.00  1.00            
ATOM   2331  CD2 PHE A 313      18.492  20.241  25.026  4.00  1.00            
ATOM   2332  CE1 PHE A 313      19.087  22.295  23.324  4.00  1.00            
ATOM   2333  CE2 PHE A 313      18.587  21.520  25.515  4.00  1.00            
ATOM   2334   CZ PHE A 313      18.888  22.551  24.661  4.00  1.00            
ATOM   2335    C PHE A 313      20.595  18.231  24.566  4.00  1.00            
ATOM   2336    O PHE A 313      20.102  17.893  25.642  4.00  1.00            
ATOM   2337    N ASP A 314      21.741  18.923  24.483  4.00  1.00            
ATOM   2338   CA ASP A 314      22.400  19.249  25.704  4.00  1.00            
ATOM   2339   CB ASP A 314      23.857  18.762  25.784  4.00  1.00            
ATOM   2340   CG ASP A 314      23.839  17.242  25.894  4.00  1.00            
ATOM   2341  OD1 ASP A 314      22.948  16.618  25.261  4.00  1.00            
ATOM   2342  OD2 ASP A 314      24.720  16.687  26.603  4.00  1.00            
ATOM   2343    C ASP A 314      22.412  20.723  25.858  4.00  1.00            
ATOM   2344    O ASP A 314      22.889  21.462  24.999  4.00  1.00            
ATOM   2345    N ARG A 315      21.796  21.190  26.948  3.00  1.00            
ATOM   2346   CA ARG A 315      21.757  22.588  27.210  3.00  1.00            
ATOM   2347   CB ARG A 315      20.703  22.933  28.278  3.00  1.00            
ATOM   2348   CG ARG A 315      20.554  24.426  28.579  3.00  1.00            
ATOM   2349   CD ARG A 315      19.349  24.732  29.473  3.00  1.00            
ATOM   2350   NE ARG A 315      19.345  26.195  29.766  3.00  1.00            
ATOM   2351   CZ ARG A 315      19.981  26.665  30.878  3.00  1.00            
ATOM   2352  NH1 ARG A 315      20.653  25.800  31.691  3.00  1.00            
ATOM   2353  NH2 ARG A 315      19.956  27.997  31.181  3.00  1.00            
ATOM   2354    C ARG A 315      23.078  23.133  27.672  3.00  1.00            
ATOM   2355    O ARG A 315      23.532  24.160  27.169  3.00  1.00            
ATOM   2356    N ALA A 316      23.749  22.453  28.628  3.00  1.00            
ATOM   2357   CA ALA A 316      24.960  23.003  29.179  3.00  1.00            
ATOM   2358   CB ALA A 316      25.606  22.091  30.235  3.00  1.00            
ATOM   2359    C ALA A 316      25.916  23.126  28.053  3.00  1.00            
ATOM   2360    O ALA A 316      26.556  24.161  27.872  3.00  1.00            
ATOM   2361    N ASN A 317      26.017  22.063  27.242  3.00  1.00            
ATOM   2362   CA ASN A 317      26.865  22.163  26.103  3.00  1.00            
ATOM   2363   CB ASN A 317      27.828  20.978  25.938  3.00  1.00            
ATOM   2364   CG ASN A 317      28.859  21.102  27.053  3.00  1.00            
ATOM   2365  OD1 ASN A 317      29.629  20.181  27.312  3.00  1.00            
ATOM   2366  ND2 ASN A 317      28.867  22.277  27.739  3.00  1.00            
ATOM   2367    C ASN A 317      25.954  22.208  24.941  3.00  1.00            
ATOM   2368    O ASN A 317      25.368  21.189  24.582  3.00  1.00            
ATOM   2369    N ASN A 318      25.826  23.395  24.317  3.00  1.00            
ATOM   2370   CA ASN A 318      24.893  23.516  23.240  3.00  1.00            
ATOM   2371   CB ASN A 318      24.899  24.896  22.558  3.00  1.00            
ATOM   2372   CG ASN A 318      24.440  25.973  23.533  3.00  1.00            
ATOM   2373  OD1 ASN A 318      24.230  27.120  23.142  3.00  1.00            
ATOM   2374  ND2 ASN A 318      24.289  25.609  24.834  3.00  1.00            
ATOM   2375    C ASN A 318      25.336  22.549  22.202  3.00  1.00            
ATOM   2376    O ASN A 318      26.324  22.782  21.508  3.00  1.00            
ATOM   2377    N LYS A 319      24.620  21.417  22.087  4.00  1.00            
ATOM   2378   CA LYS A 319      25.031  20.460  21.114  4.00  1.00            
ATOM   2379   CB LYS A 319      26.272  19.638  21.511  4.00  1.00            
ATOM   2380   CG LYS A 319      26.042  18.647  22.655  4.00  1.00            
ATOM   2381   CD LYS A 319      27.153  17.598  22.785  4.00  1.00            
ATOM   2382   CE LYS A 319      26.925  16.572  23.900  4.00  1.00            
ATOM   2383   NZ LYS A 319      27.188  17.179  25.226  4.00  1.00            
ATOM   2384    C LYS A 319      23.914  19.496  20.881  4.00  1.00            
ATOM   2385    O LYS A 319      22.963  19.410  21.656  4.00  1.00            
ATOM   2386    N VAL A 320      24.016  18.762  19.756  4.00  1.00            
ATOM   2387   CA VAL A 320      23.081  17.745  19.376  4.00  1.00            
ATOM   2388   CB VAL A 320      22.665  17.849  17.935  4.00  1.00            
ATOM   2389  CG1 VAL A 320      21.688  16.706  17.622  4.00  1.00            
ATOM   2390  CG2 VAL A 320      22.145  19.264  17.635  4.00  1.00            
ATOM   2391    C VAL A 320      23.895  16.478  19.437  4.00  1.00            
ATOM   2392    O VAL A 320      25.067  16.481  19.065  4.00  1.00            
ATOM   2393    N GLY A 321      23.315  15.363  19.927  4.00  1.00            
ATOM   2394   CA GLY A 321      24.033  14.114  19.930  4.00  1.00            
ATOM   2395    C GLY A 321      23.356  13.310  18.867  4.00  1.00            
ATOM   2396    O GLY A 321      22.139  13.375  18.706  4.00  1.00            
ATOM   2397    N LEU A 322      24.133  12.526  18.103  4.00  1.00            
ATOM   2398   CA LEU A 322      23.581  11.776  17.012  4.00  1.00            
ATOM   2399   CB LEU A 322      24.350  12.111  15.709  4.00  1.00            
ATOM   2400   CG LEU A 322      23.888  11.483  14.371  4.00  1.00            
ATOM   2401  CD1 LEU A 322      24.822  11.908  13.228  4.00  1.00            
ATOM   2402  CD2 LEU A 322      23.702   9.960  14.424  4.00  1.00            
ATOM   2403    C LEU A 322      23.855  10.343  17.326  4.00  1.00            
ATOM   2404    O LEU A 322      24.958   9.993  17.746  4.00  1.00            
ATOM   2405    N ALA A 323      22.846   9.468  17.143  4.00  1.00            
ATOM   2406   CA ALA A 323      23.091   8.074  17.373  4.00  1.00            
ATOM   2407   CB ALA A 323      22.913   7.649  18.836  4.00  1.00            
ATOM   2408    C ALA A 323      22.111   7.307  16.552  4.00  1.00            
ATOM   2409    O ALA A 323      21.032   7.801  16.245  4.00  1.00            
ATOM   2410    N PRO A 324      22.455   6.124  16.149  4.00  1.00            
ATOM   2411   CA PRO A 324      21.476   5.395  15.393  4.00  1.00            
ATOM   2412   CD PRO A 324      23.792   5.932  15.617  4.00  1.00            
ATOM   2413   CB PRO A 324      22.248   4.472  14.454  4.00  1.00            
ATOM   2414   CG PRO A 324      23.606   5.173  14.294  4.00  1.00            
ATOM   2415    C PRO A 324      20.550   4.683  16.321  4.00  1.00            
ATOM   2416    O PRO A 324      20.929   4.467  17.470  4.00  1.00            
ATOM   2417    N VAL A 325      19.337   4.324  15.856  4.00  1.00            
ATOM   2418   CA VAL A 325      18.452   3.590  16.712  4.00  1.00            
ATOM   2419   CB VAL A 325      17.021   3.617  16.269  4.00  1.00            
ATOM   2420  CG1 VAL A 325      16.903   2.835  14.948  4.00  1.00            
ATOM   2421  CG2 VAL A 325      16.144   3.055  17.400  4.00  1.00            
ATOM   2422    C VAL A 325      18.920   2.167  16.646  4.00  1.00            
ATOM   2423    O VAL A 325      19.370   1.711  15.595  4.00  1.00            
ATOM   2424    N ALA A 326      18.851   1.428  17.773  1.00  1.00            
ATOM   2425   CA ALA A 326      19.288   0.059  17.764  1.00  1.00            
ATOM   2426   CB ALA A 326      19.142  -0.647  19.121  1.00  1.00            
ATOM   2427    C ALA A 326      18.392  -0.660  16.768  1.00  1.00            
ATOM   2428    O ALA A 326      17.309  -0.097  16.449  1.00  1.00            
ATOM   2429  OXT ALA A 326      18.767  -1.772  16.311  1.00  1.00            
ATOM   2430    N HIS B   1       0.337  11.683   5.439  4.00  0.00            
ATOM   2431   CA HIS B   1      -0.971  12.311   5.142  4.00  0.00            
ATOM   2432  ND1 HIS B   1      -3.020  13.486   2.682  4.00  0.00            
ATOM   2433   CG HIS B   1      -2.865  12.362   3.460  4.00  0.00            
ATOM   2434   CB HIS B   1      -1.538  11.764   3.822  4.00  0.00            
ATOM   2435  NE2 HIS B   1      -5.064  12.813   3.240  4.00  0.00            
ATOM   2436  CD2 HIS B   1      -4.123  11.963   3.793  4.00  0.00            
ATOM   2437  CE1 HIS B   1      -4.355  13.711   2.582  4.00  0.00            
ATOM   2438    C HIS B   1      -1.975  12.007   6.232  4.00  0.00            
ATOM   2439    O HIS B   1      -1.925  10.896   6.756  4.00  0.00            
ATOM   2440    N PRO B   2      -2.890  12.877   6.652  4.00  0.00            
ATOM   2441   CA PRO B   2      -3.047  14.246   6.223  4.00  0.00            
ATOM   2442   CD PRO B   2      -3.682  12.597   7.840  4.00  0.00            
ATOM   2443   CB PRO B   2      -4.238  14.800   6.997  4.00  0.00            
ATOM   2444   CG PRO B   2      -4.236  13.962   8.287  4.00  0.00            
ATOM   2445    C PRO B   2      -1.794  14.968   6.559  4.00  0.00            
ATOM   2446    O PRO B   2      -1.361  15.808   5.773  4.00  0.00            
ATOM   2447    N HIS B   3      -1.220  14.658   7.738  4.00  0.00            
ATOM   2448   CA HIS B   3       0.021  15.222   8.169  4.00  0.00            
ATOM   2449  ND1 HIS B   3       2.618  17.338   7.535  4.00  0.00            
ATOM   2450   CG HIS B   3       2.352  15.988   7.457  4.00  0.00            
ATOM   2451   CB HIS B   3       1.039  15.408   7.026  4.00  0.00            
ATOM   2452  NE2 HIS B   3       4.478  16.288   8.147  4.00  0.00            
ATOM   2453  CD2 HIS B   3       3.499  15.362   7.835  4.00  0.00            
ATOM   2454  CE1 HIS B   3       3.903  17.459   7.953  4.00  0.00            
ATOM   2455    C HIS B   3      -0.192  16.541   8.824  4.00  0.00            
ATOM   2456    O HIS B   3      -0.841  17.435   8.283  4.00  0.00            
ATOM   2457    N LEU B   4       0.364  16.671  10.042  4.00  0.00            
ATOM   2458   CA LEU B   4       0.349  17.908  10.760  4.00  0.00            
ATOM   2459   CB LEU B   4      -0.190  17.797  12.195  4.00  0.00            
ATOM   2460   CG LEU B   4      -1.656  17.353  12.312  4.00  0.00            
ATOM   2461  CD1 LEU B   4      -1.860  15.933  11.758  4.00  0.00            
ATOM   2462  CD2 LEU B   4      -2.151  17.500  13.761  4.00  0.00            
ATOM   2463    C LEU B   4       1.790  18.234  10.928  4.00  0.00            
ATOM   2464    O LEU B   4       2.569  17.401  11.386  4.00  0.00            
ATOM   2465    N SER B   5       2.199  19.445  10.525  4.00  0.00            
ATOM   2466   CA SER B   5       3.556  19.814  10.768  4.00  0.00            
ATOM   2467   CB SER B   5       4.381  20.036   9.489  4.00  0.00            
ATOM   2468   OG SER B   5       3.868  21.140   8.756  4.00  0.00            
ATOM   2469    C SER B   5       3.462  21.131  11.462  4.00  0.00            
ATOM   2470    O SER B   5       2.808  22.048  10.968  4.00  0.00            
ATOM   2471    N PHE B   6       4.099  21.269  12.638  4.00  0.00            
ATOM   2472   CA PHE B   6       3.969  22.533  13.293  4.00  0.00            
ATOM   2473   CB PHE B   6       3.526  22.387  14.754  4.00  0.00            
ATOM   2474   CG PHE B   6       2.200  21.715  14.635  4.00  0.00            
ATOM   2475  CD1 PHE B   6       2.131  20.349  14.484  4.00  0.00            
ATOM   2476  CD2 PHE B   6       1.029  22.439  14.650  4.00  0.00            
ATOM   2477  CE1 PHE B   6       0.916  19.717  14.361  4.00  0.00            
ATOM   2478  CE2 PHE B   6      -0.188  21.810  14.527  4.00  0.00            
ATOM   2479   CZ PHE B   6      -0.249  20.445  14.384  4.00  0.00            
ATOM   2480    C PHE B   6       5.297  23.190  13.201  4.00  0.00            
ATOM   2481    O PHE B   6       6.283  22.714  13.761  4.00  0.00            
ATOM   2482    N MET B   7       5.353  24.309  12.456  4.00  0.00            
ATOM   2483   CA MET B   7       6.603  24.978  12.291  4.00  0.00            
ATOM   2484   CB MET B   7       6.991  25.278  10.831  4.00  0.00            
ATOM   2485   CG MET B   7       7.401  24.072   9.989  4.00  0.00            
ATOM   2486   SD MET B   7       7.849  24.509   8.281  4.00  0.00            
ATOM   2487   CE MET B   7       9.345  25.433   8.749  4.00  0.00            
ATOM   2488    C MET B   7       6.492  26.326  12.927  4.00  0.00            
ATOM   2489    O MET B   7       5.470  26.997  12.807  4.00  0.00            
ATOM   2490    N ALA B   8       7.545  26.742  13.656  4.00  0.00            
ATOM   2491   CA ALA B   8       7.612  28.087  14.156  4.00  0.00            
ATOM   2492   CB ALA B   8       8.035  28.181  15.633  4.00  0.00            
ATOM   2493    C ALA B   8       8.711  28.664  13.330  4.00  0.00            
ATOM   2494    O ALA B   8       9.784  28.072  13.221  4.00  0.00            
ATOM   2495    N ILE B   9       8.477  29.824  12.698  4.00  0.00            
ATOM   2496   CA ILE B   9       9.498  30.341  11.841  4.00  0.00            
ATOM   2497   CB ILE B   9       8.988  31.377  10.878  4.00  0.00            
ATOM   2498  CG1 ILE B   9       7.908  30.777   9.960  4.00  0.00            
ATOM   2499  CG2 ILE B   9      10.193  31.965  10.123  4.00  0.00            
ATOM   2500  CD1 ILE B   9       7.128  31.831   9.174  4.00  0.00            
ATOM   2501    C ILE B   9      10.538  31.021  12.723  4.00  0.00            
ATOM   2502    O ILE B   9      10.175  31.448  13.852  4.00  0.00            
ATOM   2503  OXT ILE B   9      11.711  31.122  12.274  4.00  0.00            
END
