# Supplementary material for: Integrative modeling of diverse protein-peptide systems using CABS-dock
Source: PLoS Comput Biol. 2023 Jul 5;19(7):e1011275. doi: 10.1371/journal.pcbi.1011275 (PMC10351741; doi:10.1371/journal.pcbi.1011275)
Supplement: S1 File — Files in pdb format containing atomic coordinates of the structures obtained in this study: the highest-scored amyloid models and 10 examples of the docked peptide for each enzyme-substrate complex. (ZIP) [file pcbi.1011275.s006.zip › 2_pepsin_HPHLSFMAI/770.pdb]

CRYST1    0.000    0.000    0.000   0.00   0.00   0.00 P 1           1
ATOM      1    N ILE A   1      15.757  13.452  34.938  1.00  1.00            
ATOM      2   CA ILE A   1      15.503  11.995  34.974  1.00  1.00            
ATOM      3   CB ILE A   1      15.756  11.473  36.359  1.00  1.00            
ATOM      4  CG1 ILE A   1      15.694   9.937  36.366  1.00  1.00            
ATOM      5  CG2 ILE A   1      14.763  12.148  37.321  1.00  1.00            
ATOM      6  CD1 ILE A   1      16.816   9.282  35.561  1.00  1.00            
ATOM      7    C ILE A   1      14.096  11.702  34.608  1.00  1.00            
ATOM      8    O ILE A   1      13.652  10.556  34.638  1.00  1.00            
ATOM      9    N GLY A   2      13.354  12.752  34.229  4.00  1.00            
ATOM     10   CA GLY A   2      11.984  12.528  33.916  4.00  1.00            
ATOM     11    C GLY A   2      11.889  11.778  32.648  4.00  1.00            
ATOM     12    O GLY A   2      12.653  11.990  31.708  4.00  1.00            
ATOM     13    N ASP A   3      10.910  10.867  32.608  4.00  1.00            
ATOM     14   CA ASP A   3      10.698  10.111  31.427  4.00  1.00            
ATOM     15   CB ASP A   3      10.768   8.593  31.649  4.00  1.00            
ATOM     16   CG ASP A   3      12.148   8.209  32.158  4.00  1.00            
ATOM     17  OD1 ASP A   3      13.114   8.984  31.923  4.00  1.00            
ATOM     18  OD2 ASP A   3      12.249   7.128  32.799  4.00  1.00            
ATOM     19    C ASP A   3       9.270  10.354  31.065  4.00  1.00            
ATOM     20    O ASP A   3       8.365   9.837  31.718  4.00  1.00            
ATOM     21    N GLU A   4       9.001  11.166  30.031  4.00  1.00            
ATOM     22   CA GLU A   4       7.633  11.282  29.660  4.00  1.00            
ATOM     23   CB GLU A   4       7.135  12.691  29.275  4.00  1.00            
ATOM     24   CG GLU A   4       5.650  12.655  28.892  4.00  1.00            
ATOM     25   CD GLU A   4       5.061  14.055  28.960  4.00  1.00            
ATOM     26  OE1 GLU A   4       5.536  14.844  29.817  4.00  1.00            
ATOM     27  OE2 GLU A   4       4.118  14.351  28.178  4.00  1.00            
ATOM     28    C GLU A   4       7.432  10.400  28.465  4.00  1.00            
ATOM     29    O GLU A   4       8.121  10.536  27.456  4.00  1.00            
ATOM     30    N PRO A   5       6.526   9.466  28.582  4.00  1.00            
ATOM     31   CA PRO A   5       6.278   8.574  27.482  4.00  1.00            
ATOM     32   CD PRO A   5       6.343   8.789  29.860  4.00  1.00            
ATOM     33   CB PRO A   5       5.517   7.384  28.056  4.00  1.00            
ATOM     34   CG PRO A   5       5.998   7.330  29.518  4.00  1.00            
ATOM     35    C PRO A   5       5.536   9.329  26.440  4.00  1.00            
ATOM     36    O PRO A   5       4.861  10.300  26.780  4.00  1.00            
ATOM     37    N LEU A   6       5.650   8.911  25.175  4.00  1.00            
ATOM     38   CA LEU A   6       5.001   9.656  24.147  4.00  1.00            
ATOM     39   CB LEU A   6       6.014  10.296  23.184  4.00  1.00            
ATOM     40   CG LEU A   6       7.014  11.215  23.915  4.00  1.00            
ATOM     41  CD1 LEU A   6       8.022  11.849  22.945  4.00  1.00            
ATOM     42  CD2 LEU A   6       6.289  12.249  24.791  4.00  1.00            
ATOM     43    C LEU A   6       4.140   8.709  23.362  4.00  1.00            
ATOM     44    O LEU A   6       4.478   7.540  23.187  4.00  1.00            
ATOM     45    N GLU A   7       2.984   9.204  22.884  4.00  1.00            
ATOM     46   CA GLU A   7       2.071   8.414  22.117  4.00  1.00            
ATOM     47   CB GLU A   7       0.600   8.786  22.365  4.00  1.00            
ATOM     48   CG GLU A   7       0.150   8.498  23.797  4.00  1.00            
ATOM     49   CD GLU A   7      -1.295   8.953  23.947  4.00  1.00            
ATOM     50  OE1 GLU A   7      -1.989   9.089  22.904  4.00  1.00            
ATOM     51  OE2 GLU A   7      -1.725   9.170  25.112  4.00  1.00            
ATOM     52    C GLU A   7       2.369   8.678  20.681  4.00  1.00            
ATOM     53    O GLU A   7       2.569   9.821  20.276  4.00  1.00            
ATOM     54    N ASN A   8       2.433   7.600  19.880  4.00  1.00            
ATOM     55   CA ASN A   8       2.646   7.742  18.472  4.00  1.00            
ATOM     56   CB ASN A   8       2.989   6.426  17.756  4.00  1.00            
ATOM     57   CG ASN A   8       4.420   6.043  18.096  4.00  1.00            
ATOM     58  OD1 ASN A   8       5.371   6.658  17.616  4.00  1.00            
ATOM     59  ND2 ASN A   8       4.581   4.994  18.946  4.00  1.00            
ATOM     60    C ASN A   8       1.323   8.201  17.932  4.00  1.00            
ATOM     61    O ASN A   8       0.342   8.328  18.662  4.00  1.00            
ATOM     62    N TYR A   9       1.297   8.484  16.621  4.00  1.00            
ATOM     63   CA TYR A   9       0.170   8.939  15.855  4.00  1.00            
ATOM     64   CB TYR A   9       0.378  10.409  15.430  4.00  1.00            
ATOM     65   CG TYR A   9      -0.748  10.971  14.626  4.00  1.00            
ATOM     66  CD1 TYR A   9      -1.963  11.237  15.214  4.00  1.00            
ATOM     67  CD2 TYR A   9      -0.590  11.237  13.283  4.00  1.00            
ATOM     68  CE1 TYR A   9      -2.999  11.763  14.479  4.00  1.00            
ATOM     69  CE2 TYR A   9      -1.621  11.766  12.543  4.00  1.00            
ATOM     70   CZ TYR A   9      -2.828  12.031  13.143  4.00  1.00            
ATOM     71   OH TYR A   9      -3.890  12.574  12.387  4.00  1.00            
ATOM     72    C TYR A   9       0.283   8.023  14.681  4.00  1.00            
ATOM     73    O TYR A   9       0.614   6.852  14.867  4.00  1.00            
ATOM     74    N LEU A  10      -0.017   8.481  13.454  3.00  1.00            
ATOM     75   CA LEU A  10       0.211   7.590  12.353  3.00  1.00            
ATOM     76   CB LEU A  10      -0.141   8.214  10.994  3.00  1.00            
ATOM     77   CG LEU A  10      -1.656   8.275  10.723  3.00  1.00            
ATOM     78  CD1 LEU A  10      -2.411   9.024  11.831  3.00  1.00            
ATOM     79  CD2 LEU A  10      -1.937   8.846   9.324  3.00  1.00            
ATOM     80    C LEU A  10       1.669   7.276  12.379  3.00  1.00            
ATOM     81    O LEU A  10       2.086   6.129  12.220  3.00  1.00            
ATOM     82    N ASP A  11       2.471   8.323  12.608  3.00  1.00            
ATOM     83   CA ASP A  11       3.894   8.270  12.722  3.00  1.00            
ATOM     84   CB ASP A  11       4.538   7.489  11.562  3.00  1.00            
ATOM     85   CG ASP A  11       5.975   7.147  11.922  3.00  1.00            
ATOM     86  OD1 ASP A  11       6.633   7.967  12.615  3.00  1.00            
ATOM     87  OD2 ASP A  11       6.432   6.047  11.510  3.00  1.00            
ATOM     88    C ASP A  11       4.190   9.710  12.531  3.00  1.00            
ATOM     89    O ASP A  11       5.314  10.189  12.677  3.00  1.00            
ATOM     90    N THR A  12       3.091  10.424  12.217  3.00  1.00            
ATOM     91   CA THR A  12       3.060  11.815  11.907  3.00  1.00            
ATOM     92   CB THR A  12       1.699  12.282  11.488  3.00  1.00            
ATOM     93  OG1 THR A  12       1.268  11.566  10.339  3.00  1.00            
ATOM     94  CG2 THR A  12       1.774  13.787  11.182  3.00  1.00            
ATOM     95    C THR A  12       3.465  12.627  13.074  3.00  1.00            
ATOM     96    O THR A  12       4.318  13.505  12.959  3.00  1.00            
ATOM     97    N GLU A  13       2.888  12.350  14.252  4.00  1.00            
ATOM     98   CA GLU A  13       3.253  13.252  15.288  4.00  1.00            
ATOM     99   CB GLU A  13       2.214  14.360  15.516  4.00  1.00            
ATOM    100   CG GLU A  13       1.991  15.227  14.276  4.00  1.00            
ATOM    101   CD GLU A  13       3.313  15.887  13.909  4.00  1.00            
ATOM    102  OE1 GLU A  13       4.224  15.929  14.780  4.00  1.00            
ATOM    103  OE2 GLU A  13       3.430  16.358  12.746  4.00  1.00            
ATOM    104    C GLU A  13       3.398  12.510  16.573  4.00  1.00            
ATOM    105    O GLU A  13       2.868  11.410  16.722  4.00  1.00            
ATOM    106    N TYR A  14       4.155  13.080  17.541  4.00  1.00            
ATOM    107   CA TYR A  14       4.159  12.394  18.795  4.00  1.00            
ATOM    108   CB TYR A  14       5.485  11.798  19.357  4.00  1.00            
ATOM    109   CG TYR A  14       6.471  12.721  20.016  4.00  1.00            
ATOM    110  CD1 TYR A  14       6.141  13.527  21.087  4.00  1.00            
ATOM    111  CD2 TYR A  14       7.788  12.693  19.625  4.00  1.00            
ATOM    112  CE1 TYR A  14       7.061  14.340  21.703  4.00  1.00            
ATOM    113  CE2 TYR A  14       8.719  13.500  20.237  4.00  1.00            
ATOM    114   CZ TYR A  14       8.360  14.332  21.266  4.00  1.00            
ATOM    115   OH TYR A  14       9.324  15.156  21.884  4.00  1.00            
ATOM    116    C TYR A  14       3.526  13.273  19.821  4.00  1.00            
ATOM    117    O TYR A  14       3.685  14.494  19.793  4.00  1.00            
ATOM    118    N PHE A  15       2.765  12.660  20.752  4.00  1.00            
ATOM    119   CA PHE A  15       2.120  13.433  21.770  4.00  1.00            
ATOM    120   CB PHE A  15       0.588  13.392  21.702  4.00  1.00            
ATOM    121   CG PHE A  15       0.262  14.034  20.403  4.00  1.00            
ATOM    122  CD1 PHE A  15       0.195  13.277  19.258  4.00  1.00            
ATOM    123  CD2 PHE A  15       0.049  15.390  20.326  4.00  1.00            
ATOM    124  CE1 PHE A  15      -0.096  13.862  18.049  4.00  1.00            
ATOM    125  CE2 PHE A  15      -0.242  15.980  19.120  4.00  1.00            
ATOM    126   CZ PHE A  15      -0.315  15.216  17.981  4.00  1.00            
ATOM    127    C PHE A  15       2.539  12.920  23.100  4.00  1.00            
ATOM    128    O PHE A  15       2.968  11.781  23.239  4.00  1.00            
ATOM    129    N GLY A  16       2.457  13.784  24.122  4.00  1.00            
ATOM    130   CA GLY A  16       2.795  13.394  25.451  4.00  1.00            
ATOM    131    C GLY A  16       1.605  13.746  26.259  4.00  1.00            
ATOM    132    O GLY A  16       0.740  14.491  25.805  4.00  1.00            
ATOM    133    N THR A  17       1.498  13.205  27.478  4.00  1.00            
ATOM    134   CA THR A  17       0.360  13.601  28.237  4.00  1.00            
ATOM    135   CB THR A  17      -0.488  12.467  28.727  4.00  1.00            
ATOM    136  OG1 THR A  17      -0.982  11.705  27.635  4.00  1.00            
ATOM    137  CG2 THR A  17      -1.657  13.066  29.526  4.00  1.00            
ATOM    138    C THR A  17       0.880  14.309  29.450  4.00  1.00            
ATOM    139    O THR A  17       1.864  13.878  30.048  4.00  1.00            
ATOM    140    N ILE A  18       0.239  15.434  29.843  4.00  1.00            
ATOM    141   CA ILE A  18       0.749  16.183  30.960  4.00  1.00            
ATOM    142   CB ILE A  18       1.579  17.361  30.516  4.00  1.00            
ATOM    143  CG1 ILE A  18       2.756  16.863  29.663  4.00  1.00            
ATOM    144  CG2 ILE A  18       2.045  18.165  31.743  4.00  1.00            
ATOM    145  CD1 ILE A  18       3.513  17.984  28.953  4.00  1.00            
ATOM    146    C ILE A  18      -0.388  16.683  31.805  4.00  1.00            
ATOM    147    O ILE A  18      -1.517  16.806  31.333  4.00  1.00            
ATOM    148    N GLY A  19      -0.112  16.970  33.099  4.00  1.00            
ATOM    149   CA GLY A  19      -1.132  17.463  33.982  4.00  1.00            
ATOM    150    C GLY A  19      -0.699  18.774  34.560  4.00  1.00            
ATOM    151    O GLY A  19       0.458  18.950  34.938  4.00  1.00            
ATOM    152    N ILE A  20      -1.636  19.746  34.628  4.00  1.00            
ATOM    153   CA ILE A  20      -1.345  21.035  35.194  4.00  1.00            
ATOM    154   CB ILE A  20      -1.206  22.157  34.201  4.00  1.00            
ATOM    155  CG1 ILE A  20       0.174  22.087  33.526  4.00  1.00            
ATOM    156  CG2 ILE A  20      -1.437  23.493  34.926  4.00  1.00            
ATOM    157  CD1 ILE A  20       0.441  20.801  32.759  4.00  1.00            
ATOM    158    C ILE A  20      -2.383  21.399  36.197  4.00  1.00            
ATOM    159    O ILE A  20      -3.568  21.108  36.039  4.00  1.00            
ATOM    160    N GLY A  21      -1.919  22.031  37.289  3.00  1.00            
ATOM    161   CA GLY A  21      -2.794  22.494  38.314  3.00  1.00            
ATOM    162    C GLY A  21      -2.868  21.456  39.386  3.00  1.00            
ATOM    163    O GLY A  21      -2.531  20.293  39.163  3.00  1.00            
ATOM    164    N THR A  22      -3.319  21.864  40.593  3.00  1.00            
ATOM    165   CA THR A  22      -3.341  20.965  41.709  3.00  1.00            
ATOM    166   CB THR A  22      -3.480  21.666  43.038  3.00  1.00            
ATOM    167  OG1 THR A  22      -4.590  22.549  43.060  3.00  1.00            
ATOM    168  CG2 THR A  22      -2.186  22.458  43.284  3.00  1.00            
ATOM    169    C THR A  22      -4.274  19.806  41.550  3.00  1.00            
ATOM    170    O THR A  22      -3.780  18.685  41.669  3.00  1.00            
ATOM    171    N PRO A  23      -5.553  19.892  41.287  3.00  1.00            
ATOM    172   CA PRO A  23      -6.147  18.670  40.858  3.00  1.00            
ATOM    173   CD PRO A  23      -6.501  20.737  41.991  3.00  1.00            
ATOM    174   CB PRO A  23      -7.654  18.901  40.887  3.00  1.00            
ATOM    175   CG PRO A  23      -7.823  19.949  42.004  3.00  1.00            
ATOM    176    C PRO A  23      -5.501  18.760  39.535  3.00  1.00            
ATOM    177    O PRO A  23      -5.446  19.867  39.004  3.00  1.00            
ATOM    178    N ALA A  24      -4.976  17.675  38.971  3.00  1.00            
ATOM    179   CA ALA A  24      -4.287  18.005  37.774  3.00  1.00            
ATOM    180   CB ALA A  24      -3.146  17.032  37.422  3.00  1.00            
ATOM    181    C ALA A  24      -5.253  17.965  36.659  3.00  1.00            
ATOM    182    O ALA A  24      -6.093  17.070  36.577  3.00  1.00            
ATOM    183    N GLN A  25      -5.166  18.964  35.770  4.00  1.00            
ATOM    184   CA GLN A  25      -6.039  18.894  34.654  4.00  1.00            
ATOM    185   CB GLN A  25      -6.465  20.254  34.069  4.00  1.00            
ATOM    186   CG GLN A  25      -5.376  21.011  33.314  4.00  1.00            
ATOM    187   CD GLN A  25      -5.644  20.793  31.829  4.00  1.00            
ATOM    188  OE1 GLN A  25      -6.402  19.903  31.446  4.00  1.00            
ATOM    189  NE2 GLN A  25      -5.017  21.640  30.970  4.00  1.00            
ATOM    190    C GLN A  25      -5.282  18.126  33.633  4.00  1.00            
ATOM    191    O GLN A  25      -4.052  18.111  33.649  4.00  1.00            
ATOM    192    N ASP A  26      -5.988  17.438  32.721  4.00  1.00            
ATOM    193   CA ASP A  26      -5.238  16.597  31.847  4.00  1.00            
ATOM    194   CB ASP A  26      -5.734  15.137  31.830  4.00  1.00            
ATOM    195   CG ASP A  26      -5.292  14.484  33.136  4.00  1.00            
ATOM    196  OD1 ASP A  26      -4.182  14.839  33.618  4.00  1.00            
ATOM    197  OD2 ASP A  26      -6.048  13.629  33.671  4.00  1.00            
ATOM    198    C ASP A  26      -5.208  17.095  30.451  4.00  1.00            
ATOM    199    O ASP A  26      -6.217  17.539  29.906  4.00  1.00            
ATOM    200    N PHE A  27      -4.002  17.055  29.844  4.00  1.00            
ATOM    201   CA PHE A  27      -3.923  17.413  28.467  4.00  1.00            
ATOM    202   CB PHE A  27      -3.862  18.927  28.180  4.00  1.00            
ATOM    203   CG PHE A  27      -2.662  19.540  28.807  4.00  1.00            
ATOM    204  CD1 PHE A  27      -1.450  19.533  28.157  4.00  1.00            
ATOM    205  CD2 PHE A  27      -2.760  20.137  30.042  4.00  1.00            
ATOM    206  CE1 PHE A  27      -0.352  20.113  28.740  4.00  1.00            
ATOM    207  CE2 PHE A  27      -1.662  20.718  30.628  4.00  1.00            
ATOM    208   CZ PHE A  27      -0.457  20.705  29.970  4.00  1.00            
ATOM    209    C PHE A  27      -2.805  16.708  27.774  4.00  1.00            
ATOM    210    O PHE A  27      -1.860  16.227  28.398  4.00  1.00            
ATOM    211    N THR A  28      -2.923  16.621  26.432  4.00  1.00            
ATOM    212   CA THR A  28      -1.947  15.973  25.608  4.00  1.00            
ATOM    213   CB THR A  28      -2.533  15.136  24.508  4.00  1.00            
ATOM    214  OG1 THR A  28      -3.289  15.950  23.623  4.00  1.00            
ATOM    215  CG2 THR A  28      -3.426  14.049  25.130  4.00  1.00            
ATOM    216    C THR A  28      -1.148  17.049  24.961  4.00  1.00            
ATOM    217    O THR A  28      -1.680  18.104  24.622  4.00  1.00            
ATOM    218    N VAL A  29       0.167  16.818  24.778  4.00  1.00            
ATOM    219   CA VAL A  29       0.959  17.867  24.225  4.00  1.00            
ATOM    220   CB VAL A  29       1.739  18.661  25.227  4.00  1.00            
ATOM    221  CG1 VAL A  29       0.745  19.431  26.101  4.00  1.00            
ATOM    222  CG2 VAL A  29       2.671  17.713  26.000  4.00  1.00            
ATOM    223    C VAL A  29       1.947  17.370  23.257  4.00  1.00            
ATOM    224    O VAL A  29       2.193  16.176  23.111  4.00  1.00            
ATOM    225    N ILE A  30       2.531  18.334  22.535  4.00  1.00            
ATOM    226   CA ILE A  30       3.526  17.957  21.608  4.00  1.00            
ATOM    227   CB ILE A  30       3.246  18.379  20.201  4.00  1.00            
ATOM    228  CG1 ILE A  30       4.332  17.835  19.262  4.00  1.00            
ATOM    229  CG2 ILE A  30       3.087  19.900  20.174  4.00  1.00            
ATOM    230  CD1 ILE A  30       3.970  17.952  17.784  4.00  1.00            
ATOM    231    C ILE A  30       4.820  18.542  22.040  4.00  1.00            
ATOM    232    O ILE A  30       4.941  19.753  22.209  4.00  1.00            
ATOM    233    N PHE A  31       5.830  17.673  22.253  4.00  1.00            
ATOM    234   CA PHE A  31       7.112  18.192  22.608  4.00  1.00            
ATOM    235   CB PHE A  31       8.030  17.174  23.304  4.00  1.00            
ATOM    236   CG PHE A  31       7.356  16.788  24.576  4.00  1.00            
ATOM    237  CD1 PHE A  31       7.468  17.580  25.695  4.00  1.00            
ATOM    238  CD2 PHE A  31       6.589  15.648  24.642  4.00  1.00            
ATOM    239  CE1 PHE A  31       6.840  17.231  26.869  4.00  1.00            
ATOM    240  CE2 PHE A  31       5.961  15.293  25.813  4.00  1.00            
ATOM    241   CZ PHE A  31       6.087  16.083  26.930  4.00  1.00            
ATOM    242    C PHE A  31       7.715  18.566  21.284  4.00  1.00            
ATOM    243    O PHE A  31       8.049  17.699  20.477  4.00  1.00            
ATOM    244    N ASP A  32       7.834  19.885  21.017  4.00  1.00            
ATOM    245   CA ASP A  32       8.330  20.370  19.754  4.00  1.00            
ATOM    246   CB ASP A  32       7.418  21.449  19.145  4.00  1.00            
ATOM    247   CG ASP A  32       7.871  21.731  17.721  4.00  1.00            
ATOM    248  OD1 ASP A  32       8.831  21.060  17.259  4.00  1.00            
ATOM    249  OD2 ASP A  32       7.255  22.620  17.075  4.00  1.00            
ATOM    250    C ASP A  32       9.658  21.005  20.000  4.00  1.00            
ATOM    251    O ASP A  32       9.788  21.932  20.800  4.00  1.00            
ATOM    252    N THR A  33      10.684  20.506  19.295  3.00  1.00            
ATOM    253   CA THR A  33      12.014  21.024  19.383  3.00  1.00            
ATOM    254   CB THR A  33      12.988  20.241  18.550  3.00  1.00            
ATOM    255  OG1 THR A  33      13.023  18.888  18.978  3.00  1.00            
ATOM    256  CG2 THR A  33      14.381  20.881  18.678  3.00  1.00            
ATOM    257    C THR A  33      11.962  22.427  18.826  3.00  1.00            
ATOM    258    O THR A  33      12.712  23.307  19.245  3.00  1.00            
ATOM    259    N GLY A  34      11.057  22.661  17.852  3.00  1.00            
ATOM    260   CA GLY A  34      10.978  23.894  17.107  3.00  1.00            
ATOM    261    C GLY A  34      10.666  25.131  17.920  3.00  1.00            
ATOM    262    O GLY A  34      11.351  26.141  17.767  3.00  1.00            
ATOM    263    N SER A  35       9.653  25.118  18.813  1.00  1.00            
ATOM    264   CA SER A  35       9.268  26.365  19.441  1.00  1.00            
ATOM    265   CB SER A  35       7.749  26.596  19.423  1.00  1.00            
ATOM    266   OG SER A  35       7.101  25.629  20.237  1.00  1.00            
ATOM    267    C SER A  35       9.690  26.380  20.877  1.00  1.00            
ATOM    268    O SER A  35      10.210  25.390  21.385  1.00  1.00            
ATOM    269    N SER A  36       9.534  27.548  21.553  1.00  1.00            
ATOM    270   CA SER A  36       9.819  27.631  22.963  1.00  1.00            
ATOM    271   CB SER A  36      11.055  28.482  23.288  1.00  1.00            
ATOM    272   OG SER A  36      12.209  27.863  22.742  1.00  1.00            
ATOM    273    C SER A  36       8.630  28.269  23.639  1.00  1.00            
ATOM    274    O SER A  36       8.529  29.493  23.707  1.00  1.00            
ATOM    275    N ASN A  37       7.686  27.449  24.156  1.00  1.00            
ATOM    276   CA ASN A  37       6.538  27.938  24.887  1.00  1.00            
ATOM    277   CB ASN A  37       5.765  29.055  24.169  1.00  1.00            
ATOM    278   CG ASN A  37       4.826  29.717  25.170  1.00  1.00            
ATOM    279  OD1 ASN A  37       4.773  29.344  26.341  1.00  1.00            
ATOM    280  ND2 ASN A  37       4.055  30.731  24.693  1.00  1.00            
ATOM    281    C ASN A  37       5.623  26.773  25.030  1.00  1.00            
ATOM    282    O ASN A  37       5.637  25.871  24.195  1.00  1.00            
ATOM    283    N LEU A  38       4.807  26.737  26.100  4.00  1.00            
ATOM    284   CA LEU A  38       3.959  25.590  26.169  4.00  1.00            
ATOM    285   CB LEU A  38       4.373  24.592  27.270  4.00  1.00            
ATOM    286   CG LEU A  38       3.741  23.175  27.224  4.00  1.00            
ATOM    287  CD1 LEU A  38       4.144  22.375  28.474  4.00  1.00            
ATOM    288  CD2 LEU A  38       2.220  23.158  26.993  4.00  1.00            
ATOM    289    C LEU A  38       2.591  26.024  26.507  4.00  1.00            
ATOM    290    O LEU A  38       2.384  26.387  27.663  4.00  1.00            
ATOM    291    N TRP A  39       1.634  26.045  25.538  4.00  1.00            
ATOM    292   CA TRP A  39       0.336  26.114  26.124  4.00  1.00            
ATOM    293   CB TRP A  39      -0.050  27.348  26.939  4.00  1.00            
ATOM    294   CG TRP A  39      -0.994  26.911  28.052  4.00  1.00            
ATOM    295  CD2 TRP A  39      -0.660  25.883  29.005  4.00  1.00            
ATOM    296  CD1 TRP A  39      -2.304  27.198  28.268  4.00  1.00            
ATOM    297  NE1 TRP A  39      -2.794  26.465  29.317  4.00  1.00            
ATOM    298  CE2 TRP A  39      -1.799  25.638  29.771  4.00  1.00            
ATOM    299  CE3 TRP A  39       0.488  25.172  29.209  4.00  1.00            
ATOM    300  CZ2 TRP A  39      -1.803  24.692  30.756  4.00  1.00            
ATOM    301  CZ3 TRP A  39       0.490  24.236  30.219  4.00  1.00            
ATOM    302  CH2 TRP A  39      -0.634  24.002  30.980  4.00  1.00            
ATOM    303    C TRP A  39      -0.783  25.535  25.322  4.00  1.00            
ATOM    304    O TRP A  39      -0.758  25.439  24.095  4.00  1.00            
ATOM    305    N VAL A  40      -1.791  25.110  26.110  4.00  1.00            
ATOM    306   CA VAL A  40      -2.980  24.382  25.848  4.00  1.00            
ATOM    307   CB VAL A  40      -3.157  23.306  26.899  4.00  1.00            
ATOM    308  CG1 VAL A  40      -4.440  22.488  26.671  4.00  1.00            
ATOM    309  CG2 VAL A  40      -1.875  22.452  26.915  4.00  1.00            
ATOM    310    C VAL A  40      -4.180  25.282  25.893  4.00  1.00            
ATOM    311    O VAL A  40      -4.145  26.399  26.399  4.00  1.00            
ATOM    312    N PRO A  41      -5.255  24.776  25.324  1.00  1.00            
ATOM    313   CA PRO A  41      -6.485  25.519  25.282  1.00  1.00            
ATOM    314   CD PRO A  41      -5.106  23.960  24.125  1.00  1.00            
ATOM    315   CB PRO A  41      -7.378  24.805  24.271  1.00  1.00            
ATOM    316   CG PRO A  41      -6.368  24.206  23.281  1.00  1.00            
ATOM    317    C PRO A  41      -7.158  25.782  26.589  1.00  1.00            
ATOM    318    O PRO A  41      -6.904  25.066  27.560  1.00  1.00            
ATOM    319    N SER A  42      -8.012  26.832  26.627  4.00  1.00            
ATOM    320   CA SER A  42      -8.698  27.219  27.825  4.00  1.00            
ATOM    321   CB SER A  42      -8.226  28.563  28.404  4.00  1.00            
ATOM    322   OG SER A  42      -8.526  29.614  27.496  4.00  1.00            
ATOM    323    C SER A  42     -10.159  27.345  27.543  4.00  1.00            
ATOM    324    O SER A  42     -10.598  27.347  26.393  4.00  1.00            
ATOM    325    N VAL A  43     -10.945  27.424  28.636  3.00  1.00            
ATOM    326   CA VAL A  43     -12.368  27.589  28.611  3.00  1.00            
ATOM    327   CB VAL A  43     -12.972  27.631  29.982  3.00  1.00            
ATOM    328  CG1 VAL A  43     -14.484  27.864  29.843  3.00  1.00            
ATOM    329  CG2 VAL A  43     -12.591  26.348  30.738  3.00  1.00            
ATOM    330    C VAL A  43     -12.603  28.921  27.997  3.00  1.00            
ATOM    331    O VAL A  43     -13.601  29.146  27.316  3.00  1.00            
ATOM    332    N TYR A  44     -11.651  29.843  28.227  3.00  1.00            
ATOM    333   CA TYR A  44     -11.762  31.161  27.690  3.00  1.00            
ATOM    334   CB TYR A  44     -10.520  32.035  27.958  3.00  1.00            
ATOM    335   CG TYR A  44     -10.486  32.400  29.405  3.00  1.00            
ATOM    336  CD1 TYR A  44     -11.124  33.536  29.850  3.00  1.00            
ATOM    337  CD2 TYR A  44      -9.818  31.616  30.318  3.00  1.00            
ATOM    338  CE1 TYR A  44     -11.098  33.885  31.181  3.00  1.00            
ATOM    339  CE2 TYR A  44      -9.790  31.959  31.650  3.00  1.00            
ATOM    340   CZ TYR A  44     -10.430  33.095  32.084  3.00  1.00            
ATOM    341   OH TYR A  44     -10.401  33.449  33.450  3.00  1.00            
ATOM    342    C TYR A  44     -11.890  30.984  26.210  3.00  1.00            
ATOM    343    O TYR A  44     -12.672  31.674  25.558  3.00  1.00            
ATOM    344    N CYS A  45     -11.138  30.024  25.643  1.00  1.00            
ATOM    345   CA CYS A  45     -11.167  29.798  24.228  1.00  1.00            
ATOM    346   CB CYS A  45     -10.309  28.603  23.781  1.00  1.00            
ATOM    347   SG CYS A  45      -8.594  28.686  24.363  1.00  1.00            
ATOM    348    C CYS A  45     -12.550  29.418  23.828  1.00  1.00            
ATOM    349    O CYS A  45     -13.221  28.641  24.505  1.00  1.00            
ATOM    350    N SER A  46     -13.023  30.005  22.716  1.00  1.00            
ATOM    351   CA SER A  46     -14.270  29.587  22.165  1.00  1.00            
ATOM    352   CB SER A  46     -15.439  30.523  22.536  1.00  1.00            
ATOM    353   OG SER A  46     -15.162  31.860  22.140  1.00  1.00            
ATOM    354    C SER A  46     -14.080  29.611  20.675  1.00  1.00            
ATOM    355    O SER A  46     -14.468  30.578  20.020  1.00  1.00            
ATOM    356    N SER A  47     -13.478  28.564  20.059  1.00  1.00            
ATOM    357   CA SER A  47     -13.369  28.778  18.644  1.00  1.00            
ATOM    358   CB SER A  47     -12.227  29.737  18.270  1.00  1.00            
ATOM    359   OG SER A  47     -12.269  30.029  16.880  1.00  1.00            
ATOM    360    C SER A  47     -13.195  27.531  17.823  1.00  1.00            
ATOM    361    O SER A  47     -12.280  27.452  17.005  1.00  1.00            
ATOM    362    N LEU A  48     -14.075  26.532  18.009  2.00  1.00            
ATOM    363   CA LEU A  48     -14.180  25.373  17.161  2.00  1.00            
ATOM    364   CB LEU A  48     -14.207  25.739  15.666  2.00  1.00            
ATOM    365   CG LEU A  48     -14.397  24.531  14.729  2.00  1.00            
ATOM    366  CD1 LEU A  48     -15.793  23.909  14.900  2.00  1.00            
ATOM    367  CD2 LEU A  48     -14.082  24.892  13.268  2.00  1.00            
ATOM    368    C LEU A  48     -13.048  24.417  17.376  2.00  1.00            
ATOM    369    O LEU A  48     -13.264  23.210  17.459  2.00  1.00            
ATOM    370    N ALA A  49     -11.807  24.924  17.486  2.00  1.00            
ATOM    371   CA ALA A  49     -10.699  24.046  17.725  2.00  1.00            
ATOM    372   CB ALA A  49      -9.341  24.767  17.674  2.00  1.00            
ATOM    373    C ALA A  49     -10.887  23.540  19.117  2.00  1.00            
ATOM    374    O ALA A  49     -10.707  22.362  19.419  2.00  1.00            
ATOM    375    N CYS A  50     -11.304  24.481  19.983  2.00  1.00            
ATOM    376   CA CYS A  50     -11.434  24.355  21.403  2.00  1.00            
ATOM    377   CB CYS A  50     -11.788  25.695  22.072  2.00  1.00            
ATOM    378   SG CYS A  50     -11.962  25.556  23.878  2.00  1.00            
ATOM    379    C CYS A  50     -12.472  23.386  21.836  2.00  1.00            
ATOM    380    O CYS A  50     -12.269  22.679  22.822  2.00  1.00            
ATOM    381    N SER A  51     -13.608  23.328  21.124  2.00  1.00            
ATOM    382   CA SER A  51     -14.691  22.519  21.592  2.00  1.00            
ATOM    383   CB SER A  51     -15.891  22.526  20.630  2.00  1.00            
ATOM    384   OG SER A  51     -16.445  23.832  20.561  2.00  1.00            
ATOM    385    C SER A  51     -14.231  21.107  21.757  2.00  1.00            
ATOM    386    O SER A  51     -14.451  20.493  22.799  2.00  1.00            
ATOM    387    N ASP A  52     -13.549  20.566  20.736  2.00  1.00            
ATOM    388   CA ASP A  52     -13.150  19.192  20.772  2.00  1.00            
ATOM    389   CB ASP A  52     -12.623  18.693  19.417  2.00  1.00            
ATOM    390   CG ASP A  52     -13.828  18.499  18.506  2.00  1.00            
ATOM    391  OD1 ASP A  52     -14.921  18.173  19.044  2.00  1.00            
ATOM    392  OD2 ASP A  52     -13.678  18.677  17.269  2.00  1.00            
ATOM    393    C ASP A  52     -12.117  18.885  21.809  2.00  1.00            
ATOM    394    O ASP A  52     -12.254  17.916  22.553  2.00  1.00            
ATOM    395    N HIS A  53     -11.060  19.708  21.906  1.00  1.00            
ATOM    396   CA HIS A  53      -9.968  19.371  22.776  1.00  1.00            
ATOM    397  ND1 HIS A  53      -7.285  20.425  20.275  1.00  1.00            
ATOM    398   CG HIS A  53      -8.192  19.698  21.013  1.00  1.00            
ATOM    399   CB HIS A  53      -8.661  20.081  22.388  1.00  1.00            
ATOM    400  NE2 HIS A  53      -7.848  18.668  19.033  1.00  1.00            
ATOM    401  CD2 HIS A  53      -8.525  18.628  20.240  1.00  1.00            
ATOM    402  CE1 HIS A  53      -7.116  19.765  19.101  1.00  1.00            
ATOM    403    C HIS A  53     -10.309  19.714  24.201  1.00  1.00            
ATOM    404    O HIS A  53     -11.214  20.505  24.465  1.00  1.00            
ATOM    405    N ASN A  54      -9.584  19.087  25.159  1.00  1.00            
ATOM    406   CA ASN A  54      -9.764  19.295  26.575  1.00  1.00            
ATOM    407   CB ASN A  54      -8.875  18.384  27.437  1.00  1.00            
ATOM    408   CG ASN A  54      -9.268  16.941  27.155  1.00  1.00            
ATOM    409  OD1 ASN A  54      -8.453  16.141  26.696  1.00  1.00            
ATOM    410  ND2 ASN A  54     -10.553  16.596  27.432  1.00  1.00            
ATOM    411    C ASN A  54      -9.346  20.696  26.836  1.00  1.00            
ATOM    412    O ASN A  54      -8.554  21.270  26.091  1.00  1.00            
ATOM    413    N GLN A  55      -9.887  21.294  27.908  1.00  1.00            
ATOM    414   CA GLN A  55      -9.572  22.663  28.151  1.00  1.00            
ATOM    415   CB GLN A  55     -10.816  23.568  28.104  1.00  1.00            
ATOM    416   CG GLN A  55     -11.827  23.240  29.208  1.00  1.00            
ATOM    417   CD GLN A  55     -13.110  24.032  28.983  1.00  1.00            
ATOM    418  OE1 GLN A  55     -13.298  24.670  27.949  1.00  1.00            
ATOM    419  NE2 GLN A  55     -14.029  23.980  29.984  1.00  1.00            
ATOM    420    C GLN A  55      -8.979  22.800  29.526  1.00  1.00            
ATOM    421    O GLN A  55      -9.050  21.883  30.343  1.00  1.00            
ATOM    422    N PHE A  56      -8.341  23.963  29.791  4.00  1.00            
ATOM    423   CA PHE A  56      -7.794  24.272  31.086  4.00  1.00            
ATOM    424   CB PHE A  56      -6.433  24.989  31.016  4.00  1.00            
ATOM    425   CG PHE A  56      -5.831  24.978  32.379  4.00  1.00            
ATOM    426  CD1 PHE A  56      -6.236  25.871  33.343  4.00  1.00            
ATOM    427  CD2 PHE A  56      -4.847  24.066  32.686  4.00  1.00            
ATOM    428  CE1 PHE A  56      -5.666  25.845  34.595  4.00  1.00            
ATOM    429  CE2 PHE A  56      -4.276  24.038  33.935  4.00  1.00            
ATOM    430   CZ PHE A  56      -4.688  24.929  34.896  4.00  1.00            
ATOM    431    C PHE A  56      -8.786  25.250  31.674  4.00  1.00            
ATOM    432    O PHE A  56      -9.153  26.204  30.989  4.00  1.00            
ATOM    433    N ASN A  57      -9.283  25.056  32.929  1.00  1.00            
ATOM    434   CA ASN A  57     -10.306  25.980  33.376  1.00  1.00            
ATOM    435   CB ASN A  57     -10.934  25.628  34.739  1.00  1.00            
ATOM    436   CG ASN A  57     -11.923  24.487  34.526  1.00  1.00            
ATOM    437  OD1 ASN A  57     -12.775  24.544  33.641  1.00  1.00            
ATOM    438  ND2 ASN A  57     -11.811  23.420  35.363  1.00  1.00            
ATOM    439    C ASN A  57      -9.754  27.395  33.380  1.00  1.00            
ATOM    440    O ASN A  57     -10.125  28.134  32.470  1.00  1.00            
ATOM    441    N PRO A  58      -8.918  27.892  34.278  2.00  1.00            
ATOM    442   CA PRO A  58      -8.646  27.332  35.574  2.00  1.00            
ATOM    443   CD PRO A  58      -7.915  28.873  33.891  2.00  1.00            
ATOM    444   CB PRO A  58      -7.318  27.932  36.035  2.00  1.00            
ATOM    445   CG PRO A  58      -7.176  29.212  35.196  2.00  1.00            
ATOM    446    C PRO A  58      -9.798  27.818  36.392  2.00  1.00            
ATOM    447    O PRO A  58     -10.323  28.890  36.096  2.00  1.00            
ATOM    448    N ASP A  59     -10.226  27.041  37.395  2.00  1.00            
ATOM    449   CA ASP A  59     -11.267  27.421  38.306  2.00  1.00            
ATOM    450   CB ASP A  59     -12.678  27.194  37.749  2.00  1.00            
ATOM    451   CG ASP A  59     -12.949  28.279  36.723  2.00  1.00            
ATOM    452  OD1 ASP A  59     -12.681  29.468  37.039  2.00  1.00            
ATOM    453  OD2 ASP A  59     -13.419  27.933  35.607  2.00  1.00            
ATOM    454    C ASP A  59     -11.074  26.424  39.379  2.00  1.00            
ATOM    455    O ASP A  59     -11.138  26.711  40.574  2.00  1.00            
ATOM    456    N ASP A  60     -10.818  25.193  38.915  2.00  1.00            
ATOM    457   CA ASP A  60     -10.600  24.073  39.758  2.00  1.00            
ATOM    458   CB ASP A  60     -10.580  22.734  38.999  2.00  1.00            
ATOM    459   CG ASP A  60      -9.400  22.749  38.037  2.00  1.00            
ATOM    460  OD1 ASP A  60      -9.493  23.455  36.997  2.00  1.00            
ATOM    461  OD2 ASP A  60      -8.395  22.046  38.323  2.00  1.00            
ATOM    462    C ASP A  60      -9.303  24.175  40.478  2.00  1.00            
ATOM    463    O ASP A  60      -9.210  23.843  41.658  2.00  1.00            
ATOM    464    N SER A  61      -8.263  24.658  39.789  1.00  1.00            
ATOM    465   CA SER A  61      -6.965  24.542  40.372  1.00  1.00            
ATOM    466   CB SER A  61      -5.827  24.822  39.374  1.00  1.00            
ATOM    467   OG SER A  61      -5.828  23.850  38.340  1.00  1.00            
ATOM    468    C SER A  61      -6.757  25.435  41.536  1.00  1.00            
ATOM    469    O SER A  61      -7.147  26.601  41.551  1.00  1.00            
ATOM    470    N SER A  62      -6.134  24.849  42.573  1.00  1.00            
ATOM    471   CA SER A  62      -5.761  25.569  43.745  1.00  1.00            
ATOM    472   CB SER A  62      -5.386  24.643  44.912  1.00  1.00            
ATOM    473   OG SER A  62      -5.024  25.419  46.044  1.00  1.00            
ATOM    474    C SER A  62      -4.546  26.408  43.451  1.00  1.00            
ATOM    475    O SER A  62      -4.486  27.581  43.815  1.00  1.00            
ATOM    476    N THR A  63      -3.558  25.811  42.751  1.00  1.00            
ATOM    477   CA THR A  63      -2.248  26.378  42.542  1.00  1.00            
ATOM    478   CB THR A  63      -1.291  25.410  41.914  1.00  1.00            
ATOM    479  OG1 THR A  63       0.032  25.921  41.974  1.00  1.00            
ATOM    480  CG2 THR A  63      -1.705  25.177  40.452  1.00  1.00            
ATOM    481    C THR A  63      -2.243  27.617  41.705  1.00  1.00            
ATOM    482    O THR A  63      -1.513  28.565  41.992  1.00  1.00            
ATOM    483    N PHE A  64      -3.068  27.647  40.652  1.00  1.00            
ATOM    484   CA PHE A  64      -3.009  28.693  39.675  1.00  1.00            
ATOM    485   CB PHE A  64      -4.058  28.495  38.569  1.00  1.00            
ATOM    486   CG PHE A  64      -3.976  29.642  37.626  1.00  1.00            
ATOM    487  CD1 PHE A  64      -3.126  29.608  36.546  1.00  1.00            
ATOM    488  CD2 PHE A  64      -4.759  30.755  37.829  1.00  1.00            
ATOM    489  CE1 PHE A  64      -3.060  30.673  35.679  1.00  1.00            
ATOM    490  CE2 PHE A  64      -4.699  31.822  36.965  1.00  1.00            
ATOM    491   CZ PHE A  64      -3.846  31.781  35.887  1.00  1.00            
ATOM    492    C PHE A  64      -3.224  30.058  40.250  1.00  1.00            
ATOM    493    O PHE A  64      -4.078  30.273  41.109  1.00  1.00            
ATOM    494    N GLU A  65      -2.395  31.015  39.775  4.00  1.00            
ATOM    495   CA GLU A  65      -2.566  32.412  40.053  4.00  1.00            
ATOM    496   CB GLU A  65      -1.475  33.086  40.901  4.00  1.00            
ATOM    497   CG GLU A  65      -1.838  34.549  41.182  4.00  1.00            
ATOM    498   CD GLU A  65      -0.748  35.191  42.024  4.00  1.00            
ATOM    499  OE1 GLU A  65      -0.705  34.912  43.252  4.00  1.00            
ATOM    500  OE2 GLU A  65       0.055  35.972  41.449  4.00  1.00            
ATOM    501    C GLU A  65      -2.554  33.066  38.697  4.00  1.00            
ATOM    502    O GLU A  65      -1.815  32.641  37.810  4.00  1.00            
ATOM    503    N ALA A  66      -3.392  34.104  38.491  4.00  1.00            
ATOM    504   CA ALA A  66      -3.542  34.720  37.195  4.00  1.00            
ATOM    505   CB ALA A  66      -4.892  35.432  37.006  4.00  1.00            
ATOM    506    C ALA A  66      -2.470  35.731  36.919  4.00  1.00            
ATOM    507    O ALA A  66      -1.802  36.222  37.827  4.00  1.00            
ATOM    508    N THR A  67      -2.272  36.044  35.615  4.00  1.00            
ATOM    509   CA THR A  67      -1.302  37.025  35.213  4.00  1.00            
ATOM    510   CB THR A  67      -0.008  36.418  34.775  4.00  1.00            
ATOM    511  OG1 THR A  67       0.984  37.420  34.600  4.00  1.00            
ATOM    512  CG2 THR A  67      -0.262  35.685  33.452  4.00  1.00            
ATOM    513    C THR A  67      -1.840  37.809  34.042  4.00  1.00            
ATOM    514    O THR A  67      -2.717  37.345  33.313  4.00  1.00            
ATOM    515    N SER A  68      -1.322  39.046  33.868  4.00  1.00            
ATOM    516   CA SER A  68      -1.719  40.007  32.868  4.00  1.00            
ATOM    517   CB SER A  68      -1.270  41.436  33.211  4.00  1.00            
ATOM    518   OG SER A  68      -1.691  42.327  32.190  4.00  1.00            
ATOM    519    C SER A  68      -1.229  39.746  31.466  4.00  1.00            
ATOM    520    O SER A  68      -1.981  39.964  30.518  4.00  1.00            
ATOM    521    N GLN A  69       0.020  39.264  31.280  4.00  1.00            
ATOM    522   CA GLN A  69       0.610  39.210  29.958  4.00  1.00            
ATOM    523   CB GLN A  69       2.011  38.575  29.921  4.00  1.00            
ATOM    524   CG GLN A  69       3.125  39.490  30.443  4.00  1.00            
ATOM    525   CD GLN A  69       2.966  39.677  31.943  4.00  1.00            
ATOM    526  OE1 GLN A  69       2.096  40.418  32.401  4.00  1.00            
ATOM    527  NE2 GLN A  69       3.835  38.992  32.733  4.00  1.00            
ATOM    528    C GLN A  69      -0.260  38.484  28.984  4.00  1.00            
ATOM    529    O GLN A  69      -0.925  37.502  29.312  4.00  1.00            
ATOM    530    N GLU A  70      -0.280  39.013  27.742  4.00  1.00            
ATOM    531   CA GLU A  70      -1.029  38.446  26.663  4.00  1.00            
ATOM    532   CB GLU A  70      -1.893  39.475  25.910  4.00  1.00            
ATOM    533   CG GLU A  70      -1.106  40.633  25.294  4.00  1.00            
ATOM    534   CD GLU A  70      -2.102  41.549  24.598  4.00  1.00            
ATOM    535  OE1 GLU A  70      -3.154  41.856  25.220  4.00  1.00            
ATOM    536  OE2 GLU A  70      -1.820  41.966  23.443  4.00  1.00            
ATOM    537    C GLU A  70      -0.029  37.857  25.711  4.00  1.00            
ATOM    538    O GLU A  70       1.041  38.426  25.499  4.00  1.00            
ATOM    539    N LEU A  71      -0.338  36.678  25.126  4.00  1.00            
ATOM    540   CA LEU A  71       0.622  36.035  24.269  4.00  1.00            
ATOM    541   CB LEU A  71       0.958  34.588  24.668  4.00  1.00            
ATOM    542   CG LEU A  71       1.613  34.428  26.048  4.00  1.00            
ATOM    543  CD1 LEU A  71       2.081  32.976  26.254  4.00  1.00            
ATOM    544  CD2 LEU A  71       2.731  35.458  26.270  4.00  1.00            
ATOM    545    C LEU A  71       0.079  35.914  22.881  4.00  1.00            
ATOM    546    O LEU A  71      -1.127  35.777  22.682  4.00  1.00            
ATOM    547    N SER A  72       0.974  35.989  21.872  4.00  1.00            
ATOM    548   CA SER A  72       0.549  35.766  20.521  4.00  1.00            
ATOM    549   CB SER A  72       0.065  37.040  19.809  4.00  1.00            
ATOM    550   OG SER A  72       1.139  37.959  19.673  4.00  1.00            
ATOM    551    C SER A  72       1.726  35.240  19.739  4.00  1.00            
ATOM    552    O SER A  72       2.781  35.871  19.703  4.00  1.00            
ATOM    553    N ILE A  73       1.584  34.056  19.099  4.00  1.00            
ATOM    554   CA ILE A  73       2.645  33.526  18.277  4.00  1.00            
ATOM    555   CB ILE A  73       3.439  32.435  18.939  4.00  1.00            
ATOM    556  CG1 ILE A  73       4.707  32.124  18.126  4.00  1.00            
ATOM    557  CG2 ILE A  73       2.521  31.224  19.171  4.00  1.00            
ATOM    558  CD1 ILE A  73       5.713  31.260  18.883  4.00  1.00            
ATOM    559    C ILE A  73       2.013  32.971  17.041  4.00  1.00            
ATOM    560    O ILE A  73       1.029  32.237  17.112  4.00  1.00            
ATOM    561    N THR A  74       2.547  33.323  15.856  4.00  1.00            
ATOM    562   CA THR A  74       1.957  32.766  14.677  4.00  1.00            
ATOM    563   CB THR A  74       1.379  33.792  13.737  4.00  1.00            
ATOM    564  OG1 THR A  74       0.817  33.148  12.604  4.00  1.00            
ATOM    565  CG2 THR A  74       2.461  34.802  13.313  4.00  1.00            
ATOM    566    C THR A  74       2.992  31.959  13.960  4.00  1.00            
ATOM    567    O THR A  74       3.956  32.514  13.434  4.00  1.00            
ATOM    568    N TYR A  75       2.868  30.610  13.938  4.00  1.00            
ATOM    569   CA TYR A  75       3.880  30.007  13.130  4.00  1.00            
ATOM    570   CB TYR A  75       5.179  29.550  13.809  4.00  1.00            
ATOM    571   CG TYR A  75       6.135  29.397  12.661  4.00  1.00            
ATOM    572  CD1 TYR A  75       6.785  30.500  12.147  4.00  1.00            
ATOM    573  CD2 TYR A  75       6.375  28.177  12.071  4.00  1.00            
ATOM    574  CE1 TYR A  75       7.658  30.382  11.089  4.00  1.00            
ATOM    575  CE2 TYR A  75       7.244  28.047  11.015  4.00  1.00            
ATOM    576   CZ TYR A  75       7.889  29.152  10.519  4.00  1.00            
ATOM    577   OH TYR A  75       8.782  29.023   9.433  4.00  1.00            
ATOM    578    C TYR A  75       3.393  28.916  12.252  4.00  1.00            
ATOM    579    O TYR A  75       2.596  28.068  12.650  4.00  1.00            
ATOM    580    N GLY A  76       3.892  28.962  10.998  3.00  1.00            
ATOM    581   CA GLY A  76       3.678  27.964  10.000  3.00  1.00            
ATOM    582    C GLY A  76       2.218  27.712   9.869  3.00  1.00            
ATOM    583    O GLY A  76       1.510  28.395   9.130  3.00  1.00            
ATOM    584    N THR A  77       1.742  26.690  10.598  3.00  1.00            
ATOM    585   CA THR A  77       0.389  26.249  10.491  3.00  1.00            
ATOM    586   CB THR A  77       0.080  25.090  11.392  3.00  1.00            
ATOM    587  OG1 THR A  77       0.287  25.447  12.750  3.00  1.00            
ATOM    588  CG2 THR A  77       0.986  23.914  11.003  3.00  1.00            
ATOM    589    C THR A  77      -0.572  27.331  10.825  3.00  1.00            
ATOM    590    O THR A  77      -1.495  27.579  10.052  3.00  1.00            
ATOM    591    N GLY A  78      -0.406  28.032  11.961  4.00  1.00            
ATOM    592   CA GLY A  78      -1.450  28.987  12.168  4.00  1.00            
ATOM    593    C GLY A  78      -1.238  29.805  13.394  4.00  1.00            
ATOM    594    O GLY A  78      -0.224  29.705  14.085  4.00  1.00            
ATOM    595    N SER A  79      -2.248  30.658  13.657  4.00  1.00            
ATOM    596   CA SER A  79      -2.254  31.592  14.736  4.00  1.00            
ATOM    597   CB SER A  79      -3.168  32.805  14.479  4.00  1.00            
ATOM    598   OG SER A  79      -2.710  33.542  13.355  4.00  1.00            
ATOM    599    C SER A  79      -2.757  30.948  15.983  4.00  1.00            
ATOM    600    O SER A  79      -3.472  29.946  15.955  4.00  1.00            
ATOM    601    N MET A  80      -2.343  31.529  17.123  4.00  1.00            
ATOM    602   CA MET A  80      -2.797  31.157  18.430  4.00  1.00            
ATOM    603   CB MET A  80      -1.897  30.117  19.123  4.00  1.00            
ATOM    604   CG MET A  80      -2.373  29.721  20.525  4.00  1.00            
ATOM    605   SD MET A  80      -1.308  28.523  21.389  4.00  1.00            
ATOM    606   CE MET A  80      -1.933  27.057  20.518  4.00  1.00            
ATOM    607    C MET A  80      -2.685  32.424  19.230  4.00  1.00            
ATOM    608    O MET A  80      -1.640  33.074  19.211  4.00  1.00            
ATOM    609    N THR A  81      -3.757  32.828  19.941  4.00  1.00            
ATOM    610   CA THR A  81      -3.680  34.013  20.757  4.00  1.00            
ATOM    611   CB THR A  81      -4.657  35.088  20.383  4.00  1.00            
ATOM    612  OG1 THR A  81      -4.369  36.276  21.106  4.00  1.00            
ATOM    613  CG2 THR A  81      -6.081  34.603  20.700  4.00  1.00            
ATOM    614    C THR A  81      -4.001  33.557  22.142  4.00  1.00            
ATOM    615    O THR A  81      -4.744  32.593  22.313  4.00  1.00            
ATOM    616    N GLY A  82      -3.445  34.213  23.182  4.00  1.00            
ATOM    617   CA GLY A  82      -3.760  33.671  24.470  4.00  1.00            
ATOM    618    C GLY A  82      -3.257  34.537  25.577  4.00  1.00            
ATOM    619    O GLY A  82      -2.782  35.653  25.368  4.00  1.00            
ATOM    620    N ILE A  83      -3.366  33.996  26.809  4.00  1.00            
ATOM    621   CA ILE A  83      -2.991  34.670  28.012  4.00  1.00            
ATOM    622   CB ILE A  83      -4.139  34.996  28.920  4.00  1.00            
ATOM    623  CG1 ILE A  83      -4.834  33.712  29.402  4.00  1.00            
ATOM    624  CG2 ILE A  83      -5.064  35.980  28.183  4.00  1.00            
ATOM    625  CD1 ILE A  83      -5.750  33.936  30.604  4.00  1.00            
ATOM    626    C ILE A  83      -2.050  33.808  28.780  4.00  1.00            
ATOM    627    O ILE A  83      -1.845  32.644  28.452  4.00  1.00            
ATOM    628    N LEU A  84      -1.407  34.396  29.809  4.00  1.00            
ATOM    629   CA LEU A  84      -0.475  33.676  30.625  4.00  1.00            
ATOM    630   CB LEU A  84       0.794  34.471  30.988  4.00  1.00            
ATOM    631   CG LEU A  84       1.763  34.726  29.822  4.00  1.00            
ATOM    632  CD1 LEU A  84       2.979  35.549  30.278  4.00  1.00            
ATOM    633  CD2 LEU A  84       2.185  33.404  29.163  4.00  1.00            
ATOM    634    C LEU A  84      -1.144  33.317  31.927  4.00  1.00            
ATOM    635    O LEU A  84      -2.290  33.692  32.179  4.00  1.00            
ATOM    636    N GLY A  85      -0.434  32.530  32.772  4.00  1.00            
ATOM    637   CA GLY A  85      -0.887  32.115  34.076  4.00  1.00            
ATOM    638    C GLY A  85       0.234  31.297  34.658  4.00  1.00            
ATOM    639    O GLY A  85       1.115  30.844  33.929  4.00  1.00            
ATOM    640    N TYR A  86       0.227  31.083  35.992  4.00  1.00            
ATOM    641   CA TYR A  86       1.247  30.297  36.640  4.00  1.00            
ATOM    642   CB TYR A  86       1.806  30.906  37.941  4.00  1.00            
ATOM    643   CG TYR A  86       2.679  32.082  37.675  4.00  1.00            
ATOM    644  CD1 TYR A  86       2.160  33.351  37.544  4.00  1.00            
ATOM    645  CD2 TYR A  86       4.038  31.901  37.577  4.00  1.00            
ATOM    646  CE1 TYR A  86       2.994  34.420  37.311  4.00  1.00            
ATOM    647  CE2 TYR A  86       4.875  32.965  37.344  4.00  1.00            
ATOM    648   CZ TYR A  86       4.351  34.227  37.209  4.00  1.00            
ATOM    649   OH TYR A  86       5.209  35.323  36.969  4.00  1.00            
ATOM    650    C TYR A  86       0.589  29.040  37.100  4.00  1.00            
ATOM    651    O TYR A  86      -0.467  29.082  37.728  4.00  1.00            
ATOM    652    N ASP A  87       1.188  27.876  36.783  4.00  1.00            
ATOM    653   CA ASP A  87       0.621  26.641  37.239  4.00  1.00            
ATOM    654   CB ASP A  87      -0.179  25.887  36.162  4.00  1.00            
ATOM    655   CG ASP A  87      -1.511  26.586  35.945  4.00  1.00            
ATOM    656  OD1 ASP A  87      -2.246  26.783  36.950  4.00  1.00            
ATOM    657  OD2 ASP A  87      -1.812  26.936  34.772  4.00  1.00            
ATOM    658    C ASP A  87       1.743  25.738  37.622  4.00  1.00            
ATOM    659    O ASP A  87       2.917  26.059  37.439  4.00  1.00            
ATOM    660    N THR A  88       1.386  24.580  38.205  4.00  1.00            
ATOM    661   CA THR A  88       2.351  23.569  38.511  4.00  1.00            
ATOM    662   CB THR A  88       2.182  22.978  39.882  4.00  1.00            
ATOM    663  OG1 THR A  88       2.318  23.988  40.871  4.00  1.00            
ATOM    664  CG2 THR A  88       3.236  21.877  40.090  4.00  1.00            
ATOM    665    C THR A  88       2.073  22.489  37.510  4.00  1.00            
ATOM    666    O THR A  88       0.939  22.029  37.385  4.00  1.00            
ATOM    667    N VAL A  89       3.100  22.071  36.744  4.00  1.00            
ATOM    668   CA VAL A  89       2.887  21.084  35.721  4.00  1.00            
ATOM    669   CB VAL A  89       3.536  21.438  34.416  4.00  1.00            
ATOM    670  CG1 VAL A  89       5.039  21.649  34.672  4.00  1.00            
ATOM    671  CG2 VAL A  89       3.266  20.299  33.420  4.00  1.00            
ATOM    672    C VAL A  89       3.548  19.818  36.153  4.00  1.00            
ATOM    673    O VAL A  89       4.650  19.836  36.699  4.00  1.00            
ATOM    674    N GLN A  90       2.870  18.676  35.926  4.00  1.00            
ATOM    675   CA GLN A  90       3.490  17.426  36.230  4.00  1.00            
ATOM    676   CB GLN A  90       2.604  16.435  37.001  4.00  1.00            
ATOM    677   CG GLN A  90       2.305  16.887  38.432  4.00  1.00            
ATOM    678   CD GLN A  90       1.617  15.739  39.155  4.00  1.00            
ATOM    679  OE1 GLN A  90       1.664  14.593  38.712  4.00  1.00            
ATOM    680  NE2 GLN A  90       0.962  16.052  40.305  4.00  1.00            
ATOM    681    C GLN A  90       3.844  16.813  34.910  4.00  1.00            
ATOM    682    O GLN A  90       2.970  16.507  34.101  4.00  1.00            
ATOM    683    N VAL A  91       5.156  16.635  34.654  4.00  1.00            
ATOM    684   CA VAL A  91       5.607  16.118  33.391  4.00  1.00            
ATOM    685   CB VAL A  91       6.317  17.189  32.611  4.00  1.00            
ATOM    686  CG1 VAL A  91       6.968  16.590  31.358  4.00  1.00            
ATOM    687  CG2 VAL A  91       5.314  18.319  32.327  4.00  1.00            
ATOM    688    C VAL A  91       6.607  15.049  33.670  4.00  1.00            
ATOM    689    O VAL A  91       7.558  15.251  34.419  4.00  1.00            
ATOM    690    N GLY A  92       6.404  13.861  33.083  3.00  1.00            
ATOM    691   CA GLY A  92       7.392  12.839  33.233  3.00  1.00            
ATOM    692    C GLY A  92       7.467  12.419  34.660  3.00  1.00            
ATOM    693    O GLY A  92       8.462  11.840  35.091  3.00  1.00            
ATOM    694    N GLY A  93       6.416  12.701  35.445  3.00  1.00            
ATOM    695   CA GLY A  93       6.477  12.275  36.808  3.00  1.00            
ATOM    696    C GLY A  93       7.266  13.285  37.557  3.00  1.00            
ATOM    697    O GLY A  93       7.575  13.091  38.732  3.00  1.00            
ATOM    698    N ILE A  94       7.620  14.401  36.898  4.00  1.00            
ATOM    699   CA ILE A  94       8.353  15.377  37.634  4.00  1.00            
ATOM    700   CB ILE A  94       9.636  15.839  36.991  4.00  1.00            
ATOM    701  CG1 ILE A  94      10.554  16.476  38.047  4.00  1.00            
ATOM    702  CG2 ILE A  94       9.309  16.803  35.841  4.00  1.00            
ATOM    703  CD1 ILE A  94      11.985  16.682  37.552  4.00  1.00            
ATOM    704    C ILE A  94       7.457  16.542  37.807  4.00  1.00            
ATOM    705    O ILE A  94       6.774  16.967  36.876  4.00  1.00            
ATOM    706    N SER A  95       7.406  17.070  39.039  4.00  1.00            
ATOM    707   CA SER A  95       6.538  18.178  39.249  4.00  1.00            
ATOM    708   CB SER A  95       5.911  18.192  40.652  4.00  1.00            
ATOM    709   OG SER A  95       5.058  19.318  40.797  4.00  1.00            
ATOM    710    C SER A  95       7.364  19.415  39.092  4.00  1.00            
ATOM    711    O SER A  95       8.310  19.648  39.844  4.00  1.00            
ATOM    712    N ASP A  96       7.021  20.234  38.077  4.00  1.00            
ATOM    713   CA ASP A  96       7.697  21.472  37.817  4.00  1.00            
ATOM    714   CB ASP A  96       7.909  21.727  36.312  4.00  1.00            
ATOM    715   CG ASP A  96       8.754  20.602  35.729  4.00  1.00            
ATOM    716  OD1 ASP A  96       9.695  20.135  36.422  4.00  1.00            
ATOM    717  OD2 ASP A  96       8.465  20.196  34.570  4.00  1.00            
ATOM    718    C ASP A  96       6.721  22.504  38.269  4.00  1.00            
ATOM    719    O ASP A  96       5.639  22.629  37.698  4.00  1.00            
ATOM    720    N THR A  97       7.059  23.265  39.323  4.00  1.00            
ATOM    721   CA THR A  97       6.090  24.205  39.788  4.00  1.00            
ATOM    722   CB THR A  97       6.018  24.312  41.284  4.00  1.00            
ATOM    723  OG1 THR A  97       4.879  25.068  41.667  4.00  1.00            
ATOM    724  CG2 THR A  97       7.301  24.986  41.793  4.00  1.00            
ATOM    725    C THR A  97       6.393  25.557  39.234  4.00  1.00            
ATOM    726    O THR A  97       7.399  25.763  38.557  4.00  1.00            
ATOM    727    N ASN A  98       5.473  26.505  39.496  4.00  1.00            
ATOM    728   CA ASN A  98       5.586  27.869  39.083  4.00  1.00            
ATOM    729   CB ASN A  98       6.573  28.720  39.912  4.00  1.00            
ATOM    730   CG ASN A  98       7.985  28.153  39.817  4.00  1.00            
ATOM    731  OD1 ASN A  98       8.314  27.162  40.464  4.00  1.00            
ATOM    732  ND2 ASN A  98       8.853  28.813  39.003  4.00  1.00            
ATOM    733    C ASN A  98       5.947  27.944  37.643  4.00  1.00            
ATOM    734    O ASN A  98       6.833  28.702  37.251  4.00  1.00            
ATOM    735    N GLN A  99       5.253  27.159  36.804  4.00  1.00            
ATOM    736   CA GLN A  99       5.555  27.225  35.410  4.00  1.00            
ATOM    737   CB GLN A  99       5.402  25.886  34.675  4.00  1.00            
ATOM    738   CG GLN A  99       6.427  24.846  35.132  4.00  1.00            
ATOM    739   CD GLN A  99       7.809  25.409  34.824  4.00  1.00            
ATOM    740  OE1 GLN A  99       7.952  26.328  34.020  4.00  1.00            
ATOM    741  NE2 GLN A  99       8.857  24.849  35.489  4.00  1.00            
ATOM    742    C GLN A  99       4.670  28.262  34.790  4.00  1.00            
ATOM    743    O GLN A  99       3.536  28.467  35.224  4.00  1.00            
ATOM    744    N ILE A 100       5.190  28.973  33.764  4.00  1.00            
ATOM    745   CA ILE A 100       4.432  29.990  33.086  4.00  1.00            
ATOM    746   CB ILE A 100       5.243  31.195  32.718  4.00  1.00            
ATOM    747  CG1 ILE A 100       5.801  31.871  33.981  4.00  1.00            
ATOM    748  CG2 ILE A 100       4.357  32.113  31.860  4.00  1.00            
ATOM    749  CD1 ILE A 100       6.930  32.859  33.693  4.00  1.00            
ATOM    750    C ILE A 100       3.994  29.366  31.828  4.00  1.00            
ATOM    751    O ILE A 100       4.797  28.875  31.037  4.00  1.00            
ATOM    752    N PHE A 101       2.675  29.364  31.627  4.00  1.00            
ATOM    753   CA PHE A 101       2.166  28.743  30.461  4.00  1.00            
ATOM    754   CB PHE A 101       1.217  27.575  30.757  4.00  1.00            
ATOM    755   CG PHE A 101       1.941  26.558  31.570  4.00  1.00            
ATOM    756  CD1 PHE A 101       2.892  25.746  30.998  4.00  1.00            
ATOM    757  CD2 PHE A 101       1.653  26.411  32.909  4.00  1.00            
ATOM    758  CE1 PHE A 101       3.548  24.801  31.750  4.00  1.00            
ATOM    759  CE2 PHE A 101       2.306  25.467  33.666  4.00  1.00            
ATOM    760   CZ PHE A 101       3.254  24.661  33.084  4.00  1.00            
ATOM    761    C PHE A 101       1.326  29.782  29.810  4.00  1.00            
ATOM    762    O PHE A 101       1.298  30.930  30.254  4.00  1.00            
ATOM    763    N GLY A 102       0.627  29.418  28.720  4.00  1.00            
ATOM    764   CA GLY A 102      -0.158  30.438  28.102  4.00  1.00            
ATOM    765    C GLY A 102      -1.504  29.948  27.665  4.00  1.00            
ATOM    766    O GLY A 102      -1.669  29.487  26.537  4.00  1.00            
ATOM    767    N LEU A 103      -2.534  30.132  28.522  4.00  1.00            
ATOM    768   CA LEU A 103      -3.862  29.671  28.223  4.00  1.00            
ATOM    769   CB LEU A 103      -4.910  30.125  29.257  4.00  1.00            
ATOM    770   CG LEU A 103      -4.600  29.717  30.712  4.00  1.00            
ATOM    771  CD1 LEU A 103      -5.693  30.211  31.673  4.00  1.00            
ATOM    772  CD2 LEU A 103      -4.333  28.211  30.843  4.00  1.00            
ATOM    773    C LEU A 103      -4.249  30.295  26.921  4.00  1.00            
ATOM    774    O LEU A 103      -4.139  31.505  26.747  4.00  1.00            
ATOM    775    N SER A 104      -4.718  29.483  25.959  4.00  1.00            
ATOM    776   CA SER A 104      -5.017  30.025  24.665  4.00  1.00            
ATOM    777   CB SER A 104      -5.104  28.961  23.557  4.00  1.00            
ATOM    778   OG SER A 104      -3.848  28.320  23.389  4.00  1.00            
ATOM    779    C SER A 104      -6.329  30.715  24.725  4.00  1.00            
ATOM    780    O SER A 104      -6.998  30.746  25.754  4.00  1.00            
ATOM    781    N GLU A 105      -6.693  31.328  23.589  4.00  1.00            
ATOM    782   CA GLU A 105      -7.935  32.005  23.409  4.00  1.00            
ATOM    783   CB GLU A 105      -7.801  33.531  23.514  4.00  1.00            
ATOM    784   CG GLU A 105      -7.437  33.941  24.944  4.00  1.00            
ATOM    785   CD GLU A 105      -7.307  35.453  25.023  4.00  1.00            
ATOM    786  OE1 GLU A 105      -7.398  36.116  23.956  4.00  1.00            
ATOM    787  OE2 GLU A 105      -7.120  35.963  26.160  4.00  1.00            
ATOM    788    C GLU A 105      -8.354  31.619  22.040  4.00  1.00            
ATOM    789    O GLU A 105      -8.907  30.538  21.839  4.00  1.00            
ATOM    790    N THR A 106      -8.079  32.471  21.040  4.00  1.00            
ATOM    791   CA THR A 106      -8.574  32.084  19.759  4.00  1.00            
ATOM    792   CB THR A 106      -9.081  33.232  18.928  4.00  1.00            
ATOM    793  OG1 THR A 106      -8.043  34.165  18.673  4.00  1.00            
ATOM    794  CG2 THR A 106     -10.237  33.904  19.685  4.00  1.00            
ATOM    795    C THR A 106      -7.564  31.348  18.962  4.00  1.00            
ATOM    796    O THR A 106      -6.519  31.878  18.589  4.00  1.00            
ATOM    797    N GLU A 107      -7.871  30.067  18.696  1.00  1.00            
ATOM    798   CA GLU A 107      -7.037  29.317  17.823  1.00  1.00            
ATOM    799   CB GLU A 107      -6.505  27.997  18.409  1.00  1.00            
ATOM    800   CG GLU A 107      -5.229  27.512  17.711  1.00  1.00            
ATOM    801   CD GLU A 107      -5.549  26.993  16.313  1.00  1.00            
ATOM    802  OE1 GLU A 107      -6.710  26.561  16.085  1.00  1.00            
ATOM    803  OE2 GLU A 107      -4.624  27.002  15.457  1.00  1.00            
ATOM    804    C GLU A 107      -7.903  28.960  16.661  1.00  1.00            
ATOM    805    O GLU A 107      -8.695  28.018  16.711  1.00  1.00            
ATOM    806    N PRO A 108      -7.789  29.731  15.621  1.00  1.00            
ATOM    807   CA PRO A 108      -8.597  29.450  14.461  1.00  1.00            
ATOM    808   CD PRO A 108      -7.665  31.160  15.850  1.00  1.00            
ATOM    809   CB PRO A 108      -8.810  30.788  13.757  1.00  1.00            
ATOM    810   CG PRO A 108      -8.653  31.824  14.878  1.00  1.00            
ATOM    811    C PRO A 108      -7.983  28.437  13.556  1.00  1.00            
ATOM    812    O PRO A 108      -6.808  28.107  13.710  1.00  1.00            
ATOM    813    N GLY A 109      -8.797  27.924  12.610  1.00  1.00            
ATOM    814   CA GLY A 109      -8.263  27.054  11.619  1.00  1.00            
ATOM    815    C GLY A 109      -8.697  25.652  11.823  1.00  1.00            
ATOM    816    O GLY A 109      -8.884  25.181  12.943  1.00  1.00            
ATOM    817    N SER A 110      -8.866  24.957  10.683  2.00  1.00            
ATOM    818   CA SER A 110      -9.220  23.576  10.670  2.00  1.00            
ATOM    819   CB SER A 110      -9.434  23.031   9.249  2.00  1.00            
ATOM    820   OG SER A 110     -10.544  23.673   8.643  2.00  1.00            
ATOM    821    C SER A 110      -8.064  22.859  11.237  2.00  1.00            
ATOM    822    O SER A 110      -8.210  21.878  11.962  2.00  1.00            
ATOM    823    N PHE A 111      -6.862  23.336  10.894  2.00  1.00            
ATOM    824   CA PHE A 111      -5.739  22.756  11.537  2.00  1.00            
ATOM    825   CB PHE A 111      -4.398  23.359  11.091  2.00  1.00            
ATOM    826   CG PHE A 111      -3.341  22.916  12.042  2.00  1.00            
ATOM    827  CD1 PHE A 111      -2.873  21.622  12.041  2.00  1.00            
ATOM    828  CD2 PHE A 111      -2.804  23.821  12.930  2.00  1.00            
ATOM    829  CE1 PHE A 111      -1.893  21.238  12.927  2.00  1.00            
ATOM    830  CE2 PHE A 111      -1.824  23.443  13.815  2.00  1.00            
ATOM    831   CZ PHE A 111      -1.368  22.146  13.815  2.00  1.00            
ATOM    832    C PHE A 111      -5.968  23.094  12.965  2.00  1.00            
ATOM    833    O PHE A 111      -6.559  24.120  13.301  2.00  1.00            
ATOM    834    N LEU A 112      -5.507  22.200  13.836  2.00  1.00            
ATOM    835   CA LEU A 112      -5.725  22.246  15.241  2.00  1.00            
ATOM    836   CB LEU A 112      -5.742  23.636  15.887  2.00  1.00            
ATOM    837   CG LEU A 112      -5.856  23.475  17.417  2.00  1.00            
ATOM    838  CD1 LEU A 112      -4.583  22.825  17.984  2.00  1.00            
ATOM    839  CD2 LEU A 112      -6.245  24.778  18.128  2.00  1.00            
ATOM    840    C LEU A 112      -7.060  21.626  15.507  2.00  1.00            
ATOM    841    O LEU A 112      -7.251  20.985  16.540  2.00  1.00            
ATOM    842    N TYR A 113      -8.023  21.781  14.576  2.00  1.00            
ATOM    843   CA TYR A 113      -9.274  21.084  14.693  2.00  1.00            
ATOM    844   CB TYR A 113     -10.320  21.581  13.677  2.00  1.00            
ATOM    845   CG TYR A 113     -11.529  20.720  13.776  2.00  1.00            
ATOM    846  CD1 TYR A 113     -12.535  21.016  14.667  2.00  1.00            
ATOM    847  CD2 TYR A 113     -11.653  19.614  12.968  2.00  1.00            
ATOM    848  CE1 TYR A 113     -13.649  20.215  14.748  2.00  1.00            
ATOM    849  CE2 TYR A 113     -12.764  18.811  13.046  2.00  1.00            
ATOM    850   CZ TYR A 113     -13.764  19.111  13.938  2.00  1.00            
ATOM    851   OH TYR A 113     -14.906  18.287  14.020  2.00  1.00            
ATOM    852    C TYR A 113      -8.962  19.662  14.380  2.00  1.00            
ATOM    853    O TYR A 113      -9.400  18.729  15.051  2.00  1.00            
ATOM    854    N TYR A 114      -8.159  19.499  13.317  2.00  1.00            
ATOM    855   CA TYR A 114      -7.788  18.236  12.766  2.00  1.00            
ATOM    856   CB TYR A 114      -7.039  18.407  11.433  2.00  1.00            
ATOM    857   CG TYR A 114      -6.969  17.082  10.760  2.00  1.00            
ATOM    858  CD1 TYR A 114      -7.981  16.688   9.917  2.00  1.00            
ATOM    859  CD2 TYR A 114      -5.904  16.238  10.968  2.00  1.00            
ATOM    860  CE1 TYR A 114      -7.935  15.467   9.286  2.00  1.00            
ATOM    861  CE2 TYR A 114      -5.852  15.015  10.341  2.00  1.00            
ATOM    862   CZ TYR A 114      -6.867  14.629   9.497  2.00  1.00            
ATOM    863   OH TYR A 114      -6.813  13.375   8.853  2.00  1.00            
ATOM    864    C TYR A 114      -6.889  17.475  13.697  2.00  1.00            
ATOM    865    O TYR A 114      -7.090  16.284  13.922  2.00  1.00            
ATOM    866    N ALA A 115      -5.886  18.156  14.286  1.00  1.00            
ATOM    867   CA ALA A 115      -4.868  17.487  15.053  1.00  1.00            
ATOM    868   CB ALA A 115      -3.803  18.451  15.603  1.00  1.00            
ATOM    869    C ALA A 115      -5.433  16.779  16.239  1.00  1.00            
ATOM    870    O ALA A 115      -6.153  17.366  17.045  1.00  1.00            
ATOM    871    N PRO A 116      -5.127  15.507  16.363  1.00  1.00            
ATOM    872   CA PRO A 116      -5.316  14.861  17.627  1.00  1.00            
ATOM    873   CD PRO A 116      -5.153  14.573  15.249  1.00  1.00            
ATOM    874   CB PRO A 116      -5.120  13.370  17.371  1.00  1.00            
ATOM    875   CG PRO A 116      -5.493  13.210  15.882  1.00  1.00            
ATOM    876    C PRO A 116      -4.199  15.536  18.336  1.00  1.00            
ATOM    877    O PRO A 116      -3.058  15.345  17.917  1.00  1.00            
ATOM    878    N PHE A 117      -4.471  16.296  19.409  1.00  1.00            
ATOM    879   CA PHE A 117      -3.405  17.100  19.928  1.00  1.00            
ATOM    880   CB PHE A 117      -2.794  17.929  18.776  1.00  1.00            
ATOM    881   CG PHE A 117      -1.930  19.060  19.210  1.00  1.00            
ATOM    882  CD1 PHE A 117      -0.624  18.867  19.581  1.00  1.00            
ATOM    883  CD2 PHE A 117      -2.438  20.339  19.199  1.00  1.00            
ATOM    884  CE1 PHE A 117       0.150  19.938  19.955  1.00  1.00            
ATOM    885  CE2 PHE A 117      -1.668  21.413  19.573  1.00  1.00            
ATOM    886   CZ PHE A 117      -0.366  21.212  19.952  1.00  1.00            
ATOM    887    C PHE A 117      -4.034  18.033  20.887  1.00  1.00            
ATOM    888    O PHE A 117      -5.255  18.175  20.920  1.00  1.00            
ATOM    889    N ASP A 118      -3.220  18.687  21.725  1.00  1.00            
ATOM    890   CA ASP A 118      -3.877  19.616  22.574  1.00  1.00            
ATOM    891   CB ASP A 118      -4.658  18.938  23.713  1.00  1.00            
ATOM    892   CG ASP A 118      -5.545  19.982  24.373  1.00  1.00            
ATOM    893  OD1 ASP A 118      -5.494  21.164  23.938  1.00  1.00            
ATOM    894  OD2 ASP A 118      -6.293  19.609  25.316  1.00  1.00            
ATOM    895    C ASP A 118      -2.852  20.489  23.203  1.00  1.00            
ATOM    896    O ASP A 118      -2.641  20.442  24.413  1.00  1.00            
ATOM    897    N GLY A 119      -2.187  21.330  22.399  4.00  1.00            
ATOM    898   CA GLY A 119      -1.260  22.221  23.016  4.00  1.00            
ATOM    899    C GLY A 119       0.131  21.766  22.800  4.00  1.00            
ATOM    900    O GLY A 119       0.400  20.581  22.606  4.00  1.00            
ATOM    901    N ILE A 120       1.067  22.731  22.856  4.00  1.00            
ATOM    902   CA ILE A 120       2.413  22.382  22.556  4.00  1.00            
ATOM    903   CB ILE A 120       2.884  22.924  21.235  4.00  1.00            
ATOM    904  CG1 ILE A 120       4.316  22.456  20.932  4.00  1.00            
ATOM    905  CG2 ILE A 120       2.736  24.454  21.268  4.00  1.00            
ATOM    906  CD1 ILE A 120       4.708  22.630  19.466  4.00  1.00            
ATOM    907    C ILE A 120       3.357  22.876  23.567  4.00  1.00            
ATOM    908    O ILE A 120       3.138  23.907  24.193  4.00  1.00            
ATOM    909    N LEU A 121       4.439  22.100  23.744  4.00  1.00            
ATOM    910   CA LEU A 121       5.514  22.498  24.586  4.00  1.00            
ATOM    911   CB LEU A 121       6.054  21.395  25.506  4.00  1.00            
ATOM    912   CG LEU A 121       7.255  21.871  26.344  4.00  1.00            
ATOM    913  CD1 LEU A 121       6.880  23.044  27.260  4.00  1.00            
ATOM    914  CD2 LEU A 121       7.894  20.709  27.113  4.00  1.00            
ATOM    915    C LEU A 121       6.616  22.868  23.668  4.00  1.00            
ATOM    916    O LEU A 121       6.787  22.253  22.616  4.00  1.00            
ATOM    917    N GLY A 122       7.393  23.901  24.026  4.00  1.00            
ATOM    918   CA GLY A 122       8.421  24.243  23.101  4.00  1.00            
ATOM    919    C GLY A 122       9.726  23.984  23.733  4.00  1.00            
ATOM    920    O GLY A 122      10.153  24.690  24.647  4.00  1.00            
ATOM    921    N LEU A 123      10.394  22.937  23.234  1.00  1.00            
ATOM    922   CA LEU A 123      11.708  22.675  23.701  1.00  1.00            
ATOM    923   CB LEU A 123      11.996  21.185  23.993  1.00  1.00            
ATOM    924   CG LEU A 123      11.468  20.177  22.948  1.00  1.00            
ATOM    925  CD1 LEU A 123      11.992  18.762  23.235  1.00  1.00            
ATOM    926  CD2 LEU A 123       9.932  20.170  22.898  1.00  1.00            
ATOM    927    C LEU A 123      12.607  23.109  22.600  1.00  1.00            
ATOM    928    O LEU A 123      12.806  22.407  21.612  1.00  1.00            
ATOM    929    N ALA A 124      13.170  24.308  22.780  1.00  1.00            
ATOM    930   CA ALA A 124      14.056  25.000  21.895  1.00  1.00            
ATOM    931   CB ALA A 124      13.341  25.897  20.871  1.00  1.00            
ATOM    932    C ALA A 124      14.712  25.889  22.875  1.00  1.00            
ATOM    933    O ALA A 124      14.853  25.526  24.041  1.00  1.00            
ATOM    934    N TYR A 125      15.153  27.074  22.452  1.00  1.00            
ATOM    935   CA TYR A 125      15.757  27.875  23.456  1.00  1.00            
ATOM    936   CB TYR A 125      17.220  28.241  23.117  1.00  1.00            
ATOM    937   CG TYR A 125      17.815  28.951  24.285  1.00  1.00            
ATOM    938  CD1 TYR A 125      18.172  28.241  25.409  1.00  1.00            
ATOM    939  CD2 TYR A 125      18.013  30.313  24.266  1.00  1.00            
ATOM    940  CE1 TYR A 125      18.717  28.877  26.500  1.00  1.00            
ATOM    941  CE2 TYR A 125      18.556  30.955  25.354  1.00  1.00            
ATOM    942   CZ TYR A 125      18.908  30.238  26.474  1.00  1.00            
ATOM    943   OH TYR A 125      19.467  30.898  27.589  1.00  1.00            
ATOM    944    C TYR A 125      14.948  29.146  23.538  1.00  1.00            
ATOM    945    O TYR A 125      14.201  29.489  22.623  1.00  1.00            
ATOM    946    N PRO A 126      15.090  29.852  24.631  2.00  1.00            
ATOM    947   CA PRO A 126      14.377  31.091  24.842  2.00  1.00            
ATOM    948   CD PRO A 126      15.281  29.167  25.900  2.00  1.00            
ATOM    949   CB PRO A 126      14.538  31.423  26.332  2.00  1.00            
ATOM    950   CG PRO A 126      15.449  30.317  26.898  2.00  1.00            
ATOM    951    C PRO A 126      14.570  32.269  23.959  2.00  1.00            
ATOM    952    O PRO A 126      13.776  33.199  24.094  2.00  1.00            
ATOM    953    N SER A 127      15.587  32.299  23.082  2.00  1.00            
ATOM    954   CA SER A 127      15.709  33.459  22.248  2.00  1.00            
ATOM    955   CB SER A 127      16.883  33.364  21.263  2.00  1.00            
ATOM    956   OG SER A 127      18.109  33.311  21.976  2.00  1.00            
ATOM    957    C SER A 127      14.436  33.546  21.468  2.00  1.00            
ATOM    958    O SER A 127      13.956  34.639  21.172  2.00  1.00            
ATOM    959    N ILE A 128      13.835  32.384  21.132  2.00  1.00            
ATOM    960   CA ILE A 128      12.595  32.452  20.421  2.00  1.00            
ATOM    961   CB ILE A 128      12.627  31.656  19.139  2.00  1.00            
ATOM    962  CG1 ILE A 128      11.329  31.855  18.341  2.00  1.00            
ATOM    963  CG2 ILE A 128      12.994  30.194  19.448  2.00  1.00            
ATOM    964  CD1 ILE A 128      11.190  33.260  17.756  2.00  1.00            
ATOM    965    C ILE A 128      11.469  31.980  21.306  2.00  1.00            
ATOM    966    O ILE A 128      11.102  30.806  21.323  2.00  1.00            
ATOM    967    N SER A 129      10.893  32.922  22.079  1.00  1.00            
ATOM    968   CA SER A 129       9.728  32.714  22.898  1.00  1.00            
ATOM    969   CB SER A 129      10.034  32.466  24.385  1.00  1.00            
ATOM    970   OG SER A 129      10.612  33.625  24.968  1.00  1.00            
ATOM    971    C SER A 129       9.044  34.033  22.787  1.00  1.00            
ATOM    972    O SER A 129       9.697  35.072  22.862  1.00  1.00            
ATOM    973    N ALA A 130       7.719  34.052  22.577  2.00  1.00            
ATOM    974   CA ALA A 130       7.160  35.334  22.284  2.00  1.00            
ATOM    975   CB ALA A 130       5.671  35.251  21.900  2.00  1.00            
ATOM    976    C ALA A 130       7.265  36.306  23.427  2.00  1.00            
ATOM    977    O ALA A 130       7.866  37.370  23.288  2.00  1.00            
ATOM    978    N SER A 131       6.696  35.953  24.594  2.00  1.00            
ATOM    979   CA SER A 131       6.670  36.828  25.736  2.00  1.00            
ATOM    980   CB SER A 131       5.506  36.500  26.687  2.00  1.00            
ATOM    981   OG SER A 131       5.511  37.384  27.798  2.00  1.00            
ATOM    982    C SER A 131       7.932  36.683  26.507  2.00  1.00            
ATOM    983    O SER A 131       8.217  37.487  27.394  2.00  1.00            
ATOM    984    N GLY A 132       8.748  35.666  26.181  2.00  1.00            
ATOM    985   CA GLY A 132       9.834  35.415  27.073  2.00  1.00            
ATOM    986    C GLY A 132       9.178  34.660  28.185  2.00  1.00            
ATOM    987    O GLY A 132       9.468  34.865  29.363  2.00  1.00            
ATOM    988    N ALA A 133       8.264  33.743  27.797  1.00  1.00            
ATOM    989   CA ALA A 133       7.404  33.042  28.708  1.00  1.00            
ATOM    990   CB ALA A 133       6.488  32.031  27.997  1.00  1.00            
ATOM    991    C ALA A 133       8.191  32.282  29.732  1.00  1.00            
ATOM    992    O ALA A 133       7.921  32.422  30.923  1.00  1.00            
ATOM    993    N THR A 134       9.187  31.492  29.278  1.00  1.00            
ATOM    994   CA THR A 134      10.040  30.611  30.040  1.00  1.00            
ATOM    995   CB THR A 134       9.906  30.665  31.536  1.00  1.00            
ATOM    996  OG1 THR A 134      10.219  31.967  32.009  1.00  1.00            
ATOM    997  CG2 THR A 134      10.856  29.627  32.156  1.00  1.00            
ATOM    998    C THR A 134       9.592  29.248  29.575  1.00  1.00            
ATOM    999    O THR A 134       8.404  28.932  29.597  1.00  1.00            
ATOM   1000    N PRO A 135      10.519  28.453  29.128  1.00  1.00            
ATOM   1001   CA PRO A 135      10.168  27.204  28.483  1.00  1.00            
ATOM   1002   CD PRO A 135      11.672  29.071  28.492  1.00  1.00            
ATOM   1003   CB PRO A 135      11.345  26.864  27.570  1.00  1.00            
ATOM   1004   CG PRO A 135      11.972  28.226  27.248  1.00  1.00            
ATOM   1005    C PRO A 135       9.677  25.957  29.179  1.00  1.00            
ATOM   1006    O PRO A 135       9.122  25.120  28.470  1.00  1.00            
ATOM   1007    N VAL A 136       9.820  25.772  30.507  2.00  1.00            
ATOM   1008   CA VAL A 136       9.565  24.449  31.035  2.00  1.00            
ATOM   1009   CB VAL A 136       8.177  23.946  30.763  2.00  1.00            
ATOM   1010  CG1 VAL A 136       8.073  22.493  31.258  2.00  1.00            
ATOM   1011  CG2 VAL A 136       7.170  24.908  31.420  2.00  1.00            
ATOM   1012    C VAL A 136      10.550  23.592  30.296  2.00  1.00            
ATOM   1013    O VAL A 136      10.264  22.997  29.258  2.00  1.00            
ATOM   1014    N PHE A 137      11.758  23.532  30.879  2.00  1.00            
ATOM   1015   CA PHE A 137      12.985  22.989  30.374  2.00  1.00            
ATOM   1016   CB PHE A 137      13.152  23.235  28.865  2.00  1.00            
ATOM   1017   CG PHE A 137      14.405  22.585  28.387  2.00  1.00            
ATOM   1018  CD1 PHE A 137      14.421  21.246  28.067  2.00  1.00            
ATOM   1019  CD2 PHE A 137      15.562  23.315  28.242  2.00  1.00            
ATOM   1020  CE1 PHE A 137      15.572  20.644  27.619  2.00  1.00            
ATOM   1021  CE2 PHE A 137      16.717  22.719  27.794  2.00  1.00            
ATOM   1022   CZ PHE A 137      16.725  21.380  27.483  2.00  1.00            
ATOM   1023    C PHE A 137      13.843  23.947  31.106  2.00  1.00            
ATOM   1024    O PHE A 137      14.493  23.620  32.098  2.00  1.00            
ATOM   1025    N ASP A 138      13.838  25.196  30.600  2.00  1.00            
ATOM   1026   CA ASP A 138      14.315  26.253  31.425  2.00  1.00            
ATOM   1027   CB ASP A 138      14.311  27.622  30.730  2.00  1.00            
ATOM   1028   CG ASP A 138      15.264  27.537  29.547  2.00  1.00            
ATOM   1029  OD1 ASP A 138      15.067  26.625  28.701  2.00  1.00            
ATOM   1030  OD2 ASP A 138      16.189  28.388  29.465  2.00  1.00            
ATOM   1031    C ASP A 138      13.214  26.242  32.443  2.00  1.00            
ATOM   1032    O ASP A 138      12.107  25.798  32.144  2.00  1.00            
ATOM   1033    N ASN A 139      13.480  26.712  33.665  2.00  1.00            
ATOM   1034   CA ASN A 139      12.555  26.652  34.763  2.00  1.00            
ATOM   1035   CB ASN A 139      11.095  26.973  34.398  2.00  1.00            
ATOM   1036   CG ASN A 139      10.398  27.383  35.688  2.00  1.00            
ATOM   1037  OD1 ASN A 139      10.873  27.091  36.785  2.00  1.00            
ATOM   1038  ND2 ASN A 139       9.245  28.094  35.557  2.00  1.00            
ATOM   1039    C ASN A 139      12.642  25.279  35.336  2.00  1.00            
ATOM   1040    O ASN A 139      12.433  25.088  36.532  2.00  1.00            
ATOM   1041    N LEU A 140      12.974  24.275  34.507  2.00  1.00            
ATOM   1042   CA LEU A 140      13.223  22.988  35.080  2.00  1.00            
ATOM   1043   CB LEU A 140      13.287  21.881  34.014  2.00  1.00            
ATOM   1044   CG LEU A 140      12.044  21.810  33.107  2.00  1.00            
ATOM   1045  CD1 LEU A 140      12.139  20.629  32.126  2.00  1.00            
ATOM   1046  CD2 LEU A 140      10.745  21.815  33.922  2.00  1.00            
ATOM   1047    C LEU A 140      14.585  23.044  35.688  2.00  1.00            
ATOM   1048    O LEU A 140      14.801  22.714  36.852  2.00  1.00            
ATOM   1049    N TRP A 141      15.539  23.513  34.860  2.00  1.00            
ATOM   1050   CA TRP A 141      16.927  23.599  35.197  2.00  1.00            
ATOM   1051   CB TRP A 141      17.832  23.948  34.011  2.00  1.00            
ATOM   1052   CG TRP A 141      19.219  24.319  34.457  2.00  1.00            
ATOM   1053  CD2 TRP A 141      20.026  23.492  35.307  2.00  1.00            
ATOM   1054  CD1 TRP A 141      19.915  25.478  34.273  2.00  1.00            
ATOM   1055  NE1 TRP A 141      21.119  25.411  34.930  2.00  1.00            
ATOM   1056  CE2 TRP A 141      21.197  24.197  35.579  2.00  1.00            
ATOM   1057  CE3 TRP A 141      19.799  22.252  35.835  2.00  1.00            
ATOM   1058  CZ2 TRP A 141      22.165  23.669  36.383  2.00  1.00            
ATOM   1059  CZ3 TRP A 141      20.787  21.714  36.628  2.00  1.00            
ATOM   1060  CH2 TRP A 141      21.947  22.410  36.897  2.00  1.00            
ATOM   1061    C TRP A 141      17.123  24.625  36.247  2.00  1.00            
ATOM   1062    O TRP A 141      17.958  24.465  37.137  2.00  1.00            
ATOM   1063    N ASP A 142      16.339  25.708  36.167  2.00  1.00            
ATOM   1064   CA ASP A 142      16.521  26.797  37.066  2.00  1.00            
ATOM   1065   CB ASP A 142      15.443  27.876  36.870  2.00  1.00            
ATOM   1066   CG ASP A 142      15.825  29.113  37.666  2.00  1.00            
ATOM   1067  OD1 ASP A 142      17.013  29.222  38.074  2.00  1.00            
ATOM   1068  OD2 ASP A 142      14.926  29.970  37.877  2.00  1.00            
ATOM   1069    C ASP A 142      16.393  26.279  38.463  2.00  1.00            
ATOM   1070    O ASP A 142      17.262  26.513  39.303  2.00  1.00            
ATOM   1071    N GLN A 143      15.309  25.533  38.742  3.00  1.00            
ATOM   1072   CA GLN A 143      15.112  25.003  40.059  3.00  1.00            
ATOM   1073   CB GLN A 143      13.708  24.422  40.303  3.00  1.00            
ATOM   1074   CG GLN A 143      13.526  23.892  41.730  3.00  1.00            
ATOM   1075   CD GLN A 143      13.750  25.043  42.709  3.00  1.00            
ATOM   1076  OE1 GLN A 143      14.786  25.705  42.689  3.00  1.00            
ATOM   1077  NE2 GLN A 143      12.753  25.284  43.603  3.00  1.00            
ATOM   1078    C GLN A 143      16.109  23.932  40.337  3.00  1.00            
ATOM   1079    O GLN A 143      16.600  23.817  41.459  3.00  1.00            
ATOM   1080    N GLY A 144      16.469  23.129  39.321  3.00  1.00            
ATOM   1081   CA GLY A 144      17.367  22.054  39.611  3.00  1.00            
ATOM   1082    C GLY A 144      16.615  20.761  39.565  3.00  1.00            
ATOM   1083    O GLY A 144      17.122  19.731  40.007  3.00  1.00            
ATOM   1084    N LEU A 145      15.377  20.770  39.031  1.00  1.00            
ATOM   1085   CA LEU A 145      14.655  19.532  38.968  1.00  1.00            
ATOM   1086   CB LEU A 145      13.229  19.683  38.413  1.00  1.00            
ATOM   1087   CG LEU A 145      12.326  20.514  39.344  1.00  1.00            
ATOM   1088  CD1 LEU A 145      10.859  20.475  38.889  1.00  1.00            
ATOM   1089  CD2 LEU A 145      12.516  20.103  40.813  1.00  1.00            
ATOM   1090    C LEU A 145      15.428  18.582  38.098  1.00  1.00            
ATOM   1091    O LEU A 145      15.643  17.432  38.476  1.00  1.00            
ATOM   1092    N VAL A 146      15.904  19.037  36.917  1.00  1.00            
ATOM   1093   CA VAL A 146      16.676  18.162  36.074  1.00  1.00            
ATOM   1094   CB VAL A 146      16.753  18.627  34.649  1.00  1.00            
ATOM   1095  CG1 VAL A 146      15.337  18.589  34.049  1.00  1.00            
ATOM   1096  CG2 VAL A 146      17.395  20.024  34.625  1.00  1.00            
ATOM   1097    C VAL A 146      18.060  18.155  36.632  1.00  1.00            
ATOM   1098    O VAL A 146      18.619  19.206  36.943  1.00  1.00            
ATOM   1099    N SER A 147      18.648  16.957  36.801  1.00  1.00            
ATOM   1100   CA SER A 147      19.977  16.902  37.328  1.00  1.00            
ATOM   1101   CB SER A 147      20.475  15.459  37.531  1.00  1.00            
ATOM   1102   OG SER A 147      19.684  14.807  38.513  1.00  1.00            
ATOM   1103    C SER A 147      20.867  17.573  36.323  1.00  1.00            
ATOM   1104    O SER A 147      21.693  18.412  36.679  1.00  1.00            
ATOM   1105    N GLN A 148      20.693  17.237  35.027  1.00  1.00            
ATOM   1106   CA GLN A 148      21.486  17.821  33.975  1.00  1.00            
ATOM   1107   CB GLN A 148      22.224  16.781  33.113  1.00  1.00            
ATOM   1108   CG GLN A 148      23.261  15.974  33.903  1.00  1.00            
ATOM   1109   CD GLN A 148      23.923  14.975  32.963  1.00  1.00            
ATOM   1110  OE1 GLN A 148      24.249  15.298  31.822  1.00  1.00            
ATOM   1111  NE2 GLN A 148      24.117  13.720  33.451  1.00  1.00            
ATOM   1112    C GLN A 148      20.542  18.590  33.102  1.00  1.00            
ATOM   1113    O GLN A 148      19.327  18.518  33.282  1.00  1.00            
ATOM   1114    N ASP A 149      21.080  19.366  32.137  1.00  1.00            
ATOM   1115   CA ASP A 149      20.244  20.227  31.344  1.00  1.00            
ATOM   1116   CB ASP A 149      20.942  21.558  31.022  1.00  1.00            
ATOM   1117   CG ASP A 149      21.288  22.222  32.343  1.00  1.00            
ATOM   1118  OD1 ASP A 149      20.885  21.660  33.393  1.00  1.00            
ATOM   1119  OD2 ASP A 149      21.965  23.283  32.324  1.00  1.00            
ATOM   1120    C ASP A 149      19.989  19.589  30.010  1.00  1.00            
ATOM   1121    O ASP A 149      19.791  20.293  29.024  1.00  1.00            
ATOM   1122    N LEU A 150      19.904  18.247  29.950  4.00  1.00            
ATOM   1123   CA LEU A 150      19.809  17.571  28.683  4.00  1.00            
ATOM   1124   CB LEU A 150      20.643  16.274  28.652  4.00  1.00            
ATOM   1125   CG LEU A 150      22.167  16.443  28.836  4.00  1.00            
ATOM   1126  CD1 LEU A 150      22.816  17.095  27.612  4.00  1.00            
ATOM   1127  CD2 LEU A 150      22.509  17.173  30.144  4.00  1.00            
ATOM   1128    C LEU A 150      18.409  17.135  28.436  4.00  1.00            
ATOM   1129    O LEU A 150      17.527  17.270  29.282  4.00  1.00            
ATOM   1130    N PHE A 151      18.198  16.604  27.214  4.00  1.00            
ATOM   1131   CA PHE A 151      16.927  16.129  26.763  4.00  1.00            
ATOM   1132   CB PHE A 151      16.278  17.196  25.869  4.00  1.00            
ATOM   1133   CG PHE A 151      14.802  17.038  25.824  4.00  1.00            
ATOM   1134  CD1 PHE A 151      14.050  17.508  26.875  4.00  1.00            
ATOM   1135  CD2 PHE A 151      14.176  16.465  24.743  4.00  1.00            
ATOM   1136  CE1 PHE A 151      12.683  17.395  26.864  4.00  1.00            
ATOM   1137  CE2 PHE A 151      12.806  16.348  24.725  4.00  1.00            
ATOM   1138   CZ PHE A 151      12.065  16.815  25.785  4.00  1.00            
ATOM   1139    C PHE A 151      17.263  14.950  25.899  4.00  1.00            
ATOM   1140    O PHE A 151      18.358  14.893  25.340  4.00  1.00            
ATOM   1141    N SER A 152      16.355  13.963  25.769  4.00  1.00            
ATOM   1142   CA SER A 152      16.738  12.841  24.959  4.00  1.00            
ATOM   1143   CB SER A 152      17.371  11.733  25.825  4.00  1.00            
ATOM   1144   OG SER A 152      17.755  10.618  25.039  4.00  1.00            
ATOM   1145    C SER A 152      15.511  12.269  24.279  4.00  1.00            
ATOM   1146    O SER A 152      14.595  11.817  24.961  4.00  1.00            
ATOM   1147    N VAL A 153      15.452  12.213  22.920  4.00  1.00            
ATOM   1148   CA VAL A 153      14.219  11.723  22.340  4.00  1.00            
ATOM   1149   CB VAL A 153      13.483  12.701  21.467  4.00  1.00            
ATOM   1150  CG1 VAL A 153      13.134  13.944  22.303  4.00  1.00            
ATOM   1151  CG2 VAL A 153      14.308  12.977  20.207  4.00  1.00            
ATOM   1152    C VAL A 153      14.419  10.470  21.551  4.00  1.00            
ATOM   1153    O VAL A 153      15.332  10.360  20.732  4.00  1.00            
ATOM   1154    N TYR A 154      13.533   9.482  21.811  4.00  1.00            
ATOM   1155   CA TYR A 154      13.477   8.235  21.098  4.00  1.00            
ATOM   1156   CB TYR A 154      13.573   6.992  21.997  4.00  1.00            
ATOM   1157   CG TYR A 154      13.296   5.804  21.138  4.00  1.00            
ATOM   1158  CD1 TYR A 154      14.275   5.284  20.324  4.00  1.00            
ATOM   1159  CD2 TYR A 154      12.054   5.207  21.151  4.00  1.00            
ATOM   1160  CE1 TYR A 154      14.019   4.189  19.532  4.00  1.00            
ATOM   1161  CE2 TYR A 154      11.794   4.111  20.362  4.00  1.00            
ATOM   1162   CZ TYR A 154      12.779   3.600  19.549  4.00  1.00            
ATOM   1163   OH TYR A 154      12.517   2.475  18.736  4.00  1.00            
ATOM   1164    C TYR A 154      12.133   8.196  20.484  4.00  1.00            
ATOM   1165    O TYR A 154      11.119   8.204  21.180  4.00  1.00            
ATOM   1166    N LEU A 155      12.086   8.170  19.148  1.00  1.00            
ATOM   1167   CA LEU A 155      10.799   8.111  18.555  1.00  1.00            
ATOM   1168   CB LEU A 155      10.513   9.292  17.605  1.00  1.00            
ATOM   1169   CG LEU A 155       9.056   9.399  17.107  1.00  1.00            
ATOM   1170  CD1 LEU A 155       8.697   8.288  16.111  1.00  1.00            
ATOM   1171  CD2 LEU A 155       8.072   9.490  18.285  1.00  1.00            
ATOM   1172    C LEU A 155      10.766   6.822  17.804  1.00  1.00            
ATOM   1173    O LEU A 155      11.789   6.372  17.289  1.00  1.00            
ATOM   1174    N SER A 156       9.590   6.170  17.739  1.00  1.00            
ATOM   1175   CA SER A 156       9.577   4.892  17.100  1.00  1.00            
ATOM   1176   CB SER A 156       9.142   3.753  18.037  1.00  1.00            
ATOM   1177   OG SER A 156       9.159   2.516  17.341  1.00  1.00            
ATOM   1178    C SER A 156       8.650   4.879  15.935  1.00  1.00            
ATOM   1179    O SER A 156       7.719   5.676  15.842  1.00  1.00            
ATOM   1180    N SER A 157       8.935   3.957  14.992  1.00  1.00            
ATOM   1181   CA SER A 157       8.129   3.770  13.825  1.00  1.00            
ATOM   1182   CB SER A 157       8.929   3.311  12.587  1.00  1.00            
ATOM   1183   OG SER A 157       8.073   3.145  11.465  1.00  1.00            
ATOM   1184    C SER A 157       7.111   2.722  14.142  1.00  1.00            
ATOM   1185    O SER A 157       7.156   2.111  15.210  1.00  1.00            
ATOM   1186    N ASN A 158       6.168   2.493  13.200  3.00  1.00            
ATOM   1187   CA ASN A 158       5.059   1.606  13.399  3.00  1.00            
ATOM   1188   CB ASN A 158       5.372   0.308  14.173  3.00  1.00            
ATOM   1189   CG ASN A 158       6.019  -0.692  13.224  3.00  1.00            
ATOM   1190  OD1 ASN A 158       5.334  -1.351  12.442  3.00  1.00            
ATOM   1191  ND2 ASN A 158       7.371  -0.815  13.294  3.00  1.00            
ATOM   1192    C ASN A 158       4.108   2.431  14.198  3.00  1.00            
ATOM   1193    O ASN A 158       4.482   3.475  14.729  3.00  1.00            
ATOM   1194    N ASP A 159       2.840   2.010  14.278  3.00  1.00            
ATOM   1195   CA ASP A 159       1.873   2.809  14.961  3.00  1.00            
ATOM   1196   CB ASP A 159       0.458   2.212  14.854  3.00  1.00            
ATOM   1197   CG ASP A 159       0.053   2.192  13.387  3.00  1.00            
ATOM   1198  OD1 ASP A 159       0.485   3.109  12.640  3.00  1.00            
ATOM   1199  OD2 ASP A 159      -0.684   1.250  12.992  3.00  1.00            
ATOM   1200    C ASP A 159       2.181   2.880  16.403  3.00  1.00            
ATOM   1201    O ASP A 159       2.080   3.946  17.009  3.00  1.00            
ATOM   1202    N ASP A 160       2.580   1.750  17.004  1.00  1.00            
ATOM   1203   CA ASP A 160       2.631   1.869  18.419  1.00  1.00            
ATOM   1204   CB ASP A 160       1.452   1.152  19.105  1.00  1.00            
ATOM   1205   CG ASP A 160       1.395   1.566  20.568  1.00  1.00            
ATOM   1206  OD1 ASP A 160       2.028   2.596  20.921  1.00  1.00            
ATOM   1207  OD2 ASP A 160       0.718   0.852  21.353  1.00  1.00            
ATOM   1208    C ASP A 160       3.866   1.333  19.004  1.00  1.00            
ATOM   1209    O ASP A 160       4.332   0.247  18.665  1.00  1.00            
ATOM   1210    N SER A 161       4.409   2.133  19.930  1.00  1.00            
ATOM   1211   CA SER A 161       5.546   1.720  20.662  1.00  1.00            
ATOM   1212   CB SER A 161       6.865   1.714  19.862  1.00  1.00            
ATOM   1213   OG SER A 161       6.854   0.720  18.850  1.00  1.00            
ATOM   1214    C SER A 161       5.760   2.696  21.734  1.00  1.00            
ATOM   1215    O SER A 161       4.989   3.635  21.922  1.00  1.00            
ATOM   1216    N GLY A 162       6.849   2.470  22.474  1.00  1.00            
ATOM   1217   CA GLY A 162       7.139   3.397  23.499  1.00  1.00            
ATOM   1218    C GLY A 162       8.137   4.348  22.936  1.00  1.00            
ATOM   1219    O GLY A 162       9.220   3.950  22.509  1.00  1.00            
ATOM   1220    N SER A 163       7.788   5.647  22.933  4.00  1.00            
ATOM   1221   CA SER A 163       8.695   6.638  22.442  4.00  1.00            
ATOM   1222   CB SER A 163       8.089   7.567  21.377  4.00  1.00            
ATOM   1223   OG SER A 163       7.820   6.837  20.190  4.00  1.00            
ATOM   1224    C SER A 163       9.042   7.479  23.629  4.00  1.00            
ATOM   1225    O SER A 163       8.194   7.684  24.497  4.00  1.00            
ATOM   1226    N VAL A 164      10.289   8.000  23.744  4.00  1.00            
ATOM   1227   CA VAL A 164      10.441   8.682  24.994  4.00  1.00            
ATOM   1228   CB VAL A 164      11.030   7.819  26.073  4.00  1.00            
ATOM   1229  CG1 VAL A 164      11.116   8.638  27.374  4.00  1.00            
ATOM   1230  CG2 VAL A 164      10.181   6.542  26.198  4.00  1.00            
ATOM   1231    C VAL A 164      11.225   9.952  24.927  4.00  1.00            
ATOM   1232    O VAL A 164      12.193  10.101  24.181  4.00  1.00            
ATOM   1233    N VAL A 165      10.735  10.908  25.741  4.00  1.00            
ATOM   1234   CA VAL A 165      11.170  12.259  25.924  4.00  1.00            
ATOM   1235   CB VAL A 165      10.074  13.082  26.538  4.00  1.00            
ATOM   1236  CG1 VAL A 165      10.061  12.847  28.048  4.00  1.00            
ATOM   1237  CG2 VAL A 165      10.237  14.547  26.135  4.00  1.00            
ATOM   1238    C VAL A 165      12.430  12.465  26.735  4.00  1.00            
ATOM   1239    O VAL A 165      13.207  13.353  26.396  4.00  1.00            
ATOM   1240    N LEU A 166      12.637  11.710  27.843  4.00  1.00            
ATOM   1241   CA LEU A 166      13.801  11.791  28.710  4.00  1.00            
ATOM   1242   CB LEU A 166      15.033  10.974  28.269  4.00  1.00            
ATOM   1243   CG LEU A 166      14.822   9.453  28.196  4.00  1.00            
ATOM   1244  CD1 LEU A 166      13.993   9.075  26.963  4.00  1.00            
ATOM   1245  CD2 LEU A 166      16.153   8.690  28.278  4.00  1.00            
ATOM   1246    C LEU A 166      14.305  13.174  28.958  4.00  1.00            
ATOM   1247    O LEU A 166      15.002  13.751  28.125  4.00  1.00            
ATOM   1248    N LEU A 167      13.936  13.754  30.114  4.00  1.00            
ATOM   1249   CA LEU A 167      14.500  15.013  30.504  4.00  1.00            
ATOM   1250   CB LEU A 167      13.873  15.615  31.774  4.00  1.00            
ATOM   1251   CG LEU A 167      12.411  16.066  31.605  4.00  1.00            
ATOM   1252  CD1 LEU A 167      11.863  16.654  32.915  4.00  1.00            
ATOM   1253  CD2 LEU A 167      12.253  17.024  30.413  4.00  1.00            
ATOM   1254    C LEU A 167      15.936  14.748  30.801  4.00  1.00            
ATOM   1255    O LEU A 167      16.656  14.182  29.980  4.00  1.00            
ATOM   1256    N GLY A 168      16.410  15.191  31.978  3.00  1.00            
ATOM   1257   CA GLY A 168      17.789  14.962  32.275  3.00  1.00            
ATOM   1258    C GLY A 168      18.038  13.493  32.230  3.00  1.00            
ATOM   1259    O GLY A 168      17.611  12.745  33.107  3.00  1.00            
ATOM   1260    N GLY A 169      18.760  13.040  31.188  1.00  1.00            
ATOM   1261   CA GLY A 169      19.054  11.645  31.116  1.00  1.00            
ATOM   1262    C GLY A 169      19.228  11.249  29.684  1.00  1.00            
ATOM   1263    O GLY A 169      18.533  11.743  28.796  1.00  1.00            
ATOM   1264    N ILE A 170      20.183  10.331  29.432  1.00  1.00            
ATOM   1265   CA ILE A 170      20.392   9.788  28.121  1.00  1.00            
ATOM   1266   CB ILE A 170      21.698  10.192  27.500  1.00  1.00            
ATOM   1267  CG1 ILE A 170      21.712   9.837  26.005  1.00  1.00            
ATOM   1268  CG2 ILE A 170      22.844   9.570  28.314  1.00  1.00            
ATOM   1269  CD1 ILE A 170      22.835  10.532  25.236  1.00  1.00            
ATOM   1270    C ILE A 170      20.374   8.308  28.318  1.00  1.00            
ATOM   1271    O ILE A 170      20.977   7.800  29.261  1.00  1.00            
ATOM   1272    N ASP A 171      19.658   7.563  27.454  1.00  1.00            
ATOM   1273   CA ASP A 171      19.553   6.163  27.738  1.00  1.00            
ATOM   1274   CB ASP A 171      18.098   5.726  27.988  1.00  1.00            
ATOM   1275   CG ASP A 171      18.102   4.332  28.596  1.00  1.00            
ATOM   1276  OD1 ASP A 171      19.201   3.722  28.685  1.00  1.00            
ATOM   1277  OD2 ASP A 171      17.003   3.859  28.991  1.00  1.00            
ATOM   1278    C ASP A 171      20.067   5.357  26.603  1.00  1.00            
ATOM   1279    O ASP A 171      19.644   5.538  25.465  1.00  1.00            
ATOM   1280    N SER A 172      20.988   4.423  26.901  3.00  1.00            
ATOM   1281   CA SER A 172      21.499   3.536  25.900  3.00  1.00            
ATOM   1282   CB SER A 172      22.712   2.717  26.369  3.00  1.00            
ATOM   1283   OG SER A 172      22.337   1.875  27.448  3.00  1.00            
ATOM   1284    C SER A 172      20.382   2.583  25.625  3.00  1.00            
ATOM   1285    O SER A 172      19.262   2.768  26.098  3.00  1.00            
ATOM   1286    N SER A 173      20.674   1.546  24.826  3.00  1.00            
ATOM   1287   CA SER A 173      19.729   0.551  24.409  3.00  1.00            
ATOM   1288   CB SER A 173      18.755   0.133  25.525  3.00  1.00            
ATOM   1289   OG SER A 173      19.468  -0.458  26.601  3.00  1.00            
ATOM   1290    C SER A 173      18.933   1.149  23.300  3.00  1.00            
ATOM   1291    O SER A 173      18.642   0.482  22.309  3.00  1.00            
ATOM   1292    N TYR A 174      18.577   2.442  23.421  1.00  1.00            
ATOM   1293   CA TYR A 174      17.941   3.086  22.314  1.00  1.00            
ATOM   1294   CB TYR A 174      17.355   4.468  22.651  1.00  1.00            
ATOM   1295   CG TYR A 174      16.248   4.300  23.630  1.00  1.00            
ATOM   1296  CD1 TYR A 174      15.026   3.816  23.224  1.00  1.00            
ATOM   1297  CD2 TYR A 174      16.425   4.649  24.947  1.00  1.00            
ATOM   1298  CE1 TYR A 174      13.999   3.665  24.126  1.00  1.00            
ATOM   1299  CE2 TYR A 174      15.403   4.501  25.853  1.00  1.00            
ATOM   1300   CZ TYR A 174      14.188   4.007  25.442  1.00  1.00            
ATOM   1301   OH TYR A 174      13.137   3.854  26.370  1.00  1.00            
ATOM   1302    C TYR A 174      19.007   3.338  21.315  1.00  1.00            
ATOM   1303    O TYR A 174      18.866   3.068  20.124  1.00  1.00            
ATOM   1304    N TYR A 175      20.134   3.854  21.837  4.00  1.00            
ATOM   1305   CA TYR A 175      21.247   4.250  21.039  4.00  1.00            
ATOM   1306   CB TYR A 175      22.245   5.184  21.747  4.00  1.00            
ATOM   1307   CG TYR A 175      21.602   6.459  22.159  4.00  1.00            
ATOM   1308  CD1 TYR A 175      20.579   6.434  23.069  4.00  1.00            
ATOM   1309  CD2 TYR A 175      22.043   7.672  21.688  4.00  1.00            
ATOM   1310  CE1 TYR A 175      19.974   7.589  23.496  4.00  1.00            
ATOM   1311  CE2 TYR A 175      21.444   8.838  22.107  4.00  1.00            
ATOM   1312   CZ TYR A 175      20.409   8.797  23.011  4.00  1.00            
ATOM   1313   OH TYR A 175      19.800   9.993  23.443  4.00  1.00            
ATOM   1314    C TYR A 175      22.058   3.047  20.791  4.00  1.00            
ATOM   1315    O TYR A 175      22.237   2.198  21.664  4.00  1.00            
ATOM   1316    N THR A 176      22.552   2.938  19.558  1.00  1.00            
ATOM   1317   CA THR A 176      23.434   1.861  19.300  1.00  1.00            
ATOM   1318   CB THR A 176      22.961   0.955  18.206  1.00  1.00            
ATOM   1319  OG1 THR A 176      21.692   0.411  18.535  1.00  1.00            
ATOM   1320  CG2 THR A 176      23.991  -0.174  18.030  1.00  1.00            
ATOM   1321    C THR A 176      24.703   2.484  18.837  1.00  1.00            
ATOM   1322    O THR A 176      24.692   3.465  18.095  1.00  1.00            
ATOM   1323    N GLY A 177      25.841   1.933  19.286  1.00  1.00            
ATOM   1324   CA GLY A 177      27.092   2.460  18.842  1.00  1.00            
ATOM   1325    C GLY A 177      27.370   3.745  19.551  1.00  1.00            
ATOM   1326    O GLY A 177      26.955   3.949  20.691  1.00  1.00            
ATOM   1327    N SER A 178      28.100   4.643  18.860  1.00  1.00            
ATOM   1328   CA SER A 178      28.560   5.882  19.416  1.00  1.00            
ATOM   1329   CB SER A 178      29.758   6.472  18.653  1.00  1.00            
ATOM   1330   OG SER A 178      30.840   5.553  18.653  1.00  1.00            
ATOM   1331    C SER A 178      27.488   6.915  19.386  1.00  1.00            
ATOM   1332    O SER A 178      26.526   6.830  18.624  1.00  1.00            
ATOM   1333    N LEU A 179      27.652   7.920  20.268  1.00  1.00            
ATOM   1334   CA LEU A 179      26.797   9.065  20.285  1.00  1.00            
ATOM   1335   CB LEU A 179      26.308   9.450  21.691  1.00  1.00            
ATOM   1336   CG LEU A 179      25.346   8.400  22.284  1.00  1.00            
ATOM   1337  CD1 LEU A 179      26.047   7.055  22.527  1.00  1.00            
ATOM   1338  CD2 LEU A 179      24.634   8.935  23.534  1.00  1.00            
ATOM   1339    C LEU A 179      27.632  10.154  19.710  1.00  1.00            
ATOM   1340    O LEU A 179      28.604  10.601  20.318  1.00  1.00            
ATOM   1341    N ASN A 180      27.279  10.593  18.488  4.00  1.00            
ATOM   1342   CA ASN A 180      28.080  11.570  17.820  4.00  1.00            
ATOM   1343   CB ASN A 180      27.880  11.610  16.292  4.00  1.00            
ATOM   1344   CG ASN A 180      29.051  12.360  15.665  4.00  1.00            
ATOM   1345  OD1 ASN A 180      29.028  13.582  15.526  4.00  1.00            
ATOM   1346  ND2 ASN A 180      30.115  11.603  15.281  4.00  1.00            
ATOM   1347    C ASN A 180      27.746  12.910  18.376  4.00  1.00            
ATOM   1348    O ASN A 180      26.743  13.088  19.066  4.00  1.00            
ATOM   1349    N TRP A 181      28.619  13.893  18.094  4.00  1.00            
ATOM   1350   CA TRP A 181      28.468  15.204  18.646  4.00  1.00            
ATOM   1351   CB TRP A 181      29.685  15.534  19.531  4.00  1.00            
ATOM   1352   CG TRP A 181      29.714  16.888  20.190  4.00  1.00            
ATOM   1353  CD2 TRP A 181      30.738  17.283  21.116  4.00  1.00            
ATOM   1354  CD1 TRP A 181      28.870  17.951  20.066  4.00  1.00            
ATOM   1355  NE1 TRP A 181      29.309  18.990  20.855  4.00  1.00            
ATOM   1356  CE2 TRP A 181      30.456  18.590  21.507  4.00  1.00            
ATOM   1357  CE3 TRP A 181      31.824  16.610  21.597  4.00  1.00            
ATOM   1358  CZ2 TRP A 181      31.263  19.249  22.391  4.00  1.00            
ATOM   1359  CZ3 TRP A 181      32.635  17.275  22.491  4.00  1.00            
ATOM   1360  CH2 TRP A 181      32.359  18.569  22.880  4.00  1.00            
ATOM   1361    C TRP A 181      28.416  16.211  17.547  4.00  1.00            
ATOM   1362    O TRP A 181      29.177  16.141  16.583  4.00  1.00            
ATOM   1363    N VAL A 182      27.482  17.188  17.659  4.00  1.00            
ATOM   1364   CA VAL A 182      27.426  18.245  16.683  4.00  1.00            
ATOM   1365   CB VAL A 182      26.311  18.114  15.709  4.00  1.00            
ATOM   1366  CG1 VAL A 182      26.440  16.745  15.017  4.00  1.00            
ATOM   1367  CG2 VAL A 182      24.979  18.329  16.438  4.00  1.00            
ATOM   1368    C VAL A 182      27.247  19.513  17.458  4.00  1.00            
ATOM   1369    O VAL A 182      26.516  19.546  18.452  4.00  1.00            
ATOM   1370    N PRO A 183      27.921  20.551  17.050  4.00  1.00            
ATOM   1371   CA PRO A 183      27.811  21.820  17.719  4.00  1.00            
ATOM   1372   CD PRO A 183      29.181  20.413  16.340  4.00  1.00            
ATOM   1373   CB PRO A 183      29.068  22.609  17.344  4.00  1.00            
ATOM   1374   CG PRO A 183      29.649  21.861  16.130  4.00  1.00            
ATOM   1375    C PRO A 183      26.531  22.469  17.295  4.00  1.00            
ATOM   1376    O PRO A 183      26.121  22.268  16.157  4.00  1.00            
ATOM   1377    N VAL A 184      25.881  23.240  18.190  1.00  1.00            
ATOM   1378   CA VAL A 184      24.672  23.918  17.809  1.00  1.00            
ATOM   1379   CB VAL A 184      23.813  24.297  18.978  1.00  1.00            
ATOM   1380  CG1 VAL A 184      23.338  23.015  19.685  1.00  1.00            
ATOM   1381  CG2 VAL A 184      24.623  25.237  19.887  1.00  1.00            
ATOM   1382    C VAL A 184      25.121  25.174  17.129  1.00  1.00            
ATOM   1383    O VAL A 184      26.093  25.804  17.543  1.00  1.00            
ATOM   1384    N SER A 185      24.424  25.563  16.048  1.00  1.00            
ATOM   1385   CA SER A 185      24.757  26.756  15.321  1.00  1.00            
ATOM   1386   CB SER A 185      24.105  26.816  13.930  1.00  1.00            
ATOM   1387   OG SER A 185      24.582  25.752  13.120  1.00  1.00            
ATOM   1388    C SER A 185      24.183  27.865  16.128  1.00  1.00            
ATOM   1389    O SER A 185      24.286  27.842  17.354  1.00  1.00            
ATOM   1390    N VAL A 186      23.610  28.889  15.460  1.00  1.00            
ATOM   1391   CA VAL A 186      22.994  29.939  16.214  1.00  1.00            
ATOM   1392   CB VAL A 186      22.304  30.979  15.385  1.00  1.00            
ATOM   1393  CG1 VAL A 186      23.356  31.716  14.544  1.00  1.00            
ATOM   1394  CG2 VAL A 186      21.224  30.296  14.553  1.00  1.00            
ATOM   1395    C VAL A 186      21.968  29.253  17.080  1.00  1.00            
ATOM   1396    O VAL A 186      21.275  28.336  16.641  1.00  1.00            
ATOM   1397    N GLU A 187      21.881  29.684  18.353  4.00  1.00            
ATOM   1398   CA GLU A 187      21.161  29.010  19.403  4.00  1.00            
ATOM   1399   CB GLU A 187      21.346  29.707  20.759  4.00  1.00            
ATOM   1400   CG GLU A 187      22.771  29.667  21.303  4.00  1.00            
ATOM   1401   CD GLU A 187      22.802  30.590  22.513  4.00  1.00            
ATOM   1402  OE1 GLU A 187      22.674  31.827  22.313  4.00  1.00            
ATOM   1403  OE2 GLU A 187      22.943  30.070  23.652  4.00  1.00            
ATOM   1404    C GLU A 187      19.686  28.890  19.253  4.00  1.00            
ATOM   1405    O GLU A 187      19.168  27.788  19.431  4.00  1.00            
ATOM   1406    N GLY A 188      18.968  29.998  18.963  3.00  1.00            
ATOM   1407   CA GLY A 188      17.535  29.887  18.906  3.00  1.00            
ATOM   1408    C GLY A 188      17.290  28.906  17.823  3.00  1.00            
ATOM   1409    O GLY A 188      17.711  29.104  16.684  3.00  1.00            
ATOM   1410    N TYR A 189      16.606  27.812  18.195  3.00  1.00            
ATOM   1411   CA TYR A 189      16.370  26.727  17.303  3.00  1.00            
ATOM   1412   CB TYR A 189      16.007  27.135  15.864  3.00  1.00            
ATOM   1413   CG TYR A 189      14.699  27.829  15.989  3.00  1.00            
ATOM   1414  CD1 TYR A 189      14.644  29.137  16.412  3.00  1.00            
ATOM   1415  CD2 TYR A 189      13.531  27.165  15.690  3.00  1.00            
ATOM   1416  CE1 TYR A 189      13.434  29.778  16.535  3.00  1.00            
ATOM   1417  CE2 TYR A 189      12.321  27.803  15.812  3.00  1.00            
ATOM   1418   CZ TYR A 189      12.272  29.107  16.236  3.00  1.00            
ATOM   1419   OH TYR A 189      11.026  29.758  16.362  3.00  1.00            
ATOM   1420    C TYR A 189      17.565  25.861  17.302  3.00  1.00            
ATOM   1421    O TYR A 189      18.701  26.325  17.249  3.00  1.00            
ATOM   1422    N TRP A 190      17.308  24.550  17.388  4.00  1.00            
ATOM   1423   CA TRP A 190      18.378  23.622  17.476  4.00  1.00            
ATOM   1424   CB TRP A 190      17.827  22.302  18.048  4.00  1.00            
ATOM   1425   CG TRP A 190      18.781  21.366  18.749  4.00  1.00            
ATOM   1426  CD2 TRP A 190      19.535  21.749  19.910  4.00  1.00            
ATOM   1427  CD1 TRP A 190      19.099  20.065  18.495  4.00  1.00            
ATOM   1428  NE1 TRP A 190      19.948  19.593  19.468  4.00  1.00            
ATOM   1429  CE2 TRP A 190      20.241  20.627  20.335  4.00  1.00            
ATOM   1430  CE3 TRP A 190      19.635  22.943  20.565  4.00  1.00            
ATOM   1431  CZ2 TRP A 190      21.056  20.678  21.430  4.00  1.00            
ATOM   1432  CZ3 TRP A 190      20.451  22.991  21.674  4.00  1.00            
ATOM   1433  CH2 TRP A 190      21.148  21.879  22.100  4.00  1.00            
ATOM   1434    C TRP A 190      18.867  23.521  16.065  4.00  1.00            
ATOM   1435    O TRP A 190      18.338  22.761  15.255  4.00  1.00            
ATOM   1436    N GLN A 191      19.908  24.327  15.744  4.00  1.00            
ATOM   1437   CA GLN A 191      20.394  24.456  14.398  4.00  1.00            
ATOM   1438   CB GLN A 191      20.576  25.919  13.976  4.00  1.00            
ATOM   1439   CG GLN A 191      19.256  26.687  14.080  4.00  1.00            
ATOM   1440   CD GLN A 191      19.477  28.114  13.617  4.00  1.00            
ATOM   1441  OE1 GLN A 191      18.814  29.042  14.079  4.00  1.00            
ATOM   1442  NE2 GLN A 191      20.435  28.296  12.670  4.00  1.00            
ATOM   1443    C GLN A 191      21.675  23.731  14.265  4.00  1.00            
ATOM   1444    O GLN A 191      22.472  23.652  15.199  4.00  1.00            
ATOM   1445    N ILE A 192      21.876  23.148  13.073  4.00  1.00            
ATOM   1446   CA ILE A 192      23.060  22.394  12.846  4.00  1.00            
ATOM   1447   CB ILE A 192      22.833  20.910  12.841  4.00  1.00            
ATOM   1448  CG1 ILE A 192      21.921  20.520  11.665  4.00  1.00            
ATOM   1449  CG2 ILE A 192      22.276  20.499  14.215  4.00  1.00            
ATOM   1450  CD1 ILE A 192      21.915  19.022  11.360  4.00  1.00            
ATOM   1451    C ILE A 192      23.576  22.740  11.469  4.00  1.00            
ATOM   1452    O ILE A 192      22.875  23.355  10.666  4.00  1.00            
ATOM   1453    N THR A 193      24.845  22.364  11.188  4.00  1.00            
ATOM   1454   CA THR A 193      25.595  22.651   9.985  4.00  1.00            
ATOM   1455   CB THR A 193      27.046  22.290  10.128  4.00  1.00            
ATOM   1456  OG1 THR A 193      27.768  22.702   8.977  4.00  1.00            
ATOM   1457  CG2 THR A 193      27.167  20.766  10.318  4.00  1.00            
ATOM   1458    C THR A 193      25.131  21.973   8.723  4.00  1.00            
ATOM   1459    O THR A 193      25.108  22.606   7.670  4.00  1.00            
ATOM   1460    N LEU A 194      24.803  20.669   8.774  4.00  1.00            
ATOM   1461   CA LEU A 194      24.364  19.900   7.634  4.00  1.00            
ATOM   1462   CB LEU A 194      22.862  19.988   7.326  4.00  1.00            
ATOM   1463   CG LEU A 194      22.477  19.074   6.150  4.00  1.00            
ATOM   1464  CD1 LEU A 194      22.846  17.612   6.449  4.00  1.00            
ATOM   1465  CD2 LEU A 194      20.997  19.240   5.774  4.00  1.00            
ATOM   1466    C LEU A 194      25.133  20.149   6.365  4.00  1.00            
ATOM   1467    O LEU A 194      24.730  20.967   5.542  4.00  1.00            
ATOM   1468    N ASP A 195      26.288  19.465   6.195  4.00  1.00            
ATOM   1469   CA ASP A 195      27.124  19.647   5.034  4.00  1.00            
ATOM   1470   CB ASP A 195      28.487  18.943   5.148  4.00  1.00            
ATOM   1471   CG ASP A 195      29.380  19.780   6.056  4.00  1.00            
ATOM   1472  OD1 ASP A 195      28.996  20.941   6.355  4.00  1.00            
ATOM   1473  OD2 ASP A 195      30.462  19.271   6.453  4.00  1.00            
ATOM   1474    C ASP A 195      26.543  19.236   3.710  4.00  1.00            
ATOM   1475    O ASP A 195      26.419  20.078   2.820  4.00  1.00            
ATOM   1476    N SER A 196      26.145  17.961   3.516  4.00  1.00            
ATOM   1477   CA SER A 196      25.741  17.626   2.173  4.00  1.00            
ATOM   1478   CB SER A 196      26.908  17.200   1.265  4.00  1.00            
ATOM   1479   OG SER A 196      27.482  15.993   1.742  4.00  1.00            
ATOM   1480    C SER A 196      24.763  16.493   2.207  4.00  1.00            
ATOM   1481    O SER A 196      24.673  15.752   3.184  4.00  1.00            
ATOM   1482    N ILE A 197      23.985  16.358   1.113  4.00  1.00            
ATOM   1483   CA ILE A 197      23.034  15.300   0.914  4.00  1.00            
ATOM   1484   CB ILE A 197      21.645  15.814   0.650  4.00  1.00            
ATOM   1485  CG1 ILE A 197      20.599  14.690   0.739  4.00  1.00            
ATOM   1486  CG2 ILE A 197      21.658  16.554  -0.697  4.00  1.00            
ATOM   1487  CD1 ILE A 197      20.736  13.633  -0.355  4.00  1.00            
ATOM   1488    C ILE A 197      23.549  14.604  -0.299  4.00  1.00            
ATOM   1489    O ILE A 197      24.011  15.251  -1.238  4.00  1.00            
ATOM   1490    N THR A 198      23.530  13.262  -0.315  4.00  1.00            
ATOM   1491   CA THR A 198      24.174  12.660  -1.436  4.00  1.00            
ATOM   1492   CB THR A 198      25.507  12.069  -1.064  4.00  1.00            
ATOM   1493  OG1 THR A 198      26.243  11.688  -2.216  4.00  1.00            
ATOM   1494  CG2 THR A 198      25.258  10.848  -0.163  4.00  1.00            
ATOM   1495    C THR A 198      23.355  11.570  -2.023  4.00  1.00            
ATOM   1496    O THR A 198      22.338  11.136  -1.486  4.00  1.00            
ATOM   1497    N MET A 199      23.833  11.137  -3.199  4.00  1.00            
ATOM   1498   CA MET A 199      23.324  10.066  -3.986  4.00  1.00            
ATOM   1499   CB MET A 199      23.107  10.446  -5.464  4.00  1.00            
ATOM   1500   CG MET A 199      22.006  11.478  -5.723  4.00  1.00            
ATOM   1501   SD MET A 199      20.312  10.820  -5.754  4.00  1.00            
ATOM   1502   CE MET A 199      20.242  10.482  -3.976  4.00  1.00            
ATOM   1503    C MET A 199      24.476   9.114  -3.996  4.00  1.00            
ATOM   1504    O MET A 199      25.027   8.784  -2.947  4.00  1.00            
ATOM   1505    N ASP A 200      24.862   8.628  -5.189  3.00  1.00            
ATOM   1506   CA ASP A 200      25.983   7.737  -5.273  3.00  1.00            
ATOM   1507   CB ASP A 200      25.850   6.750  -6.446  3.00  1.00            
ATOM   1508   CG ASP A 200      27.011   5.767  -6.428  3.00  1.00            
ATOM   1509  OD1 ASP A 200      27.794   5.776  -5.442  3.00  1.00            
ATOM   1510  OD2 ASP A 200      27.125   4.988  -7.411  3.00  1.00            
ATOM   1511    C ASP A 200      27.205   8.565  -5.545  3.00  1.00            
ATOM   1512    O ASP A 200      27.672   8.638  -6.680  3.00  1.00            
ATOM   1513    N GLY A 201      27.759   9.216  -4.502  3.00  1.00            
ATOM   1514   CA GLY A 201      28.957   9.989  -4.677  3.00  1.00            
ATOM   1515    C GLY A 201      28.590  11.311  -5.270  3.00  1.00            
ATOM   1516    O GLY A 201      29.458  12.100  -5.638  3.00  1.00            
ATOM   1517    N GLU A 202      27.279  11.591  -5.371  4.00  1.00            
ATOM   1518   CA GLU A 202      26.843  12.821  -5.966  4.00  1.00            
ATOM   1519   CB GLU A 202      25.722  12.604  -6.994  4.00  1.00            
ATOM   1520   CG GLU A 202      25.065  13.896  -7.477  4.00  1.00            
ATOM   1521   CD GLU A 202      23.763  13.505  -8.161  4.00  1.00            
ATOM   1522  OE1 GLU A 202      23.656  12.327  -8.597  4.00  1.00            
ATOM   1523  OE2 GLU A 202      22.853  14.372  -8.249  4.00  1.00            
ATOM   1524    C GLU A 202      26.245  13.668  -4.908  4.00  1.00            
ATOM   1525    O GLU A 202      25.417  13.210  -4.123  4.00  1.00            
ATOM   1526    N THR A 203      26.643  14.948  -4.864  4.00  1.00            
ATOM   1527   CA THR A 203      26.003  15.781  -3.904  4.00  1.00            
ATOM   1528   CB THR A 203      26.883  16.881  -3.375  4.00  1.00            
ATOM   1529  OG1 THR A 203      27.338  17.721  -4.426  4.00  1.00            
ATOM   1530  CG2 THR A 203      28.081  16.239  -2.658  4.00  1.00            
ATOM   1531    C THR A 203      24.846  16.374  -4.620  4.00  1.00            
ATOM   1532    O THR A 203      24.944  17.390  -5.306  4.00  1.00            
ATOM   1533    N ILE A 204      23.696  15.711  -4.469  4.00  1.00            
ATOM   1534   CA ILE A 204      22.525  16.117  -5.164  4.00  1.00            
ATOM   1535   CB ILE A 204      21.395  15.132  -4.972  4.00  1.00            
ATOM   1536  CG1 ILE A 204      20.234  15.382  -5.953  4.00  1.00            
ATOM   1537  CG2 ILE A 204      20.987  15.134  -3.489  4.00  1.00            
ATOM   1538  CD1 ILE A 204      19.490  16.700  -5.745  4.00  1.00            
ATOM   1539    C ILE A 204      22.122  17.466  -4.677  4.00  1.00            
ATOM   1540    O ILE A 204      21.773  18.340  -5.469  4.00  1.00            
ATOM   1541    N ALA A 205      22.180  17.683  -3.351  4.00  1.00            
ATOM   1542   CA ALA A 205      21.716  18.938  -2.854  4.00  1.00            
ATOM   1543   CB ALA A 205      20.320  18.862  -2.212  4.00  1.00            
ATOM   1544    C ALA A 205      22.653  19.422  -1.804  4.00  1.00            
ATOM   1545    O ALA A 205      23.566  18.710  -1.391  4.00  1.00            
ATOM   1546    N CYS A 206      22.437  20.679  -1.359  1.00  1.00            
ATOM   1547   CA CYS A 206      23.215  21.258  -0.306  1.00  1.00            
ATOM   1548   CB CYS A 206      22.892  20.616   1.051  1.00  1.00            
ATOM   1549   SG CYS A 206      23.863  21.324   2.407  1.00  1.00            
ATOM   1550    C CYS A 206      24.681  21.072  -0.564  1.00  1.00            
ATOM   1551    O CYS A 206      25.351  20.306   0.124  1.00  1.00            
ATOM   1552    N SER A 207      25.209  21.771  -1.588  3.00  1.00            
ATOM   1553   CA SER A 207      26.581  21.638  -1.992  3.00  1.00            
ATOM   1554   CB SER A 207      26.942  22.592  -3.145  3.00  1.00            
ATOM   1555   OG SER A 207      28.305  22.431  -3.506  3.00  1.00            
ATOM   1556    C SER A 207      27.544  21.931  -0.891  3.00  1.00            
ATOM   1557    O SER A 207      28.006  21.025  -0.200  3.00  1.00            
ATOM   1558    N GLY A 208      27.859  23.227  -0.689  3.00  1.00            
ATOM   1559   CA GLY A 208      28.872  23.571   0.263  3.00  1.00            
ATOM   1560    C GLY A 208      28.411  23.137   1.604  3.00  1.00            
ATOM   1561    O GLY A 208      29.151  22.514   2.362  3.00  1.00            
ATOM   1562    N GLY A 209      27.150  23.449   1.923  1.00  1.00            
ATOM   1563   CA GLY A 209      26.635  23.081   3.198  1.00  1.00            
ATOM   1564    C GLY A 209      25.434  23.940   3.401  1.00  1.00            
ATOM   1565    O GLY A 209      25.315  25.004   2.795  1.00  1.00            
ATOM   1566    N CYS A 210      24.500  23.507   4.264  4.00  1.00            
ATOM   1567   CA CYS A 210      23.334  24.313   4.439  4.00  1.00            
ATOM   1568   CB CYS A 210      22.202  23.983   3.455  4.00  1.00            
ATOM   1569   SG CYS A 210      20.726  25.009   3.727  4.00  1.00            
ATOM   1570    C CYS A 210      22.818  24.087   5.814  4.00  1.00            
ATOM   1571    O CYS A 210      22.971  23.016   6.395  4.00  1.00            
ATOM   1572    N GLN A 211      22.149  25.122   6.340  4.00  1.00            
ATOM   1573   CA GLN A 211      21.653  25.177   7.678  4.00  1.00            
ATOM   1574   CB GLN A 211      21.171  26.601   7.988  4.00  1.00            
ATOM   1575   CG GLN A 211      20.658  26.867   9.397  4.00  1.00            
ATOM   1576   CD GLN A 211      20.262  28.337   9.397  4.00  1.00            
ATOM   1577  OE1 GLN A 211      20.790  29.142  10.163  4.00  1.00            
ATOM   1578  NE2 GLN A 211      19.318  28.705   8.490  4.00  1.00            
ATOM   1579    C GLN A 211      20.514  24.220   7.844  4.00  1.00            
ATOM   1580    O GLN A 211      19.816  23.900   6.883  4.00  1.00            
ATOM   1581    N ALA A 212      20.318  23.714   9.085  4.00  1.00            
ATOM   1582   CA ALA A 212      19.258  22.771   9.296  4.00  1.00            
ATOM   1583   CB ALA A 212      19.692  21.307   9.121  4.00  1.00            
ATOM   1584    C ALA A 212      18.705  22.897  10.664  4.00  1.00            
ATOM   1585    O ALA A 212      19.345  23.412  11.581  4.00  1.00            
ATOM   1586    N ILE A 213      17.454  22.428  10.805  4.00  1.00            
ATOM   1587   CA ILE A 213      16.810  22.426  12.075  4.00  1.00            
ATOM   1588   CB ILE A 213      15.586  23.284  12.152  4.00  1.00            
ATOM   1589  CG1 ILE A 213      15.960  24.770  12.088  4.00  1.00            
ATOM   1590  CG2 ILE A 213      14.828  22.886  13.424  4.00  1.00            
ATOM   1591  CD1 ILE A 213      16.838  25.206  13.261  4.00  1.00            
ATOM   1592    C ILE A 213      16.357  21.050  12.368  4.00  1.00            
ATOM   1593    O ILE A 213      15.777  20.372  11.522  4.00  1.00            
ATOM   1594    N VAL A 214      16.628  20.593  13.597  4.00  1.00            
ATOM   1595   CA VAL A 214      16.121  19.310  13.931  4.00  1.00            
ATOM   1596   CB VAL A 214      17.073  18.487  14.753  4.00  1.00            
ATOM   1597  CG1 VAL A 214      18.284  18.161  13.861  4.00  1.00            
ATOM   1598  CG2 VAL A 214      17.465  19.264  16.020  4.00  1.00            
ATOM   1599    C VAL A 214      14.854  19.562  14.681  4.00  1.00            
ATOM   1600    O VAL A 214      14.856  20.055  15.808  4.00  1.00            
ATOM   1601    N ASP A 215      13.712  19.253  14.041  1.00  1.00            
ATOM   1602   CA ASP A 215      12.464  19.500  14.693  1.00  1.00            
ATOM   1603   CB ASP A 215      11.546  20.484  13.945  1.00  1.00            
ATOM   1604   CG ASP A 215      12.051  21.892  14.231  1.00  1.00            
ATOM   1605  OD1 ASP A 215      12.889  22.033  15.162  1.00  1.00            
ATOM   1606  OD2 ASP A 215      11.597  22.843  13.540  1.00  1.00            
ATOM   1607    C ASP A 215      11.735  18.205  14.852  1.00  1.00            
ATOM   1608    O ASP A 215      11.503  17.482  13.885  1.00  1.00            
ATOM   1609    N THR A 216      11.378  17.878  16.111  3.00  1.00            
ATOM   1610   CA THR A 216      10.617  16.705  16.434  3.00  1.00            
ATOM   1611   CB THR A 216      10.385  16.568  17.902  3.00  1.00            
ATOM   1612  OG1 THR A 216      11.613  16.422  18.600  3.00  1.00            
ATOM   1613  CG2 THR A 216       9.485  15.350  18.104  3.00  1.00            
ATOM   1614    C THR A 216       9.269  16.894  15.812  3.00  1.00            
ATOM   1615    O THR A 216       8.669  15.961  15.282  3.00  1.00            
ATOM   1616    N GLY A 217       8.781  18.147  15.855  3.00  1.00            
ATOM   1617   CA GLY A 217       7.446  18.498  15.468  3.00  1.00            
ATOM   1618    C GLY A 217       7.116  18.238  14.033  3.00  1.00            
ATOM   1619    O GLY A 217       6.049  17.698  13.743  3.00  1.00            
ATOM   1620    N THR A 218       7.994  18.605  13.083  1.00  1.00            
ATOM   1621   CA THR A 218       7.573  18.450  11.721  1.00  1.00            
ATOM   1622   CB THR A 218       8.325  19.303  10.750  1.00  1.00            
ATOM   1623  OG1 THR A 218       9.706  18.973  10.751  1.00  1.00            
ATOM   1624  CG2 THR A 218       8.113  20.759  11.172  1.00  1.00            
ATOM   1625    C THR A 218       7.727  17.036  11.302  1.00  1.00            
ATOM   1626    O THR A 218       8.687  16.351  11.652  1.00  1.00            
ATOM   1627    N SER A 219       6.723  16.574  10.541  1.00  1.00            
ATOM   1628   CA SER A 219       6.639  15.221  10.100  1.00  1.00            
ATOM   1629   CB SER A 219       5.254  14.875   9.535  1.00  1.00            
ATOM   1630   OG SER A 219       5.226  13.514   9.133  1.00  1.00            
ATOM   1631    C SER A 219       7.644  14.877   9.050  1.00  1.00            
ATOM   1632    O SER A 219       8.348  13.877   9.172  1.00  1.00            
ATOM   1633    N LEU A 220       7.763  15.702   7.995  1.00  1.00            
ATOM   1634   CA LEU A 220       8.570  15.244   6.904  1.00  1.00            
ATOM   1635   CB LEU A 220       7.786  15.167   5.585  1.00  1.00            
ATOM   1636   CG LEU A 220       6.627  14.146   5.607  1.00  1.00            
ATOM   1637  CD1 LEU A 220       5.527  14.585   6.583  1.00  1.00            
ATOM   1638  CD2 LEU A 220       6.079  13.848   4.200  1.00  1.00            
ATOM   1639    C LEU A 220       9.764  16.137   6.699  1.00  1.00            
ATOM   1640    O LEU A 220       9.844  17.239   7.241  1.00  1.00            
ATOM   1641    N LEU A 221      10.738  15.639   5.902  4.00  1.00            
ATOM   1642   CA LEU A 221      11.959  16.328   5.572  4.00  1.00            
ATOM   1643   CB LEU A 221      12.903  15.435   4.737  4.00  1.00            
ATOM   1644   CG LEU A 221      14.340  15.952   4.507  4.00  1.00            
ATOM   1645  CD1 LEU A 221      15.122  14.981   3.606  4.00  1.00            
ATOM   1646  CD2 LEU A 221      14.381  17.393   3.981  4.00  1.00            
ATOM   1647    C LEU A 221      11.536  17.505   4.733  4.00  1.00            
ATOM   1648    O LEU A 221      10.692  17.366   3.851  4.00  1.00            
ATOM   1649    N THR A 222      12.102  18.704   4.994  4.00  1.00            
ATOM   1650   CA THR A 222      11.705  19.867   4.246  4.00  1.00            
ATOM   1651   CB THR A 222      11.057  20.905   5.111  4.00  1.00            
ATOM   1652  OG1 THR A 222       9.931  20.357   5.783  4.00  1.00            
ATOM   1653  CG2 THR A 222      10.608  22.074   4.218  4.00  1.00            
ATOM   1654    C THR A 222      12.948  20.482   3.651  4.00  1.00            
ATOM   1655    O THR A 222      14.060  20.189   4.086  4.00  1.00            
ATOM   1656    N GLY A 223      12.789  21.332   2.603  4.00  1.00            
ATOM   1657   CA GLY A 223      13.877  22.022   1.954  4.00  1.00            
ATOM   1658    C GLY A 223      13.253  23.036   1.060  4.00  1.00            
ATOM   1659    O GLY A 223      12.058  22.962   0.774  4.00  1.00            
ATOM   1660    N PRO A 224      14.037  23.988   0.618  1.00  1.00            
ATOM   1661   CA PRO A 224      13.555  25.024  -0.255  1.00  1.00            
ATOM   1662   CD PRO A 224      15.476  23.820   0.520  1.00  1.00            
ATOM   1663   CB PRO A 224      14.786  25.835  -0.633  1.00  1.00            
ATOM   1664   CG PRO A 224      15.917  24.796  -0.586  1.00  1.00            
ATOM   1665    C PRO A 224      13.037  24.245  -1.426  1.00  1.00            
ATOM   1666    O PRO A 224      13.541  23.152  -1.670  1.00  1.00            
ATOM   1667    N THR A 225      12.045  24.769  -2.160  2.00  1.00            
ATOM   1668   CA THR A 225      11.423  24.003  -3.206  2.00  1.00            
ATOM   1669   CB THR A 225      10.329  24.761  -3.906  2.00  1.00            
ATOM   1670  OG1 THR A 225       9.636  23.909  -4.808  2.00  1.00            
ATOM   1671  CG2 THR A 225      10.939  25.955  -4.662  2.00  1.00            
ATOM   1672    C THR A 225      12.438  23.602  -4.225  2.00  1.00            
ATOM   1673    O THR A 225      12.426  22.469  -4.704  2.00  1.00            
ATOM   1674    N SER A 226      13.363  24.507  -4.579  2.00  1.00            
ATOM   1675   CA SER A 226      14.313  24.174  -5.596  2.00  1.00            
ATOM   1676   CB SER A 226      15.294  25.321  -5.881  2.00  1.00            
ATOM   1677   OG SER A 226      14.592  26.428  -6.427  2.00  1.00            
ATOM   1678    C SER A 226      15.107  22.988  -5.135  2.00  1.00            
ATOM   1679    O SER A 226      15.439  22.106  -5.925  2.00  1.00            
ATOM   1680    N ALA A 227      15.414  22.928  -3.826  2.00  1.00            
ATOM   1681   CA ALA A 227      16.254  21.892  -3.290  2.00  1.00            
ATOM   1682   CB ALA A 227      16.554  22.092  -1.796  2.00  1.00            
ATOM   1683    C ALA A 227      15.640  20.526  -3.434  2.00  1.00            
ATOM   1684    O ALA A 227      16.312  19.587  -3.856  2.00  1.00            
ATOM   1685    N ILE A 228      14.338  20.381  -3.113  2.00  1.00            
ATOM   1686   CA ILE A 228      13.680  19.098  -3.118  2.00  1.00            
ATOM   1687   CB ILE A 228      12.252  19.169  -2.653  2.00  1.00            
ATOM   1688  CG1 ILE A 228      11.615  17.769  -2.636  2.00  1.00            
ATOM   1689  CG2 ILE A 228      11.499  20.174  -3.535  2.00  1.00            
ATOM   1690  CD1 ILE A 228      10.182  17.764  -2.105  2.00  1.00            
ATOM   1691    C ILE A 228      13.661  18.543  -4.492  2.00  1.00            
ATOM   1692    O ILE A 228      13.881  17.345  -4.668  2.00  1.00            
ATOM   1693    N ALA A 229      13.380  19.398  -5.493  2.00  1.00            
ATOM   1694   CA ALA A 229      13.356  18.921  -6.837  2.00  1.00            
ATOM   1695   CB ALA A 229      13.133  20.022  -7.890  2.00  1.00            
ATOM   1696    C ALA A 229      14.720  18.355  -7.054  2.00  1.00            
ATOM   1697    O ALA A 229      15.688  18.779  -6.426  2.00  1.00            
ATOM   1698    N ASN A 230      14.800  17.354  -7.938  2.00  1.00            
ATOM   1699   CA ASN A 230      15.978  16.587  -8.199  2.00  1.00            
ATOM   1700   CB ASN A 230      17.283  17.404  -8.180  2.00  1.00            
ATOM   1701   CG ASN A 230      17.334  18.269  -9.431  2.00  1.00            
ATOM   1702  OD1 ASN A 230      18.342  18.916  -9.711  2.00  1.00            
ATOM   1703  ND2 ASN A 230      16.219  18.280 -10.210  2.00  1.00            
ATOM   1704    C ASN A 230      16.084  15.534  -7.138  2.00  1.00            
ATOM   1705    O ASN A 230      16.571  14.434  -7.400  2.00  1.00            
ATOM   1706    N ILE A 231      15.610  15.814  -5.909  2.00  1.00            
ATOM   1707   CA ILE A 231      15.556  14.759  -4.940  2.00  1.00            
ATOM   1708   CB ILE A 231      15.262  15.248  -3.554  2.00  1.00            
ATOM   1709  CG1 ILE A 231      16.356  16.219  -3.076  2.00  1.00            
ATOM   1710  CG2 ILE A 231      15.097  14.018  -2.646  2.00  1.00            
ATOM   1711  CD1 ILE A 231      15.983  16.981  -1.803  2.00  1.00            
ATOM   1712    C ILE A 231      14.428  13.913  -5.369  2.00  1.00            
ATOM   1713    O ILE A 231      14.513  12.689  -5.442  2.00  1.00            
ATOM   1714    N GLN A 232      13.326  14.606  -5.687  2.00  1.00            
ATOM   1715   CA GLN A 232      12.138  13.943  -6.082  2.00  1.00            
ATOM   1716   CB GLN A 232      10.940  14.894  -6.252  2.00  1.00            
ATOM   1717   CG GLN A 232       9.668  14.173  -6.695  2.00  1.00            
ATOM   1718   CD GLN A 232       8.545  15.188  -6.802  2.00  1.00            
ATOM   1719  OE1 GLN A 232       7.408  14.826  -7.100  2.00  1.00            
ATOM   1720  NE2 GLN A 232       8.860  16.488  -6.554  2.00  1.00            
ATOM   1721    C GLN A 232      12.354  13.254  -7.386  2.00  1.00            
ATOM   1722    O GLN A 232      11.950  12.107  -7.566  2.00  1.00            
ATOM   1723    N SER A 233      13.024  13.932  -8.333  2.00  1.00            
ATOM   1724   CA SER A 233      13.214  13.338  -9.621  2.00  1.00            
ATOM   1725   CB SER A 233      14.030  14.226 -10.570  2.00  1.00            
ATOM   1726   OG SER A 233      15.340  14.402 -10.053  2.00  1.00            
ATOM   1727    C SER A 233      13.981  12.083  -9.415  2.00  1.00            
ATOM   1728    O SER A 233      13.653  11.036  -9.971  2.00  1.00            
ATOM   1729    N ASP A 234      15.024  12.159  -8.576  2.00  1.00            
ATOM   1730   CA ASP A 234      15.831  11.003  -8.383  2.00  1.00            
ATOM   1731   CB ASP A 234      17.132  11.270  -7.610  2.00  1.00            
ATOM   1732   CG ASP A 234      18.070  11.962  -8.590  2.00  1.00            
ATOM   1733  OD1 ASP A 234      17.617  12.256  -9.728  2.00  1.00            
ATOM   1734  OD2 ASP A 234      19.251  12.201  -8.222  2.00  1.00            
ATOM   1735    C ASP A 234      15.058   9.904  -7.703  2.00  1.00            
ATOM   1736    O ASP A 234      15.178   8.741  -8.086  2.00  1.00            
ATOM   1737    N ILE A 235      14.222  10.231  -6.696  2.00  1.00            
ATOM   1738   CA ILE A 235      13.492   9.209  -5.988  2.00  1.00            
ATOM   1739   CB ILE A 235      12.702   9.724  -4.818  2.00  1.00            
ATOM   1740  CG1 ILE A 235      11.587  10.688  -5.240  2.00  1.00            
ATOM   1741  CG2 ILE A 235      13.710  10.352  -3.844  2.00  1.00            
ATOM   1742  CD1 ILE A 235      10.638  11.012  -4.086  2.00  1.00            
ATOM   1743    C ILE A 235      12.599   8.540  -6.974  2.00  1.00            
ATOM   1744    O ILE A 235      12.393   7.328  -6.918  2.00  1.00            
ATOM   1745    N GLY A 236      12.063   9.313  -7.933  3.00  1.00            
ATOM   1746   CA GLY A 236      11.196   8.719  -8.901  3.00  1.00            
ATOM   1747    C GLY A 236       9.812   9.194  -8.610  3.00  1.00            
ATOM   1748    O GLY A 236       8.874   8.880  -9.341  3.00  1.00            
ATOM   1749    N ALA A 237       9.650   9.972  -7.523  1.00  1.00            
ATOM   1750   CA ALA A 237       8.349  10.475  -7.193  1.00  1.00            
ATOM   1751   CB ALA A 237       8.260  11.143  -5.813  1.00  1.00            
ATOM   1752    C ALA A 237       7.975  11.521  -8.204  1.00  1.00            
ATOM   1753    O ALA A 237       8.840  12.195  -8.764  1.00  1.00            
ATOM   1754    N SER A 238       6.658  11.658  -8.476  1.00  1.00            
ATOM   1755   CA SER A 238       6.143  12.660  -9.373  1.00  1.00            
ATOM   1756   CB SER A 238       5.906  12.158 -10.806  1.00  1.00            
ATOM   1757   OG SER A 238       7.147  11.832 -11.416  1.00  1.00            
ATOM   1758    C SER A 238       4.820  13.079  -8.819  1.00  1.00            
ATOM   1759    O SER A 238       4.252  12.404  -7.962  1.00  1.00            
ATOM   1760    N GLU A 239       4.304  14.229  -9.292  1.00  1.00            
ATOM   1761   CA GLU A 239       3.071  14.740  -8.777  1.00  1.00            
ATOM   1762   CB GLU A 239       2.878  16.245  -9.034  1.00  1.00            
ATOM   1763   CG GLU A 239       3.866  17.107  -8.245  1.00  1.00            
ATOM   1764   CD GLU A 239       3.642  18.568  -8.607  1.00  1.00            
ATOM   1765  OE1 GLU A 239       2.508  18.909  -9.035  1.00  1.00            
ATOM   1766  OE2 GLU A 239       4.610  19.362  -8.458  1.00  1.00            
ATOM   1767    C GLU A 239       1.924  14.011  -9.392  1.00  1.00            
ATOM   1768    O GLU A 239       1.973  13.590 -10.546  1.00  1.00            
ATOM   1769    N ASN A 240       0.856  13.827  -8.592  1.00  1.00            
ATOM   1770   CA ASN A 240      -0.346  13.236  -9.088  1.00  1.00            
ATOM   1771   CB ASN A 240      -1.324  12.722  -8.017  1.00  1.00            
ATOM   1772   CG ASN A 240      -0.881  11.343  -7.551  1.00  1.00            
ATOM   1773  OD1 ASN A 240      -0.209  10.606  -8.271  1.00  1.00            
ATOM   1774  ND2 ASN A 240      -1.296  10.977  -6.309  1.00  1.00            
ATOM   1775    C ASN A 240      -1.033  14.324  -9.824  1.00  1.00            
ATOM   1776    O ASN A 240      -0.465  15.395 -10.027  1.00  1.00            
ATOM   1777    N SER A 241      -2.263  14.055 -10.287  3.00  1.00            
ATOM   1778   CA SER A 241      -2.975  15.084 -10.972  3.00  1.00            
ATOM   1779   CB SER A 241      -4.398  14.653 -11.364  3.00  1.00            
ATOM   1780   OG SER A 241      -5.062  15.711 -12.038  3.00  1.00            
ATOM   1781    C SER A 241      -3.082  16.198  -9.988  3.00  1.00            
ATOM   1782    O SER A 241      -2.863  17.363 -10.318  3.00  1.00            
ATOM   1783    N ASP A 242      -3.418  15.855  -8.728  3.00  1.00            
ATOM   1784   CA ASP A 242      -3.456  16.856  -7.708  3.00  1.00            
ATOM   1785   CB ASP A 242      -4.591  16.681  -6.676  3.00  1.00            
ATOM   1786   CG ASP A 242      -4.460  15.370  -5.911  3.00  1.00            
ATOM   1787  OD1 ASP A 242      -3.349  15.070  -5.398  3.00  1.00            
ATOM   1788  OD2 ASP A 242      -5.498  14.663  -5.803  3.00  1.00            
ATOM   1789    C ASP A 242      -2.122  16.872  -7.052  3.00  1.00            
ATOM   1790    O ASP A 242      -1.182  16.239  -7.530  3.00  1.00            
ATOM   1791    N GLY A 243      -1.985  17.608  -5.936  1.00  1.00            
ATOM   1792   CA GLY A 243      -0.678  17.653  -5.359  1.00  1.00            
ATOM   1793    C GLY A 243      -0.610  16.709  -4.213  1.00  1.00            
ATOM   1794    O GLY A 243      -1.063  16.999  -3.106  1.00  1.00            
ATOM   1795    N GLU A 244      -0.028  15.534  -4.492  1.00  1.00            
ATOM   1796   CA GLU A 244       0.282  14.521  -3.533  1.00  1.00            
ATOM   1797   CB GLU A 244      -0.857  13.511  -3.304  1.00  1.00            
ATOM   1798   CG GLU A 244      -2.084  14.117  -2.619  1.00  1.00            
ATOM   1799   CD GLU A 244      -3.129  13.022  -2.455  1.00  1.00            
ATOM   1800  OE1 GLU A 244      -2.922  11.917  -3.025  1.00  1.00            
ATOM   1801  OE2 GLU A 244      -4.147  13.276  -1.759  1.00  1.00            
ATOM   1802    C GLU A 244       1.385  13.787  -4.219  1.00  1.00            
ATOM   1803    O GLU A 244       1.175  13.211  -5.286  1.00  1.00            
ATOM   1804    N MET A 245       2.603  13.796  -3.654  1.00  1.00            
ATOM   1805   CA MET A 245       3.649  13.118  -4.359  1.00  1.00            
ATOM   1806   CB MET A 245       5.046  13.404  -3.784  1.00  1.00            
ATOM   1807   CG MET A 245       5.377  14.893  -3.662  1.00  1.00            
ATOM   1808   SD MET A 245       5.476  15.814  -5.222  1.00  1.00            
ATOM   1809   CE MET A 245       5.913  17.381  -4.416  1.00  1.00            
ATOM   1810    C MET A 245       3.377  11.670  -4.112  1.00  1.00            
ATOM   1811    O MET A 245       3.273  11.245  -2.963  1.00  1.00            
ATOM   1812    N VAL A 246       3.234  10.866  -5.180  4.00  1.00            
ATOM   1813   CA VAL A 246       2.979   9.477  -4.941  4.00  1.00            
ATOM   1814   CB VAL A 246       1.645   9.001  -5.425  4.00  1.00            
ATOM   1815  CG1 VAL A 246       1.605   7.468  -5.319  4.00  1.00            
ATOM   1816  CG2 VAL A 246       0.569   9.686  -4.565  4.00  1.00            
ATOM   1817    C VAL A 246       4.044   8.698  -5.631  4.00  1.00            
ATOM   1818    O VAL A 246       4.557   9.110  -6.670  4.00  1.00            
ATOM   1819    N ILE A 247       4.424   7.545  -5.050  4.00  1.00            
ATOM   1820   CA ILE A 247       5.503   6.820  -5.644  4.00  1.00            
ATOM   1821   CB ILE A 247       6.810   7.016  -4.940  4.00  1.00            
ATOM   1822  CG1 ILE A 247       6.707   6.508  -3.492  4.00  1.00            
ATOM   1823  CG2 ILE A 247       7.208   8.493  -5.065  4.00  1.00            
ATOM   1824  CD1 ILE A 247       8.056   6.390  -2.789  4.00  1.00            
ATOM   1825    C ILE A 247       5.240   5.346  -5.614  4.00  1.00            
ATOM   1826    O ILE A 247       4.343   4.870  -4.919  4.00  1.00            
ATOM   1827    N SER A 248       6.036   4.587  -6.405  1.00  1.00            
ATOM   1828   CA SER A 248       5.900   3.159  -6.464  1.00  1.00            
ATOM   1829   CB SER A 248       6.582   2.506  -7.676  1.00  1.00            
ATOM   1830   OG SER A 248       6.376   1.102  -7.645  1.00  1.00            
ATOM   1831    C SER A 248       6.483   2.568  -5.219  1.00  1.00            
ATOM   1832    O SER A 248       7.542   2.984  -4.753  1.00  1.00            
ATOM   1833    N CYS A 249       5.766   1.583  -4.642  3.00  1.00            
ATOM   1834   CA CYS A 249       6.188   0.877  -3.465  3.00  1.00            
ATOM   1835   CB CYS A 249       5.108  -0.062  -2.898  3.00  1.00            
ATOM   1836   SG CYS A 249       4.711  -1.444  -4.012  3.00  1.00            
ATOM   1837    C CYS A 249       7.352   0.033  -3.832  3.00  1.00            
ATOM   1838    O CYS A 249       8.257  -0.193  -3.029  3.00  1.00            
ATOM   1839    N SER A 250       7.365  -0.438  -5.091  2.00  1.00            
ATOM   1840   CA SER A 250       8.405  -1.308  -5.536  2.00  1.00            
ATOM   1841   CB SER A 250       8.291  -1.668  -7.028  2.00  1.00            
ATOM   1842   OG SER A 250       7.105  -2.412  -7.260  2.00  1.00            
ATOM   1843    C SER A 250       9.697  -0.579  -5.341  2.00  1.00            
ATOM   1844    O SER A 250      10.757  -1.183  -5.179  2.00  1.00            
ATOM   1845    N SER A 251       9.619   0.761  -5.326  2.00  1.00            
ATOM   1846   CA SER A 251      10.750   1.622  -5.204  2.00  1.00            
ATOM   1847   CB SER A 251      10.371   3.106  -5.346  2.00  1.00            
ATOM   1848   OG SER A 251       9.834   3.347  -6.639  2.00  1.00            
ATOM   1849    C SER A 251      11.436   1.475  -3.883  2.00  1.00            
ATOM   1850    O SER A 251      12.650   1.659  -3.808  2.00  1.00            
ATOM   1851    N ILE A 252      10.699   1.140  -2.806  2.00  1.00            
ATOM   1852   CA ILE A 252      11.337   1.018  -1.523  2.00  1.00            
ATOM   1853   CB ILE A 252      10.413   0.619  -0.409  2.00  1.00            
ATOM   1854  CG1 ILE A 252       9.366   1.719  -0.166  2.00  1.00            
ATOM   1855  CG2 ILE A 252      11.279   0.310   0.825  2.00  1.00            
ATOM   1856  CD1 ILE A 252       8.249   1.297   0.787  2.00  1.00            
ATOM   1857    C ILE A 252      12.363  -0.040  -1.683  2.00  1.00            
ATOM   1858    O ILE A 252      13.451   0.031  -1.114  2.00  1.00            
ATOM   1859    N ASP A 253      12.023  -1.054  -2.489  2.00  1.00            
ATOM   1860   CA ASP A 253      12.920  -2.140  -2.692  2.00  1.00            
ATOM   1861   CB ASP A 253      12.357  -3.179  -3.677  2.00  1.00            
ATOM   1862   CG ASP A 253      13.382  -4.292  -3.823  2.00  1.00            
ATOM   1863  OD1 ASP A 253      13.902  -4.756  -2.775  2.00  1.00            
ATOM   1864  OD2 ASP A 253      13.650  -4.702  -4.986  2.00  1.00            
ATOM   1865    C ASP A 253      14.210  -1.660  -3.271  2.00  1.00            
ATOM   1866    O ASP A 253      15.274  -1.923  -2.712  2.00  1.00            
ATOM   1867    N SER A 254      14.164  -0.918  -4.394  2.00  1.00            
ATOM   1868   CA SER A 254      15.420  -0.536  -4.964  2.00  1.00            
ATOM   1869   CB SER A 254      15.559  -0.904  -6.448  2.00  1.00            
ATOM   1870   OG SER A 254      15.527  -2.316  -6.603  2.00  1.00            
ATOM   1871    C SER A 254      15.538   0.945  -4.871  2.00  1.00            
ATOM   1872    O SER A 254      14.900   1.687  -5.616  2.00  1.00            
ATOM   1873    N LEU A 255      16.367   1.408  -3.922  1.00  1.00            
ATOM   1874   CA LEU A 255      16.625   2.809  -3.779  1.00  1.00            
ATOM   1875   CB LEU A 255      15.553   3.541  -2.957  1.00  1.00            
ATOM   1876   CG LEU A 255      15.735   5.069  -2.858  1.00  1.00            
ATOM   1877  CD1 LEU A 255      15.595   5.741  -4.236  1.00  1.00            
ATOM   1878  CD2 LEU A 255      14.781   5.671  -1.814  1.00  1.00            
ATOM   1879    C LEU A 255      17.908   2.862  -3.040  1.00  1.00            
ATOM   1880    O LEU A 255      18.137   2.115  -2.090  1.00  1.00            
ATOM   1881    N PRO A 256      18.763   3.710  -3.487  1.00  1.00            
ATOM   1882   CA PRO A 256      20.023   3.840  -2.832  1.00  1.00            
ATOM   1883   CD PRO A 256      18.821   4.071  -4.892  1.00  1.00            
ATOM   1884   CB PRO A 256      20.975   4.454  -3.868  1.00  1.00            
ATOM   1885   CG PRO A 256      20.050   4.986  -4.980  1.00  1.00            
ATOM   1886    C PRO A 256      19.820   4.690  -1.622  1.00  1.00            
ATOM   1887    O PRO A 256      18.797   5.364  -1.530  1.00  1.00            
ATOM   1888    N ASP A 257      20.781   4.669  -0.679  1.00  1.00            
ATOM   1889   CA ASP A 257      20.690   5.450   0.519  1.00  1.00            
ATOM   1890   CB ASP A 257      21.779   5.102   1.554  1.00  1.00            
ATOM   1891   CG ASP A 257      23.153   5.389   0.943  1.00  1.00            
ATOM   1892  OD1 ASP A 257      23.269   5.388  -0.312  1.00  1.00            
ATOM   1893  OD2 ASP A 257      24.111   5.608   1.732  1.00  1.00            
ATOM   1894    C ASP A 257      20.868   6.889   0.164  1.00  1.00            
ATOM   1895    O ASP A 257      21.590   7.235  -0.771  1.00  1.00            
ATOM   1896    N ILE A 258      20.172   7.764   0.910  4.00  1.00            
ATOM   1897   CA ILE A 258      20.328   9.179   0.770  4.00  1.00            
ATOM   1898   CB ILE A 258      19.044   9.939   0.931  4.00  1.00            
ATOM   1899  CG1 ILE A 258      18.071   9.623  -0.214  4.00  1.00            
ATOM   1900  CG2 ILE A 258      19.389  11.429   1.066  4.00  1.00            
ATOM   1901  CD1 ILE A 258      18.589  10.065  -1.578  4.00  1.00            
ATOM   1902    C ILE A 258      21.185   9.514   1.959  4.00  1.00            
ATOM   1903    O ILE A 258      20.862   9.113   3.076  4.00  1.00            
ATOM   1904    N VAL A 259      22.315  10.229   1.770  4.00  1.00            
ATOM   1905   CA VAL A 259      23.187  10.416   2.899  4.00  1.00            
ATOM   1906   CB VAL A 259      24.579   9.910   2.661  4.00  1.00            
ATOM   1907  CG1 VAL A 259      25.447  10.271   3.877  4.00  1.00            
ATOM   1908  CG2 VAL A 259      24.506   8.401   2.372  4.00  1.00            
ATOM   1909    C VAL A 259      23.307  11.862   3.261  4.00  1.00            
ATOM   1910    O VAL A 259      23.269  12.743   2.403  4.00  1.00            
ATOM   1911    N PHE A 260      23.433  12.129   4.581  4.00  1.00            
ATOM   1912   CA PHE A 260      23.680  13.454   5.074  4.00  1.00            
ATOM   1913   CB PHE A 260      22.635  14.022   6.055  4.00  1.00            
ATOM   1914   CG PHE A 260      21.384  14.380   5.325  4.00  1.00            
ATOM   1915  CD1 PHE A 260      21.279  15.596   4.687  4.00  1.00            
ATOM   1916  CD2 PHE A 260      20.322  13.508   5.271  4.00  1.00            
ATOM   1917  CE1 PHE A 260      20.132  15.943   4.014  4.00  1.00            
ATOM   1918  CE2 PHE A 260      19.170  13.849   4.600  4.00  1.00            
ATOM   1919   CZ PHE A 260      19.075  15.067   3.970  4.00  1.00            
ATOM   1920    C PHE A 260      24.989  13.396   5.796  4.00  1.00            
ATOM   1921    O PHE A 260      25.342  12.368   6.372  4.00  1.00            
ATOM   1922    N THR A 261      25.776  14.490   5.742  4.00  1.00            
ATOM   1923   CA THR A 261      27.016  14.493   6.461  4.00  1.00            
ATOM   1924   CB THR A 261      28.220  14.688   5.581  4.00  1.00            
ATOM   1925  OG1 THR A 261      29.408  14.621   6.354  4.00  1.00            
ATOM   1926  CG2 THR A 261      28.117  16.031   4.840  4.00  1.00            
ATOM   1927    C THR A 261      26.935  15.590   7.484  4.00  1.00            
ATOM   1928    O THR A 261      26.825  16.765   7.142  4.00  1.00            
ATOM   1929    N ILE A 262      26.949  15.226   8.786  4.00  1.00            
ATOM   1930   CA ILE A 262      26.929  16.252   9.791  4.00  1.00            
ATOM   1931   CB ILE A 262      25.783  16.160  10.776  4.00  1.00            
ATOM   1932  CG1 ILE A 262      25.608  17.493  11.529  4.00  1.00            
ATOM   1933  CG2 ILE A 262      25.960  14.934  11.688  4.00  1.00            
ATOM   1934  CD1 ILE A 262      26.814  17.940  12.355  4.00  1.00            
ATOM   1935    C ILE A 262      28.236  16.161  10.497  4.00  1.00            
ATOM   1936    O ILE A 262      28.611  15.138  11.067  4.00  1.00            
ATOM   1937    N ASP A 263      28.999  17.254  10.397  3.00  1.00            
ATOM   1938   CA ASP A 263      30.252  17.373  11.059  3.00  1.00            
ATOM   1939   CB ASP A 263      30.130  17.459  12.591  3.00  1.00            
ATOM   1940   CG ASP A 263      31.462  17.968  13.126  3.00  1.00            
ATOM   1941  OD1 ASP A 263      32.371  18.222  12.291  3.00  1.00            
ATOM   1942  OD2 ASP A 263      31.591  18.107  14.371  3.00  1.00            
ATOM   1943    C ASP A 263      31.139  16.211  10.705  3.00  1.00            
ATOM   1944    O ASP A 263      32.017  15.840  11.482  3.00  1.00            
ATOM   1945    N GLY A 264      30.952  15.600   9.515  3.00  1.00            
ATOM   1946   CA GLY A 264      31.907  14.614   9.084  3.00  1.00            
ATOM   1947    C GLY A 264      31.417  13.195   9.102  3.00  1.00            
ATOM   1948    O GLY A 264      31.846  12.404   8.264  3.00  1.00            
ATOM   1949    N VAL A 265      30.531  12.797  10.028  4.00  1.00            
ATOM   1950   CA VAL A 265      30.136  11.415   9.965  4.00  1.00            
ATOM   1951   CB VAL A 265      29.900  10.790  11.307  4.00  1.00            
ATOM   1952  CG1 VAL A 265      29.399   9.351  11.099  4.00  1.00            
ATOM   1953  CG2 VAL A 265      31.210  10.878  12.110  4.00  1.00            
ATOM   1954    C VAL A 265      28.863  11.372   9.176  4.00  1.00            
ATOM   1955    O VAL A 265      28.037  12.277   9.274  4.00  1.00            
ATOM   1956    N GLN A 266      28.676  10.320   8.350  4.00  1.00            
ATOM   1957   CA GLN A 266      27.524  10.296   7.495  4.00  1.00            
ATOM   1958   CB GLN A 266      27.769   9.676   6.107  4.00  1.00            
ATOM   1959   CG GLN A 266      28.170   8.202   6.104  4.00  1.00            
ATOM   1960   CD GLN A 266      28.359   7.809   4.645  4.00  1.00            
ATOM   1961  OE1 GLN A 266      27.392   7.642   3.905  4.00  1.00            
ATOM   1962  NE2 GLN A 266      29.642   7.674   4.212  4.00  1.00            
ATOM   1963    C GLN A 266      26.342   9.631   8.151  4.00  1.00            
ATOM   1964    O GLN A 266      26.505   8.786   9.030  4.00  1.00            
ATOM   1965    N TYR A 267      25.104  10.029   7.745  4.00  1.00            
ATOM   1966   CA TYR A 267      23.934   9.560   8.444  4.00  1.00            
ATOM   1967   CB TYR A 267      22.649  10.340   8.109  4.00  1.00            
ATOM   1968   CG TYR A 267      22.730  11.631   8.862  4.00  1.00            
ATOM   1969  CD1 TYR A 267      23.589  12.624   8.462  4.00  1.00            
ATOM   1970  CD2 TYR A 267      21.943  11.854   9.970  4.00  1.00            
ATOM   1971  CE1 TYR A 267      23.670  13.815   9.146  4.00  1.00            
ATOM   1972  CE2 TYR A 267      22.016  13.041  10.662  4.00  1.00            
ATOM   1973   CZ TYR A 267      22.881  14.026  10.249  4.00  1.00            
ATOM   1974   OH TYR A 267      22.961  15.246  10.954  4.00  1.00            
ATOM   1975    C TYR A 267      23.650   8.066   8.373  4.00  1.00            
ATOM   1976    O TYR A 267      23.813   7.467   9.435  4.00  1.00            
ATOM   1977    N PRO A 268      23.273   7.318   7.337  4.00  1.00            
ATOM   1978   CA PRO A 268      22.457   7.689   6.188  4.00  1.00            
ATOM   1979   CD PRO A 268      24.038   6.107   7.073  4.00  1.00            
ATOM   1980   CB PRO A 268      22.932   6.797   5.042  4.00  1.00            
ATOM   1981   CG PRO A 268      23.488   5.553   5.751  4.00  1.00            
ATOM   1982    C PRO A 268      20.990   7.476   6.450  4.00  1.00            
ATOM   1983    O PRO A 268      20.643   6.902   7.480  4.00  1.00            
ATOM   1984    N LEU A 269      20.123   7.947   5.523  4.00  1.00            
ATOM   1985   CA LEU A 269      18.703   7.695   5.539  4.00  1.00            
ATOM   1986   CB LEU A 269      17.866   8.783   4.848  4.00  1.00            
ATOM   1987   CG LEU A 269      18.003  10.193   5.433  4.00  1.00            
ATOM   1988  CD1 LEU A 269      19.453  10.695   5.335  4.00  1.00            
ATOM   1989  CD2 LEU A 269      17.003  11.146   4.757  4.00  1.00            
ATOM   1990    C LEU A 269      18.571   6.549   4.616  4.00  1.00            
ATOM   1991    O LEU A 269      19.392   6.366   3.717  4.00  1.00            
ATOM   1992    N SER A 270      17.541   5.729   4.814  1.00  1.00            
ATOM   1993   CA SER A 270      17.399   4.666   3.884  1.00  1.00            
ATOM   1994   CB SER A 270      17.359   3.279   4.549  1.00  1.00            
ATOM   1995   OG SER A 270      17.454   2.254   3.571  1.00  1.00            
ATOM   1996    C SER A 270      16.110   4.928   3.232  1.00  1.00            
ATOM   1997    O SER A 270      15.353   5.813   3.629  1.00  1.00            
ATOM   1998    N PRO A 271      15.876   4.203   2.194  2.00  1.00            
ATOM   1999   CA PRO A 271      14.550   4.096   1.703  2.00  1.00            
ATOM   2000   CD PRO A 271      16.881   3.822   1.219  2.00  1.00            
ATOM   2001   CB PRO A 271      14.667   3.487   0.305  2.00  1.00            
ATOM   2002   CG PRO A 271      16.102   2.930   0.239  2.00  1.00            
ATOM   2003    C PRO A 271      14.060   3.161   2.780  2.00  1.00            
ATOM   2004    O PRO A 271      14.897   2.518   3.413  2.00  1.00            
ATOM   2005    N SER A 272      12.745   2.997   2.989  2.00  1.00            
ATOM   2006   CA SER A 272      12.303   2.335   4.188  2.00  1.00            
ATOM   2007   CB SER A 272      12.956   0.972   4.515  2.00  1.00            
ATOM   2008   OG SER A 272      12.579   0.008   3.543  2.00  1.00            
ATOM   2009    C SER A 272      12.553   3.316   5.294  2.00  1.00            
ATOM   2010    O SER A 272      12.569   2.995   6.482  2.00  1.00            
ATOM   2011    N ALA A 273      12.744   4.570   4.846  2.00  1.00            
ATOM   2012   CA ALA A 273      12.882   5.824   5.531  2.00  1.00            
ATOM   2013   CB ALA A 273      14.274   6.067   6.136  2.00  1.00            
ATOM   2014    C ALA A 273      12.727   6.725   4.336  2.00  1.00            
ATOM   2015    O ALA A 273      12.896   6.265   3.208  2.00  1.00            
ATOM   2016    N TYR A 274      12.353   8.001   4.505  2.00  1.00            
ATOM   2017   CA TYR A 274      12.272   8.876   3.362  2.00  1.00            
ATOM   2018   CB TYR A 274      13.589   8.875   2.548  2.00  1.00            
ATOM   2019   CG TYR A 274      13.435   9.795   1.386  2.00  1.00            
ATOM   2020  CD1 TYR A 274      13.434  11.160   1.562  2.00  1.00            
ATOM   2021  CD2 TYR A 274      13.284   9.287   0.118  2.00  1.00            
ATOM   2022  CE1 TYR A 274      13.284  12.005   0.488  2.00  1.00            
ATOM   2023  CE2 TYR A 274      13.135  10.127  -0.960  2.00  1.00            
ATOM   2024   CZ TYR A 274      13.134  11.489  -0.777  2.00  1.00            
ATOM   2025   OH TYR A 274      12.979  12.351  -1.882  2.00  1.00            
ATOM   2026    C TYR A 274      11.097   8.510   2.464  2.00  1.00            
ATOM   2027    O TYR A 274      10.777   9.238   1.526  2.00  1.00            
ATOM   2028    N ILE A 275      10.361   7.414   2.744  4.00  1.00            
ATOM   2029   CA ILE A 275       9.221   7.083   1.918  4.00  1.00            
ATOM   2030   CB ILE A 275       9.456   5.893   1.035  4.00  1.00            
ATOM   2031  CG1 ILE A 275      10.603   6.183   0.052  4.00  1.00            
ATOM   2032  CG2 ILE A 275       8.129   5.535   0.346  4.00  1.00            
ATOM   2033  CD1 ILE A 275      11.099   4.945  -0.692  4.00  1.00            
ATOM   2034    C ILE A 275       8.118   6.739   2.888  4.00  1.00            
ATOM   2035    O ILE A 275       8.383   6.195   3.958  4.00  1.00            
ATOM   2036    N LEU A 276       6.850   7.066   2.561  4.00  1.00            
ATOM   2037   CA LEU A 276       5.754   6.815   3.465  4.00  1.00            
ATOM   2038   CB LEU A 276       4.850   8.051   3.632  4.00  1.00            
ATOM   2039   CG LEU A 276       3.661   7.861   4.590  4.00  1.00            
ATOM   2040  CD1 LEU A 276       4.141   7.672   6.039  4.00  1.00            
ATOM   2041  CD2 LEU A 276       2.646   9.007   4.445  4.00  1.00            
ATOM   2042    C LEU A 276       4.922   5.735   2.865  4.00  1.00            
ATOM   2043    O LEU A 276       4.708   5.703   1.655  4.00  1.00            
ATOM   2044    N GLN A 277       4.450   4.793   3.702  4.00  1.00            
ATOM   2045   CA GLN A 277       3.605   3.771   3.169  4.00  1.00            
ATOM   2046   CB GLN A 277       4.155   2.349   3.344  4.00  1.00            
ATOM   2047   CG GLN A 277       3.268   1.285   2.694  4.00  1.00            
ATOM   2048   CD GLN A 277       3.923  -0.067   2.927  4.00  1.00            
ATOM   2049  OE1 GLN A 277       4.916  -0.171   3.647  4.00  1.00            
ATOM   2050  NE2 GLN A 277       3.358  -1.132   2.301  4.00  1.00            
ATOM   2051    C GLN A 277       2.311   3.840   3.910  4.00  1.00            
ATOM   2052    O GLN A 277       2.276   3.761   5.137  4.00  1.00            
ATOM   2053    N ASP A 278       1.208   4.022   3.163  4.00  1.00            
ATOM   2054   CA ASP A 278      -0.094   4.044   3.755  4.00  1.00            
ATOM   2055   CB ASP A 278      -1.045   5.088   3.146  4.00  1.00            
ATOM   2056   CG ASP A 278      -2.168   5.318   4.148  4.00  1.00            
ATOM   2057  OD1 ASP A 278      -2.029   4.847   5.308  4.00  1.00            
ATOM   2058  OD2 ASP A 278      -3.178   5.970   3.770  4.00  1.00            
ATOM   2059    C ASP A 278      -0.667   2.690   3.501  4.00  1.00            
ATOM   2060    O ASP A 278       0.053   1.693   3.522  4.00  1.00            
ATOM   2061    N ASP A 279      -1.990   2.618   3.261  3.00  1.00            
ATOM   2062   CA ASP A 279      -2.587   1.336   3.028  3.00  1.00            
ATOM   2063   CB ASP A 279      -4.086   1.453   2.696  3.00  1.00            
ATOM   2064   CG ASP A 279      -4.733   0.073   2.647  3.00  1.00            
ATOM   2065  OD1 ASP A 279      -4.043  -0.921   2.297  3.00  1.00            
ATOM   2066  OD2 ASP A 279      -5.951   0.001   2.962  3.00  1.00            
ATOM   2067    C ASP A 279      -1.900   0.724   1.855  3.00  1.00            
ATOM   2068    O ASP A 279      -1.363  -0.380   1.947  3.00  1.00            
ATOM   2069    N ASP A 280      -1.885   1.436   0.716  3.00  1.00            
ATOM   2070   CA ASP A 280      -1.161   0.938  -0.411  3.00  1.00            
ATOM   2071   CB ASP A 280      -1.994   0.090  -1.387  3.00  1.00            
ATOM   2072   CG ASP A 280      -1.001  -0.610  -2.307  3.00  1.00            
ATOM   2073  OD1 ASP A 280       0.226  -0.399  -2.108  3.00  1.00            
ATOM   2074  OD2 ASP A 280      -1.447  -1.361  -3.215  3.00  1.00            
ATOM   2075    C ASP A 280      -0.707   2.138  -1.159  3.00  1.00            
ATOM   2076    O ASP A 280      -0.711   2.160  -2.388  3.00  1.00            
ATOM   2077    N SER A 281      -0.286   3.176  -0.418  4.00  1.00            
ATOM   2078   CA SER A 281       0.142   4.361  -1.083  4.00  1.00            
ATOM   2079   CB SER A 281      -0.702   5.602  -0.740  4.00  1.00            
ATOM   2080   OG SER A 281      -2.048   5.403  -1.145  4.00  1.00            
ATOM   2081    C SER A 281       1.524   4.635  -0.641  4.00  1.00            
ATOM   2082    O SER A 281       1.906   4.348   0.493  4.00  1.00            
ATOM   2083    N CYS A 282       2.322   5.183  -1.564  4.00  1.00            
ATOM   2084   CA CYS A 282       3.659   5.502  -1.209  4.00  1.00            
ATOM   2085   CB CYS A 282       4.700   4.761  -2.061  4.00  1.00            
ATOM   2086   SG CYS A 282       4.571   2.957  -1.881  4.00  1.00            
ATOM   2087    C CYS A 282       3.824   6.957  -1.492  4.00  1.00            
ATOM   2088    O CYS A 282       3.521   7.423  -2.589  4.00  1.00            
ATOM   2089    N THR A 283       4.290   7.724  -0.491  4.00  1.00            
ATOM   2090   CA THR A 283       4.493   9.121  -0.724  4.00  1.00            
ATOM   2091   CB THR A 283       3.561  10.004   0.050  4.00  1.00            
ATOM   2092  OG1 THR A 283       2.212   9.714  -0.287  4.00  1.00            
ATOM   2093  CG2 THR A 283       3.890  11.466  -0.291  4.00  1.00            
ATOM   2094    C THR A 283       5.887   9.436  -0.260  4.00  1.00            
ATOM   2095    O THR A 283       6.373   8.840   0.698  4.00  1.00            
ATOM   2096    N SER A 284       6.588  10.373  -0.931  4.00  1.00            
ATOM   2097   CA SER A 284       7.926  10.683  -0.501  4.00  1.00            
ATOM   2098   CB SER A 284       8.728  11.495  -1.531  4.00  1.00            
ATOM   2099   OG SER A 284       8.123  12.765  -1.722  4.00  1.00            
ATOM   2100    C SER A 284       7.824  11.499   0.725  4.00  1.00            
ATOM   2101    O SER A 284       6.919  12.316   0.886  4.00  1.00            
ATOM   2102    N GLY A 285       8.771  11.265   1.639  1.00  1.00            
ATOM   2103   CA GLY A 285       8.787  12.009   2.848  1.00  1.00            
ATOM   2104    C GLY A 285       9.085  13.425   2.514  1.00  1.00            
ATOM   2105    O GLY A 285       8.533  14.351   3.097  1.00  1.00            
ATOM   2106    N PHE A 286       9.959  13.643   1.527  4.00  1.00            
ATOM   2107   CA PHE A 286      10.421  14.979   1.333  4.00  1.00            
ATOM   2108   CB PHE A 286      11.500  15.082   0.239  4.00  1.00            
ATOM   2109   CG PHE A 286      12.336  16.298   0.473  4.00  1.00            
ATOM   2110  CD1 PHE A 286      11.839  17.568   0.317  4.00  1.00            
ATOM   2111  CD2 PHE A 286      13.658  16.154   0.826  4.00  1.00            
ATOM   2112  CE1 PHE A 286      12.635  18.670   0.532  4.00  1.00            
ATOM   2113  CE2 PHE A 286      14.462  17.249   1.041  4.00  1.00            
ATOM   2114   CZ PHE A 286      13.950  18.515   0.893  4.00  1.00            
ATOM   2115    C PHE A 286       9.299  15.889   0.957  4.00  1.00            
ATOM   2116    O PHE A 286       8.400  15.519   0.203  4.00  1.00            
ATOM   2117    N GLU A 287       9.324  17.116   1.522  4.00  1.00            
ATOM   2118   CA GLU A 287       8.352  18.116   1.198  4.00  1.00            
ATOM   2119   CB GLU A 287       7.348  18.423   2.319  4.00  1.00            
ATOM   2120   CG GLU A 287       6.344  17.288   2.512  4.00  1.00            
ATOM   2121   CD GLU A 287       5.689  17.038   1.159  4.00  1.00            
ATOM   2122  OE1 GLU A 287       5.567  18.013   0.371  4.00  1.00            
ATOM   2123  OE2 GLU A 287       5.311  15.865   0.891  4.00  1.00            
ATOM   2124    C GLU A 287       9.082  19.383   0.868  4.00  1.00            
ATOM   2125    O GLU A 287      10.190  19.611   1.350  4.00  1.00            
ATOM   2126    N GLY A 288       8.475  20.240   0.014  4.00  1.00            
ATOM   2127   CA GLY A 288       9.109  21.472  -0.367  4.00  1.00            
ATOM   2128    C GLY A 288       8.450  22.574   0.397  4.00  1.00            
ATOM   2129    O GLY A 288       7.376  23.050   0.031  4.00  1.00            
ATOM   2130    N MET A 289       9.103  23.004   1.494  1.00  1.00            
ATOM   2131   CA MET A 289       8.609  24.088   2.291  1.00  1.00            
ATOM   2132   CB MET A 289       8.152  23.619   3.686  1.00  1.00            
ATOM   2133   CG MET A 289       6.920  22.705   3.587  1.00  1.00            
ATOM   2134   SD MET A 289       6.557  21.679   5.047  1.00  1.00            
ATOM   2135   CE MET A 289       6.221  23.068   6.163  1.00  1.00            
ATOM   2136    C MET A 289       9.753  25.038   2.399  1.00  1.00            
ATOM   2137    O MET A 289      10.781  24.732   3.004  1.00  1.00            
ATOM   2138    N ASP A 290       9.598  26.222   1.781  1.00  1.00            
ATOM   2139   CA ASP A 290      10.657  27.184   1.788  1.00  1.00            
ATOM   2140   CB ASP A 290      10.702  28.054   0.509  1.00  1.00            
ATOM   2141   CG ASP A 290       9.350  28.731   0.301  1.00  1.00            
ATOM   2142  OD1 ASP A 290       8.322  28.002   0.336  1.00  1.00            
ATOM   2143  OD2 ASP A 290       9.322  29.976   0.108  1.00  1.00            
ATOM   2144    C ASP A 290      10.497  28.054   2.984  1.00  1.00            
ATOM   2145    O ASP A 290       9.662  28.958   3.014  1.00  1.00            
ATOM   2146    N VAL A 291      11.291  27.789   4.052  1.00  1.00            
ATOM   2147   CA VAL A 291      11.185  28.637   5.191  1.00  1.00            
ATOM   2148   CB VAL A 291      11.071  27.904   6.508  1.00  1.00            
ATOM   2149  CG1 VAL A 291       9.713  27.182   6.531  1.00  1.00            
ATOM   2150  CG2 VAL A 291      12.264  26.948   6.664  1.00  1.00            
ATOM   2151    C VAL A 291      12.369  29.555   5.218  1.00  1.00            
ATOM   2152    O VAL A 291      13.463  29.195   5.646  1.00  1.00            
ATOM   2153    N PRO A 292      12.142  30.756   4.746  4.00  1.00            
ATOM   2154   CA PRO A 292      13.130  31.796   4.670  4.00  1.00            
ATOM   2155   CD PRO A 292      10.829  31.196   4.307  4.00  1.00            
ATOM   2156   CB PRO A 292      12.470  32.933   3.897  4.00  1.00            
ATOM   2157   CG PRO A 292      10.965  32.721   4.156  4.00  1.00            
ATOM   2158    C PRO A 292      13.463  32.209   6.065  4.00  1.00            
ATOM   2159    O PRO A 292      12.607  32.121   6.933  4.00  1.00            
ATOM   2160    N THR A 293      14.715  32.637   6.286  1.00  1.00            
ATOM   2161   CA THR A 293      15.103  33.119   7.574  1.00  1.00            
ATOM   2162   CB THR A 293      15.654  32.055   8.479  1.00  1.00            
ATOM   2163  OG1 THR A 293      16.858  31.528   7.943  1.00  1.00            
ATOM   2164  CG2 THR A 293      14.607  30.937   8.629  1.00  1.00            
ATOM   2165    C THR A 293      16.218  34.075   7.305  1.00  1.00            
ATOM   2166    O THR A 293      16.547  34.342   6.150  1.00  1.00            
ATOM   2167    N SER A 294      16.814  34.640   8.370  1.00  1.00            
ATOM   2168   CA SER A 294      17.885  35.567   8.158  1.00  1.00            
ATOM   2169   CB SER A 294      18.418  36.179   9.464  1.00  1.00            
ATOM   2170   OG SER A 294      17.412  36.952  10.101  1.00  1.00            
ATOM   2171    C SER A 294      19.034  34.852   7.522  1.00  1.00            
ATOM   2172    O SER A 294      19.526  35.261   6.472  1.00  1.00            
ATOM   2173    N SER A 295      19.487  33.741   8.139  1.00  1.00            
ATOM   2174   CA SER A 295      20.653  33.078   7.633  1.00  1.00            
ATOM   2175   CB SER A 295      21.110  31.894   8.503  1.00  1.00            
ATOM   2176   OG SER A 295      22.297  31.331   7.964  1.00  1.00            
ATOM   2177    C SER A 295      20.374  32.568   6.261  1.00  1.00            
ATOM   2178    O SER A 295      21.161  32.799   5.343  1.00  1.00            
ATOM   2179    N GLY A 296      19.238  31.872   6.062  1.00  1.00            
ATOM   2180   CA GLY A 296      19.012  31.382   4.735  1.00  1.00            
ATOM   2181    C GLY A 296      17.910  30.391   4.749  1.00  1.00            
ATOM   2182    O GLY A 296      17.224  30.217   5.755  1.00  1.00            
ATOM   2183    N GLU A 297      17.727  29.706   3.602  4.00  1.00            
ATOM   2184   CA GLU A 297      16.686  28.735   3.501  4.00  1.00            
ATOM   2185   CB GLU A 297      16.682  27.962   2.173  4.00  1.00            
ATOM   2186   CG GLU A 297      16.436  28.848   0.952  4.00  1.00            
ATOM   2187   CD GLU A 297      17.741  29.561   0.624  4.00  1.00            
ATOM   2188  OE1 GLU A 297      18.782  29.204   1.238  4.00  1.00            
ATOM   2189  OE2 GLU A 297      17.714  30.470  -0.248  4.00  1.00            
ATOM   2190    C GLU A 297      16.951  27.755   4.593  4.00  1.00            
ATOM   2191    O GLU A 297      18.086  27.326   4.793  4.00  1.00            
ATOM   2192    N LEU A 298      15.903  27.398   5.356  1.00  1.00            
ATOM   2193   CA LEU A 298      16.112  26.499   6.450  1.00  1.00            
ATOM   2194   CB LEU A 298      15.286  26.888   7.697  1.00  1.00            
ATOM   2195   CG LEU A 298      15.616  26.139   9.011  1.00  1.00            
ATOM   2196  CD1 LEU A 298      14.717  26.631  10.157  1.00  1.00            
ATOM   2197  CD2 LEU A 298      15.559  24.611   8.866  1.00  1.00            
ATOM   2198    C LEU A 298      15.668  25.158   5.979  1.00  1.00            
ATOM   2199    O LEU A 298      14.611  25.017   5.368  1.00  1.00            
ATOM   2200    N TRP A 299      16.498  24.135   6.242  4.00  1.00            
ATOM   2201   CA TRP A 299      16.195  22.786   5.870  4.00  1.00            
ATOM   2202   CB TRP A 299      17.454  22.078   5.328  4.00  1.00            
ATOM   2203   CG TRP A 299      17.331  20.645   4.859  4.00  1.00            
ATOM   2204  CD2 TRP A 299      17.260  20.256   3.477  4.00  1.00            
ATOM   2205  CD1 TRP A 299      17.353  19.488   5.583  4.00  1.00            
ATOM   2206  NE1 TRP A 299      17.296  18.404   4.738  4.00  1.00            
ATOM   2207  CE2 TRP A 299      17.241  18.862   3.439  4.00  1.00            
ATOM   2208  CE3 TRP A 299      17.227  20.999   2.331  4.00  1.00            
ATOM   2209  CZ2 TRP A 299      17.188  18.188   2.252  4.00  1.00            
ATOM   2210  CZ3 TRP A 299      17.162  20.317   1.136  4.00  1.00            
ATOM   2211  CH2 TRP A 299      17.144  18.939   1.097  4.00  1.00            
ATOM   2212    C TRP A 299      15.823  22.139   7.156  4.00  1.00            
ATOM   2213    O TRP A 299      16.580  22.180   8.124  4.00  1.00            
ATOM   2214    N ILE A 300      14.649  21.495   7.192  4.00  1.00            
ATOM   2215   CA ILE A 300      14.169  21.013   8.446  4.00  1.00            
ATOM   2216   CB ILE A 300      12.713  21.318   8.629  4.00  1.00            
ATOM   2217  CG1 ILE A 300      12.455  22.827   8.501  4.00  1.00            
ATOM   2218  CG2 ILE A 300      12.260  20.717   9.968  4.00  1.00            
ATOM   2219  CD1 ILE A 300      10.983  23.166   8.272  4.00  1.00            
ATOM   2220    C ILE A 300      14.257  19.519   8.455  4.00  1.00            
ATOM   2221    O ILE A 300      13.890  18.859   7.485  4.00  1.00            
ATOM   2222    N LEU A 301      14.782  18.948   9.559  4.00  1.00            
ATOM   2223   CA LEU A 301      14.776  17.523   9.706  4.00  1.00            
ATOM   2224   CB LEU A 301      16.090  16.941  10.262  4.00  1.00            
ATOM   2225   CG LEU A 301      17.293  17.118   9.313  4.00  1.00            
ATOM   2226  CD1 LEU A 301      17.599  18.603   9.071  4.00  1.00            
ATOM   2227  CD2 LEU A 301      18.518  16.333   9.807  4.00  1.00            
ATOM   2228    C LEU A 301      13.696  17.248  10.687  4.00  1.00            
ATOM   2229    O LEU A 301      13.737  17.719  11.822  4.00  1.00            
ATOM   2230    N GLY A 302      12.675  16.489  10.255  1.00  1.00            
ATOM   2231   CA GLY A 302      11.566  16.228  11.114  1.00  1.00            
ATOM   2232    C GLY A 302      11.665  14.817  11.633  1.00  1.00            
ATOM   2233    O GLY A 302      12.752  14.307  11.899  1.00  1.00            
ATOM   2234    N ASP A 303      10.493  14.158  11.778  2.00  1.00            
ATOM   2235   CA ASP A 303      10.320  12.829  12.313  2.00  1.00            
ATOM   2236   CB ASP A 303       8.841  12.433  12.448  2.00  1.00            
ATOM   2237   CG ASP A 303       8.228  13.254  13.570  2.00  1.00            
ATOM   2238  OD1 ASP A 303       8.939  13.500  14.580  2.00  1.00            
ATOM   2239  OD2 ASP A 303       7.040  13.648  13.429  2.00  1.00            
ATOM   2240    C ASP A 303      10.952  11.793  11.423  2.00  1.00            
ATOM   2241    O ASP A 303      11.396  10.767  11.938  2.00  1.00            
ATOM   2242    N VAL A 304      10.997  12.010  10.084  2.00  1.00            
ATOM   2243   CA VAL A 304      11.533  11.019   9.175  2.00  1.00            
ATOM   2244   CB VAL A 304      11.624  11.534   7.765  2.00  1.00            
ATOM   2245  CG1 VAL A 304      12.386  12.871   7.759  2.00  1.00            
ATOM   2246  CG2 VAL A 304      12.273  10.447   6.892  2.00  1.00            
ATOM   2247    C VAL A 304      12.918  10.685   9.680  2.00  1.00            
ATOM   2248    O VAL A 304      13.236   9.514   9.882  2.00  1.00            
ATOM   2249    N PHE A 305      13.776  11.704   9.918  2.00  1.00            
ATOM   2250   CA PHE A 305      15.107  11.488  10.430  2.00  1.00            
ATOM   2251   CB PHE A 305      15.983  12.752  10.371  2.00  1.00            
ATOM   2252   CG PHE A 305      16.121  13.206   8.960  2.00  1.00            
ATOM   2253  CD1 PHE A 305      15.211  14.092   8.428  2.00  1.00            
ATOM   2254  CD2 PHE A 305      17.154  12.752   8.172  2.00  1.00            
ATOM   2255  CE1 PHE A 305      15.329  14.523   7.128  2.00  1.00            
ATOM   2256  CE2 PHE A 305      17.277  13.179   6.871  2.00  1.00            
ATOM   2257   CZ PHE A 305      16.363  14.063   6.347  2.00  1.00            
ATOM   2258    C PHE A 305      15.119  11.106  11.876  2.00  1.00            
ATOM   2259    O PHE A 305      15.696  10.084  12.247  2.00  1.00            
ATOM   2260    N ILE A 306      14.449  11.908  12.734  2.00  1.00            
ATOM   2261   CA ILE A 306      14.558  11.680  14.149  2.00  1.00            
ATOM   2262   CB ILE A 306      14.295  12.916  14.959  2.00  1.00            
ATOM   2263  CG1 ILE A 306      15.320  14.006  14.604  2.00  1.00            
ATOM   2264  CG2 ILE A 306      14.298  12.528  16.446  2.00  1.00            
ATOM   2265  CD1 ILE A 306      14.950  15.392  15.132  2.00  1.00            
ATOM   2266    C ILE A 306      13.516  10.697  14.468  2.00  1.00            
ATOM   2267    O ILE A 306      12.432  10.993  14.967  2.00  1.00            
ATOM   2268    N ARG A 307      13.902   9.471  14.142  3.00  1.00            
ATOM   2269   CA ARG A 307      13.180   8.268  14.260  3.00  1.00            
ATOM   2270   CB ARG A 307      12.162   8.110  13.117  3.00  1.00            
ATOM   2271   CG ARG A 307      11.324   6.833  13.163  3.00  1.00            
ATOM   2272   CD ARG A 307      10.465   6.637  11.910  3.00  1.00            
ATOM   2273   NE ARG A 307       9.620   7.856  11.751  3.00  1.00            
ATOM   2274   CZ ARG A 307       8.811   7.991  10.660  3.00  1.00            
ATOM   2275  NH1 ARG A 307       8.729   6.987   9.739  3.00  1.00            
ATOM   2276  NH2 ARG A 307       8.088   9.136  10.483  3.00  1.00            
ATOM   2277    C ARG A 307      14.296   7.324  13.998  3.00  1.00            
ATOM   2278    O ARG A 307      14.595   6.418  14.775  3.00  1.00            
ATOM   2279    N GLN A 308      14.947   7.580  12.846  3.00  1.00            
ATOM   2280   CA GLN A 308      16.126   6.906  12.404  3.00  1.00            
ATOM   2281   CB GLN A 308      16.597   7.369  11.013  3.00  1.00            
ATOM   2282   CG GLN A 308      17.864   6.669  10.513  3.00  1.00            
ATOM   2283   CD GLN A 308      17.527   5.229  10.158  3.00  1.00            
ATOM   2284  OE1 GLN A 308      16.524   4.680  10.608  3.00  1.00            
ATOM   2285  NE2 GLN A 308      18.394   4.595   9.323  3.00  1.00            
ATOM   2286    C GLN A 308      17.203   7.246  13.376  3.00  1.00            
ATOM   2287    O GLN A 308      18.037   6.412  13.724  3.00  1.00            
ATOM   2288    N TYR A 309      17.185   8.502  13.856  4.00  1.00            
ATOM   2289   CA TYR A 309      18.193   8.968  14.756  4.00  1.00            
ATOM   2290   CB TYR A 309      18.834  10.310  14.365  4.00  1.00            
ATOM   2291   CG TYR A 309      19.994  10.041  13.485  4.00  1.00            
ATOM   2292  CD1 TYR A 309      19.844   9.674  12.169  4.00  1.00            
ATOM   2293  CD2 TYR A 309      21.255  10.182  14.012  4.00  1.00            
ATOM   2294  CE1 TYR A 309      20.957   9.439  11.396  4.00  1.00            
ATOM   2295  CE2 TYR A 309      22.366   9.949  13.247  4.00  1.00            
ATOM   2296   CZ TYR A 309      22.214   9.578  11.937  4.00  1.00            
ATOM   2297   OH TYR A 309      23.360   9.339  11.154  4.00  1.00            
ATOM   2298    C TYR A 309      17.649   9.182  16.116  4.00  1.00            
ATOM   2299    O TYR A 309      16.513   9.615  16.299  4.00  1.00            
ATOM   2300    N TYR A 310      18.487   8.852  17.115  4.00  1.00            
ATOM   2301   CA TYR A 310      18.142   9.089  18.475  4.00  1.00            
ATOM   2302   CB TYR A 310      18.825   8.146  19.473  4.00  1.00            
ATOM   2303   CG TYR A 310      18.021   8.256  20.716  4.00  1.00            
ATOM   2304  CD1 TYR A 310      17.974   9.435  21.414  4.00  1.00            
ATOM   2305  CD2 TYR A 310      17.257   7.192  21.138  4.00  1.00            
ATOM   2306  CE1 TYR A 310      17.209   9.526  22.551  4.00  1.00            
ATOM   2307  CE2 TYR A 310      16.495   7.281  22.278  4.00  1.00            
ATOM   2308   CZ TYR A 310      16.475   8.453  22.991  4.00  1.00            
ATOM   2309   OH TYR A 310      15.699   8.566  24.162  4.00  1.00            
ATOM   2310    C TYR A 310      18.720  10.445  18.742  4.00  1.00            
ATOM   2311    O TYR A 310      19.879  10.689  18.410  4.00  1.00            
ATOM   2312    N THR A 311      17.948  11.385  19.330  4.00  1.00            
ATOM   2313   CA THR A 311      18.561  12.676  19.450  4.00  1.00            
ATOM   2314   CB THR A 311      17.909  13.755  18.630  4.00  1.00            
ATOM   2315  OG1 THR A 311      16.619  14.063  19.127  4.00  1.00            
ATOM   2316  CG2 THR A 311      17.799  13.255  17.178  4.00  1.00            
ATOM   2317    C THR A 311      18.627  13.134  20.870  4.00  1.00            
ATOM   2318    O THR A 311      17.802  12.776  21.709  4.00  1.00            
ATOM   2319    N VAL A 312      19.677  13.933  21.163  4.00  1.00            
ATOM   2320   CA VAL A 312      19.885  14.519  22.454  4.00  1.00            
ATOM   2321   CB VAL A 312      21.113  14.018  23.161  4.00  1.00            
ATOM   2322  CG1 VAL A 312      21.259  14.793  24.481  4.00  1.00            
ATOM   2323  CG2 VAL A 312      21.015  12.495  23.334  4.00  1.00            
ATOM   2324    C VAL A 312      20.129  15.976  22.215  4.00  1.00            
ATOM   2325    O VAL A 312      20.764  16.364  21.235  4.00  1.00            
ATOM   2326    N PHE A 313      19.601  16.815  23.118  4.00  1.00            
ATOM   2327   CA PHE A 313      19.727  18.244  23.088  4.00  1.00            
ATOM   2328   CB PHE A 313      18.307  18.843  23.173  4.00  1.00            
ATOM   2329   CG PHE A 313      18.228  20.322  23.355  4.00  1.00            
ATOM   2330  CD1 PHE A 313      18.662  20.925  24.514  4.00  1.00            
ATOM   2331  CD2 PHE A 313      17.637  21.101  22.388  4.00  1.00            
ATOM   2332  CE1 PHE A 313      18.555  22.287  24.679  4.00  1.00            
ATOM   2333  CE2 PHE A 313      17.524  22.461  22.550  4.00  1.00            
ATOM   2334   CZ PHE A 313      17.989  23.060  23.694  4.00  1.00            
ATOM   2335    C PHE A 313      20.412  18.557  24.368  4.00  1.00            
ATOM   2336    O PHE A 313      19.822  18.456  25.443  4.00  1.00            
ATOM   2337    N ASP A 314      21.694  18.927  24.285  4.00  1.00            
ATOM   2338   CA ASP A 314      22.429  19.097  25.494  4.00  1.00            
ATOM   2339   CB ASP A 314      23.940  19.196  25.267  4.00  1.00            
ATOM   2340   CG ASP A 314      24.476  17.794  25.065  4.00  1.00            
ATOM   2341  OD1 ASP A 314      23.737  16.929  24.523  4.00  1.00            
ATOM   2342  OD2 ASP A 314      25.643  17.571  25.482  4.00  1.00            
ATOM   2343    C ASP A 314      22.060  20.271  26.316  4.00  1.00            
ATOM   2344    O ASP A 314      21.801  20.142  27.509  4.00  1.00            
ATOM   2345    N ARG A 315      22.055  21.447  25.686  3.00  1.00            
ATOM   2346   CA ARG A 315      21.829  22.699  26.335  3.00  1.00            
ATOM   2347   CB ARG A 315      20.577  22.746  27.223  3.00  1.00            
ATOM   2348   CG ARG A 315      20.407  24.117  27.882  3.00  1.00            
ATOM   2349   CD ARG A 315      19.070  24.316  28.593  3.00  1.00            
ATOM   2350   NE ARG A 315      19.138  25.632  29.286  3.00  1.00            
ATOM   2351   CZ ARG A 315      19.582  25.682  30.578  3.00  1.00            
ATOM   2352  NH1 ARG A 315      19.879  24.520  31.227  3.00  1.00            
ATOM   2353  NH2 ARG A 315      19.724  26.878  31.215  3.00  1.00            
ATOM   2354    C ARG A 315      22.999  23.044  27.176  3.00  1.00            
ATOM   2355    O ARG A 315      23.612  24.095  27.000  3.00  1.00            
ATOM   2356    N ALA A 316      23.359  22.156  28.114  3.00  1.00            
ATOM   2357   CA ALA A 316      24.604  22.384  28.755  3.00  1.00            
ATOM   2358   CB ALA A 316      24.776  21.612  30.074  3.00  1.00            
ATOM   2359    C ALA A 316      25.480  21.770  27.734  3.00  1.00            
ATOM   2360    O ALA A 316      25.135  20.707  27.221  3.00  1.00            
ATOM   2361    N ASN A 317      26.633  22.375  27.420  3.00  1.00            
ATOM   2362   CA ASN A 317      27.367  21.792  26.341  3.00  1.00            
ATOM   2363   CB ASN A 317      27.815  20.353  26.650  3.00  1.00            
ATOM   2364   CG ASN A 317      28.905  19.956  25.666  3.00  1.00            
ATOM   2365  OD1 ASN A 317      29.280  20.731  24.786  3.00  1.00            
ATOM   2366  ND2 ASN A 317      29.430  18.711  25.816  3.00  1.00            
ATOM   2367    C ASN A 317      26.500  21.780  25.121  3.00  1.00            
ATOM   2368    O ASN A 317      26.144  20.703  24.647  3.00  1.00            
ATOM   2369    N ASN A 318      26.132  22.988  24.618  3.00  1.00            
ATOM   2370   CA ASN A 318      25.271  23.164  23.473  3.00  1.00            
ATOM   2371   CB ASN A 318      25.335  24.579  22.866  3.00  1.00            
ATOM   2372   CG ASN A 318      24.775  25.596  23.849  3.00  1.00            
ATOM   2373  OD1 ASN A 318      24.009  25.258  24.751  3.00  1.00            
ATOM   2374  ND2 ASN A 318      25.160  26.888  23.664  3.00  1.00            
ATOM   2375    C ASN A 318      25.760  22.237  22.415  3.00  1.00            
ATOM   2376    O ASN A 318      26.722  22.532  21.705  3.00  1.00            
ATOM   2377    N LYS A 319      25.094  21.072  22.291  4.00  1.00            
ATOM   2378   CA LYS A 319      25.500  20.129  21.300  4.00  1.00            
ATOM   2379   CB LYS A 319      26.661  19.204  21.723  4.00  1.00            
ATOM   2380   CG LYS A 319      26.303  18.124  22.751  4.00  1.00            
ATOM   2381   CD LYS A 319      27.396  17.056  22.896  4.00  1.00            
ATOM   2382   CE LYS A 319      27.038  15.901  23.835  4.00  1.00            
ATOM   2383   NZ LYS A 319      28.185  14.978  23.965  4.00  1.00            
ATOM   2384    C LYS A 319      24.319  19.257  20.996  4.00  1.00            
ATOM   2385    O LYS A 319      23.464  19.044  21.854  4.00  1.00            
ATOM   2386    N VAL A 320      24.223  18.744  19.750  4.00  1.00            
ATOM   2387   CA VAL A 320      23.130  17.869  19.430  4.00  1.00            
ATOM   2388   CB VAL A 320      22.550  18.099  18.067  4.00  1.00            
ATOM   2389  CG1 VAL A 320      21.392  17.113  17.845  4.00  1.00            
ATOM   2390  CG2 VAL A 320      22.228  19.594  17.893  4.00  1.00            
ATOM   2391    C VAL A 320      23.742  16.492  19.399  4.00  1.00            
ATOM   2392    O VAL A 320      24.561  16.202  18.529  4.00  1.00            
ATOM   2393    N GLY A 321      23.384  15.607  20.354  4.00  1.00            
ATOM   2394   CA GLY A 321      23.954  14.281  20.348  4.00  1.00            
ATOM   2395    C GLY A 321      23.244  13.517  19.273  4.00  1.00            
ATOM   2396    O GLY A 321      22.067  13.762  19.017  4.00  1.00            
ATOM   2397    N LEU A 322      23.926  12.560  18.607  4.00  1.00            
ATOM   2398   CA LEU A 322      23.229  11.858  17.561  4.00  1.00            
ATOM   2399   CB LEU A 322      23.496  12.435  16.160  4.00  1.00            
ATOM   2400   CG LEU A 322      22.980  13.876  15.973  4.00  1.00            
ATOM   2401  CD1 LEU A 322      23.273  14.387  14.554  4.00  1.00            
ATOM   2402  CD2 LEU A 322      21.492  13.999  16.345  4.00  1.00            
ATOM   2403    C LEU A 322      23.641  10.424  17.537  4.00  1.00            
ATOM   2404    O LEU A 322      24.768  10.072  17.883  4.00  1.00            
ATOM   2405    N ALA A 323      22.696   9.548  17.140  4.00  1.00            
ATOM   2406   CA ALA A 323      22.979   8.150  17.009  4.00  1.00            
ATOM   2407   CB ALA A 323      23.023   7.403  18.354  4.00  1.00            
ATOM   2408    C ALA A 323      21.863   7.553  16.208  4.00  1.00            
ATOM   2409    O ALA A 323      20.786   8.133  16.084  4.00  1.00            
ATOM   2410    N PRO A 324      22.129   6.418  15.622  4.00  1.00            
ATOM   2411   CA PRO A 324      21.134   5.684  14.880  4.00  1.00            
ATOM   2412   CD PRO A 324      23.478   6.095  15.193  4.00  1.00            
ATOM   2413   CB PRO A 324      21.906   4.744  13.953  4.00  1.00            
ATOM   2414   CG PRO A 324      23.337   4.722  14.521  4.00  1.00            
ATOM   2415    C PRO A 324      20.361   4.975  15.944  4.00  1.00            
ATOM   2416    O PRO A 324      20.777   5.024  17.101  4.00  1.00            
ATOM   2417    N VAL A 325      19.247   4.310  15.599  4.00  1.00            
ATOM   2418   CA VAL A 325      18.444   3.722  16.630  4.00  1.00            
ATOM   2419   CB VAL A 325      16.977   3.954  16.418  4.00  1.00            
ATOM   2420  CG1 VAL A 325      16.559   3.218  15.134  4.00  1.00            
ATOM   2421  CG2 VAL A 325      16.209   3.505  17.674  4.00  1.00            
ATOM   2422    C VAL A 325      18.648   2.257  16.689  4.00  1.00            
ATOM   2423    O VAL A 325      19.062   1.615  15.725  4.00  1.00            
ATOM   2424    N ALA A 326      18.379   1.709  17.886  1.00  1.00            
ATOM   2425   CA ALA A 326      18.453   0.305  18.106  1.00  1.00            
ATOM   2426   CB ALA A 326      18.435  -0.071  19.597  1.00  1.00            
ATOM   2427    C ALA A 326      17.189  -0.274  17.485  1.00  1.00            
ATOM   2428    O ALA A 326      16.995  -0.089  16.253  1.00  1.00            
ATOM   2429  OXT ALA A 326      16.397  -0.901  18.235  1.00  1.00            
ATOM   2430    N HIS B   1       0.214  15.093   1.307  4.00  0.00            
ATOM   2431   CA HIS B   1      -0.868  14.747   2.256  4.00  0.00            
ATOM   2432  ND1 HIS B   1       1.650  12.540   2.126  4.00  0.00            
ATOM   2433   CG HIS B   1       0.807  13.036   3.098  4.00  0.00            
ATOM   2434   CB HIS B   1      -0.640  13.351   2.849  4.00  0.00            
ATOM   2435  NE2 HIS B   1       2.861  12.721   3.982  4.00  0.00            
ATOM   2436  CD2 HIS B   1       1.562  13.140   4.223  4.00  0.00            
ATOM   2437  CE1 HIS B   1       2.863  12.371   2.707  4.00  0.00            
ATOM   2438    C HIS B   1      -1.017  15.754   3.343  4.00  0.00            
ATOM   2439    O HIS B   1      -0.258  16.722   3.438  4.00  0.00            
ATOM   2440    N PRO B   2      -2.020  15.553   4.155  4.00  0.00            
ATOM   2441   CA PRO B   2      -2.285  16.434   5.259  4.00  0.00            
ATOM   2442   CD PRO B   2      -3.164  14.743   3.796  4.00  0.00            
ATOM   2443   CB PRO B   2      -3.732  16.154   5.677  4.00  0.00            
ATOM   2444   CG PRO B   2      -4.054  14.785   5.049  4.00  0.00            
ATOM   2445    C PRO B   2      -1.294  16.223   6.335  4.00  0.00            
ATOM   2446    O PRO B   2      -0.824  15.104   6.511  4.00  0.00            
ATOM   2447    N HIS B   3      -0.932  17.298   7.071  4.00  0.00            
ATOM   2448   CA HIS B   3      -0.023  17.112   8.150  4.00  0.00            
ATOM   2449  ND1 HIS B   3       2.450  18.901   6.536  4.00  0.00            
ATOM   2450   CG HIS B   3       1.885  17.645   6.505  4.00  0.00            
ATOM   2451   CB HIS B   3       1.439  16.872   7.716  4.00  0.00            
ATOM   2452  NE2 HIS B   3       2.415  18.273   4.402  4.00  0.00            
ATOM   2453  CD2 HIS B   3       1.869  17.279   5.194  4.00  0.00            
ATOM   2454  CE1 HIS B   3       2.749  19.226   5.252  4.00  0.00            
ATOM   2455    C HIS B   3      -0.091  18.275   9.063  4.00  0.00            
ATOM   2456    O HIS B   3      -0.314  19.412   8.650  4.00  0.00            
ATOM   2457    N LEU B   4       0.085  17.979  10.357  4.00  0.00            
ATOM   2458   CA LEU B   4       0.034  18.970  11.378  4.00  0.00            
ATOM   2459   CB LEU B   4      -0.491  18.353  12.678  4.00  0.00            
ATOM   2460   CG LEU B   4      -1.772  17.529  12.465  4.00  0.00            
ATOM   2461  CD1 LEU B   4      -2.198  16.813  13.755  4.00  0.00            
ATOM   2462  CD2 LEU B   4      -2.895  18.376  11.845  4.00  0.00            
ATOM   2463    C LEU B   4       1.454  19.262  11.651  4.00  0.00            
ATOM   2464    O LEU B   4       2.080  18.607  12.485  4.00  0.00            
ATOM   2465    N SER B   5       2.022  20.249  10.952  4.00  0.00            
ATOM   2466   CA SER B   5       3.384  20.474  11.274  4.00  0.00            
ATOM   2467   CB SER B   5       4.282  20.637  10.035  4.00  0.00            
ATOM   2468   OG SER B   5       4.320  19.426   9.297  4.00  0.00            
ATOM   2469    C SER B   5       3.425  21.751  12.044  4.00  0.00            
ATOM   2470    O SER B   5       3.462  22.833  11.463  4.00  0.00            
ATOM   2471    N PHE B   6       3.426  21.658  13.389  4.00  0.00            
ATOM   2472   CA PHE B   6       3.482  22.866  14.157  4.00  0.00            
ATOM   2473   CB PHE B   6       3.058  22.717  15.627  4.00  0.00            
ATOM   2474   CG PHE B   6       3.178  24.075  16.231  4.00  0.00            
ATOM   2475  CD1 PHE B   6       2.155  24.986  16.097  4.00  0.00            
ATOM   2476  CD2 PHE B   6       4.309  24.443  16.922  4.00  0.00            
ATOM   2477  CE1 PHE B   6       2.256  26.243  16.646  4.00  0.00            
ATOM   2478  CE2 PHE B   6       4.417  25.699  17.474  4.00  0.00            
ATOM   2479   CZ PHE B   6       3.388  26.602  17.336  4.00  0.00            
ATOM   2480    C PHE B   6       4.915  23.276  14.146  4.00  0.00            
ATOM   2481    O PHE B   6       5.807  22.432  14.196  4.00  0.00            
ATOM   2482    N MET B   7       5.184  24.592  14.062  4.00  0.00            
ATOM   2483   CA MET B   7       6.556  24.990  13.995  4.00  0.00            
ATOM   2484   CB MET B   7       7.126  24.853  12.566  4.00  0.00            
ATOM   2485   CG MET B   7       8.636  25.077  12.430  4.00  0.00            
ATOM   2486   SD MET B   7       9.281  24.917  10.741  4.00  0.00            
ATOM   2487   CE MET B   7       9.751  23.182  10.948  4.00  0.00            
ATOM   2488    C MET B   7       6.640  26.411  14.395  4.00  0.00            
ATOM   2489    O MET B   7       5.641  27.025  14.763  4.00  0.00            
ATOM   2490    N ALA B   8       7.866  26.958  14.363  4.00  0.00            
ATOM   2491   CA ALA B   8       8.057  28.340  14.634  4.00  0.00            
ATOM   2492   CB ALA B   8       8.430  28.626  16.098  4.00  0.00            
ATOM   2493    C ALA B   8       9.211  28.780  13.793  4.00  0.00            
ATOM   2494    O ALA B   8      10.062  27.977  13.414  4.00  0.00            
ATOM   2495    N ILE B   9       9.253  30.082  13.459  4.00  0.00            
ATOM   2496   CA ILE B   9      10.329  30.629  12.686  4.00  0.00            
ATOM   2497   CB ILE B   9       9.970  31.972  12.105  4.00  0.00            
ATOM   2498  CG1 ILE B   9      11.153  32.570  11.327  4.00  0.00            
ATOM   2499  CG2 ILE B   9       9.415  32.859  13.235  4.00  0.00            
ATOM   2500  CD1 ILE B   9      11.506  31.807  10.054  4.00  0.00            
ATOM   2501    C ILE B   9      11.530  30.807  13.608  4.00  0.00            
ATOM   2502    O ILE B   9      12.576  30.159  13.334  4.00  0.00            
ATOM   2503  OXT ILE B   9      11.424  31.588  14.591  4.00  0.00            
END
