# Supplementary material for: Integrative modeling of diverse protein-peptide systems using CABS-dock
Source: PLoS Comput Biol. 2023 Jul 5;19(7):e1011275. doi: 10.1371/journal.pcbi.1011275 (PMC10351741; doi:10.1371/journal.pcbi.1011275)
Supplement: S1 File — Files in pdb format containing atomic coordinates of the structures obtained in this study: the highest-scored amyloid models and 10 examples of the docked peptide for each enzyme-substrate complex. (ZIP) [file pcbi.1011275.s006.zip › 2_pepsin_HPHLSFMAI/886.pdb]

CRYST1    0.000    0.000    0.000   0.00   0.00   0.00 P 1           1
ATOM      1    N ILE A   1      15.916  11.568  36.615  1.00  1.00            
ATOM      2   CA ILE A   1      15.382  11.553  35.234  1.00  1.00            
ATOM      3   CB ILE A   1      15.285  10.146  34.720  1.00  1.00            
ATOM      4  CG1 ILE A   1      14.268   9.351  35.563  1.00  1.00            
ATOM      5  CG2 ILE A   1      16.695   9.534  34.706  1.00  1.00            
ATOM      6  CD1 ILE A   1      13.813   8.044  34.915  1.00  1.00            
ATOM      7    C ILE A   1      13.992  12.093  35.224  1.00  1.00            
ATOM      8    O ILE A   1      13.557  12.770  36.155  1.00  1.00            
ATOM      9    N GLY A   2      13.272  11.808  34.125  4.00  1.00            
ATOM     10   CA GLY A   2      11.899  12.176  33.963  4.00  1.00            
ATOM     11    C GLY A   2      11.472  11.453  32.732  4.00  1.00            
ATOM     12    O GLY A   2      11.927  11.760  31.630  4.00  1.00            
ATOM     13    N ASP A   3      10.571  10.468  32.888  4.00  1.00            
ATOM     14   CA ASP A   3      10.174   9.698  31.750  4.00  1.00            
ATOM     15   CB ASP A   3      10.114   8.185  32.052  4.00  1.00            
ATOM     16   CG ASP A   3       9.950   7.408  30.752  4.00  1.00            
ATOM     17  OD1 ASP A   3       9.184   7.876  29.867  4.00  1.00            
ATOM     18  OD2 ASP A   3      10.598   6.336  30.623  4.00  1.00            
ATOM     19    C ASP A   3       8.823  10.150  31.359  4.00  1.00            
ATOM     20    O ASP A   3       7.871  10.076  32.136  4.00  1.00            
ATOM     21    N GLU A   4       8.716  10.673  30.130  4.00  1.00            
ATOM     22   CA GLU A   4       7.421  11.066  29.686  4.00  1.00            
ATOM     23   CB GLU A   4       7.341  12.543  29.280  4.00  1.00            
ATOM     24   CG GLU A   4       7.537  13.467  30.486  4.00  1.00            
ATOM     25   CD GLU A   4       7.465  14.918  30.035  4.00  1.00            
ATOM     26  OE1 GLU A   4       6.334  15.470  29.976  4.00  1.00            
ATOM     27  OE2 GLU A   4       8.547  15.497  29.749  4.00  1.00            
ATOM     28    C GLU A   4       7.120  10.199  28.507  4.00  1.00            
ATOM     29    O GLU A   4       7.854  10.170  27.519  4.00  1.00            
ATOM     30    N PRO A   5       6.058   9.458  28.627  4.00  1.00            
ATOM     31   CA PRO A   5       5.679   8.589  27.550  4.00  1.00            
ATOM     32   CD PRO A   5       5.743   8.872  29.921  4.00  1.00            
ATOM     33   CB PRO A   5       4.721   7.564  28.151  4.00  1.00            
ATOM     34   CG PRO A   5       5.167   7.478  29.620  4.00  1.00            
ATOM     35    C PRO A   5       5.104   9.371  26.443  4.00  1.00            
ATOM     36    O PRO A   5       4.615  10.476  26.674  4.00  1.00            
ATOM     37    N LEU A   6       5.171   8.818  25.228  4.00  1.00            
ATOM     38   CA LEU A   6       4.691   9.574  24.131  4.00  1.00            
ATOM     39   CB LEU A   6       5.880  10.149  23.339  4.00  1.00            
ATOM     40   CG LEU A   6       5.566  11.187  22.254  4.00  1.00            
ATOM     41  CD1 LEU A   6       5.169  12.539  22.868  4.00  1.00            
ATOM     42  CD2 LEU A   6       6.744  11.309  21.279  4.00  1.00            
ATOM     43    C LEU A   6       3.941   8.623  23.270  4.00  1.00            
ATOM     44    O LEU A   6       4.321   7.461  23.135  4.00  1.00            
ATOM     45    N GLU A   7       2.831   9.094  22.681  4.00  1.00            
ATOM     46   CA GLU A   7       2.068   8.235  21.833  4.00  1.00            
ATOM     47   CB GLU A   7       0.560   8.352  22.087  4.00  1.00            
ATOM     48   CG GLU A   7       0.106   7.988  23.503  4.00  1.00            
ATOM     49   CD GLU A   7      -0.557   6.619  23.466  4.00  1.00            
ATOM     50  OE1 GLU A   7      -0.654   6.041  22.351  4.00  1.00            
ATOM     51  OE2 GLU A   7      -0.985   6.138  24.549  4.00  1.00            
ATOM     52    C GLU A   7       2.295   8.740  20.449  4.00  1.00            
ATOM     53    O GLU A   7       2.039   9.908  20.154  4.00  1.00            
ATOM     54    N ASN A   8       2.796   7.866  19.562  4.00  1.00            
ATOM     55   CA ASN A   8       2.988   8.255  18.200  4.00  1.00            
ATOM     56   CB ASN A   8       3.829   7.250  17.391  4.00  1.00            
ATOM     57   CG ASN A   8       3.108   5.909  17.413  4.00  1.00            
ATOM     58  OD1 ASN A   8       2.536   5.477  16.415  4.00  1.00            
ATOM     59  ND2 ASN A   8       3.130   5.232  18.593  4.00  1.00            
ATOM     60    C ASN A   8       1.610   8.278  17.617  4.00  1.00            
ATOM     61    O ASN A   8       0.648   7.865  18.259  4.00  1.00            
ATOM     62    N TYR A   9       1.476   8.792  16.384  4.00  1.00            
ATOM     63   CA TYR A   9       0.213   8.786  15.707  4.00  1.00            
ATOM     64   CB TYR A   9      -0.252  10.132  15.121  4.00  1.00            
ATOM     65   CG TYR A   9      -0.853  10.943  16.222  4.00  1.00            
ATOM     66  CD1 TYR A   9      -2.135  10.674  16.649  4.00  1.00            
ATOM     67  CD2 TYR A   9      -0.159  11.969  16.819  4.00  1.00            
ATOM     68  CE1 TYR A   9      -2.712  11.407  17.659  4.00  1.00            
ATOM     69  CE2 TYR A   9      -0.729  12.706  17.830  4.00  1.00            
ATOM     70   CZ TYR A   9      -2.008  12.428  18.252  4.00  1.00            
ATOM     71   OH TYR A   9      -2.589  13.185  19.293  4.00  1.00            
ATOM     72    C TYR A   9       0.452   7.843  14.586  4.00  1.00            
ATOM     73    O TYR A   9       1.083   6.808  14.799  4.00  1.00            
ATOM     74    N LEU A  10      -0.093   8.105  13.387  3.00  1.00            
ATOM     75   CA LEU A  10       0.247   7.176  12.355  3.00  1.00            
ATOM     76   CB LEU A  10      -0.693   7.226  11.142  3.00  1.00            
ATOM     77   CG LEU A  10      -2.144   6.842  11.478  3.00  1.00            
ATOM     78  CD1 LEU A  10      -2.993   6.700  10.204  3.00  1.00            
ATOM     79  CD2 LEU A  10      -2.197   5.602  12.383  3.00  1.00            
ATOM     80    C LEU A  10       1.605   7.575  11.874  3.00  1.00            
ATOM     81    O LEU A  10       1.785   8.019  10.741  3.00  1.00            
ATOM     82    N ASP A  11       2.594   7.410  12.768  3.00  1.00            
ATOM     83   CA ASP A  11       3.978   7.705  12.570  3.00  1.00            
ATOM     84   CB ASP A  11       4.724   6.748  11.629  3.00  1.00            
ATOM     85   CG ASP A  11       6.202   6.912  11.963  3.00  1.00            
ATOM     86  OD1 ASP A  11       6.564   6.669  13.147  3.00  1.00            
ATOM     87  OD2 ASP A  11       6.988   7.274  11.046  3.00  1.00            
ATOM     88    C ASP A  11       4.107   9.097  12.060  3.00  1.00            
ATOM     89    O ASP A  11       5.047   9.436  11.344  3.00  1.00            
ATOM     90    N THR A  12       3.141   9.944  12.442  3.00  1.00            
ATOM     91   CA THR A  12       3.156  11.334  12.124  3.00  1.00            
ATOM     92   CB THR A  12       1.838  11.812  11.562  3.00  1.00            
ATOM     93  OG1 THR A  12       1.825  13.229  11.462  3.00  1.00            
ATOM     94  CG2 THR A  12       0.651  11.274  12.386  3.00  1.00            
ATOM     95    C THR A  12       3.473  12.014  13.415  3.00  1.00            
ATOM     96    O THR A  12       4.607  11.969  13.889  3.00  1.00            
ATOM     97    N GLU A  13       2.463  12.654  14.023  4.00  1.00            
ATOM     98   CA GLU A  13       2.638  13.376  15.241  4.00  1.00            
ATOM     99   CB GLU A  13       1.477  14.341  15.543  4.00  1.00            
ATOM    100   CG GLU A  13       1.412  15.505  14.550  4.00  1.00            
ATOM    101   CD GLU A  13       0.105  16.254  14.764  4.00  1.00            
ATOM    102  OE1 GLU A  13      -0.941  15.571  14.933  4.00  1.00            
ATOM    103  OE2 GLU A  13       0.129  17.513  14.756  4.00  1.00            
ATOM    104    C GLU A  13       2.808  12.454  16.405  4.00  1.00            
ATOM    105    O GLU A  13       2.457  11.275  16.361  4.00  1.00            
ATOM    106    N TYR A  14       3.405  13.014  17.477  4.00  1.00            
ATOM    107   CA TYR A  14       3.702  12.346  18.709  4.00  1.00            
ATOM    108   CB TYR A  14       5.216  12.262  18.949  4.00  1.00            
ATOM    109   CG TYR A  14       5.702  13.633  18.668  4.00  1.00            
ATOM    110  CD1 TYR A  14       5.584  14.603  19.624  4.00  1.00            
ATOM    111  CD2 TYR A  14       6.258  13.948  17.450  4.00  1.00            
ATOM    112  CE1 TYR A  14       6.012  15.882  19.382  4.00  1.00            
ATOM    113  CE2 TYR A  14       6.692  15.229  17.200  4.00  1.00            
ATOM    114   CZ TYR A  14       6.565  16.196  18.168  4.00  1.00            
ATOM    115   OH TYR A  14       7.002  17.512  17.917  4.00  1.00            
ATOM    116    C TYR A  14       3.032  13.108  19.806  4.00  1.00            
ATOM    117    O TYR A  14       2.861  14.322  19.705  4.00  1.00            
ATOM    118    N PHE A  15       2.565  12.415  20.868  4.00  1.00            
ATOM    119   CA PHE A  15       1.945  13.208  21.884  4.00  1.00            
ATOM    120   CB PHE A  15       0.422  13.431  21.719  4.00  1.00            
ATOM    121   CG PHE A  15      -0.381  12.173  21.709  4.00  1.00            
ATOM    122  CD1 PHE A  15      -0.486  11.419  20.564  4.00  1.00            
ATOM    123  CD2 PHE A  15      -1.064  11.765  22.832  4.00  1.00            
ATOM    124  CE1 PHE A  15      -1.244  10.272  20.539  4.00  1.00            
ATOM    125  CE2 PHE A  15      -1.825  10.618  22.816  4.00  1.00            
ATOM    126   CZ PHE A  15      -1.917   9.869  21.667  4.00  1.00            
ATOM    127    C PHE A  15       2.261  12.736  23.262  4.00  1.00            
ATOM    128    O PHE A  15       2.617  11.581  23.485  4.00  1.00            
ATOM    129    N GLY A  16       2.146  13.672  24.227  4.00  1.00            
ATOM    130   CA GLY A  16       2.491  13.433  25.597  4.00  1.00            
ATOM    131    C GLY A  16       1.302  13.759  26.442  4.00  1.00            
ATOM    132    O GLY A  16       0.301  14.283  25.957  4.00  1.00            
ATOM    133    N THR A  17       1.392  13.442  27.750  4.00  1.00            
ATOM    134   CA THR A  17       0.315  13.713  28.655  4.00  1.00            
ATOM    135   CB THR A  17      -0.084  12.532  29.490  4.00  1.00            
ATOM    136  OG1 THR A  17       0.999  12.121  30.311  4.00  1.00            
ATOM    137  CG2 THR A  17      -0.504  11.387  28.553  4.00  1.00            
ATOM    138    C THR A  17       0.794  14.775  29.599  4.00  1.00            
ATOM    139    O THR A  17       1.992  14.901  29.848  4.00  1.00            
ATOM    140    N ILE A  18      -0.141  15.592  30.130  4.00  1.00            
ATOM    141   CA ILE A  18       0.232  16.668  31.006  4.00  1.00            
ATOM    142   CB ILE A  18       0.164  18.007  30.348  4.00  1.00            
ATOM    143  CG1 ILE A  18       0.988  19.053  31.104  4.00  1.00            
ATOM    144  CG2 ILE A  18      -1.322  18.372  30.295  4.00  1.00            
ATOM    145  CD1 ILE A  18       2.481  18.851  30.912  4.00  1.00            
ATOM    146    C ILE A  18      -0.808  16.769  32.073  4.00  1.00            
ATOM    147    O ILE A  18      -1.866  16.144  31.998  4.00  1.00            
ATOM    148    N GLY A  19      -0.507  17.568  33.114  4.00  1.00            
ATOM    149   CA GLY A  19      -1.456  17.850  34.150  4.00  1.00            
ATOM    150    C GLY A  19      -0.999  19.130  34.777  4.00  1.00            
ATOM    151    O GLY A  19       0.166  19.262  35.153  4.00  1.00            
ATOM    152    N ILE A  20      -1.909  20.114  34.913  4.00  1.00            
ATOM    153   CA ILE A  20      -1.522  21.365  35.496  4.00  1.00            
ATOM    154   CB ILE A  20      -1.581  22.526  34.547  4.00  1.00            
ATOM    155  CG1 ILE A  20      -0.590  22.335  33.386  4.00  1.00            
ATOM    156  CG2 ILE A  20      -1.337  23.806  35.365  4.00  1.00            
ATOM    157  CD1 ILE A  20      -0.834  23.280  32.209  4.00  1.00            
ATOM    158    C ILE A  20      -2.488  21.674  36.592  4.00  1.00            
ATOM    159    O ILE A  20      -3.670  21.347  36.502  4.00  1.00            
ATOM    160    N GLY A  21      -1.993  22.296  37.679  3.00  1.00            
ATOM    161   CA GLY A  21      -2.880  22.732  38.717  3.00  1.00            
ATOM    162    C GLY A  21      -2.906  21.778  39.874  3.00  1.00            
ATOM    163    O GLY A  21      -2.470  20.634  39.762  3.00  1.00            
ATOM    164    N THR A  22      -3.447  22.248  41.030  3.00  1.00            
ATOM    165   CA THR A  22      -3.502  21.431  42.212  3.00  1.00            
ATOM    166   CB THR A  22      -3.846  22.175  43.493  3.00  1.00            
ATOM    167  OG1 THR A  22      -4.149  21.255  44.531  3.00  1.00            
ATOM    168  CG2 THR A  22      -4.936  23.245  43.305  3.00  1.00            
ATOM    169    C THR A  22      -4.313  20.209  41.958  3.00  1.00            
ATOM    170    O THR A  22      -3.807  19.116  42.211  3.00  1.00            
ATOM    171    N PRO A  23      -5.512  20.262  41.460  3.00  1.00            
ATOM    172   CA PRO A  23      -6.033  19.047  40.932  3.00  1.00            
ATOM    173   CD PRO A  23      -6.567  21.155  41.899  3.00  1.00            
ATOM    174   CB PRO A  23      -7.555  19.195  40.905  3.00  1.00            
ATOM    175   CG PRO A  23      -7.798  20.700  41.103  3.00  1.00            
ATOM    176    C PRO A  23      -5.382  19.116  39.613  3.00  1.00            
ATOM    177    O PRO A  23      -5.062  20.224  39.185  3.00  1.00            
ATOM    178    N ALA A  24      -5.145  17.994  38.936  3.00  1.00            
ATOM    179   CA ALA A  24      -4.471  18.256  37.716  3.00  1.00            
ATOM    180   CB ALA A  24      -3.281  17.318  37.454  3.00  1.00            
ATOM    181    C ALA A  24      -5.442  18.072  36.611  3.00  1.00            
ATOM    182    O ALA A  24      -6.139  17.062  36.535  3.00  1.00            
ATOM    183    N GLN A  25      -5.525  19.082  35.729  4.00  1.00            
ATOM    184   CA GLN A  25      -6.369  18.949  34.588  4.00  1.00            
ATOM    185   CB GLN A  25      -6.770  20.286  33.940  4.00  1.00            
ATOM    186   CG GLN A  25      -7.772  20.141  32.790  4.00  1.00            
ATOM    187   CD GLN A  25      -9.185  20.183  33.368  4.00  1.00            
ATOM    188  OE1 GLN A  25     -10.049  19.393  32.993  4.00  1.00            
ATOM    189  NE2 GLN A  25      -9.432  21.148  34.294  4.00  1.00            
ATOM    190    C GLN A  25      -5.522  18.202  33.601  4.00  1.00            
ATOM    191    O GLN A  25      -4.297  18.282  33.659  4.00  1.00            
ATOM    192    N ASP A  26      -6.128  17.433  32.675  4.00  1.00            
ATOM    193   CA ASP A  26      -5.288  16.665  31.795  4.00  1.00            
ATOM    194   CB ASP A  26      -5.723  15.194  31.660  4.00  1.00            
ATOM    195   CG ASP A  26      -5.419  14.488  32.977  4.00  1.00            
ATOM    196  OD1 ASP A  26      -4.258  14.593  33.453  4.00  1.00            
ATOM    197  OD2 ASP A  26      -6.344  13.825  33.518  4.00  1.00            
ATOM    198    C ASP A  26      -5.284  17.263  30.430  4.00  1.00            
ATOM    199    O ASP A  26      -6.324  17.646  29.896  4.00  1.00            
ATOM    200    N PHE A  27      -4.080  17.369  29.838  4.00  1.00            
ATOM    201   CA PHE A  27      -3.969  17.880  28.507  4.00  1.00            
ATOM    202   CB PHE A  27      -3.376  19.293  28.409  4.00  1.00            
ATOM    203   CG PHE A  27      -4.301  20.198  29.126  4.00  1.00            
ATOM    204  CD1 PHE A  27      -4.405  20.113  30.494  4.00  1.00            
ATOM    205  CD2 PHE A  27      -5.036  21.133  28.436  4.00  1.00            
ATOM    206  CE1 PHE A  27      -5.256  20.946  31.173  4.00  1.00            
ATOM    207  CE2 PHE A  27      -5.889  21.969  29.111  4.00  1.00            
ATOM    208   CZ PHE A  27      -5.995  21.867  30.476  4.00  1.00            
ATOM    209    C PHE A  27      -3.010  16.989  27.775  4.00  1.00            
ATOM    210    O PHE A  27      -2.262  16.230  28.389  4.00  1.00            
ATOM    211    N THR A  28      -3.033  17.044  26.426  4.00  1.00            
ATOM    212   CA THR A  28      -2.112  16.277  25.634  4.00  1.00            
ATOM    213   CB THR A  28      -2.785  15.408  24.608  4.00  1.00            
ATOM    214  OG1 THR A  28      -1.839  14.553  23.986  4.00  1.00            
ATOM    215  CG2 THR A  28      -3.478  16.300  23.565  4.00  1.00            
ATOM    216    C THR A  28      -1.234  17.273  24.932  4.00  1.00            
ATOM    217    O THR A  28      -1.726  18.249  24.366  4.00  1.00            
ATOM    218    N VAL A  29       0.101  17.082  24.975  4.00  1.00            
ATOM    219   CA VAL A  29       0.956  18.046  24.338  4.00  1.00            
ATOM    220   CB VAL A  29       1.702  18.934  25.293  4.00  1.00            
ATOM    221  CG1 VAL A  29       0.691  19.824  26.033  4.00  1.00            
ATOM    222  CG2 VAL A  29       2.557  18.051  26.217  4.00  1.00            
ATOM    223    C VAL A  29       1.981  17.333  23.505  4.00  1.00            
ATOM    224    O VAL A  29       2.429  16.244  23.854  4.00  1.00            
ATOM    225    N ILE A  30       2.376  17.945  22.365  4.00  1.00            
ATOM    226   CA ILE A  30       3.245  17.296  21.419  4.00  1.00            
ATOM    227   CB ILE A  30       3.321  18.036  20.114  4.00  1.00            
ATOM    228  CG1 ILE A  30       3.875  19.455  20.323  4.00  1.00            
ATOM    229  CG2 ILE A  30       1.927  17.994  19.465  4.00  1.00            
ATOM    230  CD1 ILE A  30       4.321  20.129  19.028  4.00  1.00            
ATOM    231    C ILE A  30       4.663  17.051  21.878  4.00  1.00            
ATOM    232    O ILE A  30       5.063  15.894  21.971  4.00  1.00            
ATOM    233    N PHE A  31       5.412  18.106  22.269  4.00  1.00            
ATOM    234   CA PHE A  31       6.849  18.094  22.485  4.00  1.00            
ATOM    235   CB PHE A  31       7.515  16.738  22.806  4.00  1.00            
ATOM    236   CG PHE A  31       7.372  16.403  24.250  4.00  1.00            
ATOM    237  CD1 PHE A  31       6.284  15.714  24.732  4.00  1.00            
ATOM    238  CD2 PHE A  31       8.362  16.782  25.126  4.00  1.00            
ATOM    239  CE1 PHE A  31       6.189  15.415  26.073  4.00  1.00            
ATOM    240  CE2 PHE A  31       8.272  16.486  26.465  4.00  1.00            
ATOM    241   CZ PHE A  31       7.182  15.801  26.942  4.00  1.00            
ATOM    242    C PHE A  31       7.450  18.537  21.178  4.00  1.00            
ATOM    243    O PHE A  31       7.812  17.704  20.352  4.00  1.00            
ATOM    244    N ASP A  32       7.616  19.863  20.971  4.00  1.00            
ATOM    245   CA ASP A  32       8.121  20.379  19.718  4.00  1.00            
ATOM    246   CB ASP A  32       7.184  21.445  19.115  4.00  1.00            
ATOM    247   CG ASP A  32       7.534  21.697  17.654  4.00  1.00            
ATOM    248  OD1 ASP A  32       8.635  21.273  17.220  4.00  1.00            
ATOM    249  OD2 ASP A  32       6.697  22.319  16.947  4.00  1.00            
ATOM    250    C ASP A  32       9.430  21.032  20.008  4.00  1.00            
ATOM    251    O ASP A  32       9.510  21.981  20.788  4.00  1.00            
ATOM    252    N THR A  33      10.501  20.514  19.386  3.00  1.00            
ATOM    253   CA THR A  33      11.809  21.075  19.526  3.00  1.00            
ATOM    254   CB THR A  33      12.865  20.281  18.822  3.00  1.00            
ATOM    255  OG1 THR A  33      14.151  20.810  19.109  3.00  1.00            
ATOM    256  CG2 THR A  33      12.591  20.362  17.317  3.00  1.00            
ATOM    257    C THR A  33      11.746  22.415  18.864  3.00  1.00            
ATOM    258    O THR A  33      12.486  23.339  19.201  3.00  1.00            
ATOM    259    N GLY A  34      10.818  22.539  17.900  3.00  1.00            
ATOM    260   CA GLY A  34      10.723  23.660  17.018  3.00  1.00            
ATOM    261    C GLY A  34      10.562  24.994  17.692  3.00  1.00            
ATOM    262    O GLY A  34      11.266  25.935  17.327  3.00  1.00            
ATOM    263    N SER A  35       9.658  25.157  18.677  1.00  1.00            
ATOM    264   CA SER A  35       9.530  26.499  19.184  1.00  1.00            
ATOM    265   CB SER A  35       8.240  27.205  18.731  1.00  1.00            
ATOM    266   OG SER A  35       7.107  26.545  19.273  1.00  1.00            
ATOM    267    C SER A  35       9.515  26.455  20.687  1.00  1.00            
ATOM    268    O SER A  35       9.180  25.428  21.277  1.00  1.00            
ATOM    269    N SER A  36       9.896  27.574  21.351  1.00  1.00            
ATOM    270   CA SER A  36       9.898  27.602  22.791  1.00  1.00            
ATOM    271   CB SER A  36      11.077  28.352  23.438  1.00  1.00            
ATOM    272   OG SER A  36      12.259  27.572  23.405  1.00  1.00            
ATOM    273    C SER A  36       8.679  28.347  23.270  1.00  1.00            
ATOM    274    O SER A  36       8.598  29.561  23.097  1.00  1.00            
ATOM    275    N ASN A  37       7.708  27.621  23.882  1.00  1.00            
ATOM    276   CA ASN A  37       6.495  28.130  24.493  1.00  1.00            
ATOM    277   CB ASN A  37       5.551  28.884  23.533  1.00  1.00            
ATOM    278   CG ASN A  37       5.995  30.329  23.373  1.00  1.00            
ATOM    279  OD1 ASN A  37       6.347  30.994  24.346  1.00  1.00            
ATOM    280  ND2 ASN A  37       5.990  30.828  22.108  1.00  1.00            
ATOM    281    C ASN A  37       5.709  26.914  24.909  1.00  1.00            
ATOM    282    O ASN A  37       5.833  25.858  24.292  1.00  1.00            
ATOM    283    N LEU A  38       4.893  27.017  25.980  4.00  1.00            
ATOM    284   CA LEU A  38       4.027  25.924  26.341  4.00  1.00            
ATOM    285   CB LEU A  38       4.400  25.201  27.646  4.00  1.00            
ATOM    286   CG LEU A  38       3.345  24.157  28.065  4.00  1.00            
ATOM    287  CD1 LEU A  38       3.120  23.097  26.975  4.00  1.00            
ATOM    288  CD2 LEU A  38       3.685  23.542  29.434  4.00  1.00            
ATOM    289    C LEU A  38       2.661  26.503  26.521  4.00  1.00            
ATOM    290    O LEU A  38       2.455  27.365  27.374  4.00  1.00            
ATOM    291    N TRP A  39       1.687  26.056  25.702  4.00  1.00            
ATOM    292   CA TRP A  39       0.351  26.568  25.806  4.00  1.00            
ATOM    293   CB TRP A  39      -0.001  27.633  24.743  4.00  1.00            
ATOM    294   CG TRP A  39       0.259  29.077  25.140  4.00  1.00            
ATOM    295  CD2 TRP A  39       1.540  29.681  25.393  4.00  1.00            
ATOM    296  CD1 TRP A  39      -0.672  30.042  25.389  4.00  1.00            
ATOM    297  NE1 TRP A  39      -0.057  31.213  25.762  4.00  1.00            
ATOM    298  CE2 TRP A  39       1.305  31.003  25.778  4.00  1.00            
ATOM    299  CE3 TRP A  39       2.808  29.183  25.317  4.00  1.00            
ATOM    300  CZ2 TRP A  39       2.335  31.840  26.094  4.00  1.00            
ATOM    301  CZ3 TRP A  39       3.842  30.033  25.638  4.00  1.00            
ATOM    302  CH2 TRP A  39       3.611  31.337  26.019  4.00  1.00            
ATOM    303    C TRP A  39      -0.640  25.465  25.719  4.00  1.00            
ATOM    304    O TRP A  39      -0.400  24.424  25.108  4.00  1.00            
ATOM    305    N VAL A  40      -1.798  25.674  26.381  4.00  1.00            
ATOM    306   CA VAL A  40      -2.849  24.700  26.355  4.00  1.00            
ATOM    307   CB VAL A  40      -2.988  23.934  27.627  4.00  1.00            
ATOM    308  CG1 VAL A  40      -1.709  23.106  27.843  4.00  1.00            
ATOM    309  CG2 VAL A  40      -3.295  24.920  28.774  4.00  1.00            
ATOM    310    C VAL A  40      -4.142  25.445  26.139  4.00  1.00            
ATOM    311    O VAL A  40      -4.311  26.574  26.598  4.00  1.00            
ATOM    312    N PRO A  41      -5.062  24.820  25.451  1.00  1.00            
ATOM    313   CA PRO A  41      -6.360  25.370  25.146  1.00  1.00            
ATOM    314   CD PRO A  41      -4.978  23.395  25.162  1.00  1.00            
ATOM    315   CB PRO A  41      -7.057  24.303  24.301  1.00  1.00            
ATOM    316   CG PRO A  41      -6.407  22.987  24.775  1.00  1.00            
ATOM    317    C PRO A  41      -7.071  25.609  26.439  1.00  1.00            
ATOM    318    O PRO A  41      -6.706  24.989  27.436  1.00  1.00            
ATOM    319    N SER A  42      -8.077  26.515  26.473  4.00  1.00            
ATOM    320   CA SER A  42      -8.669  26.715  27.760  4.00  1.00            
ATOM    321   CB SER A  42      -7.883  27.658  28.655  4.00  1.00            
ATOM    322   OG SER A  42      -6.630  27.086  29.000  4.00  1.00            
ATOM    323    C SER A  42     -10.059  27.201  27.715  4.00  1.00            
ATOM    324    O SER A  42     -10.733  27.185  26.690  4.00  1.00            
ATOM    325    N VAL A  43     -10.546  27.548  28.914  3.00  1.00            
ATOM    326   CA VAL A  43     -11.791  28.225  29.015  3.00  1.00            
ATOM    327   CB VAL A  43     -12.371  28.206  30.399  3.00  1.00            
ATOM    328  CG1 VAL A  43     -13.675  29.020  30.415  3.00  1.00            
ATOM    329  CG2 VAL A  43     -12.569  26.735  30.803  3.00  1.00            
ATOM    330    C VAL A  43     -11.375  29.592  28.641  3.00  1.00            
ATOM    331    O VAL A  43     -10.176  29.843  28.523  3.00  1.00            
ATOM    332    N TYR A  44     -12.331  30.502  28.425  3.00  1.00            
ATOM    333   CA TYR A  44     -11.963  31.769  27.883  3.00  1.00            
ATOM    334   CB TYR A  44     -10.790  32.500  28.582  3.00  1.00            
ATOM    335   CG TYR A  44     -11.118  32.932  29.976  3.00  1.00            
ATOM    336  CD1 TYR A  44     -11.026  32.049  31.027  3.00  1.00            
ATOM    337  CD2 TYR A  44     -11.487  34.234  30.239  3.00  1.00            
ATOM    338  CE1 TYR A  44     -11.310  32.453  32.311  3.00  1.00            
ATOM    339  CE2 TYR A  44     -11.774  34.644  31.522  3.00  1.00            
ATOM    340   CZ TYR A  44     -11.684  33.750  32.562  3.00  1.00            
ATOM    341   OH TYR A  44     -11.974  34.160  33.881  3.00  1.00            
ATOM    342    C TYR A  44     -11.525  31.468  26.504  3.00  1.00            
ATOM    343    O TYR A  44     -10.782  32.229  25.886  3.00  1.00            
ATOM    344    N CYS A  45     -11.998  30.322  25.984  1.00  1.00            
ATOM    345   CA CYS A  45     -11.606  30.001  24.659  1.00  1.00            
ATOM    346   CB CYS A  45     -10.501  28.951  24.622  1.00  1.00            
ATOM    347   SG CYS A  45      -9.210  29.444  25.806  1.00  1.00            
ATOM    348    C CYS A  45     -12.794  29.522  23.928  1.00  1.00            
ATOM    349    O CYS A  45     -13.294  28.422  24.160  1.00  1.00            
ATOM    350    N SER A  46     -13.294  30.374  23.027  1.00  1.00            
ATOM    351   CA SER A  46     -14.389  29.932  22.243  1.00  1.00            
ATOM    352   CB SER A  46     -15.575  30.909  22.237  1.00  1.00            
ATOM    353   OG SER A  46     -16.110  31.032  23.546  1.00  1.00            
ATOM    354    C SER A  46     -13.852  29.871  20.867  1.00  1.00            
ATOM    355    O SER A  46     -13.626  30.891  20.218  1.00  1.00            
ATOM    356    N SER A  47     -13.617  28.639  20.403  1.00  1.00            
ATOM    357   CA SER A  47     -13.084  28.449  19.100  1.00  1.00            
ATOM    358   CB SER A  47     -11.549  28.371  19.083  1.00  1.00            
ATOM    359   OG SER A  47     -10.992  29.582  19.572  1.00  1.00            
ATOM    360    C SER A  47     -13.589  27.113  18.689  1.00  1.00            
ATOM    361    O SER A  47     -13.951  26.295  19.534  1.00  1.00            
ATOM    362    N LEU A  48     -13.653  26.853  17.373  2.00  1.00            
ATOM    363   CA LEU A  48     -14.121  25.565  16.969  2.00  1.00            
ATOM    364   CB LEU A  48     -14.154  25.398  15.439  2.00  1.00            
ATOM    365   CG LEU A  48     -15.149  26.326  14.720  2.00  1.00            
ATOM    366  CD1 LEU A  48     -15.124  26.096  13.200  2.00  1.00            
ATOM    367  CD2 LEU A  48     -16.560  26.202  15.317  2.00  1.00            
ATOM    368    C LEU A  48     -13.138  24.564  17.486  2.00  1.00            
ATOM    369    O LEU A  48     -13.518  23.571  18.105  2.00  1.00            
ATOM    370    N ALA A  49     -11.830  24.806  17.257  2.00  1.00            
ATOM    371   CA ALA A  49     -10.870  23.898  17.813  2.00  1.00            
ATOM    372   CB ALA A  49      -9.501  23.942  17.113  2.00  1.00            
ATOM    373    C ALA A  49     -10.680  24.413  19.195  2.00  1.00            
ATOM    374    O ALA A  49      -9.958  25.381  19.420  2.00  1.00            
ATOM    375    N CYS A  50     -11.352  23.773  20.164  2.00  1.00            
ATOM    376   CA CYS A  50     -11.278  24.229  21.515  2.00  1.00            
ATOM    377   CB CYS A  50     -11.561  25.729  21.674  2.00  1.00            
ATOM    378   SG CYS A  50     -11.453  26.261  23.409  2.00  1.00            
ATOM    379    C CYS A  50     -12.357  23.502  22.232  2.00  1.00            
ATOM    380    O CYS A  50     -12.130  22.864  23.259  2.00  1.00            
ATOM    381    N SER A  51     -13.576  23.576  21.669  2.00  1.00            
ATOM    382   CA SER A  51     -14.709  22.938  22.258  2.00  1.00            
ATOM    383   CB SER A  51     -15.970  23.065  21.386  2.00  1.00            
ATOM    384   OG SER A  51     -16.309  24.434  21.219  2.00  1.00            
ATOM    385    C SER A  51     -14.364  21.482  22.362  2.00  1.00            
ATOM    386    O SER A  51     -14.625  20.841  23.376  2.00  1.00            
ATOM    387    N ASP A  52     -13.741  20.942  21.295  2.00  1.00            
ATOM    388   CA ASP A  52     -13.374  19.557  21.165  2.00  1.00            
ATOM    389   CB ASP A  52     -12.794  19.294  19.759  2.00  1.00            
ATOM    390   CG ASP A  52     -12.596  17.807  19.506  2.00  1.00            
ATOM    391  OD1 ASP A  52     -11.938  17.133  20.342  2.00  1.00            
ATOM    392  OD2 ASP A  52     -13.087  17.328  18.449  2.00  1.00            
ATOM    393    C ASP A  52     -12.336  19.147  22.161  2.00  1.00            
ATOM    394    O ASP A  52     -12.498  18.155  22.868  2.00  1.00            
ATOM    395    N HIS A  53     -11.245  19.919  22.260  1.00  1.00            
ATOM    396   CA HIS A  53     -10.146  19.539  23.099  1.00  1.00            
ATOM    397  ND1 HIS A  53      -7.203  19.296  21.010  1.00  1.00            
ATOM    398   CG HIS A  53      -8.405  19.893  21.312  1.00  1.00            
ATOM    399   CB HIS A  53      -8.849  20.259  22.700  1.00  1.00            
ATOM    400  NE2 HIS A  53      -8.285  19.552  19.085  1.00  1.00            
ATOM    401  CD2 HIS A  53      -9.054  20.043  20.125  1.00  1.00            
ATOM    402  CE1 HIS A  53      -7.182  19.115  19.664  1.00  1.00            
ATOM    403    C HIS A  53     -10.485  19.898  24.497  1.00  1.00            
ATOM    404    O HIS A  53     -11.450  20.615  24.761  1.00  1.00            
ATOM    405    N ASN A  54      -9.693  19.367  25.438  1.00  1.00            
ATOM    406   CA ASN A  54      -9.933  19.643  26.813  1.00  1.00            
ATOM    407   CB ASN A  54      -8.936  18.954  27.762  1.00  1.00            
ATOM    408   CG ASN A  54      -9.099  17.447  27.645  1.00  1.00            
ATOM    409  OD1 ASN A  54     -10.214  16.927  27.651  1.00  1.00            
ATOM    410  ND2 ASN A  54      -7.954  16.721  27.534  1.00  1.00            
ATOM    411    C ASN A  54      -9.736  21.095  26.988  1.00  1.00            
ATOM    412    O ASN A  54      -9.114  21.770  26.169  1.00  1.00            
ATOM    413    N GLN A  55     -10.314  21.617  28.069  1.00  1.00            
ATOM    414   CA GLN A  55     -10.164  23.002  28.326  1.00  1.00            
ATOM    415   CB GLN A  55     -11.519  23.701  28.444  1.00  1.00            
ATOM    416   CG GLN A  55     -12.422  23.439  27.240  1.00  1.00            
ATOM    417   CD GLN A  55     -13.838  23.795  27.657  1.00  1.00            
ATOM    418  OE1 GLN A  55     -14.255  24.948  27.578  1.00  1.00            
ATOM    419  NE2 GLN A  55     -14.600  22.772  28.132  1.00  1.00            
ATOM    420    C GLN A  55      -9.556  23.053  29.685  1.00  1.00            
ATOM    421    O GLN A  55      -9.739  22.136  30.484  1.00  1.00            
ATOM    422    N PHE A  56      -8.789  24.114  29.978  4.00  1.00            
ATOM    423   CA PHE A  56      -8.231  24.213  31.292  4.00  1.00            
ATOM    424   CB PHE A  56      -6.740  24.582  31.303  4.00  1.00            
ATOM    425   CG PHE A  56      -6.248  24.418  32.699  4.00  1.00            
ATOM    426  CD1 PHE A  56      -6.055  23.154  33.204  4.00  1.00            
ATOM    427  CD2 PHE A  56      -5.963  25.507  33.490  4.00  1.00            
ATOM    428  CE1 PHE A  56      -5.598  22.973  34.487  4.00  1.00            
ATOM    429  CE2 PHE A  56      -5.505  25.331  34.776  4.00  1.00            
ATOM    430   CZ PHE A  56      -5.323  24.064  35.275  4.00  1.00            
ATOM    431    C PHE A  56      -8.923  25.377  31.926  4.00  1.00            
ATOM    432    O PHE A  56      -9.059  26.431  31.309  4.00  1.00            
ATOM    433    N ASN A  57      -9.397  25.210  33.171  1.00  1.00            
ATOM    434   CA ASN A  57     -10.049  26.318  33.827  1.00  1.00            
ATOM    435   CB ASN A  57     -11.464  25.988  34.310  1.00  1.00            
ATOM    436   CG ASN A  57     -12.187  27.285  34.653  1.00  1.00            
ATOM    437  OD1 ASN A  57     -11.653  28.147  35.350  1.00  1.00            
ATOM    438  ND2 ASN A  57     -13.435  27.432  34.137  1.00  1.00            
ATOM    439    C ASN A  57      -9.225  26.625  35.035  1.00  1.00            
ATOM    440    O ASN A  57      -8.956  25.762  35.871  1.00  1.00            
ATOM    441    N PRO A  58      -8.808  27.852  35.118  2.00  1.00            
ATOM    442   CA PRO A  58      -7.995  28.332  36.199  2.00  1.00            
ATOM    443   CD PRO A  58      -8.869  28.775  34.002  2.00  1.00            
ATOM    444   CB PRO A  58      -7.480  29.705  35.747  2.00  1.00            
ATOM    445   CG PRO A  58      -8.421  30.117  34.604  2.00  1.00            
ATOM    446    C PRO A  58      -8.676  28.382  37.520  2.00  1.00            
ATOM    447    O PRO A  58      -7.997  28.288  38.542  2.00  1.00            
ATOM    448    N ASP A  59     -10.013  28.529  37.543  2.00  1.00            
ATOM    449   CA ASP A  59     -10.674  28.623  38.807  2.00  1.00            
ATOM    450   CB ASP A  59     -12.189  28.844  38.684  2.00  1.00            
ATOM    451   CG ASP A  59     -12.417  30.282  38.241  2.00  1.00            
ATOM    452  OD1 ASP A  59     -11.424  31.056  38.228  2.00  1.00            
ATOM    453  OD2 ASP A  59     -13.585  30.632  37.922  2.00  1.00            
ATOM    454    C ASP A  59     -10.447  27.325  39.500  2.00  1.00            
ATOM    455    O ASP A  59     -10.339  27.268  40.724  2.00  1.00            
ATOM    456    N ASP A  60     -10.351  26.247  38.709  2.00  1.00            
ATOM    457   CA ASP A  60     -10.222  24.924  39.230  2.00  1.00            
ATOM    458   CB ASP A  60     -10.187  23.869  38.116  2.00  1.00            
ATOM    459   CG ASP A  60     -11.576  23.863  37.494  2.00  1.00            
ATOM    460  OD1 ASP A  60     -12.566  23.902  38.274  2.00  1.00            
ATOM    461  OD2 ASP A  60     -11.669  23.819  36.238  2.00  1.00            
ATOM    462    C ASP A  60      -8.983  24.792  40.043  2.00  1.00            
ATOM    463    O ASP A  60      -9.002  24.172  41.105  2.00  1.00            
ATOM    464    N SER A  61      -7.871  25.388  39.596  1.00  1.00            
ATOM    465   CA SER A  61      -6.683  25.155  40.354  1.00  1.00            
ATOM    466   CB SER A  61      -5.419  25.066  39.480  1.00  1.00            
ATOM    467   OG SER A  61      -5.543  24.007  38.543  1.00  1.00            
ATOM    468    C SER A  61      -6.465  26.291  41.299  1.00  1.00            
ATOM    469    O SER A  61      -6.605  27.460  40.944  1.00  1.00            
ATOM    470    N SER A  62      -6.132  25.943  42.556  1.00  1.00            
ATOM    471   CA SER A  62      -5.872  26.905  43.584  1.00  1.00            
ATOM    472   CB SER A  62      -5.735  26.259  44.974  1.00  1.00            
ATOM    473   OG SER A  62      -6.971  25.683  45.371  1.00  1.00            
ATOM    474    C SER A  62      -4.589  27.621  43.311  1.00  1.00            
ATOM    475    O SER A  62      -4.517  28.847  43.382  1.00  1.00            
ATOM    476    N THR A  63      -3.542  26.853  42.966  1.00  1.00            
ATOM    477   CA THR A  63      -2.221  27.374  42.764  1.00  1.00            
ATOM    478   CB THR A  63      -1.214  26.298  42.490  1.00  1.00            
ATOM    479  OG1 THR A  63      -1.194  25.365  43.560  1.00  1.00            
ATOM    480  CG2 THR A  63       0.173  26.945  42.339  1.00  1.00            
ATOM    481    C THR A  63      -2.238  28.281  41.579  1.00  1.00            
ATOM    482    O THR A  63      -1.460  29.233  41.528  1.00  1.00            
ATOM    483    N PHE A  64      -3.124  27.999  40.597  1.00  1.00            
ATOM    484   CA PHE A  64      -3.146  28.732  39.361  1.00  1.00            
ATOM    485   CB PHE A  64      -4.334  28.388  38.449  1.00  1.00            
ATOM    486   CG PHE A  64      -4.024  28.977  37.116  1.00  1.00            
ATOM    487  CD1 PHE A  64      -3.212  28.296  36.238  1.00  1.00            
ATOM    488  CD2 PHE A  64      -4.534  30.198  36.740  1.00  1.00            
ATOM    489  CE1 PHE A  64      -2.909  28.819  35.004  1.00  1.00            
ATOM    490  CE2 PHE A  64      -4.235  30.726  35.506  1.00  1.00            
ATOM    491   CZ PHE A  64      -3.422  30.039  34.637  1.00  1.00            
ATOM    492    C PHE A  64      -3.187  30.197  39.649  1.00  1.00            
ATOM    493    O PHE A  64      -3.964  30.672  40.477  1.00  1.00            
ATOM    494    N GLU A  65      -2.292  30.940  38.966  4.00  1.00            
ATOM    495   CA GLU A  65      -2.159  32.357  39.128  4.00  1.00            
ATOM    496   CB GLU A  65      -0.742  32.760  39.563  4.00  1.00            
ATOM    497   CG GLU A  65      -0.608  34.218  39.987  4.00  1.00            
ATOM    498   CD GLU A  65       0.809  34.399  40.509  4.00  1.00            
ATOM    499  OE1 GLU A  65       1.758  33.977  39.797  4.00  1.00            
ATOM    500  OE2 GLU A  65       0.960  34.952  41.631  4.00  1.00            
ATOM    501    C GLU A  65      -2.422  32.952  37.779  4.00  1.00            
ATOM    502    O GLU A  65      -2.190  32.311  36.755  4.00  1.00            
ATOM    503    N ALA A  66      -2.944  34.193  37.738  4.00  1.00            
ATOM    504   CA ALA A  66      -3.238  34.802  36.471  4.00  1.00            
ATOM    505   CB ALA A  66      -4.698  35.270  36.340  4.00  1.00            
ATOM    506    C ALA A  66      -2.377  36.007  36.345  4.00  1.00            
ATOM    507    O ALA A  66      -2.059  36.671  37.330  4.00  1.00            
ATOM    508    N THR A  67      -1.954  36.301  35.105  4.00  1.00            
ATOM    509   CA THR A  67      -1.131  37.446  34.900  4.00  1.00            
ATOM    510   CB THR A  67       0.272  37.114  34.486  4.00  1.00            
ATOM    511  OG1 THR A  67       0.271  36.442  33.234  4.00  1.00            
ATOM    512  CG2 THR A  67       0.903  36.223  35.568  4.00  1.00            
ATOM    513    C THR A  67      -1.731  38.244  33.785  4.00  1.00            
ATOM    514    O THR A  67      -2.535  37.743  33.001  4.00  1.00            
ATOM    515    N SER A  68      -1.353  39.534  33.721  4.00  1.00            
ATOM    516   CA SER A  68      -1.829  40.472  32.745  4.00  1.00            
ATOM    517   CB SER A  68      -1.500  41.925  33.126  4.00  1.00            
ATOM    518   OG SER A  68      -1.989  42.817  32.136  4.00  1.00            
ATOM    519    C SER A  68      -1.209  40.210  31.405  4.00  1.00            
ATOM    520    O SER A  68      -1.719  40.676  30.389  4.00  1.00            
ATOM    521    N GLN A  69      -0.102  39.445  31.358  4.00  1.00            
ATOM    522   CA GLN A  69       0.607  39.280  30.119  4.00  1.00            
ATOM    523   CB GLN A  69       1.842  38.365  30.206  4.00  1.00            
ATOM    524   CG GLN A  69       2.986  38.953  31.036  4.00  1.00            
ATOM    525   CD GLN A  69       2.723  38.654  32.504  4.00  1.00            
ATOM    526  OE1 GLN A  69       2.641  37.495  32.906  4.00  1.00            
ATOM    527  NE2 GLN A  69       2.585  39.725  33.331  4.00  1.00            
ATOM    528    C GLN A  69      -0.296  38.754  29.047  4.00  1.00            
ATOM    529    O GLN A  69      -1.264  38.041  29.308  4.00  1.00            
ATOM    530    N GLU A  70       0.014  39.149  27.793  4.00  1.00            
ATOM    531   CA GLU A  70      -0.722  38.778  26.617  4.00  1.00            
ATOM    532   CB GLU A  70      -1.048  39.979  25.717  4.00  1.00            
ATOM    533   CG GLU A  70       0.215  40.638  25.151  4.00  1.00            
ATOM    534   CD GLU A  70      -0.184  41.848  24.320  4.00  1.00            
ATOM    535  OE1 GLU A  70      -0.596  42.870  24.930  4.00  1.00            
ATOM    536  OE2 GLU A  70      -0.076  41.773  23.067  4.00  1.00            
ATOM    537    C GLU A  70       0.184  37.910  25.809  4.00  1.00            
ATOM    538    O GLU A  70       1.405  37.996  25.926  4.00  1.00            
ATOM    539    N LEU A  71      -0.399  37.024  24.979  4.00  1.00            
ATOM    540   CA LEU A  71       0.449  36.174  24.200  4.00  1.00            
ATOM    541   CB LEU A  71       0.431  34.715  24.708  4.00  1.00            
ATOM    542   CG LEU A  71       1.320  33.719  23.934  4.00  1.00            
ATOM    543  CD1 LEU A  71       0.762  33.361  22.548  4.00  1.00            
ATOM    544  CD2 LEU A  71       2.773  34.226  23.881  4.00  1.00            
ATOM    545    C LEU A  71      -0.041  36.178  22.790  4.00  1.00            
ATOM    546    O LEU A  71      -1.242  36.091  22.534  4.00  1.00            
ATOM    547    N SER A  72       0.901  36.303  21.835  4.00  1.00            
ATOM    548   CA SER A  72       0.550  36.208  20.450  4.00  1.00            
ATOM    549   CB SER A  72       0.579  37.555  19.711  4.00  1.00            
ATOM    550   OG SER A  72       0.224  37.370  18.349  4.00  1.00            
ATOM    551    C SER A  72       1.606  35.345  19.828  4.00  1.00            
ATOM    552    O SER A  72       2.796  35.634  19.946  4.00  1.00            
ATOM    553    N ILE A  73       1.205  34.243  19.160  4.00  1.00            
ATOM    554   CA ILE A  73       2.198  33.419  18.533  4.00  1.00            
ATOM    555   CB ILE A  73       2.524  32.146  19.253  4.00  1.00            
ATOM    556  CG1 ILE A  73       3.789  31.522  18.637  4.00  1.00            
ATOM    557  CG2 ILE A  73       1.290  31.230  19.204  4.00  1.00            
ATOM    558  CD1 ILE A  73       4.415  30.418  19.486  4.00  1.00            
ATOM    559    C ILE A  73       1.693  33.018  17.188  4.00  1.00            
ATOM    560    O ILE A  73       0.487  32.946  16.955  4.00  1.00            
ATOM    561    N THR A  74       2.626  32.779  16.248  4.00  1.00            
ATOM    562   CA THR A  74       2.252  32.298  14.955  4.00  1.00            
ATOM    563   CB THR A  74       2.488  33.274  13.838  4.00  1.00            
ATOM    564  OG1 THR A  74       3.872  33.568  13.715  4.00  1.00            
ATOM    565  CG2 THR A  74       1.695  34.558  14.133  4.00  1.00            
ATOM    566    C THR A  74       3.110  31.111  14.704  4.00  1.00            
ATOM    567    O THR A  74       4.201  30.986  15.257  4.00  1.00            
ATOM    568    N TYR A  75       2.613  30.187  13.870  4.00  1.00            
ATOM    569   CA TYR A  75       3.355  29.010  13.561  4.00  1.00            
ATOM    570   CB TYR A  75       2.740  27.716  14.126  4.00  1.00            
ATOM    571   CG TYR A  75       2.787  27.781  15.612  4.00  1.00            
ATOM    572  CD1 TYR A  75       1.821  28.463  16.316  4.00  1.00            
ATOM    573  CD2 TYR A  75       3.796  27.148  16.300  4.00  1.00            
ATOM    574  CE1 TYR A  75       1.869  28.520  17.689  4.00  1.00            
ATOM    575  CE2 TYR A  75       3.848  27.203  17.672  4.00  1.00            
ATOM    576   CZ TYR A  75       2.884  27.891  18.368  4.00  1.00            
ATOM    577   OH TYR A  75       2.938  27.947  19.776  4.00  1.00            
ATOM    578    C TYR A  75       3.281  28.877  12.081  4.00  1.00            
ATOM    579    O TYR A  75       2.565  29.628  11.419  4.00  1.00            
ATOM    580    N GLY A  76       4.048  27.932  11.513  3.00  1.00            
ATOM    581   CA GLY A  76       3.953  27.752  10.098  3.00  1.00            
ATOM    582    C GLY A  76       2.535  27.373   9.851  3.00  1.00            
ATOM    583    O GLY A  76       1.894  27.855   8.917  3.00  1.00            
ATOM    584    N THR A  77       2.010  26.497  10.722  3.00  1.00            
ATOM    585   CA THR A  77       0.686  25.993  10.560  3.00  1.00            
ATOM    586   CB THR A  77       0.358  24.886  11.520  3.00  1.00            
ATOM    587  OG1 THR A  77      -0.940  24.376  11.251  3.00  1.00            
ATOM    588  CG2 THR A  77       0.433  25.425  12.958  3.00  1.00            
ATOM    589    C THR A  77      -0.370  27.049  10.722  3.00  1.00            
ATOM    590    O THR A  77      -1.265  27.150   9.885  3.00  1.00            
ATOM    591    N GLY A  78      -0.307  27.886  11.779  4.00  1.00            
ATOM    592   CA GLY A  78      -1.388  28.818  11.956  4.00  1.00            
ATOM    593    C GLY A  78      -1.116  29.646  13.168  4.00  1.00            
ATOM    594    O GLY A  78       0.036  29.833  13.552  4.00  1.00            
ATOM    595    N SER A  79      -2.180  30.171  13.813  4.00  1.00            
ATOM    596   CA SER A  79      -1.931  31.057  14.913  4.00  1.00            
ATOM    597   CB SER A  79      -2.377  32.503  14.646  4.00  1.00            
ATOM    598   OG SER A  79      -1.627  33.049  13.572  4.00  1.00            
ATOM    599    C SER A  79      -2.629  30.615  16.155  4.00  1.00            
ATOM    600    O SER A  79      -3.554  29.803  16.129  4.00  1.00            
ATOM    601    N MET A  80      -2.140  31.156  17.293  4.00  1.00            
ATOM    602   CA MET A  80      -2.681  30.935  18.601  4.00  1.00            
ATOM    603   CB MET A  80      -1.783  30.065  19.502  4.00  1.00            
ATOM    604   CG MET A  80      -1.603  28.617  19.044  4.00  1.00            
ATOM    605   SD MET A  80      -0.403  27.674  20.032  4.00  1.00            
ATOM    606   CE MET A  80      -1.380  27.684  21.563  4.00  1.00            
ATOM    607    C MET A  80      -2.705  32.281  19.266  4.00  1.00            
ATOM    608    O MET A  80      -1.865  33.131  18.981  4.00  1.00            
ATOM    609    N THR A  81      -3.689  32.516  20.159  4.00  1.00            
ATOM    610   CA THR A  81      -3.755  33.748  20.901  4.00  1.00            
ATOM    611   CB THR A  81      -4.881  34.639  20.464  4.00  1.00            
ATOM    612  OG1 THR A  81      -4.752  34.942  19.082  4.00  1.00            
ATOM    613  CG2 THR A  81      -4.833  35.932  21.292  4.00  1.00            
ATOM    614    C THR A  81      -4.011  33.336  22.307  4.00  1.00            
ATOM    615    O THR A  81      -4.541  32.254  22.546  4.00  1.00            
ATOM    616    N GLY A  82      -3.623  34.168  23.292  4.00  1.00            
ATOM    617   CA GLY A  82      -3.897  33.703  24.614  4.00  1.00            
ATOM    618    C GLY A  82      -3.344  34.634  25.619  4.00  1.00            
ATOM    619    O GLY A  82      -2.765  35.670  25.300  4.00  1.00            
ATOM    620    N ILE A  83      -3.541  34.251  26.892  4.00  1.00            
ATOM    621   CA ILE A  83      -3.071  35.028  27.987  4.00  1.00            
ATOM    622   CB ILE A  83      -4.181  35.577  28.832  4.00  1.00            
ATOM    623  CG1 ILE A  83      -3.669  36.691  29.757  4.00  1.00            
ATOM    624  CG2 ILE A  83      -4.839  34.399  29.572  4.00  1.00            
ATOM    625  CD1 ILE A  83      -4.792  37.527  30.370  4.00  1.00            
ATOM    626    C ILE A  83      -2.236  34.104  28.837  4.00  1.00            
ATOM    627    O ILE A  83      -2.524  32.912  28.935  4.00  1.00            
ATOM    628    N LEU A  84      -1.169  34.636  29.468  4.00  1.00            
ATOM    629   CA LEU A  84      -0.199  33.870  30.216  4.00  1.00            
ATOM    630   CB LEU A  84       1.130  34.622  30.377  4.00  1.00            
ATOM    631   CG LEU A  84       1.717  35.123  29.045  4.00  1.00            
ATOM    632  CD1 LEU A  84       3.087  35.785  29.260  4.00  1.00            
ATOM    633  CD2 LEU A  84       1.726  34.019  27.980  4.00  1.00            
ATOM    634    C LEU A  84      -0.697  33.622  31.612  4.00  1.00            
ATOM    635    O LEU A  84      -1.727  34.156  32.025  4.00  1.00            
ATOM    636    N GLY A  85       0.033  32.763  32.368  4.00  1.00            
ATOM    637   CA GLY A  85      -0.306  32.467  33.736  4.00  1.00            
ATOM    638    C GLY A  85       0.756  31.582  34.316  4.00  1.00            
ATOM    639    O GLY A  85       1.646  31.113  33.608  4.00  1.00            
ATOM    640    N TYR A  86       0.676  31.327  35.641  4.00  1.00            
ATOM    641   CA TYR A  86       1.641  30.501  36.315  4.00  1.00            
ATOM    642   CB TYR A  86       2.330  31.165  37.522  4.00  1.00            
ATOM    643   CG TYR A  86       3.130  32.348  37.118  4.00  1.00            
ATOM    644  CD1 TYR A  86       2.510  33.550  36.876  4.00  1.00            
ATOM    645  CD2 TYR A  86       4.499  32.264  37.015  4.00  1.00            
ATOM    646  CE1 TYR A  86       3.245  34.651  36.513  4.00  1.00            
ATOM    647  CE2 TYR A  86       5.240  33.364  36.653  4.00  1.00            
ATOM    648   CZ TYR A  86       4.610  34.559  36.399  4.00  1.00            
ATOM    649   OH TYR A  86       5.359  35.695  36.027  4.00  1.00            
ATOM    650    C TYR A  86       0.888  29.385  36.978  4.00  1.00            
ATOM    651    O TYR A  86      -0.251  29.574  37.404  4.00  1.00            
ATOM    652    N ASP A  87       1.495  28.178  37.064  4.00  1.00            
ATOM    653   CA ASP A  87       0.852  27.111  37.783  4.00  1.00            
ATOM    654   CB ASP A  87      -0.502  26.694  37.186  4.00  1.00            
ATOM    655   CG ASP A  87      -1.295  26.021  38.297  4.00  1.00            
ATOM    656  OD1 ASP A  87      -0.804  26.032  39.458  4.00  1.00            
ATOM    657  OD2 ASP A  87      -2.409  25.507  38.010  4.00  1.00            
ATOM    658    C ASP A  87       1.748  25.929  37.774  4.00  1.00            
ATOM    659    O ASP A  87       2.734  25.878  37.042  4.00  1.00            
ATOM    660    N THR A  88       1.428  24.942  38.625  4.00  1.00            
ATOM    661   CA THR A  88       2.243  23.777  38.672  4.00  1.00            
ATOM    662   CB THR A  88       2.042  22.948  39.910  4.00  1.00            
ATOM    663  OG1 THR A  88       3.039  21.942  39.998  4.00  1.00            
ATOM    664  CG2 THR A  88       0.643  22.313  39.861  4.00  1.00            
ATOM    665    C THR A  88       1.916  22.931  37.498  4.00  1.00            
ATOM    666    O THR A  88       0.774  22.893  37.042  4.00  1.00            
ATOM    667    N VAL A  89       2.938  22.248  36.958  4.00  1.00            
ATOM    668   CA VAL A  89       2.691  21.388  35.850  4.00  1.00            
ATOM    669   CB VAL A  89       3.298  21.871  34.560  4.00  1.00            
ATOM    670  CG1 VAL A  89       3.028  20.825  33.464  4.00  1.00            
ATOM    671  CG2 VAL A  89       2.735  23.266  34.238  4.00  1.00            
ATOM    672    C VAL A  89       3.323  20.081  36.173  4.00  1.00            
ATOM    673    O VAL A  89       4.342  20.029  36.859  4.00  1.00            
ATOM    674    N GLN A  90       2.712  18.974  35.713  4.00  1.00            
ATOM    675   CA GLN A  90       3.321  17.715  36.002  4.00  1.00            
ATOM    676   CB GLN A  90       2.411  16.787  36.834  4.00  1.00            
ATOM    677   CG GLN A  90       3.090  15.508  37.336  4.00  1.00            
ATOM    678   CD GLN A  90       2.122  14.795  38.274  4.00  1.00            
ATOM    679  OE1 GLN A  90       2.487  13.843  38.961  4.00  1.00            
ATOM    680  NE2 GLN A  90       0.849  15.274  38.313  4.00  1.00            
ATOM    681    C GLN A  90       3.624  17.052  34.698  4.00  1.00            
ATOM    682    O GLN A  90       2.806  16.310  34.158  4.00  1.00            
ATOM    683    N VAL A  91       4.828  17.322  34.158  4.00  1.00            
ATOM    684   CA VAL A  91       5.266  16.665  32.962  4.00  1.00            
ATOM    685   CB VAL A  91       6.135  17.524  32.071  4.00  1.00            
ATOM    686  CG1 VAL A  91       5.329  18.739  31.602  4.00  1.00            
ATOM    687  CG2 VAL A  91       7.409  17.947  32.822  4.00  1.00            
ATOM    688    C VAL A  91       6.133  15.576  33.485  4.00  1.00            
ATOM    689    O VAL A  91       6.912  15.786  34.413  4.00  1.00            
ATOM    690    N GLY A  92       5.994  14.352  32.955  3.00  1.00            
ATOM    691   CA GLY A  92       6.786  13.319  33.544  3.00  1.00            
ATOM    692    C GLY A  92       6.235  13.179  34.929  3.00  1.00            
ATOM    693    O GLY A  92       5.185  13.729  35.257  3.00  1.00            
ATOM    694    N GLY A  93       6.906  12.406  35.792  3.00  1.00            
ATOM    695   CA GLY A  93       6.432  12.366  37.140  3.00  1.00            
ATOM    696    C GLY A  93       6.693  13.706  37.742  3.00  1.00            
ATOM    697    O GLY A  93       5.882  14.237  38.500  3.00  1.00            
ATOM    698    N ILE A  94       7.851  14.288  37.380  4.00  1.00            
ATOM    699   CA ILE A  94       8.322  15.513  37.950  4.00  1.00            
ATOM    700   CB ILE A  94       9.691  15.910  37.466  4.00  1.00            
ATOM    701  CG1 ILE A  94       9.731  16.086  35.938  4.00  1.00            
ATOM    702  CG2 ILE A  94      10.679  14.851  37.987  4.00  1.00            
ATOM    703  CD1 ILE A  94       8.994  17.318  35.419  4.00  1.00            
ATOM    704    C ILE A  94       7.352  16.613  37.782  4.00  1.00            
ATOM    705    O ILE A  94       6.678  16.747  36.762  4.00  1.00            
ATOM    706    N SER A  95       7.230  17.405  38.860  4.00  1.00            
ATOM    707   CA SER A  95       6.351  18.519  38.824  4.00  1.00            
ATOM    708   CB SER A  95       5.481  18.684  40.081  4.00  1.00            
ATOM    709   OG SER A  95       4.651  19.828  39.945  4.00  1.00            
ATOM    710    C SER A  95       7.193  19.752  38.725  4.00  1.00            
ATOM    711    O SER A  95       8.133  19.942  39.496  4.00  1.00            
ATOM    712    N ASP A  96       6.876  20.618  37.742  4.00  1.00            
ATOM    713   CA ASP A  96       7.558  21.872  37.606  4.00  1.00            
ATOM    714   CB ASP A  96       7.647  22.375  36.157  4.00  1.00            
ATOM    715   CG ASP A  96       8.399  23.697  36.180  4.00  1.00            
ATOM    716  OD1 ASP A  96       8.937  24.050  37.264  4.00  1.00            
ATOM    717  OD2 ASP A  96       8.441  24.375  35.119  4.00  1.00            
ATOM    718    C ASP A  96       6.696  22.839  38.358  4.00  1.00            
ATOM    719    O ASP A  96       5.507  22.959  38.067  4.00  1.00            
ATOM    720    N THR A  97       7.254  23.546  39.361  4.00  1.00            
ATOM    721   CA THR A  97       6.421  24.430  40.129  4.00  1.00            
ATOM    722   CB THR A  97       6.775  24.505  41.585  4.00  1.00            
ATOM    723  OG1 THR A  97       8.090  25.014  41.745  4.00  1.00            
ATOM    724  CG2 THR A  97       6.666  23.096  42.191  4.00  1.00            
ATOM    725    C THR A  97       6.538  25.818  39.579  4.00  1.00            
ATOM    726    O THR A  97       7.591  26.225  39.090  4.00  1.00            
ATOM    727    N ASN A  98       5.418  26.571  39.639  4.00  1.00            
ATOM    728   CA ASN A  98       5.353  27.945  39.221  4.00  1.00            
ATOM    729   CB ASN A  98       6.125  28.888  40.164  4.00  1.00            
ATOM    730   CG ASN A  98       5.374  28.951  41.489  4.00  1.00            
ATOM    731  OD1 ASN A  98       5.904  28.595  42.541  4.00  1.00            
ATOM    732  ND2 ASN A  98       4.100  29.422  41.437  4.00  1.00            
ATOM    733    C ASN A  98       5.904  28.096  37.838  4.00  1.00            
ATOM    734    O ASN A  98       6.740  28.963  37.592  4.00  1.00            
ATOM    735    N GLN A  99       5.454  27.254  36.889  4.00  1.00            
ATOM    736   CA GLN A  99       5.910  27.404  35.537  4.00  1.00            
ATOM    737   CB GLN A  99       5.923  26.082  34.741  4.00  1.00            
ATOM    738   CG GLN A  99       6.469  26.201  33.314  4.00  1.00            
ATOM    739   CD GLN A  99       5.290  26.314  32.355  4.00  1.00            
ATOM    740  OE1 GLN A  99       5.435  26.769  31.222  4.00  1.00            
ATOM    741  NE2 GLN A  99       4.092  25.866  32.814  4.00  1.00            
ATOM    742    C GLN A  99       4.991  28.374  34.880  4.00  1.00            
ATOM    743    O GLN A  99       3.857  28.556  35.321  4.00  1.00            
ATOM    744    N ILE A 100       5.464  29.050  33.816  4.00  1.00            
ATOM    745   CA ILE A 100       4.611  30.021  33.204  4.00  1.00            
ATOM    746   CB ILE A 100       5.294  31.307  32.853  4.00  1.00            
ATOM    747  CG1 ILE A 100       5.835  31.988  34.117  4.00  1.00            
ATOM    748  CG2 ILE A 100       4.288  32.167  32.071  4.00  1.00            
ATOM    749  CD1 ILE A 100       6.799  33.136  33.829  4.00  1.00            
ATOM    750    C ILE A 100       4.092  29.458  31.934  4.00  1.00            
ATOM    751    O ILE A 100       4.848  29.226  30.992  4.00  1.00            
ATOM    752    N PHE A 101       2.766  29.235  31.870  4.00  1.00            
ATOM    753   CA PHE A 101       2.274  28.701  30.645  4.00  1.00            
ATOM    754   CB PHE A 101       1.756  27.248  30.702  4.00  1.00            
ATOM    755   CG PHE A 101       0.486  27.157  31.477  4.00  1.00            
ATOM    756  CD1 PHE A 101      -0.722  27.431  30.876  4.00  1.00            
ATOM    757  CD2 PHE A 101       0.499  26.776  32.797  4.00  1.00            
ATOM    758  CE1 PHE A 101      -1.896  27.341  31.585  4.00  1.00            
ATOM    759  CE2 PHE A 101      -0.671  26.683  33.513  4.00  1.00            
ATOM    760   CZ PHE A 101      -1.872  26.966  32.907  4.00  1.00            
ATOM    761    C PHE A 101       1.181  29.562  30.150  4.00  1.00            
ATOM    762    O PHE A 101       0.702  30.461  30.842  4.00  1.00            
ATOM    763    N GLY A 102       0.771  29.298  28.900  4.00  1.00            
ATOM    764   CA GLY A 102      -0.222  30.129  28.318  4.00  1.00            
ATOM    765    C GLY A 102      -1.501  29.376  28.190  4.00  1.00            
ATOM    766    O GLY A 102      -1.543  28.169  27.963  4.00  1.00            
ATOM    767    N LEU A 103      -2.582  30.150  28.348  4.00  1.00            
ATOM    768   CA LEU A 103      -3.962  29.810  28.216  4.00  1.00            
ATOM    769   CB LEU A 103      -4.744  30.790  29.110  4.00  1.00            
ATOM    770   CG LEU A 103      -6.244  30.572  29.298  4.00  1.00            
ATOM    771  CD1 LEU A 103      -6.965  30.364  27.956  4.00  1.00            
ATOM    772  CD2 LEU A 103      -6.501  29.547  30.408  4.00  1.00            
ATOM    773    C LEU A 103      -4.188  30.287  26.800  4.00  1.00            
ATOM    774    O LEU A 103      -3.599  31.297  26.422  4.00  1.00            
ATOM    775    N SER A 104      -4.994  29.617  25.945  4.00  1.00            
ATOM    776   CA SER A 104      -5.026  30.181  24.614  4.00  1.00            
ATOM    777   CB SER A 104      -4.362  29.278  23.560  4.00  1.00            
ATOM    778   OG SER A 104      -2.992  29.083  23.879  4.00  1.00            
ATOM    779    C SER A 104      -6.426  30.426  24.148  4.00  1.00            
ATOM    780    O SER A 104      -7.158  29.487  23.842  4.00  1.00            
ATOM    781    N GLU A 105      -6.789  31.720  24.011  4.00  1.00            
ATOM    782   CA GLU A 105      -8.119  32.149  23.676  4.00  1.00            
ATOM    783   CB GLU A 105      -8.236  33.686  23.680  4.00  1.00            
ATOM    784   CG GLU A 105      -8.018  34.333  25.050  4.00  1.00            
ATOM    785   CD GLU A 105      -7.936  35.841  24.852  4.00  1.00            
ATOM    786  OE1 GLU A 105      -7.925  36.288  23.674  4.00  1.00            
ATOM    787  OE2 GLU A 105      -7.883  36.568  25.881  4.00  1.00            
ATOM    788    C GLU A 105      -8.544  31.718  22.312  4.00  1.00            
ATOM    789    O GLU A 105      -9.571  31.057  22.165  4.00  1.00            
ATOM    790    N THR A 106      -7.757  32.046  21.275  4.00  1.00            
ATOM    791   CA THR A 106      -8.293  31.757  19.984  4.00  1.00            
ATOM    792   CB THR A 106      -8.635  32.978  19.189  4.00  1.00            
ATOM    793  OG1 THR A 106      -7.461  33.727  18.914  4.00  1.00            
ATOM    794  CG2 THR A 106      -9.626  33.830  20.002  4.00  1.00            
ATOM    795    C THR A 106      -7.320  30.994  19.175  4.00  1.00            
ATOM    796    O THR A 106      -6.193  31.427  18.944  4.00  1.00            
ATOM    797    N GLU A 107      -7.765  29.819  18.730  1.00  1.00            
ATOM    798   CA GLU A 107      -6.980  29.086  17.805  1.00  1.00            
ATOM    799   CB GLU A 107      -6.671  27.658  18.295  1.00  1.00            
ATOM    800   CG GLU A 107      -5.836  27.622  19.575  1.00  1.00            
ATOM    801   CD GLU A 107      -5.894  26.209  20.144  1.00  1.00            
ATOM    802  OE1 GLU A 107      -6.191  25.267  19.361  1.00  1.00            
ATOM    803  OE2 GLU A 107      -5.650  26.058  21.371  1.00  1.00            
ATOM    804    C GLU A 107      -7.894  28.960  16.630  1.00  1.00            
ATOM    805    O GLU A 107      -8.691  28.025  16.558  1.00  1.00            
ATOM    806    N PRO A 108      -7.831  29.888  15.711  1.00  1.00            
ATOM    807   CA PRO A 108      -8.675  29.795  14.553  1.00  1.00            
ATOM    808   CD PRO A 108      -7.522  31.263  16.044  1.00  1.00            
ATOM    809   CB PRO A 108      -8.727  31.199  13.942  1.00  1.00            
ATOM    810   CG PRO A 108      -7.642  31.995  14.700  1.00  1.00            
ATOM    811    C PRO A 108      -8.099  28.757  13.682  1.00  1.00            
ATOM    812    O PRO A 108      -6.897  28.511  13.765  1.00  1.00            
ATOM    813    N GLY A 109      -8.917  28.113  12.839  1.00  1.00            
ATOM    814   CA GLY A 109      -8.304  27.183  11.960  1.00  1.00            
ATOM    815    C GLY A 109      -8.767  25.797  12.196  1.00  1.00            
ATOM    816    O GLY A 109      -8.904  25.316  13.320  1.00  1.00            
ATOM    817    N SER A 110      -9.013  25.144  11.054  2.00  1.00            
ATOM    818   CA SER A 110      -9.443  23.799  10.904  2.00  1.00            
ATOM    819   CB SER A 110      -9.903  23.580   9.452  2.00  1.00            
ATOM    820   OG SER A 110     -10.353  22.255   9.245  2.00  1.00            
ATOM    821    C SER A 110      -8.278  22.897  11.194  2.00  1.00            
ATOM    822    O SER A 110      -8.463  21.747  11.581  2.00  1.00            
ATOM    823    N PHE A 111      -7.034  23.399  11.024  2.00  1.00            
ATOM    824   CA PHE A 111      -5.886  22.550  11.206  2.00  1.00            
ATOM    825   CB PHE A 111      -4.563  23.309  11.038  2.00  1.00            
ATOM    826   CG PHE A 111      -4.628  23.925   9.686  2.00  1.00            
ATOM    827  CD1 PHE A 111      -4.435  23.169   8.554  2.00  1.00            
ATOM    828  CD2 PHE A 111      -4.885  25.270   9.556  2.00  1.00            
ATOM    829  CE1 PHE A 111      -4.500  23.751   7.311  2.00  1.00            
ATOM    830  CE2 PHE A 111      -4.952  25.858   8.317  2.00  1.00            
ATOM    831   CZ PHE A 111      -4.759  25.096   7.190  2.00  1.00            
ATOM    832    C PHE A 111      -5.929  22.028  12.607  2.00  1.00            
ATOM    833    O PHE A 111      -5.929  20.817  12.822  2.00  1.00            
ATOM    834    N LEU A 112      -5.994  22.934  13.604  2.00  1.00            
ATOM    835   CA LEU A 112      -6.196  22.484  14.951  2.00  1.00            
ATOM    836   CB LEU A 112      -6.034  23.597  15.995  2.00  1.00            
ATOM    837   CG LEU A 112      -4.614  24.187  15.966  2.00  1.00            
ATOM    838  CD1 LEU A 112      -4.379  25.168  17.125  2.00  1.00            
ATOM    839  CD2 LEU A 112      -3.557  23.071  15.889  2.00  1.00            
ATOM    840    C LEU A 112      -7.639  22.088  14.850  2.00  1.00            
ATOM    841    O LEU A 112      -8.335  22.581  13.966  2.00  1.00            
ATOM    842    N TYR A 113      -8.121  21.211  15.743  2.00  1.00            
ATOM    843   CA TYR A 113      -9.429  20.605  15.713  2.00  1.00            
ATOM    844   CB TYR A 113     -10.551  21.490  15.124  2.00  1.00            
ATOM    845   CG TYR A 113     -11.826  20.712  15.163  2.00  1.00            
ATOM    846  CD1 TYR A 113     -12.522  20.569  16.343  2.00  1.00            
ATOM    847  CD2 TYR A 113     -12.335  20.139  14.020  2.00  1.00            
ATOM    848  CE1 TYR A 113     -13.698  19.855  16.388  2.00  1.00            
ATOM    849  CE2 TYR A 113     -13.510  19.424  14.057  2.00  1.00            
ATOM    850   CZ TYR A 113     -14.194  19.279  15.242  2.00  1.00            
ATOM    851   OH TYR A 113     -15.398  18.545  15.284  2.00  1.00            
ATOM    852    C TYR A 113      -9.354  19.352  14.912  2.00  1.00            
ATOM    853    O TYR A 113      -9.973  18.353  15.276  2.00  1.00            
ATOM    854    N TYR A 114      -8.582  19.337  13.815  2.00  1.00            
ATOM    855   CA TYR A 114      -8.351  18.059  13.225  2.00  1.00            
ATOM    856   CB TYR A 114      -7.765  18.088  11.797  2.00  1.00            
ATOM    857   CG TYR A 114      -8.855  18.251  10.786  2.00  1.00            
ATOM    858  CD1 TYR A 114      -9.581  19.411  10.690  2.00  1.00            
ATOM    859  CD2 TYR A 114      -9.135  17.232   9.899  2.00  1.00            
ATOM    860  CE1 TYR A 114     -10.571  19.540   9.745  2.00  1.00            
ATOM    861  CE2 TYR A 114     -10.124  17.358   8.950  2.00  1.00            
ATOM    862   CZ TYR A 114     -10.850  18.521   8.873  2.00  1.00            
ATOM    863   OH TYR A 114     -11.867  18.673   7.906  2.00  1.00            
ATOM    864    C TYR A 114      -7.362  17.363  14.091  2.00  1.00            
ATOM    865    O TYR A 114      -7.497  16.187  14.418  2.00  1.00            
ATOM    866    N ALA A 115      -6.347  18.139  14.511  1.00  1.00            
ATOM    867   CA ALA A 115      -5.236  17.609  15.242  1.00  1.00            
ATOM    868   CB ALA A 115      -4.183  18.659  15.622  1.00  1.00            
ATOM    869    C ALA A 115      -5.728  16.988  16.491  1.00  1.00            
ATOM    870    O ALA A 115      -6.633  17.453  17.188  1.00  1.00            
ATOM    871    N PRO A 116      -5.104  15.881  16.705  1.00  1.00            
ATOM    872   CA PRO A 116      -5.387  15.085  17.853  1.00  1.00            
ATOM    873   CD PRO A 116      -4.700  15.067  15.568  1.00  1.00            
ATOM    874   CB PRO A 116      -4.812  13.700  17.558  1.00  1.00            
ATOM    875   CG PRO A 116      -4.853  13.609  16.025  1.00  1.00            
ATOM    876    C PRO A 116      -4.839  15.735  19.084  1.00  1.00            
ATOM    877    O PRO A 116      -5.134  15.263  20.182  1.00  1.00            
ATOM    878    N PHE A 117      -4.037  16.818  18.948  1.00  1.00            
ATOM    879   CA PHE A 117      -3.389  17.353  20.111  1.00  1.00            
ATOM    880   CB PHE A 117      -1.883  17.601  19.901  1.00  1.00            
ATOM    881   CG PHE A 117      -1.705  18.618  18.824  1.00  1.00            
ATOM    882  CD1 PHE A 117      -1.680  19.960  19.129  1.00  1.00            
ATOM    883  CD2 PHE A 117      -1.564  18.231  17.510  1.00  1.00            
ATOM    884  CE1 PHE A 117      -1.513  20.897  18.138  1.00  1.00            
ATOM    885  CE2 PHE A 117      -1.398  19.165  16.514  1.00  1.00            
ATOM    886   CZ PHE A 117      -1.372  20.502  16.829  1.00  1.00            
ATOM    887    C PHE A 117      -4.008  18.621  20.588  1.00  1.00            
ATOM    888    O PHE A 117      -4.358  19.509  19.811  1.00  1.00            
ATOM    889    N ASP A 118      -4.170  18.696  21.924  1.00  1.00            
ATOM    890   CA ASP A 118      -4.705  19.845  22.583  1.00  1.00            
ATOM    891   CB ASP A 118      -4.945  19.624  24.088  1.00  1.00            
ATOM    892   CG ASP A 118      -6.075  18.617  24.253  1.00  1.00            
ATOM    893  OD1 ASP A 118      -6.490  18.019  23.225  1.00  1.00            
ATOM    894  OD2 ASP A 118      -6.540  18.434  25.409  1.00  1.00            
ATOM    895    C ASP A 118      -3.736  20.965  22.460  1.00  1.00            
ATOM    896    O ASP A 118      -4.124  22.093  22.163  1.00  1.00            
ATOM    897    N GLY A 119      -2.431  20.688  22.652  4.00  1.00            
ATOM    898   CA GLY A 119      -1.556  21.815  22.640  4.00  1.00            
ATOM    899    C GLY A 119      -0.162  21.423  22.293  4.00  1.00            
ATOM    900    O GLY A 119       0.128  20.278  21.951  4.00  1.00            
ATOM    901    N ILE A 120       0.736  22.424  22.382  4.00  1.00            
ATOM    902   CA ILE A 120       2.115  22.279  22.036  4.00  1.00            
ATOM    903   CB ILE A 120       2.517  23.211  20.930  4.00  1.00            
ATOM    904  CG1 ILE A 120       3.987  23.012  20.531  4.00  1.00            
ATOM    905  CG2 ILE A 120       2.186  24.640  21.392  4.00  1.00            
ATOM    906  CD1 ILE A 120       4.409  23.858  19.330  4.00  1.00            
ATOM    907    C ILE A 120       2.950  22.669  23.214  4.00  1.00            
ATOM    908    O ILE A 120       2.634  23.617  23.930  4.00  1.00            
ATOM    909    N LEU A 121       4.032  21.902  23.456  4.00  1.00            
ATOM    910   CA LEU A 121       5.026  22.204  24.449  4.00  1.00            
ATOM    911   CB LEU A 121       5.335  21.035  25.404  4.00  1.00            
ATOM    912   CG LEU A 121       6.409  21.353  26.465  4.00  1.00            
ATOM    913  CD1 LEU A 121       5.958  22.457  27.433  4.00  1.00            
ATOM    914  CD2 LEU A 121       6.860  20.077  27.196  4.00  1.00            
ATOM    915    C LEU A 121       6.237  22.448  23.638  4.00  1.00            
ATOM    916    O LEU A 121       6.356  21.916  22.536  4.00  1.00            
ATOM    917    N GLY A 122       7.174  23.273  24.119  4.00  1.00            
ATOM    918   CA GLY A 122       8.249  23.453  23.204  4.00  1.00            
ATOM    919    C GLY A 122       9.549  23.384  23.914  4.00  1.00            
ATOM    920    O GLY A 122       9.756  24.012  24.951  4.00  1.00            
ATOM    921    N LEU A 123      10.463  22.588  23.336  1.00  1.00            
ATOM    922   CA LEU A 123      11.799  22.525  23.823  1.00  1.00            
ATOM    923   CB LEU A 123      12.332  21.091  23.990  1.00  1.00            
ATOM    924   CG LEU A 123      11.535  20.233  24.990  1.00  1.00            
ATOM    925  CD1 LEU A 123      10.097  20.002  24.498  1.00  1.00            
ATOM    926  CD2 LEU A 123      12.272  18.922  25.308  1.00  1.00            
ATOM    927    C LEU A 123      12.582  23.127  22.729  1.00  1.00            
ATOM    928    O LEU A 123      12.829  22.518  21.688  1.00  1.00            
ATOM    929    N ALA A 124      12.970  24.374  22.966  1.00  1.00            
ATOM    930   CA ALA A 124      13.720  25.149  22.050  1.00  1.00            
ATOM    931   CB ALA A 124      12.873  26.067  21.153  1.00  1.00            
ATOM    932    C ALA A 124      14.503  25.987  22.968  1.00  1.00            
ATOM    933    O ALA A 124      14.657  25.655  24.142  1.00  1.00            
ATOM    934    N TYR A 125      15.041  27.095  22.470  1.00  1.00            
ATOM    935   CA TYR A 125      15.845  27.825  23.378  1.00  1.00            
ATOM    936   CB TYR A 125      17.053  28.486  22.695  1.00  1.00            
ATOM    937   CG TYR A 125      17.854  27.474  21.950  1.00  1.00            
ATOM    938  CD1 TYR A 125      17.330  26.877  20.827  1.00  1.00            
ATOM    939  CD2 TYR A 125      19.136  27.151  22.338  1.00  1.00            
ATOM    940  CE1 TYR A 125      18.058  25.953  20.116  1.00  1.00            
ATOM    941  CE2 TYR A 125      19.869  26.227  21.628  1.00  1.00            
ATOM    942   CZ TYR A 125      19.330  25.625  20.516  1.00  1.00            
ATOM    943   OH TYR A 125      20.076  24.677  19.783  1.00  1.00            
ATOM    944    C TYR A 125      15.049  28.985  23.873  1.00  1.00            
ATOM    945    O TYR A 125      14.348  29.629  23.091  1.00  1.00            
ATOM    946    N PRO A 126      15.091  29.223  25.167  2.00  1.00            
ATOM    947   CA PRO A 126      14.564  30.453  25.692  2.00  1.00            
ATOM    948   CD PRO A 126      16.130  28.668  26.018  2.00  1.00            
ATOM    949   CB PRO A 126      14.958  30.463  27.165  2.00  1.00            
ATOM    950   CG PRO A 126      16.285  29.674  27.174  2.00  1.00            
ATOM    951    C PRO A 126      15.374  31.412  24.871  2.00  1.00            
ATOM    952    O PRO A 126      16.591  31.483  25.031  2.00  1.00            
ATOM    953    N SER A 127      14.710  32.147  23.975  2.00  1.00            
ATOM    954   CA SER A 127      15.355  32.999  23.025  2.00  1.00            
ATOM    955   CB SER A 127      16.482  32.294  22.231  2.00  1.00            
ATOM    956   OG SER A 127      16.031  31.102  21.602  2.00  1.00            
ATOM    957    C SER A 127      14.222  33.374  22.135  2.00  1.00            
ATOM    958    O SER A 127      13.747  34.508  22.163  2.00  1.00            
ATOM    959    N ILE A 128      13.743  32.403  21.332  2.00  1.00            
ATOM    960   CA ILE A 128      12.609  32.656  20.502  2.00  1.00            
ATOM    961   CB ILE A 128      12.755  32.079  19.116  2.00  1.00            
ATOM    962  CG1 ILE A 128      11.559  32.491  18.247  2.00  1.00            
ATOM    963  CG2 ILE A 128      13.021  30.565  19.201  2.00  1.00            
ATOM    964  CD1 ILE A 128      11.518  33.991  17.960  2.00  1.00            
ATOM    965    C ILE A 128      11.399  32.092  21.191  2.00  1.00            
ATOM    966    O ILE A 128      11.041  30.925  21.043  2.00  1.00            
ATOM    967    N SER A 129      10.741  32.946  21.998  1.00  1.00            
ATOM    968   CA SER A 129       9.540  32.580  22.688  1.00  1.00            
ATOM    969   CB SER A 129       9.789  32.142  24.139  1.00  1.00            
ATOM    970   OG SER A 129      10.649  31.012  24.175  1.00  1.00            
ATOM    971    C SER A 129       8.728  33.838  22.688  1.00  1.00            
ATOM    972    O SER A 129       9.282  34.927  22.826  1.00  1.00            
ATOM    973    N ALA A 130       7.398  33.739  22.505  2.00  1.00            
ATOM    974   CA ALA A 130       6.623  34.946  22.447  2.00  1.00            
ATOM    975   CB ALA A 130       5.198  34.744  21.906  2.00  1.00            
ATOM    976    C ALA A 130       6.510  35.504  23.830  2.00  1.00            
ATOM    977    O ALA A 130       6.345  34.768  24.802  2.00  1.00            
ATOM    978    N SER A 131       6.592  36.845  23.935  2.00  1.00            
ATOM    979   CA SER A 131       6.469  37.528  25.189  2.00  1.00            
ATOM    980   CB SER A 131       5.033  37.527  25.744  2.00  1.00            
ATOM    981   OG SER A 131       4.178  38.246  24.868  2.00  1.00            
ATOM    982    C SER A 131       7.376  36.902  26.184  2.00  1.00            
ATOM    983    O SER A 131       6.965  36.581  27.297  2.00  1.00            
ATOM    984    N GLY A 132       8.653  36.724  25.809  2.00  1.00            
ATOM    985   CA GLY A 132       9.537  36.115  26.747  2.00  1.00            
ATOM    986    C GLY A 132       8.999  34.749  26.985  2.00  1.00            
ATOM    987    O GLY A 132       9.106  33.882  26.125  2.00  1.00            
ATOM    988    N ALA A 133       8.398  34.522  28.165  1.00  1.00            
ATOM    989   CA ALA A 133       7.898  33.226  28.518  1.00  1.00            
ATOM    990   CB ALA A 133       7.125  32.498  27.402  1.00  1.00            
ATOM    991    C ALA A 133       9.103  32.424  28.872  1.00  1.00            
ATOM    992    O ALA A 133      10.168  32.588  28.278  1.00  1.00            
ATOM    993    N THR A 134       8.971  31.552  29.879  1.00  1.00            
ATOM    994   CA THR A 134      10.090  30.723  30.230  1.00  1.00            
ATOM    995   CB THR A 134      10.406  30.703  31.691  1.00  1.00            
ATOM    996  OG1 THR A 134       9.301  30.197  32.429  1.00  1.00            
ATOM    997  CG2 THR A 134      10.748  32.129  32.158  1.00  1.00            
ATOM    998    C THR A 134       9.670  29.365  29.834  1.00  1.00            
ATOM    999    O THR A 134       8.566  28.909  30.128  1.00  1.00            
ATOM   1000    N PRO A 135      10.551  28.730  29.136  1.00  1.00            
ATOM   1001   CA PRO A 135      10.234  27.410  28.715  1.00  1.00            
ATOM   1002   CD PRO A 135      11.362  29.433  28.162  1.00  1.00            
ATOM   1003   CB PRO A 135      11.226  27.077  27.600  1.00  1.00            
ATOM   1004   CG PRO A 135      11.551  28.449  26.992  1.00  1.00            
ATOM   1005    C PRO A 135      10.293  26.474  29.846  1.00  1.00            
ATOM   1006    O PRO A 135      10.888  26.790  30.877  1.00  1.00            
ATOM   1007    N VAL A 136       9.668  25.302  29.665  2.00  1.00            
ATOM   1008   CA VAL A 136       9.573  24.358  30.717  2.00  1.00            
ATOM   1009   CB VAL A 136       8.743  23.160  30.339  2.00  1.00            
ATOM   1010  CG1 VAL A 136       7.306  23.633  30.065  2.00  1.00            
ATOM   1011  CG2 VAL A 136       9.391  22.454  29.135  2.00  1.00            
ATOM   1012    C VAL A 136      10.934  23.866  31.161  2.00  1.00            
ATOM   1013    O VAL A 136      11.250  23.935  32.347  2.00  1.00            
ATOM   1014    N PHE A 137      11.806  23.425  30.223  2.00  1.00            
ATOM   1015   CA PHE A 137      13.040  22.749  30.568  2.00  1.00            
ATOM   1016   CB PHE A 137      13.832  22.260  29.342  2.00  1.00            
ATOM   1017   CG PHE A 137      14.738  21.165  29.804  2.00  1.00            
ATOM   1018  CD1 PHE A 137      15.885  21.429  30.519  2.00  1.00            
ATOM   1019  CD2 PHE A 137      14.434  19.858  29.501  2.00  1.00            
ATOM   1020  CE1 PHE A 137      16.704  20.402  30.931  2.00  1.00            
ATOM   1021  CE2 PHE A 137      15.250  18.829  29.910  2.00  1.00            
ATOM   1022   CZ PHE A 137      16.388  19.099  30.628  2.00  1.00            
ATOM   1023    C PHE A 137      13.930  23.675  31.349  2.00  1.00            
ATOM   1024    O PHE A 137      14.506  23.272  32.357  2.00  1.00            
ATOM   1025    N ASP A 138      14.057  24.949  30.923  2.00  1.00            
ATOM   1026   CA ASP A 138      14.929  25.859  31.619  2.00  1.00            
ATOM   1027   CB ASP A 138      14.924  27.276  31.019  2.00  1.00            
ATOM   1028   CG ASP A 138      16.056  28.067  31.661  2.00  1.00            
ATOM   1029  OD1 ASP A 138      16.690  27.530  32.608  2.00  1.00            
ATOM   1030  OD2 ASP A 138      16.301  29.220  31.215  2.00  1.00            
ATOM   1031    C ASP A 138      14.421  25.942  33.007  2.00  1.00            
ATOM   1032    O ASP A 138      15.190  25.941  33.968  2.00  1.00            
ATOM   1033    N ASN A 139      13.088  25.979  33.141  2.00  1.00            
ATOM   1034   CA ASN A 139      12.503  26.090  34.435  2.00  1.00            
ATOM   1035   CB ASN A 139      10.968  26.165  34.401  2.00  1.00            
ATOM   1036   CG ASN A 139      10.584  27.535  33.863  2.00  1.00            
ATOM   1037  OD1 ASN A 139      11.395  28.460  33.850  2.00  1.00            
ATOM   1038  ND2 ASN A 139       9.307  27.678  33.416  2.00  1.00            
ATOM   1039    C ASN A 139      12.881  24.887  35.252  2.00  1.00            
ATOM   1040    O ASN A 139      13.225  25.024  36.425  2.00  1.00            
ATOM   1041    N LEU A 140      12.850  23.672  34.663  2.00  1.00            
ATOM   1042   CA LEU A 140      13.182  22.514  35.451  2.00  1.00            
ATOM   1043   CB LEU A 140      13.196  21.179  34.675  2.00  1.00            
ATOM   1044   CG LEU A 140      11.828  20.550  34.346  2.00  1.00            
ATOM   1045  CD1 LEU A 140      10.984  21.431  33.418  2.00  1.00            
ATOM   1046  CD2 LEU A 140      12.012  19.127  33.789  2.00  1.00            
ATOM   1047    C LEU A 140      14.582  22.682  35.948  2.00  1.00            
ATOM   1048    O LEU A 140      14.862  22.479  37.128  2.00  1.00            
ATOM   1049    N TRP A 141      15.496  23.087  35.049  2.00  1.00            
ATOM   1050   CA TRP A 141      16.882  23.231  35.389  2.00  1.00            
ATOM   1051   CB TRP A 141      17.756  23.643  34.192  2.00  1.00            
ATOM   1052   CG TRP A 141      19.169  24.019  34.576  2.00  1.00            
ATOM   1053  CD2 TRP A 141      19.587  25.373  34.815  2.00  1.00            
ATOM   1054  CD1 TRP A 141      20.271  23.239  34.762  2.00  1.00            
ATOM   1055  NE1 TRP A 141      21.352  24.020  35.093  2.00  1.00            
ATOM   1056  CE2 TRP A 141      20.945  25.335  35.131  2.00  1.00            
ATOM   1057  CE3 TRP A 141      18.896  26.549  34.775  2.00  1.00            
ATOM   1058  CZ2 TRP A 141      21.635  26.480  35.413  2.00  1.00            
ATOM   1059  CZ3 TRP A 141      19.594  27.701  35.059  2.00  1.00            
ATOM   1060  CH2 TRP A 141      20.937  27.666  35.371  2.00  1.00            
ATOM   1061    C TRP A 141      17.051  24.292  36.432  2.00  1.00            
ATOM   1062    O TRP A 141      17.818  24.111  37.377  2.00  1.00            
ATOM   1063    N ASP A 142      16.336  25.426  36.301  2.00  1.00            
ATOM   1064   CA ASP A 142      16.516  26.503  37.235  2.00  1.00            
ATOM   1065   CB ASP A 142      15.572  27.687  36.966  2.00  1.00            
ATOM   1066   CG ASP A 142      15.988  28.840  37.866  2.00  1.00            
ATOM   1067  OD1 ASP A 142      16.956  28.662  38.652  2.00  1.00            
ATOM   1068  OD2 ASP A 142      15.340  29.917  37.778  2.00  1.00            
ATOM   1069    C ASP A 142      16.201  25.965  38.590  2.00  1.00            
ATOM   1070    O ASP A 142      16.903  26.225  39.566  2.00  1.00            
ATOM   1071    N GLN A 143      15.129  25.165  38.649  3.00  1.00            
ATOM   1072   CA GLN A 143      14.608  24.558  39.834  3.00  1.00            
ATOM   1073   CB GLN A 143      13.293  23.833  39.504  3.00  1.00            
ATOM   1074   CG GLN A 143      12.550  23.200  40.677  3.00  1.00            
ATOM   1075   CD GLN A 143      11.280  22.607  40.082  3.00  1.00            
ATOM   1076  OE1 GLN A 143      11.161  22.469  38.867  3.00  1.00            
ATOM   1077  NE2 GLN A 143      10.301  22.252  40.956  3.00  1.00            
ATOM   1078    C GLN A 143      15.567  23.551  40.379  3.00  1.00            
ATOM   1079    O GLN A 143      15.732  23.443  41.593  3.00  1.00            
ATOM   1080    N GLY A 144      16.244  22.792  39.495  3.00  1.00            
ATOM   1081   CA GLY A 144      17.108  21.756  39.981  3.00  1.00            
ATOM   1082    C GLY A 144      16.356  20.465  39.893  3.00  1.00            
ATOM   1083    O GLY A 144      16.790  19.439  40.416  3.00  1.00            
ATOM   1084    N LEU A 145      15.198  20.491  39.208  1.00  1.00            
ATOM   1085   CA LEU A 145      14.371  19.328  39.063  1.00  1.00            
ATOM   1086   CB LEU A 145      13.108  19.613  38.229  1.00  1.00            
ATOM   1087   CG LEU A 145      12.214  18.381  37.995  1.00  1.00            
ATOM   1088  CD1 LEU A 145      11.651  17.839  39.318  1.00  1.00            
ATOM   1089  CD2 LEU A 145      11.120  18.677  36.954  1.00  1.00            
ATOM   1090    C LEU A 145      15.137  18.272  38.336  1.00  1.00            
ATOM   1091    O LEU A 145      15.136  17.108  38.733  1.00  1.00            
ATOM   1092    N VAL A 146      15.838  18.661  37.258  1.00  1.00            
ATOM   1093   CA VAL A 146      16.518  17.690  36.452  1.00  1.00            
ATOM   1094   CB VAL A 146      16.420  17.999  34.987  1.00  1.00            
ATOM   1095  CG1 VAL A 146      17.250  16.969  34.204  1.00  1.00            
ATOM   1096  CG2 VAL A 146      14.933  18.048  34.595  1.00  1.00            
ATOM   1097    C VAL A 146      17.956  17.687  36.807  1.00  1.00            
ATOM   1098    O VAL A 146      18.531  18.709  37.177  1.00  1.00            
ATOM   1099    N SER A 147      18.564  16.494  36.723  1.00  1.00            
ATOM   1100   CA SER A 147      19.964  16.398  36.965  1.00  1.00            
ATOM   1101   CB SER A 147      20.376  15.084  37.653  1.00  1.00            
ATOM   1102   OG SER A 147      20.073  13.975  36.821  1.00  1.00            
ATOM   1103    C SER A 147      20.590  16.428  35.608  1.00  1.00            
ATOM   1104    O SER A 147      20.208  15.659  34.728  1.00  1.00            
ATOM   1105    N GLN A 148      21.549  17.352  35.393  1.00  1.00            
ATOM   1106   CA GLN A 148      22.217  17.447  34.127  1.00  1.00            
ATOM   1107   CB GLN A 148      22.667  16.076  33.584  1.00  1.00            
ATOM   1108   CG GLN A 148      23.468  16.129  32.284  1.00  1.00            
ATOM   1109   CD GLN A 148      23.984  14.722  32.013  1.00  1.00            
ATOM   1110  OE1 GLN A 148      24.619  14.106  32.869  1.00  1.00            
ATOM   1111  NE2 GLN A 148      23.700  14.192  30.795  1.00  1.00            
ATOM   1112    C GLN A 148      21.295  18.110  33.151  1.00  1.00            
ATOM   1113    O GLN A 148      20.076  18.081  33.314  1.00  1.00            
ATOM   1114    N ASP A 149      21.863  18.760  32.113  1.00  1.00            
ATOM   1115   CA ASP A 149      21.047  19.450  31.153  1.00  1.00            
ATOM   1116   CB ASP A 149      21.620  20.814  30.727  1.00  1.00            
ATOM   1117   CG ASP A 149      21.408  21.790  31.870  1.00  1.00            
ATOM   1118  OD1 ASP A 149      20.325  21.695  32.503  1.00  1.00            
ATOM   1119  OD2 ASP A 149      22.311  22.632  32.130  1.00  1.00            
ATOM   1120    C ASP A 149      20.979  18.640  29.910  1.00  1.00            
ATOM   1121    O ASP A 149      21.775  18.838  28.997  1.00  1.00            
ATOM   1122    N LEU A 150      20.030  17.693  29.829  4.00  1.00            
ATOM   1123   CA LEU A 150      19.955  16.971  28.600  4.00  1.00            
ATOM   1124   CB LEU A 150      20.994  15.822  28.528  4.00  1.00            
ATOM   1125   CG LEU A 150      21.119  15.032  27.196  4.00  1.00            
ATOM   1126  CD1 LEU A 150      22.198  13.945  27.325  4.00  1.00            
ATOM   1127  CD2 LEU A 150      19.795  14.424  26.700  4.00  1.00            
ATOM   1128    C LEU A 150      18.600  16.371  28.532  4.00  1.00            
ATOM   1129    O LEU A 150      18.180  15.684  29.461  4.00  1.00            
ATOM   1130    N PHE A 151      17.874  16.609  27.424  4.00  1.00            
ATOM   1131   CA PHE A 151      16.620  15.934  27.301  4.00  1.00            
ATOM   1132   CB PHE A 151      15.379  16.841  27.112  4.00  1.00            
ATOM   1133   CG PHE A 151      15.394  17.543  25.793  4.00  1.00            
ATOM   1134  CD1 PHE A 151      14.998  16.895  24.643  4.00  1.00            
ATOM   1135  CD2 PHE A 151      15.770  18.864  25.710  4.00  1.00            
ATOM   1136  CE1 PHE A 151      15.001  17.544  23.430  4.00  1.00            
ATOM   1137  CE2 PHE A 151      15.775  19.519  24.500  4.00  1.00            
ATOM   1138   CZ PHE A 151      15.393  18.859  23.356  4.00  1.00            
ATOM   1139    C PHE A 151      16.765  15.050  26.109  4.00  1.00            
ATOM   1140    O PHE A 151      17.520  15.367  25.192  4.00  1.00            
ATOM   1141    N SER A 152      16.062  13.902  26.081  4.00  1.00            
ATOM   1142   CA SER A 152      16.325  13.024  24.980  4.00  1.00            
ATOM   1143   CB SER A 152      17.007  11.709  25.397  4.00  1.00            
ATOM   1144   OG SER A 152      18.292  11.975  25.938  4.00  1.00            
ATOM   1145    C SER A 152      15.083  12.650  24.295  4.00  1.00            
ATOM   1146    O SER A 152      13.987  12.697  24.852  4.00  1.00            
ATOM   1147    N VAL A 153      15.246  12.286  23.015  4.00  1.00            
ATOM   1148   CA VAL A 153      14.071  11.867  22.358  4.00  1.00            
ATOM   1149   CB VAL A 153      13.526  12.894  21.417  4.00  1.00            
ATOM   1150  CG1 VAL A 153      12.263  12.314  20.772  4.00  1.00            
ATOM   1151  CG2 VAL A 153      13.276  14.192  22.204  4.00  1.00            
ATOM   1152    C VAL A 153      14.356  10.622  21.590  4.00  1.00            
ATOM   1153    O VAL A 153      15.258  10.576  20.752  4.00  1.00            
ATOM   1154    N TYR A 154      13.572   9.565  21.881  4.00  1.00            
ATOM   1155   CA TYR A 154      13.685   8.336  21.159  4.00  1.00            
ATOM   1156   CB TYR A 154      13.922   7.114  22.061  4.00  1.00            
ATOM   1157   CG TYR A 154      13.966   5.913  21.181  4.00  1.00            
ATOM   1158  CD1 TYR A 154      15.125   5.556  20.533  4.00  1.00            
ATOM   1159  CD2 TYR A 154      12.839   5.144  21.004  4.00  1.00            
ATOM   1160  CE1 TYR A 154      15.158   4.447  19.720  4.00  1.00            
ATOM   1161  CE2 TYR A 154      12.865   4.034  20.192  4.00  1.00            
ATOM   1162   CZ TYR A 154      14.028   3.685  19.549  4.00  1.00            
ATOM   1163   OH TYR A 154      14.060   2.548  18.714  4.00  1.00            
ATOM   1164    C TYR A 154      12.368   8.151  20.506  4.00  1.00            
ATOM   1165    O TYR A 154      11.384   7.806  21.159  4.00  1.00            
ATOM   1166    N LEU A 155      12.308   8.384  19.185  1.00  1.00            
ATOM   1167   CA LEU A 155      11.038   8.199  18.566  1.00  1.00            
ATOM   1168   CB LEU A 155      10.727   9.074  17.337  1.00  1.00            
ATOM   1169   CG LEU A 155      10.473  10.555  17.663  1.00  1.00            
ATOM   1170  CD1 LEU A 155      11.767  11.258  18.081  1.00  1.00            
ATOM   1171  CD2 LEU A 155       9.733  11.273  16.523  1.00  1.00            
ATOM   1172    C LEU A 155      10.933   6.781  18.113  1.00  1.00            
ATOM   1173    O LEU A 155      11.932   6.132  17.810  1.00  1.00            
ATOM   1174    N SER A 156       9.689   6.262  18.086  1.00  1.00            
ATOM   1175   CA SER A 156       9.419   4.912  17.686  1.00  1.00            
ATOM   1176   CB SER A 156       8.187   4.319  18.392  1.00  1.00            
ATOM   1177   OG SER A 156       7.025   5.057  18.043  1.00  1.00            
ATOM   1178    C SER A 156       9.155   4.889  16.227  1.00  1.00            
ATOM   1179    O SER A 156       9.103   5.920  15.559  1.00  1.00            
ATOM   1180    N SER A 157       9.006   3.664  15.703  1.00  1.00            
ATOM   1181   CA SER A 157       8.709   3.467  14.325  1.00  1.00            
ATOM   1182   CB SER A 157       9.880   2.846  13.546  1.00  1.00            
ATOM   1183   OG SER A 157      10.182   1.563  14.075  1.00  1.00            
ATOM   1184    C SER A 157       7.588   2.482  14.295  1.00  1.00            
ATOM   1185    O SER A 157       7.382   1.728  15.246  1.00  1.00            
ATOM   1186    N ASN A 158       6.815   2.489  13.198  3.00  1.00            
ATOM   1187   CA ASN A 158       5.774   1.526  12.991  3.00  1.00            
ATOM   1188   CB ASN A 158       6.316   0.091  12.968  3.00  1.00            
ATOM   1189   CG ASN A 158       7.344   0.013  11.852  3.00  1.00            
ATOM   1190  OD1 ASN A 158       7.121   0.505  10.747  3.00  1.00            
ATOM   1191  ND2 ASN A 158       8.515  -0.609  12.154  3.00  1.00            
ATOM   1192    C ASN A 158       4.722   1.590  14.054  3.00  1.00            
ATOM   1193    O ASN A 158       4.139   0.570  14.415  3.00  1.00            
ATOM   1194    N ASP A 159       4.451   2.793  14.583  3.00  1.00            
ATOM   1195   CA ASP A 159       3.361   3.007  15.491  3.00  1.00            
ATOM   1196   CB ASP A 159       1.998   2.780  14.817  3.00  1.00            
ATOM   1197   CG ASP A 159       1.885   3.829  13.719  3.00  1.00            
ATOM   1198  OD1 ASP A 159       2.786   4.708  13.654  3.00  1.00            
ATOM   1199  OD2 ASP A 159       0.902   3.767  12.933  3.00  1.00            
ATOM   1200    C ASP A 159       3.455   2.148  16.708  3.00  1.00            
ATOM   1201    O ASP A 159       2.437   1.824  17.317  3.00  1.00            
ATOM   1202    N ASP A 160       4.669   1.758  17.125  1.00  1.00            
ATOM   1203   CA ASP A 160       4.726   1.041  18.363  1.00  1.00            
ATOM   1204   CB ASP A 160       5.992   0.186  18.538  1.00  1.00            
ATOM   1205   CG ASP A 160       5.846  -1.045  17.662  1.00  1.00            
ATOM   1206  OD1 ASP A 160       4.711  -1.587  17.605  1.00  1.00            
ATOM   1207  OD2 ASP A 160       6.863  -1.467  17.049  1.00  1.00            
ATOM   1208    C ASP A 160       4.749   2.083  19.423  1.00  1.00            
ATOM   1209    O ASP A 160       4.993   3.258  19.148  1.00  1.00            
ATOM   1210    N SER A 161       4.475   1.682  20.674  1.00  1.00            
ATOM   1211   CA SER A 161       4.583   2.624  21.741  1.00  1.00            
ATOM   1212   CB SER A 161       3.990   2.134  23.075  1.00  1.00            
ATOM   1213   OG SER A 161       2.600   1.887  22.941  1.00  1.00            
ATOM   1214    C SER A 161       6.061   2.717  21.965  1.00  1.00            
ATOM   1215    O SER A 161       6.843   2.165  21.191  1.00  1.00            
ATOM   1216    N GLY A 162       6.503   3.436  23.012  1.00  1.00            
ATOM   1217   CA GLY A 162       7.911   3.398  23.266  1.00  1.00            
ATOM   1218    C GLY A 162       8.593   4.713  23.025  1.00  1.00            
ATOM   1219    O GLY A 162       9.727   4.896  23.464  1.00  1.00            
ATOM   1220    N SER A 163       7.961   5.673  22.330  4.00  1.00            
ATOM   1221   CA SER A 163       8.666   6.912  22.141  4.00  1.00            
ATOM   1222   CB SER A 163       7.972   7.858  21.149  4.00  1.00            
ATOM   1223   OG SER A 163       6.651   8.131  21.588  4.00  1.00            
ATOM   1224    C SER A 163       8.746   7.585  23.454  4.00  1.00            
ATOM   1225    O SER A 163       7.820   7.510  24.259  4.00  1.00            
ATOM   1226    N VAL A 164       9.877   8.258  23.723  4.00  1.00            
ATOM   1227   CA VAL A 164       9.932   8.841  25.018  4.00  1.00            
ATOM   1228   CB VAL A 164      10.498   7.905  26.060  4.00  1.00            
ATOM   1229  CG1 VAL A 164      10.579   8.643  27.406  4.00  1.00            
ATOM   1230  CG2 VAL A 164       9.635   6.632  26.122  4.00  1.00            
ATOM   1231    C VAL A 164      10.790  10.067  25.022  4.00  1.00            
ATOM   1232    O VAL A 164      11.735  10.192  24.244  4.00  1.00            
ATOM   1233    N VAL A 165      10.442  11.028  25.906  4.00  1.00            
ATOM   1234   CA VAL A 165      11.260  12.183  26.129  4.00  1.00            
ATOM   1235   CB VAL A 165      10.507  13.485  25.998  4.00  1.00            
ATOM   1236  CG1 VAL A 165      10.116  13.648  24.518  4.00  1.00            
ATOM   1237  CG2 VAL A 165       9.282  13.489  26.932  4.00  1.00            
ATOM   1238    C VAL A 165      11.804  12.013  27.526  4.00  1.00            
ATOM   1239    O VAL A 165      11.096  12.195  28.515  4.00  1.00            
ATOM   1240    N LEU A 166      13.093  11.635  27.654  4.00  1.00            
ATOM   1241   CA LEU A 166      13.656  11.465  28.967  4.00  1.00            
ATOM   1242   CB LEU A 166      14.864  10.512  29.004  4.00  1.00            
ATOM   1243   CG LEU A 166      14.504   9.051  28.670  4.00  1.00            
ATOM   1244  CD1 LEU A 166      13.600   8.445  29.755  4.00  1.00            
ATOM   1245  CD2 LEU A 166      13.915   8.918  27.257  4.00  1.00            
ATOM   1246    C LEU A 166      14.140  12.836  29.348  4.00  1.00            
ATOM   1247    O LEU A 166      14.910  13.454  28.615  4.00  1.00            
ATOM   1248    N LEU A 167      13.682  13.352  30.506  4.00  1.00            
ATOM   1249   CA LEU A 167      13.954  14.714  30.887  4.00  1.00            
ATOM   1250   CB LEU A 167      13.172  15.137  32.137  4.00  1.00            
ATOM   1251   CG LEU A 167      11.647  15.075  31.930  4.00  1.00            
ATOM   1252  CD1 LEU A 167      10.894  15.565  33.176  4.00  1.00            
ATOM   1253  CD2 LEU A 167      11.226  15.804  30.642  4.00  1.00            
ATOM   1254    C LEU A 167      15.384  14.984  31.136  4.00  1.00            
ATOM   1255    O LEU A 167      15.933  15.942  30.596  4.00  1.00            
ATOM   1256    N GLY A 168      16.036  14.153  31.955  3.00  1.00            
ATOM   1257   CA GLY A 168      17.413  14.426  32.202  3.00  1.00            
ATOM   1258    C GLY A 168      18.066  13.094  32.237  3.00  1.00            
ATOM   1259    O GLY A 168      17.997  12.384  33.239  3.00  1.00            
ATOM   1260    N GLY A 169      18.723  12.712  31.128  1.00  1.00            
ATOM   1261   CA GLY A 169      19.363  11.439  31.153  1.00  1.00            
ATOM   1262    C GLY A 169      19.407  10.868  29.779  1.00  1.00            
ATOM   1263    O GLY A 169      18.778  11.372  28.851  1.00  1.00            
ATOM   1264    N ILE A 170      20.181   9.773  29.633  1.00  1.00            
ATOM   1265   CA ILE A 170      20.299   9.106  28.374  1.00  1.00            
ATOM   1266   CB ILE A 170      21.659   9.229  27.747  1.00  1.00            
ATOM   1267  CG1 ILE A 170      22.724   8.564  28.636  1.00  1.00            
ATOM   1268  CG2 ILE A 170      21.925  10.717  27.462  1.00  1.00            
ATOM   1269  CD1 ILE A 170      24.066   8.354  27.934  1.00  1.00            
ATOM   1270    C ILE A 170      20.059   7.644  28.608  1.00  1.00            
ATOM   1271    O ILE A 170      20.467   7.090  29.629  1.00  1.00            
ATOM   1272    N ASP A 171      19.364   6.982  27.662  1.00  1.00            
ATOM   1273   CA ASP A 171      19.099   5.576  27.787  1.00  1.00            
ATOM   1274   CB ASP A 171      17.646   5.214  27.442  1.00  1.00            
ATOM   1275   CG ASP A 171      16.761   5.875  28.490  1.00  1.00            
ATOM   1276  OD1 ASP A 171      17.320   6.356  29.510  1.00  1.00            
ATOM   1277  OD2 ASP A 171      15.519   5.923  28.279  1.00  1.00            
ATOM   1278    C ASP A 171      19.984   4.884  26.801  1.00  1.00            
ATOM   1279    O ASP A 171      19.632   4.757  25.629  1.00  1.00            
ATOM   1280    N SER A 172      21.129   4.358  27.278  3.00  1.00            
ATOM   1281   CA SER A 172      22.146   3.799  26.430  3.00  1.00            
ATOM   1282   CB SER A 172      23.343   3.232  27.215  3.00  1.00            
ATOM   1283   OG SER A 172      22.936   2.122  27.999  3.00  1.00            
ATOM   1284    C SER A 172      21.579   2.689  25.610  3.00  1.00            
ATOM   1285    O SER A 172      22.020   2.452  24.486  3.00  1.00            
ATOM   1286    N SER A 173      20.572   1.982  26.139  3.00  1.00            
ATOM   1287   CA SER A 173      20.032   0.882  25.404  3.00  1.00            
ATOM   1288   CB SER A 173      18.896   0.174  26.160  3.00  1.00            
ATOM   1289   OG SER A 173      19.396  -0.400  27.360  3.00  1.00            
ATOM   1290    C SER A 173      19.480   1.406  24.116  3.00  1.00            
ATOM   1291    O SER A 173      19.541   0.721  23.097  3.00  1.00            
ATOM   1292    N TYR A 174      18.936   2.640  24.104  1.00  1.00            
ATOM   1293   CA TYR A 174      18.396   3.085  22.853  1.00  1.00            
ATOM   1294   CB TYR A 174      17.060   3.826  23.000  1.00  1.00            
ATOM   1295   CG TYR A 174      16.113   2.745  23.379  1.00  1.00            
ATOM   1296  CD1 TYR A 174      16.078   2.271  24.670  1.00  1.00            
ATOM   1297  CD2 TYR A 174      15.273   2.192  22.441  1.00  1.00            
ATOM   1298  CE1 TYR A 174      15.215   1.263  25.026  1.00  1.00            
ATOM   1299  CE2 TYR A 174      14.406   1.184  22.791  1.00  1.00            
ATOM   1300   CZ TYR A 174      14.378   0.718  24.083  1.00  1.00            
ATOM   1301   OH TYR A 174      13.491  -0.318  24.442  1.00  1.00            
ATOM   1302    C TYR A 174      19.386   3.952  22.168  1.00  1.00            
ATOM   1303    O TYR A 174      19.117   5.104  21.832  1.00  1.00            
ATOM   1304    N TYR A 175      20.581   3.381  21.948  4.00  1.00            
ATOM   1305   CA TYR A 175      21.589   4.014  21.162  4.00  1.00            
ATOM   1306   CB TYR A 175      22.570   4.908  21.945  4.00  1.00            
ATOM   1307   CG TYR A 175      21.874   6.066  22.578  4.00  1.00            
ATOM   1308  CD1 TYR A 175      21.303   5.934  23.819  4.00  1.00            
ATOM   1309  CD2 TYR A 175      21.801   7.289  21.951  4.00  1.00            
ATOM   1310  CE1 TYR A 175      20.669   6.992  24.427  4.00  1.00            
ATOM   1311  CE2 TYR A 175      21.169   8.355  22.551  4.00  1.00            
ATOM   1312   CZ TYR A 175      20.602   8.206  23.794  4.00  1.00            
ATOM   1313   OH TYR A 175      19.956   9.291  24.423  4.00  1.00            
ATOM   1314    C TYR A 175      22.429   2.898  20.653  4.00  1.00            
ATOM   1315    O TYR A 175      22.556   1.864  21.308  4.00  1.00            
ATOM   1316    N THR A 176      23.018   3.059  19.460  1.00  1.00            
ATOM   1317   CA THR A 176      23.935   2.051  19.035  1.00  1.00            
ATOM   1318   CB THR A 176      23.510   1.288  17.813  1.00  1.00            
ATOM   1319  OG1 THR A 176      23.370   2.160  16.701  1.00  1.00            
ATOM   1320  CG2 THR A 176      22.181   0.574  18.111  1.00  1.00            
ATOM   1321    C THR A 176      25.190   2.783  18.707  1.00  1.00            
ATOM   1322    O THR A 176      25.158   3.828  18.061  1.00  1.00            
ATOM   1323    N GLY A 177      26.340   2.264  19.169  1.00  1.00            
ATOM   1324   CA GLY A 177      27.564   2.950  18.895  1.00  1.00            
ATOM   1325    C GLY A 177      27.663   4.076  19.865  1.00  1.00            
ATOM   1326    O GLY A 177      26.874   4.177  20.804  1.00  1.00            
ATOM   1327    N SER A 178      28.658   4.958  19.656  1.00  1.00            
ATOM   1328   CA SER A 178      28.843   6.075  20.531  1.00  1.00            
ATOM   1329   CB SER A 178      30.280   6.629  20.542  1.00  1.00            
ATOM   1330   OG SER A 178      30.600   7.195  19.280  1.00  1.00            
ATOM   1331    C SER A 178      27.940   7.162  20.078  1.00  1.00            
ATOM   1332    O SER A 178      27.298   7.065  19.032  1.00  1.00            
ATOM   1333    N LEU A 179      27.845   8.230  20.891  1.00  1.00            
ATOM   1334   CA LEU A 179      27.029   9.337  20.505  1.00  1.00            
ATOM   1335   CB LEU A 179      26.449  10.136  21.687  1.00  1.00            
ATOM   1336   CG LEU A 179      25.442   9.352  22.540  1.00  1.00            
ATOM   1337  CD1 LEU A 179      24.897  10.209  23.696  1.00  1.00            
ATOM   1338  CD2 LEU A 179      24.333   8.760  21.661  1.00  1.00            
ATOM   1339    C LEU A 179      27.910  10.280  19.771  1.00  1.00            
ATOM   1340    O LEU A 179      29.046  10.531  20.171  1.00  1.00            
ATOM   1341    N ASN A 180      27.407  10.811  18.648  4.00  1.00            
ATOM   1342   CA ASN A 180      28.176  11.758  17.908  4.00  1.00            
ATOM   1343   CB ASN A 180      27.918  11.711  16.393  4.00  1.00            
ATOM   1344   CG ASN A 180      28.506  10.396  15.890  4.00  1.00            
ATOM   1345  OD1 ASN A 180      27.954   9.749  15.001  4.00  1.00            
ATOM   1346  ND2 ASN A 180      29.661   9.983  16.481  4.00  1.00            
ATOM   1347    C ASN A 180      27.828  13.109  18.443  4.00  1.00            
ATOM   1348    O ASN A 180      26.916  13.259  19.254  4.00  1.00            
ATOM   1349    N TRP A 181      28.583  14.137  18.011  4.00  1.00            
ATOM   1350   CA TRP A 181      28.424  15.452  18.550  4.00  1.00            
ATOM   1351   CB TRP A 181      29.710  15.824  19.310  4.00  1.00            
ATOM   1352   CG TRP A 181      29.806  17.173  19.973  4.00  1.00            
ATOM   1353  CD2 TRP A 181      30.940  17.551  20.770  4.00  1.00            
ATOM   1354  CD1 TRP A 181      28.960  18.241  19.967  4.00  1.00            
ATOM   1355  NE1 TRP A 181      29.502  19.269  20.708  4.00  1.00            
ATOM   1356  CE2 TRP A 181      30.719  18.853  21.208  4.00  1.00            
ATOM   1357  CE3 TRP A 181      32.071  16.863  21.104  4.00  1.00            
ATOM   1358  CZ2 TRP A 181      31.635  19.495  21.993  4.00  1.00            
ATOM   1359  CZ3 TRP A 181      32.993  17.510  21.898  4.00  1.00            
ATOM   1360  CH2 TRP A 181      32.777  18.802  22.332  4.00  1.00            
ATOM   1361    C TRP A 181      28.247  16.424  17.408  4.00  1.00            
ATOM   1362    O TRP A 181      28.875  16.284  16.360  4.00  1.00            
ATOM   1363    N VAL A 182      27.351  17.427  17.583  4.00  1.00            
ATOM   1364   CA VAL A 182      27.119  18.488  16.630  4.00  1.00            
ATOM   1365   CB VAL A 182      25.746  18.491  16.046  4.00  1.00            
ATOM   1366  CG1 VAL A 182      25.599  19.730  15.150  4.00  1.00            
ATOM   1367  CG2 VAL A 182      25.515  17.158  15.313  4.00  1.00            
ATOM   1368    C VAL A 182      27.242  19.747  17.460  4.00  1.00            
ATOM   1369    O VAL A 182      26.831  19.773  18.618  4.00  1.00            
ATOM   1370    N PRO A 183      27.816  20.780  16.905  4.00  1.00            
ATOM   1371   CA PRO A 183      27.986  22.026  17.622  4.00  1.00            
ATOM   1372   CD PRO A 183      28.926  20.534  15.997  4.00  1.00            
ATOM   1373   CB PRO A 183      29.085  22.784  16.881  4.00  1.00            
ATOM   1374   CG PRO A 183      29.928  21.671  16.241  4.00  1.00            
ATOM   1375    C PRO A 183      26.825  22.904  17.972  4.00  1.00            
ATOM   1376    O PRO A 183      26.995  23.741  18.858  4.00  1.00            
ATOM   1377    N VAL A 184      25.659  22.773  17.325  1.00  1.00            
ATOM   1378   CA VAL A 184      24.605  23.714  17.584  1.00  1.00            
ATOM   1379   CB VAL A 184      24.259  23.806  19.037  1.00  1.00            
ATOM   1380  CG1 VAL A 184      23.172  24.873  19.260  1.00  1.00            
ATOM   1381  CG2 VAL A 184      23.840  22.390  19.456  1.00  1.00            
ATOM   1382    C VAL A 184      25.082  25.018  17.058  1.00  1.00            
ATOM   1383    O VAL A 184      25.872  25.722  17.684  1.00  1.00            
ATOM   1384    N SER A 185      24.604  25.341  15.841  1.00  1.00            
ATOM   1385   CA SER A 185      25.027  26.516  15.150  1.00  1.00            
ATOM   1386   CB SER A 185      24.450  26.611  13.728  1.00  1.00            
ATOM   1387   OG SER A 185      24.906  27.795  13.089  1.00  1.00            
ATOM   1388    C SER A 185      24.615  27.747  15.863  1.00  1.00            
ATOM   1389    O SER A 185      25.390  28.363  16.591  1.00  1.00            
ATOM   1390    N VAL A 186      23.340  28.112  15.667  1.00  1.00            
ATOM   1391   CA VAL A 186      22.810  29.294  16.258  1.00  1.00            
ATOM   1392   CB VAL A 186      22.173  30.221  15.266  1.00  1.00            
ATOM   1393  CG1 VAL A 186      21.519  31.381  16.034  1.00  1.00            
ATOM   1394  CG2 VAL A 186      23.234  30.658  14.243  1.00  1.00            
ATOM   1395    C VAL A 186      21.714  28.805  17.136  1.00  1.00            
ATOM   1396    O VAL A 186      21.006  27.860  16.792  1.00  1.00            
ATOM   1397    N GLU A 187      21.556  29.421  18.315  4.00  1.00            
ATOM   1398   CA GLU A 187      20.486  28.997  19.155  4.00  1.00            
ATOM   1399   CB GLU A 187      20.548  29.508  20.606  4.00  1.00            
ATOM   1400   CG GLU A 187      21.647  28.888  21.469  4.00  1.00            
ATOM   1401   CD GLU A 187      21.470  29.442  22.877  4.00  1.00            
ATOM   1402  OE1 GLU A 187      20.453  30.149  23.106  4.00  1.00            
ATOM   1403  OE2 GLU A 187      22.342  29.163  23.743  4.00  1.00            
ATOM   1404    C GLU A 187      19.255  29.594  18.563  4.00  1.00            
ATOM   1405    O GLU A 187      19.312  30.302  17.558  4.00  1.00            
ATOM   1406    N GLY A 188      18.101  29.287  19.178  3.00  1.00            
ATOM   1407   CA GLY A 188      16.824  29.755  18.738  3.00  1.00            
ATOM   1408    C GLY A 188      16.067  28.536  18.395  3.00  1.00            
ATOM   1409    O GLY A 188      14.960  28.296  18.877  3.00  1.00            
ATOM   1410    N TYR A 189      16.687  27.734  17.531  3.00  1.00            
ATOM   1411   CA TYR A 189      16.217  26.440  17.208  3.00  1.00            
ATOM   1412   CB TYR A 189      15.393  26.385  15.907  3.00  1.00            
ATOM   1413   CG TYR A 189      16.094  27.200  14.878  3.00  1.00            
ATOM   1414  CD1 TYR A 189      15.813  28.544  14.788  3.00  1.00            
ATOM   1415  CD2 TYR A 189      17.019  26.651  14.021  3.00  1.00            
ATOM   1416  CE1 TYR A 189      16.437  29.336  13.854  3.00  1.00            
ATOM   1417  CE2 TYR A 189      17.646  27.439  13.084  3.00  1.00            
ATOM   1418   CZ TYR A 189      17.357  28.781  13.000  3.00  1.00            
ATOM   1419   OH TYR A 189      18.000  29.590  12.040  3.00  1.00            
ATOM   1420    C TYR A 189      17.465  25.646  17.093  3.00  1.00            
ATOM   1421    O TYR A 189      18.477  26.160  16.617  3.00  1.00            
ATOM   1422    N TRP A 190      17.427  24.393  17.580  4.00  1.00            
ATOM   1423   CA TRP A 190      18.547  23.503  17.532  4.00  1.00            
ATOM   1424   CB TRP A 190      18.016  22.124  17.973  4.00  1.00            
ATOM   1425   CG TRP A 190      18.939  20.962  18.223  4.00  1.00            
ATOM   1426  CD2 TRP A 190      18.477  19.786  18.907  4.00  1.00            
ATOM   1427  CD1 TRP A 190      20.247  20.745  17.918  4.00  1.00            
ATOM   1428  NE1 TRP A 190      20.622  19.497  18.361  4.00  1.00            
ATOM   1429  CE2 TRP A 190      19.546  18.899  18.972  4.00  1.00            
ATOM   1430  CE3 TRP A 190      17.259  19.473  19.437  4.00  1.00            
ATOM   1431  CZ2 TRP A 190      19.417  17.676  19.567  4.00  1.00            
ATOM   1432  CZ3 TRP A 190      17.128  18.241  20.039  4.00  1.00            
ATOM   1433  CH2 TRP A 190      18.186  17.360  20.101  4.00  1.00            
ATOM   1434    C TRP A 190      18.902  23.526  16.058  4.00  1.00            
ATOM   1435    O TRP A 190      18.192  22.955  15.233  4.00  1.00            
ATOM   1436    N GLN A 191      20.003  24.237  15.696  4.00  1.00            
ATOM   1437   CA GLN A 191      20.414  24.456  14.324  4.00  1.00            
ATOM   1438   CB GLN A 191      20.802  25.916  14.041  4.00  1.00            
ATOM   1439   CG GLN A 191      21.133  26.203  12.576  4.00  1.00            
ATOM   1440   CD GLN A 191      21.336  27.707  12.440  4.00  1.00            
ATOM   1441  OE1 GLN A 191      22.249  28.166  11.757  4.00  1.00            
ATOM   1442  NE2 GLN A 191      20.452  28.500  13.106  4.00  1.00            
ATOM   1443    C GLN A 191      21.626  23.602  14.106  4.00  1.00            
ATOM   1444    O GLN A 191      22.444  23.430  15.007  4.00  1.00            
ATOM   1445    N ILE A 192      21.760  23.020  12.898  4.00  1.00            
ATOM   1446   CA ILE A 192      22.865  22.141  12.645  4.00  1.00            
ATOM   1447   CB ILE A 192      22.438  20.697  12.598  4.00  1.00            
ATOM   1448  CG1 ILE A 192      21.799  20.293  13.937  4.00  1.00            
ATOM   1449  CG2 ILE A 192      23.646  19.821  12.226  4.00  1.00            
ATOM   1450  CD1 ILE A 192      21.083  18.945  13.885  4.00  1.00            
ATOM   1451    C ILE A 192      23.443  22.495  11.290  4.00  1.00            
ATOM   1452    O ILE A 192      22.767  23.095  10.454  4.00  1.00            
ATOM   1453    N THR A 193      24.733  22.142  11.060  4.00  1.00            
ATOM   1454   CA THR A 193      25.516  22.463   9.888  4.00  1.00            
ATOM   1455   CB THR A 193      26.962  22.109  10.059  4.00  1.00            
ATOM   1456  OG1 THR A 193      27.107  20.709  10.237  4.00  1.00            
ATOM   1457  CG2 THR A 193      27.503  22.859  11.286  4.00  1.00            
ATOM   1458    C THR A 193      25.068  21.831   8.605  4.00  1.00            
ATOM   1459    O THR A 193      24.946  22.535   7.606  4.00  1.00            
ATOM   1460    N LEU A 194      24.795  20.512   8.575  4.00  1.00            
ATOM   1461   CA LEU A 194      24.399  19.891   7.334  4.00  1.00            
ATOM   1462   CB LEU A 194      22.952  20.203   6.918  4.00  1.00            
ATOM   1463   CG LEU A 194      22.631  19.750   5.478  4.00  1.00            
ATOM   1464  CD1 LEU A 194      22.839  18.240   5.292  4.00  1.00            
ATOM   1465  CD2 LEU A 194      21.234  20.221   5.044  4.00  1.00            
ATOM   1466    C LEU A 194      25.261  20.240   6.167  4.00  1.00            
ATOM   1467    O LEU A 194      24.975  21.193   5.445  4.00  1.00            
ATOM   1468    N ASP A 195      26.367  19.496   5.974  4.00  1.00            
ATOM   1469   CA ASP A 195      27.175  19.748   4.819  4.00  1.00            
ATOM   1470   CB ASP A 195      28.515  18.993   4.789  4.00  1.00            
ATOM   1471   CG ASP A 195      29.478  19.688   5.745  4.00  1.00            
ATOM   1472  OD1 ASP A 195      29.082  20.729   6.334  4.00  1.00            
ATOM   1473  OD2 ASP A 195      30.628  19.193   5.892  4.00  1.00            
ATOM   1474    C ASP A 195      26.383  19.410   3.594  4.00  1.00            
ATOM   1475    O ASP A 195      25.492  20.156   3.191  4.00  1.00            
ATOM   1476    N SER A 196      26.703  18.275   2.949  4.00  1.00            
ATOM   1477   CA SER A 196      26.024  17.898   1.749  4.00  1.00            
ATOM   1478   CB SER A 196      26.980  17.507   0.610  4.00  1.00            
ATOM   1479   OG SER A 196      27.709  16.341   0.969  4.00  1.00            
ATOM   1480    C SER A 196      25.176  16.708   2.015  4.00  1.00            
ATOM   1481    O SER A 196      25.373  15.974   2.982  4.00  1.00            
ATOM   1482    N ILE A 197      24.171  16.537   1.141  4.00  1.00            
ATOM   1483   CA ILE A 197      23.284  15.418   1.134  4.00  1.00            
ATOM   1484   CB ILE A 197      21.830  15.844   1.192  4.00  1.00            
ATOM   1485  CG1 ILE A 197      20.888  14.656   1.450  4.00  1.00            
ATOM   1486  CG2 ILE A 197      21.488  16.665  -0.063  4.00  1.00            
ATOM   1487  CD1 ILE A 197      20.870  14.192   2.905  4.00  1.00            
ATOM   1488    C ILE A 197      23.568  14.786  -0.184  4.00  1.00            
ATOM   1489    O ILE A 197      23.678  15.483  -1.193  4.00  1.00            
ATOM   1490    N THR A 198      23.754  13.457  -0.247  4.00  1.00            
ATOM   1491   CA THR A 198      24.117  13.052  -1.565  4.00  1.00            
ATOM   1492   CB THR A 198      25.603  12.955  -1.780  4.00  1.00            
ATOM   1493  OG1 THR A 198      26.163  11.901  -1.017  4.00  1.00            
ATOM   1494  CG2 THR A 198      26.238  14.295  -1.371  4.00  1.00            
ATOM   1495    C THR A 198      23.509  11.750  -1.948  4.00  1.00            
ATOM   1496    O THR A 198      22.893  11.053  -1.144  4.00  1.00            
ATOM   1497    N MET A 199      23.684  11.418  -3.242  4.00  1.00            
ATOM   1498   CA MET A 199      23.219  10.204  -3.835  4.00  1.00            
ATOM   1499   CB MET A 199      22.770  10.380  -5.298  4.00  1.00            
ATOM   1500   CG MET A 199      21.801   9.303  -5.802  4.00  1.00            
ATOM   1501   SD MET A 199      22.448   7.605  -5.858  4.00  1.00            
ATOM   1502   CE MET A 199      23.552   7.911  -7.266  4.00  1.00            
ATOM   1503    C MET A 199      24.432   9.356  -3.818  4.00  1.00            
ATOM   1504    O MET A 199      24.945   9.024  -2.750  4.00  1.00            
ATOM   1505    N ASP A 200      24.918   8.958  -5.003  3.00  1.00            
ATOM   1506   CA ASP A 200      26.143   8.236  -4.991  3.00  1.00            
ATOM   1507   CB ASP A 200      26.521   7.586  -6.334  3.00  1.00            
ATOM   1508   CG ASP A 200      27.675   6.621  -6.077  3.00  1.00            
ATOM   1509  OD1 ASP A 200      27.935   6.316  -4.883  3.00  1.00            
ATOM   1510  OD2 ASP A 200      28.305   6.169  -7.071  3.00  1.00            
ATOM   1511    C ASP A 200      27.181   9.263  -4.682  3.00  1.00            
ATOM   1512    O ASP A 200      27.102   9.971  -3.679  3.00  1.00            
ATOM   1513    N GLY A 201      28.198   9.368  -5.548  3.00  1.00            
ATOM   1514   CA GLY A 201      29.220  10.345  -5.342  3.00  1.00            
ATOM   1515    C GLY A 201      28.594  11.701  -5.447  3.00  1.00            
ATOM   1516    O GLY A 201      29.018  12.644  -4.780  3.00  1.00            
ATOM   1517    N GLU A 202      27.565  11.829  -6.308  4.00  1.00            
ATOM   1518   CA GLU A 202      26.970  13.100  -6.608  4.00  1.00            
ATOM   1519   CB GLU A 202      25.906  13.050  -7.727  4.00  1.00            
ATOM   1520   CG GLU A 202      25.366  14.436  -8.104  4.00  1.00            
ATOM   1521   CD GLU A 202      24.595  14.348  -9.419  4.00  1.00            
ATOM   1522  OE1 GLU A 202      24.894  13.430 -10.230  4.00  1.00            
ATOM   1523  OE2 GLU A 202      23.700  15.208  -9.633  4.00  1.00            
ATOM   1524    C GLU A 202      26.354  13.753  -5.410  4.00  1.00            
ATOM   1525    O GLU A 202      25.862  13.085  -4.503  4.00  1.00            
ATOM   1526    N THR A 203      26.402  15.110  -5.392  4.00  1.00            
ATOM   1527   CA THR A 203      25.824  15.911  -4.344  4.00  1.00            
ATOM   1528   CB THR A 203      26.709  17.045  -3.897  4.00  1.00            
ATOM   1529  OG1 THR A 203      26.927  17.969  -4.952  4.00  1.00            
ATOM   1530  CG2 THR A 203      28.051  16.451  -3.439  4.00  1.00            
ATOM   1531    C THR A 203      24.544  16.469  -4.890  4.00  1.00            
ATOM   1532    O THR A 203      24.537  17.390  -5.706  4.00  1.00            
ATOM   1533    N ILE A 204      23.410  15.875  -4.476  4.00  1.00            
ATOM   1534   CA ILE A 204      22.135  16.270  -4.994  4.00  1.00            
ATOM   1535   CB ILE A 204      21.054  15.300  -4.624  4.00  1.00            
ATOM   1536  CG1 ILE A 204      21.382  13.913  -5.202  4.00  1.00            
ATOM   1537  CG2 ILE A 204      19.714  15.874  -5.114  4.00  1.00            
ATOM   1538  CD1 ILE A 204      21.507  13.901  -6.725  4.00  1.00            
ATOM   1539    C ILE A 204      21.713  17.631  -4.516  4.00  1.00            
ATOM   1540    O ILE A 204      21.358  18.491  -5.321  4.00  1.00            
ATOM   1541    N ALA A 205      21.770  17.871  -3.191  4.00  1.00            
ATOM   1542   CA ALA A 205      21.292  19.105  -2.622  4.00  1.00            
ATOM   1543   CB ALA A 205      19.940  18.969  -1.903  4.00  1.00            
ATOM   1544    C ALA A 205      22.296  19.483  -1.589  4.00  1.00            
ATOM   1545    O ALA A 205      23.240  18.743  -1.317  4.00  1.00            
ATOM   1546    N CYS A 206      22.119  20.673  -0.996  1.00  1.00            
ATOM   1547   CA CYS A 206      22.988  21.089   0.058  1.00  1.00            
ATOM   1548   CB CYS A 206      22.851  20.214   1.314  1.00  1.00            
ATOM   1549   SG CYS A 206      21.157  20.195   1.972  1.00  1.00            
ATOM   1550    C CYS A 206      24.430  21.025  -0.361  1.00  1.00            
ATOM   1551    O CYS A 206      25.240  20.380   0.304  1.00  1.00            
ATOM   1552    N SER A 207      24.800  21.685  -1.477  3.00  1.00            
ATOM   1553   CA SER A 207      26.189  21.711  -1.849  3.00  1.00            
ATOM   1554   CB SER A 207      26.440  22.307  -3.247  3.00  1.00            
ATOM   1555   OG SER A 207      25.797  21.519  -4.238  3.00  1.00            
ATOM   1556    C SER A 207      26.851  22.608  -0.859  3.00  1.00            
ATOM   1557    O SER A 207      26.179  23.383  -0.180  3.00  1.00            
ATOM   1558    N GLY A 208      28.193  22.527  -0.746  3.00  1.00            
ATOM   1559   CA GLY A 208      28.840  23.328   0.250  3.00  1.00            
ATOM   1560    C GLY A 208      28.252  22.851   1.529  3.00  1.00            
ATOM   1561    O GLY A 208      28.527  21.741   1.982  3.00  1.00            
ATOM   1562    N GLY A 209      27.414  23.697   2.146  1.00  1.00            
ATOM   1563   CA GLY A 209      26.740  23.275   3.330  1.00  1.00            
ATOM   1564    C GLY A 209      25.548  24.149   3.457  1.00  1.00            
ATOM   1565    O GLY A 209      25.525  25.268   2.948  1.00  1.00            
ATOM   1566    N CYS A 210      24.517  23.649   4.155  4.00  1.00            
ATOM   1567   CA CYS A 210      23.329  24.425   4.301  4.00  1.00            
ATOM   1568   CB CYS A 210      22.071  23.749   3.725  4.00  1.00            
ATOM   1569   SG CYS A 210      22.122  23.587   1.915  4.00  1.00            
ATOM   1570    C CYS A 210      23.097  24.599   5.755  4.00  1.00            
ATOM   1571    O CYS A 210      24.036  24.638   6.547  4.00  1.00            
ATOM   1572    N GLN A 211      21.822  24.779   6.137  4.00  1.00            
ATOM   1573   CA GLN A 211      21.513  24.881   7.526  4.00  1.00            
ATOM   1574   CB GLN A 211      21.250  26.329   7.978  4.00  1.00            
ATOM   1575   CG GLN A 211      22.520  27.177   7.837  4.00  1.00            
ATOM   1576   CD GLN A 211      22.267  28.610   8.284  4.00  1.00            
ATOM   1577  OE1 GLN A 211      21.407  28.878   9.122  4.00  1.00            
ATOM   1578  NE2 GLN A 211      23.046  29.563   7.704  4.00  1.00            
ATOM   1579    C GLN A 211      20.293  24.038   7.750  4.00  1.00            
ATOM   1580    O GLN A 211      19.412  23.971   6.892  4.00  1.00            
ATOM   1581    N ALA A 212      20.227  23.342   8.907  4.00  1.00            
ATOM   1582   CA ALA A 212      19.118  22.465   9.170  4.00  1.00            
ATOM   1583   CB ALA A 212      19.455  20.975   8.989  4.00  1.00            
ATOM   1584    C ALA A 212      18.676  22.638  10.590  4.00  1.00            
ATOM   1585    O ALA A 212      19.458  23.026  11.455  4.00  1.00            
ATOM   1586    N ILE A 213      17.378  22.371  10.852  4.00  1.00            
ATOM   1587   CA ILE A 213      16.820  22.484  12.171  4.00  1.00            
ATOM   1588   CB ILE A 213      15.803  23.596  12.230  4.00  1.00            
ATOM   1589  CG1 ILE A 213      15.293  23.867  13.657  4.00  1.00            
ATOM   1590  CG2 ILE A 213      14.700  23.275  11.207  4.00  1.00            
ATOM   1591  CD1 ILE A 213      14.418  22.759  14.231  4.00  1.00            
ATOM   1592    C ILE A 213      16.204  21.168  12.516  4.00  1.00            
ATOM   1593    O ILE A 213      15.319  20.676  11.817  4.00  1.00            
ATOM   1594    N VAL A 214      16.689  20.543  13.606  4.00  1.00            
ATOM   1595   CA VAL A 214      16.128  19.283  13.986  4.00  1.00            
ATOM   1596   CB VAL A 214      16.972  18.531  14.982  4.00  1.00            
ATOM   1597  CG1 VAL A 214      17.153  19.390  16.246  4.00  1.00            
ATOM   1598  CG2 VAL A 214      16.320  17.165  15.243  4.00  1.00            
ATOM   1599    C VAL A 214      14.804  19.592  14.579  4.00  1.00            
ATOM   1600    O VAL A 214      14.695  20.361  15.533  4.00  1.00            
ATOM   1601    N ASP A 215      13.737  19.010  14.010  1.00  1.00            
ATOM   1602   CA ASP A 215      12.473  19.374  14.552  1.00  1.00            
ATOM   1603   CB ASP A 215      11.645  20.294  13.641  1.00  1.00            
ATOM   1604   CG ASP A 215      10.380  20.655  14.405  1.00  1.00            
ATOM   1605  OD1 ASP A 215      10.462  21.540  15.295  1.00  1.00            
ATOM   1606  OD2 ASP A 215       9.315  20.047  14.111  1.00  1.00            
ATOM   1607    C ASP A 215      11.655  18.172  14.796  1.00  1.00            
ATOM   1608    O ASP A 215      11.285  17.454  13.870  1.00  1.00            
ATOM   1609    N THR A 216      11.389  17.904  16.081  3.00  1.00            
ATOM   1610   CA THR A 216      10.405  16.913  16.343  3.00  1.00            
ATOM   1611   CB THR A 216      10.476  16.363  17.743  3.00  1.00            
ATOM   1612  OG1 THR A 216       9.521  15.328  17.919  3.00  1.00            
ATOM   1613  CG2 THR A 216      10.252  17.497  18.758  3.00  1.00            
ATOM   1614    C THR A 216       9.153  17.731  16.161  3.00  1.00            
ATOM   1615    O THR A 216       9.079  18.843  16.677  3.00  1.00            
ATOM   1616    N GLY A 217       8.132  17.247  15.425  3.00  1.00            
ATOM   1617   CA GLY A 217       6.989  18.100  15.202  3.00  1.00            
ATOM   1618    C GLY A 217       6.736  18.232  13.726  3.00  1.00            
ATOM   1619    O GLY A 217       5.583  18.320  13.308  3.00  1.00            
ATOM   1620    N THR A 218       7.788  18.256  12.884  1.00  1.00            
ATOM   1621   CA THR A 218       7.538  18.456  11.480  1.00  1.00            
ATOM   1622   CB THR A 218       8.743  18.890  10.698  1.00  1.00            
ATOM   1623  OG1 THR A 218       8.346  19.372   9.422  1.00  1.00            
ATOM   1624  CG2 THR A 218       9.679  17.696  10.528  1.00  1.00            
ATOM   1625    C THR A 218       6.922  17.285  10.797  1.00  1.00            
ATOM   1626    O THR A 218       5.974  17.437  10.027  1.00  1.00            
ATOM   1627    N SER A 219       7.428  16.079  11.083  1.00  1.00            
ATOM   1628   CA SER A 219       6.934  14.886  10.469  1.00  1.00            
ATOM   1629   CB SER A 219       5.396  14.792  10.479  1.00  1.00            
ATOM   1630   OG SER A 219       4.917  14.687  11.810  1.00  1.00            
ATOM   1631    C SER A 219       7.385  14.704   9.053  1.00  1.00            
ATOM   1632    O SER A 219       6.995  13.723   8.419  1.00  1.00            
ATOM   1633    N LEU A 220       8.229  15.593   8.501  1.00  1.00            
ATOM   1634   CA LEU A 220       8.648  15.327   7.155  1.00  1.00            
ATOM   1635   CB LEU A 220       7.747  15.934   6.058  1.00  1.00            
ATOM   1636   CG LEU A 220       6.311  15.382   5.959  1.00  1.00            
ATOM   1637  CD1 LEU A 220       6.309  13.870   5.689  1.00  1.00            
ATOM   1638  CD2 LEU A 220       5.433  15.810   7.145  1.00  1.00            
ATOM   1639    C LEU A 220       9.979  15.965   6.944  1.00  1.00            
ATOM   1640    O LEU A 220      10.490  16.670   7.813  1.00  1.00            
ATOM   1641    N LEU A 221      10.586  15.701   5.771  4.00  1.00            
ATOM   1642   CA LEU A 221      11.812  16.355   5.426  4.00  1.00            
ATOM   1643   CB LEU A 221      12.745  15.507   4.542  4.00  1.00            
ATOM   1644   CG LEU A 221      13.205  14.183   5.179  4.00  1.00            
ATOM   1645  CD1 LEU A 221      12.011  13.250   5.434  4.00  1.00            
ATOM   1646  CD2 LEU A 221      14.307  13.512   4.342  4.00  1.00            
ATOM   1647    C LEU A 221      11.392  17.489   4.578  4.00  1.00            
ATOM   1648    O LEU A 221      10.891  17.297   3.471  4.00  1.00            
ATOM   1649    N THR A 222      11.569  18.716   5.077  4.00  1.00            
ATOM   1650   CA THR A 222      11.169  19.784   4.231  4.00  1.00            
ATOM   1651   CB THR A 222      10.079  20.647   4.802  4.00  1.00            
ATOM   1652  OG1 THR A 222      10.527  21.310   5.975  4.00  1.00            
ATOM   1653  CG2 THR A 222       8.871  19.753   5.124  4.00  1.00            
ATOM   1654    C THR A 222      12.366  20.648   4.026  4.00  1.00            
ATOM   1655    O THR A 222      13.194  20.811   4.920  4.00  1.00            
ATOM   1656    N GLY A 223      12.491  21.215   2.814  4.00  1.00            
ATOM   1657   CA GLY A 223      13.600  22.057   2.496  4.00  1.00            
ATOM   1658    C GLY A 223      13.103  23.000   1.455  4.00  1.00            
ATOM   1659    O GLY A 223      11.919  23.008   1.127  4.00  1.00            
ATOM   1660    N PRO A 224      13.998  23.780   0.918  1.00  1.00            
ATOM   1661   CA PRO A 224      13.644  24.721  -0.104  1.00  1.00            
ATOM   1662   CD PRO A 224      15.398  23.385   0.818  1.00  1.00            
ATOM   1663   CB PRO A 224      14.963  25.313  -0.583  1.00  1.00            
ATOM   1664   CG PRO A 224      15.937  24.134  -0.412  1.00  1.00            
ATOM   1665    C PRO A 224      12.954  23.991  -1.207  1.00  1.00            
ATOM   1666    O PRO A 224      13.270  22.824  -1.428  1.00  1.00            
ATOM   1667    N THR A 225      12.002  24.642  -1.904  2.00  1.00            
ATOM   1668   CA THR A 225      11.232  23.981  -2.920  2.00  1.00            
ATOM   1669   CB THR A 225      10.090  24.807  -3.439  2.00  1.00            
ATOM   1670  OG1 THR A 225       9.262  24.014  -4.276  2.00  1.00            
ATOM   1671  CG2 THR A 225      10.642  26.012  -4.218  2.00  1.00            
ATOM   1672    C THR A 225      12.071  23.564  -4.094  2.00  1.00            
ATOM   1673    O THR A 225      11.946  22.438  -4.575  2.00  1.00            
ATOM   1674    N SER A 226      12.964  24.446  -4.586  2.00  1.00            
ATOM   1675   CA SER A 226      13.707  24.145  -5.779  2.00  1.00            
ATOM   1676   CB SER A 226      14.623  25.302  -6.212  2.00  1.00            
ATOM   1677   OG SER A 226      13.844  26.451  -6.512  2.00  1.00            
ATOM   1678    C SER A 226      14.578  22.940  -5.558  2.00  1.00            
ATOM   1679    O SER A 226      14.607  22.033  -6.388  2.00  1.00            
ATOM   1680    N ALA A 227      15.304  22.892  -4.425  2.00  1.00            
ATOM   1681   CA ALA A 227      16.238  21.830  -4.167  2.00  1.00            
ATOM   1682   CB ALA A 227      17.047  22.049  -2.876  2.00  1.00            
ATOM   1683    C ALA A 227      15.537  20.516  -4.047  2.00  1.00            
ATOM   1684    O ALA A 227      16.002  19.503  -4.567  2.00  1.00            
ATOM   1685    N ILE A 228      14.379  20.504  -3.372  2.00  1.00            
ATOM   1686   CA ILE A 228      13.655  19.289  -3.150  2.00  1.00            
ATOM   1687   CB ILE A 228      12.411  19.493  -2.339  2.00  1.00            
ATOM   1688  CG1 ILE A 228      12.806  20.004  -0.943  2.00  1.00            
ATOM   1689  CG2 ILE A 228      11.621  18.173  -2.312  2.00  1.00            
ATOM   1690  CD1 ILE A 228      11.634  20.530  -0.118  2.00  1.00            
ATOM   1691    C ILE A 228      13.291  18.733  -4.490  2.00  1.00            
ATOM   1692    O ILE A 228      13.260  17.518  -4.676  2.00  1.00            
ATOM   1693    N ALA A 229      13.026  19.619  -5.468  2.00  1.00            
ATOM   1694   CA ALA A 229      12.592  19.193  -6.766  2.00  1.00            
ATOM   1695   CB ALA A 229      12.440  20.360  -7.755  2.00  1.00            
ATOM   1696    C ALA A 229      13.608  18.249  -7.351  2.00  1.00            
ATOM   1697    O ALA A 229      13.246  17.221  -7.923  2.00  1.00            
ATOM   1698    N ASN A 230      14.912  18.549  -7.208  2.00  1.00            
ATOM   1699   CA ASN A 230      15.942  17.711  -7.766  2.00  1.00            
ATOM   1700   CB ASN A 230      17.339  18.283  -7.455  2.00  1.00            
ATOM   1701   CG ASN A 230      18.381  17.631  -8.350  2.00  1.00            
ATOM   1702  OD1 ASN A 230      18.684  16.446  -8.220  2.00  1.00            
ATOM   1703  ND2 ASN A 230      18.953  18.436  -9.284  2.00  1.00            
ATOM   1704    C ASN A 230      15.824  16.357  -7.121  2.00  1.00            
ATOM   1705    O ASN A 230      15.883  15.330  -7.794  2.00  1.00            
ATOM   1706    N ILE A 231      15.626  16.335  -5.787  2.00  1.00            
ATOM   1707   CA ILE A 231      15.546  15.134  -4.994  2.00  1.00            
ATOM   1708   CB ILE A 231      15.351  15.459  -3.543  2.00  1.00            
ATOM   1709  CG1 ILE A 231      16.499  16.340  -3.028  2.00  1.00            
ATOM   1710  CG2 ILE A 231      15.181  14.141  -2.773  2.00  1.00            
ATOM   1711  CD1 ILE A 231      16.187  17.019  -1.694  2.00  1.00            
ATOM   1712    C ILE A 231      14.349  14.341  -5.402  2.00  1.00            
ATOM   1713    O ILE A 231      14.421  13.125  -5.576  2.00  1.00            
ATOM   1714    N GLN A 232      13.218  15.039  -5.582  2.00  1.00            
ATOM   1715   CA GLN A 232      11.948  14.447  -5.878  2.00  1.00            
ATOM   1716   CB GLN A 232      10.885  15.546  -6.051  2.00  1.00            
ATOM   1717   CG GLN A 232       9.456  15.071  -6.294  2.00  1.00            
ATOM   1718   CD GLN A 232       8.579  16.318  -6.282  2.00  1.00            
ATOM   1719  OE1 GLN A 232       8.819  17.270  -7.025  2.00  1.00            
ATOM   1720  NE2 GLN A 232       7.544  16.325  -5.401  2.00  1.00            
ATOM   1721    C GLN A 232      12.102  13.698  -7.173  2.00  1.00            
ATOM   1722    O GLN A 232      11.519  12.635  -7.363  2.00  1.00            
ATOM   1723    N SER A 233      12.863  14.255  -8.130  2.00  1.00            
ATOM   1724   CA SER A 233      13.068  13.573  -9.380  2.00  1.00            
ATOM   1725   CB SER A 233      13.682  14.490 -10.451  2.00  1.00            
ATOM   1726   OG SER A 233      13.863  13.770 -11.661  2.00  1.00            
ATOM   1727    C SER A 233      13.989  12.408  -9.201  2.00  1.00            
ATOM   1728    O SER A 233      13.756  11.341  -9.767  2.00  1.00            
ATOM   1729    N ASP A 234      15.056  12.575  -8.392  2.00  1.00            
ATOM   1730   CA ASP A 234      16.012  11.515  -8.240  2.00  1.00            
ATOM   1731   CB ASP A 234      17.142  11.860  -7.252  2.00  1.00            
ATOM   1732   CG ASP A 234      18.213  10.777  -7.329  2.00  1.00            
ATOM   1733  OD1 ASP A 234      17.854   9.569  -7.298  2.00  1.00            
ATOM   1734  OD2 ASP A 234      19.413  11.149  -7.427  2.00  1.00            
ATOM   1735    C ASP A 234      15.259  10.355  -7.694  2.00  1.00            
ATOM   1736    O ASP A 234      15.459   9.217  -8.112  2.00  1.00            
ATOM   1737    N ILE A 235      14.348  10.628  -6.745  2.00  1.00            
ATOM   1738   CA ILE A 235      13.588   9.565  -6.172  2.00  1.00            
ATOM   1739   CB ILE A 235      12.730   9.932  -4.991  2.00  1.00            
ATOM   1740  CG1 ILE A 235      12.356   8.655  -4.225  2.00  1.00            
ATOM   1741  CG2 ILE A 235      11.478  10.672  -5.475  2.00  1.00            
ATOM   1742  CD1 ILE A 235      11.637   8.924  -2.905  2.00  1.00            
ATOM   1743    C ILE A 235      12.688   8.986  -7.211  2.00  1.00            
ATOM   1744    O ILE A 235      12.461   7.778  -7.237  2.00  1.00            
ATOM   1745    N GLY A 236      12.149   9.829  -8.110  3.00  1.00            
ATOM   1746   CA GLY A 236      11.243   9.282  -9.074  3.00  1.00            
ATOM   1747    C GLY A 236       9.857   9.739  -8.752  3.00  1.00            
ATOM   1748    O GLY A 236       8.885   9.226  -9.305  3.00  1.00            
ATOM   1749    N ALA A 237       9.723  10.721  -7.841  1.00  1.00            
ATOM   1750   CA ALA A 237       8.406  11.189  -7.524  1.00  1.00            
ATOM   1751   CB ALA A 237       8.371  12.275  -6.435  1.00  1.00            
ATOM   1752    C ALA A 237       7.815  11.765  -8.754  1.00  1.00            
ATOM   1753    O ALA A 237       8.488  12.417  -9.549  1.00  1.00            
ATOM   1754    N SER A 238       6.520  11.487  -8.948  1.00  1.00            
ATOM   1755   CA SER A 238       5.822  12.089 -10.029  1.00  1.00            
ATOM   1756   CB SER A 238       5.196  11.104 -11.030  1.00  1.00            
ATOM   1757   OG SER A 238       4.139  10.385 -10.416  1.00  1.00            
ATOM   1758    C SER A 238       4.714  12.796  -9.351  1.00  1.00            
ATOM   1759    O SER A 238       4.308  12.419  -8.253  1.00  1.00            
ATOM   1760    N GLU A 239       4.213  13.870  -9.967  1.00  1.00            
ATOM   1761   CA GLU A 239       3.153  14.548  -9.310  1.00  1.00            
ATOM   1762   CB GLU A 239       3.194  16.065  -9.528  1.00  1.00            
ATOM   1763   CG GLU A 239       4.451  16.710  -8.945  1.00  1.00            
ATOM   1764   CD GLU A 239       4.362  18.198  -9.230  1.00  1.00            
ATOM   1765  OE1 GLU A 239       3.343  18.614  -9.841  1.00  1.00            
ATOM   1766  OE2 GLU A 239       5.305  18.937  -8.841  1.00  1.00            
ATOM   1767    C GLU A 239       1.897  14.022  -9.916  1.00  1.00            
ATOM   1768    O GLU A 239       1.786  13.911 -11.135  1.00  1.00            
ATOM   1769    N ASN A 240       0.917  13.658  -9.068  1.00  1.00            
ATOM   1770   CA ASN A 240      -0.301  13.133  -9.601  1.00  1.00            
ATOM   1771   CB ASN A 240      -0.597  11.663  -9.238  1.00  1.00            
ATOM   1772   CG ASN A 240      -0.846  11.533  -7.743  1.00  1.00            
ATOM   1773  OD1 ASN A 240      -0.096  12.065  -6.927  1.00  1.00            
ATOM   1774  ND2 ASN A 240      -1.933  10.804  -7.372  1.00  1.00            
ATOM   1775    C ASN A 240      -1.415  13.971  -9.076  1.00  1.00            
ATOM   1776    O ASN A 240      -1.195  15.067  -8.565  1.00  1.00            
ATOM   1777    N SER A 241      -2.654  13.467  -9.209  3.00  1.00            
ATOM   1778   CA SER A 241      -3.798  14.213  -8.790  3.00  1.00            
ATOM   1779   CB SER A 241      -5.126  13.464  -9.005  3.00  1.00            
ATOM   1780   OG SER A 241      -5.350  13.247 -10.390  3.00  1.00            
ATOM   1781    C SER A 241      -3.667  14.493  -7.326  3.00  1.00            
ATOM   1782    O SER A 241      -2.885  13.861  -6.618  3.00  1.00            
ATOM   1783    N ASP A 242      -4.432  15.498  -6.861  3.00  1.00            
ATOM   1784   CA ASP A 242      -4.475  15.937  -5.496  3.00  1.00            
ATOM   1785   CB ASP A 242      -4.605  14.780  -4.487  3.00  1.00            
ATOM   1786   CG ASP A 242      -5.933  14.070  -4.701  3.00  1.00            
ATOM   1787  OD1 ASP A 242      -6.517  14.225  -5.806  3.00  1.00            
ATOM   1788  OD2 ASP A 242      -6.377  13.359  -3.760  3.00  1.00            
ATOM   1789    C ASP A 242      -3.185  16.616  -5.161  3.00  1.00            
ATOM   1790    O ASP A 242      -2.997  17.066  -4.032  3.00  1.00            
ATOM   1791    N GLY A 243      -2.263  16.739  -6.131  1.00  1.00            
ATOM   1792   CA GLY A 243      -1.038  17.435  -5.852  1.00  1.00            
ATOM   1793    C GLY A 243      -0.197  16.601  -4.942  1.00  1.00            
ATOM   1794    O GLY A 243       0.804  17.077  -4.408  1.00  1.00            
ATOM   1795    N GLU A 244      -0.577  15.328  -4.733  1.00  1.00            
ATOM   1796   CA GLU A 244       0.202  14.502  -3.861  1.00  1.00            
ATOM   1797   CB GLU A 244      -0.565  13.289  -3.306  1.00  1.00            
ATOM   1798   CG GLU A 244      -1.718  13.688  -2.384  1.00  1.00            
ATOM   1799   CD GLU A 244      -2.348  12.423  -1.820  1.00  1.00            
ATOM   1800  OE1 GLU A 244      -1.687  11.352  -1.887  1.00  1.00            
ATOM   1801  OE2 GLU A 244      -3.495  12.511  -1.307  1.00  1.00            
ATOM   1802    C GLU A 244       1.359  14.005  -4.641  1.00  1.00            
ATOM   1803    O GLU A 244       1.302  13.894  -5.863  1.00  1.00            
ATOM   1804    N MET A 245       2.472  13.733  -3.946  1.00  1.00            
ATOM   1805   CA MET A 245       3.586  13.210  -4.661  1.00  1.00            
ATOM   1806   CB MET A 245       4.962  13.521  -4.037  1.00  1.00            
ATOM   1807   CG MET A 245       5.356  15.002  -4.047  1.00  1.00            
ATOM   1808   SD MET A 245       4.555  16.035  -2.781  1.00  1.00            
ATOM   1809   CE MET A 245       5.599  15.477  -1.402  1.00  1.00            
ATOM   1810    C MET A 245       3.437  11.733  -4.664  1.00  1.00            
ATOM   1811    O MET A 245       2.841  11.163  -3.751  1.00  1.00            
ATOM   1812    N VAL A 246       3.949  11.063  -5.710  4.00  1.00            
ATOM   1813   CA VAL A 246       3.808   9.644  -5.673  4.00  1.00            
ATOM   1814   CB VAL A 246       2.738   9.099  -6.569  4.00  1.00            
ATOM   1815  CG1 VAL A 246       3.129   9.385  -8.025  4.00  1.00            
ATOM   1816  CG2 VAL A 246       2.565   7.601  -6.261  4.00  1.00            
ATOM   1817    C VAL A 246       5.078   9.001  -6.076  4.00  1.00            
ATOM   1818    O VAL A 246       5.830   9.508  -6.906  4.00  1.00            
ATOM   1819    N ILE A 247       5.347   7.855  -5.435  4.00  1.00            
ATOM   1820   CA ILE A 247       6.473   7.052  -5.768  4.00  1.00            
ATOM   1821   CB ILE A 247       7.566   7.086  -4.745  4.00  1.00            
ATOM   1822  CG1 ILE A 247       8.816   6.383  -5.291  4.00  1.00            
ATOM   1823  CG2 ILE A 247       7.023   6.482  -3.438  4.00  1.00            
ATOM   1824  CD1 ILE A 247      10.065   6.624  -4.447  4.00  1.00            
ATOM   1825    C ILE A 247       5.958   5.654  -5.787  4.00  1.00            
ATOM   1826    O ILE A 247       5.066   5.304  -5.017  4.00  1.00            
ATOM   1827    N SER A 248       6.495   4.812  -6.684  1.00  1.00            
ATOM   1828   CA SER A 248       6.020   3.465  -6.717  1.00  1.00            
ATOM   1829   CB SER A 248       6.400   2.706  -7.999  1.00  1.00            
ATOM   1830   OG SER A 248       7.804   2.498  -8.040  1.00  1.00            
ATOM   1831    C SER A 248       6.660   2.745  -5.577  1.00  1.00            
ATOM   1832    O SER A 248       7.655   3.199  -5.014  1.00  1.00            
ATOM   1833    N CYS A 249       6.067   1.601  -5.194  3.00  1.00            
ATOM   1834   CA CYS A 249       6.541   0.817  -4.091  3.00  1.00            
ATOM   1835   CB CYS A 249       5.582  -0.324  -3.714  3.00  1.00            
ATOM   1836   SG CYS A 249       6.191  -1.301  -2.306  3.00  1.00            
ATOM   1837    C CYS A 249       7.878   0.197  -4.399  3.00  1.00            
ATOM   1838    O CYS A 249       8.758   0.155  -3.542  3.00  1.00            
ATOM   1839    N SER A 250       8.075  -0.288  -5.643  2.00  1.00            
ATOM   1840   CA SER A 250       9.273  -0.998  -6.021  2.00  1.00            
ATOM   1841   CB SER A 250       9.220  -1.484  -7.479  2.00  1.00            
ATOM   1842   OG SER A 250       9.091  -0.375  -8.357  2.00  1.00            
ATOM   1843    C SER A 250      10.445  -0.088  -5.891  2.00  1.00            
ATOM   1844    O SER A 250      11.576  -0.545  -5.731  2.00  1.00            
ATOM   1845    N SER A 251      10.207   1.234  -5.939  2.00  1.00            
ATOM   1846   CA SER A 251      11.282   2.173  -5.819  2.00  1.00            
ATOM   1847   CB SER A 251      10.840   3.632  -6.022  2.00  1.00            
ATOM   1848   OG SER A 251      10.433   3.824  -7.369  2.00  1.00            
ATOM   1849    C SER A 251      11.847   2.032  -4.440  2.00  1.00            
ATOM   1850    O SER A 251      12.916   2.564  -4.147  2.00  1.00            
ATOM   1851    N ILE A 252      11.153   1.299  -3.545  2.00  1.00            
ATOM   1852   CA ILE A 252      11.711   1.111  -2.240  2.00  1.00            
ATOM   1853   CB ILE A 252      10.784   0.381  -1.300  2.00  1.00            
ATOM   1854  CG1 ILE A 252      11.311   0.452   0.141  2.00  1.00            
ATOM   1855  CG2 ILE A 252      10.531  -1.043  -1.819  2.00  1.00            
ATOM   1856  CD1 ILE A 252      10.266   0.047   1.182  2.00  1.00            
ATOM   1857    C ILE A 252      12.995   0.377  -2.399  2.00  1.00            
ATOM   1858    O ILE A 252      14.022   0.789  -1.861  2.00  1.00            
ATOM   1859    N ASP A 253      12.983  -0.722  -3.169  2.00  1.00            
ATOM   1860   CA ASP A 253      14.228  -1.340  -3.482  2.00  1.00            
ATOM   1861   CB ASP A 253      14.092  -2.764  -4.050  2.00  1.00            
ATOM   1862   CG ASP A 253      13.533  -3.683  -2.971  2.00  1.00            
ATOM   1863  OD1 ASP A 253      13.298  -3.195  -1.834  2.00  1.00            
ATOM   1864  OD2 ASP A 253      13.335  -4.890  -3.275  2.00  1.00            
ATOM   1865    C ASP A 253      14.680  -0.466  -4.599  2.00  1.00            
ATOM   1866    O ASP A 253      13.909   0.365  -5.067  2.00  1.00            
ATOM   1867    N SER A 254      15.910  -0.612  -5.095  2.00  1.00            
ATOM   1868   CA SER A 254      16.288   0.266  -6.161  2.00  1.00            
ATOM   1869   CB SER A 254      15.498   0.036  -7.465  2.00  1.00            
ATOM   1870   OG SER A 254      15.942   0.932  -8.474  2.00  1.00            
ATOM   1871    C SER A 254      16.180   1.711  -5.784  2.00  1.00            
ATOM   1872    O SER A 254      15.496   2.485  -6.450  2.00  1.00            
ATOM   1873    N LEU A 255      16.861   2.124  -4.695  1.00  1.00            
ATOM   1874   CA LEU A 255      16.798   3.518  -4.379  1.00  1.00            
ATOM   1875   CB LEU A 255      16.665   3.856  -2.882  1.00  1.00            
ATOM   1876   CG LEU A 255      16.325   5.347  -2.660  1.00  1.00            
ATOM   1877  CD1 LEU A 255      14.965   5.708  -3.277  1.00  1.00            
ATOM   1878  CD2 LEU A 255      16.429   5.752  -1.178  1.00  1.00            
ATOM   1879    C LEU A 255      18.017   4.183  -4.961  1.00  1.00            
ATOM   1880    O LEU A 255      17.883   4.619  -6.104  1.00  1.00            
ATOM   1881    N PRO A 256      19.210   4.348  -4.397  1.00  1.00            
ATOM   1882   CA PRO A 256      19.648   3.969  -3.063  1.00  1.00            
ATOM   1883   CD PRO A 256      20.335   4.335  -5.322  1.00  1.00            
ATOM   1884   CB PRO A 256      21.107   3.530  -3.195  1.00  1.00            
ATOM   1885   CG PRO A 256      21.598   4.250  -4.455  1.00  1.00            
ATOM   1886    C PRO A 256      19.522   5.042  -2.024  1.00  1.00            
ATOM   1887    O PRO A 256      18.935   6.091  -2.284  1.00  1.00            
ATOM   1888    N ASP A 257      20.143   4.789  -0.849  1.00  1.00            
ATOM   1889   CA ASP A 257      20.126   5.633   0.313  1.00  1.00            
ATOM   1890   CB ASP A 257      21.038   5.165   1.462  1.00  1.00            
ATOM   1891   CG ASP A 257      20.378   4.029   2.225  1.00  1.00            
ATOM   1892  OD1 ASP A 257      19.649   3.220   1.592  1.00  1.00            
ATOM   1893  OD2 ASP A 257      20.586   3.971   3.466  1.00  1.00            
ATOM   1894    C ASP A 257      20.563   7.016   0.006  1.00  1.00            
ATOM   1895    O ASP A 257      21.296   7.278  -0.946  1.00  1.00            
ATOM   1896    N ILE A 258      20.073   7.947   0.847  4.00  1.00            
ATOM   1897   CA ILE A 258      20.426   9.323   0.738  4.00  1.00            
ATOM   1898   CB ILE A 258      19.242  10.241   0.750  4.00  1.00            
ATOM   1899  CG1 ILE A 258      18.288   9.864  -0.401  4.00  1.00            
ATOM   1900  CG2 ILE A 258      19.762  11.686   0.675  4.00  1.00            
ATOM   1901  CD1 ILE A 258      18.946   9.877  -1.780  4.00  1.00            
ATOM   1902    C ILE A 258      21.290   9.615   1.915  4.00  1.00            
ATOM   1903    O ILE A 258      20.928   9.304   3.048  4.00  1.00            
ATOM   1904    N VAL A 259      22.482  10.199   1.681  4.00  1.00            
ATOM   1905   CA VAL A 259      23.359  10.404   2.794  4.00  1.00            
ATOM   1906   CB VAL A 259      24.806  10.119   2.519  4.00  1.00            
ATOM   1907  CG1 VAL A 259      24.963   8.655   2.075  4.00  1.00            
ATOM   1908  CG2 VAL A 259      25.322  11.156   1.518  4.00  1.00            
ATOM   1909    C VAL A 259      23.290  11.823   3.242  4.00  1.00            
ATOM   1910    O VAL A 259      23.154  12.748   2.445  4.00  1.00            
ATOM   1911    N PHE A 260      23.374  12.000   4.572  4.00  1.00            
ATOM   1912   CA PHE A 260      23.364  13.272   5.230  4.00  1.00            
ATOM   1913   CB PHE A 260      22.344  13.249   6.382  4.00  1.00            
ATOM   1914   CG PHE A 260      22.157  14.597   6.976  4.00  1.00            
ATOM   1915  CD1 PHE A 260      21.206  15.450   6.467  4.00  1.00            
ATOM   1916  CD2 PHE A 260      22.915  15.000   8.049  4.00  1.00            
ATOM   1917  CE1 PHE A 260      21.018  16.696   7.015  4.00  1.00            
ATOM   1918  CE2 PHE A 260      22.731  16.245   8.600  4.00  1.00            
ATOM   1919   CZ PHE A 260      21.783  17.096   8.084  4.00  1.00            
ATOM   1920    C PHE A 260      24.730  13.367   5.833  4.00  1.00            
ATOM   1921    O PHE A 260      25.156  12.452   6.536  4.00  1.00            
ATOM   1922    N THR A 261      25.478  14.453   5.559  4.00  1.00            
ATOM   1923   CA THR A 261      26.771  14.523   6.175  4.00  1.00            
ATOM   1924   CB THR A 261      27.903  14.840   5.242  4.00  1.00            
ATOM   1925  OG1 THR A 261      29.131  14.873   5.953  4.00  1.00            
ATOM   1926  CG2 THR A 261      27.637  16.192   4.585  4.00  1.00            
ATOM   1927    C THR A 261      26.698  15.578   7.235  4.00  1.00            
ATOM   1928    O THR A 261      26.367  16.728   6.958  4.00  1.00            
ATOM   1929    N ILE A 262      26.968  15.196   8.503  4.00  1.00            
ATOM   1930   CA ILE A 262      26.900  16.168   9.555  4.00  1.00            
ATOM   1931   CB ILE A 262      25.798  15.879  10.549  4.00  1.00            
ATOM   1932  CG1 ILE A 262      25.650  17.033  11.549  4.00  1.00            
ATOM   1933  CG2 ILE A 262      26.009  14.503  11.187  4.00  1.00            
ATOM   1934  CD1 ILE A 262      24.357  16.957  12.360  4.00  1.00            
ATOM   1935    C ILE A 262      28.216  16.229  10.252  4.00  1.00            
ATOM   1936    O ILE A 262      28.619  15.292  10.941  4.00  1.00            
ATOM   1937    N ASP A 263      28.921  17.363  10.063  3.00  1.00            
ATOM   1938   CA ASP A 263      30.194  17.606  10.669  3.00  1.00            
ATOM   1939   CB ASP A 263      30.127  18.001  12.154  3.00  1.00            
ATOM   1940   CG ASP A 263      29.794  19.490  12.183  3.00  1.00            
ATOM   1941  OD1 ASP A 263      29.873  20.126  11.099  3.00  1.00            
ATOM   1942  OD2 ASP A 263      29.476  20.015  13.281  3.00  1.00            
ATOM   1943    C ASP A 263      31.067  16.402  10.465  3.00  1.00            
ATOM   1944    O ASP A 263      31.843  16.030  11.345  3.00  1.00            
ATOM   1945    N GLY A 264      30.953  15.761   9.282  3.00  1.00            
ATOM   1946   CA GLY A 264      31.830  14.675   8.941  3.00  1.00            
ATOM   1947    C GLY A 264      31.195  13.318   9.095  3.00  1.00            
ATOM   1948    O GLY A 264      31.697  12.356   8.515  3.00  1.00            
ATOM   1949    N VAL A 265      30.088  13.165   9.855  4.00  1.00            
ATOM   1950   CA VAL A 265      29.563  11.829   9.986  4.00  1.00            
ATOM   1951   CB VAL A 265      29.092  11.458  11.366  4.00  1.00            
ATOM   1952  CG1 VAL A 265      27.906  12.333  11.762  4.00  1.00            
ATOM   1953  CG2 VAL A 265      28.786   9.949  11.376  4.00  1.00            
ATOM   1954    C VAL A 265      28.442  11.637   9.010  4.00  1.00            
ATOM   1955    O VAL A 265      27.695  12.570   8.719  4.00  1.00            
ATOM   1956    N GLN A 266      28.310  10.406   8.462  4.00  1.00            
ATOM   1957   CA GLN A 266      27.312  10.134   7.459  4.00  1.00            
ATOM   1958   CB GLN A 266      27.822   9.281   6.281  4.00  1.00            
ATOM   1959   CG GLN A 266      28.963   9.912   5.485  4.00  1.00            
ATOM   1960   CD GLN A 266      28.474  11.245   4.945  4.00  1.00            
ATOM   1961  OE1 GLN A 266      27.386  11.346   4.381  4.00  1.00            
ATOM   1962  NE2 GLN A 266      29.305  12.303   5.137  4.00  1.00            
ATOM   1963    C GLN A 266      26.192   9.326   8.057  4.00  1.00            
ATOM   1964    O GLN A 266      26.450   8.455   8.887  4.00  1.00            
ATOM   1965    N TYR A 267      24.906   9.592   7.685  4.00  1.00            
ATOM   1966   CA TYR A 267      23.932   8.785   8.369  4.00  1.00            
ATOM   1967   CB TYR A 267      22.468   9.255   8.343  4.00  1.00            
ATOM   1968   CG TYR A 267      21.863   8.251   9.265  4.00  1.00            
ATOM   1969  CD1 TYR A 267      22.476   8.034  10.477  4.00  1.00            
ATOM   1970  CD2 TYR A 267      20.712   7.553   8.979  4.00  1.00            
ATOM   1971  CE1 TYR A 267      21.992   7.126  11.382  4.00  1.00            
ATOM   1972  CE2 TYR A 267      20.218   6.637   9.882  4.00  1.00            
ATOM   1973   CZ TYR A 267      20.858   6.418  11.081  4.00  1.00            
ATOM   1974   OH TYR A 267      20.357   5.480  12.007  4.00  1.00            
ATOM   1975    C TYR A 267      23.982   7.333   7.964  4.00  1.00            
ATOM   1976    O TYR A 267      24.398   6.545   8.813  4.00  1.00            
ATOM   1977    N PRO A 268      23.640   6.841   6.780  4.00  1.00            
ATOM   1978   CA PRO A 268      22.832   7.495   5.768  4.00  1.00            
ATOM   1979   CD PRO A 268      24.539   5.866   6.182  4.00  1.00            
ATOM   1980   CB PRO A 268      23.409   7.064   4.422  4.00  1.00            
ATOM   1981   CG PRO A 268      24.077   5.717   4.725  4.00  1.00            
ATOM   1982    C PRO A 268      21.403   7.032   5.917  4.00  1.00            
ATOM   1983    O PRO A 268      21.170   6.109   6.697  4.00  1.00            
ATOM   1984    N LEU A 269      20.433   7.618   5.170  4.00  1.00            
ATOM   1985   CA LEU A 269      19.071   7.156   5.281  4.00  1.00            
ATOM   1986   CB LEU A 269      18.019   8.245   5.594  4.00  1.00            
ATOM   1987   CG LEU A 269      18.067   9.502   4.706  4.00  1.00            
ATOM   1988  CD1 LEU A 269      19.314  10.349   5.003  4.00  1.00            
ATOM   1989  CD2 LEU A 269      17.909   9.144   3.221  4.00  1.00            
ATOM   1990    C LEU A 269      18.650   6.386   4.055  4.00  1.00            
ATOM   1991    O LEU A 269      19.081   6.676   2.941  4.00  1.00            
ATOM   1992    N SER A 270      17.802   5.347   4.266  1.00  1.00            
ATOM   1993   CA SER A 270      17.330   4.449   3.236  1.00  1.00            
ATOM   1994   CB SER A 270      17.117   3.007   3.735  1.00  1.00            
ATOM   1995   OG SER A 270      18.352   2.427   4.130  1.00  1.00            
ATOM   1996    C SER A 270      16.008   4.906   2.686  1.00  1.00            
ATOM   1997    O SER A 270      15.376   5.827   3.199  1.00  1.00            
ATOM   1998    N PRO A 271      15.618   4.275   1.598  2.00  1.00            
ATOM   1999   CA PRO A 271      14.326   4.447   0.983  2.00  1.00            
ATOM   2000   CD PRO A 271      16.511   3.459   0.795  2.00  1.00            
ATOM   2001   CB PRO A 271      14.382   3.681  -0.340  2.00  1.00            
ATOM   2002   CG PRO A 271      15.574   2.718  -0.177  2.00  1.00            
ATOM   2003    C PRO A 271      13.349   3.900   1.962  2.00  1.00            
ATOM   2004    O PRO A 271      12.195   4.331   1.965  2.00  1.00            
ATOM   2005    N SER A 272      13.789   2.942   2.800  2.00  1.00            
ATOM   2006   CA SER A 272      12.898   2.453   3.802  2.00  1.00            
ATOM   2007   CB SER A 272      13.236   1.040   4.308  2.00  1.00            
ATOM   2008   OG SER A 272      12.300   0.637   5.298  2.00  1.00            
ATOM   2009    C SER A 272      13.096   3.399   4.923  2.00  1.00            
ATOM   2010    O SER A 272      13.991   3.232   5.749  2.00  1.00            
ATOM   2011    N ALA A 273      12.238   4.433   4.941  2.00  1.00            
ATOM   2012   CA ALA A 273      12.334   5.523   5.858  2.00  1.00            
ATOM   2013   CB ALA A 273      13.768   5.904   6.269  2.00  1.00            
ATOM   2014    C ALA A 273      11.804   6.666   5.076  2.00  1.00            
ATOM   2015    O ALA A 273      10.719   7.189   5.322  2.00  1.00            
ATOM   2016    N TYR A 274      12.602   7.051   4.073  2.00  1.00            
ATOM   2017   CA TYR A 274      12.305   8.154   3.227  2.00  1.00            
ATOM   2018   CB TYR A 274      13.299   8.211   2.049  2.00  1.00            
ATOM   2019   CG TYR A 274      13.050   9.390   1.166  2.00  1.00            
ATOM   2020  CD1 TYR A 274      11.945   9.474   0.347  2.00  1.00            
ATOM   2021  CD2 TYR A 274      13.974  10.408   1.132  2.00  1.00            
ATOM   2022  CE1 TYR A 274      11.753  10.569  -0.463  2.00  1.00            
ATOM   2023  CE2 TYR A 274      13.787  11.500   0.324  2.00  1.00            
ATOM   2024   CZ TYR A 274      12.673  11.586  -0.474  2.00  1.00            
ATOM   2025   OH TYR A 274      12.480  12.710  -1.305  2.00  1.00            
ATOM   2026    C TYR A 274      10.951   7.898   2.622  2.00  1.00            
ATOM   2027    O TYR A 274      10.091   8.777   2.629  2.00  1.00            
ATOM   2028    N ILE A 275      10.711   6.678   2.100  4.00  1.00            
ATOM   2029   CA ILE A 275       9.460   6.406   1.445  4.00  1.00            
ATOM   2030   CB ILE A 275       9.569   5.383   0.350  4.00  1.00            
ATOM   2031  CG1 ILE A 275      10.444   5.919  -0.798  4.00  1.00            
ATOM   2032  CG2 ILE A 275       8.146   5.017  -0.097  4.00  1.00            
ATOM   2033  CD1 ILE A 275      11.910   6.126  -0.420  4.00  1.00            
ATOM   2034    C ILE A 275       8.472   5.923   2.449  4.00  1.00            
ATOM   2035    O ILE A 275       8.774   5.071   3.285  4.00  1.00            
ATOM   2036    N LEU A 276       7.253   6.493   2.405  4.00  1.00            
ATOM   2037   CA LEU A 276       6.249   6.075   3.334  4.00  1.00            
ATOM   2038   CB LEU A 276       5.455   7.241   3.945  4.00  1.00            
ATOM   2039   CG LEU A 276       6.350   8.253   4.683  4.00  1.00            
ATOM   2040  CD1 LEU A 276       5.519   9.382   5.306  4.00  1.00            
ATOM   2041  CD2 LEU A 276       7.280   7.564   5.694  4.00  1.00            
ATOM   2042    C LEU A 276       5.284   5.215   2.575  4.00  1.00            
ATOM   2043    O LEU A 276       4.877   5.565   1.469  4.00  1.00            
ATOM   2044    N GLN A 277       4.914   4.046   3.143  4.00  1.00            
ATOM   2045   CA GLN A 277       4.001   3.174   2.454  4.00  1.00            
ATOM   2046   CB GLN A 277       4.584   1.769   2.212  4.00  1.00            
ATOM   2047   CG GLN A 277       3.622   0.842   1.473  4.00  1.00            
ATOM   2048   CD GLN A 277       4.208  -0.561   1.411  4.00  1.00            
ATOM   2049  OE1 GLN A 277       4.181  -1.214   0.368  4.00  1.00            
ATOM   2050  NE2 GLN A 277       4.732  -1.051   2.565  4.00  1.00            
ATOM   2051    C GLN A 277       2.792   2.987   3.307  4.00  1.00            
ATOM   2052    O GLN A 277       2.797   2.182   4.238  4.00  1.00            
ATOM   2053    N ASP A 278       1.719   3.743   3.020  4.00  1.00            
ATOM   2054   CA ASP A 278       0.532   3.597   3.805  4.00  1.00            
ATOM   2055   CB ASP A 278      -0.528   4.648   3.441  4.00  1.00            
ATOM   2056   CG ASP A 278       0.027   6.010   3.825  4.00  1.00            
ATOM   2057  OD1 ASP A 278       0.671   6.102   4.904  4.00  1.00            
ATOM   2058  OD2 ASP A 278      -0.171   6.974   3.038  4.00  1.00            
ATOM   2059    C ASP A 278      -0.083   2.261   3.550  4.00  1.00            
ATOM   2060    O ASP A 278      -0.287   1.458   4.460  4.00  1.00            
ATOM   2061    N ASP A 279      -0.374   2.006   2.265  3.00  1.00            
ATOM   2062   CA ASP A 279      -0.960   0.793   1.788  3.00  1.00            
ATOM   2063   CB ASP A 279      -2.428   0.956   1.343  3.00  1.00            
ATOM   2064   CG ASP A 279      -3.305   1.174   2.571  3.00  1.00            
ATOM   2065  OD1 ASP A 279      -3.369   0.254   3.429  3.00  1.00            
ATOM   2066  OD2 ASP A 279      -3.918   2.271   2.665  3.00  1.00            
ATOM   2067    C ASP A 279      -0.172   0.512   0.563  3.00  1.00            
ATOM   2068    O ASP A 279       1.055   0.522   0.587  3.00  1.00            
ATOM   2069    N ASP A 280      -0.859   0.251  -0.557  3.00  1.00            
ATOM   2070   CA ASP A 280      -0.113   0.098  -1.762  3.00  1.00            
ATOM   2071   CB ASP A 280      -0.961  -0.241  -2.997  3.00  1.00            
ATOM   2072   CG ASP A 280       0.015  -0.455  -4.146  3.00  1.00            
ATOM   2073  OD1 ASP A 280       1.194  -0.797  -3.863  3.00  1.00            
ATOM   2074  OD2 ASP A 280      -0.403  -0.284  -5.321  3.00  1.00            
ATOM   2075    C ASP A 280       0.512   1.434  -2.005  3.00  1.00            
ATOM   2076    O ASP A 280       1.593   1.536  -2.582  3.00  1.00            
ATOM   2077    N SER A 281      -0.174   2.499  -1.543  4.00  1.00            
ATOM   2078   CA SER A 281       0.255   3.845  -1.780  4.00  1.00            
ATOM   2079   CB SER A 281      -0.723   4.906  -1.237  4.00  1.00            
ATOM   2080   OG SER A 281      -0.281   6.210  -1.589  4.00  1.00            
ATOM   2081    C SER A 281       1.610   4.091  -1.194  4.00  1.00            
ATOM   2082    O SER A 281       1.898   3.695  -0.066  4.00  1.00            
ATOM   2083    N CYS A 282       2.485   4.751  -1.989  4.00  1.00            
ATOM   2084   CA CYS A 282       3.807   5.118  -1.557  4.00  1.00            
ATOM   2085   CB CYS A 282       4.939   4.372  -2.284  4.00  1.00            
ATOM   2086   SG CYS A 282       4.972   2.603  -1.866  4.00  1.00            
ATOM   2087    C CYS A 282       3.972   6.575  -1.825  4.00  1.00            
ATOM   2088    O CYS A 282       3.840   7.032  -2.959  4.00  1.00            
ATOM   2089    N THR A 283       4.259   7.343  -0.760  4.00  1.00            
ATOM   2090   CA THR A 283       4.433   8.756  -0.894  4.00  1.00            
ATOM   2091   CB THR A 283       3.699   9.543   0.147  4.00  1.00            
ATOM   2092  OG1 THR A 283       4.200   9.226   1.438  4.00  1.00            
ATOM   2093  CG2 THR A 283       2.203   9.199   0.061  4.00  1.00            
ATOM   2094    C THR A 283       5.872   9.035  -0.689  4.00  1.00            
ATOM   2095    O THR A 283       6.701   8.129  -0.637  4.00  1.00            
ATOM   2096    N SER A 284       6.201  10.331  -0.588  4.00  1.00            
ATOM   2097   CA SER A 284       7.563  10.690  -0.388  4.00  1.00            
ATOM   2098   CB SER A 284       8.095  11.613  -1.497  4.00  1.00            
ATOM   2099   OG SER A 284       9.453  11.945  -1.258  4.00  1.00            
ATOM   2100    C SER A 284       7.633  11.436   0.888  4.00  1.00            
ATOM   2101    O SER A 284       6.759  12.241   1.213  4.00  1.00            
ATOM   2102    N GLY A 285       8.689  11.157   1.662  1.00  1.00            
ATOM   2103   CA GLY A 285       8.863  11.831   2.901  1.00  1.00            
ATOM   2104    C GLY A 285       9.086  13.275   2.586  1.00  1.00            
ATOM   2105    O GLY A 285       8.613  14.157   3.301  1.00  1.00            
ATOM   2106    N PHE A 286       9.827  13.550   1.493  4.00  1.00            
ATOM   2107   CA PHE A 286      10.132  14.909   1.157  4.00  1.00            
ATOM   2108   CB PHE A 286      11.194  15.130   0.062  4.00  1.00            
ATOM   2109   CG PHE A 286      12.516  15.364   0.713  4.00  1.00            
ATOM   2110  CD1 PHE A 286      12.858  16.639   1.104  4.00  1.00            
ATOM   2111  CD2 PHE A 286      13.412  14.350   0.931  4.00  1.00            
ATOM   2112  CE1 PHE A 286      14.068  16.896   1.704  4.00  1.00            
ATOM   2113  CE2 PHE A 286      14.626  14.596   1.529  4.00  1.00            
ATOM   2114   CZ PHE A 286      14.957  15.871   1.918  4.00  1.00            
ATOM   2115    C PHE A 286       8.951  15.722   0.785  4.00  1.00            
ATOM   2116    O PHE A 286       8.044  15.277   0.081  4.00  1.00            
ATOM   2117    N GLU A 287       8.970  16.971   1.297  4.00  1.00            
ATOM   2118   CA GLU A 287       7.975  17.954   1.015  4.00  1.00            
ATOM   2119   CB GLU A 287       6.895  18.066   2.100  4.00  1.00            
ATOM   2120   CG GLU A 287       6.036  16.800   2.159  4.00  1.00            
ATOM   2121   CD GLU A 287       4.941  16.985   3.194  4.00  1.00            
ATOM   2122  OE1 GLU A 287       4.923  18.054   3.858  4.00  1.00            
ATOM   2123  OE2 GLU A 287       4.102  16.056   3.333  4.00  1.00            
ATOM   2124    C GLU A 287       8.667  19.276   0.842  4.00  1.00            
ATOM   2125    O GLU A 287       9.643  19.565   1.534  4.00  1.00            
ATOM   2126    N GLY A 288       8.178  20.114  -0.099  4.00  1.00            
ATOM   2127   CA GLY A 288       8.822  21.372  -0.376  4.00  1.00            
ATOM   2128    C GLY A 288       8.224  22.440   0.481  4.00  1.00            
ATOM   2129    O GLY A 288       7.005  22.547   0.610  4.00  1.00            
ATOM   2130    N MET A 289       9.094  23.265   1.100  1.00  1.00            
ATOM   2131   CA MET A 289       8.629  24.380   1.871  1.00  1.00            
ATOM   2132   CB MET A 289       8.195  23.985   3.295  1.00  1.00            
ATOM   2133   CG MET A 289       7.454  25.092   4.045  1.00  1.00            
ATOM   2134   SD MET A 289       8.519  26.459   4.580  1.00  1.00            
ATOM   2135   CE MET A 289       9.343  25.456   5.849  1.00  1.00            
ATOM   2136    C MET A 289       9.756  25.356   1.937  1.00  1.00            
ATOM   2137    O MET A 289      10.878  25.006   2.300  1.00  1.00            
ATOM   2138    N ASP A 290       9.483  26.621   1.573  1.00  1.00            
ATOM   2139   CA ASP A 290      10.527  27.601   1.591  1.00  1.00            
ATOM   2140   CB ASP A 290      10.395  28.653   0.476  1.00  1.00            
ATOM   2141   CG ASP A 290      10.743  27.988  -0.845  1.00  1.00            
ATOM   2142  OD1 ASP A 290       9.868  27.273  -1.402  1.00  1.00            
ATOM   2143  OD2 ASP A 290      11.892  28.195  -1.318  1.00  1.00            
ATOM   2144    C ASP A 290      10.422  28.339   2.887  1.00  1.00            
ATOM   2145    O ASP A 290       9.561  29.204   3.042  1.00  1.00            
ATOM   2146    N VAL A 291      11.285  28.006   3.868  1.00  1.00            
ATOM   2147   CA VAL A 291      11.233  28.730   5.094  1.00  1.00            
ATOM   2148   CB VAL A 291      11.106  27.851   6.317  1.00  1.00            
ATOM   2149  CG1 VAL A 291      12.294  26.880   6.376  1.00  1.00            
ATOM   2150  CG2 VAL A 291      10.971  28.757   7.550  1.00  1.00            
ATOM   2151    C VAL A 291      12.487  29.538   5.195  1.00  1.00            
ATOM   2152    O VAL A 291      13.600  29.021   5.277  1.00  1.00            
ATOM   2153    N PRO A 292      12.318  30.823   5.140  4.00  1.00            
ATOM   2154   CA PRO A 292      13.453  31.697   5.241  4.00  1.00            
ATOM   2155   CD PRO A 292      11.288  31.373   4.275  4.00  1.00            
ATOM   2156   CB PRO A 292      13.120  32.933   4.407  4.00  1.00            
ATOM   2157   CG PRO A 292      11.596  32.874   4.217  4.00  1.00            
ATOM   2158    C PRO A 292      13.802  32.012   6.656  4.00  1.00            
ATOM   2159    O PRO A 292      12.953  31.883   7.535  4.00  1.00            
ATOM   2160    N THR A 293      15.067  32.410   6.857  1.00  1.00            
ATOM   2161   CA THR A 293      15.616  32.881   8.090  1.00  1.00            
ATOM   2162   CB THR A 293      16.369  31.827   8.850  1.00  1.00            
ATOM   2163  OG1 THR A 293      17.430  31.308   8.060  1.00  1.00            
ATOM   2164  CG2 THR A 293      15.388  30.703   9.224  1.00  1.00            
ATOM   2165    C THR A 293      16.581  33.917   7.620  1.00  1.00            
ATOM   2166    O THR A 293      16.803  34.046   6.419  1.00  1.00            
ATOM   2167    N SER A 294      17.162  34.716   8.527  1.00  1.00            
ATOM   2168   CA SER A 294      18.120  35.661   8.036  1.00  1.00            
ATOM   2169   CB SER A 294      18.737  36.520   9.153  1.00  1.00            
ATOM   2170   OG SER A 294      19.672  37.440   8.610  1.00  1.00            
ATOM   2171    C SER A 294      19.214  34.814   7.477  1.00  1.00            
ATOM   2172    O SER A 294      19.887  35.176   6.512  1.00  1.00            
ATOM   2173    N SER A 295      19.386  33.627   8.087  1.00  1.00            
ATOM   2174   CA SER A 295      20.434  32.726   7.727  1.00  1.00            
ATOM   2175   CB SER A 295      20.461  31.458   8.599  1.00  1.00            
ATOM   2176   OG SER A 295      20.850  31.786   9.926  1.00  1.00            
ATOM   2177    C SER A 295      20.334  32.285   6.308  1.00  1.00            
ATOM   2178    O SER A 295      21.190  32.614   5.489  1.00  1.00            
ATOM   2179    N GLY A 296      19.269  31.540   5.974  1.00  1.00            
ATOM   2180   CA GLY A 296      19.165  31.019   4.647  1.00  1.00            
ATOM   2181    C GLY A 296      17.967  30.151   4.621  1.00  1.00            
ATOM   2182    O GLY A 296      17.232  30.059   5.603  1.00  1.00            
ATOM   2183    N GLU A 297      17.737  29.492   3.476  4.00  1.00            
ATOM   2184   CA GLU A 297      16.613  28.623   3.426  4.00  1.00            
ATOM   2185   CB GLU A 297      16.426  27.924   2.069  4.00  1.00            
ATOM   2186   CG GLU A 297      15.970  28.864   0.952  4.00  1.00            
ATOM   2187   CD GLU A 297      17.099  29.844   0.669  4.00  1.00            
ATOM   2188  OE1 GLU A 297      18.236  29.381   0.389  4.00  1.00            
ATOM   2189  OE2 GLU A 297      16.834  31.075   0.736  4.00  1.00            
ATOM   2190    C GLU A 297      16.884  27.566   4.440  4.00  1.00            
ATOM   2191    O GLU A 297      17.993  27.041   4.523  4.00  1.00            
ATOM   2192    N LEU A 298      15.866  27.234   5.254  1.00  1.00            
ATOM   2193   CA LEU A 298      16.059  26.247   6.272  1.00  1.00            
ATOM   2194   CB LEU A 298      15.321  26.527   7.596  1.00  1.00            
ATOM   2195   CG LEU A 298      15.863  27.717   8.408  1.00  1.00            
ATOM   2196  CD1 LEU A 298      15.165  27.814   9.773  1.00  1.00            
ATOM   2197  CD2 LEU A 298      17.392  27.657   8.527  1.00  1.00            
ATOM   2198    C LEU A 298      15.511  24.951   5.784  1.00  1.00            
ATOM   2199    O LEU A 298      14.672  24.903   4.885  1.00  1.00            
ATOM   2200    N TRP A 299      16.017  23.858   6.376  4.00  1.00            
ATOM   2201   CA TRP A 299      15.573  22.532   6.079  4.00  1.00            
ATOM   2202   CB TRP A 299      16.684  21.678   5.433  4.00  1.00            
ATOM   2203   CG TRP A 299      16.340  20.230   5.176  4.00  1.00            
ATOM   2204  CD2 TRP A 299      16.767  19.151   6.018  4.00  1.00            
ATOM   2205  CD1 TRP A 299      15.629  19.664   4.155  4.00  1.00            
ATOM   2206  NE1 TRP A 299      15.584  18.300   4.315  4.00  1.00            
ATOM   2207  CE2 TRP A 299      16.283  17.969   5.460  4.00  1.00            
ATOM   2208  CE3 TRP A 299      17.509  19.144   7.167  4.00  1.00            
ATOM   2209  CZ2 TRP A 299      16.530  16.760   6.041  4.00  1.00            
ATOM   2210  CZ3 TRP A 299      17.756  17.924   7.752  4.00  1.00            
ATOM   2211  CH2 TRP A 299      17.275  16.755   7.201  4.00  1.00            
ATOM   2212    C TRP A 299      15.208  21.925   7.390  4.00  1.00            
ATOM   2213    O TRP A 299      15.776  22.277   8.423  4.00  1.00            
ATOM   2214    N ILE A 300      14.230  21.003   7.396  4.00  1.00            
ATOM   2215   CA ILE A 300      13.843  20.450   8.655  4.00  1.00            
ATOM   2216   CB ILE A 300      12.381  20.662   8.953  4.00  1.00            
ATOM   2217  CG1 ILE A 300      12.075  20.500  10.451  4.00  1.00            
ATOM   2218  CG2 ILE A 300      11.556  19.747   8.037  4.00  1.00            
ATOM   2219  CD1 ILE A 300      12.354  19.108  11.005  4.00  1.00            
ATOM   2220    C ILE A 300      14.174  18.966   8.625  4.00  1.00            
ATOM   2221    O ILE A 300      13.840  18.280   7.660  4.00  1.00            
ATOM   2222    N LEU A 301      14.885  18.430   9.655  4.00  1.00            
ATOM   2223   CA LEU A 301      15.259  17.027   9.651  4.00  1.00            
ATOM   2224   CB LEU A 301      16.061  16.595  10.891  4.00  1.00            
ATOM   2225   CG LEU A 301      17.443  17.254  11.013  4.00  1.00            
ATOM   2226  CD1 LEU A 301      17.315  18.765  11.233  4.00  1.00            
ATOM   2227  CD2 LEU A 301      18.304  16.560  12.081  4.00  1.00            
ATOM   2228    C LEU A 301      14.002  16.195   9.678  4.00  1.00            
ATOM   2229    O LEU A 301      13.775  15.373   8.792  4.00  1.00            
ATOM   2230    N GLY A 302      13.136  16.420  10.694  1.00  1.00            
ATOM   2231   CA GLY A 302      11.861  15.758  10.803  1.00  1.00            
ATOM   2232    C GLY A 302      11.968  14.461  11.533  1.00  1.00            
ATOM   2233    O GLY A 302      13.053  13.987  11.863  1.00  1.00            
ATOM   2234    N ASP A 303      10.782  13.871  11.794  2.00  1.00            
ATOM   2235   CA ASP A 303      10.606  12.600  12.434  2.00  1.00            
ATOM   2236   CB ASP A 303       9.126  12.250  12.673  2.00  1.00            
ATOM   2237   CG ASP A 303       9.051  10.924  13.421  2.00  1.00            
ATOM   2238  OD1 ASP A 303      10.109  10.467  13.929  2.00  1.00            
ATOM   2239  OD2 ASP A 303       7.934  10.347  13.491  2.00  1.00            
ATOM   2240    C ASP A 303      11.165  11.571  11.484  2.00  1.00            
ATOM   2241    O ASP A 303      11.653  10.532  11.923  2.00  1.00            
ATOM   2242    N VAL A 304      11.106  11.827  10.149  2.00  1.00            
ATOM   2243   CA VAL A 304      11.610  10.881   9.174  2.00  1.00            
ATOM   2244   CB VAL A 304      11.618  11.421   7.776  2.00  1.00            
ATOM   2245  CG1 VAL A 304      12.261  10.372   6.853  2.00  1.00            
ATOM   2246  CG2 VAL A 304      10.182  11.808   7.388  2.00  1.00            
ATOM   2247    C VAL A 304      13.017  10.636   9.563  2.00  1.00            
ATOM   2248    O VAL A 304      13.460   9.499   9.719  2.00  1.00            
ATOM   2249    N PHE A 305      13.755  11.733   9.754  2.00  1.00            
ATOM   2250   CA PHE A 305      15.100  11.609  10.190  2.00  1.00            
ATOM   2251   CB PHE A 305      15.939  12.888  10.006  2.00  1.00            
ATOM   2252   CG PHE A 305      16.601  12.833   8.673  2.00  1.00            
ATOM   2253  CD1 PHE A 305      15.940  13.134   7.505  2.00  1.00            
ATOM   2254  CD2 PHE A 305      17.928  12.474   8.615  2.00  1.00            
ATOM   2255  CE1 PHE A 305      16.602  13.069   6.300  2.00  1.00            
ATOM   2256  CE2 PHE A 305      18.594  12.407   7.415  2.00  1.00            
ATOM   2257   CZ PHE A 305      17.927  12.705   6.252  2.00  1.00            
ATOM   2258    C PHE A 305      15.247  11.196  11.620  2.00  1.00            
ATOM   2259    O PHE A 305      16.128  10.402  11.941  2.00  1.00            
ATOM   2260    N ILE A 306      14.427  11.743  12.534  2.00  1.00            
ATOM   2261   CA ILE A 306      14.654  11.429  13.917  2.00  1.00            
ATOM   2262   CB ILE A 306      13.759  12.186  14.844  2.00  1.00            
ATOM   2263  CG1 ILE A 306      13.982  13.701  14.687  2.00  1.00            
ATOM   2264  CG2 ILE A 306      14.045  11.669  16.261  2.00  1.00            
ATOM   2265  CD1 ILE A 306      12.916  14.557  15.366  2.00  1.00            
ATOM   2266    C ILE A 306      14.413   9.975  14.147  2.00  1.00            
ATOM   2267    O ILE A 306      15.219   9.327  14.814  2.00  1.00            
ATOM   2268    N ARG A 307      13.289   9.426  13.632  3.00  1.00            
ATOM   2269   CA ARG A 307      13.155   8.001  13.692  3.00  1.00            
ATOM   2270   CB ARG A 307      11.926   7.424  12.969  3.00  1.00            
ATOM   2271   CG ARG A 307      11.904   5.893  12.961  3.00  1.00            
ATOM   2272   CD ARG A 307      10.762   5.287  12.140  3.00  1.00            
ATOM   2273   NE ARG A 307      11.236   5.110  10.737  3.00  1.00            
ATOM   2274   CZ ARG A 307      11.804   3.933  10.338  3.00  1.00            
ATOM   2275  NH1 ARG A 307      11.953   2.908  11.228  3.00  1.00            
ATOM   2276  NH2 ARG A 307      12.212   3.775   9.045  3.00  1.00            
ATOM   2277    C ARG A 307      14.326   7.645  12.861  3.00  1.00            
ATOM   2278    O ARG A 307      14.636   8.365  11.914  3.00  1.00            
ATOM   2279    N GLN A 308      14.990   6.532  13.176  3.00  1.00            
ATOM   2280   CA GLN A 308      16.220   6.204  12.532  3.00  1.00            
ATOM   2281   CB GLN A 308      16.167   6.306  10.990  3.00  1.00            
ATOM   2282   CG GLN A 308      17.417   5.794  10.270  3.00  1.00            
ATOM   2283   CD GLN A 308      17.206   5.953   8.770  3.00  1.00            
ATOM   2284  OE1 GLN A 308      18.160   6.113   8.010  3.00  1.00            
ATOM   2285  NE2 GLN A 308      15.921   5.899   8.327  3.00  1.00            
ATOM   2286    C GLN A 308      17.368   7.031  13.070  3.00  1.00            
ATOM   2287    O GLN A 308      18.421   7.122  12.445  3.00  1.00            
ATOM   2288    N TYR A 309      17.197   7.666  14.248  4.00  1.00            
ATOM   2289   CA TYR A 309      18.267   8.316  14.977  4.00  1.00            
ATOM   2290   CB TYR A 309      18.511   9.807  14.670  4.00  1.00            
ATOM   2291   CG TYR A 309      19.552  10.049  13.631  4.00  1.00            
ATOM   2292  CD1 TYR A 309      20.867  10.099  14.035  4.00  1.00            
ATOM   2293  CD2 TYR A 309      19.255  10.244  12.303  4.00  1.00            
ATOM   2294  CE1 TYR A 309      21.880  10.337  13.138  4.00  1.00            
ATOM   2295  CE2 TYR A 309      20.266  10.484  11.399  4.00  1.00            
ATOM   2296   CZ TYR A 309      21.577  10.531  11.815  4.00  1.00            
ATOM   2297   OH TYR A 309      22.611  10.780  10.890  4.00  1.00            
ATOM   2298    C TYR A 309      17.857   8.347  16.407  4.00  1.00            
ATOM   2299    O TYR A 309      16.694   8.119  16.736  4.00  1.00            
ATOM   2300    N TYR A 310      18.826   8.616  17.302  4.00  1.00            
ATOM   2301   CA TYR A 310      18.459   8.888  18.654  4.00  1.00            
ATOM   2302   CB TYR A 310      19.192   8.096  19.750  4.00  1.00            
ATOM   2303   CG TYR A 310      18.421   8.384  20.999  4.00  1.00            
ATOM   2304  CD1 TYR A 310      18.523   9.598  21.642  4.00  1.00            
ATOM   2305  CD2 TYR A 310      17.548   7.446  21.503  4.00  1.00            
ATOM   2306  CE1 TYR A 310      17.792   9.858  22.777  4.00  1.00            
ATOM   2307  CE2 TYR A 310      16.816   7.697  22.641  4.00  1.00            
ATOM   2308   CZ TYR A 310      16.940   8.906  23.282  4.00  1.00            
ATOM   2309   OH TYR A 310      16.193   9.174  24.449  4.00  1.00            
ATOM   2310    C TYR A 310      18.916  10.296  18.810  4.00  1.00            
ATOM   2311    O TYR A 310      20.061  10.614  18.493  4.00  1.00            
ATOM   2312    N THR A 311      18.040  11.196  19.281  4.00  1.00            
ATOM   2313   CA THR A 311      18.526  12.535  19.335  4.00  1.00            
ATOM   2314   CB THR A 311      17.726  13.513  18.521  4.00  1.00            
ATOM   2315  OG1 THR A 311      16.398  13.601  19.014  4.00  1.00            
ATOM   2316  CG2 THR A 311      17.721  13.045  17.057  4.00  1.00            
ATOM   2317    C THR A 311      18.520  13.013  20.743  4.00  1.00            
ATOM   2318    O THR A 311      17.557  12.819  21.482  4.00  1.00            
ATOM   2319    N VAL A 312      19.634  13.654  21.142  4.00  1.00            
ATOM   2320   CA VAL A 312      19.733  14.192  22.461  4.00  1.00            
ATOM   2321   CB VAL A 312      20.841  13.590  23.276  4.00  1.00            
ATOM   2322  CG1 VAL A 312      20.562  12.088  23.461  4.00  1.00            
ATOM   2323  CG2 VAL A 312      22.179  13.901  22.587  4.00  1.00            
ATOM   2324    C VAL A 312      20.050  15.641  22.319  4.00  1.00            
ATOM   2325    O VAL A 312      20.822  16.037  21.447  4.00  1.00            
ATOM   2326    N PHE A 313      19.434  16.482  23.168  4.00  1.00            
ATOM   2327   CA PHE A 313      19.744  17.877  23.122  4.00  1.00            
ATOM   2328   CB PHE A 313      18.504  18.782  23.014  4.00  1.00            
ATOM   2329   CG PHE A 313      18.933  20.208  23.140  4.00  1.00            
ATOM   2330  CD1 PHE A 313      19.447  20.892  22.064  4.00  1.00            
ATOM   2331  CD2 PHE A 313      18.811  20.867  24.344  4.00  1.00            
ATOM   2332  CE1 PHE A 313      19.834  22.206  22.188  4.00  1.00            
ATOM   2333  CE2 PHE A 313      19.197  22.180  24.476  4.00  1.00            
ATOM   2334   CZ PHE A 313      19.711  22.853  23.394  4.00  1.00            
ATOM   2335    C PHE A 313      20.405  18.211  24.413  4.00  1.00            
ATOM   2336    O PHE A 313      19.806  18.105  25.482  4.00  1.00            
ATOM   2337    N ASP A 314      21.683  18.609  24.344  4.00  1.00            
ATOM   2338   CA ASP A 314      22.391  18.995  25.523  4.00  1.00            
ATOM   2339   CB ASP A 314      23.909  18.775  25.368  4.00  1.00            
ATOM   2340   CG ASP A 314      24.633  18.909  26.701  4.00  1.00            
ATOM   2341  OD1 ASP A 314      23.959  19.110  27.743  4.00  1.00            
ATOM   2342  OD2 ASP A 314      25.890  18.808  26.692  4.00  1.00            
ATOM   2343    C ASP A 314      22.158  20.464  25.652  4.00  1.00            
ATOM   2344    O ASP A 314      21.715  21.108  24.703  4.00  1.00            
ATOM   2345    N ARG A 315      22.446  21.040  26.834  3.00  1.00            
ATOM   2346   CA ARG A 315      22.265  22.451  27.005  3.00  1.00            
ATOM   2347   CB ARG A 315      21.016  22.763  27.836  3.00  1.00            
ATOM   2348   CG ARG A 315      20.578  24.224  27.774  3.00  1.00            
ATOM   2349   CD ARG A 315      19.315  24.482  28.590  3.00  1.00            
ATOM   2350   NE ARG A 315      18.935  25.909  28.411  3.00  1.00            
ATOM   2351   CZ ARG A 315      18.124  26.493  29.339  3.00  1.00            
ATOM   2352  NH1 ARG A 315      17.726  25.775  30.427  3.00  1.00            
ATOM   2353  NH2 ARG A 315      17.715  27.786  29.181  3.00  1.00            
ATOM   2354    C ARG A 315      23.443  22.942  27.780  3.00  1.00            
ATOM   2355    O ARG A 315      23.845  24.097  27.639  3.00  1.00            
ATOM   2356    N ALA A 316      24.022  22.065  28.630  3.00  1.00            
ATOM   2357   CA ALA A 316      25.208  22.440  29.344  3.00  1.00            
ATOM   2358   CB ALA A 316      25.803  21.282  30.162  3.00  1.00            
ATOM   2359    C ALA A 316      26.132  22.723  28.232  3.00  1.00            
ATOM   2360    O ALA A 316      26.886  23.694  28.233  3.00  1.00            
ATOM   2361    N ASN A 317      26.042  21.842  27.228  3.00  1.00            
ATOM   2362   CA ASN A 317      26.703  22.076  25.998  3.00  1.00            
ATOM   2363   CB ASN A 317      27.527  20.891  25.474  3.00  1.00            
ATOM   2364   CG ASN A 317      28.809  20.817  26.290  3.00  1.00            
ATOM   2365  OD1 ASN A 317      28.774  20.711  27.516  3.00  1.00            
ATOM   2366  ND2 ASN A 317      29.974  20.880  25.592  3.00  1.00            
ATOM   2367    C ASN A 317      25.586  22.304  25.038  3.00  1.00            
ATOM   2368    O ASN A 317      24.573  21.614  25.085  3.00  1.00            
ATOM   2369    N ASN A 318      25.734  23.284  24.133  3.00  1.00            
ATOM   2370   CA ASN A 318      24.660  23.568  23.226  3.00  1.00            
ATOM   2371   CB ASN A 318      24.967  24.718  22.247  3.00  1.00            
ATOM   2372   CG ASN A 318      24.938  26.037  23.011  3.00  1.00            
ATOM   2373  OD1 ASN A 318      24.751  27.102  22.424  3.00  1.00            
ATOM   2374  ND2 ASN A 318      25.125  25.970  24.356  3.00  1.00            
ATOM   2375    C ASN A 318      24.411  22.317  22.427  3.00  1.00            
ATOM   2376    O ASN A 318      23.272  21.994  22.097  3.00  1.00            
ATOM   2377    N LYS A 319      25.493  21.550  22.185  4.00  1.00            
ATOM   2378   CA LYS A 319      25.636  20.401  21.326  4.00  1.00            
ATOM   2379   CB LYS A 319      26.814  19.491  21.736  4.00  1.00            
ATOM   2380   CG LYS A 319      26.603  18.793  23.083  4.00  1.00            
ATOM   2381   CD LYS A 319      27.658  17.738  23.429  4.00  1.00            
ATOM   2382   CE LYS A 319      27.871  16.673  22.349  4.00  1.00            
ATOM   2383   NZ LYS A 319      26.602  15.972  22.059  4.00  1.00            
ATOM   2384    C LYS A 319      24.443  19.531  21.154  4.00  1.00            
ATOM   2385    O LYS A 319      23.534  19.462  21.980  4.00  1.00            
ATOM   2386    N VAL A 320      24.469  18.862  19.979  4.00  1.00            
ATOM   2387   CA VAL A 320      23.522  17.918  19.466  4.00  1.00            
ATOM   2388   CB VAL A 320      23.390  18.009  17.974  4.00  1.00            
ATOM   2389  CG1 VAL A 320      22.300  17.029  17.509  4.00  1.00            
ATOM   2390  CG2 VAL A 320      23.263  19.477  17.538  4.00  1.00            
ATOM   2391    C VAL A 320      24.195  16.599  19.661  4.00  1.00            
ATOM   2392    O VAL A 320      25.417  16.507  19.560  4.00  1.00            
ATOM   2393    N GLY A 321      23.428  15.537  19.962  4.00  1.00            
ATOM   2394   CA GLY A 321      24.064  14.259  20.080  4.00  1.00            
ATOM   2395    C GLY A 321      23.324  13.355  19.168  4.00  1.00            
ATOM   2396    O GLY A 321      22.101  13.258  19.234  4.00  1.00            
ATOM   2397    N LEU A 322      24.056  12.652  18.287  4.00  1.00            
ATOM   2398   CA LEU A 322      23.361  11.804  17.375  4.00  1.00            
ATOM   2399   CB LEU A 322      23.616  12.141  15.885  4.00  1.00            
ATOM   2400   CG LEU A 322      24.900  11.555  15.244  4.00  1.00            
ATOM   2401  CD1 LEU A 322      24.746  10.072  14.851  4.00  1.00            
ATOM   2402  CD2 LEU A 322      25.377  12.419  14.069  4.00  1.00            
ATOM   2403    C LEU A 322      23.818  10.414  17.610  4.00  1.00            
ATOM   2404    O LEU A 322      24.931  10.180  18.077  4.00  1.00            
ATOM   2405    N ALA A 323      22.940   9.443  17.310  4.00  1.00            
ATOM   2406   CA ALA A 323      23.327   8.077  17.445  4.00  1.00            
ATOM   2407   CB ALA A 323      23.373   7.590  18.897  4.00  1.00            
ATOM   2408    C ALA A 323      22.296   7.275  16.722  4.00  1.00            
ATOM   2409    O ALA A 323      21.166   7.723  16.540  4.00  1.00            
ATOM   2410    N PRO A 324      22.659   6.105  16.289  4.00  1.00            
ATOM   2411   CA PRO A 324      21.700   5.267  15.618  4.00  1.00            
ATOM   2412   CD PRO A 324      24.006   5.910  15.787  4.00  1.00            
ATOM   2413   CB PRO A 324      22.521   4.244  14.833  4.00  1.00            
ATOM   2414   CG PRO A 324      23.863   4.957  14.590  4.00  1.00            
ATOM   2415    C PRO A 324      20.867   4.685  16.691  4.00  1.00            
ATOM   2416    O PRO A 324      21.256   4.788  17.851  4.00  1.00            
ATOM   2417    N VAL A 325      19.719   4.080  16.358  4.00  1.00            
ATOM   2418   CA VAL A 325      18.936   3.598  17.447  4.00  1.00            
ATOM   2419   CB VAL A 325      17.576   4.226  17.519  4.00  1.00            
ATOM   2420  CG1 VAL A 325      17.751   5.730  17.785  4.00  1.00            
ATOM   2421  CG2 VAL A 325      16.821   3.911  16.217  4.00  1.00            
ATOM   2422    C VAL A 325      18.741   2.140  17.331  4.00  1.00            
ATOM   2423    O VAL A 325      18.689   1.574  16.240  4.00  1.00            
ATOM   2424    N ALA A 326      18.653   1.495  18.504  1.00  1.00            
ATOM   2425   CA ALA A 326      18.417   0.094  18.537  1.00  1.00            
ATOM   2426   CB ALA A 326      19.193  -0.624  19.654  1.00  1.00            
ATOM   2427    C ALA A 326      16.932  -0.062  18.836  1.00  1.00            
ATOM   2428    O ALA A 326      16.507   0.382  19.935  1.00  1.00            
ATOM   2429  OXT ALA A 326      16.205  -0.620  17.971  1.00  1.00            
ATOM   2430    N HIS B   1      -3.229  10.965   8.636  4.00  0.00            
ATOM   2431   CA HIS B   1      -4.384  11.866   8.390  4.00  0.00            
ATOM   2432  ND1 HIS B   1      -7.038   9.999   7.042  4.00  0.00            
ATOM   2433   CG HIS B   1      -6.080   9.999   8.029  4.00  0.00            
ATOM   2434   CB HIS B   1      -5.701  11.201   8.846  4.00  0.00            
ATOM   2435  NE2 HIS B   1      -6.217   7.935   7.133  4.00  0.00            
ATOM   2436  CD2 HIS B   1      -5.588   8.732   8.073  4.00  0.00            
ATOM   2437  CE1 HIS B   1      -7.079   8.738   6.539  4.00  0.00            
ATOM   2438    C HIS B   1      -4.248  13.226   8.999  4.00  0.00            
ATOM   2439    O HIS B   1      -4.582  14.228   8.371  4.00  0.00            
ATOM   2440    N PRO B   2      -3.781  13.289  10.220  4.00  0.00            
ATOM   2441   CA PRO B   2      -3.622  14.560  10.872  4.00  0.00            
ATOM   2442   CD PRO B   2      -4.111  12.245  11.182  4.00  0.00            
ATOM   2443   CB PRO B   2      -3.593  14.270  12.375  4.00  0.00            
ATOM   2444   CG PRO B   2      -4.362  12.951  12.518  4.00  0.00            
ATOM   2445    C PRO B   2      -2.438  15.379  10.472  4.00  0.00            
ATOM   2446    O PRO B   2      -2.296  16.462  11.039  4.00  0.00            
ATOM   2447    N HIS B   3      -1.596  14.896   9.534  4.00  0.00            
ATOM   2448   CA HIS B   3      -0.331  15.499   9.215  4.00  0.00            
ATOM   2449  ND1 HIS B   3      -0.467  12.675   7.116  4.00  0.00            
ATOM   2450   CG HIS B   3       0.352  13.490   7.865  4.00  0.00            
ATOM   2451   CB HIS B   3       0.256  14.986   7.887  4.00  0.00            
ATOM   2452  NE2 HIS B   3       0.893  11.333   8.249  4.00  0.00            
ATOM   2453  CD2 HIS B   3       1.179  12.653   8.550  4.00  0.00            
ATOM   2454  CE1 HIS B   3      -0.101  11.397   7.384  4.00  0.00            
ATOM   2455    C HIS B   3      -0.414  16.981   9.150  4.00  0.00            
ATOM   2456    O HIS B   3      -1.014  17.558   8.246  4.00  0.00            
ATOM   2457    N LEU B   4       0.217  17.625  10.154  4.00  0.00            
ATOM   2458   CA LEU B   4       0.226  19.048  10.234  4.00  0.00            
ATOM   2459   CB LEU B   4      -0.616  19.622  11.389  4.00  0.00            
ATOM   2460   CG LEU B   4      -0.634  21.162  11.429  4.00  0.00            
ATOM   2461  CD1 LEU B   4      -1.172  21.749  10.115  4.00  0.00            
ATOM   2462  CD2 LEU B   4      -1.418  21.670  12.650  4.00  0.00            
ATOM   2463    C LEU B   4       1.647  19.488  10.410  4.00  0.00            
ATOM   2464    O LEU B   4       2.466  18.738  10.940  4.00  0.00            
ATOM   2465    N SER B   5       1.986  20.714   9.947  4.00  0.00            
ATOM   2466   CA SER B   5       3.346  21.162  10.063  4.00  0.00            
ATOM   2467   CB SER B   5       3.996  21.542   8.720  4.00  0.00            
ATOM   2468   OG SER B   5       4.124  20.395   7.892  4.00  0.00            
ATOM   2469    C SER B   5       3.414  22.373  10.953  4.00  0.00            
ATOM   2470    O SER B   5       2.617  23.300  10.815  4.00  0.00            
ATOM   2471    N PHE B   6       4.377  22.377  11.907  4.00  0.00            
ATOM   2472   CA PHE B   6       4.618  23.489  12.796  4.00  0.00            
ATOM   2473   CB PHE B   6       4.354  23.188  14.282  4.00  0.00            
ATOM   2474   CG PHE B   6       2.911  22.900  14.518  4.00  0.00            
ATOM   2475  CD1 PHE B   6       2.397  21.653  14.252  4.00  0.00            
ATOM   2476  CD2 PHE B   6       2.077  23.869  15.028  4.00  0.00            
ATOM   2477  CE1 PHE B   6       1.069  21.379  14.481  4.00  0.00            
ATOM   2478  CE2 PHE B   6       0.748  23.604  15.260  4.00  0.00            
ATOM   2479   CZ PHE B   6       0.244  22.356  14.986  4.00  0.00            
ATOM   2480    C PHE B   6       6.106  23.731  12.730  4.00  0.00            
ATOM   2481    O PHE B   6       6.890  22.799  12.557  4.00  0.00            
ATOM   2482    N MET B   7       6.519  25.011  12.821  4.00  0.00            
ATOM   2483   CA MET B   7       7.884  25.483  12.865  4.00  0.00            
ATOM   2484   CB MET B   7       8.623  25.270  11.530  4.00  0.00            
ATOM   2485   CG MET B   7      10.073  25.759  11.504  4.00  0.00            
ATOM   2486   SD MET B   7      11.249  24.745  12.449  4.00  0.00            
ATOM   2487   CE MET B   7      11.139  23.306  11.346  4.00  0.00            
ATOM   2488    C MET B   7       7.656  26.956  13.008  4.00  0.00            
ATOM   2489    O MET B   7       7.118  27.579  12.095  4.00  0.00            
ATOM   2490    N ALA B   8       8.033  27.571  14.142  4.00  0.00            
ATOM   2491   CA ALA B   8       7.704  28.964  14.247  4.00  0.00            
ATOM   2492   CB ALA B   8       6.837  29.296  15.472  4.00  0.00            
ATOM   2493    C ALA B   8       8.969  29.727  14.390  4.00  0.00            
ATOM   2494    O ALA B   8       9.845  29.365  15.174  4.00  0.00            
ATOM   2495    N ILE B   9       9.098  30.820  13.620  4.00  0.00            
ATOM   2496   CA ILE B   9      10.278  31.606  13.764  4.00  0.00            
ATOM   2497   CB ILE B   9      10.879  32.054  12.462  4.00  0.00            
ATOM   2498  CG1 ILE B   9      11.373  30.835  11.668  4.00  0.00            
ATOM   2499  CG2 ILE B   9      11.989  33.070  12.775  4.00  0.00            
ATOM   2500  CD1 ILE B   9      12.423  30.014  12.416  4.00  0.00            
ATOM   2501    C ILE B   9       9.903  32.842  14.566  4.00  0.00            
ATOM   2502    O ILE B   9       9.229  33.742  13.999  4.00  0.00            
ATOM   2503  OXT ILE B   9      10.286  32.899  15.765  4.00  0.00            
END
