# Supplementary material for: Integrative modeling of diverse protein-peptide systems using CABS-dock
Source: PLoS Comput Biol. 2023 Jul 5;19(7):e1011275. doi: 10.1371/journal.pcbi.1011275 (PMC10351741; doi:10.1371/journal.pcbi.1011275)
Supplement: S1 File — Files in pdb format containing atomic coordinates of the structures obtained in this study: the highest-scored amyloid models and 10 examples of the docked peptide for each enzyme-substrate complex. (ZIP) [file pcbi.1011275.s006.zip › 2_pepsin_HPHLSFMAI/996.pdb]

CRYST1    0.000    0.000    0.000   0.00   0.00   0.00 P 1           1
ATOM      1    N ILE A   1      15.238  10.906  36.862  1.00  1.00            
ATOM      2   CA ILE A   1      14.918  11.290  35.471  1.00  1.00            
ATOM      3   CB ILE A   1      15.599  10.352  34.515  1.00  1.00            
ATOM      4  CG1 ILE A   1      15.101   8.915  34.725  1.00  1.00            
ATOM      5  CG2 ILE A   1      17.118  10.509  34.697  1.00  1.00            
ATOM      6  CD1 ILE A   1      15.596   7.943  33.655  1.00  1.00            
ATOM      7    C ILE A   1      13.447  11.275  35.243  1.00  1.00            
ATOM      8    O ILE A   1      12.704  10.588  35.942  1.00  1.00            
ATOM      9    N GLY A   2      12.985  12.065  34.258  4.00  1.00            
ATOM     10   CA GLY A   2      11.578  12.104  34.013  4.00  1.00            
ATOM     11    C GLY A   2      11.357  11.532  32.648  4.00  1.00            
ATOM     12    O GLY A   2      11.916  12.014  31.664  4.00  1.00            
ATOM     13    N ASP A   3      10.501  10.495  32.562  4.00  1.00            
ATOM     14   CA ASP A   3      10.238   9.805  31.328  4.00  1.00            
ATOM     15   CB ASP A   3      10.298   8.273  31.521  4.00  1.00            
ATOM     16   CG ASP A   3      10.236   7.540  30.185  4.00  1.00            
ATOM     17  OD1 ASP A   3       9.405   7.919  29.317  4.00  1.00            
ATOM     18  OD2 ASP A   3      11.035   6.581  30.017  4.00  1.00            
ATOM     19    C ASP A   3       8.846  10.154  30.889  4.00  1.00            
ATOM     20    O ASP A   3       7.935  10.233  31.713  4.00  1.00            
ATOM     21    N GLU A   4       8.652  10.411  29.576  4.00  1.00            
ATOM     22   CA GLU A   4       7.332  10.689  29.074  4.00  1.00            
ATOM     23   CB GLU A   4       7.104  12.157  28.686  4.00  1.00            
ATOM     24   CG GLU A   4       5.718  12.410  28.083  4.00  1.00            
ATOM     25   CD GLU A   4       4.657  12.093  29.130  4.00  1.00            
ATOM     26  OE1 GLU A   4       4.793  12.580  30.284  4.00  1.00            
ATOM     27  OE2 GLU A   4       3.696  11.353  28.789  4.00  1.00            
ATOM     28    C GLU A   4       7.105   9.868  27.853  4.00  1.00            
ATOM     29    O GLU A   4       7.945   9.795  26.958  4.00  1.00            
ATOM     30    N PRO A   5       5.985   9.210  27.827  4.00  1.00            
ATOM     31   CA PRO A   5       5.666   8.407  26.686  4.00  1.00            
ATOM     32   CD PRO A   5       5.423   8.652  29.043  4.00  1.00            
ATOM     33   CB PRO A   5       4.657   7.355  27.158  4.00  1.00            
ATOM     34   CG PRO A   5       4.219   7.833  28.553  4.00  1.00            
ATOM     35    C PRO A   5       5.133   9.318  25.648  4.00  1.00            
ATOM     36    O PRO A   5       4.649  10.402  25.971  4.00  1.00            
ATOM     37    N LEU A   6       5.231   8.877  24.393  4.00  1.00            
ATOM     38   CA LEU A   6       4.795   9.578  23.234  4.00  1.00            
ATOM     39   CB LEU A   6       5.998   9.640  22.260  4.00  1.00            
ATOM     40   CG LEU A   6       5.856  10.164  20.812  4.00  1.00            
ATOM     41  CD1 LEU A   6       7.207  10.026  20.091  4.00  1.00            
ATOM     42  CD2 LEU A   6       4.773   9.472  19.984  4.00  1.00            
ATOM     43    C LEU A   6       3.816   8.634  22.626  4.00  1.00            
ATOM     44    O LEU A   6       4.089   7.439  22.532  4.00  1.00            
ATOM     45    N GLU A   7       2.638   9.116  22.205  4.00  1.00            
ATOM     46   CA GLU A   7       1.817   8.161  21.537  4.00  1.00            
ATOM     47   CB GLU A   7       0.302   8.327  21.732  4.00  1.00            
ATOM     48   CG GLU A   7      -0.479   7.289  20.919  4.00  1.00            
ATOM     49   CD GLU A   7      -1.969   7.562  21.044  4.00  1.00            
ATOM     50  OE1 GLU A   7      -2.478   7.575  22.196  4.00  1.00            
ATOM     51  OE2 GLU A   7      -2.618   7.763  19.983  4.00  1.00            
ATOM     52    C GLU A   7       2.058   8.374  20.090  4.00  1.00            
ATOM     53    O GLU A   7       1.754   9.437  19.551  4.00  1.00            
ATOM     54    N ASN A   8       2.639   7.371  19.411  4.00  1.00            
ATOM     55   CA ASN A   8       2.891   7.588  18.025  4.00  1.00            
ATOM     56   CB ASN A   8       3.756   6.515  17.357  4.00  1.00            
ATOM     57   CG ASN A   8       2.923   5.251  17.301  4.00  1.00            
ATOM     58  OD1 ASN A   8       2.601   4.647  18.322  4.00  1.00            
ATOM     59  ND2 ASN A   8       2.539   4.857  16.061  4.00  1.00            
ATOM     60    C ASN A   8       1.544   7.561  17.383  4.00  1.00            
ATOM     61    O ASN A   8       0.600   6.996  17.932  4.00  1.00            
ATOM     62    N TYR A   9       1.414   8.188  16.201  4.00  1.00            
ATOM     63   CA TYR A   9       0.152   8.165  15.528  4.00  1.00            
ATOM     64   CB TYR A   9      -0.449   9.538  15.190  4.00  1.00            
ATOM     65   CG TYR A   9      -1.900   9.260  14.978  4.00  1.00            
ATOM     66  CD1 TYR A   9      -2.715   9.101  16.078  4.00  1.00            
ATOM     67  CD2 TYR A   9      -2.445   9.116  13.723  4.00  1.00            
ATOM     68  CE1 TYR A   9      -4.056   8.832  15.940  4.00  1.00            
ATOM     69  CE2 TYR A   9      -3.788   8.849  13.578  4.00  1.00            
ATOM     70   CZ TYR A   9      -4.595   8.709  14.684  4.00  1.00            
ATOM     71   OH TYR A   9      -5.971   8.435  14.528  4.00  1.00            
ATOM     72    C TYR A   9       0.509   7.430  14.277  4.00  1.00            
ATOM     73    O TYR A   9       1.230   6.439  14.373  4.00  1.00            
ATOM     74    N LEU A  10       0.025   7.805  13.077  3.00  1.00            
ATOM     75   CA LEU A  10       0.504   7.004  11.980  3.00  1.00            
ATOM     76   CB LEU A  10      -0.381   7.079  10.721  3.00  1.00            
ATOM     77   CG LEU A  10       0.133   6.219   9.543  3.00  1.00            
ATOM     78  CD1 LEU A  10       0.123   4.719   9.885  3.00  1.00            
ATOM     79  CD2 LEU A  10      -0.623   6.541   8.243  3.00  1.00            
ATOM     80    C LEU A  10       1.866   7.512  11.608  3.00  1.00            
ATOM     81    O LEU A  10       2.128   7.860  10.456  3.00  1.00            
ATOM     82    N ASP A  11       2.776   7.575  12.607  3.00  1.00            
ATOM     83   CA ASP A  11       4.130   8.063  12.529  3.00  1.00            
ATOM     84   CB ASP A  11       4.949   7.400  11.407  3.00  1.00            
ATOM     85   CG ASP A  11       6.381   7.908  11.506  3.00  1.00            
ATOM     86  OD1 ASP A  11       6.773   8.352  12.618  3.00  1.00            
ATOM     87  OD2 ASP A  11       7.094   7.876  10.467  3.00  1.00            
ATOM     88    C ASP A  11       4.073   9.537  12.249  3.00  1.00            
ATOM     89    O ASP A  11       5.093  10.223  12.204  3.00  1.00            
ATOM     90    N THR A  12       2.850  10.065  12.085  3.00  1.00            
ATOM     91   CA THR A  12       2.608  11.421  11.737  3.00  1.00            
ATOM     92   CB THR A  12       1.215  11.633  11.221  3.00  1.00            
ATOM     93  OG1 THR A  12       1.041  12.985  10.827  3.00  1.00            
ATOM     94  CG2 THR A  12       0.209  11.254  12.320  3.00  1.00            
ATOM     95    C THR A  12       2.823  12.360  12.868  3.00  1.00            
ATOM     96    O THR A  12       3.440  13.412  12.707  3.00  1.00            
ATOM     97    N GLU A  13       2.314  12.001  14.054  4.00  1.00            
ATOM     98   CA GLU A  13       2.399  12.925  15.136  4.00  1.00            
ATOM     99   CB GLU A  13       1.022  13.407  15.633  4.00  1.00            
ATOM    100   CG GLU A  13       0.232  14.218  14.599  4.00  1.00            
ATOM    101   CD GLU A  13       0.751  15.650  14.585  4.00  1.00            
ATOM    102  OE1 GLU A  13       0.537  16.371  15.595  4.00  1.00            
ATOM    103  OE2 GLU A  13       1.366  16.045  13.557  4.00  1.00            
ATOM    104    C GLU A  13       3.046  12.186  16.274  4.00  1.00            
ATOM    105    O GLU A  13       3.140  10.960  16.277  4.00  1.00            
ATOM    106    N TYR A  14       3.509  12.962  17.267  4.00  1.00            
ATOM    107   CA TYR A  14       4.166  12.592  18.493  4.00  1.00            
ATOM    108   CB TYR A  14       5.410  13.500  18.690  4.00  1.00            
ATOM    109   CG TYR A  14       5.861  13.640  20.116  4.00  1.00            
ATOM    110  CD1 TYR A  14       5.262  14.551  20.962  4.00  1.00            
ATOM    111  CD2 TYR A  14       6.901  12.899  20.617  4.00  1.00            
ATOM    112  CE1 TYR A  14       5.665  14.689  22.268  4.00  1.00            
ATOM    113  CE2 TYR A  14       7.316  13.028  21.922  4.00  1.00            
ATOM    114   CZ TYR A  14       6.696  13.926  22.753  4.00  1.00            
ATOM    115   OH TYR A  14       7.111  14.067  24.095  4.00  1.00            
ATOM    116    C TYR A  14       3.198  13.044  19.525  4.00  1.00            
ATOM    117    O TYR A  14       2.395  13.941  19.272  4.00  1.00            
ATOM    118    N PHE A  15       3.221  12.432  20.716  4.00  1.00            
ATOM    119   CA PHE A  15       2.311  12.936  21.692  4.00  1.00            
ATOM    120   CB PHE A  15       0.950  12.218  21.746  4.00  1.00            
ATOM    121   CG PHE A  15       0.135  12.536  20.536  4.00  1.00            
ATOM    122  CD1 PHE A  15      -0.714  13.620  20.535  4.00  1.00            
ATOM    123  CD2 PHE A  15       0.209  11.751  19.408  4.00  1.00            
ATOM    124  CE1 PHE A  15      -1.475  13.919  19.428  4.00  1.00            
ATOM    125  CE2 PHE A  15      -0.550  12.044  18.298  4.00  1.00            
ATOM    126   CZ PHE A  15      -1.393  13.129  18.307  4.00  1.00            
ATOM    127    C PHE A  15       2.902  12.749  23.040  4.00  1.00            
ATOM    128    O PHE A  15       4.044  12.317  23.195  4.00  1.00            
ATOM    129    N GLY A  16       2.103  13.110  24.059  4.00  1.00            
ATOM    130   CA GLY A  16       2.492  12.970  25.424  4.00  1.00            
ATOM    131    C GLY A  16       1.288  13.323  26.239  4.00  1.00            
ATOM    132    O GLY A  16       0.286  13.801  25.706  4.00  1.00            
ATOM    133    N THR A  17       1.357  13.083  27.563  4.00  1.00            
ATOM    134   CA THR A  17       0.272  13.402  28.449  4.00  1.00            
ATOM    135   CB THR A  17      -0.259  12.199  29.172  4.00  1.00            
ATOM    136  OG1 THR A  17       0.751  11.647  30.004  4.00  1.00            
ATOM    137  CG2 THR A  17      -0.700  11.155  28.130  4.00  1.00            
ATOM    138    C THR A  17       0.834  14.332  29.487  4.00  1.00            
ATOM    139    O THR A  17       1.941  14.112  29.978  4.00  1.00            
ATOM    140    N ILE A  18       0.103  15.418  29.836  4.00  1.00            
ATOM    141   CA ILE A  18       0.628  16.328  30.822  4.00  1.00            
ATOM    142   CB ILE A  18       1.268  17.545  30.225  4.00  1.00            
ATOM    143  CG1 ILE A  18       2.364  17.128  29.229  4.00  1.00            
ATOM    144  CG2 ILE A  18       1.813  18.402  31.383  4.00  1.00            
ATOM    145  CD1 ILE A  18       2.813  18.255  28.298  4.00  1.00            
ATOM    146    C ILE A  18      -0.480  16.794  31.712  4.00  1.00            
ATOM    147    O ILE A  18      -1.635  16.873  31.296  4.00  1.00            
ATOM    148    N GLY A  19      -0.143  17.134  32.976  4.00  1.00            
ATOM    149   CA GLY A  19      -1.148  17.552  33.910  4.00  1.00            
ATOM    150    C GLY A  19      -0.961  18.988  34.237  4.00  1.00            
ATOM    151    O GLY A  19       0.097  19.574  34.005  4.00  1.00            
ATOM    152    N ILE A  20      -2.036  19.603  34.760  4.00  1.00            
ATOM    153   CA ILE A  20      -1.940  20.968  35.156  4.00  1.00            
ATOM    154   CB ILE A  20      -2.392  21.926  34.092  4.00  1.00            
ATOM    155  CG1 ILE A  20      -2.048  23.371  34.489  4.00  1.00            
ATOM    156  CG2 ILE A  20      -3.887  21.682  33.829  4.00  1.00            
ATOM    157  CD1 ILE A  20      -0.546  23.647  34.548  4.00  1.00            
ATOM    158    C ILE A  20      -2.794  21.183  36.361  4.00  1.00            
ATOM    159    O ILE A  20      -3.856  20.578  36.503  4.00  1.00            
ATOM    160    N GLY A  21      -2.324  22.043  37.282  3.00  1.00            
ATOM    161   CA GLY A  21      -3.136  22.427  38.397  3.00  1.00            
ATOM    162    C GLY A  21      -2.960  21.498  39.551  3.00  1.00            
ATOM    163    O GLY A  21      -2.388  20.416  39.416  3.00  1.00            
ATOM    164    N THR A  22      -3.469  21.921  40.733  3.00  1.00            
ATOM    165   CA THR A  22      -3.389  21.102  41.906  3.00  1.00            
ATOM    166   CB THR A  22      -3.875  21.772  43.158  3.00  1.00            
ATOM    167  OG1 THR A  22      -3.116  22.946  43.405  3.00  1.00            
ATOM    168  CG2 THR A  22      -3.721  20.785  44.328  3.00  1.00            
ATOM    169    C THR A  22      -4.173  19.869  41.625  3.00  1.00            
ATOM    170    O THR A  22      -3.670  18.765  41.826  3.00  1.00            
ATOM    171    N PRO A  23      -5.377  19.990  41.139  3.00  1.00            
ATOM    172   CA PRO A  23      -5.999  18.795  40.676  3.00  1.00            
ATOM    173   CD PRO A  23      -6.357  20.921  41.683  3.00  1.00            
ATOM    174   CB PRO A  23      -7.496  19.083  40.594  3.00  1.00            
ATOM    175   CG PRO A  23      -7.703  20.180  41.651  3.00  1.00            
ATOM    176    C PRO A  23      -5.341  18.608  39.366  3.00  1.00            
ATOM    177    O PRO A  23      -4.802  19.584  38.845  3.00  1.00            
ATOM    178    N ALA A  24      -5.333  17.399  38.799  3.00  1.00            
ATOM    179   CA ALA A  24      -4.626  17.377  37.567  3.00  1.00            
ATOM    180   CB ALA A  24      -3.874  16.061  37.305  3.00  1.00            
ATOM    181    C ALA A  24      -5.608  17.554  36.465  3.00  1.00            
ATOM    182    O ALA A  24      -6.514  16.743  36.284  3.00  1.00            
ATOM    183    N GLN A  25      -5.443  18.645  35.697  4.00  1.00            
ATOM    184   CA GLN A  25      -6.265  18.867  34.549  4.00  1.00            
ATOM    185   CB GLN A  25      -6.492  20.360  34.271  4.00  1.00            
ATOM    186   CG GLN A  25      -7.684  20.654  33.367  4.00  1.00            
ATOM    187   CD GLN A  25      -8.914  20.666  34.263  4.00  1.00            
ATOM    188  OE1 GLN A  25      -9.431  21.726  34.612  4.00  1.00            
ATOM    189  NE2 GLN A  25      -9.388  19.456  34.665  4.00  1.00            
ATOM    190    C GLN A  25      -5.383  18.339  33.458  4.00  1.00            
ATOM    191    O GLN A  25      -4.237  18.770  33.333  4.00  1.00            
ATOM    192    N ASP A  26      -5.866  17.385  32.640  4.00  1.00            
ATOM    193   CA ASP A  26      -4.950  16.768  31.722  4.00  1.00            
ATOM    194   CB ASP A  26      -5.192  15.262  31.526  4.00  1.00            
ATOM    195   CG ASP A  26      -4.902  14.559  32.843  4.00  1.00            
ATOM    196  OD1 ASP A  26      -4.746  15.271  33.871  4.00  1.00            
ATOM    197  OD2 ASP A  26      -4.831  13.301  32.838  4.00  1.00            
ATOM    198    C ASP A  26      -5.030  17.386  30.379  4.00  1.00            
ATOM    199    O ASP A  26      -6.098  17.772  29.911  4.00  1.00            
ATOM    200    N PHE A  27      -3.853  17.516  29.739  4.00  1.00            
ATOM    201   CA PHE A  27      -3.848  17.999  28.401  4.00  1.00            
ATOM    202   CB PHE A  27      -3.567  19.509  28.272  4.00  1.00            
ATOM    203   CG PHE A  27      -2.278  19.843  28.932  4.00  1.00            
ATOM    204  CD1 PHE A  27      -2.225  20.079  30.286  4.00  1.00            
ATOM    205  CD2 PHE A  27      -1.120  19.916  28.201  4.00  1.00            
ATOM    206  CE1 PHE A  27      -1.033  20.393  30.894  4.00  1.00            
ATOM    207  CE2 PHE A  27       0.075  20.229  28.800  4.00  1.00            
ATOM    208   CZ PHE A  27       0.119  20.471  30.149  4.00  1.00            
ATOM    209    C PHE A  27      -2.895  17.197  27.587  4.00  1.00            
ATOM    210    O PHE A  27      -1.786  16.893  28.025  4.00  1.00            
ATOM    211    N THR A  28      -3.330  16.812  26.369  4.00  1.00            
ATOM    212   CA THR A  28      -2.480  16.033  25.521  4.00  1.00            
ATOM    213   CB THR A  28      -3.205  15.184  24.522  4.00  1.00            
ATOM    214  OG1 THR A  28      -2.301  14.269  23.922  4.00  1.00            
ATOM    215  CG2 THR A  28      -3.836  16.096  23.457  4.00  1.00            
ATOM    216    C THR A  28      -1.614  16.998  24.785  4.00  1.00            
ATOM    217    O THR A  28      -2.083  18.041  24.331  4.00  1.00            
ATOM    218    N VAL A  29      -0.307  16.692  24.659  4.00  1.00            
ATOM    219   CA VAL A  29       0.515  17.660  24.001  4.00  1.00            
ATOM    220   CB VAL A  29       1.168  18.623  24.959  4.00  1.00            
ATOM    221  CG1 VAL A  29       2.230  19.488  24.258  4.00  1.00            
ATOM    222  CG2 VAL A  29       0.034  19.480  25.536  4.00  1.00            
ATOM    223    C VAL A  29       1.548  17.007  23.141  4.00  1.00            
ATOM    224    O VAL A  29       1.970  15.875  23.378  4.00  1.00            
ATOM    225    N ILE A  30       1.951  17.739  22.080  4.00  1.00            
ATOM    226   CA ILE A  30       2.980  17.333  21.175  4.00  1.00            
ATOM    227   CB ILE A  30       2.652  17.607  19.731  4.00  1.00            
ATOM    228  CG1 ILE A  30       3.786  17.117  18.818  4.00  1.00            
ATOM    229  CG2 ILE A  30       2.310  19.100  19.575  4.00  1.00            
ATOM    230  CD1 ILE A  30       3.438  17.178  17.331  4.00  1.00            
ATOM    231    C ILE A  30       4.193  18.146  21.536  4.00  1.00            
ATOM    232    O ILE A  30       4.144  19.375  21.591  4.00  1.00            
ATOM    233    N PHE A  31       5.311  17.456  21.833  4.00  1.00            
ATOM    234   CA PHE A  31       6.568  18.069  22.168  4.00  1.00            
ATOM    235   CB PHE A  31       7.574  16.999  22.630  4.00  1.00            
ATOM    236   CG PHE A  31       8.944  17.565  22.730  4.00  1.00            
ATOM    237  CD1 PHE A  31       9.358  18.245  23.852  4.00  1.00            
ATOM    238  CD2 PHE A  31       9.825  17.389  21.688  4.00  1.00            
ATOM    239  CE1 PHE A  31      10.635  18.749  23.921  4.00  1.00            
ATOM    240  CE2 PHE A  31      11.102  17.890  21.754  4.00  1.00            
ATOM    241   CZ PHE A  31      11.508  18.575  22.873  4.00  1.00            
ATOM    242    C PHE A  31       7.064  18.687  20.911  4.00  1.00            
ATOM    243    O PHE A  31       7.005  18.089  19.838  4.00  1.00            
ATOM    244    N ASP A  32       7.543  19.935  21.015  4.00  1.00            
ATOM    245   CA ASP A  32       8.029  20.590  19.847  4.00  1.00            
ATOM    246   CB ASP A  32       7.174  21.814  19.461  4.00  1.00            
ATOM    247   CG ASP A  32       7.563  22.276  18.065  4.00  1.00            
ATOM    248  OD1 ASP A  32       8.397  21.581  17.427  4.00  1.00            
ATOM    249  OD2 ASP A  32       7.026  23.324  17.617  4.00  1.00            
ATOM    250    C ASP A  32       9.391  21.080  20.181  4.00  1.00            
ATOM    251    O ASP A  32       9.560  21.974  21.009  4.00  1.00            
ATOM    252    N THR A  33      10.406  20.475  19.549  3.00  1.00            
ATOM    253   CA THR A  33      11.746  20.910  19.757  3.00  1.00            
ATOM    254   CB THR A  33      12.752  20.039  19.092  3.00  1.00            
ATOM    255  OG1 THR A  33      14.061  20.523  19.338  3.00  1.00            
ATOM    256  CG2 THR A  33      12.461  20.052  17.598  3.00  1.00            
ATOM    257    C THR A  33      11.823  22.292  19.171  3.00  1.00            
ATOM    258    O THR A  33      12.575  23.140  19.649  3.00  1.00            
ATOM    259    N GLY A  34      11.009  22.552  18.123  3.00  1.00            
ATOM    260   CA GLY A  34      11.018  23.783  17.374  3.00  1.00            
ATOM    261    C GLY A  34      10.713  24.978  18.220  3.00  1.00            
ATOM    262    O GLY A  34      11.371  26.008  18.079  3.00  1.00            
ATOM    263    N SER A  35       9.720  24.904  19.123  1.00  1.00            
ATOM    264   CA SER A  35       9.419  26.116  19.824  1.00  1.00            
ATOM    265   CB SER A  35       7.974  26.615  19.650  1.00  1.00            
ATOM    266   OG SER A  35       7.796  27.118  18.333  1.00  1.00            
ATOM    267    C SER A  35       9.699  25.965  21.282  1.00  1.00            
ATOM    268    O SER A  35      10.010  24.872  21.747  1.00  1.00            
ATOM    269    N SER A  36       9.694  27.102  22.018  1.00  1.00            
ATOM    270   CA SER A  36       9.821  27.089  23.450  1.00  1.00            
ATOM    271   CB SER A  36      11.150  27.634  23.991  1.00  1.00            
ATOM    272   OG SER A  36      12.177  26.680  23.783  1.00  1.00            
ATOM    273    C SER A  36       8.724  27.974  23.988  1.00  1.00            
ATOM    274    O SER A  36       8.745  29.190  23.809  1.00  1.00            
ATOM    275    N ASN A  37       7.718  27.357  24.649  1.00  1.00            
ATOM    276   CA ASN A  37       6.588  28.006  25.277  1.00  1.00            
ATOM    277   CB ASN A  37       5.898  29.069  24.400  1.00  1.00            
ATOM    278   CG ASN A  37       5.237  28.373  23.217  1.00  1.00            
ATOM    279  OD1 ASN A  37       4.064  28.602  22.928  1.00  1.00            
ATOM    280  ND2 ASN A  37       6.005  27.501  22.513  1.00  1.00            
ATOM    281    C ASN A  37       5.625  26.886  25.464  1.00  1.00            
ATOM    282    O ASN A  37       5.738  25.882  24.763  1.00  1.00            
ATOM    283    N LEU A  38       4.654  26.963  26.397  4.00  1.00            
ATOM    284   CA LEU A  38       3.910  25.742  26.407  4.00  1.00            
ATOM    285   CB LEU A  38       4.536  24.696  27.365  4.00  1.00            
ATOM    286   CG LEU A  38       4.016  23.233  27.305  4.00  1.00            
ATOM    287  CD1 LEU A  38       4.773  22.365  28.320  4.00  1.00            
ATOM    288  CD2 LEU A  38       2.497  23.087  27.503  4.00  1.00            
ATOM    289    C LEU A  38       2.491  25.921  26.782  4.00  1.00            
ATOM    290    O LEU A  38       2.205  25.815  27.973  4.00  1.00            
ATOM    291    N TRP A  39       1.551  26.147  25.820  4.00  1.00            
ATOM    292   CA TRP A  39       0.254  26.045  26.407  4.00  1.00            
ATOM    293   CB TRP A  39      -0.115  27.114  27.440  4.00  1.00            
ATOM    294   CG TRP A  39      -1.183  26.696  28.435  4.00  1.00            
ATOM    295  CD2 TRP A  39      -1.017  25.597  29.347  4.00  1.00            
ATOM    296  CD1 TRP A  39      -2.460  27.138  28.603  4.00  1.00            
ATOM    297  NE1 TRP A  39      -3.093  26.402  29.578  4.00  1.00            
ATOM    298  CE2 TRP A  39      -2.220  25.442  30.038  4.00  1.00            
ATOM    299  CE3 TRP A  39       0.044  24.768  29.579  4.00  1.00            
ATOM    300  CZ2 TRP A  39      -2.378  24.460  30.974  4.00  1.00            
ATOM    301  CZ3 TRP A  39      -0.116  23.787  30.534  4.00  1.00            
ATOM    302  CH2 TRP A  39      -1.303  23.635  31.220  4.00  1.00            
ATOM    303    C TRP A  39      -0.893  25.676  25.533  4.00  1.00            
ATOM    304    O TRP A  39      -0.912  25.853  24.316  4.00  1.00            
ATOM    305    N VAL A  40      -1.879  25.110  26.256  4.00  1.00            
ATOM    306   CA VAL A  40      -3.107  24.485  25.907  4.00  1.00            
ATOM    307   CB VAL A  40      -3.518  23.486  26.971  4.00  1.00            
ATOM    308  CG1 VAL A  40      -4.850  22.802  26.617  4.00  1.00            
ATOM    309  CG2 VAL A  40      -2.356  22.502  27.186  4.00  1.00            
ATOM    310    C VAL A  40      -4.223  25.471  25.725  4.00  1.00            
ATOM    311    O VAL A  40      -4.175  26.612  26.182  4.00  1.00            
ATOM    312    N PRO A  41      -5.215  25.012  24.993  1.00  1.00            
ATOM    313   CA PRO A  41      -6.405  25.781  24.755  1.00  1.00            
ATOM    314   CD PRO A  41      -4.931  24.115  23.882  1.00  1.00            
ATOM    315   CB PRO A  41      -7.126  25.111  23.588  1.00  1.00            
ATOM    316   CG PRO A  41      -5.984  24.439  22.807  1.00  1.00            
ATOM    317    C PRO A  41      -7.184  25.836  26.008  1.00  1.00            
ATOM    318    O PRO A  41      -6.992  24.973  26.864  1.00  1.00            
ATOM    319    N SER A  42      -8.061  26.839  26.161  4.00  1.00            
ATOM    320   CA SER A  42      -8.683  26.867  27.437  4.00  1.00            
ATOM    321   CB SER A  42      -7.857  27.636  28.481  4.00  1.00            
ATOM    322   OG SER A  42      -7.659  28.973  28.051  4.00  1.00            
ATOM    323    C SER A  42     -10.016  27.471  27.382  4.00  1.00            
ATOM    324    O SER A  42     -10.557  27.795  26.328  4.00  1.00            
ATOM    325    N VAL A  43     -10.613  27.561  28.575  3.00  1.00            
ATOM    326   CA VAL A  43     -11.808  28.310  28.663  3.00  1.00            
ATOM    327   CB VAL A  43     -12.481  28.235  30.002  3.00  1.00            
ATOM    328  CG1 VAL A  43     -13.711  29.160  29.990  3.00  1.00            
ATOM    329  CG2 VAL A  43     -12.814  26.761  30.295  3.00  1.00            
ATOM    330    C VAL A  43     -11.293  29.695  28.457  3.00  1.00            
ATOM    331    O VAL A  43     -10.091  29.935  28.560  3.00  1.00            
ATOM    332    N TYR A  44     -12.173  30.648  28.144  3.00  1.00            
ATOM    333   CA TYR A  44     -11.687  31.950  27.821  3.00  1.00            
ATOM    334   CB TYR A  44     -10.744  32.574  28.874  3.00  1.00            
ATOM    335   CG TYR A  44     -10.621  34.033  28.576  3.00  1.00            
ATOM    336  CD1 TYR A  44     -11.664  34.878  28.884  3.00  1.00            
ATOM    337  CD2 TYR A  44      -9.482  34.568  28.018  3.00  1.00            
ATOM    338  CE1 TYR A  44     -11.585  36.226  28.627  3.00  1.00            
ATOM    339  CE2 TYR A  44      -9.396  35.917  27.758  3.00  1.00            
ATOM    340   CZ TYR A  44     -10.449  36.748  28.060  3.00  1.00            
ATOM    341   OH TYR A  44     -10.365  38.132  27.795  3.00  1.00            
ATOM    342    C TYR A  44     -10.984  31.826  26.506  3.00  1.00            
ATOM    343    O TYR A  44     -10.082  32.599  26.185  3.00  1.00            
ATOM    344    N CYS A  45     -11.404  30.814  25.715  1.00  1.00            
ATOM    345   CA CYS A  45     -10.943  30.615  24.370  1.00  1.00            
ATOM    346   CB CYS A  45      -9.999  29.410  24.197  1.00  1.00            
ATOM    347   SG CYS A  45      -9.517  29.093  22.473  1.00  1.00            
ATOM    348    C CYS A  45     -12.160  30.351  23.543  1.00  1.00            
ATOM    349    O CYS A  45     -12.803  29.314  23.692  1.00  1.00            
ATOM    350    N SER A  46     -12.529  31.298  22.656  1.00  1.00            
ATOM    351   CA SER A  46     -13.661  31.051  21.812  1.00  1.00            
ATOM    352   CB SER A  46     -14.580  32.271  21.620  1.00  1.00            
ATOM    353   OG SER A  46     -15.151  32.665  22.859  1.00  1.00            
ATOM    354    C SER A  46     -13.075  30.757  20.475  1.00  1.00            
ATOM    355    O SER A  46     -12.591  31.653  19.783  1.00  1.00            
ATOM    356    N SER A  47     -13.081  29.470  20.097  1.00  1.00            
ATOM    357   CA SER A  47     -12.572  29.066  18.826  1.00  1.00            
ATOM    358   CB SER A  47     -11.047  28.863  18.807  1.00  1.00            
ATOM    359   OG SER A  47     -10.392  30.102  19.035  1.00  1.00            
ATOM    360    C SER A  47     -13.210  27.734  18.568  1.00  1.00            
ATOM    361    O SER A  47     -13.643  27.062  19.501  1.00  1.00            
ATOM    362    N LEU A  48     -13.335  27.322  17.292  2.00  1.00            
ATOM    363   CA LEU A  48     -13.916  26.034  17.036  2.00  1.00            
ATOM    364   CB LEU A  48     -14.178  25.762  15.543  2.00  1.00            
ATOM    365   CG LEU A  48     -15.228  26.707  14.928  2.00  1.00            
ATOM    366  CD1 LEU A  48     -14.714  28.155  14.880  2.00  1.00            
ATOM    367  CD2 LEU A  48     -15.726  26.196  13.567  2.00  1.00            
ATOM    368    C LEU A  48     -12.966  24.994  17.535  2.00  1.00            
ATOM    369    O LEU A  48     -13.367  23.993  18.124  2.00  1.00            
ATOM    370    N ALA A  49     -11.659  25.232  17.328  2.00  1.00            
ATOM    371   CA ALA A  49     -10.657  24.279  17.699  2.00  1.00            
ATOM    372   CB ALA A  49      -9.237  24.769  17.379  2.00  1.00            
ATOM    373    C ALA A  49     -10.733  24.051  19.174  2.00  1.00            
ATOM    374    O ALA A  49     -10.622  22.918  19.640  2.00  1.00            
ATOM    375    N CYS A  50     -10.958  25.121  19.959  2.00  1.00            
ATOM    376   CA CYS A  50     -10.931  24.942  21.378  2.00  1.00            
ATOM    377   CB CYS A  50     -11.152  26.234  22.193  2.00  1.00            
ATOM    378   SG CYS A  50     -12.884  26.781  22.247  2.00  1.00            
ATOM    379    C CYS A  50     -12.001  23.978  21.769  2.00  1.00            
ATOM    380    O CYS A  50     -11.800  23.142  22.648  2.00  1.00            
ATOM    381    N SER A  51     -13.164  24.050  21.101  2.00  1.00            
ATOM    382   CA SER A  51     -14.276  23.245  21.508  2.00  1.00            
ATOM    383   CB SER A  51     -15.520  23.428  20.620  2.00  1.00            
ATOM    384   OG SER A  51     -15.314  22.826  19.351  2.00  1.00            
ATOM    385    C SER A  51     -13.924  21.782  21.478  2.00  1.00            
ATOM    386    O SER A  51     -14.126  21.075  22.463  2.00  1.00            
ATOM    387    N ASP A  52     -13.359  21.287  20.361  2.00  1.00            
ATOM    388   CA ASP A  52     -13.105  19.876  20.250  2.00  1.00            
ATOM    389   CB ASP A  52     -12.490  19.476  18.896  2.00  1.00            
ATOM    390   CG ASP A  52     -12.471  17.955  18.819  2.00  1.00            
ATOM    391  OD1 ASP A  52     -13.001  17.307  19.762  2.00  1.00            
ATOM    392  OD2 ASP A  52     -11.927  17.419  17.817  2.00  1.00            
ATOM    393    C ASP A  52     -12.141  19.468  21.312  2.00  1.00            
ATOM    394    O ASP A  52     -12.299  18.419  21.936  2.00  1.00            
ATOM    395    N HIS A  53     -11.120  20.302  21.563  1.00  1.00            
ATOM    396   CA HIS A  53     -10.091  19.903  22.476  1.00  1.00            
ATOM    397  ND1 HIS A  53      -8.350  20.448  19.587  1.00  1.00            
ATOM    398   CG HIS A  53      -8.211  19.850  20.819  1.00  1.00            
ATOM    399   CB HIS A  53      -8.698  20.441  22.109  1.00  1.00            
ATOM    400  NE2 HIS A  53      -7.342  18.498  19.235  1.00  1.00            
ATOM    401  CD2 HIS A  53      -7.592  18.660  20.585  1.00  1.00            
ATOM    402  CE1 HIS A  53      -7.815  19.597  18.675  1.00  1.00            
ATOM    403    C HIS A  53     -10.392  20.268  23.887  1.00  1.00            
ATOM    404    O HIS A  53     -11.322  21.019  24.180  1.00  1.00            
ATOM    405    N ASN A  54      -9.579  19.693  24.799  1.00  1.00            
ATOM    406   CA ASN A  54      -9.697  19.871  26.215  1.00  1.00            
ATOM    407   CB ASN A  54      -8.734  18.983  27.024  1.00  1.00            
ATOM    408   CG ASN A  54      -9.188  17.537  26.871  1.00  1.00            
ATOM    409  OD1 ASN A  54     -10.327  17.268  26.489  1.00  1.00            
ATOM    410  ND2 ASN A  54      -8.281  16.573  27.188  1.00  1.00            
ATOM    411    C ASN A  54      -9.404  21.297  26.535  1.00  1.00            
ATOM    412    O ASN A  54      -8.719  21.994  25.787  1.00  1.00            
ATOM    413    N GLN A  55      -9.952  21.768  27.672  1.00  1.00            
ATOM    414   CA GLN A  55      -9.807  23.142  28.042  1.00  1.00            
ATOM    415   CB GLN A  55     -11.163  23.854  28.148  1.00  1.00            
ATOM    416   CG GLN A  55     -11.946  23.870  26.834  1.00  1.00            
ATOM    417   CD GLN A  55     -13.376  24.278  27.156  1.00  1.00            
ATOM    418  OE1 GLN A  55     -14.192  24.491  26.261  1.00  1.00            
ATOM    419  NE2 GLN A  55     -13.692  24.382  28.474  1.00  1.00            
ATOM    420    C GLN A  55      -9.190  23.212  29.404  1.00  1.00            
ATOM    421    O GLN A  55      -9.348  22.299  30.211  1.00  1.00            
ATOM    422    N PHE A  56      -8.442  24.302  29.690  4.00  1.00            
ATOM    423   CA PHE A  56      -7.899  24.443  31.012  4.00  1.00            
ATOM    424   CB PHE A  56      -6.393  24.765  31.078  4.00  1.00            
ATOM    425   CG PHE A  56      -6.037  24.867  32.527  4.00  1.00            
ATOM    426  CD1 PHE A  56      -6.052  23.747  33.327  4.00  1.00            
ATOM    427  CD2 PHE A  56      -5.672  26.072  33.087  4.00  1.00            
ATOM    428  CE1 PHE A  56      -5.727  23.826  34.661  4.00  1.00            
ATOM    429  CE2 PHE A  56      -5.342  26.157  34.421  4.00  1.00            
ATOM    430   CZ PHE A  56      -5.373  25.034  35.211  4.00  1.00            
ATOM    431    C PHE A  56      -8.634  25.543  31.687  4.00  1.00            
ATOM    432    O PHE A  56      -8.613  26.690  31.239  4.00  1.00            
ATOM    433    N ASN A  57      -9.319  25.211  32.797  1.00  1.00            
ATOM    434   CA ASN A  57     -10.022  26.237  33.490  1.00  1.00            
ATOM    435   CB ASN A  57     -11.437  25.844  33.952  1.00  1.00            
ATOM    436   CG ASN A  57     -12.213  27.127  34.228  1.00  1.00            
ATOM    437  OD1 ASN A  57     -11.666  28.227  34.169  1.00  1.00            
ATOM    438  ND2 ASN A  57     -13.531  26.985  34.534  1.00  1.00            
ATOM    439    C ASN A  57      -9.212  26.552  34.705  1.00  1.00            
ATOM    440    O ASN A  57      -8.984  25.711  35.573  1.00  1.00            
ATOM    441    N PRO A  58      -8.744  27.764  34.737  2.00  1.00            
ATOM    442   CA PRO A  58      -7.942  28.280  35.810  2.00  1.00            
ATOM    443   CD PRO A  58      -8.752  28.630  33.573  2.00  1.00            
ATOM    444   CB PRO A  58      -7.427  29.638  35.325  2.00  1.00            
ATOM    445   CG PRO A  58      -8.337  29.996  34.134  2.00  1.00            
ATOM    446    C PRO A  58      -8.786  28.362  37.026  2.00  1.00            
ATOM    447    O PRO A  58      -8.248  28.457  38.128  2.00  1.00            
ATOM    448    N ASP A  59     -10.111  28.344  36.842  2.00  1.00            
ATOM    449   CA ASP A  59     -10.945  28.431  37.990  2.00  1.00            
ATOM    450   CB ASP A  59     -12.448  28.437  37.657  2.00  1.00            
ATOM    451   CG ASP A  59     -13.216  28.851  38.905  2.00  1.00            
ATOM    452  OD1 ASP A  59     -12.690  28.640  40.029  2.00  1.00            
ATOM    453  OD2 ASP A  59     -14.343  29.390  38.745  2.00  1.00            
ATOM    454    C ASP A  59     -10.658  27.220  38.822  2.00  1.00            
ATOM    455    O ASP A  59     -10.532  27.307  40.043  2.00  1.00            
ATOM    456    N ASP A  60     -10.496  26.047  38.175  2.00  1.00            
ATOM    457   CA ASP A  60     -10.331  24.857  38.958  2.00  1.00            
ATOM    458   CB ASP A  60     -10.936  23.603  38.306  2.00  1.00            
ATOM    459   CG ASP A  60     -11.039  22.533  39.385  2.00  1.00            
ATOM    460  OD1 ASP A  60     -10.752  22.857  40.567  2.00  1.00            
ATOM    461  OD2 ASP A  60     -11.408  21.379  39.039  2.00  1.00            
ATOM    462    C ASP A  60      -8.893  24.576  39.213  2.00  1.00            
ATOM    463    O ASP A  60      -8.315  23.651  38.642  2.00  1.00            
ATOM    464    N SER A  61      -8.273  25.385  40.083  1.00  1.00            
ATOM    465   CA SER A  61      -6.940  25.087  40.493  1.00  1.00            
ATOM    466   CB SER A  61      -5.881  25.349  39.405  1.00  1.00            
ATOM    467   OG SER A  61      -5.875  26.718  39.030  1.00  1.00            
ATOM    468    C SER A  61      -6.657  25.964  41.651  1.00  1.00            
ATOM    469    O SER A  61      -6.814  27.181  41.578  1.00  1.00            
ATOM    470    N SER A  62      -6.237  25.351  42.766  1.00  1.00            
ATOM    471   CA SER A  62      -5.956  26.137  43.919  1.00  1.00            
ATOM    472   CB SER A  62      -5.635  25.291  45.160  1.00  1.00            
ATOM    473   OG SER A  62      -4.413  24.592  44.975  1.00  1.00            
ATOM    474    C SER A  62      -4.762  26.972  43.600  1.00  1.00            
ATOM    475    O SER A  62      -4.746  28.169  43.879  1.00  1.00            
ATOM    476    N THR A  63      -3.731  26.367  42.973  1.00  1.00            
ATOM    477   CA THR A  63      -2.569  27.159  42.700  1.00  1.00            
ATOM    478   CB THR A  63      -1.272  26.501  43.069  1.00  1.00            
ATOM    479  OG1 THR A  63      -1.098  25.293  42.343  1.00  1.00            
ATOM    480  CG2 THR A  63      -1.281  26.219  44.580  1.00  1.00            
ATOM    481    C THR A  63      -2.519  27.508  41.259  1.00  1.00            
ATOM    482    O THR A  63      -1.970  26.784  40.429  1.00  1.00            
ATOM    483    N PHE A  64      -3.119  28.660  40.934  1.00  1.00            
ATOM    484   CA PHE A  64      -3.021  29.172  39.610  1.00  1.00            
ATOM    485   CB PHE A  64      -4.300  29.012  38.776  1.00  1.00            
ATOM    486   CG PHE A  64      -3.900  29.256  37.365  1.00  1.00            
ATOM    487  CD1 PHE A  64      -3.905  30.523  36.828  1.00  1.00            
ATOM    488  CD2 PHE A  64      -3.500  28.199  36.583  1.00  1.00            
ATOM    489  CE1 PHE A  64      -3.525  30.728  35.522  1.00  1.00            
ATOM    490  CE2 PHE A  64      -3.120  28.401  35.278  1.00  1.00            
ATOM    491   CZ PHE A  64      -3.132  29.666  34.744  1.00  1.00            
ATOM    492    C PHE A  64      -2.857  30.636  39.845  1.00  1.00            
ATOM    493    O PHE A  64      -3.568  31.219  40.661  1.00  1.00            
ATOM    494    N GLU A  65      -1.900  31.277  39.160  4.00  1.00            
ATOM    495   CA GLU A  65      -1.768  32.681  39.387  4.00  1.00            
ATOM    496   CB GLU A  65      -0.371  33.114  39.880  4.00  1.00            
ATOM    497   CG GLU A  65      -0.256  34.613  40.186  4.00  1.00            
ATOM    498   CD GLU A  65       1.148  34.905  40.711  4.00  1.00            
ATOM    499  OE1 GLU A  65       2.078  34.108  40.411  4.00  1.00            
ATOM    500  OE2 GLU A  65       1.307  35.934  41.420  4.00  1.00            
ATOM    501    C GLU A  65      -1.996  33.325  38.068  4.00  1.00            
ATOM    502    O GLU A  65      -1.883  32.680  37.027  4.00  1.00            
ATOM    503    N ALA A  66      -2.355  34.619  38.073  4.00  1.00            
ATOM    504   CA ALA A  66      -2.611  35.233  36.811  4.00  1.00            
ATOM    505   CB ALA A  66      -4.073  35.683  36.648  4.00  1.00            
ATOM    506    C ALA A  66      -1.751  36.452  36.675  4.00  1.00            
ATOM    507    O ALA A  66      -1.455  37.130  37.659  4.00  1.00            
ATOM    508    N THR A  67      -1.302  36.735  35.432  4.00  1.00            
ATOM    509   CA THR A  67      -0.516  37.906  35.153  4.00  1.00            
ATOM    510   CB THR A  67       0.941  37.641  34.902  4.00  1.00            
ATOM    511  OG1 THR A  67       1.098  36.756  33.803  4.00  1.00            
ATOM    512  CG2 THR A  67       1.573  37.050  36.172  4.00  1.00            
ATOM    513    C THR A  67      -1.072  38.545  33.918  4.00  1.00            
ATOM    514    O THR A  67      -1.722  37.895  33.099  4.00  1.00            
ATOM    515    N SER A  68      -0.833  39.863  33.782  4.00  1.00            
ATOM    516   CA SER A  68      -1.326  40.682  32.712  4.00  1.00            
ATOM    517   CB SER A  68      -1.216  42.183  33.031  4.00  1.00            
ATOM    518   OG SER A  68       0.145  42.545  33.212  4.00  1.00            
ATOM    519    C SER A  68      -0.604  40.435  31.418  4.00  1.00            
ATOM    520    O SER A  68      -1.108  40.802  30.358  4.00  1.00            
ATOM    521    N GLN A  69       0.590  39.814  31.452  4.00  1.00            
ATOM    522   CA GLN A  69       1.341  39.629  30.238  4.00  1.00            
ATOM    523   CB GLN A  69       2.656  38.863  30.463  4.00  1.00            
ATOM    524   CG GLN A  69       3.632  39.608  31.376  4.00  1.00            
ATOM    525   CD GLN A  69       4.881  38.754  31.528  4.00  1.00            
ATOM    526  OE1 GLN A  69       5.411  38.599  32.626  4.00  1.00            
ATOM    527  NE2 GLN A  69       5.372  38.191  30.392  4.00  1.00            
ATOM    528    C GLN A  69       0.491  38.855  29.269  4.00  1.00            
ATOM    529    O GLN A  69      -0.315  38.017  29.672  4.00  1.00            
ATOM    530    N GLU A  70       0.628  39.155  27.956  4.00  1.00            
ATOM    531   CA GLU A  70      -0.132  38.498  26.921  4.00  1.00            
ATOM    532   CB GLU A  70      -0.876  39.471  25.991  4.00  1.00            
ATOM    533   CG GLU A  70      -2.024  40.207  26.685  4.00  1.00            
ATOM    534   CD GLU A  70      -2.619  41.205  25.702  4.00  1.00            
ATOM    535  OE1 GLU A  70      -3.025  40.780  24.587  4.00  1.00            
ATOM    536  OE2 GLU A  70      -2.677  42.412  26.059  4.00  1.00            
ATOM    537    C GLU A  70       0.837  37.732  26.075  4.00  1.00            
ATOM    538    O GLU A  70       2.004  38.099  25.961  4.00  1.00            
ATOM    539    N LEU A  71       0.381  36.610  25.485  4.00  1.00            
ATOM    540   CA LEU A  71       1.245  35.860  24.621  4.00  1.00            
ATOM    541   CB LEU A  71       1.357  34.358  24.963  4.00  1.00            
ATOM    542   CG LEU A  71       2.189  34.011  26.213  4.00  1.00            
ATOM    543  CD1 LEU A  71       3.689  34.244  25.973  4.00  1.00            
ATOM    544  CD2 LEU A  71       1.668  34.746  27.456  4.00  1.00            
ATOM    545    C LEU A  71       0.673  35.910  23.230  4.00  1.00            
ATOM    546    O LEU A  71      -0.543  35.880  23.054  4.00  1.00            
ATOM    547    N SER A  72       1.548  36.026  22.203  4.00  1.00            
ATOM    548   CA SER A  72       1.139  35.973  20.820  4.00  1.00            
ATOM    549   CB SER A  72       1.034  37.351  20.143  4.00  1.00            
ATOM    550   OG SER A  72      -0.072  38.069  20.671  4.00  1.00            
ATOM    551    C SER A  72       2.200  35.193  20.118  4.00  1.00            
ATOM    552    O SER A  72       3.385  35.489  20.255  4.00  1.00            
ATOM    553    N ILE A  73       1.808  34.153  19.353  4.00  1.00            
ATOM    554   CA ILE A  73       2.836  33.378  18.722  4.00  1.00            
ATOM    555   CB ILE A  73       3.195  32.146  19.498  4.00  1.00            
ATOM    556  CG1 ILE A  73       3.680  32.543  20.902  4.00  1.00            
ATOM    557  CG2 ILE A  73       4.243  31.352  18.700  4.00  1.00            
ATOM    558  CD1 ILE A  73       3.787  31.368  21.872  4.00  1.00            
ATOM    559    C ILE A  73       2.393  32.951  17.364  4.00  1.00            
ATOM    560    O ILE A  73       1.206  32.750  17.118  4.00  1.00            
ATOM    561    N THR A  74       3.361  32.798  16.437  4.00  1.00            
ATOM    562   CA THR A  74       3.010  32.371  15.119  4.00  1.00            
ATOM    563   CB THR A  74       3.385  33.347  14.045  4.00  1.00            
ATOM    564  OG1 THR A  74       2.735  34.587  14.281  4.00  1.00            
ATOM    565  CG2 THR A  74       2.956  32.776  12.681  4.00  1.00            
ATOM    566    C THR A  74       3.685  31.086  14.840  4.00  1.00            
ATOM    567    O THR A  74       4.824  30.850  15.243  4.00  1.00            
ATOM    568    N TYR A  75       2.951  30.203  14.152  4.00  1.00            
ATOM    569   CA TYR A  75       3.498  28.947  13.783  4.00  1.00            
ATOM    570   CB TYR A  75       2.894  27.755  14.540  4.00  1.00            
ATOM    571   CG TYR A  75       3.239  27.965  15.975  4.00  1.00            
ATOM    572  CD1 TYR A  75       4.434  27.511  16.487  4.00  1.00            
ATOM    573  CD2 TYR A  75       2.373  28.639  16.805  4.00  1.00            
ATOM    574  CE1 TYR A  75       4.747  27.715  17.812  4.00  1.00            
ATOM    575  CE2 TYR A  75       2.681  28.845  18.129  4.00  1.00            
ATOM    576   CZ TYR A  75       3.869  28.377  18.636  4.00  1.00            
ATOM    577   OH TYR A  75       4.193  28.583  19.994  4.00  1.00            
ATOM    578    C TYR A  75       3.207  28.810  12.332  4.00  1.00            
ATOM    579    O TYR A  75       2.353  29.518  11.803  4.00  1.00            
ATOM    580    N GLY A  76       3.932  27.915  11.639  3.00  1.00            
ATOM    581   CA GLY A  76       3.709  27.786  10.233  3.00  1.00            
ATOM    582    C GLY A  76       2.280  27.401  10.068  3.00  1.00            
ATOM    583    O GLY A  76       1.594  27.880   9.167  3.00  1.00            
ATOM    584    N THR A  77       1.792  26.515  10.953  3.00  1.00            
ATOM    585   CA THR A  77       0.436  26.080  10.852  3.00  1.00            
ATOM    586   CB THR A  77       0.088  25.003  11.842  3.00  1.00            
ATOM    587  OG1 THR A  77       0.214  25.495  13.168  3.00  1.00            
ATOM    588  CG2 THR A  77       1.030  23.805  11.632  3.00  1.00            
ATOM    589    C THR A  77      -0.506  27.224  11.094  3.00  1.00            
ATOM    590    O THR A  77      -1.441  27.433  10.321  3.00  1.00            
ATOM    591    N GLY A  78      -0.280  28.011  12.166  4.00  1.00            
ATOM    592   CA GLY A  78      -1.181  29.090  12.473  4.00  1.00            
ATOM    593    C GLY A  78      -0.700  29.721  13.742  4.00  1.00            
ATOM    594    O GLY A  78       0.383  29.400  14.229  4.00  1.00            
ATOM    595    N SER A  79      -1.508  30.633  14.324  4.00  1.00            
ATOM    596   CA SER A  79      -1.049  31.326  15.493  4.00  1.00            
ATOM    597   CB SER A  79      -0.807  32.824  15.248  4.00  1.00            
ATOM    598   OG SER A  79       0.218  32.997  14.280  4.00  1.00            
ATOM    599    C SER A  79      -2.045  31.223  16.581  4.00  1.00            
ATOM    600    O SER A  79      -3.204  30.867  16.372  4.00  1.00            
ATOM    601    N MET A  80      -1.572  31.520  17.801  4.00  1.00            
ATOM    602   CA MET A  80      -2.448  31.486  18.918  4.00  1.00            
ATOM    603   CB MET A  80      -2.211  30.274  19.837  4.00  1.00            
ATOM    604   CG MET A  80      -2.481  28.940  19.137  4.00  1.00            
ATOM    605   SD MET A  80      -2.199  27.455  20.152  4.00  1.00            
ATOM    606   CE MET A  80      -0.387  27.463  20.018  4.00  1.00            
ATOM    607    C MET A  80      -2.191  32.726  19.727  4.00  1.00            
ATOM    608    O MET A  80      -1.066  33.217  19.784  4.00  1.00            
ATOM    609    N THR A  81      -3.253  33.281  20.351  4.00  1.00            
ATOM    610   CA THR A  81      -3.117  34.430  21.205  4.00  1.00            
ATOM    611   CB THR A  81      -3.976  35.596  20.811  4.00  1.00            
ATOM    612  OG1 THR A  81      -3.681  36.719  21.628  4.00  1.00            
ATOM    613  CG2 THR A  81      -5.456  35.201  20.949  4.00  1.00            
ATOM    614    C THR A  81      -3.536  33.963  22.564  4.00  1.00            
ATOM    615    O THR A  81      -4.474  33.176  22.678  4.00  1.00            
ATOM    616    N GLY A  82      -2.861  34.418  23.642  4.00  1.00            
ATOM    617   CA GLY A  82      -3.249  33.837  24.894  4.00  1.00            
ATOM    618    C GLY A  82      -2.791  34.653  26.062  4.00  1.00            
ATOM    619    O GLY A  82      -2.416  35.817  25.929  4.00  1.00            
ATOM    620    N ILE A  83      -2.819  34.010  27.252  4.00  1.00            
ATOM    621   CA ILE A  83      -2.539  34.621  28.521  4.00  1.00            
ATOM    622   CB ILE A  83      -3.693  34.532  29.477  4.00  1.00            
ATOM    623  CG1 ILE A  83      -3.428  35.370  30.740  4.00  1.00            
ATOM    624  CG2 ILE A  83      -3.947  33.042  29.766  4.00  1.00            
ATOM    625  CD1 ILE A  83      -4.652  35.510  31.643  4.00  1.00            
ATOM    626    C ILE A  83      -1.408  33.918  29.207  4.00  1.00            
ATOM    627    O ILE A  83      -1.159  32.737  28.974  4.00  1.00            
ATOM    628    N LEU A  84      -0.679  34.664  30.069  4.00  1.00            
ATOM    629   CA LEU A  84       0.390  34.122  30.864  4.00  1.00            
ATOM    630   CB LEU A  84       1.465  35.176  31.223  4.00  1.00            
ATOM    631   CG LEU A  84       2.721  34.681  31.987  4.00  1.00            
ATOM    632  CD1 LEU A  84       3.720  35.833  32.188  4.00  1.00            
ATOM    633  CD2 LEU A  84       2.388  34.005  33.327  4.00  1.00            
ATOM    634    C LEU A  84      -0.265  33.643  32.117  4.00  1.00            
ATOM    635    O LEU A  84      -1.154  34.303  32.654  4.00  1.00            
ATOM    636    N GLY A  85       0.141  32.457  32.607  4.00  1.00            
ATOM    637   CA GLY A  85      -0.441  31.965  33.818  4.00  1.00            
ATOM    638    C GLY A  85       0.611  31.208  34.530  4.00  1.00            
ATOM    639    O GLY A  85       1.595  30.767  33.938  4.00  1.00            
ATOM    640    N TYR A  86       0.419  31.048  35.844  4.00  1.00            
ATOM    641   CA TYR A  86       1.350  30.279  36.595  4.00  1.00            
ATOM    642   CB TYR A  86       1.886  30.979  37.854  4.00  1.00            
ATOM    643   CG TYR A  86       2.709  32.129  37.412  4.00  1.00            
ATOM    644  CD1 TYR A  86       2.138  33.363  37.206  4.00  1.00            
ATOM    645  CD2 TYR A  86       4.056  31.962  37.202  4.00  1.00            
ATOM    646  CE1 TYR A  86       2.907  34.423  36.795  4.00  1.00            
ATOM    647  CE2 TYR A  86       4.829  33.018  36.790  4.00  1.00            
ATOM    648   CZ TYR A  86       4.255  34.250  36.587  4.00  1.00            
ATOM    649   OH TYR A  86       5.051  35.334  36.164  4.00  1.00            
ATOM    650    C TYR A  86       0.567  29.113  37.108  4.00  1.00            
ATOM    651    O TYR A  86      -0.568  29.271  37.557  4.00  1.00            
ATOM    652    N ASP A  87       1.133  27.897  37.019  4.00  1.00            
ATOM    653   CA ASP A  87       0.414  26.753  37.501  4.00  1.00            
ATOM    654   CB ASP A  87      -0.554  26.194  36.436  4.00  1.00            
ATOM    655   CG ASP A  87      -1.698  25.399  37.067  4.00  1.00            
ATOM    656  OD1 ASP A  87      -1.509  24.769  38.140  4.00  1.00            
ATOM    657  OD2 ASP A  87      -2.805  25.421  36.463  4.00  1.00            
ATOM    658    C ASP A  87       1.462  25.715  37.773  4.00  1.00            
ATOM    659    O ASP A  87       2.635  25.923  37.470  4.00  1.00            
ATOM    660    N THR A  88       1.078  24.572  38.377  4.00  1.00            
ATOM    661   CA THR A  88       2.041  23.538  38.608  4.00  1.00            
ATOM    662   CB THR A  88       1.893  22.841  39.928  4.00  1.00            
ATOM    663  OG1 THR A  88       3.016  22.004  40.164  4.00  1.00            
ATOM    664  CG2 THR A  88       0.600  22.009  39.915  4.00  1.00            
ATOM    665    C THR A  88       1.849  22.521  37.516  4.00  1.00            
ATOM    666    O THR A  88       0.717  22.174  37.179  4.00  1.00            
ATOM    667    N VAL A  89       2.953  22.035  36.904  4.00  1.00            
ATOM    668   CA VAL A  89       2.816  21.083  35.831  4.00  1.00            
ATOM    669   CB VAL A  89       3.447  21.520  34.542  4.00  1.00            
ATOM    670  CG1 VAL A  89       4.953  21.692  34.767  4.00  1.00            
ATOM    671  CG2 VAL A  89       3.106  20.482  33.458  4.00  1.00            
ATOM    672    C VAL A  89       3.457  19.800  36.224  4.00  1.00            
ATOM    673    O VAL A  89       4.565  19.778  36.754  4.00  1.00            
ATOM    674    N GLN A  90       2.750  18.681  35.984  4.00  1.00            
ATOM    675   CA GLN A  90       3.329  17.408  36.273  4.00  1.00            
ATOM    676   CB GLN A  90       2.364  16.441  36.974  4.00  1.00            
ATOM    677   CG GLN A  90       3.008  15.113  37.372  4.00  1.00            
ATOM    678   CD GLN A  90       1.965  14.331  38.155  4.00  1.00            
ATOM    679  OE1 GLN A  90       1.591  13.220  37.782  4.00  1.00            
ATOM    680  NE2 GLN A  90       1.474  14.929  39.273  4.00  1.00            
ATOM    681    C GLN A  90       3.699  16.832  34.944  4.00  1.00            
ATOM    682    O GLN A  90       2.866  16.239  34.260  4.00  1.00            
ATOM    683    N VAL A  91       4.972  17.000  34.536  4.00  1.00            
ATOM    684   CA VAL A  91       5.379  16.481  33.265  4.00  1.00            
ATOM    685   CB VAL A  91       6.071  17.479  32.381  4.00  1.00            
ATOM    686  CG1 VAL A  91       5.057  18.590  32.061  4.00  1.00            
ATOM    687  CG2 VAL A  91       7.357  17.977  33.063  4.00  1.00            
ATOM    688    C VAL A  91       6.279  15.343  33.539  4.00  1.00            
ATOM    689    O VAL A  91       7.010  15.349  34.527  4.00  1.00            
ATOM    690    N GLY A  92       6.230  14.315  32.677  3.00  1.00            
ATOM    691   CA GLY A  92       6.996  13.158  32.992  3.00  1.00            
ATOM    692    C GLY A  92       6.401  12.693  34.263  3.00  1.00            
ATOM    693    O GLY A  92       5.182  12.621  34.404  3.00  1.00            
ATOM    694    N GLY A  93       7.263  12.356  35.227  3.00  1.00            
ATOM    695   CA GLY A  93       6.743  12.085  36.521  3.00  1.00            
ATOM    696    C GLY A  93       7.449  13.080  37.374  3.00  1.00            
ATOM    697    O GLY A  93       8.039  12.741  38.399  3.00  1.00            
ATOM    698    N ILE A  94       7.413  14.358  36.939  4.00  1.00            
ATOM    699   CA ILE A  94       8.059  15.377  37.703  4.00  1.00            
ATOM    700   CB ILE A  94       9.336  15.909  37.108  4.00  1.00            
ATOM    701  CG1 ILE A  94       9.110  16.595  35.754  4.00  1.00            
ATOM    702  CG2 ILE A  94      10.343  14.747  37.066  4.00  1.00            
ATOM    703  CD1 ILE A  94      10.323  17.380  35.260  4.00  1.00            
ATOM    704    C ILE A  94       7.111  16.491  37.925  4.00  1.00            
ATOM    705    O ILE A  94       6.363  16.882  37.030  4.00  1.00            
ATOM    706    N SER A  95       7.115  17.012  39.163  4.00  1.00            
ATOM    707   CA SER A  95       6.240  18.088  39.468  4.00  1.00            
ATOM    708   CB SER A  95       5.675  18.031  40.899  4.00  1.00            
ATOM    709   OG SER A  95       6.732  18.074  41.847  4.00  1.00            
ATOM    710    C SER A  95       7.020  19.337  39.321  4.00  1.00            
ATOM    711    O SER A  95       7.945  19.620  40.081  4.00  1.00            
ATOM    712    N ASP A  96       6.650  20.107  38.293  4.00  1.00            
ATOM    713   CA ASP A  96       7.278  21.352  38.034  4.00  1.00            
ATOM    714   CB ASP A  96       7.299  21.713  36.542  4.00  1.00            
ATOM    715   CG ASP A  96       7.949  23.076  36.357  4.00  1.00            
ATOM    716  OD1 ASP A  96       8.663  23.541  37.285  4.00  1.00            
ATOM    717  OD2 ASP A  96       7.731  23.672  35.270  4.00  1.00            
ATOM    718    C ASP A  96       6.458  22.367  38.744  4.00  1.00            
ATOM    719    O ASP A  96       5.230  22.289  38.751  4.00  1.00            
ATOM    720    N THR A  97       7.112  23.349  39.384  4.00  1.00            
ATOM    721   CA THR A  97       6.302  24.264  40.113  4.00  1.00            
ATOM    722   CB THR A  97       6.613  24.315  41.580  4.00  1.00            
ATOM    723  OG1 THR A  97       7.926  24.814  41.785  4.00  1.00            
ATOM    724  CG2 THR A  97       6.490  22.894  42.159  4.00  1.00            
ATOM    725    C THR A  97       6.492  25.641  39.592  4.00  1.00            
ATOM    726    O THR A  97       7.529  25.986  39.028  4.00  1.00            
ATOM    727    N ASN A  98       5.435  26.451  39.752  4.00  1.00            
ATOM    728   CA ASN A  98       5.481  27.833  39.411  4.00  1.00            
ATOM    729   CB ASN A  98       6.499  28.619  40.256  4.00  1.00            
ATOM    730   CG ASN A  98       6.030  28.625  41.704  4.00  1.00            
ATOM    731  OD1 ASN A  98       5.545  29.638  42.206  4.00  1.00            
ATOM    732  ND2 ASN A  98       6.165  27.461  42.392  4.00  1.00            
ATOM    733    C ASN A  98       5.884  28.000  37.990  4.00  1.00            
ATOM    734    O ASN A  98       6.522  28.989  37.636  4.00  1.00            
ATOM    735    N GLN A  99       5.501  27.056  37.121  4.00  1.00            
ATOM    736   CA GLN A  99       5.884  27.213  35.755  4.00  1.00            
ATOM    737   CB GLN A  99       5.817  25.899  34.963  4.00  1.00            
ATOM    738   CG GLN A  99       6.307  26.024  33.524  4.00  1.00            
ATOM    739   CD GLN A  99       7.799  26.298  33.598  4.00  1.00            
ATOM    740  OE1 GLN A  99       8.221  27.404  33.931  4.00  1.00            
ATOM    741  NE2 GLN A  99       8.620  25.263  33.283  4.00  1.00            
ATOM    742    C GLN A  99       4.912  28.145  35.146  4.00  1.00            
ATOM    743    O GLN A  99       3.794  28.311  35.631  4.00  1.00            
ATOM    744    N ILE A 100       5.339  28.796  34.059  4.00  1.00            
ATOM    745   CA ILE A 100       4.455  29.690  33.400  4.00  1.00            
ATOM    746   CB ILE A 100       5.117  30.955  32.937  4.00  1.00            
ATOM    747  CG1 ILE A 100       5.641  31.769  34.131  4.00  1.00            
ATOM    748  CG2 ILE A 100       4.116  31.715  32.049  4.00  1.00            
ATOM    749  CD1 ILE A 100       6.605  32.884  33.728  4.00  1.00            
ATOM    750    C ILE A 100       4.006  28.995  32.185  4.00  1.00            
ATOM    751    O ILE A 100       4.801  28.448  31.422  4.00  1.00            
ATOM    752    N PHE A 101       2.687  28.969  32.004  4.00  1.00            
ATOM    753   CA PHE A 101       2.171  28.375  30.827  4.00  1.00            
ATOM    754   CB PHE A 101       1.335  27.111  31.077  4.00  1.00            
ATOM    755   CG PHE A 101       2.253  26.071  31.616  4.00  1.00            
ATOM    756  CD1 PHE A 101       3.013  25.297  30.770  4.00  1.00            
ATOM    757  CD2 PHE A 101       2.355  25.869  32.972  4.00  1.00            
ATOM    758  CE1 PHE A 101       3.861  24.335  31.268  4.00  1.00            
ATOM    759  CE2 PHE A 101       3.200  24.911  33.477  4.00  1.00            
ATOM    760   CZ PHE A 101       3.957  24.141  32.625  4.00  1.00            
ATOM    761    C PHE A 101       1.250  29.405  30.282  4.00  1.00            
ATOM    762    O PHE A 101       0.956  30.394  30.952  4.00  1.00            
ATOM    763    N GLY A 102       0.768  29.221  29.043  4.00  1.00            
ATOM    764   CA GLY A 102      -0.041  30.272  28.523  4.00  1.00            
ATOM    765    C GLY A 102      -1.378  29.834  28.005  4.00  1.00            
ATOM    766    O GLY A 102      -1.489  29.365  26.874  4.00  1.00            
ATOM    767    N LEU A 103      -2.453  30.115  28.778  4.00  1.00            
ATOM    768   CA LEU A 103      -3.781  29.751  28.359  4.00  1.00            
ATOM    769   CB LEU A 103      -4.920  30.286  29.247  4.00  1.00            
ATOM    770   CG LEU A 103      -5.031  29.660  30.648  4.00  1.00            
ATOM    771  CD1 LEU A 103      -6.206  30.282  31.422  4.00  1.00            
ATOM    772  CD2 LEU A 103      -5.126  28.127  30.577  4.00  1.00            
ATOM    773    C LEU A 103      -3.992  30.421  27.028  4.00  1.00            
ATOM    774    O LEU A 103      -3.499  31.525  26.813  4.00  1.00            
ATOM    775    N SER A 104      -4.703  29.775  26.078  4.00  1.00            
ATOM    776   CA SER A 104      -4.783  30.399  24.784  4.00  1.00            
ATOM    777   CB SER A 104      -4.217  29.514  23.660  4.00  1.00            
ATOM    778   OG SER A 104      -4.327  30.177  22.410  4.00  1.00            
ATOM    779    C SER A 104      -6.192  30.758  24.415  4.00  1.00            
ATOM    780    O SER A 104      -7.075  29.904  24.356  4.00  1.00            
ATOM    781    N GLU A 105      -6.414  32.071  24.178  4.00  1.00            
ATOM    782   CA GLU A 105      -7.682  32.657  23.826  4.00  1.00            
ATOM    783   CB GLU A 105      -7.642  34.193  23.934  4.00  1.00            
ATOM    784   CG GLU A 105      -8.974  34.889  23.640  4.00  1.00            
ATOM    785   CD GLU A 105      -8.756  36.391  23.770  4.00  1.00            
ATOM    786  OE1 GLU A 105      -7.569  36.810  23.824  4.00  1.00            
ATOM    787  OE2 GLU A 105      -9.769  37.139  23.811  4.00  1.00            
ATOM    788    C GLU A 105      -8.119  32.353  22.431  4.00  1.00            
ATOM    789    O GLU A 105      -9.249  31.921  22.220  4.00  1.00            
ATOM    790    N THR A 106      -7.247  32.569  21.425  4.00  1.00            
ATOM    791   CA THR A 106      -7.760  32.381  20.100  4.00  1.00            
ATOM    792   CB THR A 106      -7.830  33.639  19.291  4.00  1.00            
ATOM    793  OG1 THR A 106      -8.645  34.597  19.946  4.00  1.00            
ATOM    794  CG2 THR A 106      -8.434  33.295  17.919  4.00  1.00            
ATOM    795    C THR A 106      -6.901  31.429  19.347  4.00  1.00            
ATOM    796    O THR A 106      -5.714  31.674  19.137  4.00  1.00            
ATOM    797    N GLU A 107      -7.489  30.290  18.933  1.00  1.00            
ATOM    798   CA GLU A 107      -6.745  29.422  18.073  1.00  1.00            
ATOM    799   CB GLU A 107      -6.361  28.061  18.685  1.00  1.00            
ATOM    800   CG GLU A 107      -7.511  27.172  19.155  1.00  1.00            
ATOM    801   CD GLU A 107      -6.864  25.967  19.826  1.00  1.00            
ATOM    802  OE1 GLU A 107      -5.859  26.174  20.559  1.00  1.00            
ATOM    803  OE2 GLU A 107      -7.353  24.826  19.610  1.00  1.00            
ATOM    804    C GLU A 107      -7.573  29.245  16.838  1.00  1.00            
ATOM    805    O GLU A 107      -8.483  28.419  16.772  1.00  1.00            
ATOM    806    N PRO A 108      -7.258  30.059  15.864  1.00  1.00            
ATOM    807   CA PRO A 108      -7.937  30.035  14.593  1.00  1.00            
ATOM    808   CD PRO A 108      -6.672  31.357  16.150  1.00  1.00            
ATOM    809   CB PRO A 108      -7.774  31.442  14.006  1.00  1.00            
ATOM    810   CG PRO A 108      -6.596  32.055  14.785  1.00  1.00            
ATOM    811    C PRO A 108      -7.410  28.971  13.690  1.00  1.00            
ATOM    812    O PRO A 108      -6.326  28.444  13.941  1.00  1.00            
ATOM    813    N GLY A 109      -8.173  28.632  12.633  1.00  1.00            
ATOM    814   CA GLY A 109      -7.726  27.677  11.663  1.00  1.00            
ATOM    815    C GLY A 109      -8.349  26.355  11.955  1.00  1.00            
ATOM    816    O GLY A 109      -8.494  25.947  13.108  1.00  1.00            
ATOM    817    N SER A 110      -8.737  25.655  10.874  2.00  1.00            
ATOM    818   CA SER A 110      -9.336  24.359  10.940  2.00  1.00            
ATOM    819   CB SER A 110     -10.004  23.939   9.620  2.00  1.00            
ATOM    820   OG SER A 110      -9.014  23.736   8.622  2.00  1.00            
ATOM    821    C SER A 110      -8.270  23.338  11.224  2.00  1.00            
ATOM    822    O SER A 110      -8.578  22.193  11.550  2.00  1.00            
ATOM    823    N PHE A 111      -6.982  23.715  11.074  2.00  1.00            
ATOM    824   CA PHE A 111      -5.907  22.770  11.245  2.00  1.00            
ATOM    825   CB PHE A 111      -4.545  23.451  11.030  2.00  1.00            
ATOM    826   CG PHE A 111      -3.499  22.405  10.879  2.00  1.00            
ATOM    827  CD1 PHE A 111      -3.299  21.795   9.661  2.00  1.00            
ATOM    828  CD2 PHE A 111      -2.709  22.048  11.946  2.00  1.00            
ATOM    829  CE1 PHE A 111      -2.330  20.832   9.512  2.00  1.00            
ATOM    830  CE2 PHE A 111      -1.739  21.085  11.801  2.00  1.00            
ATOM    831   CZ PHE A 111      -1.548  20.475  10.584  2.00  1.00            
ATOM    832    C PHE A 111      -5.960  22.249  12.635  2.00  1.00            
ATOM    833    O PHE A 111      -6.077  21.044  12.851  2.00  1.00            
ATOM    834    N LEU A 112      -5.903  23.153  13.629  2.00  1.00            
ATOM    835   CA LEU A 112      -6.148  22.668  14.946  2.00  1.00            
ATOM    836   CB LEU A 112      -6.061  23.756  16.034  2.00  1.00            
ATOM    837   CG LEU A 112      -4.669  24.402  16.193  2.00  1.00            
ATOM    838  CD1 LEU A 112      -4.683  25.471  17.296  2.00  1.00            
ATOM    839  CD2 LEU A 112      -3.574  23.347  16.415  2.00  1.00            
ATOM    840    C LEU A 112      -7.593  22.316  14.756  2.00  1.00            
ATOM    841    O LEU A 112      -8.271  22.942  13.945  2.00  1.00            
ATOM    842    N TYR A 113      -8.110  21.342  15.510  2.00  1.00            
ATOM    843   CA TYR A 113      -9.397  20.727  15.319  2.00  1.00            
ATOM    844   CB TYR A 113     -10.523  21.594  14.726  2.00  1.00            
ATOM    845   CG TYR A 113     -11.680  20.652  14.626  2.00  1.00            
ATOM    846  CD1 TYR A 113     -12.456  20.371  15.729  2.00  1.00            
ATOM    847  CD2 TYR A 113     -11.985  20.031  13.435  2.00  1.00            
ATOM    848  CE1 TYR A 113     -13.515  19.496  15.647  2.00  1.00            
ATOM    849  CE2 TYR A 113     -13.043  19.155  13.346  2.00  1.00            
ATOM    850   CZ TYR A 113     -13.811  18.884  14.453  2.00  1.00            
ATOM    851   OH TYR A 113     -14.894  17.983  14.363  2.00  1.00            
ATOM    852    C TYR A 113      -9.212  19.579  14.405  2.00  1.00            
ATOM    853    O TYR A 113      -9.895  18.566  14.550  2.00  1.00            
ATOM    854    N TYR A 114      -8.284  19.667  13.444  2.00  1.00            
ATOM    855   CA TYR A 114      -8.063  18.446  12.747  2.00  1.00            
ATOM    856   CB TYR A 114      -7.453  18.590  11.345  2.00  1.00            
ATOM    857   CG TYR A 114      -7.681  17.242  10.753  2.00  1.00            
ATOM    858  CD1 TYR A 114      -8.939  16.905  10.306  2.00  1.00            
ATOM    859  CD2 TYR A 114      -6.680  16.304  10.682  2.00  1.00            
ATOM    860  CE1 TYR A 114      -9.192  15.664   9.774  2.00  1.00            
ATOM    861  CE2 TYR A 114      -6.925  15.060  10.151  2.00  1.00            
ATOM    862   CZ TYR A 114      -8.181  14.738   9.694  2.00  1.00            
ATOM    863   OH TYR A 114      -8.431  13.460   9.151  2.00  1.00            
ATOM    864    C TYR A 114      -7.163  17.609  13.606  2.00  1.00            
ATOM    865    O TYR A 114      -7.364  16.405  13.761  2.00  1.00            
ATOM    866    N ALA A 115      -6.157  18.273  14.222  1.00  1.00            
ATOM    867   CA ALA A 115      -5.106  17.651  14.981  1.00  1.00            
ATOM    868   CB ALA A 115      -4.048  18.654  15.484  1.00  1.00            
ATOM    869    C ALA A 115      -5.647  16.958  16.181  1.00  1.00            
ATOM    870    O ALA A 115      -6.578  17.401  16.850  1.00  1.00            
ATOM    871    N PRO A 116      -5.053  15.822  16.405  1.00  1.00            
ATOM    872   CA PRO A 116      -5.408  14.992  17.520  1.00  1.00            
ATOM    873   CD PRO A 116      -4.498  15.053  15.299  1.00  1.00            
ATOM    874   CB PRO A 116      -4.806  13.619  17.228  1.00  1.00            
ATOM    875   CG PRO A 116      -4.677  13.580  15.695  1.00  1.00            
ATOM    876    C PRO A 116      -4.921  15.534  18.823  1.00  1.00            
ATOM    877    O PRO A 116      -5.463  15.149  19.857  1.00  1.00            
ATOM    878    N PHE A 117      -3.901  16.415  18.799  1.00  1.00            
ATOM    879   CA PHE A 117      -3.311  16.819  20.039  1.00  1.00            
ATOM    880   CB PHE A 117      -1.775  16.908  20.000  1.00  1.00            
ATOM    881   CG PHE A 117      -1.394  18.053  19.130  1.00  1.00            
ATOM    882  CD1 PHE A 117      -1.344  17.912  17.762  1.00  1.00            
ATOM    883  CD2 PHE A 117      -1.100  19.277  19.686  1.00  1.00            
ATOM    884  CE1 PHE A 117      -0.993  18.975  16.964  1.00  1.00            
ATOM    885  CE2 PHE A 117      -0.747  20.342  18.893  1.00  1.00            
ATOM    886   CZ PHE A 117      -0.692  20.192  17.528  1.00  1.00            
ATOM    887    C PHE A 117      -3.841  18.162  20.452  1.00  1.00            
ATOM    888    O PHE A 117      -4.377  18.916  19.643  1.00  1.00            
ATOM    889    N ASP A 118      -3.711  18.472  21.763  1.00  1.00            
ATOM    890   CA ASP A 118      -4.170  19.703  22.351  1.00  1.00            
ATOM    891   CB ASP A 118      -4.369  19.625  23.878  1.00  1.00            
ATOM    892   CG ASP A 118      -5.558  18.730  24.191  1.00  1.00            
ATOM    893  OD1 ASP A 118      -5.938  17.913  23.311  1.00  1.00            
ATOM    894  OD2 ASP A 118      -6.098  18.849  25.324  1.00  1.00            
ATOM    895    C ASP A 118      -3.123  20.737  22.136  1.00  1.00            
ATOM    896    O ASP A 118      -2.911  21.218  21.024  1.00  1.00            
ATOM    897    N GLY A 119      -2.433  21.100  23.232  4.00  1.00            
ATOM    898   CA GLY A 119      -1.495  22.173  23.177  4.00  1.00            
ATOM    899    C GLY A 119      -0.125  21.707  22.849  4.00  1.00            
ATOM    900    O GLY A 119       0.088  20.611  22.330  4.00  1.00            
ATOM    901    N ILE A 120       0.841  22.587  23.171  4.00  1.00            
ATOM    902   CA ILE A 120       2.200  22.412  22.778  4.00  1.00            
ATOM    903   CB ILE A 120       2.574  23.454  21.759  4.00  1.00            
ATOM    904  CG1 ILE A 120       4.029  23.313  21.279  4.00  1.00            
ATOM    905  CG2 ILE A 120       2.246  24.825  22.382  4.00  1.00            
ATOM    906  CD1 ILE A 120       4.255  22.139  20.330  4.00  1.00            
ATOM    907    C ILE A 120       3.126  22.623  23.918  4.00  1.00            
ATOM    908    O ILE A 120       2.893  23.438  24.808  4.00  1.00            
ATOM    909    N LEU A 121       4.217  21.843  23.888  4.00  1.00            
ATOM    910   CA LEU A 121       5.310  21.978  24.790  4.00  1.00            
ATOM    911   CB LEU A 121       5.636  20.671  25.550  4.00  1.00            
ATOM    912   CG LEU A 121       6.868  20.704  26.485  4.00  1.00            
ATOM    913  CD1 LEU A 121       6.894  19.466  27.393  4.00  1.00            
ATOM    914  CD2 LEU A 121       8.191  20.806  25.705  4.00  1.00            
ATOM    915    C LEU A 121       6.443  22.338  23.902  4.00  1.00            
ATOM    916    O LEU A 121       6.484  21.915  22.747  4.00  1.00            
ATOM    917    N GLY A 122       7.386  23.162  24.386  4.00  1.00            
ATOM    918   CA GLY A 122       8.418  23.480  23.457  4.00  1.00            
ATOM    919    C GLY A 122       9.750  23.402  24.115  4.00  1.00            
ATOM    920    O GLY A 122      10.019  24.106  25.087  4.00  1.00            
ATOM    921    N LEU A 123      10.625  22.527  23.580  1.00  1.00            
ATOM    922   CA LEU A 123      11.968  22.515  24.061  1.00  1.00            
ATOM    923   CB LEU A 123      12.475  21.183  24.631  1.00  1.00            
ATOM    924   CG LEU A 123      11.880  20.897  26.022  1.00  1.00            
ATOM    925  CD1 LEU A 123      12.577  19.707  26.701  1.00  1.00            
ATOM    926  CD2 LEU A 123      11.888  22.164  26.893  1.00  1.00            
ATOM    927    C LEU A 123      12.835  22.952  22.949  1.00  1.00            
ATOM    928    O LEU A 123      13.081  22.246  21.972  1.00  1.00            
ATOM    929    N ALA A 124      13.301  24.185  23.130  1.00  1.00            
ATOM    930   CA ALA A 124      14.139  24.948  22.277  1.00  1.00            
ATOM    931   CB ALA A 124      13.374  25.870  21.312  1.00  1.00            
ATOM    932    C ALA A 124      14.778  25.813  23.311  1.00  1.00            
ATOM    933    O ALA A 124      14.883  25.400  24.465  1.00  1.00            
ATOM    934    N TYR A 125      15.231  27.025  22.974  1.00  1.00            
ATOM    935   CA TYR A 125      15.863  27.704  24.060  1.00  1.00            
ATOM    936   CB TYR A 125      17.364  27.930  23.795  1.00  1.00            
ATOM    937   CG TYR A 125      18.021  28.393  25.047  1.00  1.00            
ATOM    938  CD1 TYR A 125      18.390  27.477  26.005  1.00  1.00            
ATOM    939  CD2 TYR A 125      18.281  29.726  25.262  1.00  1.00            
ATOM    940  CE1 TYR A 125      19.002  27.880  27.167  1.00  1.00            
ATOM    941  CE2 TYR A 125      18.892  30.137  26.422  1.00  1.00            
ATOM    942   CZ TYR A 125      19.252  29.215  27.375  1.00  1.00            
ATOM    943   OH TYR A 125      19.880  29.635  28.566  1.00  1.00            
ATOM    944    C TYR A 125      15.232  29.040  24.268  1.00  1.00            
ATOM    945    O TYR A 125      14.577  29.586  23.380  1.00  1.00            
ATOM    946    N PRO A 126      15.375  29.560  25.464  2.00  1.00            
ATOM    947   CA PRO A 126      14.806  30.841  25.736  2.00  1.00            
ATOM    948   CD PRO A 126      15.477  28.748  26.666  2.00  1.00            
ATOM    949   CB PRO A 126      15.013  31.078  27.228  2.00  1.00            
ATOM    950   CG PRO A 126      14.963  29.648  27.808  2.00  1.00            
ATOM    951    C PRO A 126      15.505  31.766  24.801  2.00  1.00            
ATOM    952    O PRO A 126      16.715  31.948  24.910  2.00  1.00            
ATOM    953    N SER A 127      14.738  32.377  23.885  2.00  1.00            
ATOM    954   CA SER A 127      15.267  33.197  22.841  2.00  1.00            
ATOM    955   CB SER A 127      16.270  32.442  21.952  2.00  1.00            
ATOM    956   OG SER A 127      16.765  33.295  20.933  2.00  1.00            
ATOM    957    C SER A 127      14.037  33.474  22.034  2.00  1.00            
ATOM    958    O SER A 127      13.499  34.580  22.032  2.00  1.00            
ATOM    959    N ILE A 128      13.564  32.417  21.341  2.00  1.00            
ATOM    960   CA ILE A 128      12.385  32.409  20.524  2.00  1.00            
ATOM    961   CB ILE A 128      12.144  31.106  19.821  2.00  1.00            
ATOM    962  CG1 ILE A 128      10.921  31.226  18.897  2.00  1.00            
ATOM    963  CG2 ILE A 128      11.999  30.013  20.891  2.00  1.00            
ATOM    964  CD1 ILE A 128      11.126  32.214  17.751  2.00  1.00            
ATOM    965    C ILE A 128      11.160  32.662  21.362  2.00  1.00            
ATOM    966    O ILE A 128      10.253  33.341  20.881  2.00  1.00            
ATOM    967    N SER A 129      11.104  32.123  22.612  1.00  1.00            
ATOM    968   CA SER A 129       9.949  32.175  23.493  1.00  1.00            
ATOM    969   CB SER A 129      10.287  31.865  24.963  1.00  1.00            
ATOM    970   OG SER A 129      11.180  32.840  25.481  1.00  1.00            
ATOM    971    C SER A 129       9.334  33.554  23.425  1.00  1.00            
ATOM    972    O SER A 129      10.032  34.560  23.546  1.00  1.00            
ATOM    973    N ALA A 130       7.997  33.621  23.205  2.00  1.00            
ATOM    974   CA ALA A 130       7.355  34.860  22.838  2.00  1.00            
ATOM    975   CB ALA A 130       5.872  34.656  22.483  2.00  1.00            
ATOM    976    C ALA A 130       7.401  35.979  23.844  2.00  1.00            
ATOM    977    O ALA A 130       8.019  37.010  23.587  2.00  1.00            
ATOM    978    N SER A 131       6.782  35.802  25.026  2.00  1.00            
ATOM    979   CA SER A 131       6.735  36.854  26.010  2.00  1.00            
ATOM    980   CB SER A 131       5.539  36.718  26.972  2.00  1.00            
ATOM    981   OG SER A 131       5.617  35.494  27.685  2.00  1.00            
ATOM    982    C SER A 131       7.991  36.790  26.790  2.00  1.00            
ATOM    983    O SER A 131       8.258  37.639  27.639  2.00  1.00            
ATOM    984    N GLY A 132       8.811  35.767  26.499  2.00  1.00            
ATOM    985   CA GLY A 132       9.991  35.592  27.279  2.00  1.00            
ATOM    986    C GLY A 132       9.649  34.620  28.355  2.00  1.00            
ATOM    987    O GLY A 132      10.320  34.553  29.383  2.00  1.00            
ATOM    988    N ALA A 133       8.575  33.837  28.137  1.00  1.00            
ATOM    989   CA ALA A 133       8.167  32.878  29.116  1.00  1.00            
ATOM    990   CB ALA A 133       6.873  32.127  28.750  1.00  1.00            
ATOM    991    C ALA A 133       9.244  31.875  29.274  1.00  1.00            
ATOM    992    O ALA A 133       9.895  31.475  28.308  1.00  1.00            
ATOM    993    N THR A 134       9.467  31.447  30.529  1.00  1.00            
ATOM    994   CA THR A 134      10.465  30.456  30.754  1.00  1.00            
ATOM    995   CB THR A 134      10.819  30.260  32.198  1.00  1.00            
ATOM    996  OG1 THR A 134       9.691  29.809  32.930  1.00  1.00            
ATOM    997  CG2 THR A 134      11.308  31.601  32.769  1.00  1.00            
ATOM    998    C THR A 134       9.874  29.176  30.256  1.00  1.00            
ATOM    999    O THR A 134       8.709  28.868  30.490  1.00  1.00            
ATOM   1000    N PRO A 135      10.678  28.444  29.548  1.00  1.00            
ATOM   1001   CA PRO A 135      10.273  27.177  29.005  1.00  1.00            
ATOM   1002   CD PRO A 135      11.783  29.033  28.815  1.00  1.00            
ATOM   1003   CB PRO A 135      11.257  26.876  27.872  1.00  1.00            
ATOM   1004   CG PRO A 135      12.435  27.838  28.106  1.00  1.00            
ATOM   1005    C PRO A 135      10.279  26.171  30.095  1.00  1.00            
ATOM   1006    O PRO A 135      10.811  26.455  31.173  1.00  1.00            
ATOM   1007    N VAL A 136       9.675  25.004  29.852  2.00  1.00            
ATOM   1008   CA VAL A 136       9.582  24.023  30.882  2.00  1.00            
ATOM   1009   CB VAL A 136       8.706  22.859  30.515  2.00  1.00            
ATOM   1010  CG1 VAL A 136       9.331  22.094  29.336  2.00  1.00            
ATOM   1011  CG2 VAL A 136       8.499  22.002  31.774  2.00  1.00            
ATOM   1012    C VAL A 136      10.905  23.503  31.287  2.00  1.00            
ATOM   1013    O VAL A 136      11.200  23.384  32.475  2.00  1.00            
ATOM   1014    N PHE A 137      11.747  23.191  30.302  2.00  1.00            
ATOM   1015   CA PHE A 137      12.966  22.542  30.638  2.00  1.00            
ATOM   1016   CB PHE A 137      13.795  22.225  29.384  2.00  1.00            
ATOM   1017   CG PHE A 137      14.854  21.269  29.791  2.00  1.00            
ATOM   1018  CD1 PHE A 137      14.584  19.922  29.771  2.00  1.00            
ATOM   1019  CD2 PHE A 137      16.095  21.706  30.194  2.00  1.00            
ATOM   1020  CE1 PHE A 137      15.541  19.014  30.143  2.00  1.00            
ATOM   1021  CE2 PHE A 137      17.055  20.795  30.568  2.00  1.00            
ATOM   1022   CZ PHE A 137      16.781  19.449  30.542  2.00  1.00            
ATOM   1023    C PHE A 137      13.813  23.439  31.494  2.00  1.00            
ATOM   1024    O PHE A 137      14.276  23.032  32.558  2.00  1.00            
ATOM   1025    N ASP A 138      14.014  24.702  31.062  2.00  1.00            
ATOM   1026   CA ASP A 138      14.911  25.588  31.757  2.00  1.00            
ATOM   1027   CB ASP A 138      15.132  26.923  31.024  2.00  1.00            
ATOM   1028   CG ASP A 138      16.393  27.554  31.599  2.00  1.00            
ATOM   1029  OD1 ASP A 138      16.371  27.936  32.799  2.00  1.00            
ATOM   1030  OD2 ASP A 138      17.402  27.642  30.848  2.00  1.00            
ATOM   1031    C ASP A 138      14.379  25.840  33.122  2.00  1.00            
ATOM   1032    O ASP A 138      15.129  25.876  34.096  2.00  1.00            
ATOM   1033    N ASN A 139      13.052  25.992  33.233  2.00  1.00            
ATOM   1034   CA ASN A 139      12.485  26.257  34.515  2.00  1.00            
ATOM   1035   CB ASN A 139      10.960  26.454  34.468  2.00  1.00            
ATOM   1036   CG ASN A 139      10.485  26.847  35.860  2.00  1.00            
ATOM   1037  OD1 ASN A 139       9.496  26.315  36.363  2.00  1.00            
ATOM   1038  ND2 ASN A 139      11.205  27.805  36.502  2.00  1.00            
ATOM   1039    C ASN A 139      12.764  25.087  35.398  2.00  1.00            
ATOM   1040    O ASN A 139      13.087  25.238  36.576  2.00  1.00            
ATOM   1041    N LEU A 140      12.662  23.880  34.824  2.00  1.00            
ATOM   1042   CA LEU A 140      12.868  22.666  35.551  2.00  1.00            
ATOM   1043   CB LEU A 140      12.688  21.468  34.605  2.00  1.00            
ATOM   1044   CG LEU A 140      12.675  20.110  35.306  2.00  1.00            
ATOM   1045  CD1 LEU A 140      14.040  19.808  35.921  2.00  1.00            
ATOM   1046  CD2 LEU A 140      11.516  20.019  36.311  2.00  1.00            
ATOM   1047    C LEU A 140      14.280  22.739  36.053  2.00  1.00            
ATOM   1048    O LEU A 140      14.568  22.386  37.196  2.00  1.00            
ATOM   1049    N TRP A 141      15.191  23.227  35.189  2.00  1.00            
ATOM   1050   CA TRP A 141      16.593  23.342  35.473  2.00  1.00            
ATOM   1051   CB TRP A 141      17.419  23.657  34.214  2.00  1.00            
ATOM   1052   CG TRP A 141      18.910  23.624  34.429  2.00  1.00            
ATOM   1053  CD2 TRP A 141      19.629  22.417  34.724  2.00  1.00            
ATOM   1054  CD1 TRP A 141      19.828  24.632  34.433  2.00  1.00            
ATOM   1055  NE1 TRP A 141      21.081  24.123  34.681  2.00  1.00            
ATOM   1056  CE2 TRP A 141      20.971  22.761  34.870  2.00  1.00            
ATOM   1057  CE3 TRP A 141      19.203  21.127  34.863  2.00  1.00            
ATOM   1058  CZ2 TRP A 141      21.913  21.815  35.161  2.00  1.00            
ATOM   1059  CZ3 TRP A 141      20.156  20.176  35.154  2.00  1.00            
ATOM   1060  CH2 TRP A 141      21.486  20.513  35.298  2.00  1.00            
ATOM   1061    C TRP A 141      16.881  24.388  36.518  2.00  1.00            
ATOM   1062    O TRP A 141      17.739  24.164  37.372  2.00  1.00            
ATOM   1063    N ASP A 142      16.191  25.553  36.493  2.00  1.00            
ATOM   1064   CA ASP A 142      16.504  26.598  37.439  2.00  1.00            
ATOM   1065   CB ASP A 142      15.579  27.827  37.321  2.00  1.00            
ATOM   1066   CG ASP A 142      16.073  28.918  38.269  2.00  1.00            
ATOM   1067  OD1 ASP A 142      16.129  28.663  39.502  2.00  1.00            
ATOM   1068  OD2 ASP A 142      16.388  30.031  37.769  2.00  1.00            
ATOM   1069    C ASP A 142      16.331  26.018  38.808  2.00  1.00            
ATOM   1070    O ASP A 142      17.210  26.134  39.660  2.00  1.00            
ATOM   1071    N GLN A 143      15.190  25.344  39.034  3.00  1.00            
ATOM   1072   CA GLN A 143      14.903  24.712  40.288  3.00  1.00            
ATOM   1073   CB GLN A 143      13.424  24.294  40.407  3.00  1.00            
ATOM   1074   CG GLN A 143      12.935  23.304  39.351  3.00  1.00            
ATOM   1075   CD GLN A 143      11.410  23.334  39.389  3.00  1.00            
ATOM   1076  OE1 GLN A 143      10.810  24.312  39.831  3.00  1.00            
ATOM   1077  NE2 GLN A 143      10.763  22.241  38.905  3.00  1.00            
ATOM   1078    C GLN A 143      15.829  23.550  40.471  3.00  1.00            
ATOM   1079    O GLN A 143      16.197  23.222  41.598  3.00  1.00            
ATOM   1080    N GLY A 144      16.242  22.892  39.367  3.00  1.00            
ATOM   1081   CA GLY A 144      17.170  21.804  39.508  3.00  1.00            
ATOM   1082    C GLY A 144      16.432  20.526  39.714  3.00  1.00            
ATOM   1083    O GLY A 144      16.926  19.620  40.382  3.00  1.00            
ATOM   1084    N LEU A 145      15.217  20.410  39.152  1.00  1.00            
ATOM   1085   CA LEU A 145      14.506  19.184  39.344  1.00  1.00            
ATOM   1086   CB LEU A 145      13.061  19.212  38.828  1.00  1.00            
ATOM   1087   CG LEU A 145      12.293  17.916  39.150  1.00  1.00            
ATOM   1088  CD1 LEU A 145      12.263  17.637  40.662  1.00  1.00            
ATOM   1089  CD2 LEU A 145      10.881  17.957  38.551  1.00  1.00            
ATOM   1090    C LEU A 145      15.256  18.070  38.674  1.00  1.00            
ATOM   1091    O LEU A 145      15.341  16.967  39.211  1.00  1.00            
ATOM   1092    N VAL A 146      15.841  18.326  37.486  1.00  1.00            
ATOM   1093   CA VAL A 146      16.510  17.281  36.762  1.00  1.00            
ATOM   1094   CB VAL A 146      16.299  17.348  35.285  1.00  1.00            
ATOM   1095  CG1 VAL A 146      17.036  18.583  34.739  1.00  1.00            
ATOM   1096  CG2 VAL A 146      16.775  16.019  34.691  1.00  1.00            
ATOM   1097    C VAL A 146      17.978  17.391  36.993  1.00  1.00            
ATOM   1098    O VAL A 146      18.530  18.486  37.108  1.00  1.00            
ATOM   1099    N SER A 147      18.635  16.220  37.098  1.00  1.00            
ATOM   1100   CA SER A 147      20.046  16.123  37.325  1.00  1.00            
ATOM   1101   CB SER A 147      20.497  14.678  37.594  1.00  1.00            
ATOM   1102   OG SER A 147      19.906  14.196  38.793  1.00  1.00            
ATOM   1103    C SER A 147      20.804  16.617  36.133  1.00  1.00            
ATOM   1104    O SER A 147      21.709  17.437  36.272  1.00  1.00            
ATOM   1105    N GLN A 148      20.446  16.150  34.918  1.00  1.00            
ATOM   1106   CA GLN A 148      21.227  16.528  33.773  1.00  1.00            
ATOM   1107   CB GLN A 148      21.538  15.342  32.847  1.00  1.00            
ATOM   1108   CG GLN A 148      22.761  15.570  31.960  1.00  1.00            
ATOM   1109   CD GLN A 148      23.981  15.394  32.857  1.00  1.00            
ATOM   1110  OE1 GLN A 148      24.116  16.064  33.879  1.00  1.00            
ATOM   1111  NE2 GLN A 148      24.885  14.451  32.478  1.00  1.00            
ATOM   1112    C GLN A 148      20.440  17.528  32.998  1.00  1.00            
ATOM   1113    O GLN A 148      19.229  17.394  32.827  1.00  1.00            
ATOM   1114    N ASP A 149      21.131  18.578  32.520  1.00  1.00            
ATOM   1115   CA ASP A 149      20.493  19.608  31.759  1.00  1.00            
ATOM   1116   CB ASP A 149      21.295  20.921  31.824  1.00  1.00            
ATOM   1117   CG ASP A 149      20.536  22.036  31.125  1.00  1.00            
ATOM   1118  OD1 ASP A 149      19.620  21.727  30.320  1.00  1.00            
ATOM   1119  OD2 ASP A 149      20.872  23.223  31.388  1.00  1.00            
ATOM   1120    C ASP A 149      20.495  19.126  30.344  1.00  1.00            
ATOM   1121    O ASP A 149      21.035  19.785  29.458  1.00  1.00            
ATOM   1122    N LEU A 150      19.880  17.950  30.096  4.00  1.00            
ATOM   1123   CA LEU A 150      19.871  17.417  28.763  4.00  1.00            
ATOM   1124   CB LEU A 150      20.876  16.274  28.542  4.00  1.00            
ATOM   1125   CG LEU A 150      22.338  16.632  28.863  4.00  1.00            
ATOM   1126  CD1 LEU A 150      23.278  15.486  28.454  4.00  1.00            
ATOM   1127  CD2 LEU A 150      22.745  17.989  28.270  4.00  1.00            
ATOM   1128    C LEU A 150      18.537  16.830  28.513  4.00  1.00            
ATOM   1129    O LEU A 150      17.786  16.554  29.442  4.00  1.00            
ATOM   1130    N PHE A 151      18.215  16.619  27.229  4.00  1.00            
ATOM   1131   CA PHE A 151      16.939  16.085  26.876  4.00  1.00            
ATOM   1132   CB PHE A 151      16.123  17.164  26.140  4.00  1.00            
ATOM   1133   CG PHE A 151      14.674  16.835  26.062  4.00  1.00            
ATOM   1134  CD1 PHE A 151      13.861  17.031  27.155  4.00  1.00            
ATOM   1135  CD2 PHE A 151      14.121  16.374  24.892  4.00  1.00            
ATOM   1136  CE1 PHE A 151      12.518  16.748  27.094  4.00  1.00            
ATOM   1137  CE2 PHE A 151      12.777  16.091  24.826  4.00  1.00            
ATOM   1138   CZ PHE A 151      11.974  16.276  25.925  4.00  1.00            
ATOM   1139    C PHE A 151      17.236  14.980  25.931  4.00  1.00            
ATOM   1140    O PHE A 151      18.248  15.001  25.231  4.00  1.00            
ATOM   1141    N SER A 152      16.378  13.953  25.920  4.00  1.00            
ATOM   1142   CA SER A 152      16.593  12.890  24.996  4.00  1.00            
ATOM   1143   CB SER A 152      17.143  11.613  25.647  4.00  1.00            
ATOM   1144   OG SER A 152      16.212  11.119  26.596  4.00  1.00            
ATOM   1145    C SER A 152      15.258  12.570  24.423  4.00  1.00            
ATOM   1146    O SER A 152      14.240  12.704  25.100  4.00  1.00            
ATOM   1147    N VAL A 153      15.215  12.173  23.138  4.00  1.00            
ATOM   1148   CA VAL A 153      13.932  11.844  22.601  4.00  1.00            
ATOM   1149   CB VAL A 153      13.327  12.926  21.760  4.00  1.00            
ATOM   1150  CG1 VAL A 153      11.985  12.414  21.210  4.00  1.00            
ATOM   1151  CG2 VAL A 153      13.215  14.201  22.609  4.00  1.00            
ATOM   1152    C VAL A 153      14.082  10.645  21.708  4.00  1.00            
ATOM   1153    O VAL A 153      15.056  10.528  20.966  4.00  1.00            
ATOM   1154    N TYR A 154      13.111   9.709  21.782  4.00  1.00            
ATOM   1155   CA TYR A 154      13.080   8.526  20.965  4.00  1.00            
ATOM   1156   CB TYR A 154      13.235   7.245  21.805  4.00  1.00            
ATOM   1157   CG TYR A 154      13.142   6.031  20.944  4.00  1.00            
ATOM   1158  CD1 TYR A 154      14.166   5.685  20.094  4.00  1.00            
ATOM   1159  CD2 TYR A 154      12.032   5.220  21.020  4.00  1.00            
ATOM   1160  CE1 TYR A 154      14.070   4.556  19.315  4.00  1.00            
ATOM   1161  CE2 TYR A 154      11.931   4.090  20.246  4.00  1.00            
ATOM   1162   CZ TYR A 154      12.953   3.758  19.390  4.00  1.00            
ATOM   1163   OH TYR A 154      12.857   2.599  18.593  4.00  1.00            
ATOM   1164    C TYR A 154      11.747   8.495  20.322  4.00  1.00            
ATOM   1165    O TYR A 154      10.724   8.366  20.993  4.00  1.00            
ATOM   1166    N LEU A 155      11.719   8.630  18.989  1.00  1.00            
ATOM   1167   CA LEU A 155      10.444   8.533  18.369  1.00  1.00            
ATOM   1168   CB LEU A 155      10.139   9.677  17.390  1.00  1.00            
ATOM   1169   CG LEU A 155      10.298  11.074  18.030  1.00  1.00            
ATOM   1170  CD1 LEU A 155       9.606  12.158  17.190  1.00  1.00            
ATOM   1171  CD2 LEU A 155       9.893  11.085  19.512  1.00  1.00            
ATOM   1172    C LEU A 155      10.495   7.231  17.627  1.00  1.00            
ATOM   1173    O LEU A 155      11.370   7.021  16.789  1.00  1.00            
ATOM   1174    N SER A 156       9.553   6.313  17.923  1.00  1.00            
ATOM   1175   CA SER A 156       9.666   4.992  17.375  1.00  1.00            
ATOM   1176   CB SER A 156       9.072   3.889  18.267  1.00  1.00            
ATOM   1177   OG SER A 156       9.562   2.625  17.847  1.00  1.00            
ATOM   1178    C SER A 156       9.047   4.899  16.023  1.00  1.00            
ATOM   1179    O SER A 156       8.527   5.873  15.483  1.00  1.00            
ATOM   1180    N SER A 157       9.121   3.680  15.444  1.00  1.00            
ATOM   1181   CA SER A 157       8.645   3.434  14.117  1.00  1.00            
ATOM   1182   CB SER A 157       9.759   3.046  13.134  1.00  1.00            
ATOM   1183   OG SER A 157      10.293   1.778  13.484  1.00  1.00            
ATOM   1184    C SER A 157       7.686   2.287  14.126  1.00  1.00            
ATOM   1185    O SER A 157       7.482   1.621  15.140  1.00  1.00            
ATOM   1186    N ASN A 158       7.065   2.060  12.949  3.00  1.00            
ATOM   1187   CA ASN A 158       6.140   0.993  12.690  3.00  1.00            
ATOM   1188   CB ASN A 158       6.776  -0.409  12.775  3.00  1.00            
ATOM   1189   CG ASN A 158       7.744  -0.558  11.608  3.00  1.00            
ATOM   1190  OD1 ASN A 158       7.976   0.391  10.861  3.00  1.00            
ATOM   1191  ND2 ASN A 158       8.314  -1.781  11.434  3.00  1.00            
ATOM   1192    C ASN A 158       5.000   1.052  13.657  3.00  1.00            
ATOM   1193    O ASN A 158       4.523   0.022  14.130  3.00  1.00            
ATOM   1194    N ASP A 159       4.529   2.273  13.972  3.00  1.00            
ATOM   1195   CA ASP A 159       3.356   2.439  14.784  3.00  1.00            
ATOM   1196   CB ASP A 159       2.087   1.866  14.124  3.00  1.00            
ATOM   1197   CG ASP A 159       1.682   2.734  12.945  3.00  1.00            
ATOM   1198  OD1 ASP A 159       1.419   3.946  13.167  3.00  1.00            
ATOM   1199  OD2 ASP A 159       1.632   2.198  11.806  3.00  1.00            
ATOM   1200    C ASP A 159       3.486   1.706  16.074  3.00  1.00            
ATOM   1201    O ASP A 159       2.508   1.118  16.533  3.00  1.00            
ATOM   1202    N ASP A 160       4.659   1.702  16.725  1.00  1.00            
ATOM   1203   CA ASP A 160       4.619   0.948  17.940  1.00  1.00            
ATOM   1204   CB ASP A 160       5.708  -0.132  18.087  1.00  1.00            
ATOM   1205   CG ASP A 160       7.059   0.541  18.213  1.00  1.00            
ATOM   1206  OD1 ASP A 160       7.146   1.746  17.860  1.00  1.00            
ATOM   1207  OD2 ASP A 160       8.016  -0.139  18.669  1.00  1.00            
ATOM   1208    C ASP A 160       4.708   1.845  19.120  1.00  1.00            
ATOM   1209    O ASP A 160       4.856   3.061  19.003  1.00  1.00            
ATOM   1210    N SER A 161       4.573   1.225  20.305  1.00  1.00            
ATOM   1211   CA SER A 161       4.665   1.906  21.558  1.00  1.00            
ATOM   1212   CB SER A 161       4.042   1.107  22.716  1.00  1.00            
ATOM   1213   OG SER A 161       4.174   1.823  23.933  1.00  1.00            
ATOM   1214    C SER A 161       6.122   2.050  21.849  1.00  1.00            
ATOM   1215    O SER A 161       6.957   1.527  21.113  1.00  1.00            
ATOM   1216    N GLY A 162       6.475   2.786  22.922  1.00  1.00            
ATOM   1217   CA GLY A 162       7.864   2.846  23.269  1.00  1.00            
ATOM   1218    C GLY A 162       8.505   4.174  22.975  1.00  1.00            
ATOM   1219    O GLY A 162       9.661   4.382  23.342  1.00  1.00            
ATOM   1220    N SER A 163       7.810   5.124  22.326  4.00  1.00            
ATOM   1221   CA SER A 163       8.477   6.370  22.053  4.00  1.00            
ATOM   1222   CB SER A 163       7.658   7.312  21.156  4.00  1.00            
ATOM   1223   OG SER A 163       7.440   6.709  19.888  4.00  1.00            
ATOM   1224    C SER A 163       8.712   7.060  23.357  4.00  1.00            
ATOM   1225    O SER A 163       8.017   6.780  24.331  4.00  1.00            
ATOM   1226    N VAL A 164       9.718   7.968  23.424  4.00  1.00            
ATOM   1227   CA VAL A 164       9.981   8.573  24.700  4.00  1.00            
ATOM   1228   CB VAL A 164      10.923   7.735  25.535  4.00  1.00            
ATOM   1229  CG1 VAL A 164      11.207   8.440  26.871  4.00  1.00            
ATOM   1230  CG2 VAL A 164      10.334   6.324  25.707  4.00  1.00            
ATOM   1231    C VAL A 164      10.621   9.931  24.568  4.00  1.00            
ATOM   1232    O VAL A 164      11.288  10.232  23.582  4.00  1.00            
ATOM   1233    N VAL A 165      10.385  10.802  25.579  4.00  1.00            
ATOM   1234   CA VAL A 165      11.076  12.055  25.741  4.00  1.00            
ATOM   1235   CB VAL A 165      10.198  13.260  25.562  4.00  1.00            
ATOM   1236  CG1 VAL A 165       9.791  13.320  24.079  4.00  1.00            
ATOM   1237  CG2 VAL A 165       8.997  13.155  26.517  4.00  1.00            
ATOM   1238    C VAL A 165      11.601  12.004  27.147  4.00  1.00            
ATOM   1239    O VAL A 165      10.827  11.856  28.091  4.00  1.00            
ATOM   1240    N LEU A 166      12.936  12.097  27.336  4.00  1.00            
ATOM   1241   CA LEU A 166      13.449  11.974  28.677  4.00  1.00            
ATOM   1242   CB LEU A 166      14.549  10.912  28.813  4.00  1.00            
ATOM   1243   CG LEU A 166      14.973  10.644  30.264  4.00  1.00            
ATOM   1244  CD1 LEU A 166      13.794  10.110  31.093  4.00  1.00            
ATOM   1245  CD2 LEU A 166      16.188   9.708  30.320  4.00  1.00            
ATOM   1246    C LEU A 166      13.986  13.301  29.084  4.00  1.00            
ATOM   1247    O LEU A 166      14.822  13.891  28.404  4.00  1.00            
ATOM   1248    N LEU A 167      13.485  13.795  30.228  4.00  1.00            
ATOM   1249   CA LEU A 167      13.783  15.108  30.706  4.00  1.00            
ATOM   1250   CB LEU A 167      12.870  15.557  31.855  4.00  1.00            
ATOM   1251   CG LEU A 167      11.428  15.807  31.381  4.00  1.00            
ATOM   1252  CD1 LEU A 167      10.523  16.271  32.532  4.00  1.00            
ATOM   1253  CD2 LEU A 167      11.406  16.764  30.178  4.00  1.00            
ATOM   1254    C LEU A 167      15.198  15.312  31.132  4.00  1.00            
ATOM   1255    O LEU A 167      15.740  16.386  30.894  4.00  1.00            
ATOM   1256    N GLY A 168      15.833  14.343  31.814  3.00  1.00            
ATOM   1257   CA GLY A 168      17.208  14.561  32.178  3.00  1.00            
ATOM   1258    C GLY A 168      17.832  13.216  32.211  3.00  1.00            
ATOM   1259    O GLY A 168      18.069  12.657  33.281  3.00  1.00            
ATOM   1260    N GLY A 169      18.134  12.661  31.025  1.00  1.00            
ATOM   1261   CA GLY A 169      18.734  11.366  31.029  1.00  1.00            
ATOM   1262    C GLY A 169      18.809  10.860  29.622  1.00  1.00            
ATOM   1263    O GLY A 169      17.988  11.211  28.776  1.00  1.00            
ATOM   1264    N ILE A 170      19.822  10.012  29.348  1.00  1.00            
ATOM   1265   CA ILE A 170      19.975   9.373  28.073  1.00  1.00            
ATOM   1266   CB ILE A 170      21.288   9.651  27.398  1.00  1.00            
ATOM   1267  CG1 ILE A 170      21.430  11.147  27.069  1.00  1.00            
ATOM   1268  CG2 ILE A 170      21.390   8.727  26.173  1.00  1.00            
ATOM   1269  CD1 ILE A 170      21.550  12.034  28.306  1.00  1.00            
ATOM   1270    C ILE A 170      19.958   7.907  28.383  1.00  1.00            
ATOM   1271    O ILE A 170      20.668   7.446  29.276  1.00  1.00            
ATOM   1272    N ASP A 171      19.130   7.130  27.663  1.00  1.00            
ATOM   1273   CA ASP A 171      18.990   5.737  27.976  1.00  1.00            
ATOM   1274   CB ASP A 171      17.923   5.021  27.126  1.00  1.00            
ATOM   1275   CG ASP A 171      16.536   5.454  27.576  1.00  1.00            
ATOM   1276  OD1 ASP A 171      16.445   6.270  28.532  1.00  1.00            
ATOM   1277  OD2 ASP A 171      15.544   4.963  26.972  1.00  1.00            
ATOM   1278    C ASP A 171      20.267   4.972  27.746  1.00  1.00            
ATOM   1279    O ASP A 171      20.679   4.189  28.600  1.00  1.00            
ATOM   1280    N SER A 172      20.932   5.191  26.592  3.00  1.00            
ATOM   1281   CA SER A 172      22.099   4.446  26.180  3.00  1.00            
ATOM   1282   CB SER A 172      23.107   4.208  27.317  3.00  1.00            
ATOM   1283   OG SER A 172      23.663   5.443  27.742  3.00  1.00            
ATOM   1284    C SER A 172      21.632   3.108  25.695  3.00  1.00            
ATOM   1285    O SER A 172      22.342   2.428  24.956  3.00  1.00            
ATOM   1286    N SER A 173      20.407   2.698  26.080  3.00  1.00            
ATOM   1287   CA SER A 173      19.876   1.457  25.591  3.00  1.00            
ATOM   1288   CB SER A 173      18.617   0.993  26.341  3.00  1.00            
ATOM   1289   OG SER A 173      18.943   0.654  27.680  3.00  1.00            
ATOM   1290    C SER A 173      19.483   1.644  24.164  3.00  1.00            
ATOM   1291    O SER A 173      19.948   0.922  23.284  3.00  1.00            
ATOM   1292    N TYR A 174      18.625   2.652  23.895  1.00  1.00            
ATOM   1293   CA TYR A 174      18.200   2.866  22.545  1.00  1.00            
ATOM   1294   CB TYR A 174      16.700   3.181  22.424  1.00  1.00            
ATOM   1295   CG TYR A 174      16.045   1.945  22.942  1.00  1.00            
ATOM   1296  CD1 TYR A 174      15.825   0.868  22.112  1.00  1.00            
ATOM   1297  CD2 TYR A 174      15.680   1.848  24.266  1.00  1.00            
ATOM   1298  CE1 TYR A 174      15.236  -0.278  22.591  1.00  1.00            
ATOM   1299  CE2 TYR A 174      15.089   0.703  24.751  1.00  1.00            
ATOM   1300   CZ TYR A 174      14.865  -0.363  23.912  1.00  1.00            
ATOM   1301   OH TYR A 174      14.261  -1.539  24.406  1.00  1.00            
ATOM   1302    C TYR A 174      19.025   4.001  22.055  1.00  1.00            
ATOM   1303    O TYR A 174      18.705   5.171  22.260  1.00  1.00            
ATOM   1304    N TYR A 175      20.142   3.638  21.393  4.00  1.00            
ATOM   1305   CA TYR A 175      21.119   4.581  20.949  4.00  1.00            
ATOM   1306   CB TYR A 175      21.411   5.584  22.084  4.00  1.00            
ATOM   1307   CG TYR A 175      22.189   6.774  21.643  4.00  1.00            
ATOM   1308  CD1 TYR A 175      21.554   7.798  20.981  4.00  1.00            
ATOM   1309  CD2 TYR A 175      23.532   6.889  21.923  4.00  1.00            
ATOM   1310  CE1 TYR A 175      22.251   8.914  20.585  4.00  1.00            
ATOM   1311  CE2 TYR A 175      24.233   8.004  21.529  4.00  1.00            
ATOM   1312   CZ TYR A 175      23.594   9.018  20.857  4.00  1.00            
ATOM   1313   OH TYR A 175      24.312  10.163  20.450  4.00  1.00            
ATOM   1314    C TYR A 175      22.318   3.719  20.770  4.00  1.00            
ATOM   1315    O TYR A 175      22.685   2.984  21.685  4.00  1.00            
ATOM   1316    N THR A 176      22.963   3.754  19.594  1.00  1.00            
ATOM   1317   CA THR A 176      24.034   2.818  19.460  1.00  1.00            
ATOM   1318   CB THR A 176      23.778   1.765  18.424  1.00  1.00            
ATOM   1319  OG1 THR A 176      24.768   0.750  18.503  1.00  1.00            
ATOM   1320  CG2 THR A 176      23.795   2.426  17.036  1.00  1.00            
ATOM   1321    C THR A 176      25.288   3.512  19.072  1.00  1.00            
ATOM   1322    O THR A 176      25.289   4.686  18.705  1.00  1.00            
ATOM   1323    N GLY A 177      26.408   2.772  19.175  1.00  1.00            
ATOM   1324   CA GLY A 177      27.685   3.300  18.812  1.00  1.00            
ATOM   1325    C GLY A 177      27.996   4.408  19.754  1.00  1.00            
ATOM   1326    O GLY A 177      27.880   4.257  20.969  1.00  1.00            
ATOM   1327    N SER A 178      28.408   5.564  19.204  1.00  1.00            
ATOM   1328   CA SER A 178      28.776   6.660  20.046  1.00  1.00            
ATOM   1329   CB SER A 178      30.255   7.060  19.910  1.00  1.00            
ATOM   1330   OG SER A 178      31.087   5.986  20.324  1.00  1.00            
ATOM   1331    C SER A 178      27.958   7.839  19.656  1.00  1.00            
ATOM   1332    O SER A 178      27.326   7.856  18.601  1.00  1.00            
ATOM   1333    N LEU A 179      27.931   8.855  20.539  1.00  1.00            
ATOM   1334   CA LEU A 179      27.198  10.041  20.239  1.00  1.00            
ATOM   1335   CB LEU A 179      27.015  11.020  21.410  1.00  1.00            
ATOM   1336   CG LEU A 179      26.121  10.506  22.546  1.00  1.00            
ATOM   1337  CD1 LEU A 179      26.755   9.301  23.252  1.00  1.00            
ATOM   1338  CD2 LEU A 179      25.754  11.644  23.511  1.00  1.00            
ATOM   1339    C LEU A 179      27.989  10.798  19.228  1.00  1.00            
ATOM   1340    O LEU A 179      29.214  10.696  19.176  1.00  1.00            
ATOM   1341    N ASN A 180      27.292  11.558  18.364  4.00  1.00            
ATOM   1342   CA ASN A 180      28.005  12.394  17.453  4.00  1.00            
ATOM   1343   CB ASN A 180      27.571  12.256  15.982  4.00  1.00            
ATOM   1344   CG ASN A 180      28.484  13.133  15.132  4.00  1.00            
ATOM   1345  OD1 ASN A 180      28.557  14.346  15.323  4.00  1.00            
ATOM   1346  ND2 ASN A 180      29.205  12.504  14.165  4.00  1.00            
ATOM   1347    C ASN A 180      27.707  13.796  17.875  4.00  1.00            
ATOM   1348    O ASN A 180      26.550  14.203  17.967  4.00  1.00            
ATOM   1349    N TRP A 181      28.766  14.568  18.169  4.00  1.00            
ATOM   1350   CA TRP A 181      28.624  15.927  18.593  4.00  1.00            
ATOM   1351   CB TRP A 181      29.886  16.420  19.326  4.00  1.00            
ATOM   1352   CG TRP A 181      29.979  17.905  19.581  4.00  1.00            
ATOM   1353  CD2 TRP A 181      30.759  18.804  18.774  4.00  1.00            
ATOM   1354  CD1 TRP A 181      29.426  18.659  20.574  4.00  1.00            
ATOM   1355  NE1 TRP A 181      29.810  19.973  20.435  4.00  1.00            
ATOM   1356  CE2 TRP A 181      30.631  20.076  19.334  4.00  1.00            
ATOM   1357  CE3 TRP A 181      31.524  18.588  17.664  4.00  1.00            
ATOM   1358  CZ2 TRP A 181      31.268  21.153  18.789  4.00  1.00            
ATOM   1359  CZ3 TRP A 181      32.160  19.680  17.113  4.00  1.00            
ATOM   1360  CH2 TRP A 181      32.035  20.938  17.665  4.00  1.00            
ATOM   1361    C TRP A 181      28.462  16.789  17.385  4.00  1.00            
ATOM   1362    O TRP A 181      29.175  16.638  16.394  4.00  1.00            
ATOM   1363    N VAL A 182      27.487  17.714  17.453  4.00  1.00            
ATOM   1364   CA VAL A 182      27.287  18.705  16.438  4.00  1.00            
ATOM   1365   CB VAL A 182      25.967  18.614  15.733  4.00  1.00            
ATOM   1366  CG1 VAL A 182      24.858  18.970  16.734  4.00  1.00            
ATOM   1367  CG2 VAL A 182      26.000  19.531  14.499  4.00  1.00            
ATOM   1368    C VAL A 182      27.275  19.992  17.234  4.00  1.00            
ATOM   1369    O VAL A 182      26.839  20.008  18.383  4.00  1.00            
ATOM   1370    N PRO A 183      27.772  21.057  16.672  4.00  1.00            
ATOM   1371   CA PRO A 183      27.897  22.309  17.397  4.00  1.00            
ATOM   1372   CD PRO A 183      28.835  20.890  15.694  4.00  1.00            
ATOM   1373   CB PRO A 183      28.952  23.114  16.635  4.00  1.00            
ATOM   1374   CG PRO A 183      29.808  22.050  15.932  4.00  1.00            
ATOM   1375    C PRO A 183      26.723  23.197  17.753  4.00  1.00            
ATOM   1376    O PRO A 183      26.903  24.033  18.637  4.00  1.00            
ATOM   1377    N VAL A 184      25.536  23.081  17.124  1.00  1.00            
ATOM   1378   CA VAL A 184      24.491  24.062  17.341  1.00  1.00            
ATOM   1379   CB VAL A 184      24.127  24.290  18.777  1.00  1.00            
ATOM   1380  CG1 VAL A 184      23.108  25.440  18.822  1.00  1.00            
ATOM   1381  CG2 VAL A 184      23.589  22.971  19.359  1.00  1.00            
ATOM   1382    C VAL A 184      24.999  25.346  16.754  1.00  1.00            
ATOM   1383    O VAL A 184      25.759  26.076  17.387  1.00  1.00            
ATOM   1384    N SER A 185      24.585  25.634  15.495  1.00  1.00            
ATOM   1385   CA SER A 185      25.005  26.804  14.767  1.00  1.00            
ATOM   1386   CB SER A 185      24.444  26.859  13.342  1.00  1.00            
ATOM   1387   OG SER A 185      24.896  25.735  12.609  1.00  1.00            
ATOM   1388    C SER A 185      24.465  28.023  15.437  1.00  1.00            
ATOM   1389    O SER A 185      25.205  28.826  16.001  1.00  1.00            
ATOM   1390    N VAL A 186      23.126  28.177  15.391  1.00  1.00            
ATOM   1391   CA VAL A 186      22.507  29.329  15.972  1.00  1.00            
ATOM   1392   CB VAL A 186      21.639  30.117  15.037  1.00  1.00            
ATOM   1393  CG1 VAL A 186      20.420  29.260  14.658  1.00  1.00            
ATOM   1394  CG2 VAL A 186      21.267  31.441  15.728  1.00  1.00            
ATOM   1395    C VAL A 186      21.610  28.826  17.042  1.00  1.00            
ATOM   1396    O VAL A 186      21.032  27.744  16.940  1.00  1.00            
ATOM   1397    N GLU A 187      21.485  29.614  18.114  4.00  1.00            
ATOM   1398   CA GLU A 187      20.643  29.230  19.195  4.00  1.00            
ATOM   1399   CB GLU A 187      21.004  29.933  20.515  4.00  1.00            
ATOM   1400   CG GLU A 187      20.363  29.296  21.748  4.00  1.00            
ATOM   1401   CD GLU A 187      21.048  29.879  22.976  4.00  1.00            
ATOM   1402  OE1 GLU A 187      21.890  30.800  22.806  4.00  1.00            
ATOM   1403  OE2 GLU A 187      20.743  29.403  24.103  4.00  1.00            
ATOM   1404    C GLU A 187      19.259  29.613  18.791  4.00  1.00            
ATOM   1405    O GLU A 187      19.043  30.098  17.683  4.00  1.00            
ATOM   1406    N GLY A 188      18.271  29.387  19.674  3.00  1.00            
ATOM   1407   CA GLY A 188      16.918  29.600  19.257  3.00  1.00            
ATOM   1408    C GLY A 188      16.479  28.207  18.921  3.00  1.00            
ATOM   1409    O GLY A 188      16.696  27.286  19.707  3.00  1.00            
ATOM   1410    N TYR A 189      15.838  28.007  17.752  3.00  1.00            
ATOM   1411   CA TYR A 189      15.575  26.669  17.290  3.00  1.00            
ATOM   1412   CB TYR A 189      14.937  26.633  15.887  3.00  1.00            
ATOM   1413   CG TYR A 189      15.728  27.474  14.938  3.00  1.00            
ATOM   1414  CD1 TYR A 189      16.842  26.976  14.303  3.00  1.00            
ATOM   1415  CD2 TYR A 189      15.340  28.770  14.674  3.00  1.00            
ATOM   1416  CE1 TYR A 189      17.558  27.758  13.425  3.00  1.00            
ATOM   1417  CE2 TYR A 189      16.051  29.558  13.799  3.00  1.00            
ATOM   1418   CZ TYR A 189      17.163  29.051  13.174  3.00  1.00            
ATOM   1419   OH TYR A 189      17.895  29.854  12.274  3.00  1.00            
ATOM   1420    C TYR A 189      16.931  26.017  17.285  3.00  1.00            
ATOM   1421    O TYR A 189      17.935  26.718  17.158  3.00  1.00            
ATOM   1422    N TRP A 190      17.006  24.672  17.429  4.00  1.00            
ATOM   1423   CA TRP A 190      18.266  23.999  17.650  4.00  1.00            
ATOM   1424   CB TRP A 190      18.152  22.465  17.657  4.00  1.00            
ATOM   1425   CG TRP A 190      17.454  21.941  18.889  4.00  1.00            
ATOM   1426  CD2 TRP A 190      17.299  20.550  19.205  4.00  1.00            
ATOM   1427  CD1 TRP A 190      16.872  22.637  19.907  4.00  1.00            
ATOM   1428  NE1 TRP A 190      16.359  21.768  20.837  4.00  1.00            
ATOM   1429  CE2 TRP A 190      16.615  20.479  20.417  4.00  1.00            
ATOM   1430  CE3 TRP A 190      17.685  19.425  18.534  4.00  1.00            
ATOM   1431  CZ2 TRP A 190      16.302  19.275  20.979  4.00  1.00            
ATOM   1432  CZ3 TRP A 190      17.382  18.212  19.111  4.00  1.00            
ATOM   1433  CH2 TRP A 190      16.703  18.141  20.309  4.00  1.00            
ATOM   1434    C TRP A 190      19.276  24.413  16.601  4.00  1.00            
ATOM   1435    O TRP A 190      20.363  24.856  16.966  4.00  1.00            
ATOM   1436    N GLN A 191      18.952  24.339  15.290  4.00  1.00            
ATOM   1437   CA GLN A 191      19.861  24.774  14.247  4.00  1.00            
ATOM   1438   CB GLN A 191      20.318  26.243  14.382  4.00  1.00            
ATOM   1439   CG GLN A 191      21.459  26.640  13.433  4.00  1.00            
ATOM   1440   CD GLN A 191      20.945  26.704  12.000  4.00  1.00            
ATOM   1441  OE1 GLN A 191      20.169  25.854  11.568  4.00  1.00            
ATOM   1442  NE2 GLN A 191      21.382  27.745  11.239  4.00  1.00            
ATOM   1443    C GLN A 191      21.068  23.914  14.203  4.00  1.00            
ATOM   1444    O GLN A 191      21.744  23.674  15.202  4.00  1.00            
ATOM   1445    N ILE A 192      21.343  23.408  12.994  4.00  1.00            
ATOM   1446   CA ILE A 192      22.507  22.637  12.752  4.00  1.00            
ATOM   1447   CB ILE A 192      22.295  21.152  12.740  4.00  1.00            
ATOM   1448  CG1 ILE A 192      21.400  20.741  11.566  4.00  1.00            
ATOM   1449  CG2 ILE A 192      21.742  20.739  14.113  4.00  1.00            
ATOM   1450  CD1 ILE A 192      21.426  19.239  11.291  4.00  1.00            
ATOM   1451    C ILE A 192      22.983  23.014  11.386  4.00  1.00            
ATOM   1452    O ILE A 192      22.210  23.506  10.566  4.00  1.00            
ATOM   1453    N THR A 193      24.287  22.818  11.115  4.00  1.00            
ATOM   1454   CA THR A 193      24.787  23.089   9.799  4.00  1.00            
ATOM   1455   CB THR A 193      26.221  23.537   9.745  4.00  1.00            
ATOM   1456  OG1 THR A 193      27.055  22.562  10.357  4.00  1.00            
ATOM   1457  CG2 THR A 193      26.385  24.900  10.426  4.00  1.00            
ATOM   1458    C THR A 193      24.794  21.786   9.107  4.00  1.00            
ATOM   1459    O THR A 193      25.317  20.800   9.622  4.00  1.00            
ATOM   1460    N LEU A 194      24.187  21.735   7.916  4.00  1.00            
ATOM   1461   CA LEU A 194      24.255  20.480   7.259  4.00  1.00            
ATOM   1462   CB LEU A 194      22.927  19.946   6.695  4.00  1.00            
ATOM   1463   CG LEU A 194      23.102  18.579   6.001  4.00  1.00            
ATOM   1464  CD1 LEU A 194      23.539  17.508   7.013  4.00  1.00            
ATOM   1465  CD2 LEU A 194      21.851  18.163   5.213  4.00  1.00            
ATOM   1466    C LEU A 194      25.158  20.655   6.106  4.00  1.00            
ATOM   1467    O LEU A 194      25.169  21.697   5.453  4.00  1.00            
ATOM   1468    N ASP A 195      25.974  19.630   5.851  4.00  1.00            
ATOM   1469   CA ASP A 195      26.812  19.718   4.713  4.00  1.00            
ATOM   1470   CB ASP A 195      28.123  18.927   4.834  4.00  1.00            
ATOM   1471   CG ASP A 195      29.108  19.486   3.818  4.00  1.00            
ATOM   1472  OD1 ASP A 195      28.659  20.222   2.898  4.00  1.00            
ATOM   1473  OD2 ASP A 195      30.326  19.194   3.958  4.00  1.00            
ATOM   1474    C ASP A 195      25.969  19.166   3.615  4.00  1.00            
ATOM   1475    O ASP A 195      24.751  19.316   3.646  4.00  1.00            
ATOM   1476    N SER A 196      26.582  18.506   2.619  4.00  1.00            
ATOM   1477   CA SER A 196      25.835  18.097   1.469  4.00  1.00            
ATOM   1478   CB SER A 196      26.727  17.818   0.248  4.00  1.00            
ATOM   1479   OG SER A 196      27.551  16.688   0.498  4.00  1.00            
ATOM   1480    C SER A 196      24.998  16.867   1.681  4.00  1.00            
ATOM   1481    O SER A 196      25.113  16.169   2.687  4.00  1.00            
ATOM   1482    N ILE A 197      24.103  16.613   0.692  4.00  1.00            
ATOM   1483   CA ILE A 197      23.246  15.457   0.588  4.00  1.00            
ATOM   1484   CB ILE A 197      21.805  15.789   0.314  4.00  1.00            
ATOM   1485  CG1 ILE A 197      21.196  16.539   1.514  4.00  1.00            
ATOM   1486  CG2 ILE A 197      21.072  14.486  -0.042  4.00  1.00            
ATOM   1487  CD1 ILE A 197      19.816  17.136   1.240  4.00  1.00            
ATOM   1488    C ILE A 197      23.798  14.701  -0.571  4.00  1.00            
ATOM   1489    O ILE A 197      24.099  15.282  -1.613  4.00  1.00            
ATOM   1490    N THR A 198      23.984  13.380  -0.403  4.00  1.00            
ATOM   1491   CA THR A 198      24.628  12.633  -1.440  4.00  1.00            
ATOM   1492   CB THR A 198      25.932  12.032  -0.982  4.00  1.00            
ATOM   1493  OG1 THR A 198      26.814  13.057  -0.547  4.00  1.00            
ATOM   1494  CG2 THR A 198      26.577  11.229  -2.126  4.00  1.00            
ATOM   1495    C THR A 198      23.749  11.494  -1.863  4.00  1.00            
ATOM   1496    O THR A 198      22.915  11.004  -1.104  4.00  1.00            
ATOM   1497    N MET A 199      23.944  11.068  -3.127  4.00  1.00            
ATOM   1498   CA MET A 199      23.314   9.949  -3.772  4.00  1.00            
ATOM   1499   CB MET A 199      22.972  10.230  -5.243  4.00  1.00            
ATOM   1500   CG MET A 199      22.253   9.088  -5.961  4.00  1.00            
ATOM   1501   SD MET A 199      22.029   9.369  -7.743  4.00  1.00            
ATOM   1502   CE MET A 199      20.931   7.947  -8.001  4.00  1.00            
ATOM   1503    C MET A 199      24.428   8.951  -3.771  4.00  1.00            
ATOM   1504    O MET A 199      24.985   8.653  -2.716  4.00  1.00            
ATOM   1505    N ASP A 200      24.791   8.388  -4.939  3.00  1.00            
ATOM   1506   CA ASP A 200      25.894   7.474  -4.897  3.00  1.00            
ATOM   1507   CB ASP A 200      25.735   6.250  -5.816  3.00  1.00            
ATOM   1508   CG ASP A 200      26.782   5.214  -5.425  3.00  1.00            
ATOM   1509  OD1 ASP A 200      27.793   5.593  -4.775  3.00  1.00            
ATOM   1510  OD2 ASP A 200      26.578   4.019  -5.771  3.00  1.00            
ATOM   1511    C ASP A 200      27.132   8.199  -5.314  3.00  1.00            
ATOM   1512    O ASP A 200      27.566   8.100  -6.460  3.00  1.00            
ATOM   1513    N GLY A 201      27.734   8.953  -4.375  3.00  1.00            
ATOM   1514   CA GLY A 201      28.962   9.638  -4.648  3.00  1.00            
ATOM   1515    C GLY A 201      28.648  10.946  -5.293  3.00  1.00            
ATOM   1516    O GLY A 201      29.537  11.773  -5.493  3.00  1.00            
ATOM   1517    N GLU A 202      27.368  11.173  -5.641  4.00  1.00            
ATOM   1518   CA GLU A 202      27.020  12.417  -6.262  4.00  1.00            
ATOM   1519   CB GLU A 202      25.891  12.331  -7.301  4.00  1.00            
ATOM   1520   CG GLU A 202      26.254  11.605  -8.594  4.00  1.00            
ATOM   1521   CD GLU A 202      25.113  11.866  -9.567  4.00  1.00            
ATOM   1522  OE1 GLU A 202      23.968  11.425  -9.282  4.00  1.00            
ATOM   1523  OE2 GLU A 202      25.374  12.529 -10.607  4.00  1.00            
ATOM   1524    C GLU A 202      26.500  13.310  -5.196  4.00  1.00            
ATOM   1525    O GLU A 202      25.896  12.851  -4.228  4.00  1.00            
ATOM   1526    N THR A 203      26.734  14.625  -5.349  4.00  1.00            
ATOM   1527   CA THR A 203      26.209  15.531  -4.380  4.00  1.00            
ATOM   1528   CB THR A 203      27.127  16.679  -4.079  4.00  1.00            
ATOM   1529  OG1 THR A 203      28.373  16.199  -3.596  4.00  1.00            
ATOM   1530  CG2 THR A 203      26.457  17.578  -3.024  4.00  1.00            
ATOM   1531    C THR A 203      24.971  16.107  -4.968  4.00  1.00            
ATOM   1532    O THR A 203      25.025  17.047  -5.758  4.00  1.00            
ATOM   1533    N ILE A 204      23.805  15.537  -4.612  4.00  1.00            
ATOM   1534   CA ILE A 204      22.624  16.157  -5.114  4.00  1.00            
ATOM   1535   CB ILE A 204      21.694  15.235  -5.880  4.00  1.00            
ATOM   1536  CG1 ILE A 204      20.706  16.059  -6.727  4.00  1.00            
ATOM   1537  CG2 ILE A 204      21.041  14.192  -4.955  4.00  1.00            
ATOM   1538  CD1 ILE A 204      19.836  17.046  -5.949  4.00  1.00            
ATOM   1539    C ILE A 204      21.963  16.771  -3.931  4.00  1.00            
ATOM   1540    O ILE A 204      21.505  16.064  -3.034  4.00  1.00            
ATOM   1541    N ALA A 205      21.993  18.123  -3.893  4.00  1.00            
ATOM   1542   CA ALA A 205      21.392  18.941  -2.876  4.00  1.00            
ATOM   1543   CB ALA A 205      20.982  18.265  -1.552  4.00  1.00            
ATOM   1544    C ALA A 205      22.345  19.997  -2.472  4.00  1.00            
ATOM   1545    O ALA A 205      23.235  20.396  -3.221  4.00  1.00            
ATOM   1546    N CYS A 206      22.143  20.478  -1.233  1.00  1.00            
ATOM   1547   CA CYS A 206      22.944  21.527  -0.702  1.00  1.00            
ATOM   1548   CB CYS A 206      22.627  21.854   0.766  1.00  1.00            
ATOM   1549   SG CYS A 206      22.812  20.404   1.843  1.00  1.00            
ATOM   1550    C CYS A 206      24.364  21.142  -0.812  1.00  1.00            
ATOM   1551    O CYS A 206      24.821  20.139  -0.265  1.00  1.00            
ATOM   1552    N SER A 207      25.084  21.963  -1.585  3.00  1.00            
ATOM   1553   CA SER A 207      26.485  21.818  -1.736  3.00  1.00            
ATOM   1554   CB SER A 207      26.940  21.741  -3.200  3.00  1.00            
ATOM   1555   OG SER A 207      26.616  22.953  -3.865  3.00  1.00            
ATOM   1556    C SER A 207      27.018  23.087  -1.162  3.00  1.00            
ATOM   1557    O SER A 207      26.451  24.156  -1.381  3.00  1.00            
ATOM   1558    N GLY A 208      28.111  23.004  -0.387  3.00  1.00            
ATOM   1559   CA GLY A 208      28.637  24.200   0.200  3.00  1.00            
ATOM   1560    C GLY A 208      28.051  24.341   1.567  3.00  1.00            
ATOM   1561    O GLY A 208      28.446  25.220   2.330  3.00  1.00            
ATOM   1562    N GLY A 209      27.083  23.468   1.907  1.00  1.00            
ATOM   1563   CA GLY A 209      26.511  23.479   3.221  1.00  1.00            
ATOM   1564    C GLY A 209      25.193  24.188   3.206  1.00  1.00            
ATOM   1565    O GLY A 209      24.955  25.078   2.391  1.00  1.00            
ATOM   1566    N CYS A 210      24.301  23.792   4.140  4.00  1.00            
ATOM   1567   CA CYS A 210      22.991  24.366   4.268  4.00  1.00            
ATOM   1568   CB CYS A 210      21.881  23.478   3.678  4.00  1.00            
ATOM   1569   SG CYS A 210      21.750  21.871   4.523  4.00  1.00            
ATOM   1570    C CYS A 210      22.709  24.483   5.729  4.00  1.00            
ATOM   1571    O CYS A 210      23.532  24.117   6.566  4.00  1.00            
ATOM   1572    N GLN A 211      21.527  25.027   6.074  4.00  1.00            
ATOM   1573   CA GLN A 211      21.186  25.134   7.460  4.00  1.00            
ATOM   1574   CB GLN A 211      20.680  26.525   7.875  4.00  1.00            
ATOM   1575   CG GLN A 211      19.347  26.909   7.233  4.00  1.00            
ATOM   1576   CD GLN A 211      18.979  28.296   7.734  4.00  1.00            
ATOM   1577  OE1 GLN A 211      17.823  28.710   7.668  4.00  1.00            
ATOM   1578  NE2 GLN A 211      19.993  29.041   8.251  4.00  1.00            
ATOM   1579    C GLN A 211      20.083  24.154   7.724  4.00  1.00            
ATOM   1580    O GLN A 211      19.190  23.976   6.897  4.00  1.00            
ATOM   1581    N ALA A 212      20.127  23.472   8.889  4.00  1.00            
ATOM   1582   CA ALA A 212      19.105  22.517   9.219  4.00  1.00            
ATOM   1583   CB ALA A 212      19.599  21.062   9.260  4.00  1.00            
ATOM   1584    C ALA A 212      18.606  22.849  10.591  4.00  1.00            
ATOM   1585    O ALA A 212      19.305  23.476  11.378  4.00  1.00            
ATOM   1586    N ILE A 213      17.348  22.477  10.894  4.00  1.00            
ATOM   1587   CA ILE A 213      16.774  22.674  12.199  4.00  1.00            
ATOM   1588   CB ILE A 213      15.585  23.590  12.187  4.00  1.00            
ATOM   1589  CG1 ILE A 213      15.062  23.838  13.612  4.00  1.00            
ATOM   1590  CG2 ILE A 213      14.537  22.980  11.242  4.00  1.00            
ATOM   1591  CD1 ILE A 213      13.995  24.929  13.678  4.00  1.00            
ATOM   1592    C ILE A 213      16.257  21.333  12.579  4.00  1.00            
ATOM   1593    O ILE A 213      15.800  20.577  11.724  4.00  1.00            
ATOM   1594    N VAL A 214      16.346  20.976  13.869  4.00  1.00            
ATOM   1595   CA VAL A 214      15.812  19.702  14.230  4.00  1.00            
ATOM   1596   CB VAL A 214      16.570  19.008  15.322  4.00  1.00            
ATOM   1597  CG1 VAL A 214      15.808  17.730  15.707  4.00  1.00            
ATOM   1598  CG2 VAL A 214      18.007  18.750  14.838  4.00  1.00            
ATOM   1599    C VAL A 214      14.433  19.954  14.749  4.00  1.00            
ATOM   1600    O VAL A 214      14.228  20.856  15.560  4.00  1.00            
ATOM   1601    N ASP A 215      13.435  19.177  14.283  1.00  1.00            
ATOM   1602   CA ASP A 215      12.111  19.452  14.761  1.00  1.00            
ATOM   1603   CB ASP A 215      11.271  20.274  13.768  1.00  1.00            
ATOM   1604   CG ASP A 215       9.994  20.686  14.483  1.00  1.00            
ATOM   1605  OD1 ASP A 215       9.935  20.492  15.725  1.00  1.00            
ATOM   1606  OD2 ASP A 215       9.060  21.192  13.804  1.00  1.00            
ATOM   1607    C ASP A 215      11.368  18.162  14.989  1.00  1.00            
ATOM   1608    O ASP A 215      11.142  17.393  14.056  1.00  1.00            
ATOM   1609    N THR A 216      10.979  17.887  16.254  3.00  1.00            
ATOM   1610   CA THR A 216      10.163  16.747  16.593  3.00  1.00            
ATOM   1611   CB THR A 216      10.023  16.544  18.074  3.00  1.00            
ATOM   1612  OG1 THR A 216       9.426  17.685  18.673  3.00  1.00            
ATOM   1613  CG2 THR A 216      11.415  16.293  18.679  3.00  1.00            
ATOM   1614    C THR A 216       8.808  17.016  16.016  3.00  1.00            
ATOM   1615    O THR A 216       8.091  16.104  15.604  3.00  1.00            
ATOM   1616    N GLY A 217       8.449  18.311  15.964  3.00  1.00            
ATOM   1617   CA GLY A 217       7.146  18.778  15.590  3.00  1.00            
ATOM   1618    C GLY A 217       6.737  18.415  14.194  3.00  1.00            
ATOM   1619    O GLY A 217       5.585  18.035  13.982  3.00  1.00            
ATOM   1620    N THR A 218       7.632  18.508  13.193  1.00  1.00            
ATOM   1621   CA THR A 218       7.134  18.299  11.861  1.00  1.00            
ATOM   1622   CB THR A 218       7.592  19.342  10.886  1.00  1.00            
ATOM   1623  OG1 THR A 218       9.007  19.324  10.772  1.00  1.00            
ATOM   1624  CG2 THR A 218       7.114  20.715  11.392  1.00  1.00            
ATOM   1625    C THR A 218       7.538  16.962  11.347  1.00  1.00            
ATOM   1626    O THR A 218       8.626  16.460  11.621  1.00  1.00            
ATOM   1627    N SER A 219       6.607  16.355  10.589  1.00  1.00            
ATOM   1628   CA SER A 219       6.721  15.022  10.086  1.00  1.00            
ATOM   1629   CB SER A 219       5.423  14.528   9.426  1.00  1.00            
ATOM   1630   OG SER A 219       4.393  14.431  10.399  1.00  1.00            
ATOM   1631    C SER A 219       7.820  14.807   9.092  1.00  1.00            
ATOM   1632    O SER A 219       8.788  14.102   9.375  1.00  1.00            
ATOM   1633    N LEU A 220       7.719  15.425   7.901  1.00  1.00            
ATOM   1634   CA LEU A 220       8.628  15.044   6.858  1.00  1.00            
ATOM   1635   CB LEU A 220       7.958  14.925   5.476  1.00  1.00            
ATOM   1636   CG LEU A 220       6.902  13.803   5.391  1.00  1.00            
ATOM   1637  CD1 LEU A 220       7.536  12.421   5.613  1.00  1.00            
ATOM   1638  CD2 LEU A 220       5.713  14.067   6.328  1.00  1.00            
ATOM   1639    C LEU A 220       9.761  16.017   6.726  1.00  1.00            
ATOM   1640    O LEU A 220       9.682  17.151   7.195  1.00  1.00            
ATOM   1641    N LEU A 221      10.872  15.560   6.088  4.00  1.00            
ATOM   1642   CA LEU A 221      12.018  16.404   5.872  4.00  1.00            
ATOM   1643   CB LEU A 221      13.265  15.666   5.362  4.00  1.00            
ATOM   1644   CG LEU A 221      13.769  14.625   6.381  4.00  1.00            
ATOM   1645  CD1 LEU A 221      12.794  13.444   6.490  4.00  1.00            
ATOM   1646  CD2 LEU A 221      15.220  14.204   6.105  4.00  1.00            
ATOM   1647    C LEU A 221      11.594  17.418   4.899  4.00  1.00            
ATOM   1648    O LEU A 221      11.139  17.108   3.799  4.00  1.00            
ATOM   1649    N THR A 222      11.720  18.684   5.308  4.00  1.00            
ATOM   1650   CA THR A 222      11.284  19.692   4.417  4.00  1.00            
ATOM   1651   CB THR A 222      10.245  20.612   4.979  4.00  1.00            
ATOM   1652  OG1 THR A 222       9.728  21.423   3.936  4.00  1.00            
ATOM   1653  CG2 THR A 222      10.871  21.485   6.080  4.00  1.00            
ATOM   1654    C THR A 222      12.474  20.502   4.061  4.00  1.00            
ATOM   1655    O THR A 222      13.480  20.512   4.767  4.00  1.00            
ATOM   1656    N GLY A 223      12.385  21.188   2.914  4.00  1.00            
ATOM   1657   CA GLY A 223      13.484  21.978   2.475  4.00  1.00            
ATOM   1658    C GLY A 223      12.976  22.803   1.336  4.00  1.00            
ATOM   1659    O GLY A 223      11.775  22.845   1.084  4.00  1.00            
ATOM   1660    N PRO A 224      13.860  23.452   0.629  1.00  1.00            
ATOM   1661   CA PRO A 224      13.418  24.266  -0.462  1.00  1.00            
ATOM   1662   CD PRO A 224      15.059  24.007   1.248  1.00  1.00            
ATOM   1663   CB PRO A 224      14.626  25.088  -0.892  1.00  1.00            
ATOM   1664   CG PRO A 224      15.410  25.260   0.424  1.00  1.00            
ATOM   1665    C PRO A 224      12.775  23.438  -1.536  1.00  1.00            
ATOM   1666    O PRO A 224      13.235  22.325  -1.785  1.00  1.00            
ATOM   1667    N THR A 225      11.713  23.975  -2.165  2.00  1.00            
ATOM   1668   CA THR A 225      10.951  23.263  -3.155  2.00  1.00            
ATOM   1669   CB THR A 225       9.738  24.013  -3.607  2.00  1.00            
ATOM   1670  OG1 THR A 225       8.982  23.206  -4.496  2.00  1.00            
ATOM   1671  CG2 THR A 225      10.170  25.320  -4.291  2.00  1.00            
ATOM   1672    C THR A 225      11.799  22.958  -4.335  2.00  1.00            
ATOM   1673    O THR A 225      11.769  21.843  -4.851  2.00  1.00            
ATOM   1674    N SER A 226      12.597  23.935  -4.792  2.00  1.00            
ATOM   1675   CA SER A 226      13.377  23.668  -5.957  2.00  1.00            
ATOM   1676   CB SER A 226      14.221  24.873  -6.407  2.00  1.00            
ATOM   1677   OG SER A 226      15.175  25.207  -5.410  2.00  1.00            
ATOM   1678    C SER A 226      14.307  22.540  -5.649  2.00  1.00            
ATOM   1679    O SER A 226      14.447  21.605  -6.435  2.00  1.00            
ATOM   1680    N ALA A 227      14.963  22.600  -4.477  2.00  1.00            
ATOM   1681   CA ALA A 227      15.928  21.605  -4.124  2.00  1.00            
ATOM   1682   CB ALA A 227      16.679  21.939  -2.824  2.00  1.00            
ATOM   1683    C ALA A 227      15.306  20.258  -3.948  2.00  1.00            
ATOM   1684    O ALA A 227      15.807  19.265  -4.472  2.00  1.00            
ATOM   1685    N ILE A 228      14.178  20.196  -3.223  2.00  1.00            
ATOM   1686   CA ILE A 228      13.528  18.947  -2.955  2.00  1.00            
ATOM   1687   CB ILE A 228      12.355  19.123  -2.021  2.00  1.00            
ATOM   1688  CG1 ILE A 228      11.831  17.776  -1.489  2.00  1.00            
ATOM   1689  CG2 ILE A 228      11.311  20.004  -2.720  2.00  1.00            
ATOM   1690  CD1 ILE A 228      11.302  16.826  -2.560  2.00  1.00            
ATOM   1691    C ILE A 228      13.096  18.406  -4.279  2.00  1.00            
ATOM   1692    O ILE A 228      13.171  17.204  -4.528  2.00  1.00            
ATOM   1693    N ALA A 229      12.666  19.304  -5.182  2.00  1.00            
ATOM   1694   CA ALA A 229      12.181  18.894  -6.465  2.00  1.00            
ATOM   1695   CB ALA A 229      11.800  20.089  -7.357  2.00  1.00            
ATOM   1696    C ALA A 229      13.258  18.127  -7.169  2.00  1.00            
ATOM   1697    O ALA A 229      12.991  17.090  -7.776  2.00  1.00            
ATOM   1698    N ASN A 230      14.517  18.594  -7.082  2.00  1.00            
ATOM   1699   CA ASN A 230      15.597  17.949  -7.776  2.00  1.00            
ATOM   1700   CB ASN A 230      16.932  18.673  -7.540  2.00  1.00            
ATOM   1701   CG ASN A 230      16.759  20.083  -8.092  2.00  1.00            
ATOM   1702  OD1 ASN A 230      16.053  20.297  -9.077  2.00  1.00            
ATOM   1703  ND2 ASN A 230      17.411  21.079  -7.432  2.00  1.00            
ATOM   1704    C ASN A 230      15.697  16.542  -7.261  2.00  1.00            
ATOM   1705    O ASN A 230      15.850  15.596  -8.032  2.00  1.00            
ATOM   1706    N ILE A 231      15.582  16.382  -5.929  2.00  1.00            
ATOM   1707   CA ILE A 231      15.683  15.123  -5.239  2.00  1.00            
ATOM   1708   CB ILE A 231      15.611  15.280  -3.750  2.00  1.00            
ATOM   1709  CG1 ILE A 231      16.777  16.138  -3.232  2.00  1.00            
ATOM   1710  CG2 ILE A 231      15.560  13.872  -3.134  2.00  1.00            
ATOM   1711  CD1 ILE A 231      18.147  15.504  -3.461  2.00  1.00            
ATOM   1712    C ILE A 231      14.563  14.234  -5.608  2.00  1.00            
ATOM   1713    O ILE A 231      14.754  13.027  -5.748  2.00  1.00            
ATOM   1714    N GLN A 232      13.364  14.821  -5.757  2.00  1.00            
ATOM   1715   CA GLN A 232      12.210  14.029  -6.030  2.00  1.00            
ATOM   1716   CB GLN A 232      10.957  14.845  -6.395  2.00  1.00            
ATOM   1717   CG GLN A 232      10.414  15.778  -5.314  2.00  1.00            
ATOM   1718   CD GLN A 232       9.205  16.494  -5.915  2.00  1.00            
ATOM   1719  OE1 GLN A 232       8.730  17.494  -5.382  2.00  1.00            
ATOM   1720  NE2 GLN A 232       8.698  15.975  -7.066  2.00  1.00            
ATOM   1721    C GLN A 232      12.514  13.283  -7.276  2.00  1.00            
ATOM   1722    O GLN A 232      12.170  12.112  -7.425  2.00  1.00            
ATOM   1723    N SER A 233      13.203  13.962  -8.201  2.00  1.00            
ATOM   1724   CA SER A 233      13.491  13.366  -9.458  2.00  1.00            
ATOM   1725   CB SER A 233      14.243  14.317 -10.406  2.00  1.00            
ATOM   1726   OG SER A 233      14.501  13.670 -11.644  2.00  1.00            
ATOM   1727    C SER A 233      14.319  12.134  -9.297  2.00  1.00            
ATOM   1728    O SER A 233      14.021  11.102  -9.897  2.00  1.00            
ATOM   1729    N ASP A 234      15.376  12.196  -8.470  2.00  1.00            
ATOM   1730   CA ASP A 234      16.224  11.048  -8.339  2.00  1.00            
ATOM   1731   CB ASP A 234      17.378  11.259  -7.345  2.00  1.00            
ATOM   1732   CG ASP A 234      18.420  12.178  -7.967  2.00  1.00            
ATOM   1733  OD1 ASP A 234      18.404  12.355  -9.213  2.00  1.00            
ATOM   1734  OD2 ASP A 234      19.262  12.708  -7.192  2.00  1.00            
ATOM   1735    C ASP A 234      15.391   9.913  -7.803  2.00  1.00            
ATOM   1736    O ASP A 234      15.478   8.786  -8.292  2.00  1.00            
ATOM   1737    N ILE A 235      14.542  10.193  -6.793  2.00  1.00            
ATOM   1738   CA ILE A 235      13.714   9.204  -6.147  2.00  1.00            
ATOM   1739   CB ILE A 235      12.952   9.776  -4.987  2.00  1.00            
ATOM   1740  CG1 ILE A 235      13.939  10.249  -3.907  2.00  1.00            
ATOM   1741  CG2 ILE A 235      11.961   8.713  -4.486  2.00  1.00            
ATOM   1742  CD1 ILE A 235      14.808   9.123  -3.346  2.00  1.00            
ATOM   1743    C ILE A 235      12.737   8.660  -7.145  2.00  1.00            
ATOM   1744    O ILE A 235      12.488   7.456  -7.169  2.00  1.00            
ATOM   1745    N GLY A 236      12.170   9.514  -8.020  3.00  1.00            
ATOM   1746   CA GLY A 236      11.222   8.984  -8.962  3.00  1.00            
ATOM   1747    C GLY A 236       9.825   9.334  -8.538  3.00  1.00            
ATOM   1748    O GLY A 236       8.859   8.772  -9.051  3.00  1.00            
ATOM   1749    N ALA A 237       9.675  10.274  -7.583  1.00  1.00            
ATOM   1750   CA ALA A 237       8.360  10.658  -7.153  1.00  1.00            
ATOM   1751   CB ALA A 237       8.366  11.688  -6.010  1.00  1.00            
ATOM   1752    C ALA A 237       7.652  11.278  -8.317  1.00  1.00            
ATOM   1753    O ALA A 237       8.252  12.012  -9.100  1.00  1.00            
ATOM   1754    N SER A 238       6.344  10.980  -8.472  1.00  1.00            
ATOM   1755   CA SER A 238       5.623  11.579  -9.556  1.00  1.00            
ATOM   1756   CB SER A 238       5.138  10.586 -10.634  1.00  1.00            
ATOM   1757   OG SER A 238       4.150   9.710 -10.110  1.00  1.00            
ATOM   1758    C SER A 238       4.429  12.258  -8.994  1.00  1.00            
ATOM   1759    O SER A 238       3.753  11.732  -8.111  1.00  1.00            
ATOM   1760    N GLU A 239       4.162  13.479  -9.487  1.00  1.00            
ATOM   1761   CA GLU A 239       2.975  14.137  -9.055  1.00  1.00            
ATOM   1762   CB GLU A 239       2.929  15.641  -9.361  1.00  1.00            
ATOM   1763   CG GLU A 239       1.611  16.287  -8.923  1.00  1.00            
ATOM   1764   CD GLU A 239       1.409  17.555  -9.740  1.00  1.00            
ATOM   1765  OE1 GLU A 239       0.891  17.438 -10.884  1.00  1.00            
ATOM   1766  OE2 GLU A 239       1.766  18.654  -9.239  1.00  1.00            
ATOM   1767    C GLU A 239       1.910  13.556  -9.921  1.00  1.00            
ATOM   1768    O GLU A 239       1.758  13.951 -11.076  1.00  1.00            
ATOM   1769    N ASN A 240       1.146  12.588  -9.389  1.00  1.00            
ATOM   1770   CA ASN A 240       0.107  11.994 -10.171  1.00  1.00            
ATOM   1771   CB ASN A 240      -0.171  10.521  -9.819  1.00  1.00            
ATOM   1772   CG ASN A 240      -0.952   9.901 -10.970  1.00  1.00            
ATOM   1773  OD1 ASN A 240      -1.690   8.935 -10.786  1.00  1.00            
ATOM   1774  ND2 ASN A 240      -0.784  10.468 -12.196  1.00  1.00            
ATOM   1775    C ASN A 240      -1.112  12.788  -9.878  1.00  1.00            
ATOM   1776    O ASN A 240      -1.046  13.828  -9.225  1.00  1.00            
ATOM   1777    N SER A 241      -2.268  12.329 -10.377  3.00  1.00            
ATOM   1778   CA SER A 241      -3.458  13.058 -10.095  3.00  1.00            
ATOM   1779   CB SER A 241      -4.721  12.451 -10.735  3.00  1.00            
ATOM   1780   OG SER A 241      -5.860  13.233 -10.408  3.00  1.00            
ATOM   1781    C SER A 241      -3.629  13.013  -8.613  3.00  1.00            
ATOM   1782    O SER A 241      -2.943  12.275  -7.907  3.00  1.00            
ATOM   1783    N ASP A 242      -4.566  13.830  -8.108  3.00  1.00            
ATOM   1784   CA ASP A 242      -4.868  13.912  -6.710  3.00  1.00            
ATOM   1785   CB ASP A 242      -4.975  12.528  -6.045  3.00  1.00            
ATOM   1786   CG ASP A 242      -6.184  11.814  -6.630  3.00  1.00            
ATOM   1787  OD1 ASP A 242      -6.704  12.290  -7.675  3.00  1.00            
ATOM   1788  OD2 ASP A 242      -6.607  10.784  -6.039  3.00  1.00            
ATOM   1789    C ASP A 242      -3.820  14.686  -5.955  3.00  1.00            
ATOM   1790    O ASP A 242      -3.895  14.780  -4.731  3.00  1.00            
ATOM   1791    N GLY A 243      -2.823  15.271  -6.644  1.00  1.00            
ATOM   1792   CA GLY A 243      -1.921  16.192  -5.999  1.00  1.00            
ATOM   1793    C GLY A 243      -1.016  15.547  -4.996  1.00  1.00            
ATOM   1794    O GLY A 243      -0.454  16.242  -4.152  1.00  1.00            
ATOM   1795    N GLU A 244      -0.820  14.218  -5.042  1.00  1.00            
ATOM   1796   CA GLU A 244       0.061  13.650  -4.061  1.00  1.00            
ATOM   1797   CB GLU A 244      -0.525  12.440  -3.310  1.00  1.00            
ATOM   1798   CG GLU A 244      -1.604  12.781  -2.283  1.00  1.00            
ATOM   1799   CD GLU A 244      -2.135  11.463  -1.735  1.00  1.00            
ATOM   1800  OE1 GLU A 244      -2.813  10.739  -2.510  1.00  1.00            
ATOM   1801  OE2 GLU A 244      -1.868  11.157  -0.542  1.00  1.00            
ATOM   1802    C GLU A 244       1.272  13.140  -4.768  1.00  1.00            
ATOM   1803    O GLU A 244       1.251  12.884  -5.971  1.00  1.00            
ATOM   1804    N MET A 245       2.379  13.001  -4.014  1.00  1.00            
ATOM   1805   CA MET A 245       3.593  12.483  -4.569  1.00  1.00            
ATOM   1806   CB MET A 245       4.835  13.015  -3.835  1.00  1.00            
ATOM   1807   CG MET A 245       4.950  14.541  -3.913  1.00  1.00            
ATOM   1808   SD MET A 245       6.199  15.286  -2.822  1.00  1.00            
ATOM   1809   CE MET A 245       7.635  14.754  -3.796  1.00  1.00            
ATOM   1810    C MET A 245       3.517  11.007  -4.367  1.00  1.00            
ATOM   1811    O MET A 245       3.509  10.525  -3.235  1.00  1.00            
ATOM   1812    N VAL A 246       3.442  10.243  -5.473  4.00  1.00            
ATOM   1813   CA VAL A 246       3.330   8.821  -5.350  4.00  1.00            
ATOM   1814   CB VAL A 246       2.181   8.242  -6.122  4.00  1.00            
ATOM   1815  CG1 VAL A 246       0.869   8.796  -5.545  4.00  1.00            
ATOM   1816  CG2 VAL A 246       2.381   8.567  -7.613  4.00  1.00            
ATOM   1817    C VAL A 246       4.560   8.231  -5.941  4.00  1.00            
ATOM   1818    O VAL A 246       5.075   8.696  -6.957  4.00  1.00            
ATOM   1819    N ILE A 247       5.067   7.178  -5.284  4.00  1.00            
ATOM   1820   CA ILE A 247       6.240   6.507  -5.736  4.00  1.00            
ATOM   1821   CB ILE A 247       7.424   6.742  -4.847  4.00  1.00            
ATOM   1822  CG1 ILE A 247       8.672   6.031  -5.396  4.00  1.00            
ATOM   1823  CG2 ILE A 247       7.030   6.310  -3.425  4.00  1.00            
ATOM   1824  CD1 ILE A 247       9.955   6.384  -4.645  4.00  1.00            
ATOM   1825    C ILE A 247       5.941   5.043  -5.641  4.00  1.00            
ATOM   1826    O ILE A 247       5.014   4.636  -4.943  4.00  1.00            
ATOM   1827    N SER A 248       6.706   4.207  -6.368  1.00  1.00            
ATOM   1828   CA SER A 248       6.469   2.795  -6.309  1.00  1.00            
ATOM   1829   CB SER A 248       7.040   2.027  -7.516  1.00  1.00            
ATOM   1830   OG SER A 248       6.430   2.477  -8.716  1.00  1.00            
ATOM   1831    C SER A 248       7.137   2.242  -5.079  1.00  1.00            
ATOM   1832    O SER A 248       8.096   2.815  -4.563  1.00  1.00            
ATOM   1833    N CYS A 249       6.604   1.115  -4.563  3.00  1.00            
ATOM   1834   CA CYS A 249       7.117   0.420  -3.410  3.00  1.00            
ATOM   1835   CB CYS A 249       6.208  -0.742  -2.963  3.00  1.00            
ATOM   1836   SG CYS A 249       4.524  -0.230  -2.503  3.00  1.00            
ATOM   1837    C CYS A 249       8.424  -0.209  -3.751  3.00  1.00            
ATOM   1838    O CYS A 249       9.332  -0.266  -2.924  3.00  1.00            
ATOM   1839    N SER A 250       8.538  -0.703  -4.996  2.00  1.00            
ATOM   1840   CA SER A 250       9.694  -1.423  -5.439  2.00  1.00            
ATOM   1841   CB SER A 250       9.567  -1.863  -6.908  2.00  1.00            
ATOM   1842   OG SER A 250       8.436  -2.707  -7.068  2.00  1.00            
ATOM   1843    C SER A 250      10.866  -0.505  -5.335  2.00  1.00            
ATOM   1844    O SER A 250      12.006  -0.946  -5.195  2.00  1.00            
ATOM   1845    N SER A 251      10.605   0.813  -5.385  2.00  1.00            
ATOM   1846   CA SER A 251      11.648   1.792  -5.307  2.00  1.00            
ATOM   1847   CB SER A 251      11.106   3.224  -5.444  2.00  1.00            
ATOM   1848   OG SER A 251      10.491   3.388  -6.715  2.00  1.00            
ATOM   1849    C SER A 251      12.288   1.652  -3.965  2.00  1.00            
ATOM   1850    O SER A 251      13.424   2.066  -3.755  2.00  1.00            
ATOM   1851    N ILE A 252      11.571   1.085  -2.983  2.00  1.00            
ATOM   1852   CA ILE A 252      12.247   0.895  -1.738  2.00  1.00            
ATOM   1853   CB ILE A 252      11.377   0.346  -0.647  2.00  1.00            
ATOM   1854  CG1 ILE A 252      10.258   1.343  -0.295  2.00  1.00            
ATOM   1855  CG2 ILE A 252      12.286   0.001   0.544  2.00  1.00            
ATOM   1856  CD1 ILE A 252       9.210   0.772   0.659  2.00  1.00            
ATOM   1857    C ILE A 252      13.334  -0.076  -1.994  2.00  1.00            
ATOM   1858    O ILE A 252      14.477   0.120  -1.583  2.00  1.00            
ATOM   1859    N ASP A 253      12.998  -1.146  -2.727  2.00  1.00            
ATOM   1860   CA ASP A 253      13.978  -2.150  -2.968  2.00  1.00            
ATOM   1861   CB ASP A 253      13.427  -3.328  -3.786  2.00  1.00            
ATOM   1862   CG ASP A 253      12.398  -4.028  -2.909  2.00  1.00            
ATOM   1863  OD1 ASP A 253      12.119  -3.504  -1.799  2.00  1.00            
ATOM   1864  OD2 ASP A 253      11.883  -5.096  -3.334  2.00  1.00            
ATOM   1865    C ASP A 253      15.106  -1.534  -3.731  2.00  1.00            
ATOM   1866    O ASP A 253      16.268  -1.710  -3.369  2.00  1.00            
ATOM   1867    N SER A 254      14.800  -0.769  -4.796  2.00  1.00            
ATOM   1868   CA SER A 254      15.880  -0.174  -5.526  2.00  1.00            
ATOM   1869   CB SER A 254      15.729  -0.277  -7.052  2.00  1.00            
ATOM   1870   OG SER A 254      16.835   0.338  -7.695  2.00  1.00            
ATOM   1871    C SER A 254      15.900   1.281  -5.175  2.00  1.00            
ATOM   1872    O SER A 254      15.079   2.061  -5.654  2.00  1.00            
ATOM   1873    N LEU A 255      16.908   1.676  -4.377  1.00  1.00            
ATOM   1874   CA LEU A 255      17.045   2.985  -3.802  1.00  1.00            
ATOM   1875   CB LEU A 255      17.403   2.852  -2.311  1.00  1.00            
ATOM   1876   CG LEU A 255      18.120   1.524  -1.979  1.00  1.00            
ATOM   1877  CD1 LEU A 255      19.415   1.330  -2.784  1.00  1.00            
ATOM   1878  CD2 LEU A 255      18.350   1.388  -0.467  1.00  1.00            
ATOM   1879    C LEU A 255      18.038   3.806  -4.592  1.00  1.00            
ATOM   1880    O LEU A 255      17.700   4.026  -5.755  1.00  1.00            
ATOM   1881    N PRO A 256      19.207   4.333  -4.218  1.00  1.00            
ATOM   1882   CA PRO A 256      19.921   4.263  -2.948  1.00  1.00            
ATOM   1883   CD PRO A 256      20.119   4.661  -5.304  1.00  1.00            
ATOM   1884   CB PRO A 256      21.402   4.431  -3.286  1.00  1.00            
ATOM   1885   CG PRO A 256      21.404   5.161  -4.635  1.00  1.00            
ATOM   1886    C PRO A 256      19.522   5.227  -1.872  1.00  1.00            
ATOM   1887    O PRO A 256      18.610   6.031  -2.060  1.00  1.00            
ATOM   1888    N ASP A 257      20.250   5.138  -0.733  1.00  1.00            
ATOM   1889   CA ASP A 257      20.084   5.900   0.473  1.00  1.00            
ATOM   1890   CB ASP A 257      20.932   5.351   1.633  1.00  1.00            
ATOM   1891   CG ASP A 257      20.554   3.895   1.862  1.00  1.00            
ATOM   1892  OD1 ASP A 257      19.604   3.416   1.186  1.00  1.00            
ATOM   1893  OD2 ASP A 257      21.221   3.240   2.707  1.00  1.00            
ATOM   1894    C ASP A 257      20.562   7.298   0.237  1.00  1.00            
ATOM   1895    O ASP A 257      21.269   7.574  -0.731  1.00  1.00            
ATOM   1896    N ILE A 258      20.158   8.224   1.134  4.00  1.00            
ATOM   1897   CA ILE A 258      20.576   9.594   1.059  4.00  1.00            
ATOM   1898   CB ILE A 258      19.439  10.576   1.102  4.00  1.00            
ATOM   1899  CG1 ILE A 258      18.540  10.422  -0.135  4.00  1.00            
ATOM   1900  CG2 ILE A 258      20.046  11.982   1.232  4.00  1.00            
ATOM   1901  CD1 ILE A 258      19.264  10.729  -1.444  4.00  1.00            
ATOM   1902    C ILE A 258      21.458   9.848   2.241  4.00  1.00            
ATOM   1903    O ILE A 258      21.082   9.590   3.384  4.00  1.00            
ATOM   1904    N VAL A 259      22.677  10.352   1.965  4.00  1.00            
ATOM   1905   CA VAL A 259      23.708  10.515   2.952  4.00  1.00            
ATOM   1906   CB VAL A 259      25.004  10.960   2.341  4.00  1.00            
ATOM   1907  CG1 VAL A 259      26.039  11.146   3.464  4.00  1.00            
ATOM   1908  CG2 VAL A 259      25.409   9.938   1.264  4.00  1.00            
ATOM   1909    C VAL A 259      23.388  11.502   4.050  4.00  1.00            
ATOM   1910    O VAL A 259      23.334  11.094   5.207  4.00  1.00            
ATOM   1911    N PHE A 260      23.097  12.791   3.723  4.00  1.00            
ATOM   1912   CA PHE A 260      22.973  13.861   4.702  4.00  1.00            
ATOM   1913   CB PHE A 260      21.828  13.656   5.715  4.00  1.00            
ATOM   1914   CG PHE A 260      20.503  13.880   5.072  4.00  1.00            
ATOM   1915  CD1 PHE A 260      19.983  12.969   4.183  4.00  1.00            
ATOM   1916  CD2 PHE A 260      19.762  14.995   5.397  4.00  1.00            
ATOM   1917  CE1 PHE A 260      18.754  13.180   3.605  4.00  1.00            
ATOM   1918  CE2 PHE A 260      18.532  15.211   4.822  4.00  1.00            
ATOM   1919   CZ PHE A 260      18.029  14.302   3.924  4.00  1.00            
ATOM   1920    C PHE A 260      24.235  13.886   5.505  4.00  1.00            
ATOM   1921    O PHE A 260      24.480  13.023   6.345  4.00  1.00            
ATOM   1922    N THR A 261      25.082  14.911   5.307  4.00  1.00            
ATOM   1923   CA THR A 261      26.289  14.854   6.068  4.00  1.00            
ATOM   1924   CB THR A 261      27.531  14.835   5.225  4.00  1.00            
ATOM   1925  OG1 THR A 261      28.689  14.755   6.043  4.00  1.00            
ATOM   1926  CG2 THR A 261      27.564  16.086   4.344  4.00  1.00            
ATOM   1927    C THR A 261      26.329  15.987   7.048  4.00  1.00            
ATOM   1928    O THR A 261      26.244  17.156   6.674  4.00  1.00            
ATOM   1929    N ILE A 262      26.459  15.645   8.351  4.00  1.00            
ATOM   1930   CA ILE A 262      26.455  16.618   9.410  4.00  1.00            
ATOM   1931   CB ILE A 262      25.387  16.330  10.429  4.00  1.00            
ATOM   1932  CG1 ILE A 262      25.253  17.483  11.433  4.00  1.00            
ATOM   1933  CG2 ILE A 262      25.653  14.953  11.056  4.00  1.00            
ATOM   1934  CD1 ILE A 262      24.004  17.363  12.307  4.00  1.00            
ATOM   1935    C ILE A 262      27.800  16.614  10.065  4.00  1.00            
ATOM   1936    O ILE A 262      28.270  15.607  10.591  4.00  1.00            
ATOM   1937    N ASP A 263      28.465  17.779  10.011  3.00  1.00            
ATOM   1938   CA ASP A 263      29.748  17.986  10.610  3.00  1.00            
ATOM   1939   CB ASP A 263      29.721  18.030  12.145  3.00  1.00            
ATOM   1940   CG ASP A 263      30.993  18.749  12.562  3.00  1.00            
ATOM   1941  OD1 ASP A 263      31.636  19.352  11.659  3.00  1.00            
ATOM   1942  OD2 ASP A 263      31.336  18.721  13.773  3.00  1.00            
ATOM   1943    C ASP A 263      30.685  16.893  10.184  3.00  1.00            
ATOM   1944    O ASP A 263      31.470  16.402  10.993  3.00  1.00            
ATOM   1945    N GLY A 264      30.635  16.476   8.901  3.00  1.00            
ATOM   1946   CA GLY A 264      31.594  15.520   8.415  3.00  1.00            
ATOM   1947    C GLY A 264      31.186  14.107   8.714  3.00  1.00            
ATOM   1948    O GLY A 264      32.003  13.196   8.581  3.00  1.00            
ATOM   1949    N VAL A 265      29.929  13.860   9.125  4.00  1.00            
ATOM   1950   CA VAL A 265      29.583  12.485   9.361  4.00  1.00            
ATOM   1951   CB VAL A 265      29.071  12.191  10.736  4.00  1.00            
ATOM   1952  CG1 VAL A 265      27.679  12.822  10.885  4.00  1.00            
ATOM   1953  CG2 VAL A 265      29.087  10.666  10.932  4.00  1.00            
ATOM   1954    C VAL A 265      28.477  12.135   8.402  4.00  1.00            
ATOM   1955    O VAL A 265      27.744  13.015   7.956  4.00  1.00            
ATOM   1956    N GLN A 266      28.336  10.835   8.041  4.00  1.00            
ATOM   1957   CA GLN A 266      27.324  10.428   7.097  4.00  1.00            
ATOM   1958   CB GLN A 266      27.886   9.564   5.953  4.00  1.00            
ATOM   1959   CG GLN A 266      28.480   8.231   6.413  4.00  1.00            
ATOM   1960   CD GLN A 266      29.196   7.604   5.223  4.00  1.00            
ATOM   1961  OE1 GLN A 266      30.408   7.402   5.253  4.00  1.00            
ATOM   1962  NE2 GLN A 266      28.432   7.296   4.140  4.00  1.00            
ATOM   1963    C GLN A 266      26.254   9.633   7.815  4.00  1.00            
ATOM   1964    O GLN A 266      26.576   8.742   8.599  4.00  1.00            
ATOM   1965    N TYR A 267      24.946   9.934   7.576  4.00  1.00            
ATOM   1966   CA TYR A 267      23.930   9.271   8.363  4.00  1.00            
ATOM   1967   CB TYR A 267      22.530   9.883   8.235  4.00  1.00            
ATOM   1968   CG TYR A 267      22.600  11.059   9.136  4.00  1.00            
ATOM   1969  CD1 TYR A 267      22.384  10.880  10.483  4.00  1.00            
ATOM   1970  CD2 TYR A 267      22.917  12.310   8.664  4.00  1.00            
ATOM   1971  CE1 TYR A 267      22.453  11.939  11.352  4.00  1.00            
ATOM   1972  CE2 TYR A 267      22.986  13.375   9.531  4.00  1.00            
ATOM   1973   CZ TYR A 267      22.752  13.190  10.873  4.00  1.00            
ATOM   1974   OH TYR A 267      22.822  14.279  11.767  4.00  1.00            
ATOM   1975    C TYR A 267      23.834   7.768   8.172  4.00  1.00            
ATOM   1976    O TYR A 267      24.228   7.106   9.131  4.00  1.00            
ATOM   1977    N PRO A 268      23.394   7.070   7.127  4.00  1.00            
ATOM   1978   CA PRO A 268      22.609   7.526   5.993  4.00  1.00            
ATOM   1979   CD PRO A 268      24.128   5.856   6.797  4.00  1.00            
ATOM   1980   CB PRO A 268      23.018   6.644   4.813  4.00  1.00            
ATOM   1981   CG PRO A 268      23.538   5.359   5.470  4.00  1.00            
ATOM   1982    C PRO A 268      21.138   7.379   6.292  4.00  1.00            
ATOM   1983    O PRO A 268      20.798   6.865   7.356  4.00  1.00            
ATOM   1984    N LEU A 269      20.260   7.824   5.359  4.00  1.00            
ATOM   1985   CA LEU A 269      18.824   7.703   5.471  4.00  1.00            
ATOM   1986   CB LEU A 269      18.125   9.043   5.165  4.00  1.00            
ATOM   1987   CG LEU A 269      16.628   9.150   5.524  4.00  1.00            
ATOM   1988  CD1 LEU A 269      16.035  10.468   5.004  4.00  1.00            
ATOM   1989  CD2 LEU A 269      15.824   7.926   5.081  4.00  1.00            
ATOM   1990    C LEU A 269      18.418   6.700   4.412  4.00  1.00            
ATOM   1991    O LEU A 269      18.793   6.847   3.249  4.00  1.00            
ATOM   1992    N SER A 270      17.651   5.646   4.784  1.00  1.00            
ATOM   1993   CA SER A 270      17.255   4.599   3.860  1.00  1.00            
ATOM   1994   CB SER A 270      17.126   3.225   4.542  1.00  1.00            
ATOM   1995   OG SER A 270      18.394   2.793   5.014  1.00  1.00            
ATOM   1996    C SER A 270      15.937   4.937   3.246  1.00  1.00            
ATOM   1997    O SER A 270      15.088   5.606   3.831  1.00  1.00            
ATOM   1998    N PRO A 271      15.766   4.452   2.052  2.00  1.00            
ATOM   1999   CA PRO A 271      14.560   4.667   1.313  2.00  1.00            
ATOM   2000   CD PRO A 271      16.471   3.263   1.591  2.00  1.00            
ATOM   2001   CB PRO A 271      14.714   3.853   0.037  2.00  1.00            
ATOM   2002   CG PRO A 271      15.575   2.662   0.497  2.00  1.00            
ATOM   2003    C PRO A 271      13.434   4.132   2.137  2.00  1.00            
ATOM   2004    O PRO A 271      12.298   4.561   1.941  2.00  1.00            
ATOM   2005    N SER A 272      13.719   3.172   3.039  2.00  1.00            
ATOM   2006   CA SER A 272      12.671   2.598   3.831  2.00  1.00            
ATOM   2007   CB SER A 272      13.197   1.645   4.921  2.00  1.00            
ATOM   2008   OG SER A 272      13.872   0.539   4.340  2.00  1.00            
ATOM   2009    C SER A 272      12.021   3.732   4.560  2.00  1.00            
ATOM   2010    O SER A 272      10.820   3.967   4.431  2.00  1.00            
ATOM   2011    N ALA A 273      12.827   4.487   5.328  2.00  1.00            
ATOM   2012   CA ALA A 273      12.317   5.577   6.107  2.00  1.00            
ATOM   2013   CB ALA A 273      13.403   6.257   6.958  2.00  1.00            
ATOM   2014    C ALA A 273      11.756   6.626   5.189  2.00  1.00            
ATOM   2015    O ALA A 273      10.686   7.177   5.440  2.00  1.00            
ATOM   2016    N TYR A 274      12.463   6.910   4.082  2.00  1.00            
ATOM   2017   CA TYR A 274      12.116   7.975   3.180  2.00  1.00            
ATOM   2018   CB TYR A 274      13.184   8.124   2.081  2.00  1.00            
ATOM   2019   CG TYR A 274      12.713   9.069   1.032  2.00  1.00            
ATOM   2020  CD1 TYR A 274      12.514  10.400   1.312  2.00  1.00            
ATOM   2021  CD2 TYR A 274      12.504   8.616  -0.250  2.00  1.00            
ATOM   2022  CE1 TYR A 274      12.088  11.258   0.326  2.00  1.00            
ATOM   2023  CE2 TYR A 274      12.079   9.471  -1.239  2.00  1.00            
ATOM   2024   CZ TYR A 274      11.869  10.796  -0.949  2.00  1.00            
ATOM   2025   OH TYR A 274      11.434  11.680  -1.958  2.00  1.00            
ATOM   2026    C TYR A 274      10.793   7.758   2.544  2.00  1.00            
ATOM   2027    O TYR A 274       9.978   8.677   2.484  2.00  1.00            
ATOM   2028    N ILE A 275      10.522   6.537   2.064  4.00  1.00            
ATOM   2029   CA ILE A 275       9.278   6.375   1.383  4.00  1.00            
ATOM   2030   CB ILE A 275       9.332   5.379   0.268  4.00  1.00            
ATOM   2031  CG1 ILE A 275      10.340   5.829  -0.799  4.00  1.00            
ATOM   2032  CG2 ILE A 275       7.902   5.188  -0.266  4.00  1.00            
ATOM   2033  CD1 ILE A 275      10.691   4.730  -1.800  4.00  1.00            
ATOM   2034    C ILE A 275       8.292   5.858   2.364  4.00  1.00            
ATOM   2035    O ILE A 275       8.528   4.851   3.030  4.00  1.00            
ATOM   2036    N LEU A 276       7.156   6.560   2.495  4.00  1.00            
ATOM   2037   CA LEU A 276       6.184   6.064   3.408  4.00  1.00            
ATOM   2038   CB LEU A 276       5.200   7.113   3.953  4.00  1.00            
ATOM   2039   CG LEU A 276       5.850   8.174   4.854  4.00  1.00            
ATOM   2040  CD1 LEU A 276       6.460   7.538   6.113  4.00  1.00            
ATOM   2041  CD2 LEU A 276       6.847   9.043   4.074  4.00  1.00            
ATOM   2042    C LEU A 276       5.361   5.070   2.682  4.00  1.00            
ATOM   2043    O LEU A 276       5.041   5.249   1.508  4.00  1.00            
ATOM   2044    N GLN A 277       5.005   3.971   3.365  4.00  1.00            
ATOM   2045   CA GLN A 277       4.184   3.044   2.668  4.00  1.00            
ATOM   2046   CB GLN A 277       4.837   1.670   2.441  4.00  1.00            
ATOM   2047   CG GLN A 277       3.938   0.713   1.657  4.00  1.00            
ATOM   2048   CD GLN A 277       4.724  -0.557   1.356  4.00  1.00            
ATOM   2049  OE1 GLN A 277       5.832  -0.508   0.823  4.00  1.00            
ATOM   2050  NE2 GLN A 277       4.131  -1.731   1.699  4.00  1.00            
ATOM   2051    C GLN A 277       2.933   2.835   3.444  4.00  1.00            
ATOM   2052    O GLN A 277       2.954   2.444   4.610  4.00  1.00            
ATOM   2053    N ASP A 278       1.800   3.127   2.787  4.00  1.00            
ATOM   2054   CA ASP A 278       0.496   2.927   3.336  4.00  1.00            
ATOM   2055   CB ASP A 278      -0.502   4.027   2.942  4.00  1.00            
ATOM   2056   CG ASP A 278      -0.070   5.314   3.626  4.00  1.00            
ATOM   2057  OD1 ASP A 278       0.806   5.239   4.529  4.00  1.00            
ATOM   2058  OD2 ASP A 278      -0.612   6.389   3.256  4.00  1.00            
ATOM   2059    C ASP A 278       0.013   1.658   2.726  4.00  1.00            
ATOM   2060    O ASP A 278       0.792   0.747   2.447  4.00  1.00            
ATOM   2061    N ASP A 279      -1.310   1.571   2.515  3.00  1.00            
ATOM   2062   CA ASP A 279      -1.871   0.398   1.924  3.00  1.00            
ATOM   2063   CB ASP A 279      -3.381   0.293   2.209  3.00  1.00            
ATOM   2064   CG ASP A 279      -3.833  -1.143   2.009  3.00  1.00            
ATOM   2065  OD1 ASP A 279      -3.932  -1.592   0.835  3.00  1.00            
ATOM   2066  OD2 ASP A 279      -4.077  -1.817   3.046  3.00  1.00            
ATOM   2067    C ASP A 279      -1.652   0.526   0.450  3.00  1.00            
ATOM   2068    O ASP A 279      -2.450   1.137  -0.259  3.00  1.00            
ATOM   2069    N ASP A 280      -0.540  -0.055  -0.044  3.00  1.00            
ATOM   2070   CA ASP A 280      -0.197   0.019  -1.435  3.00  1.00            
ATOM   2071   CB ASP A 280      -1.213  -0.678  -2.362  3.00  1.00            
ATOM   2072   CG ASP A 280      -0.931  -2.174  -2.373  3.00  1.00            
ATOM   2073  OD1 ASP A 280       0.077  -2.583  -3.010  3.00  1.00            
ATOM   2074  OD2 ASP A 280      -1.717  -2.928  -1.742  3.00  1.00            
ATOM   2075    C ASP A 280      -0.107   1.449  -1.843  3.00  1.00            
ATOM   2076    O ASP A 280      -0.411   1.792  -2.984  3.00  1.00            
ATOM   2077    N SER A 281       0.321   2.333  -0.925  4.00  1.00            
ATOM   2078   CA SER A 281       0.479   3.696  -1.328  4.00  1.00            
ATOM   2079   CB SER A 281      -0.517   4.661  -0.661  4.00  1.00            
ATOM   2080   OG SER A 281      -0.288   5.985  -1.120  4.00  1.00            
ATOM   2081    C SER A 281       1.850   4.112  -0.901  4.00  1.00            
ATOM   2082    O SER A 281       2.198   4.004   0.273  4.00  1.00            
ATOM   2083    N CYS A 282       2.679   4.589  -1.851  4.00  1.00            
ATOM   2084   CA CYS A 282       3.991   5.041  -1.484  4.00  1.00            
ATOM   2085   CB CYS A 282       5.145   4.341  -2.220  4.00  1.00            
ATOM   2086   SG CYS A 282       5.449   2.676  -1.559  4.00  1.00            
ATOM   2087    C CYS A 282       4.051   6.490  -1.790  4.00  1.00            
ATOM   2088    O CYS A 282       3.698   6.933  -2.884  4.00  1.00            
ATOM   2089    N THR A 283       4.479   7.270  -0.789  4.00  1.00            
ATOM   2090   CA THR A 283       4.619   8.672  -0.977  4.00  1.00            
ATOM   2091   CB THR A 283       3.717   9.488  -0.106  4.00  1.00            
ATOM   2092  OG1 THR A 283       2.365   9.109  -0.318  4.00  1.00            
ATOM   2093  CG2 THR A 283       3.903  10.971  -0.475  4.00  1.00            
ATOM   2094    C THR A 283       6.011   8.954  -0.561  4.00  1.00            
ATOM   2095    O THR A 283       6.639   8.141   0.114  4.00  1.00            
ATOM   2096    N SER A 284       6.551  10.103  -0.978  4.00  1.00            
ATOM   2097   CA SER A 284       7.890  10.358  -0.574  4.00  1.00            
ATOM   2098   CB SER A 284       8.732  11.047  -1.662  4.00  1.00            
ATOM   2099   OG SER A 284       8.807  10.227  -2.819  4.00  1.00            
ATOM   2100    C SER A 284       7.808  11.296   0.571  4.00  1.00            
ATOM   2101    O SER A 284       6.918  12.143   0.642  4.00  1.00            
ATOM   2102    N GLY A 285       8.738  11.137   1.522  1.00  1.00            
ATOM   2103   CA GLY A 285       8.742  11.975   2.674  1.00  1.00            
ATOM   2104    C GLY A 285       9.037  13.381   2.256  1.00  1.00            
ATOM   2105    O GLY A 285       8.477  14.326   2.806  1.00  1.00            
ATOM   2106    N PHE A 286       9.932  13.557   1.263  4.00  1.00            
ATOM   2107   CA PHE A 286      10.343  14.887   0.927  4.00  1.00            
ATOM   2108   CB PHE A 286      11.520  14.996  -0.064  4.00  1.00            
ATOM   2109   CG PHE A 286      12.778  14.944   0.744  4.00  1.00            
ATOM   2110  CD1 PHE A 286      13.256  16.098   1.325  4.00  1.00            
ATOM   2111  CD2 PHE A 286      13.487  13.779   0.929  4.00  1.00            
ATOM   2112  CE1 PHE A 286      14.409  16.096   2.075  4.00  1.00            
ATOM   2113  CE2 PHE A 286      14.642  13.766   1.679  4.00  1.00            
ATOM   2114   CZ PHE A 286      15.107  14.927   2.252  4.00  1.00            
ATOM   2115    C PHE A 286       9.234  15.769   0.506  4.00  1.00            
ATOM   2116    O PHE A 286       8.363  15.401  -0.279  4.00  1.00            
ATOM   2117    N GLU A 287       9.263  16.989   1.080  4.00  1.00            
ATOM   2118   CA GLU A 287       8.301  17.993   0.777  4.00  1.00            
ATOM   2119   CB GLU A 287       7.281  18.300   1.888  4.00  1.00            
ATOM   2120   CG GLU A 287       6.230  17.202   2.064  4.00  1.00            
ATOM   2121   CD GLU A 287       5.059  17.777   2.850  4.00  1.00            
ATOM   2122  OE1 GLU A 287       4.942  19.030   2.905  4.00  1.00            
ATOM   2123  OE2 GLU A 287       4.257  16.971   3.397  4.00  1.00            
ATOM   2124    C GLU A 287       9.012  19.242   0.472  4.00  1.00            
ATOM   2125    O GLU A 287      10.218  19.366   0.675  4.00  1.00            
ATOM   2126    N GLY A 288       8.260  20.207  -0.069  4.00  1.00            
ATOM   2127   CA GLY A 288       8.917  21.424  -0.375  4.00  1.00            
ATOM   2128    C GLY A 288       8.307  22.499   0.463  4.00  1.00            
ATOM   2129    O GLY A 288       7.125  22.816   0.334  4.00  1.00            
ATOM   2130    N MET A 289       9.116  23.090   1.361  1.00  1.00            
ATOM   2131   CA MET A 289       8.643  24.186   2.150  1.00  1.00            
ATOM   2132   CB MET A 289       8.412  23.851   3.636  1.00  1.00            
ATOM   2133   CG MET A 289       7.314  22.817   3.903  1.00  1.00            
ATOM   2134   SD MET A 289       5.610  23.411   3.681  1.00  1.00            
ATOM   2135   CE MET A 289       4.830  21.850   4.190  1.00  1.00            
ATOM   2136    C MET A 289       9.741  25.188   2.111  1.00  1.00            
ATOM   2137    O MET A 289      10.901  24.860   2.353  1.00  1.00            
ATOM   2138    N ASP A 290       9.415  26.449   1.800  1.00  1.00            
ATOM   2139   CA ASP A 290      10.472  27.403   1.724  1.00  1.00            
ATOM   2140   CB ASP A 290      10.401  28.222   0.428  1.00  1.00            
ATOM   2141   CG ASP A 290      10.652  27.216  -0.692  1.00  1.00            
ATOM   2142  OD1 ASP A 290      11.737  26.574  -0.668  1.00  1.00            
ATOM   2143  OD2 ASP A 290       9.757  27.051  -1.563  1.00  1.00            
ATOM   2144    C ASP A 290      10.333  28.303   2.930  1.00  1.00            
ATOM   2145    O ASP A 290       9.330  29.002   3.064  1.00  1.00            
ATOM   2146    N VAL A 291      11.328  28.296   3.855  1.00  1.00            
ATOM   2147   CA VAL A 291      11.165  29.007   5.103  1.00  1.00            
ATOM   2148   CB VAL A 291      12.167  28.638   6.150  1.00  1.00            
ATOM   2149  CG1 VAL A 291      13.576  28.821   5.598  1.00  1.00            
ATOM   2150  CG2 VAL A 291      11.850  29.461   7.406  1.00  1.00            
ATOM   2151    C VAL A 291      11.011  30.516   4.975  1.00  1.00            
ATOM   2152    O VAL A 291       9.922  30.926   5.376  1.00  1.00            
ATOM   2153    N PRO A 292      11.827  31.467   4.505  4.00  1.00            
ATOM   2154   CA PRO A 292      13.246  31.427   4.182  4.00  1.00            
ATOM   2155   CD PRO A 292      11.167  32.558   3.801  4.00  1.00            
ATOM   2156   CB PRO A 292      13.453  32.451   3.065  4.00  1.00            
ATOM   2157   CG PRO A 292      12.290  33.436   3.238  4.00  1.00            
ATOM   2158    C PRO A 292      14.239  31.659   5.303  4.00  1.00            
ATOM   2159    O PRO A 292      15.414  31.358   5.103  4.00  1.00            
ATOM   2160    N THR A 293      13.817  32.197   6.464  1.00  1.00            
ATOM   2161   CA THR A 293      14.675  32.569   7.571  1.00  1.00            
ATOM   2162   CB THR A 293      15.366  31.464   8.325  1.00  1.00            
ATOM   2163  OG1 THR A 293      16.401  30.890   7.554  1.00  1.00            
ATOM   2164  CG2 THR A 293      14.333  30.390   8.690  1.00  1.00            
ATOM   2165    C THR A 293      15.681  33.571   7.127  1.00  1.00            
ATOM   2166    O THR A 293      16.002  33.687   5.946  1.00  1.00            
ATOM   2167    N SER A 294      16.182  34.343   8.108  1.00  1.00            
ATOM   2168   CA SER A 294      17.116  35.399   7.869  1.00  1.00            
ATOM   2169   CB SER A 294      17.477  36.148   9.163  1.00  1.00            
ATOM   2170   OG SER A 294      18.029  35.243  10.109  1.00  1.00            
ATOM   2171    C SER A 294      18.374  34.832   7.289  1.00  1.00            
ATOM   2172    O SER A 294      18.891  35.352   6.302  1.00  1.00            
ATOM   2173    N SER A 295      18.898  33.737   7.873  1.00  1.00            
ATOM   2174   CA SER A 295      20.146  33.204   7.403  1.00  1.00            
ATOM   2175   CB SER A 295      20.607  31.965   8.194  1.00  1.00            
ATOM   2176   OG SER A 295      20.828  32.303   9.556  1.00  1.00            
ATOM   2177    C SER A 295      20.010  32.785   5.970  1.00  1.00            
ATOM   2178    O SER A 295      20.664  33.343   5.089  1.00  1.00            
ATOM   2179    N GLY A 296      19.128  31.806   5.693  1.00  1.00            
ATOM   2180   CA GLY A 296      18.986  31.318   4.349  1.00  1.00            
ATOM   2181    C GLY A 296      17.969  30.240   4.382  1.00  1.00            
ATOM   2182    O GLY A 296      17.468  29.918   5.453  1.00  1.00            
ATOM   2183    N GLU A 297      17.667  29.626   3.217  4.00  1.00            
ATOM   2184   CA GLU A 297      16.630  28.635   3.179  4.00  1.00            
ATOM   2185   CB GLU A 297      16.444  27.955   1.809  4.00  1.00            
ATOM   2186   CG GLU A 297      17.739  27.457   1.170  4.00  1.00            
ATOM   2187   CD GLU A 297      18.186  28.536   0.195  4.00  1.00            
ATOM   2188  OE1 GLU A 297      17.522  29.608   0.163  4.00  1.00            
ATOM   2189  OE2 GLU A 297      19.184  28.306  -0.537  4.00  1.00            
ATOM   2190    C GLU A 297      16.908  27.582   4.206  4.00  1.00            
ATOM   2191    O GLU A 297      17.999  27.020   4.283  4.00  1.00            
ATOM   2192    N LEU A 298      15.882  27.325   5.039  1.00  1.00            
ATOM   2193   CA LEU A 298      15.975  26.485   6.195  1.00  1.00            
ATOM   2194   CB LEU A 298      15.298  27.108   7.429  1.00  1.00            
ATOM   2195   CG LEU A 298      15.399  26.248   8.699  1.00  1.00            
ATOM   2196  CD1 LEU A 298      16.866  26.064   9.113  1.00  1.00            
ATOM   2197  CD2 LEU A 298      14.529  26.817   9.834  1.00  1.00            
ATOM   2198    C LEU A 298      15.304  25.186   5.928  1.00  1.00            
ATOM   2199    O LEU A 298      14.202  25.129   5.385  1.00  1.00            
ATOM   2200    N TRP A 299      15.989  24.096   6.317  4.00  1.00            
ATOM   2201   CA TRP A 299      15.445  22.784   6.178  4.00  1.00            
ATOM   2202   CB TRP A 299      16.442  21.725   5.686  4.00  1.00            
ATOM   2203   CG TRP A 299      16.705  21.754   4.205  4.00  1.00            
ATOM   2204  CD2 TRP A 299      17.485  22.758   3.546  4.00  1.00            
ATOM   2205  CD1 TRP A 299      16.258  20.907   3.234  4.00  1.00            
ATOM   2206  NE1 TRP A 299      16.729  21.312   2.008  4.00  1.00            
ATOM   2207  CE2 TRP A 299      17.481  22.453   2.188  4.00  1.00            
ATOM   2208  CE3 TRP A 299      18.139  23.851   4.035  4.00  1.00            
ATOM   2209  CZ2 TRP A 299      18.139  23.242   1.289  4.00  1.00            
ATOM   2210  CZ3 TRP A 299      18.812  24.639   3.130  4.00  1.00            
ATOM   2211  CH2 TRP A 299      18.811  24.338   1.785  4.00  1.00            
ATOM   2212    C TRP A 299      15.013  22.341   7.519  4.00  1.00            
ATOM   2213    O TRP A 299      15.554  22.764   8.539  4.00  1.00            
ATOM   2214    N ILE A 300      13.985  21.480   7.544  4.00  1.00            
ATOM   2215   CA ILE A 300      13.543  21.022   8.812  4.00  1.00            
ATOM   2216   CB ILE A 300      12.095  21.329   9.054  4.00  1.00            
ATOM   2217  CG1 ILE A 300      11.879  22.853   9.021  4.00  1.00            
ATOM   2218  CG2 ILE A 300      11.664  20.667  10.373  4.00  1.00            
ATOM   2219  CD1 ILE A 300      10.411  23.262   8.926  4.00  1.00            
ATOM   2220    C ILE A 300      13.711  19.525   8.862  4.00  1.00            
ATOM   2221    O ILE A 300      12.988  18.797   8.183  4.00  1.00            
ATOM   2222    N LEU A 301      14.676  19.021   9.670  4.00  1.00            
ATOM   2223   CA LEU A 301      14.805  17.599   9.873  4.00  1.00            
ATOM   2224   CB LEU A 301      16.030  17.212  10.716  4.00  1.00            
ATOM   2225   CG LEU A 301      17.362  17.494   9.999  4.00  1.00            
ATOM   2226  CD1 LEU A 301      18.566  17.141  10.884  4.00  1.00            
ATOM   2227  CD2 LEU A 301      17.414  16.776   8.641  4.00  1.00            
ATOM   2228    C LEU A 301      13.582  17.301  10.666  4.00  1.00            
ATOM   2229    O LEU A 301      13.172  18.109  11.496  4.00  1.00            
ATOM   2230    N GLY A 302      12.943  16.147  10.434  1.00  1.00            
ATOM   2231   CA GLY A 302      11.702  15.987  11.121  1.00  1.00            
ATOM   2232    C GLY A 302      11.621  14.631  11.686  1.00  1.00            
ATOM   2233    O GLY A 302      12.627  13.990  11.970  1.00  1.00            
ATOM   2234    N ASP A 303      10.377  14.173  11.856  2.00  1.00            
ATOM   2235   CA ASP A 303      10.099  12.909  12.442  2.00  1.00            
ATOM   2236   CB ASP A 303       8.584  12.642  12.520  2.00  1.00            
ATOM   2237   CG ASP A 303       8.341  11.261  13.109  2.00  1.00            
ATOM   2238  OD1 ASP A 303       8.502  10.263  12.356  2.00  1.00            
ATOM   2239  OD2 ASP A 303       7.971  11.185  14.310  2.00  1.00            
ATOM   2240    C ASP A 303      10.725  11.848  11.608  2.00  1.00            
ATOM   2241    O ASP A 303      11.217  10.855  12.140  2.00  1.00            
ATOM   2242    N VAL A 304      10.729  12.036  10.274  2.00  1.00            
ATOM   2243   CA VAL A 304      11.297  11.025   9.436  2.00  1.00            
ATOM   2244   CB VAL A 304      11.302  11.389   7.982  2.00  1.00            
ATOM   2245  CG1 VAL A 304      12.035  10.278   7.209  2.00  1.00            
ATOM   2246  CG2 VAL A 304       9.852  11.622   7.527  2.00  1.00            
ATOM   2247    C VAL A 304      12.729  10.847   9.861  2.00  1.00            
ATOM   2248    O VAL A 304      13.176   9.724  10.086  2.00  1.00            
ATOM   2249    N PHE A 305      13.480  11.958   9.999  2.00  1.00            
ATOM   2250   CA PHE A 305      14.869  11.898  10.374  2.00  1.00            
ATOM   2251   CB PHE A 305      15.575  13.250  10.200  2.00  1.00            
ATOM   2252   CG PHE A 305      17.032  12.963  10.256  2.00  1.00            
ATOM   2253  CD1 PHE A 305      17.682  12.489   9.141  2.00  1.00            
ATOM   2254  CD2 PHE A 305      17.743  13.163  11.414  2.00  1.00            
ATOM   2255  CE1 PHE A 305      19.028  12.217   9.180  2.00  1.00            
ATOM   2256  CE2 PHE A 305      19.090  12.895  11.461  2.00  1.00            
ATOM   2257   CZ PHE A 305      19.730  12.423  10.341  2.00  1.00            
ATOM   2258    C PHE A 305      15.024  11.476  11.804  2.00  1.00            
ATOM   2259    O PHE A 305      15.843  10.613  12.116  2.00  1.00            
ATOM   2260    N ILE A 306      14.217  12.065  12.708  2.00  1.00            
ATOM   2261   CA ILE A 306      14.360  11.827  14.115  2.00  1.00            
ATOM   2262   CB ILE A 306      13.398  12.644  14.949  2.00  1.00            
ATOM   2263  CG1 ILE A 306      13.761  12.595  16.448  2.00  1.00            
ATOM   2264  CG2 ILE A 306      11.961  12.202  14.628  2.00  1.00            
ATOM   2265  CD1 ILE A 306      13.597  11.229  17.114  2.00  1.00            
ATOM   2266    C ILE A 306      14.130  10.368  14.352  2.00  1.00            
ATOM   2267    O ILE A 306      14.895   9.732  15.071  2.00  1.00            
ATOM   2268    N ARG A 307      13.083   9.773  13.751  3.00  1.00            
ATOM   2269   CA ARG A 307      12.940   8.364  13.954  3.00  1.00            
ATOM   2270   CB ARG A 307      11.521   7.839  13.675  3.00  1.00            
ATOM   2271   CG ARG A 307      11.362   6.322  13.825  3.00  1.00            
ATOM   2272   CD ARG A 307      11.586   5.545  12.524  3.00  1.00            
ATOM   2273   NE ARG A 307      12.956   4.961  12.560  3.00  1.00            
ATOM   2274   CZ ARG A 307      13.471   4.371  11.442  3.00  1.00            
ATOM   2275  NH1 ARG A 307      12.731   4.323  10.296  3.00  1.00            
ATOM   2276  NH2 ARG A 307      14.725   3.834  11.465  3.00  1.00            
ATOM   2277    C ARG A 307      13.837   7.753  12.919  3.00  1.00            
ATOM   2278    O ARG A 307      13.423   7.462  11.798  3.00  1.00            
ATOM   2279    N GLN A 308      15.116   7.592  13.296  3.00  1.00            
ATOM   2280   CA GLN A 308      16.201   7.022  12.545  3.00  1.00            
ATOM   2281   CB GLN A 308      16.626   7.841  11.315  3.00  1.00            
ATOM   2282   CG GLN A 308      17.850   7.256  10.597  3.00  1.00            
ATOM   2283   CD GLN A 308      17.550   5.812  10.205  3.00  1.00            
ATOM   2284  OE1 GLN A 308      18.337   4.905  10.477  3.00  1.00            
ATOM   2285  NE2 GLN A 308      16.381   5.589   9.548  3.00  1.00            
ATOM   2286    C GLN A 308      17.301   7.110  13.550  3.00  1.00            
ATOM   2287    O GLN A 308      18.037   6.152  13.778  3.00  1.00            
ATOM   2288    N TYR A 309      17.411   8.288  14.211  4.00  1.00            
ATOM   2289   CA TYR A 309      18.465   8.450  15.169  4.00  1.00            
ATOM   2290   CB TYR A 309      19.588   9.369  14.645  4.00  1.00            
ATOM   2291   CG TYR A 309      19.233  10.797  14.874  4.00  1.00            
ATOM   2292  CD1 TYR A 309      18.337  11.465  14.072  4.00  1.00            
ATOM   2293  CD2 TYR A 309      19.806  11.463  15.934  4.00  1.00            
ATOM   2294  CE1 TYR A 309      18.037  12.784  14.321  4.00  1.00            
ATOM   2295  CE2 TYR A 309      19.512  12.780  16.185  4.00  1.00            
ATOM   2296   CZ TYR A 309      18.625  13.443  15.373  4.00  1.00            
ATOM   2297   OH TYR A 309      18.316  14.797  15.625  4.00  1.00            
ATOM   2298    C TYR A 309      17.918   9.050  16.428  4.00  1.00            
ATOM   2299    O TYR A 309      17.038   9.907  16.404  4.00  1.00            
ATOM   2300    N TYR A 310      18.460   8.607  17.579  4.00  1.00            
ATOM   2301   CA TYR A 310      18.046   9.064  18.875  4.00  1.00            
ATOM   2302   CB TYR A 310      18.651   8.187  19.986  4.00  1.00            
ATOM   2303   CG TYR A 310      17.973   8.468  21.277  4.00  1.00            
ATOM   2304  CD1 TYR A 310      18.342   9.535  22.062  4.00  1.00            
ATOM   2305  CD2 TYR A 310      16.964   7.635  21.700  4.00  1.00            
ATOM   2306  CE1 TYR A 310      17.698   9.769  23.254  4.00  1.00            
ATOM   2307  CE2 TYR A 310      16.319   7.863  22.887  4.00  1.00            
ATOM   2308   CZ TYR A 310      16.687   8.931  23.663  4.00  1.00            
ATOM   2309   OH TYR A 310      16.015   9.153  24.880  4.00  1.00            
ATOM   2310    C TYR A 310      18.616  10.436  19.006  4.00  1.00            
ATOM   2311    O TYR A 310      19.772  10.673  18.657  4.00  1.00            
ATOM   2312    N THR A 311      17.811  11.389  19.503  4.00  1.00            
ATOM   2313   CA THR A 311      18.276  12.741  19.565  4.00  1.00            
ATOM   2314   CB THR A 311      17.275  13.717  19.028  4.00  1.00            
ATOM   2315  OG1 THR A 311      17.804  15.034  19.060  4.00  1.00            
ATOM   2316  CG2 THR A 311      16.002  13.637  19.891  4.00  1.00            
ATOM   2317    C THR A 311      18.491  13.113  20.989  4.00  1.00            
ATOM   2318    O THR A 311      17.788  12.648  21.887  4.00  1.00            
ATOM   2319    N VAL A 312      19.515  13.951  21.230  4.00  1.00            
ATOM   2320   CA VAL A 312      19.750  14.431  22.553  4.00  1.00            
ATOM   2321   CB VAL A 312      20.942  13.801  23.212  4.00  1.00            
ATOM   2322  CG1 VAL A 312      21.106  14.403  24.616  4.00  1.00            
ATOM   2323  CG2 VAL A 312      20.745  12.275  23.208  4.00  1.00            
ATOM   2324    C VAL A 312      20.006  15.895  22.421  4.00  1.00            
ATOM   2325    O VAL A 312      20.757  16.333  21.551  4.00  1.00            
ATOM   2326    N PHE A 313      19.356  16.694  23.282  4.00  1.00            
ATOM   2327   CA PHE A 313      19.532  18.111  23.259  4.00  1.00            
ATOM   2328   CB PHE A 313      18.161  18.818  23.215  4.00  1.00            
ATOM   2329   CG PHE A 313      18.253  20.305  23.288  4.00  1.00            
ATOM   2330  CD1 PHE A 313      18.936  21.040  22.346  4.00  1.00            
ATOM   2331  CD2 PHE A 313      17.582  20.976  24.286  4.00  1.00            
ATOM   2332  CE1 PHE A 313      18.984  22.413  22.433  4.00  1.00            
ATOM   2333  CE2 PHE A 313      17.624  22.346  24.376  4.00  1.00            
ATOM   2334   CZ PHE A 313      18.331  23.070  23.449  4.00  1.00            
ATOM   2335    C PHE A 313      20.247  18.440  24.525  4.00  1.00            
ATOM   2336    O PHE A 313      19.685  18.342  25.616  4.00  1.00            
ATOM   2337    N ASP A 314      21.529  18.829  24.408  4.00  1.00            
ATOM   2338   CA ASP A 314      22.303  19.109  25.577  4.00  1.00            
ATOM   2339   CB ASP A 314      23.737  18.559  25.506  4.00  1.00            
ATOM   2340   CG ASP A 314      23.661  17.041  25.541  4.00  1.00            
ATOM   2341  OD1 ASP A 314      22.522  16.514  25.655  4.00  1.00            
ATOM   2342  OD2 ASP A 314      24.736  16.390  25.458  4.00  1.00            
ATOM   2343    C ASP A 314      22.439  20.591  25.680  4.00  1.00            
ATOM   2344    O ASP A 314      23.056  21.239  24.841  4.00  1.00            
ATOM   2345    N ARG A 315      21.781  21.173  26.692  3.00  1.00            
ATOM   2346   CA ARG A 315      21.849  22.578  26.967  3.00  1.00            
ATOM   2347   CB ARG A 315      20.741  22.980  27.954  3.00  1.00            
ATOM   2348   CG ARG A 315      20.661  24.470  28.276  3.00  1.00            
ATOM   2349   CD ARG A 315      19.578  24.782  29.310  3.00  1.00            
ATOM   2350   NE ARG A 315      19.657  26.236  29.610  3.00  1.00            
ATOM   2351   CZ ARG A 315      20.669  26.692  30.403  3.00  1.00            
ATOM   2352  NH1 ARG A 315      21.633  25.828  30.836  3.00  1.00            
ATOM   2353  NH2 ARG A 315      20.716  28.008  30.761  3.00  1.00            
ATOM   2354    C ARG A 315      23.173  22.928  27.581  3.00  1.00            
ATOM   2355    O ARG A 315      23.738  23.973  27.263  3.00  1.00            
ATOM   2356    N ALA A 316      23.712  22.056  28.466  3.00  1.00            
ATOM   2357   CA ALA A 316      24.909  22.400  29.190  3.00  1.00            
ATOM   2358   CB ALA A 316      25.411  21.265  30.102  3.00  1.00            
ATOM   2359    C ALA A 316      25.968  22.675  28.188  3.00  1.00            
ATOM   2360    O ALA A 316      26.657  23.691  28.261  3.00  1.00            
ATOM   2361    N ASN A 317      26.107  21.779  27.201  3.00  1.00            
ATOM   2362   CA ASN A 317      27.022  22.058  26.146  3.00  1.00            
ATOM   2363   CB ASN A 317      28.008  20.913  25.843  3.00  1.00            
ATOM   2364   CG ASN A 317      29.042  20.846  26.956  3.00  1.00            
ATOM   2365  OD1 ASN A 317      29.583  21.868  27.374  3.00  1.00            
ATOM   2366  ND2 ASN A 317      29.327  19.611  27.451  3.00  1.00            
ATOM   2367    C ASN A 317      26.157  22.196  24.957  3.00  1.00            
ATOM   2368    O ASN A 317      25.562  21.209  24.537  3.00  1.00            
ATOM   2369    N ASN A 318      26.078  23.415  24.385  3.00  1.00            
ATOM   2370   CA ASN A 318      25.223  23.651  23.259  3.00  1.00            
ATOM   2371   CB ASN A 318      25.336  25.093  22.742  3.00  1.00            
ATOM   2372   CG ASN A 318      24.177  25.370  21.803  3.00  1.00            
ATOM   2373  OD1 ASN A 318      23.309  24.524  21.596  3.00  1.00            
ATOM   2374  ND2 ASN A 318      24.160  26.598  21.219  3.00  1.00            
ATOM   2375    C ASN A 318      25.703  22.732  22.197  3.00  1.00            
ATOM   2376    O ASN A 318      26.702  22.988  21.526  3.00  1.00            
ATOM   2377    N LYS A 319      24.984  21.609  22.038  4.00  1.00            
ATOM   2378   CA LYS A 319      25.396  20.623  21.103  4.00  1.00            
ATOM   2379   CB LYS A 319      26.525  19.721  21.620  4.00  1.00            
ATOM   2380   CG LYS A 319      26.086  18.841  22.792  4.00  1.00            
ATOM   2381   CD LYS A 319      27.070  17.719  23.122  4.00  1.00            
ATOM   2382   CE LYS A 319      28.173  18.149  24.090  4.00  1.00            
ATOM   2383   NZ LYS A 319      28.937  19.280  23.517  4.00  1.00            
ATOM   2384    C LYS A 319      24.227  19.750  20.850  4.00  1.00            
ATOM   2385    O LYS A 319      23.331  19.633  21.686  4.00  1.00            
ATOM   2386    N VAL A 320      24.185  19.135  19.661  4.00  1.00            
ATOM   2387   CA VAL A 320      23.111  18.229  19.436  4.00  1.00            
ATOM   2388   CB VAL A 320      22.332  18.519  18.186  4.00  1.00            
ATOM   2389  CG1 VAL A 320      21.266  17.425  17.999  4.00  1.00            
ATOM   2390  CG2 VAL A 320      21.759  19.942  18.288  4.00  1.00            
ATOM   2391    C VAL A 320      23.738  16.883  19.280  4.00  1.00            
ATOM   2392    O VAL A 320      24.488  16.647  18.335  4.00  1.00            
ATOM   2393    N GLY A 321      23.457  15.959  20.217  4.00  1.00            
ATOM   2394   CA GLY A 321      24.036  14.653  20.102  4.00  1.00            
ATOM   2395    C GLY A 321      23.227  13.907  19.104  4.00  1.00            
ATOM   2396    O GLY A 321      22.045  14.189  18.913  4.00  1.00            
ATOM   2397    N LEU A 322      23.855  12.926  18.432  4.00  1.00            
ATOM   2398   CA LEU A 322      23.100  12.184  17.477  4.00  1.00            
ATOM   2399   CB LEU A 322      23.128  12.813  16.061  4.00  1.00            
ATOM   2400   CG LEU A 322      24.505  12.851  15.353  4.00  1.00            
ATOM   2401  CD1 LEU A 322      24.941  11.470  14.831  4.00  1.00            
ATOM   2402  CD2 LEU A 322      24.538  13.921  14.251  4.00  1.00            
ATOM   2403    C LEU A 322      23.660  10.798  17.385  4.00  1.00            
ATOM   2404    O LEU A 322      24.866  10.599  17.510  4.00  1.00            
ATOM   2405    N ALA A 323      22.783   9.795  17.180  4.00  1.00            
ATOM   2406   CA ALA A 323      23.236   8.453  16.960  4.00  1.00            
ATOM   2407   CB ALA A 323      23.724   7.722  18.222  4.00  1.00            
ATOM   2408    C ALA A 323      22.066   7.670  16.452  4.00  1.00            
ATOM   2409    O ALA A 323      20.918   8.065  16.644  4.00  1.00            
ATOM   2410    N PRO A 324      22.326   6.564  15.808  4.00  1.00            
ATOM   2411   CA PRO A 324      21.280   5.726  15.274  4.00  1.00            
ATOM   2412   CD PRO A 324      23.578   6.384  15.097  4.00  1.00            
ATOM   2413   CB PRO A 324      21.933   4.850  14.202  4.00  1.00            
ATOM   2414   CG PRO A 324      23.445   4.996  14.451  4.00  1.00            
ATOM   2415    C PRO A 324      20.597   4.974  16.367  4.00  1.00            
ATOM   2416    O PRO A 324      21.130   4.910  17.475  4.00  1.00            
ATOM   2417    N VAL A 325      19.410   4.416  16.067  4.00  1.00            
ATOM   2418   CA VAL A 325      18.587   3.755  17.035  4.00  1.00            
ATOM   2419   CB VAL A 325      17.128   3.980  16.772  4.00  1.00            
ATOM   2420  CG1 VAL A 325      16.849   5.489  16.902  4.00  1.00            
ATOM   2421  CG2 VAL A 325      16.789   3.412  15.382  4.00  1.00            
ATOM   2422    C VAL A 325      18.840   2.291  17.031  4.00  1.00            
ATOM   2423    O VAL A 325      19.224   1.700  16.024  4.00  1.00            
ATOM   2424    N ALA A 326      18.649   1.679  18.212  1.00  1.00            
ATOM   2425   CA ALA A 326      18.810   0.269  18.339  1.00  1.00            
ATOM   2426   CB ALA A 326      19.353  -0.154  19.714  1.00  1.00            
ATOM   2427    C ALA A 326      17.412  -0.324  18.204  1.00  1.00            
ATOM   2428    O ALA A 326      16.469   0.446  17.881  1.00  1.00            
ATOM   2429  OXT ALA A 326      17.268  -1.555  18.430  1.00  1.00            
ATOM   2430    N HIS B   1      -0.410  12.415   4.493  4.00  0.00            
ATOM   2431   CA HIS B   1      -1.533  13.213   5.032  4.00  0.00            
ATOM   2432  ND1 HIS B   1      -1.652  13.315   1.679  4.00  0.00            
ATOM   2433   CG HIS B   1      -2.233  13.959   2.749  4.00  0.00            
ATOM   2434   CB HIS B   1      -2.673  13.271   4.007  4.00  0.00            
ATOM   2435  NE2 HIS B   1      -1.725  15.475   1.158  4.00  0.00            
ATOM   2436  CD2 HIS B   1      -2.270  15.278   2.414  4.00  0.00            
ATOM   2437  CE1 HIS B   1      -1.368  14.269   0.756  4.00  0.00            
ATOM   2438    C HIS B   1      -2.016  12.597   6.315  4.00  0.00            
ATOM   2439    O HIS B   1      -1.533  11.516   6.648  4.00  0.00            
ATOM   2440    N PRO B   2      -2.913  13.175   7.097  4.00  0.00            
ATOM   2441   CA PRO B   2      -3.527  14.468   6.915  4.00  0.00            
ATOM   2442   CD PRO B   2      -3.266  12.578   8.374  4.00  0.00            
ATOM   2443   CB PRO B   2      -4.541  14.609   8.049  4.00  0.00            
ATOM   2444   CG PRO B   2      -3.983  13.692   9.152  4.00  0.00            
ATOM   2445    C PRO B   2      -2.504  15.559   6.932  4.00  0.00            
ATOM   2446    O PRO B   2      -2.652  16.495   6.146  4.00  0.00            
ATOM   2447    N HIS B   3      -1.508  15.476   7.848  4.00  0.00            
ATOM   2448   CA HIS B   3      -0.378  16.367   7.923  4.00  0.00            
ATOM   2449  ND1 HIS B   3       0.362  16.792   4.193  4.00  0.00            
ATOM   2450   CG HIS B   3       0.485  16.428   5.516  4.00  0.00            
ATOM   2451   CB HIS B   3      -0.077  17.213   6.664  4.00  0.00            
ATOM   2452  NE2 HIS B   3       1.558  14.918   4.226  4.00  0.00            
ATOM   2453  CD2 HIS B   3       1.219  15.282   5.518  4.00  0.00            
ATOM   2454  CE1 HIS B   3       1.021  15.854   3.465  4.00  0.00            
ATOM   2455    C HIS B   3      -0.402  17.304   9.066  4.00  0.00            
ATOM   2456    O HIS B   3      -1.422  17.529   9.715  4.00  0.00            
ATOM   2457    N LEU B   4       0.807  17.838   9.344  4.00  0.00            
ATOM   2458   CA LEU B   4       0.985  18.840  10.340  4.00  0.00            
ATOM   2459   CB LEU B   4       0.566  18.344  11.742  4.00  0.00            
ATOM   2460   CG LEU B   4       0.502  19.396  12.874  4.00  0.00            
ATOM   2461  CD1 LEU B   4       0.037  18.736  14.180  4.00  0.00            
ATOM   2462  CD2 LEU B   4       1.821  20.162  13.067  4.00  0.00            
ATOM   2463    C LEU B   4       2.440  19.204  10.361  4.00  0.00            
ATOM   2464    O LEU B   4       3.303  18.341  10.516  4.00  0.00            
ATOM   2465    N SER B   5       2.750  20.505  10.182  4.00  0.00            
ATOM   2466   CA SER B   5       4.102  20.976  10.307  4.00  0.00            
ATOM   2467   CB SER B   5       4.654  21.583   9.006  4.00  0.00            
ATOM   2468   OG SER B   5       5.989  22.023   9.201  4.00  0.00            
ATOM   2469    C SER B   5       3.992  22.086  11.312  4.00  0.00            
ATOM   2470    O SER B   5       3.731  23.234  10.954  4.00  0.00            
ATOM   2471    N PHE B   6       4.186  21.774  12.613  4.00  0.00            
ATOM   2472   CA PHE B   6       4.051  22.777  13.637  4.00  0.00            
ATOM   2473   CB PHE B   6       3.402  22.211  14.913  4.00  0.00            
ATOM   2474   CG PHE B   6       3.282  23.289  15.930  4.00  0.00            
ATOM   2475  CD1 PHE B   6       2.185  24.120  15.945  4.00  0.00            
ATOM   2476  CD2 PHE B   6       4.266  23.465  16.872  4.00  0.00            
ATOM   2477  CE1 PHE B   6       2.074  25.113  16.889  4.00  0.00            
ATOM   2478  CE2 PHE B   6       4.161  24.455  17.818  4.00  0.00            
ATOM   2479   CZ PHE B   6       3.062  25.279  17.830  4.00  0.00            
ATOM   2480    C PHE B   6       5.448  23.216  13.960  4.00  0.00            
ATOM   2481    O PHE B   6       6.205  22.494  14.607  4.00  0.00            
ATOM   2482    N MET B   7       5.827  24.419  13.479  4.00  0.00            
ATOM   2483   CA MET B   7       7.130  24.982  13.710  4.00  0.00            
ATOM   2484   CB MET B   7       8.169  24.624  12.632  4.00  0.00            
ATOM   2485   CG MET B   7       9.492  25.380  12.796  4.00  0.00            
ATOM   2486   SD MET B   7      10.749  24.973  11.547  4.00  0.00            
ATOM   2487   CE MET B   7      11.751  26.469  11.793  4.00  0.00            
ATOM   2488    C MET B   7       6.970  26.470  13.656  4.00  0.00            
ATOM   2489    O MET B   7       6.035  26.987  13.048  4.00  0.00            
ATOM   2490    N ALA B   8       7.893  27.195  14.315  4.00  0.00            
ATOM   2491   CA ALA B   8       7.874  28.630  14.329  4.00  0.00            
ATOM   2492   CB ALA B   8       7.617  29.225  15.724  4.00  0.00            
ATOM   2493    C ALA B   8       9.266  29.036  13.932  4.00  0.00            
ATOM   2494    O ALA B   8      10.197  28.238  14.027  4.00  0.00            
ATOM   2495    N ILE B   9       9.449  30.282  13.451  4.00  0.00            
ATOM   2496   CA ILE B   9      10.754  30.723  13.033  4.00  0.00            
ATOM   2497   CB ILE B   9      10.776  32.183  12.659  4.00  0.00            
ATOM   2498  CG1 ILE B   9       9.830  32.432  11.471  4.00  0.00            
ATOM   2499  CG2 ILE B   9      12.230  32.598  12.375  4.00  0.00            
ATOM   2500  CD1 ILE B   9       9.556  33.907  11.177  4.00  0.00            
ATOM   2501    C ILE B   9      11.734  30.514  14.178  4.00  0.00            
ATOM   2502    O ILE B   9      12.737  29.778  13.969  4.00  0.00            
ATOM   2503  OXT ILE B   9      11.500  31.092  15.271  4.00  0.00            
END
