# Supplementary material for: Integrative modeling of diverse protein-peptide systems using CABS-dock
Source: PLoS Comput Biol. 2023 Jul 5;19(7):e1011275. doi: 10.1371/journal.pcbi.1011275 (PMC10351741; doi:10.1371/journal.pcbi.1011275)
Supplement: S1 File — Files in pdb format containing atomic coordinates of the structures obtained in this study: the highest-scored amyloid models and 10 examples of the docked peptide for each enzyme-substrate complex. (ZIP) [file pcbi.1011275.s006.zip › 3_pepsin_AFPLEFIREL/138.pdb]

CRYST1    0.000    0.000    0.000   0.00   0.00   0.00 P 1           1
ATOM      1    N ILE A   1      16.042  13.151  35.080  1.00  1.00            
ATOM      2   CA ILE A   1      15.638  11.766  35.402  1.00  1.00            
ATOM      3   CB ILE A   1      15.941  11.452  36.848  1.00  1.00            
ATOM      4  CG1 ILE A   1      15.794   9.944  37.132  1.00  1.00            
ATOM      5  CG2 ILE A   1      15.045  12.332  37.733  1.00  1.00            
ATOM      6  CD1 ILE A   1      16.249   9.537  38.535  1.00  1.00            
ATOM      7    C ILE A   1      14.168  11.560  35.183  1.00  1.00            
ATOM      8    O ILE A   1      13.590  10.573  35.637  1.00  1.00            
ATOM      9    N GLY A   2      13.508  12.490  34.468  4.00  1.00            
ATOM     10   CA GLY A   2      12.100  12.315  34.256  4.00  1.00            
ATOM     11    C GLY A   2      11.910  11.627  32.944  4.00  1.00            
ATOM     12    O GLY A   2      12.687  11.815  32.009  4.00  1.00            
ATOM     13    N ASP A   3      10.840  10.814  32.844  4.00  1.00            
ATOM     14   CA ASP A   3      10.577  10.094  31.635  4.00  1.00            
ATOM     15   CB ASP A   3      10.461   8.584  31.867  4.00  1.00            
ATOM     16   CG ASP A   3      11.840   8.119  32.316  4.00  1.00            
ATOM     17  OD1 ASP A   3      12.728   7.950  31.439  4.00  1.00            
ATOM     18  OD2 ASP A   3      12.022   7.932  33.549  4.00  1.00            
ATOM     19    C ASP A   3       9.272  10.600  31.096  4.00  1.00            
ATOM     20    O ASP A   3       8.327  10.799  31.859  4.00  1.00            
ATOM     21    N GLU A   4       9.181  10.865  29.772  4.00  1.00            
ATOM     22   CA GLU A   4       7.946  11.440  29.325  4.00  1.00            
ATOM     23   CB GLU A   4       7.952  11.847  27.842  4.00  1.00            
ATOM     24   CG GLU A   4       6.617  12.454  27.402  4.00  1.00            
ATOM     25   CD GLU A   4       6.435  13.766  28.152  4.00  1.00            
ATOM     26  OE1 GLU A   4       7.467  14.340  28.591  4.00  1.00            
ATOM     27  OE2 GLU A   4       5.267  14.218  28.290  4.00  1.00            
ATOM     28    C GLU A   4       6.780  10.495  29.534  4.00  1.00            
ATOM     29    O GLU A   4       6.034  10.810  30.461  4.00  1.00            
ATOM     30    N PRO A   5       6.446   9.381  28.863  4.00  1.00            
ATOM     31   CA PRO A   5       6.830   8.928  27.524  4.00  1.00            
ATOM     32   CD PRO A   5       6.027   8.255  29.684  4.00  1.00            
ATOM     33   CB PRO A   5       6.816   7.402  27.570  4.00  1.00            
ATOM     34   CG PRO A   5       5.855   7.073  28.720  4.00  1.00            
ATOM     35    C PRO A   5       5.777   9.474  26.589  4.00  1.00            
ATOM     36    O PRO A   5       4.873  10.158  27.066  4.00  1.00            
ATOM     37    N LEU A   6       5.848   9.171  25.270  4.00  1.00            
ATOM     38   CA LEU A   6       4.922   9.744  24.322  4.00  1.00            
ATOM     39   CB LEU A   6       5.640  10.498  23.184  4.00  1.00            
ATOM     40   CG LEU A   6       6.494   9.605  22.251  4.00  1.00            
ATOM     41  CD1 LEU A   6       5.655   8.813  21.233  4.00  1.00            
ATOM     42  CD2 LEU A   6       7.596  10.412  21.564  4.00  1.00            
ATOM     43    C LEU A   6       4.053   8.718  23.683  4.00  1.00            
ATOM     44    O LEU A   6       4.199   7.517  23.904  4.00  1.00            
ATOM     45    N GLU A   7       3.090   9.218  22.876  4.00  1.00            
ATOM     46   CA GLU A   7       2.234   8.382  22.090  4.00  1.00            
ATOM     47   CB GLU A   7       0.735   8.543  22.387  4.00  1.00            
ATOM     48   CG GLU A   7      -0.136   7.628  21.523  4.00  1.00            
ATOM     49   CD GLU A   7      -1.552   7.640  22.078  4.00  1.00            
ATOM     50  OE1 GLU A   7      -1.737   7.179  23.238  4.00  1.00            
ATOM     51  OE2 GLU A   7      -2.469   8.104  21.350  4.00  1.00            
ATOM     52    C GLU A   7       2.457   8.748  20.659  4.00  1.00            
ATOM     53    O GLU A   7       2.434   9.922  20.292  4.00  1.00            
ATOM     54    N ASN A   8       2.715   7.730  19.817  4.00  1.00            
ATOM     55   CA ASN A   8       2.888   7.931  18.407  4.00  1.00            
ATOM     56   CB ASN A   8       3.647   6.774  17.733  4.00  1.00            
ATOM     57   CG ASN A   8       4.189   7.238  16.389  4.00  1.00            
ATOM     58  OD1 ASN A   8       4.777   6.456  15.643  4.00  1.00            
ATOM     59  ND2 ASN A   8       4.005   8.548  16.073  4.00  1.00            
ATOM     60    C ASN A   8       1.492   7.942  17.878  4.00  1.00            
ATOM     61    O ASN A   8       0.544   7.654  18.608  4.00  1.00            
ATOM     62    N TYR A   9       1.323   8.293  16.595  4.00  1.00            
ATOM     63   CA TYR A   9       0.022   8.301  15.995  4.00  1.00            
ATOM     64   CB TYR A   9      -0.407   9.667  15.430  4.00  1.00            
ATOM     65   CG TYR A   9      -1.861   9.585  15.097  4.00  1.00            
ATOM     66  CD1 TYR A   9      -2.787   9.542  16.114  4.00  1.00            
ATOM     67  CD2 TYR A   9      -2.311   9.572  13.796  4.00  1.00            
ATOM     68  CE1 TYR A   9      -4.134   9.473  15.846  4.00  1.00            
ATOM     69  CE2 TYR A   9      -3.660   9.506  13.520  4.00  1.00            
ATOM     70   CZ TYR A   9      -4.575   9.455  14.545  4.00  1.00            
ATOM     71   OH TYR A   9      -5.957   9.388  14.267  4.00  1.00            
ATOM     72    C TYR A   9       0.218   7.377  14.860  4.00  1.00            
ATOM     73    O TYR A   9       0.616   6.241  15.087  4.00  1.00            
ATOM     74    N LEU A  10      -0.079   7.792  13.618  3.00  1.00            
ATOM     75   CA LEU A  10       0.187   6.847  12.582  3.00  1.00            
ATOM     76   CB LEU A  10      -0.238   7.353  11.185  3.00  1.00            
ATOM     77   CG LEU A  10      -0.219   6.307  10.042  3.00  1.00            
ATOM     78  CD1 LEU A  10      -0.671   6.947   8.721  3.00  1.00            
ATOM     79  CD2 LEU A  10       1.133   5.589   9.897  3.00  1.00            
ATOM     80    C LEU A  10       1.663   6.607  12.602  3.00  1.00            
ATOM     81    O LEU A  10       2.132   5.469  12.581  3.00  1.00            
ATOM     82    N ASP A  11       2.419   7.709  12.653  3.00  1.00            
ATOM     83   CA ASP A  11       3.835   7.731  12.845  3.00  1.00            
ATOM     84   CB ASP A  11       4.664   7.062  11.739  3.00  1.00            
ATOM     85   CG ASP A  11       6.040   6.803  12.348  3.00  1.00            
ATOM     86  OD1 ASP A  11       6.244   7.201  13.527  3.00  1.00            
ATOM     87  OD2 ASP A  11       6.901   6.200  11.652  3.00  1.00            
ATOM     88    C ASP A  11       4.094   9.196  12.808  3.00  1.00            
ATOM     89    O ASP A  11       5.163   9.689  13.166  3.00  1.00            
ATOM     90    N THR A  12       3.030   9.909  12.390  3.00  1.00            
ATOM     91   CA THR A  12       2.976  11.318  12.141  3.00  1.00            
ATOM     92   CB THR A  12       1.669  11.726  11.531  3.00  1.00            
ATOM     93  OG1 THR A  12       1.460  11.033  10.309  3.00  1.00            
ATOM     94  CG2 THR A  12       1.694  13.244  11.283  3.00  1.00            
ATOM     95    C THR A  12       3.158  12.163  13.361  3.00  1.00            
ATOM     96    O THR A  12       3.986  13.071  13.365  3.00  1.00            
ATOM     97    N GLU A  13       2.419  11.885  14.447  4.00  1.00            
ATOM     98   CA GLU A  13       2.477  12.838  15.516  4.00  1.00            
ATOM     99   CB GLU A  13       1.091  13.255  16.034  4.00  1.00            
ATOM    100   CG GLU A  13       0.273  14.021  14.994  4.00  1.00            
ATOM    101   CD GLU A  13       1.003  15.323  14.704  4.00  1.00            
ATOM    102  OE1 GLU A  13       1.202  16.118  15.660  4.00  1.00            
ATOM    103  OE2 GLU A  13       1.377  15.537  13.519  4.00  1.00            
ATOM    104    C GLU A  13       3.220  12.259  16.679  4.00  1.00            
ATOM    105    O GLU A  13       3.436  11.052  16.784  4.00  1.00            
ATOM    106    N TYR A  14       3.626  13.171  17.581  4.00  1.00            
ATOM    107   CA TYR A  14       4.390  12.964  18.779  4.00  1.00            
ATOM    108   CB TYR A  14       5.530  13.994  18.775  4.00  1.00            
ATOM    109   CG TYR A  14       6.651  13.677  19.689  4.00  1.00            
ATOM    110  CD1 TYR A  14       6.640  14.040  21.017  4.00  1.00            
ATOM    111  CD2 TYR A  14       7.736  13.013  19.177  4.00  1.00            
ATOM    112  CE1 TYR A  14       7.715  13.737  21.821  4.00  1.00            
ATOM    113  CE2 TYR A  14       8.809  12.711  19.972  4.00  1.00            
ATOM    114   CZ TYR A  14       8.798  13.072  21.293  4.00  1.00            
ATOM    115   OH TYR A  14       9.911  12.749  22.093  4.00  1.00            
ATOM    116    C TYR A  14       3.423  13.445  19.830  4.00  1.00            
ATOM    117    O TYR A  14       2.711  14.422  19.601  4.00  1.00            
ATOM    118    N PHE A  15       3.328  12.776  20.993  4.00  1.00            
ATOM    119   CA PHE A  15       2.404  13.256  21.987  4.00  1.00            
ATOM    120   CB PHE A  15       1.149  12.395  22.219  4.00  1.00            
ATOM    121   CG PHE A  15       0.197  12.516  21.086  4.00  1.00            
ATOM    122  CD1 PHE A  15      -0.607  13.626  20.975  4.00  1.00            
ATOM    123  CD2 PHE A  15       0.112  11.524  20.138  4.00  1.00            
ATOM    124  CE1 PHE A  15      -1.492  13.743  19.931  4.00  1.00            
ATOM    125  CE2 PHE A  15      -0.774  11.635  19.093  4.00  1.00            
ATOM    126   CZ PHE A  15      -1.578  12.745  18.990  4.00  1.00            
ATOM    127    C PHE A  15       3.088  13.191  23.298  4.00  1.00            
ATOM    128    O PHE A  15       4.289  12.951  23.404  4.00  1.00            
ATOM    129    N GLY A  16       2.286  13.451  24.338  4.00  1.00            
ATOM    130   CA GLY A  16       2.731  13.370  25.684  4.00  1.00            
ATOM    131    C GLY A  16       1.595  13.877  26.484  4.00  1.00            
ATOM    132    O GLY A  16       0.842  14.746  26.045  4.00  1.00            
ATOM    133    N THR A  17       1.449  13.345  27.701  4.00  1.00            
ATOM    134   CA THR A  17       0.369  13.777  28.519  4.00  1.00            
ATOM    135   CB THR A  17      -0.280  12.624  29.236  4.00  1.00            
ATOM    136  OG1 THR A  17      -1.364  13.076  30.030  4.00  1.00            
ATOM    137  CG2 THR A  17       0.762  11.921  30.125  4.00  1.00            
ATOM    138    C THR A  17       0.991  14.662  29.553  4.00  1.00            
ATOM    139    O THR A  17       2.033  14.345  30.126  4.00  1.00            
ATOM    140    N ILE A  18       0.392  15.842  29.782  4.00  1.00            
ATOM    141   CA ILE A  18       0.915  16.716  30.786  4.00  1.00            
ATOM    142   CB ILE A  18       1.358  18.045  30.240  4.00  1.00            
ATOM    143  CG1 ILE A  18       2.521  17.885  29.246  4.00  1.00            
ATOM    144  CG2 ILE A  18       1.697  18.955  31.431  4.00  1.00            
ATOM    145  CD1 ILE A  18       3.815  17.387  29.889  4.00  1.00            
ATOM    146    C ILE A  18      -0.245  17.011  31.691  4.00  1.00            
ATOM    147    O ILE A  18      -1.326  17.367  31.224  4.00  1.00            
ATOM    148    N GLY A  19      -0.063  16.859  33.017  4.00  1.00            
ATOM    149   CA GLY A  19      -1.141  17.175  33.908  4.00  1.00            
ATOM    150    C GLY A  19      -0.833  18.541  34.411  4.00  1.00            
ATOM    151    O GLY A  19       0.274  18.796  34.883  4.00  1.00            
ATOM    152    N ILE A  20      -1.810  19.465  34.328  4.00  1.00            
ATOM    153   CA ILE A  20      -1.493  20.802  34.724  4.00  1.00            
ATOM    154   CB ILE A  20      -1.503  21.774  33.575  4.00  1.00            
ATOM    155  CG1 ILE A  20      -0.918  23.129  34.008  4.00  1.00            
ATOM    156  CG2 ILE A  20      -2.929  21.849  33.006  4.00  1.00            
ATOM    157  CD1 ILE A  20      -0.590  24.058  32.840  4.00  1.00            
ATOM    158    C ILE A  20      -2.443  21.282  35.770  4.00  1.00            
ATOM    159    O ILE A  20      -3.659  21.146  35.646  4.00  1.00            
ATOM    160    N GLY A  21      -1.874  21.844  36.855  3.00  1.00            
ATOM    161   CA GLY A  21      -2.618  22.441  37.921  3.00  1.00            
ATOM    162    C GLY A  21      -3.033  21.363  38.864  3.00  1.00            
ATOM    163    O GLY A  21      -2.929  20.177  38.557  3.00  1.00            
ATOM    164    N THR A  22      -3.528  21.773  40.049  3.00  1.00            
ATOM    165   CA THR A  22      -4.004  20.841  41.025  3.00  1.00            
ATOM    166   CB THR A  22      -3.498  21.102  42.410  3.00  1.00            
ATOM    167  OG1 THR A  22      -3.904  20.063  43.289  3.00  1.00            
ATOM    168  CG2 THR A  22      -4.058  22.452  42.879  3.00  1.00            
ATOM    169    C THR A  22      -5.493  21.014  41.040  3.00  1.00            
ATOM    170    O THR A  22      -5.976  22.140  40.921  3.00  1.00            
ATOM    171    N PRO A  23      -6.256  19.958  41.174  3.00  1.00            
ATOM    172   CA PRO A  23      -5.766  18.613  41.249  3.00  1.00            
ATOM    173   CD PRO A  23      -7.685  20.006  40.910  3.00  1.00            
ATOM    174   CB PRO A  23      -7.005  17.733  41.405  3.00  1.00            
ATOM    175   CG PRO A  23      -8.098  18.542  40.680  3.00  1.00            
ATOM    176    C PRO A  23      -4.957  18.207  40.055  3.00  1.00            
ATOM    177    O PRO A  23      -3.810  17.794  40.221  3.00  1.00            
ATOM    178    N ALA A  24      -5.545  18.311  38.846  3.00  1.00            
ATOM    179   CA ALA A  24      -4.871  17.973  37.625  3.00  1.00            
ATOM    180   CB ALA A  24      -4.258  16.563  37.627  3.00  1.00            
ATOM    181    C ALA A  24      -5.918  18.003  36.547  3.00  1.00            
ATOM    182    O ALA A  24      -7.049  17.569  36.758  3.00  1.00            
ATOM    183    N GLN A  25      -5.566  18.542  35.361  4.00  1.00            
ATOM    184   CA GLN A  25      -6.433  18.519  34.212  4.00  1.00            
ATOM    185   CB GLN A  25      -6.885  19.910  33.724  4.00  1.00            
ATOM    186   CG GLN A  25      -7.678  19.904  32.407  4.00  1.00            
ATOM    187   CD GLN A  25      -9.093  19.385  32.630  4.00  1.00            
ATOM    188  OE1 GLN A  25      -9.304  18.202  32.887  4.00  1.00            
ATOM    189  NE2 GLN A  25     -10.096  20.296  32.508  4.00  1.00            
ATOM    190    C GLN A  25      -5.563  17.934  33.148  4.00  1.00            
ATOM    191    O GLN A  25      -4.497  18.469  32.848  4.00  1.00            
ATOM    192    N ASP A  26      -5.988  16.807  32.553  4.00  1.00            
ATOM    193   CA ASP A  26      -5.146  16.148  31.598  4.00  1.00            
ATOM    194   CB ASP A  26      -5.604  14.708  31.296  4.00  1.00            
ATOM    195   CG ASP A  26      -4.484  13.995  30.558  4.00  1.00            
ATOM    196  OD1 ASP A  26      -3.388  14.604  30.441  4.00  1.00            
ATOM    197  OD2 ASP A  26      -4.698  12.837  30.112  4.00  1.00            
ATOM    198    C ASP A  26      -5.161  16.902  30.310  4.00  1.00            
ATOM    199    O ASP A  26      -6.204  17.379  29.863  4.00  1.00            
ATOM    200    N PHE A  27      -3.972  17.038  29.691  4.00  1.00            
ATOM    201   CA PHE A  27      -3.861  17.654  28.406  4.00  1.00            
ATOM    202   CB PHE A  27      -3.277  19.082  28.427  4.00  1.00            
ATOM    203   CG PHE A  27      -4.233  19.950  29.172  4.00  1.00            
ATOM    204  CD1 PHE A  27      -4.228  19.946  30.547  4.00  1.00            
ATOM    205  CD2 PHE A  27      -5.122  20.769  28.511  4.00  1.00            
ATOM    206  CE1 PHE A  27      -5.097  20.737  31.256  4.00  1.00            
ATOM    207  CE2 PHE A  27      -5.996  21.564  29.219  4.00  1.00            
ATOM    208   CZ PHE A  27      -5.985  21.548  30.593  4.00  1.00            
ATOM    209    C PHE A  27      -2.913  16.805  27.604  4.00  1.00            
ATOM    210    O PHE A  27      -2.083  16.095  28.172  4.00  1.00            
ATOM    211    N THR A  28      -3.029  16.829  26.257  4.00  1.00            
ATOM    212   CA THR A  28      -2.128  16.076  25.424  4.00  1.00            
ATOM    213   CB THR A  28      -2.815  15.202  24.419  4.00  1.00            
ATOM    214  OG1 THR A  28      -3.664  14.268  25.068  4.00  1.00            
ATOM    215  CG2 THR A  28      -1.736  14.464  23.607  4.00  1.00            
ATOM    216    C THR A  28      -1.340  17.085  24.632  4.00  1.00            
ATOM    217    O THR A  28      -1.912  17.837  23.849  4.00  1.00            
ATOM    218    N VAL A  29       0.002  17.110  24.789  4.00  1.00            
ATOM    219   CA VAL A  29       0.814  18.109  24.141  4.00  1.00            
ATOM    220   CB VAL A  29       1.668  18.851  25.124  4.00  1.00            
ATOM    221  CG1 VAL A  29       2.557  19.830  24.355  4.00  1.00            
ATOM    222  CG2 VAL A  29       0.762  19.514  26.175  4.00  1.00            
ATOM    223    C VAL A  29       1.754  17.417  23.191  4.00  1.00            
ATOM    224    O VAL A  29       2.070  16.242  23.371  4.00  1.00            
ATOM    225    N ILE A  30       2.203  18.131  22.129  4.00  1.00            
ATOM    226   CA ILE A  30       3.173  17.583  21.216  4.00  1.00            
ATOM    227   CB ILE A  30       2.829  17.747  19.757  4.00  1.00            
ATOM    228  CG1 ILE A  30       3.832  16.955  18.898  4.00  1.00            
ATOM    229  CG2 ILE A  30       2.719  19.240  19.404  4.00  1.00            
ATOM    230  CD1 ILE A  30       3.390  16.768  17.448  4.00  1.00            
ATOM    231    C ILE A  30       4.480  18.267  21.526  4.00  1.00            
ATOM    232    O ILE A  30       4.613  19.479  21.365  4.00  1.00            
ATOM    233    N PHE A  31       5.485  17.504  22.022  4.00  1.00            
ATOM    234   CA PHE A  31       6.757  18.111  22.323  4.00  1.00            
ATOM    235   CB PHE A  31       7.822  17.131  22.834  4.00  1.00            
ATOM    236   CG PHE A  31       7.438  16.851  24.236  4.00  1.00            
ATOM    237  CD1 PHE A  31       6.545  15.854  24.546  4.00  1.00            
ATOM    238  CD2 PHE A  31       7.975  17.619  25.242  4.00  1.00            
ATOM    239  CE1 PHE A  31       6.200  15.623  25.856  4.00  1.00            
ATOM    240  CE2 PHE A  31       7.633  17.393  26.550  4.00  1.00            
ATOM    241   CZ PHE A  31       6.745  16.393  26.856  4.00  1.00            
ATOM    242    C PHE A  31       7.229  18.656  21.014  4.00  1.00            
ATOM    243    O PHE A  31       7.241  17.942  20.014  4.00  1.00            
ATOM    244    N ASP A  32       7.607  19.949  20.969  4.00  1.00            
ATOM    245   CA ASP A  32       8.021  20.479  19.703  4.00  1.00            
ATOM    246   CB ASP A  32       7.099  21.587  19.165  4.00  1.00            
ATOM    247   CG ASP A  32       5.785  20.959  18.724  4.00  1.00            
ATOM    248  OD1 ASP A  32       5.695  19.701  18.707  4.00  1.00            
ATOM    249  OD2 ASP A  32       4.851  21.736  18.388  4.00  1.00            
ATOM    250    C ASP A  32       9.377  21.076  19.834  4.00  1.00            
ATOM    251    O ASP A  32       9.519  22.211  20.287  4.00  1.00            
ATOM    252    N THR A  33      10.425  20.318  19.461  3.00  1.00            
ATOM    253   CA THR A  33      11.688  20.980  19.405  3.00  1.00            
ATOM    254   CB THR A  33      12.877  20.059  19.235  3.00  1.00            
ATOM    255  OG1 THR A  33      14.078  20.815  19.195  3.00  1.00            
ATOM    256  CG2 THR A  33      12.738  19.197  17.968  3.00  1.00            
ATOM    257    C THR A  33      11.509  21.860  18.210  3.00  1.00            
ATOM    258    O THR A  33      11.389  21.398  17.077  3.00  1.00            
ATOM    259    N GLY A  34      11.447  23.178  18.450  3.00  1.00            
ATOM    260   CA GLY A  34      11.133  24.114  17.414  3.00  1.00            
ATOM    261    C GLY A  34      10.975  25.393  18.142  3.00  1.00            
ATOM    262    O GLY A  34      11.928  26.150  18.320  3.00  1.00            
ATOM    263    N SER A  35       9.736  25.666  18.578  1.00  1.00            
ATOM    264   CA SER A  35       9.520  26.880  19.290  1.00  1.00            
ATOM    265   CB SER A  35       8.193  27.574  18.946  1.00  1.00            
ATOM    266   OG SER A  35       8.081  28.802  19.650  1.00  1.00            
ATOM    267    C SER A  35       9.532  26.631  20.765  1.00  1.00            
ATOM    268    O SER A  35       9.500  25.490  21.224  1.00  1.00            
ATOM    269    N SER A  36       9.610  27.733  21.544  1.00  1.00            
ATOM    270   CA SER A  36       9.572  27.664  22.976  1.00  1.00            
ATOM    271   CB SER A  36      10.756  28.371  23.659  1.00  1.00            
ATOM    272   OG SER A  36      11.968  27.688  23.384  1.00  1.00            
ATOM    273    C SER A  36       8.334  28.413  23.419  1.00  1.00            
ATOM    274    O SER A  36       8.264  29.633  23.279  1.00  1.00            
ATOM    275    N ASN A  37       7.318  27.684  23.940  1.00  1.00            
ATOM    276   CA ASN A  37       6.097  28.212  24.512  1.00  1.00            
ATOM    277   CB ASN A  37       5.167  28.964  23.541  1.00  1.00            
ATOM    278   CG ASN A  37       5.642  30.409  23.464  1.00  1.00            
ATOM    279  OD1 ASN A  37       6.167  30.952  24.435  1.00  1.00            
ATOM    280  ND2 ASN A  37       5.446  31.055  22.283  1.00  1.00            
ATOM    281    C ASN A  37       5.339  27.019  25.048  1.00  1.00            
ATOM    282    O ASN A  37       5.552  25.906  24.567  1.00  1.00            
ATOM    283    N LEU A  38       4.424  27.187  26.044  4.00  1.00            
ATOM    284   CA LEU A  38       3.875  25.972  26.600  4.00  1.00            
ATOM    285   CB LEU A  38       4.497  25.679  27.973  4.00  1.00            
ATOM    286   CG LEU A  38       6.038  25.754  27.972  4.00  1.00            
ATOM    287  CD1 LEU A  38       6.609  25.449  29.364  4.00  1.00            
ATOM    288  CD2 LEU A  38       6.659  24.893  26.863  4.00  1.00            
ATOM    289    C LEU A  38       2.401  26.028  26.829  4.00  1.00            
ATOM    290    O LEU A  38       2.024  25.862  27.988  4.00  1.00            
ATOM    291    N TRP A  39       1.508  26.203  25.809  4.00  1.00            
ATOM    292   CA TRP A  39       0.174  26.063  26.323  4.00  1.00            
ATOM    293   CB TRP A  39      -0.264  27.156  27.337  4.00  1.00            
ATOM    294   CG TRP A  39      -1.360  26.760  28.316  4.00  1.00            
ATOM    295  CD2 TRP A  39      -1.386  25.481  28.976  4.00  1.00            
ATOM    296  CD1 TRP A  39      -2.554  27.359  28.606  4.00  1.00            
ATOM    297  NE1 TRP A  39      -3.300  26.546  29.426  4.00  1.00            
ATOM    298  CE2 TRP A  39      -2.601  25.380  29.651  4.00  1.00            
ATOM    299  CE3 TRP A  39      -0.479  24.455  28.996  4.00  1.00            
ATOM    300  CZ2 TRP A  39      -2.929  24.260  30.360  4.00  1.00            
ATOM    301  CZ3 TRP A  39      -0.807  23.331  29.725  4.00  1.00            
ATOM    302  CH2 TRP A  39      -2.010  23.236  30.393  4.00  1.00            
ATOM    303    C TRP A  39      -0.897  25.626  25.400  4.00  1.00            
ATOM    304    O TRP A  39      -0.731  25.489  24.189  4.00  1.00            
ATOM    305    N VAL A  40      -2.044  25.370  26.056  4.00  1.00            
ATOM    306   CA VAL A  40      -3.186  24.729  25.551  4.00  1.00            
ATOM    307   CB VAL A  40      -3.395  23.384  26.190  4.00  1.00            
ATOM    308  CG1 VAL A  40      -2.115  22.548  26.012  4.00  1.00            
ATOM    309  CG2 VAL A  40      -3.844  23.579  27.647  4.00  1.00            
ATOM    310    C VAL A  40      -4.448  25.505  25.749  4.00  1.00            
ATOM    311    O VAL A  40      -4.477  26.620  26.266  4.00  1.00            
ATOM    312    N PRO A  41      -5.501  24.868  25.280  1.00  1.00            
ATOM    313   CA PRO A  41      -6.809  25.448  25.393  1.00  1.00            
ATOM    314   CD PRO A  41      -5.390  24.089  24.056  1.00  1.00            
ATOM    315   CB PRO A  41      -7.718  24.623  24.482  1.00  1.00            
ATOM    316   CG PRO A  41      -6.768  24.158  23.368  1.00  1.00            
ATOM    317    C PRO A  41      -7.346  25.650  26.762  1.00  1.00            
ATOM    318    O PRO A  41      -6.934  24.952  27.691  1.00  1.00            
ATOM    319    N SER A  42      -8.269  26.634  26.901  4.00  1.00            
ATOM    320   CA SER A  42      -8.854  26.987  28.157  4.00  1.00            
ATOM    321   CB SER A  42      -8.230  28.260  28.767  4.00  1.00            
ATOM    322   OG SER A  42      -8.823  28.574  30.019  4.00  1.00            
ATOM    323    C SER A  42     -10.313  27.237  27.937  4.00  1.00            
ATOM    324    O SER A  42     -10.805  27.180  26.812  4.00  1.00            
ATOM    325    N VAL A  43     -11.048  27.510  29.034  3.00  1.00            
ATOM    326   CA VAL A  43     -12.455  27.761  28.953  3.00  1.00            
ATOM    327   CB VAL A  43     -13.070  28.097  30.279  3.00  1.00            
ATOM    328  CG1 VAL A  43     -14.516  28.564  30.036  3.00  1.00            
ATOM    329  CG2 VAL A  43     -12.961  26.869  31.198  3.00  1.00            
ATOM    330    C VAL A  43     -12.649  28.940  28.074  3.00  1.00            
ATOM    331    O VAL A  43     -13.554  28.955  27.240  3.00  1.00            
ATOM    332    N TYR A  44     -11.789  29.965  28.203  3.00  1.00            
ATOM    333   CA TYR A  44     -12.076  31.087  27.374  3.00  1.00            
ATOM    334   CB TYR A  44     -11.743  32.447  28.024  3.00  1.00            
ATOM    335   CG TYR A  44     -12.010  33.526  27.028  3.00  1.00            
ATOM    336  CD1 TYR A  44     -13.282  33.769  26.558  3.00  1.00            
ATOM    337  CD2 TYR A  44     -10.979  34.324  26.591  3.00  1.00            
ATOM    338  CE1 TYR A  44     -13.511  34.771  25.641  3.00  1.00            
ATOM    339  CE2 TYR A  44     -11.200  35.327  25.677  3.00  1.00            
ATOM    340   CZ TYR A  44     -12.468  35.549  25.197  3.00  1.00            
ATOM    341   OH TYR A  44     -12.692  36.577  24.258  3.00  1.00            
ATOM    342    C TYR A  44     -11.357  30.942  26.090  3.00  1.00            
ATOM    343    O TYR A  44     -10.336  31.578  25.833  3.00  1.00            
ATOM    344    N CYS A  45     -11.922  30.064  25.245  1.00  1.00            
ATOM    345   CA CYS A  45     -11.450  29.859  23.919  1.00  1.00            
ATOM    346   CB CYS A  45     -10.336  28.804  23.818  1.00  1.00            
ATOM    347   SG CYS A  45      -9.618  28.722  22.151  1.00  1.00            
ATOM    348    C CYS A  45     -12.650  29.362  23.174  1.00  1.00            
ATOM    349    O CYS A  45     -13.011  28.191  23.249  1.00  1.00            
ATOM    350    N SER A  46     -13.331  30.269  22.458  1.00  1.00            
ATOM    351   CA SER A  46     -14.559  29.948  21.786  1.00  1.00            
ATOM    352   CB SER A  46     -15.369  31.213  21.464  1.00  1.00            
ATOM    353   OG SER A  46     -15.722  31.874  22.671  1.00  1.00            
ATOM    354    C SER A  46     -14.338  29.208  20.506  1.00  1.00            
ATOM    355    O SER A  46     -15.254  28.552  20.014  1.00  1.00            
ATOM    356    N SER A  47     -13.122  29.272  19.937  1.00  1.00            
ATOM    357   CA SER A  47     -12.888  28.705  18.637  1.00  1.00            
ATOM    358   CB SER A  47     -11.420  28.832  18.187  1.00  1.00            
ATOM    359   OG SER A  47     -10.565  28.165  19.103  1.00  1.00            
ATOM    360    C SER A  47     -13.283  27.274  18.600  1.00  1.00            
ATOM    361    O SER A  47     -13.314  26.585  19.619  1.00  1.00            
ATOM    362    N LEU A  48     -13.622  26.809  17.382  2.00  1.00            
ATOM    363   CA LEU A  48     -14.075  25.469  17.183  2.00  1.00            
ATOM    364   CB LEU A  48     -14.335  25.132  15.704  2.00  1.00            
ATOM    365   CG LEU A  48     -15.369  26.048  15.027  2.00  1.00            
ATOM    366  CD1 LEU A  48     -15.711  25.563  13.608  2.00  1.00            
ATOM    367  CD2 LEU A  48     -16.604  26.248  15.918  2.00  1.00            
ATOM    368    C LEU A  48     -12.979  24.586  17.612  2.00  1.00            
ATOM    369    O LEU A  48     -13.197  23.612  18.330  2.00  1.00            
ATOM    370    N ALA A  49     -11.753  24.915  17.181  2.00  1.00            
ATOM    371   CA ALA A  49     -10.701  24.092  17.656  2.00  1.00            
ATOM    372   CB ALA A  49      -9.392  24.252  16.869  2.00  1.00            
ATOM    373    C ALA A  49     -10.456  24.593  19.032  2.00  1.00            
ATOM    374    O ALA A  49      -9.637  25.480  19.267  2.00  1.00            
ATOM    375    N CYS A  50     -11.204  24.014  19.978  2.00  1.00            
ATOM    376   CA CYS A  50     -11.118  24.318  21.364  2.00  1.00            
ATOM    377   CB CYS A  50     -11.514  25.741  21.766  2.00  1.00            
ATOM    378   SG CYS A  50     -11.324  25.909  23.567  2.00  1.00            
ATOM    379    C CYS A  50     -12.127  23.410  21.956  2.00  1.00            
ATOM    380    O CYS A  50     -11.896  22.742  22.963  2.00  1.00            
ATOM    381    N SER A  51     -13.284  23.359  21.277  2.00  1.00            
ATOM    382   CA SER A  51     -14.391  22.570  21.700  2.00  1.00            
ATOM    383   CB SER A  51     -15.612  22.712  20.778  2.00  1.00            
ATOM    384   OG SER A  51     -15.317  22.191  19.491  2.00  1.00            
ATOM    385    C SER A  51     -13.991  21.120  21.714  2.00  1.00            
ATOM    386    O SER A  51     -14.225  20.412  22.693  2.00  1.00            
ATOM    387    N ASP A  52     -13.346  20.650  20.630  2.00  1.00            
ATOM    388   CA ASP A  52     -12.995  19.263  20.493  2.00  1.00            
ATOM    389   CB ASP A  52     -12.350  18.951  19.128  2.00  1.00            
ATOM    390   CG ASP A  52     -12.354  17.442  18.922  2.00  1.00            
ATOM    391  OD1 ASP A  52     -13.355  16.794  19.328  2.00  1.00            
ATOM    392  OD2 ASP A  52     -11.354  16.915  18.363  2.00  1.00            
ATOM    393    C ASP A  52     -12.003  18.892  21.546  2.00  1.00            
ATOM    394    O ASP A  52     -12.066  17.807  22.123  2.00  1.00            
ATOM    395    N HIS A  53     -11.068  19.809  21.834  1.00  1.00            
ATOM    396   CA HIS A  53      -9.963  19.533  22.701  1.00  1.00            
ATOM    397  ND1 HIS A  53      -8.957  21.737  20.220  1.00  1.00            
ATOM    398   CG HIS A  53      -8.528  20.639  20.934  1.00  1.00            
ATOM    399   CB HIS A  53      -8.774  20.463  22.408  1.00  1.00            
ATOM    400  NE2 HIS A  53      -7.940  20.398  18.768  1.00  1.00            
ATOM    401  CD2 HIS A  53      -7.908  19.832  20.031  1.00  1.00            
ATOM    402  CE1 HIS A  53      -8.580  21.542  18.932  1.00  1.00            
ATOM    403    C HIS A  53     -10.331  19.719  24.137  1.00  1.00            
ATOM    404    O HIS A  53     -11.366  20.299  24.461  1.00  1.00            
ATOM    405    N ASN A  54      -9.470  19.186  25.035  1.00  1.00            
ATOM    406   CA ASN A  54      -9.659  19.334  26.450  1.00  1.00            
ATOM    407   CB ASN A  54      -8.897  18.297  27.292  1.00  1.00            
ATOM    408   CG ASN A  54      -9.552  16.953  26.991  1.00  1.00            
ATOM    409  OD1 ASN A  54     -10.179  16.783  25.946  1.00  1.00            
ATOM    410  ND2 ASN A  54      -9.423  15.975  27.927  1.00  1.00            
ATOM    411    C ASN A  54      -9.213  20.723  26.804  1.00  1.00            
ATOM    412    O ASN A  54      -8.141  21.163  26.393  1.00  1.00            
ATOM    413    N GLN A  55     -10.044  21.454  27.578  1.00  1.00            
ATOM    414   CA GLN A  55      -9.757  22.831  27.877  1.00  1.00            
ATOM    415   CB GLN A  55     -10.977  23.745  27.666  1.00  1.00            
ATOM    416   CG GLN A  55     -11.491  23.732  26.224  1.00  1.00            
ATOM    417   CD GLN A  55     -12.716  24.633  26.142  1.00  1.00            
ATOM    418  OE1 GLN A  55     -12.872  25.568  26.925  1.00  1.00            
ATOM    419  NE2 GLN A  55     -13.615  24.341  25.165  1.00  1.00            
ATOM    420    C GLN A  55      -9.341  22.950  29.309  1.00  1.00            
ATOM    421    O GLN A  55      -9.754  22.156  30.154  1.00  1.00            
ATOM    422    N PHE A  56      -8.494  23.963  29.601  4.00  1.00            
ATOM    423   CA PHE A  56      -7.993  24.210  30.927  4.00  1.00            
ATOM    424   CB PHE A  56      -6.607  24.877  30.913  4.00  1.00            
ATOM    425   CG PHE A  56      -6.171  25.037  32.323  4.00  1.00            
ATOM    426  CD1 PHE A  56      -5.778  23.940  33.052  4.00  1.00            
ATOM    427  CD2 PHE A  56      -6.130  26.282  32.902  4.00  1.00            
ATOM    428  CE1 PHE A  56      -5.365  24.081  34.355  4.00  1.00            
ATOM    429  CE2 PHE A  56      -5.718  26.430  34.204  4.00  1.00            
ATOM    430   CZ PHE A  56      -5.336  25.328  34.931  4.00  1.00            
ATOM    431    C PHE A  56      -8.969  25.129  31.599  4.00  1.00            
ATOM    432    O PHE A  56      -9.345  26.162  31.045  4.00  1.00            
ATOM    433    N ASN A  57      -9.446  24.747  32.805  1.00  1.00            
ATOM    434   CA ASN A  57     -10.347  25.591  33.544  1.00  1.00            
ATOM    435   CB ASN A  57     -11.700  24.924  33.857  1.00  1.00            
ATOM    436   CG ASN A  57     -11.475  23.628  34.626  1.00  1.00            
ATOM    437  OD1 ASN A  57     -10.383  23.062  34.619  1.00  1.00            
ATOM    438  ND2 ASN A  57     -12.551  23.132  35.293  1.00  1.00            
ATOM    439    C ASN A  57      -9.644  25.962  34.818  1.00  1.00            
ATOM    440    O ASN A  57      -9.495  25.160  35.738  1.00  1.00            
ATOM    441    N PRO A  58      -9.200  27.186  34.865  2.00  1.00            
ATOM    442   CA PRO A  58      -8.507  27.753  35.988  2.00  1.00            
ATOM    443   CD PRO A  58      -9.422  28.145  33.796  2.00  1.00            
ATOM    444   CB PRO A  58      -8.055  29.140  35.530  2.00  1.00            
ATOM    445   CG PRO A  58      -9.051  29.503  34.415  2.00  1.00            
ATOM    446    C PRO A  58      -9.405  27.798  37.170  2.00  1.00            
ATOM    447    O PRO A  58      -8.911  27.957  38.286  2.00  1.00            
ATOM    448    N ASP A  59     -10.721  27.683  36.949  2.00  1.00            
ATOM    449   CA ASP A  59     -11.613  27.705  38.062  2.00  1.00            
ATOM    450   CB ASP A  59     -13.085  27.471  37.673  2.00  1.00            
ATOM    451   CG ASP A  59     -13.643  28.696  36.959  2.00  1.00            
ATOM    452  OD1 ASP A  59     -12.912  29.715  36.849  2.00  1.00            
ATOM    453  OD2 ASP A  59     -14.821  28.624  36.513  2.00  1.00            
ATOM    454    C ASP A  59     -11.216  26.551  38.913  2.00  1.00            
ATOM    455    O ASP A  59     -11.209  26.638  40.139  2.00  1.00            
ATOM    456    N ASP A  60     -10.854  25.430  38.265  2.00  1.00            
ATOM    457   CA ASP A  60     -10.535  24.271  39.031  2.00  1.00            
ATOM    458   CB ASP A  60     -11.131  22.988  38.433  2.00  1.00            
ATOM    459   CG ASP A  60     -12.644  23.082  38.575  2.00  1.00            
ATOM    460  OD1 ASP A  60     -13.107  23.787  39.512  2.00  1.00            
ATOM    461  OD2 ASP A  60     -13.355  22.457  37.744  2.00  1.00            
ATOM    462    C ASP A  60      -9.060  24.085  39.108  2.00  1.00            
ATOM    463    O ASP A  60      -8.480  23.286  38.373  2.00  1.00            
ATOM    464    N SER A  61      -8.416  24.849  40.004  1.00  1.00            
ATOM    465   CA SER A  61      -7.029  24.670  40.292  1.00  1.00            
ATOM    466   CB SER A  61      -6.072  25.188  39.199  1.00  1.00            
ATOM    467   OG SER A  61      -6.192  24.418  38.012  1.00  1.00            
ATOM    468    C SER A  61      -6.776  25.534  41.489  1.00  1.00            
ATOM    469    O SER A  61      -7.122  26.714  41.481  1.00  1.00            
ATOM    470    N SER A  62      -6.205  24.975  42.574  1.00  1.00            
ATOM    471   CA SER A  62      -5.904  25.813  43.698  1.00  1.00            
ATOM    472   CB SER A  62      -5.545  25.033  44.979  1.00  1.00            
ATOM    473   OG SER A  62      -4.277  24.409  44.843  1.00  1.00            
ATOM    474    C SER A  62      -4.709  26.630  43.336  1.00  1.00            
ATOM    475    O SER A  62      -4.630  27.825  43.617  1.00  1.00            
ATOM    476    N THR A  63      -3.745  25.965  42.677  1.00  1.00            
ATOM    477   CA THR A  63      -2.474  26.527  42.338  1.00  1.00            
ATOM    478   CB THR A  63      -1.490  25.491  41.877  1.00  1.00            
ATOM    479  OG1 THR A  63      -1.969  24.839  40.710  1.00  1.00            
ATOM    480  CG2 THR A  63      -1.288  24.470  43.010  1.00  1.00            
ATOM    481    C THR A  63      -2.550  27.597  41.286  1.00  1.00            
ATOM    482    O THR A  63      -1.812  28.578  41.372  1.00  1.00            
ATOM    483    N PHE A  64      -3.424  27.447  40.270  1.00  1.00            
ATOM    484   CA PHE A  64      -3.503  28.385  39.174  1.00  1.00            
ATOM    485   CB PHE A  64      -4.712  28.089  38.265  1.00  1.00            
ATOM    486   CG PHE A  64      -4.847  29.191  37.277  1.00  1.00            
ATOM    487  CD1 PHE A  64      -4.064  29.235  36.148  1.00  1.00            
ATOM    488  CD2 PHE A  64      -5.779  30.179  37.490  1.00  1.00            
ATOM    489  CE1 PHE A  64      -4.208  30.262  35.245  1.00  1.00            
ATOM    490  CE2 PHE A  64      -5.926  31.206  36.592  1.00  1.00            
ATOM    491   CZ PHE A  64      -5.140  31.249  35.468  1.00  1.00            
ATOM    492    C PHE A  64      -3.636  29.766  39.724  1.00  1.00            
ATOM    493    O PHE A  64      -4.355  30.006  40.694  1.00  1.00            
ATOM    494    N GLU A  65      -2.870  30.698  39.124  4.00  1.00            
ATOM    495   CA GLU A  65      -2.869  32.093  39.460  4.00  1.00            
ATOM    496   CB GLU A  65      -1.670  32.520  40.316  4.00  1.00            
ATOM    497   CG GLU A  65      -1.622  31.827  41.683  4.00  1.00            
ATOM    498   CD GLU A  65      -2.719  32.412  42.559  4.00  1.00            
ATOM    499  OE1 GLU A  65      -2.647  33.637  42.846  4.00  1.00            
ATOM    500  OE2 GLU A  65      -3.643  31.650  42.948  4.00  1.00            
ATOM    501    C GLU A  65      -2.800  32.786  38.129  4.00  1.00            
ATOM    502    O GLU A  65      -2.633  32.120  37.107  4.00  1.00            
ATOM    503    N ALA A  66      -2.923  34.130  38.075  4.00  1.00            
ATOM    504   CA ALA A  66      -3.027  34.719  36.765  4.00  1.00            
ATOM    505   CB ALA A  66      -4.441  35.233  36.449  4.00  1.00            
ATOM    506    C ALA A  66      -2.117  35.889  36.573  4.00  1.00            
ATOM    507    O ALA A  66      -1.508  36.401  37.511  4.00  1.00            
ATOM    508    N THR A  67      -2.000  36.310  35.292  4.00  1.00            
ATOM    509   CA THR A  67      -1.192  37.429  34.899  4.00  1.00            
ATOM    510   CB THR A  67      -0.005  37.054  34.065  4.00  1.00            
ATOM    511  OG1 THR A  67      -0.442  36.540  32.815  4.00  1.00            
ATOM    512  CG2 THR A  67       0.822  35.995  34.810  4.00  1.00            
ATOM    513    C THR A  67      -2.008  38.290  33.978  4.00  1.00            
ATOM    514    O THR A  67      -3.016  37.854  33.423  4.00  1.00            
ATOM    515    N SER A  68      -1.608  39.570  33.837  4.00  1.00            
ATOM    516   CA SER A  68      -2.238  40.477  32.920  4.00  1.00            
ATOM    517   CB SER A  68      -1.967  41.956  33.247  4.00  1.00            
ATOM    518   OG SER A  68      -2.622  42.791  32.301  4.00  1.00            
ATOM    519    C SER A  68      -1.718  40.242  31.527  4.00  1.00            
ATOM    520    O SER A  68      -2.381  40.590  30.550  4.00  1.00            
ATOM    521    N GLN A  69      -0.527  39.620  31.394  4.00  1.00            
ATOM    522   CA GLN A  69       0.138  39.561  30.118  4.00  1.00            
ATOM    523   CB GLN A  69       1.627  39.209  30.189  4.00  1.00            
ATOM    524   CG GLN A  69       2.421  40.354  30.822  4.00  1.00            
ATOM    525   CD GLN A  69       3.896  40.097  30.581  4.00  1.00            
ATOM    526  OE1 GLN A  69       4.261  39.194  29.831  4.00  1.00            
ATOM    527  NE2 GLN A  69       4.769  40.917  31.224  4.00  1.00            
ATOM    528    C GLN A  69      -0.549  38.721  29.094  4.00  1.00            
ATOM    529    O GLN A  69      -1.359  37.847  29.397  4.00  1.00            
ATOM    530    N GLU A  70      -0.219  39.029  27.819  4.00  1.00            
ATOM    531   CA GLU A  70      -0.809  38.443  26.652  4.00  1.00            
ATOM    532   CB GLU A  70      -1.267  39.503  25.639  4.00  1.00            
ATOM    533   CG GLU A  70      -0.096  40.339  25.115  4.00  1.00            
ATOM    534   CD GLU A  70      -0.641  41.476  24.264  4.00  1.00            
ATOM    535  OE1 GLU A  70      -1.767  41.955  24.566  4.00  1.00            
ATOM    536  OE2 GLU A  70       0.065  41.884  23.303  4.00  1.00            
ATOM    537    C GLU A  70       0.201  37.613  25.951  4.00  1.00            
ATOM    538    O GLU A  70       1.404  37.848  26.039  4.00  1.00            
ATOM    539    N LEU A  71      -0.296  36.590  25.235  4.00  1.00            
ATOM    540   CA LEU A  71       0.581  35.736  24.511  4.00  1.00            
ATOM    541   CB LEU A  71       0.489  34.268  24.970  4.00  1.00            
ATOM    542   CG LEU A  71       1.305  33.281  24.114  4.00  1.00            
ATOM    543  CD1 LEU A  71       2.810  33.583  24.174  4.00  1.00            
ATOM    544  CD2 LEU A  71       0.978  31.825  24.483  4.00  1.00            
ATOM    545    C LEU A  71       0.204  35.762  23.066  4.00  1.00            
ATOM    546    O LEU A  71      -0.934  35.465  22.703  4.00  1.00            
ATOM    547    N SER A  72       1.167  36.125  22.197  4.00  1.00            
ATOM    548   CA SER A  72       0.900  36.117  20.791  4.00  1.00            
ATOM    549   CB SER A  72       1.022  37.509  20.138  4.00  1.00            
ATOM    550   OG SER A  72       0.728  37.439  18.750  4.00  1.00            
ATOM    551    C SER A  72       1.948  35.234  20.181  4.00  1.00            
ATOM    552    O SER A  72       3.142  35.478  20.348  4.00  1.00            
ATOM    553    N ILE A  73       1.528  34.168  19.464  4.00  1.00            
ATOM    554   CA ILE A  73       2.498  33.289  18.873  4.00  1.00            
ATOM    555   CB ILE A  73       2.602  31.951  19.555  4.00  1.00            
ATOM    556  CG1 ILE A  73       3.794  31.148  19.000  4.00  1.00            
ATOM    557  CG2 ILE A  73       1.251  31.234  19.426  4.00  1.00            
ATOM    558  CD1 ILE A  73       5.161  31.729  19.360  4.00  1.00            
ATOM    559    C ILE A  73       2.147  33.063  17.443  4.00  1.00            
ATOM    560    O ILE A  73       0.979  32.923  17.078  4.00  1.00            
ATOM    561    N THR A  74       3.188  33.044  16.592  4.00  1.00            
ATOM    562   CA THR A  74       3.044  32.787  15.193  4.00  1.00            
ATOM    563   CB THR A  74       3.861  33.708  14.337  4.00  1.00            
ATOM    564  OG1 THR A  74       3.600  33.468  12.962  4.00  1.00            
ATOM    565  CG2 THR A  74       5.347  33.453  14.645  4.00  1.00            
ATOM    566    C THR A  74       3.636  31.440  15.006  4.00  1.00            
ATOM    567    O THR A  74       4.553  31.046  15.727  4.00  1.00            
ATOM    568    N TYR A  75       3.094  30.688  14.041  4.00  1.00            
ATOM    569   CA TYR A  75       3.583  29.374  13.794  4.00  1.00            
ATOM    570   CB TYR A  75       2.611  28.259  14.247  4.00  1.00            
ATOM    571   CG TYR A  75       2.361  28.228  15.725  4.00  1.00            
ATOM    572  CD1 TYR A  75       3.270  27.670  16.598  4.00  1.00            
ATOM    573  CD2 TYR A  75       1.184  28.727  16.241  4.00  1.00            
ATOM    574  CE1 TYR A  75       3.020  27.630  17.952  4.00  1.00            
ATOM    575  CE2 TYR A  75       0.927  28.689  17.593  4.00  1.00            
ATOM    576   CZ TYR A  75       1.846  28.141  18.455  4.00  1.00            
ATOM    577   OH TYR A  75       1.587  28.099  19.842  4.00  1.00            
ATOM    578    C TYR A  75       3.640  29.227  12.320  4.00  1.00            
ATOM    579    O TYR A  75       3.158  30.085  11.583  4.00  1.00            
ATOM    580    N GLY A  76       4.247  28.126  11.848  3.00  1.00            
ATOM    581   CA GLY A  76       4.259  27.922  10.436  3.00  1.00            
ATOM    582    C GLY A  76       2.829  27.817  10.037  3.00  1.00            
ATOM    583    O GLY A  76       2.402  28.425   9.057  3.00  1.00            
ATOM    584    N THR A  77       2.036  27.043  10.803  3.00  1.00            
ATOM    585   CA THR A  77       0.656  26.975  10.443  3.00  1.00            
ATOM    586   CB THR A  77       0.136  25.583  10.195  3.00  1.00            
ATOM    587  OG1 THR A  77      -1.188  25.653   9.686  3.00  1.00            
ATOM    588  CG2 THR A  77       0.171  24.752  11.488  3.00  1.00            
ATOM    589    C THR A  77      -0.147  27.645  11.507  3.00  1.00            
ATOM    590    O THR A  77      -0.215  27.199  12.652  3.00  1.00            
ATOM    591    N GLY A  78      -0.746  28.791  11.141  4.00  1.00            
ATOM    592   CA GLY A  78      -1.636  29.489  12.011  4.00  1.00            
ATOM    593    C GLY A  78      -0.898  30.250  13.059  4.00  1.00            
ATOM    594    O GLY A  78       0.331  30.264  13.107  4.00  1.00            
ATOM    595    N SER A  79      -1.679  30.914  13.935  4.00  1.00            
ATOM    596   CA SER A  79      -1.149  31.666  15.030  4.00  1.00            
ATOM    597   CB SER A  79      -1.068  33.180  14.769  4.00  1.00            
ATOM    598   OG SER A  79      -0.126  33.440  13.737  4.00  1.00            
ATOM    599    C SER A  79      -2.051  31.425  16.178  4.00  1.00            
ATOM    600    O SER A  79      -3.103  30.804  16.035  4.00  1.00            
ATOM    601    N MET A  80      -1.635  31.869  17.373  4.00  1.00            
ATOM    602   CA MET A  80      -2.502  31.629  18.475  4.00  1.00            
ATOM    603   CB MET A  80      -2.167  30.297  19.172  4.00  1.00            
ATOM    604   CG MET A  80      -3.207  29.796  20.175  4.00  1.00            
ATOM    605   SD MET A  80      -2.891  28.100  20.754  4.00  1.00            
ATOM    606   CE MET A  80      -3.348  27.295  19.190  4.00  1.00            
ATOM    607    C MET A  80      -2.309  32.745  19.458  4.00  1.00            
ATOM    608    O MET A  80      -1.183  33.157  19.732  4.00  1.00            
ATOM    609    N THR A  81      -3.422  33.286  20.000  4.00  1.00            
ATOM    610   CA THR A  81      -3.347  34.321  20.996  4.00  1.00            
ATOM    611   CB THR A  81      -4.417  35.365  20.870  4.00  1.00            
ATOM    612  OG1 THR A  81      -5.703  34.774  20.992  4.00  1.00            
ATOM    613  CG2 THR A  81      -4.271  36.058  19.506  4.00  1.00            
ATOM    614    C THR A  81      -3.549  33.628  22.308  4.00  1.00            
ATOM    615    O THR A  81      -3.666  32.404  22.348  4.00  1.00            
ATOM    616    N GLY A  82      -3.569  34.378  23.428  4.00  1.00            
ATOM    617   CA GLY A  82      -3.816  33.703  24.669  4.00  1.00            
ATOM    618    C GLY A  82      -3.333  34.551  25.805  4.00  1.00            
ATOM    619    O GLY A  82      -2.771  35.627  25.602  4.00  1.00            
ATOM    620    N ILE A  83      -3.542  34.062  27.049  4.00  1.00            
ATOM    621   CA ILE A  83      -3.159  34.791  28.227  4.00  1.00            
ATOM    622   CB ILE A  83      -4.331  35.260  29.037  4.00  1.00            
ATOM    623  CG1 ILE A  83      -3.862  36.233  30.130  4.00  1.00            
ATOM    624  CG2 ILE A  83      -5.081  34.022  29.559  4.00  1.00            
ATOM    625  CD1 ILE A  83      -4.998  37.018  30.783  4.00  1.00            
ATOM    626    C ILE A  83      -2.318  33.919  29.099  4.00  1.00            
ATOM    627    O ILE A  83      -2.506  32.709  29.154  4.00  1.00            
ATOM    628    N LEU A  84      -1.359  34.527  29.820  4.00  1.00            
ATOM    629   CA LEU A  84      -0.430  33.787  30.625  4.00  1.00            
ATOM    630   CB LEU A  84       0.866  34.560  30.932  4.00  1.00            
ATOM    631   CG LEU A  84       1.695  34.923  29.688  4.00  1.00            
ATOM    632  CD1 LEU A  84       0.926  35.880  28.763  4.00  1.00            
ATOM    633  CD2 LEU A  84       3.077  35.465  30.087  4.00  1.00            
ATOM    634    C LEU A  84      -1.018  33.419  31.955  4.00  1.00            
ATOM    635    O LEU A  84      -2.054  33.944  32.364  4.00  1.00            
ATOM    636    N GLY A  85      -0.355  32.460  32.646  4.00  1.00            
ATOM    637   CA GLY A  85      -0.735  32.020  33.963  4.00  1.00            
ATOM    638    C GLY A  85       0.373  31.189  34.501  4.00  1.00            
ATOM    639    O GLY A  85       1.153  30.615  33.742  4.00  1.00            
ATOM    640    N TYR A  86       0.481  31.111  35.842  4.00  1.00            
ATOM    641   CA TYR A  86       1.491  30.257  36.380  4.00  1.00            
ATOM    642   CB TYR A  86       2.598  30.951  37.214  4.00  1.00            
ATOM    643   CG TYR A  86       2.075  31.873  38.265  4.00  1.00            
ATOM    644  CD1 TYR A  86       1.720  31.429  39.519  4.00  1.00            
ATOM    645  CD2 TYR A  86       1.975  33.216  37.981  4.00  1.00            
ATOM    646  CE1 TYR A  86       1.259  32.316  40.463  4.00  1.00            
ATOM    647  CE2 TYR A  86       1.513  34.106  38.917  4.00  1.00            
ATOM    648   CZ TYR A  86       1.153  33.654  40.162  4.00  1.00            
ATOM    649   OH TYR A  86       0.679  34.574  41.122  4.00  1.00            
ATOM    650    C TYR A  86       0.840  29.148  37.134  4.00  1.00            
ATOM    651    O TYR A  86       0.056  29.369  38.056  4.00  1.00            
ATOM    652    N ASP A  87       1.154  27.900  36.723  4.00  1.00            
ATOM    653   CA ASP A  87       0.484  26.756  37.264  4.00  1.00            
ATOM    654   CB ASP A  87      -0.650  26.308  36.315  4.00  1.00            
ATOM    655   CG ASP A  87      -1.742  25.508  37.018  4.00  1.00            
ATOM    656  OD1 ASP A  87      -1.515  24.999  38.148  4.00  1.00            
ATOM    657  OD2 ASP A  87      -2.842  25.407  36.415  4.00  1.00            
ATOM    658    C ASP A  87       1.461  25.639  37.372  4.00  1.00            
ATOM    659    O ASP A  87       2.565  25.697  36.834  4.00  1.00            
ATOM    660    N THR A  88       1.063  24.585  38.104  4.00  1.00            
ATOM    661   CA THR A  88       1.889  23.434  38.255  4.00  1.00            
ATOM    662   CB THR A  88       1.524  22.607  39.456  4.00  1.00            
ATOM    663  OG1 THR A  88       2.454  21.549  39.635  4.00  1.00            
ATOM    664  CG2 THR A  88       0.104  22.048  39.264  4.00  1.00            
ATOM    665    C THR A  88       1.723  22.589  37.021  4.00  1.00            
ATOM    666    O THR A  88       0.629  22.491  36.470  4.00  1.00            
ATOM    667    N VAL A  89       2.830  21.995  36.523  4.00  1.00            
ATOM    668   CA VAL A  89       2.798  21.096  35.396  4.00  1.00            
ATOM    669   CB VAL A  89       3.681  21.509  34.255  4.00  1.00            
ATOM    670  CG1 VAL A  89       3.738  20.352  33.244  4.00  1.00            
ATOM    671  CG2 VAL A  89       3.164  22.829  33.663  4.00  1.00            
ATOM    672    C VAL A  89       3.420  19.833  35.918  4.00  1.00            
ATOM    673    O VAL A  89       4.423  19.899  36.627  4.00  1.00            
ATOM    674    N GLN A  90       2.842  18.646  35.628  4.00  1.00            
ATOM    675   CA GLN A  90       3.518  17.460  36.080  4.00  1.00            
ATOM    676   CB GLN A  90       2.702  16.598  37.064  4.00  1.00            
ATOM    677   CG GLN A  90       3.505  15.443  37.672  4.00  1.00            
ATOM    678   CD GLN A  90       2.777  14.945  38.915  4.00  1.00            
ATOM    679  OE1 GLN A  90       2.628  15.676  39.893  4.00  1.00            
ATOM    680  NE2 GLN A  90       2.315  13.666  38.886  4.00  1.00            
ATOM    681    C GLN A  90       3.866  16.662  34.848  4.00  1.00            
ATOM    682    O GLN A  90       3.131  15.757  34.452  4.00  1.00            
ATOM    683    N VAL A  91       5.018  16.991  34.217  4.00  1.00            
ATOM    684   CA VAL A  91       5.408  16.445  32.939  4.00  1.00            
ATOM    685   CB VAL A  91       6.593  17.144  32.346  4.00  1.00            
ATOM    686  CG1 VAL A  91       7.019  16.368  31.090  4.00  1.00            
ATOM    687  CG2 VAL A  91       6.210  18.609  32.068  4.00  1.00            
ATOM    688    C VAL A  91       5.708  14.981  32.915  4.00  1.00            
ATOM    689    O VAL A  91       5.031  14.224  32.221  4.00  1.00            
ATOM    690    N GLY A  92       6.714  14.530  33.684  3.00  1.00            
ATOM    691   CA GLY A  92       7.070  13.141  33.612  3.00  1.00            
ATOM    692    C GLY A  92       7.295  12.708  35.019  3.00  1.00            
ATOM    693    O GLY A  92       8.341  12.158  35.356  3.00  1.00            
ATOM    694    N GLY A  93       6.282  12.941  35.875  3.00  1.00            
ATOM    695   CA GLY A  93       6.380  12.596  37.261  3.00  1.00            
ATOM    696    C GLY A  93       7.225  13.653  37.895  3.00  1.00            
ATOM    697    O GLY A  93       7.548  13.593  39.079  3.00  1.00            
ATOM    698    N ILE A  94       7.596  14.658  37.087  4.00  1.00            
ATOM    699   CA ILE A  94       8.522  15.678  37.473  4.00  1.00            
ATOM    700   CB ILE A  94       9.038  16.503  36.327  4.00  1.00            
ATOM    701  CG1 ILE A  94       7.903  17.310  35.676  4.00  1.00            
ATOM    702  CG2 ILE A  94       9.781  15.567  35.359  4.00  1.00            
ATOM    703  CD1 ILE A  94       8.404  18.436  34.772  4.00  1.00            
ATOM    704    C ILE A  94       8.046  16.657  38.501  4.00  1.00            
ATOM    705    O ILE A  94       8.819  17.038  39.378  4.00  1.00            
ATOM    706    N SER A  95       6.773  17.083  38.437  4.00  1.00            
ATOM    707   CA SER A  95       6.240  18.121  39.283  4.00  1.00            
ATOM    708   CB SER A  95       6.132  17.752  40.782  4.00  1.00            
ATOM    709   OG SER A  95       7.403  17.707  41.414  4.00  1.00            
ATOM    710    C SER A  95       6.932  19.440  39.149  4.00  1.00            
ATOM    711    O SER A  95       7.591  19.920  40.069  4.00  1.00            
ATOM    712    N ASP A  96       6.788  20.046  37.952  4.00  1.00            
ATOM    713   CA ASP A  96       7.267  21.371  37.668  4.00  1.00            
ATOM    714   CB ASP A  96       7.129  21.707  36.172  4.00  1.00            
ATOM    715   CG ASP A  96       7.875  22.991  35.857  4.00  1.00            
ATOM    716  OD1 ASP A  96       7.951  23.872  36.754  4.00  1.00            
ATOM    717  OD2 ASP A  96       8.382  23.104  34.708  4.00  1.00            
ATOM    718    C ASP A  96       6.407  22.318  38.451  4.00  1.00            
ATOM    719    O ASP A  96       5.181  22.242  38.395  4.00  1.00            
ATOM    720    N THR A  97       7.033  23.238  39.216  4.00  1.00            
ATOM    721   CA THR A  97       6.276  24.199  39.971  4.00  1.00            
ATOM    722   CB THR A  97       6.704  24.333  41.409  4.00  1.00            
ATOM    723  OG1 THR A  97       6.620  23.075  42.061  4.00  1.00            
ATOM    724  CG2 THR A  97       5.777  25.336  42.122  4.00  1.00            
ATOM    725    C THR A  97       6.504  25.503  39.291  4.00  1.00            
ATOM    726    O THR A  97       7.445  25.653  38.513  4.00  1.00            
ATOM    727    N ASN A  98       5.584  26.450  39.535  4.00  1.00            
ATOM    728   CA ASN A  98       5.593  27.776  39.004  4.00  1.00            
ATOM    729   CB ASN A  98       6.376  28.845  39.811  4.00  1.00            
ATOM    730   CG ASN A  98       7.893  28.723  39.722  4.00  1.00            
ATOM    731  OD1 ASN A  98       8.461  27.633  39.715  4.00  1.00            
ATOM    732  ND2 ASN A  98       8.576  29.897  39.651  4.00  1.00            
ATOM    733    C ASN A  98       5.987  27.771  37.563  4.00  1.00            
ATOM    734    O ASN A  98       6.988  28.366  37.165  4.00  1.00            
ATOM    735    N GLN A  99       5.196  27.073  36.730  4.00  1.00            
ATOM    736   CA GLN A  99       5.504  27.060  35.335  4.00  1.00            
ATOM    737   CB GLN A  99       5.415  25.660  34.705  4.00  1.00            
ATOM    738   CG GLN A  99       5.810  25.606  33.227  4.00  1.00            
ATOM    739   CD GLN A  99       5.690  24.158  32.772  4.00  1.00            
ATOM    740  OE1 GLN A  99       5.922  23.230  33.545  4.00  1.00            
ATOM    741  NE2 GLN A  99       5.312  23.958  31.481  4.00  1.00            
ATOM    742    C GLN A  99       4.523  27.964  34.671  4.00  1.00            
ATOM    743    O GLN A  99       3.341  27.979  35.013  4.00  1.00            
ATOM    744    N ILE A 100       5.006  28.752  33.692  4.00  1.00            
ATOM    745   CA ILE A 100       4.177  29.731  33.059  4.00  1.00            
ATOM    746   CB ILE A 100       4.911  30.984  32.677  4.00  1.00            
ATOM    747  CG1 ILE A 100       5.534  31.667  33.904  4.00  1.00            
ATOM    748  CG2 ILE A 100       3.922  31.873  31.905  4.00  1.00            
ATOM    749  CD1 ILE A 100       6.479  32.814  33.542  4.00  1.00            
ATOM    750    C ILE A 100       3.672  29.160  31.772  4.00  1.00            
ATOM    751    O ILE A 100       4.427  28.563  31.007  4.00  1.00            
ATOM    752    N PHE A 101       2.360  29.315  31.506  4.00  1.00            
ATOM    753   CA PHE A 101       1.810  28.820  30.277  4.00  1.00            
ATOM    754   CB PHE A 101       0.990  27.530  30.422  4.00  1.00            
ATOM    755   CG PHE A 101      -0.098  27.790  31.399  4.00  1.00            
ATOM    756  CD1 PHE A 101      -1.253  28.434  31.024  4.00  1.00            
ATOM    757  CD2 PHE A 101       0.044  27.377  32.702  4.00  1.00            
ATOM    758  CE1 PHE A 101      -2.254  28.665  31.937  4.00  1.00            
ATOM    759  CE2 PHE A 101      -0.953  27.604  33.621  4.00  1.00            
ATOM    760   CZ PHE A 101      -2.104  28.250  33.237  4.00  1.00            
ATOM    761    C PHE A 101       0.957  29.867  29.689  4.00  1.00            
ATOM    762    O PHE A 101       0.747  30.931  30.269  4.00  1.00            
ATOM    763    N GLY A 102       0.477  29.593  28.471  4.00  1.00            
ATOM    764   CA GLY A 102      -0.354  30.548  27.839  4.00  1.00            
ATOM    765    C GLY A 102      -1.666  29.942  27.459  4.00  1.00            
ATOM    766    O GLY A 102      -1.787  29.236  26.460  4.00  1.00            
ATOM    767    N LEU A 103      -2.715  30.291  28.223  4.00  1.00            
ATOM    768   CA LEU A 103      -4.033  29.839  27.914  4.00  1.00            
ATOM    769   CB LEU A 103      -5.139  30.413  28.821  4.00  1.00            
ATOM    770   CG LEU A 103      -5.053  30.026  30.307  4.00  1.00            
ATOM    771  CD1 LEU A 103      -6.212  30.651  31.103  4.00  1.00            
ATOM    772  CD2 LEU A 103      -4.960  28.504  30.493  4.00  1.00            
ATOM    773    C LEU A 103      -4.300  30.404  26.548  4.00  1.00            
ATOM    774    O LEU A 103      -3.700  31.412  26.176  4.00  1.00            
ATOM    775    N SER A 104      -5.182  29.768  25.743  4.00  1.00            
ATOM    776   CA SER A 104      -5.350  30.265  24.402  4.00  1.00            
ATOM    777   CB SER A 104      -5.102  29.189  23.336  4.00  1.00            
ATOM    778   OG SER A 104      -3.777  28.692  23.456  4.00  1.00            
ATOM    779    C SER A 104      -6.742  30.800  24.177  4.00  1.00            
ATOM    780    O SER A 104      -7.723  30.065  24.269  4.00  1.00            
ATOM    781    N GLU A 105      -6.858  32.118  23.886  4.00  1.00            
ATOM    782   CA GLU A 105      -8.134  32.733  23.613  4.00  1.00            
ATOM    783   CB GLU A 105      -8.042  34.262  23.501  4.00  1.00            
ATOM    784   CG GLU A 105      -9.355  34.900  23.043  4.00  1.00            
ATOM    785   CD GLU A 105      -9.026  36.257  22.436  4.00  1.00            
ATOM    786  OE1 GLU A 105      -7.899  36.760  22.685  4.00  1.00            
ATOM    787  OE2 GLU A 105      -9.894  36.801  21.702  4.00  1.00            
ATOM    788    C GLU A 105      -8.680  32.286  22.296  4.00  1.00            
ATOM    789    O GLU A 105      -9.787  31.755  22.224  4.00  1.00            
ATOM    790    N THR A 106      -7.896  32.468  21.213  4.00  1.00            
ATOM    791   CA THR A 106      -8.439  32.155  19.924  4.00  1.00            
ATOM    792   CB THR A 106      -8.857  33.368  19.145  4.00  1.00            
ATOM    793  OG1 THR A 106      -9.501  32.979  17.941  4.00  1.00            
ATOM    794  CG2 THR A 106      -7.616  34.222  18.844  4.00  1.00            
ATOM    795    C THR A 106      -7.432  31.400  19.115  4.00  1.00            
ATOM    796    O THR A 106      -6.273  31.795  19.011  4.00  1.00            
ATOM    797    N GLU A 107      -7.871  30.263  18.538  1.00  1.00            
ATOM    798   CA GLU A 107      -7.065  29.467  17.656  1.00  1.00            
ATOM    799   CB GLU A 107      -6.971  28.014  18.127  1.00  1.00            
ATOM    800   CG GLU A 107      -6.326  27.886  19.506  1.00  1.00            
ATOM    801   CD GLU A 107      -6.754  26.541  20.062  1.00  1.00            
ATOM    802  OE1 GLU A 107      -7.019  25.625  19.241  1.00  1.00            
ATOM    803  OE2 GLU A 107      -6.838  26.415  21.313  1.00  1.00            
ATOM    804    C GLU A 107      -7.869  29.453  16.387  1.00  1.00            
ATOM    805    O GLU A 107      -8.796  28.661  16.234  1.00  1.00            
ATOM    806    N PRO A 108      -7.540  30.329  15.482  1.00  1.00            
ATOM    807   CA PRO A 108      -8.268  30.418  14.240  1.00  1.00            
ATOM    808   CD PRO A 108      -7.011  31.620  15.894  1.00  1.00            
ATOM    809   CB PRO A 108      -7.903  31.777  13.647  1.00  1.00            
ATOM    810   CG PRO A 108      -7.549  32.632  14.874  1.00  1.00            
ATOM    811    C PRO A 108      -8.159  29.332  13.224  1.00  1.00            
ATOM    812    O PRO A 108      -9.085  29.191  12.429  1.00  1.00            
ATOM    813    N GLY A 109      -7.064  28.563  13.187  1.00  1.00            
ATOM    814   CA GLY A 109      -6.972  27.668  12.074  1.00  1.00            
ATOM    815    C GLY A 109      -7.794  26.448  12.292  1.00  1.00            
ATOM    816    O GLY A 109      -8.072  26.037  13.417  1.00  1.00            
ATOM    817    N SER A 110      -8.181  25.838  11.158  2.00  1.00            
ATOM    818   CA SER A 110      -8.915  24.613  11.100  2.00  1.00            
ATOM    819   CB SER A 110      -9.394  24.280   9.677  2.00  1.00            
ATOM    820   OG SER A 110     -10.038  23.015   9.667  2.00  1.00            
ATOM    821    C SER A 110      -7.966  23.540  11.514  2.00  1.00            
ATOM    822    O SER A 110      -8.390  22.410  11.723  2.00  1.00            
ATOM    823    N PHE A 111      -6.659  23.882  11.592  2.00  1.00            
ATOM    824   CA PHE A 111      -5.540  23.014  11.878  2.00  1.00            
ATOM    825   CB PHE A 111      -4.182  23.699  11.643  2.00  1.00            
ATOM    826   CG PHE A 111      -4.014  23.946  10.186  2.00  1.00            
ATOM    827  CD1 PHE A 111      -4.685  24.983   9.585  2.00  1.00            
ATOM    828  CD2 PHE A 111      -3.177  23.162   9.423  2.00  1.00            
ATOM    829  CE1 PHE A 111      -4.538  25.232   8.242  2.00  1.00            
ATOM    830  CE2 PHE A 111      -3.025  23.405   8.076  2.00  1.00            
ATOM    831   CZ PHE A 111      -3.708  24.442   7.485  2.00  1.00            
ATOM    832    C PHE A 111      -5.473  22.480  13.279  2.00  1.00            
ATOM    833    O PHE A 111      -5.078  21.328  13.452  2.00  1.00            
ATOM    834    N LEU A 112      -5.743  23.277  14.336  2.00  1.00            
ATOM    835   CA LEU A 112      -5.620  22.594  15.595  2.00  1.00            
ATOM    836   CB LEU A 112      -5.699  23.447  16.876  2.00  1.00            
ATOM    837   CG LEU A 112      -5.293  22.608  18.112  2.00  1.00            
ATOM    838  CD1 LEU A 112      -3.855  22.086  17.958  2.00  1.00            
ATOM    839  CD2 LEU A 112      -5.486  23.364  19.436  2.00  1.00            
ATOM    840    C LEU A 112      -6.733  21.602  15.617  2.00  1.00            
ATOM    841    O LEU A 112      -6.553  20.458  16.032  2.00  1.00            
ATOM    842    N TYR A 113      -7.923  22.024  15.144  2.00  1.00            
ATOM    843   CA TYR A 113      -8.971  21.069  14.945  2.00  1.00            
ATOM    844   CB TYR A 113     -10.235  21.663  14.305  2.00  1.00            
ATOM    845   CG TYR A 113     -11.258  20.584  14.219  2.00  1.00            
ATOM    846  CD1 TYR A 113     -11.237  19.673  13.190  2.00  1.00            
ATOM    847  CD2 TYR A 113     -12.245  20.487  15.171  2.00  1.00            
ATOM    848  CE1 TYR A 113     -12.182  18.680  13.108  2.00  1.00            
ATOM    849  CE2 TYR A 113     -13.194  19.497  15.097  2.00  1.00            
ATOM    850   CZ TYR A 113     -13.165  18.592  14.064  2.00  1.00            
ATOM    851   OH TYR A 113     -14.141  17.575  13.987  2.00  1.00            
ATOM    852    C TYR A 113      -8.312  20.162  13.951  2.00  1.00            
ATOM    853    O TYR A 113      -7.468  20.599  13.180  2.00  1.00            
ATOM    854    N TYR A 114      -8.606  18.863  13.956  2.00  1.00            
ATOM    855   CA TYR A 114      -7.921  17.959  13.073  2.00  1.00            
ATOM    856   CB TYR A 114      -7.723  18.394  11.599  2.00  1.00            
ATOM    857   CG TYR A 114      -9.009  18.401  10.852  2.00  1.00            
ATOM    858  CD1 TYR A 114      -9.519  17.238  10.319  2.00  1.00            
ATOM    859  CD2 TYR A 114      -9.703  19.574  10.678  2.00  1.00            
ATOM    860  CE1 TYR A 114     -10.706  17.247   9.625  2.00  1.00            
ATOM    861  CE2 TYR A 114     -10.889  19.590   9.985  2.00  1.00            
ATOM    862   CZ TYR A 114     -11.392  18.427   9.458  2.00  1.00            
ATOM    863   OH TYR A 114     -12.610  18.445   8.746  2.00  1.00            
ATOM    864    C TYR A 114      -6.551  17.623  13.569  2.00  1.00            
ATOM    865    O TYR A 114      -5.879  16.781  12.976  2.00  1.00            
ATOM    866    N ALA A 115      -6.094  18.228  14.680  1.00  1.00            
ATOM    867   CA ALA A 115      -4.838  17.794  15.241  1.00  1.00            
ATOM    868   CB ALA A 115      -3.958  18.951  15.733  1.00  1.00            
ATOM    869    C ALA A 115      -5.323  17.049  16.430  1.00  1.00            
ATOM    870    O ALA A 115      -6.099  17.565  17.233  1.00  1.00            
ATOM    871    N PRO A 116      -4.893  15.838  16.539  1.00  1.00            
ATOM    872   CA PRO A 116      -5.265  14.975  17.613  1.00  1.00            
ATOM    873   CD PRO A 116      -3.856  15.281  15.691  1.00  1.00            
ATOM    874   CB PRO A 116      -4.619  13.628  17.287  1.00  1.00            
ATOM    875   CG PRO A 116      -3.401  14.008  16.425  1.00  1.00            
ATOM    876    C PRO A 116      -4.818  15.510  18.920  1.00  1.00            
ATOM    877    O PRO A 116      -5.273  15.002  19.944  1.00  1.00            
ATOM    878    N PHE A 117      -3.936  16.522  18.938  1.00  1.00            
ATOM    879   CA PHE A 117      -3.452  16.866  20.233  1.00  1.00            
ATOM    880   CB PHE A 117      -1.919  16.771  20.365  1.00  1.00            
ATOM    881   CG PHE A 117      -1.278  17.767  19.460  1.00  1.00            
ATOM    882  CD1 PHE A 117      -0.969  17.438  18.159  1.00  1.00            
ATOM    883  CD2 PHE A 117      -0.984  19.033  19.909  1.00  1.00            
ATOM    884  CE1 PHE A 117      -0.375  18.353  17.322  1.00  1.00            
ATOM    885  CE2 PHE A 117      -0.391  19.952  19.075  1.00  1.00            
ATOM    886   CZ PHE A 117      -0.085  19.616  17.778  1.00  1.00            
ATOM    887    C PHE A 117      -3.877  18.224  20.684  1.00  1.00            
ATOM    888    O PHE A 117      -4.368  19.041  19.905  1.00  1.00            
ATOM    889    N ASP A 118      -3.702  18.479  22.001  1.00  1.00            
ATOM    890   CA ASP A 118      -4.161  19.703  22.591  1.00  1.00            
ATOM    891   CB ASP A 118      -5.103  19.469  23.780  1.00  1.00            
ATOM    892   CG ASP A 118      -6.271  18.616  23.323  1.00  1.00            
ATOM    893  OD1 ASP A 118      -6.477  18.496  22.086  1.00  1.00            
ATOM    894  OD2 ASP A 118      -6.963  18.053  24.213  1.00  1.00            
ATOM    895    C ASP A 118      -3.022  20.451  23.200  1.00  1.00            
ATOM    896    O ASP A 118      -2.653  20.198  24.345  1.00  1.00            
ATOM    897    N GLY A 119      -2.454  21.433  22.488  4.00  1.00            
ATOM    898   CA GLY A 119      -1.442  22.180  23.166  4.00  1.00            
ATOM    899    C GLY A 119      -0.093  21.831  22.650  4.00  1.00            
ATOM    900    O GLY A 119       0.114  20.796  22.017  4.00  1.00            
ATOM    901    N ILE A 120       0.862  22.743  22.912  4.00  1.00            
ATOM    902   CA ILE A 120       2.206  22.555  22.472  4.00  1.00            
ATOM    903   CB ILE A 120       2.608  23.511  21.386  4.00  1.00            
ATOM    904  CG1 ILE A 120       1.649  23.430  20.188  4.00  1.00            
ATOM    905  CG2 ILE A 120       4.072  23.210  21.023  4.00  1.00            
ATOM    906  CD1 ILE A 120       1.621  22.064  19.511  4.00  1.00            
ATOM    907    C ILE A 120       3.120  22.872  23.615  4.00  1.00            
ATOM    908    O ILE A 120       2.890  23.819  24.367  4.00  1.00            
ATOM    909    N LEU A 121       4.177  22.054  23.776  4.00  1.00            
ATOM    910   CA LEU A 121       5.226  22.326  24.712  4.00  1.00            
ATOM    911   CB LEU A 121       5.505  21.225  25.751  4.00  1.00            
ATOM    912   CG LEU A 121       4.413  21.162  26.836  4.00  1.00            
ATOM    913  CD1 LEU A 121       4.838  20.290  28.029  4.00  1.00            
ATOM    914  CD2 LEU A 121       3.984  22.578  27.255  4.00  1.00            
ATOM    915    C LEU A 121       6.405  22.516  23.843  4.00  1.00            
ATOM    916    O LEU A 121       6.430  22.028  22.713  4.00  1.00            
ATOM    917    N GLY A 122       7.412  23.267  24.305  4.00  1.00            
ATOM    918   CA GLY A 122       8.435  23.447  23.338  4.00  1.00            
ATOM    919    C GLY A 122       9.770  23.363  23.971  4.00  1.00            
ATOM    920    O GLY A 122      10.043  23.989  24.993  4.00  1.00            
ATOM    921    N LEU A 123      10.645  22.570  23.331  1.00  1.00            
ATOM    922   CA LEU A 123      11.991  22.464  23.780  1.00  1.00            
ATOM    923   CB LEU A 123      12.485  21.013  23.874  1.00  1.00            
ATOM    924   CG LEU A 123      11.689  20.177  24.890  1.00  1.00            
ATOM    925  CD1 LEU A 123      11.833  20.749  26.306  1.00  1.00            
ATOM    926  CD2 LEU A 123      10.220  20.005  24.461  1.00  1.00            
ATOM    927    C LEU A 123      12.791  23.134  22.729  1.00  1.00            
ATOM    928    O LEU A 123      13.075  22.577  21.670  1.00  1.00            
ATOM    929    N ALA A 124      13.156  24.379  23.028  1.00  1.00            
ATOM    930   CA ALA A 124      13.936  25.225  22.195  1.00  1.00            
ATOM    931   CB ALA A 124      13.108  26.161  21.301  1.00  1.00            
ATOM    932    C ALA A 124      14.590  26.070  23.238  1.00  1.00            
ATOM    933    O ALA A 124      14.461  25.779  24.428  1.00  1.00            
ATOM    934    N TYR A 125      15.317  27.130  22.861  1.00  1.00            
ATOM    935   CA TYR A 125      15.992  27.853  23.901  1.00  1.00            
ATOM    936   CB TYR A 125      17.458  28.141  23.524  1.00  1.00            
ATOM    937   CG TYR A 125      18.228  28.614  24.708  1.00  1.00            
ATOM    938  CD1 TYR A 125      18.751  27.688  25.578  1.00  1.00            
ATOM    939  CD2 TYR A 125      18.434  29.953  24.958  1.00  1.00            
ATOM    940  CE1 TYR A 125      19.473  28.080  26.679  1.00  1.00            
ATOM    941  CE2 TYR A 125      19.159  30.353  26.058  1.00  1.00            
ATOM    942   CZ TYR A 125      19.681  29.415  26.919  1.00  1.00            
ATOM    943   OH TYR A 125      20.425  29.819  28.047  1.00  1.00            
ATOM    944    C TYR A 125      15.297  29.157  24.059  1.00  1.00            
ATOM    945    O TYR A 125      14.839  29.729  23.072  1.00  1.00            
ATOM    946    N PRO A 126      15.137  29.622  25.275  2.00  1.00            
ATOM    947   CA PRO A 126      14.554  30.911  25.454  2.00  1.00            
ATOM    948   CD PRO A 126      15.027  28.807  26.468  2.00  1.00            
ATOM    949   CB PRO A 126      14.359  31.095  26.961  2.00  1.00            
ATOM    950   CG PRO A 126      15.038  29.860  27.593  2.00  1.00            
ATOM    951    C PRO A 126      15.538  31.806  24.789  2.00  1.00            
ATOM    952    O PRO A 126      16.610  32.077  25.328  2.00  1.00            
ATOM    953    N SER A 127      15.137  32.269  23.607  2.00  1.00            
ATOM    954   CA SER A 127      15.847  33.067  22.671  2.00  1.00            
ATOM    955   CB SER A 127      16.976  32.313  21.951  2.00  1.00            
ATOM    956   OG SER A 127      18.040  32.055  22.856  2.00  1.00            
ATOM    957    C SER A 127      14.733  33.264  21.714  2.00  1.00            
ATOM    958    O SER A 127      14.458  34.360  21.226  2.00  1.00            
ATOM    959    N ILE A 128      14.063  32.122  21.460  2.00  1.00            
ATOM    960   CA ILE A 128      12.846  32.012  20.723  2.00  1.00            
ATOM    961   CB ILE A 128      12.904  30.878  19.731  2.00  1.00            
ATOM    962  CG1 ILE A 128      11.581  30.734  18.966  2.00  1.00            
ATOM    963  CG2 ILE A 128      13.413  29.607  20.432  2.00  1.00            
ATOM    964  CD1 ILE A 128      11.697  29.778  17.782  2.00  1.00            
ATOM    965    C ILE A 128      11.765  31.745  21.747  2.00  1.00            
ATOM    966    O ILE A 128      11.440  30.596  22.042  2.00  1.00            
ATOM    967    N SER A 129      11.177  32.815  22.336  1.00  1.00            
ATOM    968   CA SER A 129      10.117  32.657  23.305  1.00  1.00            
ATOM    969   CB SER A 129      10.597  32.731  24.766  1.00  1.00            
ATOM    970   OG SER A 129      11.459  31.640  25.052  1.00  1.00            
ATOM    971    C SER A 129       9.190  33.820  23.099  1.00  1.00            
ATOM    972    O SER A 129       9.635  34.947  22.892  1.00  1.00            
ATOM    973    N ALA A 130       7.864  33.578  23.140  2.00  1.00            
ATOM    974   CA ALA A 130       6.984  34.658  22.799  2.00  1.00            
ATOM    975   CB ALA A 130       5.514  34.208  22.701  2.00  1.00            
ATOM    976    C ALA A 130       7.030  35.798  23.772  2.00  1.00            
ATOM    977    O ALA A 130       7.386  36.918  23.412  2.00  1.00            
ATOM    978    N SER A 131       6.687  35.532  25.043  2.00  1.00            
ATOM    979   CA SER A 131       6.670  36.545  26.059  2.00  1.00            
ATOM    980   CB SER A 131       5.748  36.174  27.231  2.00  1.00            
ATOM    981   OG SER A 131       5.793  37.182  28.228  2.00  1.00            
ATOM    982    C SER A 131       8.041  36.650  26.603  2.00  1.00            
ATOM    983    O SER A 131       8.384  37.616  27.283  2.00  1.00            
ATOM    984    N GLY A 132       8.879  35.651  26.288  2.00  1.00            
ATOM    985   CA GLY A 132      10.114  35.603  26.992  2.00  1.00            
ATOM    986    C GLY A 132       9.694  34.966  28.267  2.00  1.00            
ATOM    987    O GLY A 132      10.319  35.132  29.313  2.00  1.00            
ATOM    988    N ALA A 133       8.584  34.202  28.176  1.00  1.00            
ATOM    989   CA ALA A 133       7.938  33.689  29.342  1.00  1.00            
ATOM    990   CB ALA A 133       6.670  32.885  29.004  1.00  1.00            
ATOM    991    C ALA A 133       8.811  32.789  30.159  1.00  1.00            
ATOM    992    O ALA A 133       9.107  33.105  31.312  1.00  1.00            
ATOM    993    N THR A 134       9.269  31.672  29.563  1.00  1.00            
ATOM    994   CA THR A 134      10.112  30.678  30.179  1.00  1.00            
ATOM    995   CB THR A 134       9.973  30.541  31.673  1.00  1.00            
ATOM    996  OG1 THR A 134      10.856  29.537  32.152  1.00  1.00            
ATOM    997  CG2 THR A 134       8.516  30.192  32.035  1.00  1.00            
ATOM    998    C THR A 134       9.655  29.377  29.574  1.00  1.00            
ATOM    999    O THR A 134       8.457  29.109  29.517  1.00  1.00            
ATOM   1000    N PRO A 135      10.558  28.575  29.081  1.00  1.00            
ATOM   1001   CA PRO A 135      10.144  27.294  28.561  1.00  1.00            
ATOM   1002   CD PRO A 135      11.624  29.151  28.274  1.00  1.00            
ATOM   1003   CB PRO A 135      11.213  26.873  27.557  1.00  1.00            
ATOM   1004   CG PRO A 135      11.795  28.209  27.072  1.00  1.00            
ATOM   1005    C PRO A 135      10.049  26.387  29.752  1.00  1.00            
ATOM   1006    O PRO A 135      10.408  26.839  30.834  1.00  1.00            
ATOM   1007    N VAL A 136       9.509  25.157  29.600  2.00  1.00            
ATOM   1008   CA VAL A 136       9.394  24.183  30.661  2.00  1.00            
ATOM   1009   CB VAL A 136       8.452  23.068  30.319  2.00  1.00            
ATOM   1010  CG1 VAL A 136       9.038  22.279  29.138  2.00  1.00            
ATOM   1011  CG2 VAL A 136       8.206  22.225  31.582  2.00  1.00            
ATOM   1012    C VAL A 136      10.725  23.579  31.020  2.00  1.00            
ATOM   1013    O VAL A 136      10.963  23.290  32.192  2.00  1.00            
ATOM   1014    N PHE A 137      11.624  23.329  30.041  2.00  1.00            
ATOM   1015   CA PHE A 137      12.890  22.738  30.403  2.00  1.00            
ATOM   1016   CB PHE A 137      13.768  22.366  29.202  2.00  1.00            
ATOM   1017   CG PHE A 137      14.900  21.616  29.804  2.00  1.00            
ATOM   1018  CD1 PHE A 137      14.702  20.343  30.290  2.00  1.00            
ATOM   1019  CD2 PHE A 137      16.151  22.176  29.884  2.00  1.00            
ATOM   1020  CE1 PHE A 137      15.732  19.633  30.857  2.00  1.00            
ATOM   1021  CE2 PHE A 137      17.180  21.467  30.448  2.00  1.00            
ATOM   1022   CZ PHE A 137      16.980  20.199  30.936  2.00  1.00            
ATOM   1023    C PHE A 137      13.620  23.716  31.252  2.00  1.00            
ATOM   1024    O PHE A 137      14.090  23.373  32.336  2.00  1.00            
ATOM   1025    N ASP A 138      13.716  24.982  30.793  2.00  1.00            
ATOM   1026   CA ASP A 138      14.215  25.970  31.699  2.00  1.00            
ATOM   1027   CB ASP A 138      14.375  27.379  31.106  2.00  1.00            
ATOM   1028   CG ASP A 138      14.830  28.304  32.230  2.00  1.00            
ATOM   1029  OD1 ASP A 138      16.051  28.310  32.539  2.00  1.00            
ATOM   1030  OD2 ASP A 138      13.954  29.003  32.807  2.00  1.00            
ATOM   1031    C ASP A 138      13.093  26.005  32.664  2.00  1.00            
ATOM   1032    O ASP A 138      11.983  25.598  32.346  2.00  1.00            
ATOM   1033    N ASN A 139      13.327  26.480  33.875  2.00  1.00            
ATOM   1034   CA ASN A 139      12.338  26.405  34.898  2.00  1.00            
ATOM   1035   CB ASN A 139      10.895  26.810  34.527  2.00  1.00            
ATOM   1036   CG ASN A 139      10.122  26.939  35.839  2.00  1.00            
ATOM   1037  OD1 ASN A 139      10.601  27.548  36.795  2.00  1.00            
ATOM   1038  ND2 ASN A 139       8.902  26.341  35.894  2.00  1.00            
ATOM   1039    C ASN A 139      12.347  25.003  35.456  2.00  1.00            
ATOM   1040    O ASN A 139      12.088  24.827  36.645  2.00  1.00            
ATOM   1041    N LEU A 140      12.651  23.955  34.649  2.00  1.00            
ATOM   1042   CA LEU A 140      12.902  22.677  35.274  2.00  1.00            
ATOM   1043   CB LEU A 140      12.936  21.469  34.317  2.00  1.00            
ATOM   1044   CG LEU A 140      11.560  21.056  33.756  2.00  1.00            
ATOM   1045  CD1 LEU A 140      11.669  19.796  32.880  2.00  1.00            
ATOM   1046  CD2 LEU A 140      10.520  20.903  34.877  2.00  1.00            
ATOM   1047    C LEU A 140      14.231  22.826  35.873  2.00  1.00            
ATOM   1048    O LEU A 140      14.437  22.575  37.056  2.00  1.00            
ATOM   1049    N TRP A 141      15.138  23.350  35.033  2.00  1.00            
ATOM   1050   CA TRP A 141      16.505  23.507  35.382  2.00  1.00            
ATOM   1051   CB TRP A 141      17.409  24.023  34.250  2.00  1.00            
ATOM   1052   CG TRP A 141      18.825  24.265  34.726  2.00  1.00            
ATOM   1053  CD2 TRP A 141      19.795  23.226  34.946  2.00  1.00            
ATOM   1054  CD1 TRP A 141      19.428  25.437  35.078  2.00  1.00            
ATOM   1055  NE1 TRP A 141      20.714  25.197  35.503  2.00  1.00            
ATOM   1056  CE2 TRP A 141      20.951  23.841  35.428  2.00  1.00            
ATOM   1057  CE3 TRP A 141      19.723  21.875  34.771  2.00  1.00            
ATOM   1058  CZ2 TRP A 141      22.059  23.106  35.742  2.00  1.00            
ATOM   1059  CZ3 TRP A 141      20.844  21.139  35.080  2.00  1.00            
ATOM   1060  CH2 TRP A 141      21.988  21.743  35.556  2.00  1.00            
ATOM   1061    C TRP A 141      16.631  24.476  36.488  2.00  1.00            
ATOM   1062    O TRP A 141      17.433  24.274  37.399  2.00  1.00            
ATOM   1063    N ASP A 142      15.841  25.560  36.442  2.00  1.00            
ATOM   1064   CA ASP A 142      16.051  26.555  37.438  2.00  1.00            
ATOM   1065   CB ASP A 142      15.173  27.803  37.295  2.00  1.00            
ATOM   1066   CG ASP A 142      15.873  28.883  38.109  2.00  1.00            
ATOM   1067  OD1 ASP A 142      17.122  28.783  38.252  2.00  1.00            
ATOM   1068  OD2 ASP A 142      15.180  29.810  38.603  2.00  1.00            
ATOM   1069    C ASP A 142      15.795  25.967  38.788  2.00  1.00            
ATOM   1070    O ASP A 142      16.590  26.159  39.706  2.00  1.00            
ATOM   1071    N GLN A 143      14.697  25.209  38.961  3.00  1.00            
ATOM   1072   CA GLN A 143      14.515  24.693  40.281  3.00  1.00            
ATOM   1073   CB GLN A 143      13.063  24.761  40.768  3.00  1.00            
ATOM   1074   CG GLN A 143      12.638  26.204  41.046  3.00  1.00            
ATOM   1075   CD GLN A 143      11.152  26.225  41.364  3.00  1.00            
ATOM   1076  OE1 GLN A 143      10.600  27.263  41.725  3.00  1.00            
ATOM   1077  NE2 GLN A 143      10.482  25.051  41.218  3.00  1.00            
ATOM   1078    C GLN A 143      14.988  23.279  40.300  3.00  1.00            
ATOM   1079    O GLN A 143      14.192  22.357  40.470  3.00  1.00            
ATOM   1080    N GLY A 144      16.319  23.089  40.158  3.00  1.00            
ATOM   1081   CA GLY A 144      16.911  21.782  40.175  3.00  1.00            
ATOM   1082    C GLY A 144      16.158  20.948  39.194  3.00  1.00            
ATOM   1083    O GLY A 144      16.276  21.126  37.984  3.00  1.00            
ATOM   1084    N LEU A 145      15.435  19.942  39.718  1.00  1.00            
ATOM   1085   CA LEU A 145      14.506  19.155  38.961  1.00  1.00            
ATOM   1086   CB LEU A 145      13.374  19.977  38.325  1.00  1.00            
ATOM   1087   CG LEU A 145      12.418  20.588  39.360  1.00  1.00            
ATOM   1088  CD1 LEU A 145      11.302  21.404  38.694  1.00  1.00            
ATOM   1089  CD2 LEU A 145      11.883  19.513  40.315  1.00  1.00            
ATOM   1090    C LEU A 145      15.194  18.431  37.870  1.00  1.00            
ATOM   1091    O LEU A 145      14.543  17.752  37.078  1.00  1.00            
ATOM   1092    N VAL A 146      16.530  18.520  37.793  1.00  1.00            
ATOM   1093   CA VAL A 146      17.092  17.811  36.694  1.00  1.00            
ATOM   1094   CB VAL A 146      17.159  18.619  35.428  1.00  1.00            
ATOM   1095  CG1 VAL A 146      17.799  17.736  34.351  1.00  1.00            
ATOM   1096  CG2 VAL A 146      15.762  19.146  35.058  1.00  1.00            
ATOM   1097    C VAL A 146      18.513  17.461  37.034  1.00  1.00            
ATOM   1098    O VAL A 146      19.202  18.232  37.700  1.00  1.00            
ATOM   1099    N SER A 147      18.987  16.266  36.613  1.00  1.00            
ATOM   1100   CA SER A 147      20.363  15.909  36.853  1.00  1.00            
ATOM   1101   CB SER A 147      20.685  14.446  36.501  1.00  1.00            
ATOM   1102   OG SER A 147      22.070  14.199  36.694  1.00  1.00            
ATOM   1103    C SER A 147      21.263  16.768  36.006  1.00  1.00            
ATOM   1104    O SER A 147      21.999  17.604  36.528  1.00  1.00            
ATOM   1105    N GLN A 148      21.211  16.586  34.663  1.00  1.00            
ATOM   1106   CA GLN A 148      22.031  17.342  33.747  1.00  1.00            
ATOM   1107   CB GLN A 148      22.940  16.510  32.823  1.00  1.00            
ATOM   1108   CG GLN A 148      24.156  15.914  33.537  1.00  1.00            
ATOM   1109   CD GLN A 148      25.031  15.228  32.496  1.00  1.00            
ATOM   1110  OE1 GLN A 148      24.587  14.322  31.792  1.00  1.00            
ATOM   1111  NE2 GLN A 148      26.312  15.676  32.384  1.00  1.00            
ATOM   1112    C GLN A 148      21.114  18.132  32.894  1.00  1.00            
ATOM   1113    O GLN A 148      19.967  17.751  32.675  1.00  1.00            
ATOM   1114    N ASP A 149      21.593  19.280  32.391  1.00  1.00            
ATOM   1115   CA ASP A 149      20.686  20.060  31.618  1.00  1.00            
ATOM   1116   CB ASP A 149      21.085  21.551  31.559  1.00  1.00            
ATOM   1117   CG ASP A 149      19.846  22.388  31.267  1.00  1.00            
ATOM   1118  OD1 ASP A 149      19.017  22.555  32.201  1.00  1.00            
ATOM   1119  OD2 ASP A 149      19.696  22.868  30.113  1.00  1.00            
ATOM   1120    C ASP A 149      20.708  19.496  30.231  1.00  1.00            
ATOM   1121    O ASP A 149      21.198  20.129  29.298  1.00  1.00            
ATOM   1122    N LEU A 150      20.160  18.275  30.065  4.00  1.00            
ATOM   1123   CA LEU A 150      20.176  17.640  28.779  4.00  1.00            
ATOM   1124   CB LEU A 150      21.049  16.378  28.719  4.00  1.00            
ATOM   1125   CG LEU A 150      22.516  16.605  29.131  4.00  1.00            
ATOM   1126  CD1 LEU A 150      23.355  15.341  28.884  4.00  1.00            
ATOM   1127  CD2 LEU A 150      23.108  17.867  28.485  4.00  1.00            
ATOM   1128    C LEU A 150      18.795  17.189  28.485  4.00  1.00            
ATOM   1129    O LEU A 150      17.877  17.352  29.288  4.00  1.00            
ATOM   1130    N PHE A 151      18.624  16.637  27.275  4.00  1.00            
ATOM   1131   CA PHE A 151      17.353  16.141  26.873  4.00  1.00            
ATOM   1132   CB PHE A 151      16.553  17.270  26.196  4.00  1.00            
ATOM   1133   CG PHE A 151      15.120  16.911  26.035  4.00  1.00            
ATOM   1134  CD1 PHE A 151      14.280  16.890  27.125  4.00  1.00            
ATOM   1135  CD2 PHE A 151      14.609  16.640  24.790  4.00  1.00            
ATOM   1136  CE1 PHE A 151      12.952  16.573  26.976  4.00  1.00            
ATOM   1137  CE2 PHE A 151      13.281  16.323  24.634  4.00  1.00            
ATOM   1138   CZ PHE A 151      12.451  16.284  25.729  4.00  1.00            
ATOM   1139    C PHE A 151      17.669  15.077  25.889  4.00  1.00            
ATOM   1140    O PHE A 151      18.652  15.172  25.158  4.00  1.00            
ATOM   1141    N SER A 152      16.874  14.002  25.871  4.00  1.00            
ATOM   1142   CA SER A 152      17.145  13.007  24.889  4.00  1.00            
ATOM   1143   CB SER A 152      17.769  11.710  25.439  4.00  1.00            
ATOM   1144   OG SER A 152      16.854  11.038  26.291  4.00  1.00            
ATOM   1145    C SER A 152      15.824  12.671  24.308  4.00  1.00            
ATOM   1146    O SER A 152      14.800  12.751  24.984  4.00  1.00            
ATOM   1147    N VAL A 153      15.803  12.312  23.018  4.00  1.00            
ATOM   1148   CA VAL A 153      14.531  12.031  22.444  4.00  1.00            
ATOM   1149   CB VAL A 153      14.130  13.060  21.433  4.00  1.00            
ATOM   1150  CG1 VAL A 153      12.777  12.663  20.822  4.00  1.00            
ATOM   1151  CG2 VAL A 153      14.148  14.439  22.117  4.00  1.00            
ATOM   1152    C VAL A 153      14.649  10.723  21.721  4.00  1.00            
ATOM   1153    O VAL A 153      15.665  10.442  21.088  4.00  1.00            
ATOM   1154    N TYR A 154      13.598   9.885  21.818  4.00  1.00            
ATOM   1155   CA TYR A 154      13.541   8.611  21.155  4.00  1.00            
ATOM   1156   CB TYR A 154      13.390   7.427  22.124  4.00  1.00            
ATOM   1157   CG TYR A 154      13.110   6.204  21.317  4.00  1.00            
ATOM   1158  CD1 TYR A 154      14.129   5.500  20.716  4.00  1.00            
ATOM   1159  CD2 TYR A 154      11.816   5.761  21.167  4.00  1.00            
ATOM   1160  CE1 TYR A 154      13.858   4.371  19.978  4.00  1.00            
ATOM   1161  CE2 TYR A 154      11.538   4.634  20.431  4.00  1.00            
ATOM   1162   CZ TYR A 154      12.561   3.939  19.835  4.00  1.00            
ATOM   1163   OH TYR A 154      12.273   2.782  19.081  4.00  1.00            
ATOM   1164    C TYR A 154      12.266   8.631  20.356  4.00  1.00            
ATOM   1165    O TYR A 154      11.269   9.202  20.794  4.00  1.00            
ATOM   1166    N LEU A 155      12.263   8.034  19.143  1.00  1.00            
ATOM   1167   CA LEU A 155      11.056   7.994  18.358  1.00  1.00            
ATOM   1168   CB LEU A 155      11.143   8.804  17.055  1.00  1.00            
ATOM   1169   CG LEU A 155      11.269  10.317  17.313  1.00  1.00            
ATOM   1170  CD1 LEU A 155      10.016  10.860  18.018  1.00  1.00            
ATOM   1171  CD2 LEU A 155      12.569  10.655  18.061  1.00  1.00            
ATOM   1172    C LEU A 155      10.787   6.551  18.008  1.00  1.00            
ATOM   1173    O LEU A 155      11.718   5.768  17.827  1.00  1.00            
ATOM   1174    N SER A 156       9.494   6.156  17.920  1.00  1.00            
ATOM   1175   CA SER A 156       9.133   4.796  17.601  1.00  1.00            
ATOM   1176   CB SER A 156       8.106   4.169  18.561  1.00  1.00            
ATOM   1177   OG SER A 156       8.686   3.969  19.843  1.00  1.00            
ATOM   1178    C SER A 156       8.531   4.807  16.234  1.00  1.00            
ATOM   1179    O SER A 156       7.958   5.806  15.800  1.00  1.00            
ATOM   1180    N SER A 157       8.675   3.682  15.506  1.00  1.00            
ATOM   1181   CA SER A 157       8.149   3.570  14.176  1.00  1.00            
ATOM   1182   CB SER A 157       9.222   3.280  13.114  1.00  1.00            
ATOM   1183   OG SER A 157       9.873   2.051  13.398  1.00  1.00            
ATOM   1184    C SER A 157       7.202   2.420  14.184  1.00  1.00            
ATOM   1185    O SER A 157       7.167   1.632  15.127  1.00  1.00            
ATOM   1186    N ASN A 158       6.400   2.299  13.112  3.00  1.00            
ATOM   1187   CA ASN A 158       5.435   1.246  13.049  3.00  1.00            
ATOM   1188   CB ASN A 158       6.046  -0.142  13.296  3.00  1.00            
ATOM   1189   CG ASN A 158       6.894  -0.496  12.087  3.00  1.00            
ATOM   1190  OD1 ASN A 158       6.502  -0.242  10.950  3.00  1.00            
ATOM   1191  ND2 ASN A 158       8.087  -1.099  12.334  3.00  1.00            
ATOM   1192    C ASN A 158       4.431   1.477  14.131  3.00  1.00            
ATOM   1193    O ASN A 158       3.796   0.538  14.610  3.00  1.00            
ATOM   1194    N ASP A 159       4.262   2.750  14.535  3.00  1.00            
ATOM   1195   CA ASP A 159       3.291   3.129  15.522  3.00  1.00            
ATOM   1196   CB ASP A 159       1.834   3.039  15.031  3.00  1.00            
ATOM   1197   CG ASP A 159       0.938   3.717  16.064  3.00  1.00            
ATOM   1198  OD1 ASP A 159       1.480   4.181  17.103  3.00  1.00            
ATOM   1199  OD2 ASP A 159      -0.296   3.791  15.823  3.00  1.00            
ATOM   1200    C ASP A 159       3.414   2.248  16.719  3.00  1.00            
ATOM   1201    O ASP A 159       2.419   1.751  17.241  3.00  1.00            
ATOM   1202    N ASP A 160       4.642   1.996  17.191  1.00  1.00            
ATOM   1203   CA ASP A 160       4.692   1.243  18.401  1.00  1.00            
ATOM   1204   CB ASP A 160       5.852   0.238  18.502  1.00  1.00            
ATOM   1205   CG ASP A 160       5.520  -0.929  17.587  1.00  1.00            
ATOM   1206  OD1 ASP A 160       4.424  -0.899  16.967  1.00  1.00            
ATOM   1207  OD2 ASP A 160       6.358  -1.866  17.495  1.00  1.00            
ATOM   1208    C ASP A 160       4.868   2.252  19.488  1.00  1.00            
ATOM   1209    O ASP A 160       5.547   3.260  19.303  1.00  1.00            
ATOM   1210    N SER A 161       4.235   2.024  20.654  1.00  1.00            
ATOM   1211   CA SER A 161       4.372   2.978  21.712  1.00  1.00            
ATOM   1212   CB SER A 161       3.362   2.796  22.863  1.00  1.00            
ATOM   1213   OG SER A 161       3.545   3.807  23.845  1.00  1.00            
ATOM   1214    C SER A 161       5.750   2.790  22.257  1.00  1.00            
ATOM   1215    O SER A 161       6.501   1.952  21.761  1.00  1.00            
ATOM   1216    N GLY A 162       6.135   3.570  23.287  1.00  1.00            
ATOM   1217   CA GLY A 162       7.449   3.380  23.826  1.00  1.00            
ATOM   1218    C GLY A 162       8.386   4.474  23.405  1.00  1.00            
ATOM   1219    O GLY A 162       9.596   4.347  23.587  1.00  1.00            
ATOM   1220    N SER A 163       7.875   5.572  22.815  4.00  1.00            
ATOM   1221   CA SER A 163       8.763   6.636  22.428  4.00  1.00            
ATOM   1222   CB SER A 163       8.253   7.417  21.211  4.00  1.00            
ATOM   1223   OG SER A 163       8.061   6.523  20.127  4.00  1.00            
ATOM   1224    C SER A 163       8.895   7.577  23.552  4.00  1.00            
ATOM   1225    O SER A 163       7.955   7.764  24.323  4.00  1.00            
ATOM   1226    N VAL A 164      10.072   8.219  23.673  4.00  1.00            
ATOM   1227   CA VAL A 164      10.137   9.052  24.819  4.00  1.00            
ATOM   1228   CB VAL A 164      10.609   8.343  26.061  4.00  1.00            
ATOM   1229  CG1 VAL A 164       9.621   7.224  26.425  4.00  1.00            
ATOM   1230  CG2 VAL A 164      12.051   7.858  25.831  4.00  1.00            
ATOM   1231    C VAL A 164      11.061  10.186  24.669  4.00  1.00            
ATOM   1232    O VAL A 164      11.865  10.279  23.744  4.00  1.00            
ATOM   1233    N VAL A 165      10.902  11.109  25.630  4.00  1.00            
ATOM   1234   CA VAL A 165      11.803  12.190  25.793  4.00  1.00            
ATOM   1235   CB VAL A 165      11.174  13.555  25.887  4.00  1.00            
ATOM   1236  CG1 VAL A 165      10.438  13.860  24.579  4.00  1.00            
ATOM   1237  CG2 VAL A 165      10.280  13.622  27.136  4.00  1.00            
ATOM   1238    C VAL A 165      12.400  11.940  27.137  4.00  1.00            
ATOM   1239    O VAL A 165      11.717  11.482  28.051  4.00  1.00            
ATOM   1240    N LEU A 166      13.711  12.167  27.297  4.00  1.00            
ATOM   1241   CA LEU A 166      14.210  12.054  28.630  4.00  1.00            
ATOM   1242   CB LEU A 166      15.479  11.193  28.807  4.00  1.00            
ATOM   1243   CG LEU A 166      15.239   9.684  28.609  4.00  1.00            
ATOM   1244  CD1 LEU A 166      16.457   8.851  29.047  4.00  1.00            
ATOM   1245  CD2 LEU A 166      13.937   9.245  29.293  4.00  1.00            
ATOM   1246    C LEU A 166      14.562  13.454  29.018  4.00  1.00            
ATOM   1247    O LEU A 166      15.032  14.232  28.188  4.00  1.00            
ATOM   1248    N LEU A 167      14.322  13.831  30.289  4.00  1.00            
ATOM   1249   CA LEU A 167      14.720  15.130  30.765  4.00  1.00            
ATOM   1250   CB LEU A 167      14.231  15.427  32.195  4.00  1.00            
ATOM   1251   CG LEU A 167      12.706  15.550  32.366  4.00  1.00            
ATOM   1252  CD1 LEU A 167      12.344  15.776  33.842  4.00  1.00            
ATOM   1253  CD2 LEU A 167      12.123  16.646  31.460  4.00  1.00            
ATOM   1254    C LEU A 167      16.210  14.972  30.882  4.00  1.00            
ATOM   1255    O LEU A 167      16.880  14.561  29.935  4.00  1.00            
ATOM   1256    N GLY A 168      16.794  15.315  32.043  3.00  1.00            
ATOM   1257   CA GLY A 168      18.197  15.046  32.153  3.00  1.00            
ATOM   1258    C GLY A 168      18.318  13.554  32.046  3.00  1.00            
ATOM   1259    O GLY A 168      17.505  12.822  32.608  3.00  1.00            
ATOM   1260    N GLY A 169      19.344  13.056  31.323  1.00  1.00            
ATOM   1261   CA GLY A 169      19.515  11.632  31.206  1.00  1.00            
ATOM   1262    C GLY A 169      19.310  11.186  29.803  1.00  1.00            
ATOM   1263    O GLY A 169      18.470  11.710  29.072  1.00  1.00            
ATOM   1264    N ILE A 170      20.116  10.180  29.407  1.00  1.00            
ATOM   1265   CA ILE A 170      20.032   9.599  28.105  1.00  1.00            
ATOM   1266   CB ILE A 170      21.212   9.873  27.219  1.00  1.00            
ATOM   1267  CG1 ILE A 170      22.488   9.257  27.817  1.00  1.00            
ATOM   1268  CG2 ILE A 170      21.295  11.388  26.984  1.00  1.00            
ATOM   1269  CD1 ILE A 170      23.659   9.217  26.836  1.00  1.00            
ATOM   1270    C ILE A 170      19.991   8.116  28.293  1.00  1.00            
ATOM   1271    O ILE A 170      20.559   7.595  29.252  1.00  1.00            
ATOM   1272    N ASP A 171      19.295   7.382  27.398  1.00  1.00            
ATOM   1273   CA ASP A 171      19.288   5.961  27.571  1.00  1.00            
ATOM   1274   CB ASP A 171      17.907   5.282  27.416  1.00  1.00            
ATOM   1275   CG ASP A 171      17.376   5.422  25.995  1.00  1.00            
ATOM   1276  OD1 ASP A 171      17.736   6.419  25.314  1.00  1.00            
ATOM   1277  OD2 ASP A 171      16.590   4.530  25.576  1.00  1.00            
ATOM   1278    C ASP A 171      20.244   5.361  26.587  1.00  1.00            
ATOM   1279    O ASP A 171      20.124   5.558  25.379  1.00  1.00            
ATOM   1280    N SER A 172      21.244   4.617  27.102  3.00  1.00            
ATOM   1281   CA SER A 172      22.273   4.035  26.287  3.00  1.00            
ATOM   1282   CB SER A 172      23.341   3.320  27.130  3.00  1.00            
ATOM   1283   OG SER A 172      23.961   4.247  28.009  3.00  1.00            
ATOM   1284    C SER A 172      21.670   3.020  25.373  3.00  1.00            
ATOM   1285    O SER A 172      21.978   2.995  24.183  3.00  1.00            
ATOM   1286    N SER A 173      20.780   2.150  25.892  3.00  1.00            
ATOM   1287   CA SER A 173      20.143   1.238  24.989  3.00  1.00            
ATOM   1288   CB SER A 173      19.269   0.166  25.663  3.00  1.00            
ATOM   1289   OG SER A 173      18.691  -0.678  24.678  3.00  1.00            
ATOM   1290    C SER A 173      19.259   2.151  24.192  3.00  1.00            
ATOM   1291    O SER A 173      19.088   3.318  24.544  3.00  1.00            
ATOM   1292    N TYR A 174      18.661   1.664  23.098  1.00  1.00            
ATOM   1293   CA TYR A 174      17.927   2.565  22.257  1.00  1.00            
ATOM   1294   CB TYR A 174      16.839   3.383  22.982  1.00  1.00            
ATOM   1295   CG TYR A 174      15.675   2.487  23.271  1.00  1.00            
ATOM   1296  CD1 TYR A 174      14.695   2.322  22.318  1.00  1.00            
ATOM   1297  CD2 TYR A 174      15.549   1.808  24.464  1.00  1.00            
ATOM   1298  CE1 TYR A 174      13.610   1.509  22.543  1.00  1.00            
ATOM   1299  CE2 TYR A 174      14.463   0.993  24.697  1.00  1.00            
ATOM   1300   CZ TYR A 174      13.489   0.843  23.737  1.00  1.00            
ATOM   1301   OH TYR A 174      12.375   0.008  23.977  1.00  1.00            
ATOM   1302    C TYR A 174      18.923   3.475  21.574  1.00  1.00            
ATOM   1303    O TYR A 174      18.547   4.486  20.980  1.00  1.00            
ATOM   1304    N TYR A 175      20.227   3.108  21.638  4.00  1.00            
ATOM   1305   CA TYR A 175      21.349   3.736  20.964  4.00  1.00            
ATOM   1306   CB TYR A 175      22.326   4.483  21.893  4.00  1.00            
ATOM   1307   CG TYR A 175      21.919   5.903  22.018  4.00  1.00            
ATOM   1308  CD1 TYR A 175      20.841   6.290  22.777  4.00  1.00            
ATOM   1309  CD2 TYR A 175      22.666   6.856  21.366  4.00  1.00            
ATOM   1310  CE1 TYR A 175      20.506   7.620  22.858  4.00  1.00            
ATOM   1311  CE2 TYR A 175      22.337   8.186  21.446  4.00  1.00            
ATOM   1312   CZ TYR A 175      21.251   8.563  22.193  4.00  1.00            
ATOM   1313   OH TYR A 175      20.900   9.923  22.280  4.00  1.00            
ATOM   1314    C TYR A 175      22.177   2.624  20.405  4.00  1.00            
ATOM   1315    O TYR A 175      22.432   1.628  21.080  4.00  1.00            
ATOM   1316    N THR A 176      22.596   2.748  19.135  1.00  1.00            
ATOM   1317   CA THR A 176      23.382   1.707  18.544  1.00  1.00            
ATOM   1318   CB THR A 176      23.382   1.755  17.043  1.00  1.00            
ATOM   1319  OG1 THR A 176      23.962   0.572  16.516  1.00  1.00            
ATOM   1320  CG2 THR A 176      24.170   2.987  16.581  1.00  1.00            
ATOM   1321    C THR A 176      24.802   1.676  19.009  1.00  1.00            
ATOM   1322    O THR A 176      25.330   0.609  19.317  1.00  1.00            
ATOM   1323    N GLY A 177      25.459   2.847  19.087  1.00  1.00            
ATOM   1324   CA GLY A 177      26.859   2.867  19.404  1.00  1.00            
ATOM   1325    C GLY A 177      27.135   4.200  20.011  1.00  1.00            
ATOM   1326    O GLY A 177      26.277   4.777  20.676  1.00  1.00            
ATOM   1327    N SER A 178      28.356   4.725  19.792  1.00  1.00            
ATOM   1328   CA SER A 178      28.723   5.967  20.401  1.00  1.00            
ATOM   1329   CB SER A 178      30.221   6.300  20.283  1.00  1.00            
ATOM   1330   OG SER A 178      30.515   7.494  20.993  1.00  1.00            
ATOM   1331    C SER A 178      27.936   7.065  19.784  1.00  1.00            
ATOM   1332    O SER A 178      27.492   6.969  18.641  1.00  1.00            
ATOM   1333    N LEU A 179      27.721   8.149  20.554  1.00  1.00            
ATOM   1334   CA LEU A 179      26.949   9.213  20.003  1.00  1.00            
ATOM   1335   CB LEU A 179      26.197  10.097  21.023  1.00  1.00            
ATOM   1336   CG LEU A 179      25.142   9.388  21.894  1.00  1.00            
ATOM   1337  CD1 LEU A 179      25.801   8.484  22.945  1.00  1.00            
ATOM   1338  CD2 LEU A 179      24.155  10.397  22.510  1.00  1.00            
ATOM   1339    C LEU A 179      27.878  10.138  19.304  1.00  1.00            
ATOM   1340    O LEU A 179      28.986  10.402  19.768  1.00  1.00            
ATOM   1341    N ASN A 180      27.441  10.635  18.137  4.00  1.00            
ATOM   1342   CA ASN A 180      28.228  11.603  17.447  4.00  1.00            
ATOM   1343   CB ASN A 180      27.905  11.722  15.946  4.00  1.00            
ATOM   1344   CG ASN A 180      28.376  10.465  15.222  4.00  1.00            
ATOM   1345  OD1 ASN A 180      28.567   9.412  15.826  4.00  1.00            
ATOM   1346  ND2 ASN A 180      28.577  10.584  13.882  4.00  1.00            
ATOM   1347    C ASN A 180      27.890  12.910  18.082  4.00  1.00            
ATOM   1348    O ASN A 180      26.843  13.051  18.711  4.00  1.00            
ATOM   1349    N TRP A 181      28.790  13.900  17.965  4.00  1.00            
ATOM   1350   CA TRP A 181      28.529  15.177  18.561  4.00  1.00            
ATOM   1351   CB TRP A 181      29.553  15.541  19.636  4.00  1.00            
ATOM   1352   CG TRP A 181      29.379  14.770  20.913  4.00  1.00            
ATOM   1353  CD2 TRP A 181      28.642  15.302  22.020  4.00  1.00            
ATOM   1354  CD1 TRP A 181      29.828  13.542  21.292  4.00  1.00            
ATOM   1355  NE1 TRP A 181      29.414  13.270  22.576  4.00  1.00            
ATOM   1356  CE2 TRP A 181      28.685  14.350  23.035  4.00  1.00            
ATOM   1357  CE3 TRP A 181      27.988  16.487  22.172  4.00  1.00            
ATOM   1358  CZ2 TRP A 181      28.065  14.574  24.232  4.00  1.00            
ATOM   1359  CZ3 TRP A 181      27.365  16.712  23.378  4.00  1.00            
ATOM   1360  CH2 TRP A 181      27.403  15.773  24.387  4.00  1.00            
ATOM   1361    C TRP A 181      28.681  16.201  17.485  4.00  1.00            
ATOM   1362    O TRP A 181      29.548  16.088  16.622  4.00  1.00            
ATOM   1363    N VAL A 182      27.804  17.224  17.492  4.00  1.00            
ATOM   1364   CA VAL A 182      27.961  18.291  16.552  4.00  1.00            
ATOM   1365   CB VAL A 182      27.172  18.140  15.282  4.00  1.00            
ATOM   1366  CG1 VAL A 182      27.672  16.883  14.553  4.00  1.00            
ATOM   1367  CG2 VAL A 182      25.672  18.131  15.612  4.00  1.00            
ATOM   1368    C VAL A 182      27.503  19.528  17.226  4.00  1.00            
ATOM   1369    O VAL A 182      26.687  19.493  18.156  4.00  1.00            
ATOM   1370    N PRO A 183      28.048  20.620  16.805  4.00  1.00            
ATOM   1371   CA PRO A 183      27.684  21.872  17.387  4.00  1.00            
ATOM   1372   CD PRO A 183      29.397  20.642  16.260  4.00  1.00            
ATOM   1373   CB PRO A 183      28.847  22.830  17.122  4.00  1.00            
ATOM   1374   CG PRO A 183      29.678  22.136  16.030  4.00  1.00            
ATOM   1375    C PRO A 183      26.402  22.321  16.800  4.00  1.00            
ATOM   1376    O PRO A 183      26.061  21.899  15.699  4.00  1.00            
ATOM   1377    N VAL A 184      25.670  23.152  17.556  1.00  1.00            
ATOM   1378   CA VAL A 184      24.506  23.762  17.016  1.00  1.00            
ATOM   1379   CB VAL A 184      23.476  24.073  18.064  1.00  1.00            
ATOM   1380  CG1 VAL A 184      22.321  24.865  17.425  1.00  1.00            
ATOM   1381  CG2 VAL A 184      23.051  22.755  18.732  1.00  1.00            
ATOM   1382    C VAL A 184      25.055  25.071  16.526  1.00  1.00            
ATOM   1383    O VAL A 184      25.600  25.848  17.310  1.00  1.00            
ATOM   1384    N SER A 185      24.947  25.346  15.213  1.00  1.00            
ATOM   1385   CA SER A 185      25.572  26.514  14.657  1.00  1.00            
ATOM   1386   CB SER A 185      25.347  26.626  13.138  1.00  1.00            
ATOM   1387   OG SER A 185      26.007  27.770  12.617  1.00  1.00            
ATOM   1388    C SER A 185      25.006  27.740  15.299  1.00  1.00            
ATOM   1389    O SER A 185      25.749  28.551  15.853  1.00  1.00            
ATOM   1390    N VAL A 186      23.669  27.915  15.253  1.00  1.00            
ATOM   1391   CA VAL A 186      23.121  29.085  15.874  1.00  1.00            
ATOM   1392   CB VAL A 186      22.512  30.084  14.932  1.00  1.00            
ATOM   1393  CG1 VAL A 186      23.656  30.714  14.120  1.00  1.00            
ATOM   1394  CG2 VAL A 186      21.448  29.391  14.064  1.00  1.00            
ATOM   1395    C VAL A 186      22.132  28.684  16.921  1.00  1.00            
ATOM   1396    O VAL A 186      21.339  27.763  16.730  1.00  1.00            
ATOM   1397    N GLU A 187      22.191  29.382  18.077  4.00  1.00            
ATOM   1398   CA GLU A 187      21.314  29.146  19.191  4.00  1.00            
ATOM   1399   CB GLU A 187      21.715  29.882  20.483  4.00  1.00            
ATOM   1400   CG GLU A 187      22.972  29.309  21.141  4.00  1.00            
ATOM   1401   CD GLU A 187      23.253  30.105  22.408  4.00  1.00            
ATOM   1402  OE1 GLU A 187      22.282  30.371  23.166  4.00  1.00            
ATOM   1403  OE2 GLU A 187      24.443  30.447  22.641  4.00  1.00            
ATOM   1404    C GLU A 187      19.977  29.638  18.767  4.00  1.00            
ATOM   1405    O GLU A 187      19.853  30.375  17.789  4.00  1.00            
ATOM   1406    N GLY A 188      18.928  29.214  19.485  3.00  1.00            
ATOM   1407   CA GLY A 188      17.606  29.536  19.053  3.00  1.00            
ATOM   1408    C GLY A 188      17.075  28.187  18.703  3.00  1.00            
ATOM   1409    O GLY A 188      17.130  27.265  19.516  3.00  1.00            
ATOM   1410    N TYR A 189      16.558  28.020  17.478  3.00  1.00            
ATOM   1411   CA TYR A 189      16.121  26.710  17.107  3.00  1.00            
ATOM   1412   CB TYR A 189      15.461  26.660  15.731  3.00  1.00            
ATOM   1413   CG TYR A 189      15.043  25.254  15.707  3.00  1.00            
ATOM   1414  CD1 TYR A 189      14.367  24.812  16.811  3.00  1.00            
ATOM   1415  CD2 TYR A 189      15.291  24.410  14.652  3.00  1.00            
ATOM   1416  CE1 TYR A 189      13.936  23.524  16.878  3.00  1.00            
ATOM   1417  CE2 TYR A 189      14.849  23.112  14.724  3.00  1.00            
ATOM   1418   CZ TYR A 189      14.176  22.680  15.837  3.00  1.00            
ATOM   1419   OH TYR A 189      13.709  21.365  15.938  3.00  1.00            
ATOM   1420    C TYR A 189      17.348  25.883  17.056  3.00  1.00            
ATOM   1421    O TYR A 189      18.394  26.353  16.613  3.00  1.00            
ATOM   1422    N TRP A 190      17.266  24.637  17.555  4.00  1.00            
ATOM   1423   CA TRP A 190      18.453  23.851  17.521  4.00  1.00            
ATOM   1424   CB TRP A 190      18.276  22.473  18.177  4.00  1.00            
ATOM   1425   CG TRP A 190      17.728  22.569  19.586  4.00  1.00            
ATOM   1426  CD2 TRP A 190      18.000  23.653  20.490  4.00  1.00            
ATOM   1427  CD1 TRP A 190      16.837  21.755  20.223  4.00  1.00            
ATOM   1428  NE1 TRP A 190      16.557  22.248  21.476  4.00  1.00            
ATOM   1429  CE2 TRP A 190      17.258  23.423  21.650  4.00  1.00            
ATOM   1430  CE3 TRP A 190      18.786  24.762  20.360  4.00  1.00            
ATOM   1431  CZ2 TRP A 190      17.298  24.296  22.700  4.00  1.00            
ATOM   1432  CZ3 TRP A 190      18.835  25.634  21.425  4.00  1.00            
ATOM   1433  CH2 TRP A 190      18.106  25.405  22.574  4.00  1.00            
ATOM   1434    C TRP A 190      18.745  23.693  16.075  4.00  1.00            
ATOM   1435    O TRP A 190      18.041  22.983  15.357  4.00  1.00            
ATOM   1436    N GLN A 191      19.801  24.380  15.605  4.00  1.00            
ATOM   1437   CA GLN A 191      20.061  24.326  14.206  4.00  1.00            
ATOM   1438   CB GLN A 191      19.776  25.658  13.492  4.00  1.00            
ATOM   1439   CG GLN A 191      18.294  26.035  13.614  4.00  1.00            
ATOM   1440   CD GLN A 191      18.015  27.292  12.807  4.00  1.00            
ATOM   1441  OE1 GLN A 191      16.862  27.622  12.534  4.00  1.00            
ATOM   1442  NE2 GLN A 191      19.096  28.011  12.407  4.00  1.00            
ATOM   1443    C GLN A 191      21.479  23.912  14.006  4.00  1.00            
ATOM   1444    O GLN A 191      22.372  24.348  14.730  4.00  1.00            
ATOM   1445    N ILE A 192      21.720  23.032  13.010  4.00  1.00            
ATOM   1446   CA ILE A 192      23.049  22.534  12.824  4.00  1.00            
ATOM   1447   CB ILE A 192      23.224  21.101  13.245  4.00  1.00            
ATOM   1448  CG1 ILE A 192      22.685  20.878  14.668  4.00  1.00            
ATOM   1449  CG2 ILE A 192      24.723  20.769  13.144  4.00  1.00            
ATOM   1450  CD1 ILE A 192      21.158  20.888  14.754  4.00  1.00            
ATOM   1451    C ILE A 192      23.363  22.598  11.364  4.00  1.00            
ATOM   1452    O ILE A 192      22.464  22.648  10.527  4.00  1.00            
ATOM   1453    N THR A 193      24.667  22.618  11.016  4.00  1.00            
ATOM   1454   CA THR A 193      25.024  22.684   9.633  4.00  1.00            
ATOM   1455   CB THR A 193      26.406  23.204   9.371  4.00  1.00            
ATOM   1456  OG1 THR A 193      27.377  22.362   9.972  4.00  1.00            
ATOM   1457  CG2 THR A 193      26.498  24.630   9.940  4.00  1.00            
ATOM   1458    C THR A 193      24.903  21.338   9.013  4.00  1.00            
ATOM   1459    O THR A 193      25.229  20.315   9.611  4.00  1.00            
ATOM   1460    N LEU A 194      24.372  21.329   7.778  4.00  1.00            
ATOM   1461   CA LEU A 194      24.306  20.123   7.022  4.00  1.00            
ATOM   1462   CB LEU A 194      22.913  19.800   6.451  4.00  1.00            
ATOM   1463   CG LEU A 194      21.881  19.383   7.513  4.00  1.00            
ATOM   1464  CD1 LEU A 194      20.518  19.070   6.872  4.00  1.00            
ATOM   1465  CD2 LEU A 194      22.408  18.221   8.371  4.00  1.00            
ATOM   1466    C LEU A 194      25.218  20.338   5.858  4.00  1.00            
ATOM   1467    O LEU A 194      24.973  21.204   5.020  4.00  1.00            
ATOM   1468    N ASP A 195      26.318  19.562   5.793  4.00  1.00            
ATOM   1469   CA ASP A 195      27.291  19.768   4.761  4.00  1.00            
ATOM   1470   CB ASP A 195      28.564  18.938   4.988  4.00  1.00            
ATOM   1471   CG ASP A 195      29.717  19.645   4.291  4.00  1.00            
ATOM   1472  OD1 ASP A 195      29.451  20.522   3.425  4.00  1.00            
ATOM   1473  OD2 ASP A 195      30.888  19.329   4.637  4.00  1.00            
ATOM   1474    C ASP A 195      26.723  19.412   3.441  4.00  1.00            
ATOM   1475    O ASP A 195      26.803  20.195   2.496  4.00  1.00            
ATOM   1476    N SER A 196      26.102  18.226   3.343  4.00  1.00            
ATOM   1477   CA SER A 196      25.625  17.848   2.053  4.00  1.00            
ATOM   1478   CB SER A 196      26.736  17.381   1.096  4.00  1.00            
ATOM   1479   OG SER A 196      27.670  18.421   0.844  4.00  1.00            
ATOM   1480    C SER A 196      24.735  16.658   2.216  4.00  1.00            
ATOM   1481    O SER A 196      24.668  16.051   3.283  4.00  1.00            
ATOM   1482    N ILE A 197      24.015  16.320   1.128  4.00  1.00            
ATOM   1483   CA ILE A 197      23.192  15.148   1.063  4.00  1.00            
ATOM   1484   CB ILE A 197      21.727  15.434   0.900  4.00  1.00            
ATOM   1485  CG1 ILE A 197      20.911  14.152   1.120  4.00  1.00            
ATOM   1486  CG2 ILE A 197      21.511  16.081  -0.476  4.00  1.00            
ATOM   1487  CD1 ILE A 197      21.000  13.617   2.549  4.00  1.00            
ATOM   1488    C ILE A 197      23.660  14.426  -0.140  4.00  1.00            
ATOM   1489    O ILE A 197      23.966  15.046  -1.157  4.00  1.00            
ATOM   1490    N THR A 198      23.770  13.092  -0.063  4.00  1.00            
ATOM   1491   CA THR A 198      24.284  12.488  -1.243  4.00  1.00            
ATOM   1492   CB THR A 198      25.705  12.022  -1.126  4.00  1.00            
ATOM   1493  OG1 THR A 198      25.801  10.987  -0.159  4.00  1.00            
ATOM   1494  CG2 THR A 198      26.587  13.215  -0.726  4.00  1.00            
ATOM   1495    C THR A 198      23.498  11.272  -1.596  4.00  1.00            
ATOM   1496    O THR A 198      22.827  10.662  -0.763  4.00  1.00            
ATOM   1497    N MET A 199      23.571  10.924  -2.894  4.00  1.00            
ATOM   1498   CA MET A 199      23.055   9.700  -3.420  4.00  1.00            
ATOM   1499   CB MET A 199      22.370   9.812  -4.791  4.00  1.00            
ATOM   1500   CG MET A 199      23.273  10.275  -5.931  4.00  1.00            
ATOM   1501   SD MET A 199      22.406  10.358  -7.527  4.00  1.00            
ATOM   1502   CE MET A 199      23.832  10.930  -8.491  4.00  1.00            
ATOM   1503    C MET A 199      24.309   8.897  -3.552  4.00  1.00            
ATOM   1504    O MET A 199      25.223   9.068  -2.749  4.00  1.00            
ATOM   1505    N ASP A 200      24.415   7.996  -4.540  3.00  1.00            
ATOM   1506   CA ASP A 200      25.621   7.219  -4.569  3.00  1.00            
ATOM   1507   CB ASP A 200      25.580   6.038  -5.558  3.00  1.00            
ATOM   1508   CG ASP A 200      26.905   5.288  -5.459  3.00  1.00            
ATOM   1509  OD1 ASP A 200      27.651   5.525  -4.472  3.00  1.00            
ATOM   1510  OD2 ASP A 200      27.190   4.468  -6.372  3.00  1.00            
ATOM   1511    C ASP A 200      26.779   8.077  -4.975  3.00  1.00            
ATOM   1512    O ASP A 200      27.033   8.278  -6.161  3.00  1.00            
ATOM   1513    N GLY A 201      27.499   8.624  -3.976  3.00  1.00            
ATOM   1514   CA GLY A 201      28.735   9.317  -4.212  3.00  1.00            
ATOM   1515    C GLY A 201      28.503  10.664  -4.812  3.00  1.00            
ATOM   1516    O GLY A 201      29.464  11.363  -5.126  3.00  1.00            
ATOM   1517    N GLU A 202      27.241  11.094  -4.985  4.00  1.00            
ATOM   1518   CA GLU A 202      27.111  12.377  -5.608  4.00  1.00            
ATOM   1519   CB GLU A 202      26.372  12.373  -6.960  4.00  1.00            
ATOM   1520   CG GLU A 202      27.219  11.821  -8.111  4.00  1.00            
ATOM   1521   CD GLU A 202      26.434  11.967  -9.408  4.00  1.00            
ATOM   1522  OE1 GLU A 202      25.643  12.942  -9.520  4.00  1.00            
ATOM   1523  OE2 GLU A 202      26.610  11.099 -10.304  4.00  1.00            
ATOM   1524    C GLU A 202      26.393  13.320  -4.702  4.00  1.00            
ATOM   1525    O GLU A 202      25.599  12.913  -3.855  4.00  1.00            
ATOM   1526    N THR A 203      26.681  14.630  -4.863  4.00  1.00            
ATOM   1527   CA THR A 203      26.039  15.630  -4.065  4.00  1.00            
ATOM   1528   CB THR A 203      26.935  16.804  -3.757  4.00  1.00            
ATOM   1529  OG1 THR A 203      26.234  17.768  -2.984  4.00  1.00            
ATOM   1530  CG2 THR A 203      27.489  17.417  -5.057  4.00  1.00            
ATOM   1531    C THR A 203      24.816  16.088  -4.798  4.00  1.00            
ATOM   1532    O THR A 203      24.845  17.009  -5.613  4.00  1.00            
ATOM   1533    N ILE A 204      23.685  15.419  -4.516  4.00  1.00            
ATOM   1534   CA ILE A 204      22.445  15.723  -5.162  4.00  1.00            
ATOM   1535   CB ILE A 204      21.372  14.714  -4.841  4.00  1.00            
ATOM   1536  CG1 ILE A 204      20.121  14.953  -5.701  4.00  1.00            
ATOM   1537  CG2 ILE A 204      21.111  14.715  -3.325  4.00  1.00            
ATOM   1538  CD1 ILE A 204      19.102  13.817  -5.616  4.00  1.00            
ATOM   1539    C ILE A 204      21.975  17.076  -4.755  4.00  1.00            
ATOM   1540    O ILE A 204      21.590  17.884  -5.600  4.00  1.00            
ATOM   1541    N ALA A 205      22.024  17.381  -3.447  4.00  1.00            
ATOM   1542   CA ALA A 205      21.477  18.637  -3.041  4.00  1.00            
ATOM   1543   CB ALA A 205      20.069  18.522  -2.432  4.00  1.00            
ATOM   1544    C ALA A 205      22.362  19.254  -1.994  4.00  1.00            
ATOM   1545    O ALA A 205      23.249  18.602  -1.446  4.00  1.00            
ATOM   1546    N CYS A 206      22.134  20.559  -1.712  1.00  1.00            
ATOM   1547   CA CYS A 206      22.841  21.321  -0.713  1.00  1.00            
ATOM   1548   CB CYS A 206      22.350  21.071   0.727  1.00  1.00            
ATOM   1549   SG CYS A 206      22.448  19.328   1.225  1.00  1.00            
ATOM   1550    C CYS A 206      24.319  21.103  -0.809  1.00  1.00            
ATOM   1551    O CYS A 206      24.932  20.500   0.070  1.00  1.00            
ATOM   1552    N SER A 207      24.921  21.601  -1.909  3.00  1.00            
ATOM   1553   CA SER A 207      26.320  21.438  -2.194  3.00  1.00            
ATOM   1554   CB SER A 207      26.712  22.004  -3.573  3.00  1.00            
ATOM   1555   OG SER A 207      26.453  23.398  -3.634  3.00  1.00            
ATOM   1556    C SER A 207      27.220  22.051  -1.170  3.00  1.00            
ATOM   1557    O SER A 207      27.874  21.334  -0.415  3.00  1.00            
ATOM   1558    N GLY A 208      27.269  23.394  -1.102  3.00  1.00            
ATOM   1559   CA GLY A 208      28.231  24.020  -0.240  3.00  1.00            
ATOM   1560    C GLY A 208      27.945  23.647   1.170  3.00  1.00            
ATOM   1561    O GLY A 208      28.839  23.271   1.926  3.00  1.00            
ATOM   1562    N GLY A 209      26.666  23.733   1.558  1.00  1.00            
ATOM   1563   CA GLY A 209      26.305  23.434   2.905  1.00  1.00            
ATOM   1564    C GLY A 209      25.081  24.251   3.163  1.00  1.00            
ATOM   1565    O GLY A 209      24.867  25.273   2.513  1.00  1.00            
ATOM   1566    N CYS A 210      24.240  23.827   4.123  4.00  1.00            
ATOM   1567   CA CYS A 210      23.043  24.573   4.369  4.00  1.00            
ATOM   1568   CB CYS A 210      21.799  23.971   3.685  4.00  1.00            
ATOM   1569   SG CYS A 210      21.395  22.308   4.305  4.00  1.00            
ATOM   1570    C CYS A 210      22.771  24.528   5.833  4.00  1.00            
ATOM   1571    O CYS A 210      23.443  23.823   6.582  4.00  1.00            
ATOM   1572    N GLN A 211      21.768  25.307   6.277  4.00  1.00            
ATOM   1573   CA GLN A 211      21.415  25.314   7.663  4.00  1.00            
ATOM   1574   CB GLN A 211      20.740  26.614   8.140  4.00  1.00            
ATOM   1575   CG GLN A 211      19.355  26.835   7.522  4.00  1.00            
ATOM   1576   CD GLN A 211      18.728  28.072   8.153  4.00  1.00            
ATOM   1577  OE1 GLN A 211      19.231  29.184   8.003  4.00  1.00            
ATOM   1578  NE2 GLN A 211      17.595  27.877   8.880  4.00  1.00            
ATOM   1579    C GLN A 211      20.394  24.240   7.861  4.00  1.00            
ATOM   1580    O GLN A 211      19.775  23.779   6.903  4.00  1.00            
ATOM   1581    N ALA A 212      20.196  23.793   9.118  4.00  1.00            
ATOM   1582   CA ALA A 212      19.215  22.768   9.313  4.00  1.00            
ATOM   1583   CB ALA A 212      19.787  21.341   9.223  4.00  1.00            
ATOM   1584    C ALA A 212      18.603  22.902  10.656  4.00  1.00            
ATOM   1585    O ALA A 212      19.106  23.602  11.534  4.00  1.00            
ATOM   1586    N ILE A 213      17.450  22.230  10.813  4.00  1.00            
ATOM   1587   CA ILE A 213      16.714  22.264  12.030  4.00  1.00            
ATOM   1588   CB ILE A 213      15.515  23.152  11.870  4.00  1.00            
ATOM   1589  CG1 ILE A 213      14.624  22.666  10.715  4.00  1.00            
ATOM   1590  CG2 ILE A 213      16.021  24.592  11.692  4.00  1.00            
ATOM   1591  CD1 ILE A 213      13.388  23.542  10.509  4.00  1.00            
ATOM   1592    C ILE A 213      16.297  20.857  12.383  4.00  1.00            
ATOM   1593    O ILE A 213      15.791  20.124  11.535  4.00  1.00            
ATOM   1594    N VAL A 214      16.514  20.442  13.657  4.00  1.00            
ATOM   1595   CA VAL A 214      16.185  19.103  14.086  4.00  1.00            
ATOM   1596   CB VAL A 214      17.221  18.541  15.017  4.00  1.00            
ATOM   1597  CG1 VAL A 214      18.506  18.324  14.202  4.00  1.00            
ATOM   1598  CG2 VAL A 214      17.435  19.521  16.187  4.00  1.00            
ATOM   1599    C VAL A 214      14.848  19.123  14.759  4.00  1.00            
ATOM   1600    O VAL A 214      14.752  19.032  15.981  4.00  1.00            
ATOM   1601    N ASP A 215      13.767  19.134  13.948  1.00  1.00            
ATOM   1602   CA ASP A 215      12.451  19.365  14.477  1.00  1.00            
ATOM   1603   CB ASP A 215      11.588  20.277  13.584  1.00  1.00            
ATOM   1604   CG ASP A 215      12.050  21.719  13.723  1.00  1.00            
ATOM   1605  OD1 ASP A 215      11.665  22.371  14.729  1.00  1.00            
ATOM   1606  OD2 ASP A 215      12.778  22.198  12.816  1.00  1.00            
ATOM   1607    C ASP A 215      11.644  18.122  14.675  1.00  1.00            
ATOM   1608    O ASP A 215      11.477  17.310  13.766  1.00  1.00            
ATOM   1609    N THR A 216      11.140  17.949  15.916  3.00  1.00            
ATOM   1610   CA THR A 216      10.226  16.894  16.252  3.00  1.00            
ATOM   1611   CB THR A 216      10.090  16.682  17.731  3.00  1.00            
ATOM   1612  OG1 THR A 216       9.320  15.518  17.992  3.00  1.00            
ATOM   1613  CG2 THR A 216       9.425  17.917  18.354  3.00  1.00            
ATOM   1614    C THR A 216       8.874  17.207  15.683  3.00  1.00            
ATOM   1615    O THR A 216       8.189  16.328  15.164  3.00  1.00            
ATOM   1616    N GLY A 217       8.473  18.491  15.740  3.00  1.00            
ATOM   1617   CA GLY A 217       7.145  18.895  15.364  3.00  1.00            
ATOM   1618    C GLY A 217       6.869  18.574  13.932  3.00  1.00            
ATOM   1619    O GLY A 217       5.771  18.126  13.600  3.00  1.00            
ATOM   1620    N THR A 218       7.843  18.794  13.033  1.00  1.00            
ATOM   1621   CA THR A 218       7.535  18.584  11.651  1.00  1.00            
ATOM   1622   CB THR A 218       8.429  19.329  10.719  1.00  1.00            
ATOM   1623  OG1 THR A 218       8.376  20.712  11.019  1.00  1.00            
ATOM   1624  CG2 THR A 218       7.934  19.087   9.282  1.00  1.00            
ATOM   1625    C THR A 218       7.661  17.148  11.324  1.00  1.00            
ATOM   1626    O THR A 218       8.653  16.491  11.640  1.00  1.00            
ATOM   1627    N SER A 219       6.613  16.636  10.668  1.00  1.00            
ATOM   1628   CA SER A 219       6.556  15.256  10.339  1.00  1.00            
ATOM   1629   CB SER A 219       5.187  14.836   9.769  1.00  1.00            
ATOM   1630   OG SER A 219       5.181  13.450   9.457  1.00  1.00            
ATOM   1631    C SER A 219       7.593  14.861   9.338  1.00  1.00            
ATOM   1632    O SER A 219       8.449  14.025   9.624  1.00  1.00            
ATOM   1633    N LEU A 220       7.566  15.483   8.147  1.00  1.00            
ATOM   1634   CA LEU A 220       8.388  15.012   7.070  1.00  1.00            
ATOM   1635   CB LEU A 220       7.691  15.108   5.699  1.00  1.00            
ATOM   1636   CG LEU A 220       6.348  14.358   5.602  1.00  1.00            
ATOM   1637  CD1 LEU A 220       5.738  14.497   4.196  1.00  1.00            
ATOM   1638  CD2 LEU A 220       6.479  12.898   6.059  1.00  1.00            
ATOM   1639    C LEU A 220       9.620  15.863   6.941  1.00  1.00            
ATOM   1640    O LEU A 220       9.763  16.880   7.618  1.00  1.00            
ATOM   1641    N LEU A 221      10.566  15.424   6.074  4.00  1.00            
ATOM   1642   CA LEU A 221      11.756  16.177   5.766  4.00  1.00            
ATOM   1643   CB LEU A 221      12.848  15.366   5.047  4.00  1.00            
ATOM   1644   CG LEU A 221      13.450  14.256   5.922  4.00  1.00            
ATOM   1645  CD1 LEU A 221      14.538  13.465   5.181  4.00  1.00            
ATOM   1646  CD2 LEU A 221      13.921  14.823   7.270  4.00  1.00            
ATOM   1647    C LEU A 221      11.329  17.270   4.822  4.00  1.00            
ATOM   1648    O LEU A 221      10.527  17.027   3.920  4.00  1.00            
ATOM   1649    N THR A 222      11.838  18.511   5.005  4.00  1.00            
ATOM   1650   CA THR A 222      11.473  19.586   4.115  4.00  1.00            
ATOM   1651   CB THR A 222      10.738  20.732   4.748  4.00  1.00            
ATOM   1652  OG1 THR A 222      10.029  21.456   3.753  4.00  1.00            
ATOM   1653  CG2 THR A 222      11.769  21.675   5.391  4.00  1.00            
ATOM   1654    C THR A 222      12.746  20.156   3.605  4.00  1.00            
ATOM   1655    O THR A 222      13.833  19.828   4.082  4.00  1.00            
ATOM   1656    N GLY A 223      12.631  21.018   2.586  4.00  1.00            
ATOM   1657   CA GLY A 223      13.775  21.661   2.031  4.00  1.00            
ATOM   1658    C GLY A 223      13.243  22.888   1.363  4.00  1.00            
ATOM   1659    O GLY A 223      12.046  23.161   1.413  4.00  1.00            
ATOM   1660    N PRO A 224      14.120  23.624   0.735  1.00  1.00            
ATOM   1661   CA PRO A 224      13.739  24.836   0.064  1.00  1.00            
ATOM   1662   CD PRO A 224      15.319  23.039   0.158  1.00  1.00            
ATOM   1663   CB PRO A 224      14.958  25.257  -0.753  1.00  1.00            
ATOM   1664   CG PRO A 224      15.646  23.919  -1.060  1.00  1.00            
ATOM   1665    C PRO A 224      12.496  24.746  -0.769  1.00  1.00            
ATOM   1666    O PRO A 224      11.491  25.321  -0.355  1.00  1.00            
ATOM   1667    N THR A 225      12.557  24.024  -1.907  2.00  1.00            
ATOM   1668   CA THR A 225      11.532  23.800  -2.898  2.00  1.00            
ATOM   1669   CB THR A 225      10.784  25.009  -3.394  2.00  1.00            
ATOM   1670  OG1 THR A 225       9.963  25.579  -2.387  2.00  1.00            
ATOM   1671  CG2 THR A 225       9.928  24.580  -4.599  2.00  1.00            
ATOM   1672    C THR A 225      12.321  23.351  -4.063  2.00  1.00            
ATOM   1673    O THR A 225      12.231  22.217  -4.530  2.00  1.00            
ATOM   1674    N SER A 226      13.149  24.296  -4.535  2.00  1.00            
ATOM   1675   CA SER A 226      13.978  24.084  -5.666  2.00  1.00            
ATOM   1676   CB SER A 226      14.993  25.222  -5.869  2.00  1.00            
ATOM   1677   OG SER A 226      15.801  24.967  -7.009  2.00  1.00            
ATOM   1678    C SER A 226      14.757  22.832  -5.404  2.00  1.00            
ATOM   1679    O SER A 226      14.827  21.949  -6.257  2.00  1.00            
ATOM   1680    N ALA A 227      15.356  22.711  -4.204  2.00  1.00            
ATOM   1681   CA ALA A 227      16.177  21.570  -3.916  2.00  1.00            
ATOM   1682   CB ALA A 227      16.970  21.683  -2.604  2.00  1.00            
ATOM   1683    C ALA A 227      15.416  20.274  -3.846  2.00  1.00            
ATOM   1684    O ALA A 227      15.843  19.277  -4.426  2.00  1.00            
ATOM   1685    N ILE A 228      14.256  20.249  -3.162  2.00  1.00            
ATOM   1686   CA ILE A 228      13.536  19.017  -2.958  2.00  1.00            
ATOM   1687   CB ILE A 228      12.261  19.197  -2.190  2.00  1.00            
ATOM   1688  CG1 ILE A 228      11.289  20.086  -2.980  2.00  1.00            
ATOM   1689  CG2 ILE A 228      12.614  19.739  -0.796  2.00  1.00            
ATOM   1690  CD1 ILE A 228       9.849  19.994  -2.488  2.00  1.00            
ATOM   1691    C ILE A 228      13.160  18.490  -4.300  2.00  1.00            
ATOM   1692    O ILE A 228      13.178  17.284  -4.523  2.00  1.00            
ATOM   1693    N ALA A 229      12.823  19.387  -5.242  2.00  1.00            
ATOM   1694   CA ALA A 229      12.334  18.952  -6.514  2.00  1.00            
ATOM   1695   CB ALA A 229      12.100  20.127  -7.481  2.00  1.00            
ATOM   1696    C ALA A 229      13.353  18.052  -7.152  2.00  1.00            
ATOM   1697    O ALA A 229      13.001  17.002  -7.688  2.00  1.00            
ATOM   1698    N ASN A 230      14.649  18.415  -7.101  2.00  1.00            
ATOM   1699   CA ASN A 230      15.641  17.578  -7.718  2.00  1.00            
ATOM   1700   CB ASN A 230      17.057  18.181  -7.660  2.00  1.00            
ATOM   1701   CG ASN A 230      17.959  17.384  -8.596  2.00  1.00            
ATOM   1702  OD1 ASN A 230      17.734  16.199  -8.836  2.00  1.00            
ATOM   1703  ND2 ASN A 230      19.013  18.049  -9.141  2.00  1.00            
ATOM   1704    C ASN A 230      15.669  16.261  -6.992  2.00  1.00            
ATOM   1705    O ASN A 230      15.752  15.199  -7.605  2.00  1.00            
ATOM   1706    N ILE A 231      15.588  16.288  -5.649  2.00  1.00            
ATOM   1707   CA ILE A 231      15.665  15.080  -4.872  2.00  1.00            
ATOM   1708   CB ILE A 231      15.605  15.339  -3.394  2.00  1.00            
ATOM   1709  CG1 ILE A 231      16.822  16.157  -2.933  2.00  1.00            
ATOM   1710  CG2 ILE A 231      15.458  13.986  -2.680  2.00  1.00            
ATOM   1711  CD1 ILE A 231      16.683  16.696  -1.510  2.00  1.00            
ATOM   1712    C ILE A 231      14.497  14.198  -5.197  2.00  1.00            
ATOM   1713    O ILE A 231      14.653  12.998  -5.413  2.00  1.00            
ATOM   1714    N GLN A 232      13.292  14.787  -5.269  2.00  1.00            
ATOM   1715   CA GLN A 232      12.084  14.045  -5.483  2.00  1.00            
ATOM   1716   CB GLN A 232      10.868  14.970  -5.633  2.00  1.00            
ATOM   1717   CG GLN A 232      10.643  15.892  -4.436  2.00  1.00            
ATOM   1718   CD GLN A 232       9.533  16.863  -4.812  2.00  1.00            
ATOM   1719  OE1 GLN A 232       9.586  18.045  -4.479  2.00  1.00            
ATOM   1720  NE2 GLN A 232       8.496  16.351  -5.529  2.00  1.00            
ATOM   1721    C GLN A 232      12.242  13.350  -6.799  2.00  1.00            
ATOM   1722    O GLN A 232      11.904  12.175  -6.937  2.00  1.00            
ATOM   1723    N SER A 233      12.788  14.063  -7.803  2.00  1.00            
ATOM   1724   CA SER A 233      12.934  13.468  -9.096  2.00  1.00            
ATOM   1725   CB SER A 233      13.397  14.452 -10.191  2.00  1.00            
ATOM   1726   OG SER A 233      14.703  14.937  -9.934  2.00  1.00            
ATOM   1727    C SER A 233      13.895  12.325  -8.996  2.00  1.00            
ATOM   1728    O SER A 233      13.753  11.325  -9.698  2.00  1.00            
ATOM   1729    N ASP A 234      14.895  12.438  -8.100  2.00  1.00            
ATOM   1730   CA ASP A 234      15.873  11.399  -7.929  2.00  1.00            
ATOM   1731   CB ASP A 234      16.886  11.782  -6.833  2.00  1.00            
ATOM   1732   CG ASP A 234      17.988  10.737  -6.704  2.00  1.00            
ATOM   1733  OD1 ASP A 234      17.832   9.604  -7.234  2.00  1.00            
ATOM   1734  OD2 ASP A 234      19.017  11.074  -6.061  2.00  1.00            
ATOM   1735    C ASP A 234      15.160  10.149  -7.478  2.00  1.00            
ATOM   1736    O ASP A 234      15.299   9.097  -8.099  2.00  1.00            
ATOM   1737    N ILE A 235      14.343  10.244  -6.403  2.00  1.00            
ATOM   1738   CA ILE A 235      13.655   9.103  -5.848  2.00  1.00            
ATOM   1739   CB ILE A 235      12.965   9.358  -4.542  2.00  1.00            
ATOM   1740  CG1 ILE A 235      12.641   8.007  -3.876  2.00  1.00            
ATOM   1741  CG2 ILE A 235      11.743  10.254  -4.793  2.00  1.00            
ATOM   1742  CD1 ILE A 235      12.287   8.109  -2.394  2.00  1.00            
ATOM   1743    C ILE A 235      12.662   8.610  -6.858  2.00  1.00            
ATOM   1744    O ILE A 235      12.450   7.405  -6.980  2.00  1.00            
ATOM   1745    N GLY A 236      12.036   9.522  -7.634  3.00  1.00            
ATOM   1746   CA GLY A 236      11.078   9.054  -8.600  3.00  1.00            
ATOM   1747    C GLY A 236       9.720   9.634  -8.328  3.00  1.00            
ATOM   1748    O GLY A 236       8.769   9.341  -9.050  3.00  1.00            
ATOM   1749    N ALA A 237       9.582  10.482  -7.291  1.00  1.00            
ATOM   1750   CA ALA A 237       8.288  11.036  -6.994  1.00  1.00            
ATOM   1751   CB ALA A 237       8.284  11.932  -5.743  1.00  1.00            
ATOM   1752    C ALA A 237       7.819  11.867  -8.142  1.00  1.00            
ATOM   1753    O ALA A 237       8.578  12.637  -8.729  1.00  1.00            
ATOM   1754    N SER A 238       6.527  11.702  -8.488  1.00  1.00            
ATOM   1755   CA SER A 238       5.887  12.487  -9.502  1.00  1.00            
ATOM   1756   CB SER A 238       5.491  11.696 -10.762  1.00  1.00            
ATOM   1757   OG SER A 238       4.874  12.559 -11.706  1.00  1.00            
ATOM   1758    C SER A 238       4.642  12.962  -8.850  1.00  1.00            
ATOM   1759    O SER A 238       4.127  12.305  -7.947  1.00  1.00            
ATOM   1760    N GLU A 239       4.116  14.125  -9.268  1.00  1.00            
ATOM   1761   CA GLU A 239       2.976  14.562  -8.531  1.00  1.00            
ATOM   1762   CB GLU A 239       2.964  16.066  -8.215  1.00  1.00            
ATOM   1763   CG GLU A 239       1.965  16.416  -7.108  1.00  1.00            
ATOM   1764   CD GLU A 239       2.233  17.837  -6.638  1.00  1.00            
ATOM   1765  OE1 GLU A 239       3.147  18.489  -7.209  1.00  1.00            
ATOM   1766  OE2 GLU A 239       1.527  18.290  -5.697  1.00  1.00            
ATOM   1767    C GLU A 239       1.745  14.210  -9.267  1.00  1.00            
ATOM   1768    O GLU A 239       1.632  14.402 -10.477  1.00  1.00            
ATOM   1769    N ASN A 240       0.785  13.649  -8.520  1.00  1.00            
ATOM   1770   CA ASN A 240      -0.469  13.345  -9.111  1.00  1.00            
ATOM   1771   CB ASN A 240      -1.398  12.538  -8.189  1.00  1.00            
ATOM   1772   CG ASN A 240      -2.614  12.120  -8.998  1.00  1.00            
ATOM   1773  OD1 ASN A 240      -3.594  12.855  -9.099  1.00  1.00            
ATOM   1774  ND2 ASN A 240      -2.546  10.901  -9.598  1.00  1.00            
ATOM   1775    C ASN A 240      -1.077  14.678  -9.356  1.00  1.00            
ATOM   1776    O ASN A 240      -0.616  15.686  -8.822  1.00  1.00            
ATOM   1777    N SER A 241      -2.122  14.729 -10.193  3.00  1.00            
ATOM   1778   CA SER A 241      -2.702  15.993 -10.517  3.00  1.00            
ATOM   1779   CB SER A 241      -3.901  15.851 -11.470  3.00  1.00            
ATOM   1780   OG SER A 241      -3.498  15.199 -12.665  3.00  1.00            
ATOM   1781    C SER A 241      -3.206  16.605  -9.247  3.00  1.00            
ATOM   1782    O SER A 241      -3.186  17.824  -9.083  3.00  1.00            
ATOM   1783    N ASP A 242      -3.638  15.755  -8.297  3.00  1.00            
ATOM   1784   CA ASP A 242      -4.237  16.205  -7.073  3.00  1.00            
ATOM   1785   CB ASP A 242      -4.789  15.055  -6.217  3.00  1.00            
ATOM   1786   CG ASP A 242      -5.985  14.494  -6.972  3.00  1.00            
ATOM   1787  OD1 ASP A 242      -6.116  14.817  -8.184  3.00  1.00            
ATOM   1788  OD2 ASP A 242      -6.786  13.745  -6.351  3.00  1.00            
ATOM   1789    C ASP A 242      -3.263  16.991  -6.251  3.00  1.00            
ATOM   1790    O ASP A 242      -3.662  17.937  -5.573  3.00  1.00            
ATOM   1791    N GLY A 243      -1.958  16.665  -6.299  1.00  1.00            
ATOM   1792   CA GLY A 243      -1.061  17.407  -5.457  1.00  1.00            
ATOM   1793    C GLY A 243      -0.366  16.466  -4.524  1.00  1.00            
ATOM   1794    O GLY A 243       0.541  16.866  -3.796  1.00  1.00            
ATOM   1795    N GLU A 244      -0.779  15.184  -4.514  1.00  1.00            
ATOM   1796   CA GLU A 244      -0.146  14.201  -3.679  1.00  1.00            
ATOM   1797   CB GLU A 244      -1.036  12.962  -3.494  1.00  1.00            
ATOM   1798   CG GLU A 244      -0.447  11.864  -2.611  1.00  1.00            
ATOM   1799   CD GLU A 244      -1.442  10.713  -2.626  1.00  1.00            
ATOM   1800  OE1 GLU A 244      -2.424  10.799  -3.410  1.00  1.00            
ATOM   1801  OE2 GLU A 244      -1.234   9.733  -1.862  1.00  1.00            
ATOM   1802    C GLU A 244       1.083  13.747  -4.387  1.00  1.00            
ATOM   1803    O GLU A 244       1.032  13.400  -5.566  1.00  1.00            
ATOM   1804    N MET A 245       2.240  13.764  -3.695  1.00  1.00            
ATOM   1805   CA MET A 245       3.391  13.202  -4.330  1.00  1.00            
ATOM   1806   CB MET A 245       4.741  13.537  -3.666  1.00  1.00            
ATOM   1807   CG MET A 245       5.235  14.967  -3.892  1.00  1.00            
ATOM   1808   SD MET A 245       4.342  16.245  -2.962  1.00  1.00            
ATOM   1809   CE MET A 245       5.006  15.748  -1.347  1.00  1.00            
ATOM   1810    C MET A 245       3.197  11.739  -4.173  1.00  1.00            
ATOM   1811    O MET A 245       2.905  11.261  -3.079  1.00  1.00            
ATOM   1812    N VAL A 246       3.321  10.985  -5.275  4.00  1.00            
ATOM   1813   CA VAL A 246       3.149   9.577  -5.134  4.00  1.00            
ATOM   1814   CB VAL A 246       1.824   9.078  -5.628  4.00  1.00            
ATOM   1815  CG1 VAL A 246       0.726   9.692  -4.741  4.00  1.00            
ATOM   1816  CG2 VAL A 246       1.681   9.427  -7.118  4.00  1.00            
ATOM   1817    C VAL A 246       4.225   8.912  -5.907  4.00  1.00            
ATOM   1818    O VAL A 246       4.695   9.426  -6.921  4.00  1.00            
ATOM   1819    N ILE A 247       4.648   7.735  -5.415  4.00  1.00            
ATOM   1820   CA ILE A 247       5.732   7.042  -6.030  4.00  1.00            
ATOM   1821   CB ILE A 247       7.030   7.257  -5.309  4.00  1.00            
ATOM   1822  CG1 ILE A 247       8.220   6.806  -6.169  4.00  1.00            
ATOM   1823  CG2 ILE A 247       6.930   6.557  -3.945  4.00  1.00            
ATOM   1824  CD1 ILE A 247       9.562   7.304  -5.638  4.00  1.00            
ATOM   1825    C ILE A 247       5.429   5.581  -6.021  4.00  1.00            
ATOM   1826    O ILE A 247       4.398   5.154  -5.505  4.00  1.00            
ATOM   1827    N SER A 248       6.311   4.773  -6.641  1.00  1.00            
ATOM   1828   CA SER A 248       6.093   3.357  -6.672  1.00  1.00            
ATOM   1829   CB SER A 248       6.476   2.708  -8.013  1.00  1.00            
ATOM   1830   OG SER A 248       7.858   2.908  -8.275  1.00  1.00            
ATOM   1831    C SER A 248       6.923   2.723  -5.594  1.00  1.00            
ATOM   1832    O SER A 248       8.002   3.204  -5.250  1.00  1.00            
ATOM   1833    N CYS A 249       6.394   1.613  -5.037  3.00  1.00            
ATOM   1834   CA CYS A 249       6.932   0.824  -3.959  3.00  1.00            
ATOM   1835   CB CYS A 249       5.937  -0.248  -3.480  3.00  1.00            
ATOM   1836   SG CYS A 249       5.435  -1.378  -4.815  3.00  1.00            
ATOM   1837    C CYS A 249       8.179   0.121  -4.372  3.00  1.00            
ATOM   1838    O CYS A 249       9.055  -0.126  -3.544  3.00  1.00            
ATOM   1839    N SER A 250       8.316  -0.212  -5.670  2.00  1.00            
ATOM   1840   CA SER A 250       9.469  -0.952  -6.110  2.00  1.00            
ATOM   1841   CB SER A 250       9.476  -1.247  -7.618  2.00  1.00            
ATOM   1842   OG SER A 250      10.639  -1.992  -7.950  2.00  1.00            
ATOM   1843    C SER A 250      10.685  -0.131  -5.791  2.00  1.00            
ATOM   1844    O SER A 250      11.809  -0.630  -5.794  2.00  1.00            
ATOM   1845    N SER A 251      10.497   1.173  -5.527  2.00  1.00            
ATOM   1846   CA SER A 251      11.585   2.029  -5.180  2.00  1.00            
ATOM   1847   CB SER A 251      11.148   3.494  -5.008  2.00  1.00            
ATOM   1848   OG SER A 251      10.603   3.996  -6.219  2.00  1.00            
ATOM   1849    C SER A 251      12.198   1.623  -3.870  2.00  1.00            
ATOM   1850    O SER A 251      13.419   1.638  -3.731  2.00  1.00            
ATOM   1851    N ILE A 252      11.386   1.244  -2.864  2.00  1.00            
ATOM   1852   CA ILE A 252      11.956   0.959  -1.572  2.00  1.00            
ATOM   1853   CB ILE A 252      10.922   0.628  -0.528  2.00  1.00            
ATOM   1854  CG1 ILE A 252      10.134  -0.637  -0.909  2.00  1.00            
ATOM   1855  CG2 ILE A 252      10.046   1.874  -0.313  2.00  1.00            
ATOM   1856  CD1 ILE A 252       9.269  -1.175   0.231  2.00  1.00            
ATOM   1857    C ILE A 252      12.883  -0.205  -1.678  2.00  1.00            
ATOM   1858    O ILE A 252      13.985  -0.168  -1.134  2.00  1.00            
ATOM   1859    N ASP A 253      12.474  -1.286  -2.367  2.00  1.00            
ATOM   1860   CA ASP A 253      13.404  -2.369  -2.487  2.00  1.00            
ATOM   1861   CB ASP A 253      12.809  -3.703  -2.989  2.00  1.00            
ATOM   1862   CG ASP A 253      12.175  -3.552  -4.357  2.00  1.00            
ATOM   1863  OD1 ASP A 253      11.241  -2.717  -4.484  2.00  1.00            
ATOM   1864  OD2 ASP A 253      12.588  -4.297  -5.285  2.00  1.00            
ATOM   1865    C ASP A 253      14.530  -1.905  -3.339  2.00  1.00            
ATOM   1866    O ASP A 253      15.676  -2.304  -3.141  2.00  1.00            
ATOM   1867    N SER A 254      14.227  -1.016  -4.305  2.00  1.00            
ATOM   1868   CA SER A 254      15.265  -0.402  -5.081  2.00  1.00            
ATOM   1869   CB SER A 254      14.747   0.384  -6.305  2.00  1.00            
ATOM   1870   OG SER A 254      15.825   0.950  -7.036  2.00  1.00            
ATOM   1871    C SER A 254      15.903   0.560  -4.126  2.00  1.00            
ATOM   1872    O SER A 254      15.617   0.561  -2.931  2.00  1.00            
ATOM   1873    N LEU A 255      16.802   1.418  -4.608  1.00  1.00            
ATOM   1874   CA LEU A 255      17.511   2.208  -3.657  1.00  1.00            
ATOM   1875   CB LEU A 255      18.977   1.693  -3.615  1.00  1.00            
ATOM   1876   CG LEU A 255      19.157   0.251  -3.092  1.00  1.00            
ATOM   1877  CD1 LEU A 255      20.646  -0.128  -2.995  1.00  1.00            
ATOM   1878  CD2 LEU A 255      18.409   0.030  -1.770  1.00  1.00            
ATOM   1879    C LEU A 255      17.408   3.656  -4.036  1.00  1.00            
ATOM   1880    O LEU A 255      16.462   3.969  -4.758  1.00  1.00            
ATOM   1881    N PRO A 256      18.243   4.610  -3.642  1.00  1.00            
ATOM   1882   CA PRO A 256      19.374   4.455  -2.744  1.00  1.00            
ATOM   1883   CD PRO A 256      18.518   5.640  -4.634  1.00  1.00            
ATOM   1884   CB PRO A 256      20.538   5.190  -3.404  1.00  1.00            
ATOM   1885   CG PRO A 256      19.847   6.290  -4.219  1.00  1.00            
ATOM   1886    C PRO A 256      19.146   5.004  -1.367  1.00  1.00            
ATOM   1887    O PRO A 256      18.034   5.417  -1.041  1.00  1.00            
ATOM   1888    N ASP A 257      20.247   5.038  -0.580  1.00  1.00            
ATOM   1889   CA ASP A 257      20.347   5.472   0.787  1.00  1.00            
ATOM   1890   CB ASP A 257      21.777   5.304   1.341  1.00  1.00            
ATOM   1891   CG ASP A 257      22.182   3.837   1.292  1.00  1.00            
ATOM   1892  OD1 ASP A 257      21.366   3.013   0.800  1.00  1.00            
ATOM   1893  OD2 ASP A 257      23.321   3.525   1.732  1.00  1.00            
ATOM   1894    C ASP A 257      20.039   6.941   0.994  1.00  1.00            
ATOM   1895    O ASP A 257      19.144   7.276   1.767  1.00  1.00            
ATOM   1896    N ILE A 258      20.726   7.863   0.279  4.00  1.00            
ATOM   1897   CA ILE A 258      20.629   9.278   0.586  4.00  1.00            
ATOM   1898   CB ILE A 258      19.218   9.778   0.614  4.00  1.00            
ATOM   1899  CG1 ILE A 258      18.571   9.599  -0.771  4.00  1.00            
ATOM   1900  CG2 ILE A 258      19.238  11.233   1.106  4.00  1.00            
ATOM   1901  CD1 ILE A 258      17.054   9.770  -0.759  4.00  1.00            
ATOM   1902    C ILE A 258      21.243   9.422   1.932  4.00  1.00            
ATOM   1903    O ILE A 258      20.773   8.848   2.913  4.00  1.00            
ATOM   1904    N VAL A 259      22.340  10.194   2.002  4.00  1.00            
ATOM   1905   CA VAL A 259      23.027  10.318   3.246  4.00  1.00            
ATOM   1906   CB VAL A 259      24.372   9.655   3.233  4.00  1.00            
ATOM   1907  CG1 VAL A 259      25.057   9.895   4.589  4.00  1.00            
ATOM   1908  CG2 VAL A 259      24.189   8.173   2.869  4.00  1.00            
ATOM   1909    C VAL A 259      23.278  11.779   3.484  4.00  1.00            
ATOM   1910    O VAL A 259      23.525  12.531   2.543  4.00  1.00            
ATOM   1911    N PHE A 260      23.210  12.223   4.759  4.00  1.00            
ATOM   1912   CA PHE A 260      23.505  13.595   5.078  4.00  1.00            
ATOM   1913   CB PHE A 260      22.528  14.259   6.070  4.00  1.00            
ATOM   1914   CG PHE A 260      21.200  14.477   5.432  4.00  1.00            
ATOM   1915  CD1 PHE A 260      20.947  15.644   4.747  4.00  1.00            
ATOM   1916  CD2 PHE A 260      20.208  13.528   5.521  4.00  1.00            
ATOM   1917  CE1 PHE A 260      19.724  15.858   4.156  4.00  1.00            
ATOM   1918  CE2 PHE A 260      18.983  13.737   4.932  4.00  1.00            
ATOM   1919   CZ PHE A 260      18.739  14.904   4.249  4.00  1.00            
ATOM   1920    C PHE A 260      24.833  13.584   5.790  4.00  1.00            
ATOM   1921    O PHE A 260      25.066  12.730   6.645  4.00  1.00            
ATOM   1922    N THR A 261      25.753  14.516   5.447  4.00  1.00            
ATOM   1923   CA THR A 261      27.003  14.571   6.163  4.00  1.00            
ATOM   1924   CB THR A 261      28.228  14.638   5.283  4.00  1.00            
ATOM   1925  OG1 THR A 261      29.402  14.579   6.081  4.00  1.00            
ATOM   1926  CG2 THR A 261      28.211  15.909   4.416  4.00  1.00            
ATOM   1927    C THR A 261      26.928  15.751   7.080  4.00  1.00            
ATOM   1928    O THR A 261      27.041  16.907   6.672  4.00  1.00            
ATOM   1929    N ILE A 262      26.688  15.470   8.374  4.00  1.00            
ATOM   1930   CA ILE A 262      26.459  16.551   9.281  4.00  1.00            
ATOM   1931   CB ILE A 262      25.867  16.117  10.588  4.00  1.00            
ATOM   1932  CG1 ILE A 262      26.812  15.166  11.337  4.00  1.00            
ATOM   1933  CG2 ILE A 262      24.475  15.530  10.299  4.00  1.00            
ATOM   1934  CD1 ILE A 262      26.381  14.911  12.779  4.00  1.00            
ATOM   1935    C ILE A 262      27.660  17.391   9.554  4.00  1.00            
ATOM   1936    O ILE A 262      27.621  18.608   9.383  4.00  1.00            
ATOM   1937    N ASP A 263      28.767  16.766   9.974  3.00  1.00            
ATOM   1938   CA ASP A 263      29.953  17.509  10.284  3.00  1.00            
ATOM   1939   CB ASP A 263      30.316  17.437  11.775  3.00  1.00            
ATOM   1940   CG ASP A 263      30.670  15.983  12.087  3.00  1.00            
ATOM   1941  OD1 ASP A 263      30.010  15.068  11.527  3.00  1.00            
ATOM   1942  OD2 ASP A 263      31.621  15.765  12.885  3.00  1.00            
ATOM   1943    C ASP A 263      31.035  16.741   9.603  3.00  1.00            
ATOM   1944    O ASP A 263      32.210  16.870   9.939  3.00  1.00            
ATOM   1945    N GLY A 264      30.659  15.939   8.591  3.00  1.00            
ATOM   1946   CA GLY A 264      31.638  15.123   7.937  3.00  1.00            
ATOM   1947    C GLY A 264      31.316  13.674   8.153  3.00  1.00            
ATOM   1948    O GLY A 264      31.724  12.831   7.355  3.00  1.00            
ATOM   1949    N VAL A 265      30.586  13.326   9.230  4.00  1.00            
ATOM   1950   CA VAL A 265      30.221  11.945   9.403  4.00  1.00            
ATOM   1951   CB VAL A 265      29.873  11.573  10.812  4.00  1.00            
ATOM   1952  CG1 VAL A 265      31.114  11.776  11.698  4.00  1.00            
ATOM   1953  CG2 VAL A 265      28.650  12.395  11.245  4.00  1.00            
ATOM   1954    C VAL A 265      28.988  11.741   8.576  4.00  1.00            
ATOM   1955    O VAL A 265      28.179  12.656   8.434  4.00  1.00            
ATOM   1956    N GLN A 266      28.808  10.539   7.994  4.00  1.00            
ATOM   1957   CA GLN A 266      27.659  10.350   7.153  4.00  1.00            
ATOM   1958   CB GLN A 266      27.931   9.493   5.904  4.00  1.00            
ATOM   1959   CG GLN A 266      28.305   8.042   6.221  4.00  1.00            
ATOM   1960   CD GLN A 266      28.534   7.315   4.903  4.00  1.00            
ATOM   1961  OE1 GLN A 266      29.348   7.731   4.081  4.00  1.00            
ATOM   1962  NE2 GLN A 266      27.787   6.199   4.690  4.00  1.00            
ATOM   1963    C GLN A 266      26.589   9.653   7.925  4.00  1.00            
ATOM   1964    O GLN A 266      26.844   8.647   8.587  4.00  1.00            
ATOM   1965    N TYR A 267      25.347  10.184   7.861  4.00  1.00            
ATOM   1966   CA TYR A 267      24.255   9.511   8.513  4.00  1.00            
ATOM   1967   CB TYR A 267      23.381  10.402   9.399  4.00  1.00            
ATOM   1968   CG TYR A 267      22.535   9.468  10.195  4.00  1.00            
ATOM   1969  CD1 TYR A 267      23.055   8.866  11.319  4.00  1.00            
ATOM   1970  CD2 TYR A 267      21.239   9.189   9.827  4.00  1.00            
ATOM   1971  CE1 TYR A 267      22.295   7.999  12.067  4.00  1.00            
ATOM   1972  CE2 TYR A 267      20.473   8.324  10.571  4.00  1.00            
ATOM   1973   CZ TYR A 267      21.001   7.730  11.692  4.00  1.00            
ATOM   1974   OH TYR A 267      20.214   6.842  12.455  4.00  1.00            
ATOM   1975    C TYR A 267      23.416   8.974   7.399  4.00  1.00            
ATOM   1976    O TYR A 267      22.818   9.728   6.629  4.00  1.00            
ATOM   1977    N PRO A 268      23.387   7.670   7.288  4.00  1.00            
ATOM   1978   CA PRO A 268      22.616   7.023   6.259  4.00  1.00            
ATOM   1979   CD PRO A 268      24.514   6.865   7.715  4.00  1.00            
ATOM   1980   CB PRO A 268      23.189   5.605   6.131  4.00  1.00            
ATOM   1981   CG PRO A 268      24.091   5.430   7.369  4.00  1.00            
ATOM   1982    C PRO A 268      21.163   7.070   6.566  4.00  1.00            
ATOM   1983    O PRO A 268      20.790   7.153   7.737  4.00  1.00            
ATOM   1984    N LEU A 269      20.339   7.044   5.509  4.00  1.00            
ATOM   1985   CA LEU A 269      18.908   7.080   5.589  4.00  1.00            
ATOM   1986   CB LEU A 269      18.393   8.457   5.133  4.00  1.00            
ATOM   1987   CG LEU A 269      16.874   8.670   5.136  4.00  1.00            
ATOM   1988  CD1 LEU A 269      16.538  10.157   4.931  4.00  1.00            
ATOM   1989  CD2 LEU A 269      16.203   7.790   4.071  4.00  1.00            
ATOM   1990    C LEU A 269      18.466   5.982   4.666  4.00  1.00            
ATOM   1991    O LEU A 269      19.169   5.654   3.713  4.00  1.00            
ATOM   1992    N SER A 270      17.316   5.346   4.940  1.00  1.00            
ATOM   1993   CA SER A 270      16.909   4.269   4.086  1.00  1.00            
ATOM   1994   CB SER A 270      16.687   2.956   4.869  1.00  1.00            
ATOM   1995   OG SER A 270      16.285   1.908   3.997  1.00  1.00            
ATOM   1996    C SER A 270      15.611   4.633   3.488  1.00  1.00            
ATOM   1997    O SER A 270      14.832   5.401   4.041  1.00  1.00            
ATOM   1998    N PRO A 271      15.426   4.100   2.317  2.00  1.00            
ATOM   1999   CA PRO A 271      14.246   4.299   1.540  2.00  1.00            
ATOM   2000   CD PRO A 271      16.485   3.434   1.583  2.00  1.00            
ATOM   2001   CB PRO A 271      14.550   3.694   0.168  2.00  1.00            
ATOM   2002   CG PRO A 271      15.753   2.764   0.411  2.00  1.00            
ATOM   2003    C PRO A 271      13.136   3.611   2.265  2.00  1.00            
ATOM   2004    O PRO A 271      11.976   3.877   1.951  2.00  1.00            
ATOM   2005    N SER A 272      13.445   2.724   3.233  2.00  1.00            
ATOM   2006   CA SER A 272      12.374   2.166   3.997  2.00  1.00            
ATOM   2007   CB SER A 272      12.856   1.176   5.073  2.00  1.00            
ATOM   2008   OG SER A 272      13.392   0.017   4.448  2.00  1.00            
ATOM   2009    C SER A 272      11.724   3.341   4.659  2.00  1.00            
ATOM   2010    O SER A 272      10.507   3.515   4.593  2.00  1.00            
ATOM   2011    N ALA A 273      12.545   4.194   5.305  2.00  1.00            
ATOM   2012   CA ALA A 273      12.098   5.452   5.839  2.00  1.00            
ATOM   2013   CB ALA A 273      13.039   6.052   6.896  2.00  1.00            
ATOM   2014    C ALA A 273      12.146   6.338   4.640  2.00  1.00            
ATOM   2015    O ALA A 273      12.402   5.883   3.533  2.00  1.00            
ATOM   2016    N TYR A 274      11.817   7.620   4.765  2.00  1.00            
ATOM   2017   CA TYR A 274      12.017   8.431   3.602  2.00  1.00            
ATOM   2018   CB TYR A 274      13.480   8.363   3.110  2.00  1.00            
ATOM   2019   CG TYR A 274      13.741   9.217   1.911  2.00  1.00            
ATOM   2020  CD1 TYR A 274      13.929  10.573   2.051  2.00  1.00            
ATOM   2021  CD2 TYR A 274      13.804   8.668   0.651  2.00  1.00            
ATOM   2022  CE1 TYR A 274      14.181  11.366   0.956  2.00  1.00            
ATOM   2023  CE2 TYR A 274      14.057   9.455  -0.448  2.00  1.00            
ATOM   2024   CZ TYR A 274      14.246  10.808  -0.298  2.00  1.00            
ATOM   2025   OH TYR A 274      14.507  11.620  -1.424  2.00  1.00            
ATOM   2026    C TYR A 274      11.048   8.049   2.520  2.00  1.00            
ATOM   2027    O TYR A 274      11.091   8.605   1.423  2.00  1.00            
ATOM   2028    N ILE A 275      10.136   7.098   2.807  4.00  1.00            
ATOM   2029   CA ILE A 275       9.051   6.788   1.917  4.00  1.00            
ATOM   2030   CB ILE A 275       9.265   5.616   1.007  4.00  1.00            
ATOM   2031  CG1 ILE A 275       8.192   5.618  -0.096  4.00  1.00            
ATOM   2032  CG2 ILE A 275       9.273   4.334   1.854  4.00  1.00            
ATOM   2033  CD1 ILE A 275       8.467   4.613  -1.214  4.00  1.00            
ATOM   2034    C ILE A 275       7.923   6.452   2.821  4.00  1.00            
ATOM   2035    O ILE A 275       8.125   5.817   3.854  4.00  1.00            
ATOM   2036    N LEU A 276       6.701   6.902   2.502  4.00  1.00            
ATOM   2037   CA LEU A 276       5.673   6.448   3.376  4.00  1.00            
ATOM   2038   CB LEU A 276       4.785   7.523   4.028  4.00  1.00            
ATOM   2039   CG LEU A 276       5.482   8.241   5.200  4.00  1.00            
ATOM   2040  CD1 LEU A 276       4.566   9.295   5.844  4.00  1.00            
ATOM   2041  CD2 LEU A 276       6.016   7.223   6.222  4.00  1.00            
ATOM   2042    C LEU A 276       4.812   5.466   2.634  4.00  1.00            
ATOM   2043    O LEU A 276       4.294   5.759   1.558  4.00  1.00            
ATOM   2044    N GLN A 277       4.675   4.248   3.206  4.00  1.00            
ATOM   2045   CA GLN A 277       4.006   3.136   2.578  4.00  1.00            
ATOM   2046   CB GLN A 277       4.242   1.812   3.325  4.00  1.00            
ATOM   2047   CG GLN A 277       3.546   0.609   2.683  4.00  1.00            
ATOM   2048   CD GLN A 277       3.910  -0.631   3.489  4.00  1.00            
ATOM   2049  OE1 GLN A 277       3.075  -1.499   3.731  4.00  1.00            
ATOM   2050  NE2 GLN A 277       5.201  -0.721   3.909  4.00  1.00            
ATOM   2051    C GLN A 277       2.522   3.282   2.420  4.00  1.00            
ATOM   2052    O GLN A 277       2.008   3.127   1.314  4.00  1.00            
ATOM   2053    N ASP A 278       1.774   3.602   3.493  4.00  1.00            
ATOM   2054   CA ASP A 278       0.340   3.646   3.338  4.00  1.00            
ATOM   2055   CB ASP A 278      -0.090   4.727   2.335  4.00  1.00            
ATOM   2056   CG ASP A 278       0.351   6.069   2.903  4.00  1.00            
ATOM   2057  OD1 ASP A 278      -0.029   6.375   4.064  4.00  1.00            
ATOM   2058  OD2 ASP A 278       1.097   6.794   2.191  4.00  1.00            
ATOM   2059    C ASP A 278      -0.141   2.312   2.825  4.00  1.00            
ATOM   2060    O ASP A 278       0.620   1.350   2.727  4.00  1.00            
ATOM   2061    N ASP A 279      -1.454   2.205   2.523  3.00  1.00            
ATOM   2062   CA ASP A 279      -1.974   0.966   2.007  3.00  1.00            
ATOM   2063   CB ASP A 279      -3.508   0.872   2.019  3.00  1.00            
ATOM   2064   CG ASP A 279      -3.982   0.766   3.460  3.00  1.00            
ATOM   2065  OD1 ASP A 279      -3.307   1.343   4.354  3.00  1.00            
ATOM   2066  OD2 ASP A 279      -5.037   0.114   3.681  3.00  1.00            
ATOM   2067    C ASP A 279      -1.564   0.920   0.569  3.00  1.00            
ATOM   2068    O ASP A 279      -2.352   1.220  -0.325  3.00  1.00            
ATOM   2069    N ASP A 280      -0.296   0.544   0.318  3.00  1.00            
ATOM   2070   CA ASP A 280       0.219   0.410  -1.013  3.00  1.00            
ATOM   2071   CB ASP A 280      -0.610  -0.582  -1.852  3.00  1.00            
ATOM   2072   CG ASP A 280       0.176  -0.947  -3.102  3.00  1.00            
ATOM   2073  OD1 ASP A 280       1.340  -0.484  -3.230  3.00  1.00            
ATOM   2074  OD2 ASP A 280      -0.380  -1.701  -3.944  3.00  1.00            
ATOM   2075    C ASP A 280       0.196   1.742  -1.711  3.00  1.00            
ATOM   2076    O ASP A 280       0.270   1.802  -2.937  3.00  1.00            
ATOM   2077    N SER A 281       0.099   2.851  -0.951  4.00  1.00            
ATOM   2078   CA SER A 281       0.044   4.162  -1.549  4.00  1.00            
ATOM   2079   CB SER A 281      -0.494   5.232  -0.583  4.00  1.00            
ATOM   2080   OG SER A 281      -1.854   4.964  -0.274  4.00  1.00            
ATOM   2081    C SER A 281       1.376   4.638  -2.062  4.00  1.00            
ATOM   2082    O SER A 281       1.485   5.062  -3.211  4.00  1.00            
ATOM   2083    N CYS A 282       2.433   4.558  -1.226  4.00  1.00            
ATOM   2084   CA CYS A 282       3.725   5.110  -1.552  4.00  1.00            
ATOM   2085   CB CYS A 282       4.375   4.557  -2.831  4.00  1.00            
ATOM   2086   SG CYS A 282       5.087   2.902  -2.594  4.00  1.00            
ATOM   2087    C CYS A 282       3.606   6.593  -1.662  4.00  1.00            
ATOM   2088    O CYS A 282       2.724   7.121  -2.337  4.00  1.00            
ATOM   2089    N THR A 283       4.498   7.291  -0.935  4.00  1.00            
ATOM   2090   CA THR A 283       4.590   8.720  -0.930  4.00  1.00            
ATOM   2091   CB THR A 283       3.814   9.364   0.184  4.00  1.00            
ATOM   2092  OG1 THR A 283       3.757  10.770  -0.004  4.00  1.00            
ATOM   2093  CG2 THR A 283       4.500   9.034   1.517  4.00  1.00            
ATOM   2094    C THR A 283       6.034   9.002  -0.708  4.00  1.00            
ATOM   2095    O THR A 283       6.838   8.079  -0.594  4.00  1.00            
ATOM   2096    N SER A 284       6.423  10.284  -0.663  4.00  1.00            
ATOM   2097   CA SER A 284       7.811  10.535  -0.440  4.00  1.00            
ATOM   2098   CB SER A 284       8.499  11.274  -1.601  4.00  1.00            
ATOM   2099   OG SER A 284       9.873  11.480  -1.306  4.00  1.00            
ATOM   2100    C SER A 284       7.923  11.394   0.774  4.00  1.00            
ATOM   2101    O SER A 284       7.041  12.198   1.069  4.00  1.00            
ATOM   2102    N GLY A 285       9.023  11.212   1.525  1.00  1.00            
ATOM   2103   CA GLY A 285       9.235  11.912   2.756  1.00  1.00            
ATOM   2104    C GLY A 285       9.422  13.378   2.556  1.00  1.00            
ATOM   2105    O GLY A 285       8.876  14.180   3.312  1.00  1.00            
ATOM   2106    N PHE A 286      10.201  13.784   1.539  4.00  1.00            
ATOM   2107   CA PHE A 286      10.454  15.189   1.438  4.00  1.00            
ATOM   2108   CB PHE A 286      11.579  15.622   0.476  4.00  1.00            
ATOM   2109   CG PHE A 286      12.891  15.517   1.171  4.00  1.00            
ATOM   2110  CD1 PHE A 286      13.259  16.492   2.070  4.00  1.00            
ATOM   2111  CD2 PHE A 286      13.742  14.461   0.945  4.00  1.00            
ATOM   2112  CE1 PHE A 286      14.462  16.426   2.728  4.00  1.00            
ATOM   2113  CE2 PHE A 286      14.949  14.392   1.600  4.00  1.00            
ATOM   2114   CZ PHE A 286      15.311  15.373   2.492  4.00  1.00            
ATOM   2115    C PHE A 286       9.247  15.939   0.989  4.00  1.00            
ATOM   2116    O PHE A 286       8.437  15.458   0.199  4.00  1.00            
ATOM   2117    N GLU A 287       9.119  17.168   1.530  4.00  1.00            
ATOM   2118   CA GLU A 287       8.095  18.103   1.174  4.00  1.00            
ATOM   2119   CB GLU A 287       7.127  18.456   2.314  4.00  1.00            
ATOM   2120   CG GLU A 287       7.813  19.145   3.494  4.00  1.00            
ATOM   2121   CD GLU A 287       6.732  19.611   4.457  4.00  1.00            
ATOM   2122  OE1 GLU A 287       5.531  19.506   4.090  4.00  1.00            
ATOM   2123  OE2 GLU A 287       7.091  20.080   5.570  4.00  1.00            
ATOM   2124    C GLU A 287       8.823  19.348   0.855  4.00  1.00            
ATOM   2125    O GLU A 287       9.997  19.492   1.196  4.00  1.00            
ATOM   2126    N GLY A 288       8.159  20.287   0.170  4.00  1.00            
ATOM   2127   CA GLY A 288       8.904  21.462  -0.117  4.00  1.00            
ATOM   2128    C GLY A 288       8.216  22.620   0.507  4.00  1.00            
ATOM   2129    O GLY A 288       7.051  22.898   0.229  4.00  1.00            
ATOM   2130    N MET A 289       8.945  23.333   1.381  1.00  1.00            
ATOM   2131   CA MET A 289       8.381  24.499   1.971  1.00  1.00            
ATOM   2132   CB MET A 289       7.863  24.282   3.399  1.00  1.00            
ATOM   2133   CG MET A 289       6.881  25.358   3.862  1.00  1.00            
ATOM   2134   SD MET A 289       6.549  25.316   5.648  1.00  1.00            
ATOM   2135   CE MET A 289       6.333  23.515   5.712  1.00  1.00            
ATOM   2136    C MET A 289       9.491  25.502   2.053  1.00  1.00            
ATOM   2137    O MET A 289      10.588  25.165   2.498  1.00  1.00            
ATOM   2138    N ASP A 290       9.252  26.764   1.629  1.00  1.00            
ATOM   2139   CA ASP A 290      10.335  27.707   1.701  1.00  1.00            
ATOM   2140   CB ASP A 290      10.428  28.697   0.512  1.00  1.00            
ATOM   2141   CG ASP A 290       9.219  29.619   0.487  1.00  1.00            
ATOM   2142  OD1 ASP A 290       8.114  29.160   0.883  1.00  1.00            
ATOM   2143  OD2 ASP A 290       9.391  30.802   0.091  1.00  1.00            
ATOM   2144    C ASP A 290      10.212  28.476   2.980  1.00  1.00            
ATOM   2145    O ASP A 290       9.280  29.252   3.185  1.00  1.00            
ATOM   2146    N VAL A 291      11.142  28.230   3.922  1.00  1.00            
ATOM   2147   CA VAL A 291      11.114  29.011   5.113  1.00  1.00            
ATOM   2148   CB VAL A 291      11.060  28.194   6.370  1.00  1.00            
ATOM   2149  CG1 VAL A 291      11.139  29.135   7.587  1.00  1.00            
ATOM   2150  CG2 VAL A 291       9.777  27.347   6.326  1.00  1.00            
ATOM   2151    C VAL A 291      12.374  29.799   5.135  1.00  1.00            
ATOM   2152    O VAL A 291      13.424  29.302   5.535  1.00  1.00            
ATOM   2153    N PRO A 292      12.307  31.011   4.668  4.00  1.00            
ATOM   2154   CA PRO A 292      13.522  31.764   4.683  4.00  1.00            
ATOM   2155   CD PRO A 292      11.536  31.285   3.462  4.00  1.00            
ATOM   2156   CB PRO A 292      13.362  32.875   3.654  4.00  1.00            
ATOM   2157   CG PRO A 292      12.391  32.258   2.632  4.00  1.00            
ATOM   2158    C PRO A 292      13.749  32.247   6.071  4.00  1.00            
ATOM   2159    O PRO A 292      12.785  32.600   6.757  4.00  1.00            
ATOM   2160    N THR A 293      15.010  32.246   6.504  1.00  1.00            
ATOM   2161   CA THR A 293      15.350  32.836   7.754  1.00  1.00            
ATOM   2162   CB THR A 293      15.821  31.881   8.815  1.00  1.00            
ATOM   2163  OG1 THR A 293      15.960  32.565  10.053  1.00  1.00            
ATOM   2164  CG2 THR A 293      17.172  31.278   8.399  1.00  1.00            
ATOM   2165    C THR A 293      16.487  33.702   7.375  1.00  1.00            
ATOM   2166    O THR A 293      16.979  33.620   6.251  1.00  1.00            
ATOM   2167    N SER A 294      16.934  34.574   8.280  1.00  1.00            
ATOM   2168   CA SER A 294      17.977  35.450   7.861  1.00  1.00            
ATOM   2169   CB SER A 294      18.357  36.475   8.942  1.00  1.00            
ATOM   2170   OG SER A 294      19.378  37.338   8.463  1.00  1.00            
ATOM   2171    C SER A 294      19.191  34.642   7.535  1.00  1.00            
ATOM   2172    O SER A 294      19.916  34.955   6.593  1.00  1.00            
ATOM   2173    N SER A 295      19.436  33.561   8.298  1.00  1.00            
ATOM   2174   CA SER A 295      20.613  32.776   8.065  1.00  1.00            
ATOM   2175   CB SER A 295      20.783  31.621   9.065  1.00  1.00            
ATOM   2176   OG SER A 295      21.994  30.929   8.798  1.00  1.00            
ATOM   2177    C SER A 295      20.524  32.197   6.693  1.00  1.00            
ATOM   2178    O SER A 295      21.525  32.124   5.983  1.00  1.00            
ATOM   2179    N GLY A 296      19.316  31.770   6.274  1.00  1.00            
ATOM   2180   CA GLY A 296      19.205  31.230   4.952  1.00  1.00            
ATOM   2181    C GLY A 296      17.970  30.401   4.884  1.00  1.00            
ATOM   2182    O GLY A 296      17.174  30.355   5.820  1.00  1.00            
ATOM   2183    N GLU A 297      17.785  29.714   3.744  4.00  1.00            
ATOM   2184   CA GLU A 297      16.655  28.852   3.601  4.00  1.00            
ATOM   2185   CB GLU A 297      16.610  28.132   2.242  4.00  1.00            
ATOM   2186   CG GLU A 297      16.397  29.050   1.037  4.00  1.00            
ATOM   2187   CD GLU A 297      16.663  28.232  -0.221  4.00  1.00            
ATOM   2188  OE1 GLU A 297      17.377  27.199  -0.114  4.00  1.00            
ATOM   2189  OE2 GLU A 297      16.163  28.631  -1.308  4.00  1.00            
ATOM   2190    C GLU A 297      16.851  27.798   4.621  4.00  1.00            
ATOM   2191    O GLU A 297      17.982  27.426   4.929  4.00  1.00            
ATOM   2192    N LEU A 298      15.750  27.298   5.198  1.00  1.00            
ATOM   2193   CA LEU A 298      15.954  26.292   6.181  1.00  1.00            
ATOM   2194   CB LEU A 298      15.120  26.472   7.474  1.00  1.00            
ATOM   2195   CG LEU A 298      13.579  26.397   7.337  1.00  1.00            
ATOM   2196  CD1 LEU A 298      13.055  24.979   7.032  1.00  1.00            
ATOM   2197  CD2 LEU A 298      12.910  26.995   8.582  1.00  1.00            
ATOM   2198    C LEU A 298      15.611  24.973   5.599  1.00  1.00            
ATOM   2199    O LEU A 298      14.851  24.865   4.638  1.00  1.00            
ATOM   2200    N TRP A 299      16.220  23.932   6.184  4.00  1.00            
ATOM   2201   CA TRP A 299      15.958  22.571   5.850  4.00  1.00            
ATOM   2202   CB TRP A 299      17.256  21.785   5.590  4.00  1.00            
ATOM   2203   CG TRP A 299      17.116  20.309   5.286  4.00  1.00            
ATOM   2204  CD2 TRP A 299      17.315  19.737   3.984  4.00  1.00            
ATOM   2205  CD1 TRP A 299      16.902  19.264   6.137  4.00  1.00            
ATOM   2206  NE1 TRP A 299      16.948  18.075   5.446  4.00  1.00            
ATOM   2207  CE2 TRP A 299      17.205  18.352   4.121  4.00  1.00            
ATOM   2208  CE3 TRP A 299      17.586  20.315   2.780  4.00  1.00            
ATOM   2209  CZ2 TRP A 299      17.366  17.523   3.046  4.00  1.00            
ATOM   2210  CZ3 TRP A 299      17.727  19.478   1.696  4.00  1.00            
ATOM   2211  CH2 TRP A 299      17.621  18.109   1.827  4.00  1.00            
ATOM   2212    C TRP A 299      15.437  22.008   7.114  4.00  1.00            
ATOM   2213    O TRP A 299      16.018  22.230   8.175  4.00  1.00            
ATOM   2214    N ILE A 300      14.325  21.267   7.067  4.00  1.00            
ATOM   2215   CA ILE A 300      13.953  20.765   8.342  4.00  1.00            
ATOM   2216   CB ILE A 300      12.527  21.037   8.758  4.00  1.00            
ATOM   2217  CG1 ILE A 300      12.374  20.778  10.263  4.00  1.00            
ATOM   2218  CG2 ILE A 300      11.557  20.192   7.918  4.00  1.00            
ATOM   2219  CD1 ILE A 300      11.080  21.346  10.833  4.00  1.00            
ATOM   2220    C ILE A 300      14.166  19.299   8.337  4.00  1.00            
ATOM   2221    O ILE A 300      13.709  18.573   7.455  4.00  1.00            
ATOM   2222    N LEU A 301      14.942  18.828   9.320  4.00  1.00            
ATOM   2223   CA LEU A 301      15.062  17.418   9.427  4.00  1.00            
ATOM   2224   CB LEU A 301      16.383  16.964  10.066  4.00  1.00            
ATOM   2225   CG LEU A 301      17.601  17.292   9.182  4.00  1.00            
ATOM   2226  CD1 LEU A 301      17.780  18.810   9.011  4.00  1.00            
ATOM   2227  CD2 LEU A 301      18.871  16.589   9.687  4.00  1.00            
ATOM   2228    C LEU A 301      13.909  17.067  10.327  4.00  1.00            
ATOM   2229    O LEU A 301      13.835  17.543  11.459  4.00  1.00            
ATOM   2230    N GLY A 302      12.959  16.242   9.837  1.00  1.00            
ATOM   2231   CA GLY A 302      11.740  16.016  10.569  1.00  1.00            
ATOM   2232    C GLY A 302      11.774  14.768  11.356  1.00  1.00            
ATOM   2233    O GLY A 302      12.820  14.207  11.679  1.00  1.00            
ATOM   2234    N ASP A 303      10.550  14.328  11.669  2.00  1.00            
ATOM   2235   CA ASP A 303      10.275  13.168  12.438  2.00  1.00            
ATOM   2236   CB ASP A 303       8.760  12.981  12.659  2.00  1.00            
ATOM   2237   CG ASP A 303       8.514  12.065  13.852  2.00  1.00            
ATOM   2238  OD1 ASP A 303       9.468  11.849  14.647  2.00  1.00            
ATOM   2239  OD2 ASP A 303       7.361  11.576  13.987  2.00  1.00            
ATOM   2240    C ASP A 303      10.788  11.994  11.647  2.00  1.00            
ATOM   2241    O ASP A 303      11.198  10.981  12.212  2.00  1.00            
ATOM   2242    N VAL A 304      10.768  12.090  10.299  2.00  1.00            
ATOM   2243   CA VAL A 304      11.221  10.991   9.486  2.00  1.00            
ATOM   2244   CB VAL A 304      11.068  11.242   8.016  2.00  1.00            
ATOM   2245  CG1 VAL A 304       9.566  11.314   7.690  2.00  1.00            
ATOM   2246  CG2 VAL A 304      11.830  12.525   7.665  2.00  1.00            
ATOM   2247    C VAL A 304      12.663  10.699   9.796  2.00  1.00            
ATOM   2248    O VAL A 304      13.037   9.545   9.981  2.00  1.00            
ATOM   2249    N PHE A 305      13.529  11.727   9.843  2.00  1.00            
ATOM   2250   CA PHE A 305      14.930  11.520  10.114  2.00  1.00            
ATOM   2251   CB PHE A 305      15.735  12.762   9.687  2.00  1.00            
ATOM   2252   CG PHE A 305      17.114  12.328   9.346  2.00  1.00            
ATOM   2253  CD1 PHE A 305      17.285  11.328   8.417  2.00  1.00            
ATOM   2254  CD2 PHE A 305      18.224  12.946   9.871  2.00  1.00            
ATOM   2255  CE1 PHE A 305      18.540  10.904   8.058  2.00  1.00            
ATOM   2256  CE2 PHE A 305      19.484  12.528   9.514  2.00  1.00            
ATOM   2257   CZ PHE A 305      19.644  11.504   8.612  2.00  1.00            
ATOM   2258    C PHE A 305      15.137  11.221  11.563  2.00  1.00            
ATOM   2259    O PHE A 305      15.913  10.334  11.917  2.00  1.00            
ATOM   2260    N ILE A 306      14.408  11.934  12.441  2.00  1.00            
ATOM   2261   CA ILE A 306      14.560  11.765  13.857  2.00  1.00            
ATOM   2262   CB ILE A 306      13.629  12.626  14.671  2.00  1.00            
ATOM   2263  CG1 ILE A 306      14.074  12.684  16.139  2.00  1.00            
ATOM   2264  CG2 ILE A 306      12.199  12.104  14.495  2.00  1.00            
ATOM   2265  CD1 ILE A 306      13.356  13.774  16.934  2.00  1.00            
ATOM   2266    C ILE A 306      14.252  10.329  14.111  2.00  1.00            
ATOM   2267    O ILE A 306      14.813   9.726  15.023  2.00  1.00            
ATOM   2268    N ARG A 307      13.339   9.729  13.317  3.00  1.00            
ATOM   2269   CA ARG A 307      13.028   8.367  13.629  3.00  1.00            
ATOM   2270   CB ARG A 307      11.847   7.723  12.875  3.00  1.00            
ATOM   2271   CG ARG A 307      11.995   7.451  11.385  3.00  1.00            
ATOM   2272   CD ARG A 307      10.634   7.186  10.741  3.00  1.00            
ATOM   2273   NE ARG A 307      10.846   6.477   9.451  3.00  1.00            
ATOM   2274   CZ ARG A 307       9.782   5.856   8.863  3.00  1.00            
ATOM   2275  NH1 ARG A 307       8.543   5.950   9.432  3.00  1.00            
ATOM   2276  NH2 ARG A 307       9.954   5.139   7.716  3.00  1.00            
ATOM   2277    C ARG A 307      14.235   7.512  13.512  3.00  1.00            
ATOM   2278    O ARG A 307      14.479   6.662  14.367  3.00  1.00            
ATOM   2279    N GLN A 308      15.046   7.718  12.469  3.00  1.00            
ATOM   2280   CA GLN A 308      16.197   6.884  12.371  3.00  1.00            
ATOM   2281   CB GLN A 308      17.012   7.063  11.078  3.00  1.00            
ATOM   2282   CG GLN A 308      16.367   6.463   9.828  3.00  1.00            
ATOM   2283   CD GLN A 308      17.384   6.590   8.703  3.00  1.00            
ATOM   2284  OE1 GLN A 308      17.608   7.676   8.170  3.00  1.00            
ATOM   2285  NE2 GLN A 308      18.034   5.451   8.337  3.00  1.00            
ATOM   2286    C GLN A 308      17.134   7.151  13.494  3.00  1.00            
ATOM   2287    O GLN A 308      17.736   6.219  14.027  3.00  1.00            
ATOM   2288    N TYR A 309      17.292   8.419  13.915  4.00  1.00            
ATOM   2289   CA TYR A 309      18.348   8.576  14.861  4.00  1.00            
ATOM   2290   CB TYR A 309      19.527   9.423  14.343  4.00  1.00            
ATOM   2291   CG TYR A 309      19.090  10.824  14.085  4.00  1.00            
ATOM   2292  CD1 TYR A 309      18.317  11.116  12.987  4.00  1.00            
ATOM   2293  CD2 TYR A 309      19.433  11.843  14.946  4.00  1.00            
ATOM   2294  CE1 TYR A 309      17.911  12.406  12.742  4.00  1.00            
ATOM   2295  CE2 TYR A 309      19.029  13.136  14.702  4.00  1.00            
ATOM   2296   CZ TYR A 309      18.268  13.420  13.596  4.00  1.00            
ATOM   2297   OH TYR A 309      17.851  14.743  13.337  4.00  1.00            
ATOM   2298    C TYR A 309      17.911   9.119  16.172  4.00  1.00            
ATOM   2299    O TYR A 309      17.002   9.941  16.277  4.00  1.00            
ATOM   2300    N TYR A 310      18.601   8.633  17.221  4.00  1.00            
ATOM   2301   CA TYR A 310      18.331   9.013  18.565  4.00  1.00            
ATOM   2302   CB TYR A 310      19.000   8.100  19.604  4.00  1.00            
ATOM   2303   CG TYR A 310      18.131   8.174  20.806  4.00  1.00            
ATOM   2304  CD1 TYR A 310      18.242   9.179  21.739  4.00  1.00            
ATOM   2305  CD2 TYR A 310      17.165   7.211  20.968  4.00  1.00            
ATOM   2306  CE1 TYR A 310      17.398   9.204  22.828  4.00  1.00            
ATOM   2307  CE2 TYR A 310      16.324   7.233  22.050  4.00  1.00            
ATOM   2308   CZ TYR A 310      16.438   8.231  22.983  4.00  1.00            
ATOM   2309   OH TYR A 310      15.566   8.252  24.094  4.00  1.00            
ATOM   2310    C TYR A 310      18.946  10.360  18.704  4.00  1.00            
ATOM   2311    O TYR A 310      20.106  10.562  18.347  4.00  1.00            
ATOM   2312    N THR A 311      18.174  11.334  19.220  4.00  1.00            
ATOM   2313   CA THR A 311      18.719  12.651  19.290  4.00  1.00            
ATOM   2314   CB THR A 311      17.902  13.673  18.562  4.00  1.00            
ATOM   2315  OG1 THR A 311      17.785  13.329  17.189  4.00  1.00            
ATOM   2316  CG2 THR A 311      18.594  15.039  18.711  4.00  1.00            
ATOM   2317    C THR A 311      18.789  13.091  20.711  4.00  1.00            
ATOM   2318    O THR A 311      17.881  12.838  21.500  4.00  1.00            
ATOM   2319    N VAL A 312      19.906  13.760  21.074  4.00  1.00            
ATOM   2320   CA VAL A 312      20.028  14.308  22.391  4.00  1.00            
ATOM   2321   CB VAL A 312      21.224  13.870  23.187  4.00  1.00            
ATOM   2322  CG1 VAL A 312      21.097  12.385  23.542  4.00  1.00            
ATOM   2323  CG2 VAL A 312      22.490  14.235  22.395  4.00  1.00            
ATOM   2324    C VAL A 312      20.206  15.781  22.242  4.00  1.00            
ATOM   2325    O VAL A 312      20.877  16.247  21.322  4.00  1.00            
ATOM   2326    N PHE A 313      19.582  16.559  23.146  4.00  1.00            
ATOM   2327   CA PHE A 313      19.780  17.974  23.135  4.00  1.00            
ATOM   2328   CB PHE A 313      18.492  18.809  23.054  4.00  1.00            
ATOM   2329   CG PHE A 313      18.929  20.204  23.329  4.00  1.00            
ATOM   2330  CD1 PHE A 313      19.676  20.903  22.410  4.00  1.00            
ATOM   2331  CD2 PHE A 313      18.587  20.811  24.515  4.00  1.00            
ATOM   2332  CE1 PHE A 313      20.079  22.191  22.675  4.00  1.00            
ATOM   2333  CE2 PHE A 313      18.988  22.098  24.785  4.00  1.00            
ATOM   2334   CZ PHE A 313      19.737  22.790  23.863  4.00  1.00            
ATOM   2335    C PHE A 313      20.472  18.333  24.413  4.00  1.00            
ATOM   2336    O PHE A 313      20.040  17.925  25.489  4.00  1.00            
ATOM   2337    N ASP A 314      21.578  19.107  24.331  4.00  1.00            
ATOM   2338   CA ASP A 314      22.310  19.417  25.527  4.00  1.00            
ATOM   2339   CB ASP A 314      23.690  18.736  25.560  4.00  1.00            
ATOM   2340   CG ASP A 314      23.453  17.227  25.628  4.00  1.00            
ATOM   2341  OD1 ASP A 314      22.290  16.821  25.898  4.00  1.00            
ATOM   2342  OD2 ASP A 314      24.429  16.459  25.415  4.00  1.00            
ATOM   2343    C ASP A 314      22.485  20.902  25.638  4.00  1.00            
ATOM   2344    O ASP A 314      23.174  21.525  24.834  4.00  1.00            
ATOM   2345    N ARG A 315      21.798  21.523  26.614  3.00  1.00            
ATOM   2346   CA ARG A 315      21.923  22.935  26.841  3.00  1.00            
ATOM   2347   CB ARG A 315      20.782  23.502  27.687  3.00  1.00            
ATOM   2348   CG ARG A 315      20.703  25.026  27.662  3.00  1.00            
ATOM   2349   CD ARG A 315      19.425  25.559  28.305  3.00  1.00            
ATOM   2350   NE ARG A 315      18.290  25.132  27.439  3.00  1.00            
ATOM   2351   CZ ARG A 315      17.039  25.627  27.662  3.00  1.00            
ATOM   2352  NH1 ARG A 315      16.829  26.500  28.691  3.00  1.00            
ATOM   2353  NH2 ARG A 315      16.001  25.255  26.859  3.00  1.00            
ATOM   2354    C ARG A 315      23.232  23.234  27.493  3.00  1.00            
ATOM   2355    O ARG A 315      23.819  24.285  27.235  3.00  1.00            
ATOM   2356    N ALA A 316      23.726  22.306  28.346  3.00  1.00            
ATOM   2357   CA ALA A 316      24.923  22.561  29.102  3.00  1.00            
ATOM   2358   CB ALA A 316      25.382  21.338  29.917  3.00  1.00            
ATOM   2359    C ALA A 316      25.985  22.865  28.110  3.00  1.00            
ATOM   2360    O ALA A 316      26.674  23.881  28.206  3.00  1.00            
ATOM   2361    N ASN A 317      26.109  21.996  27.097  3.00  1.00            
ATOM   2362   CA ASN A 317      26.984  22.287  26.011  3.00  1.00            
ATOM   2363   CB ASN A 317      28.183  21.324  25.896  3.00  1.00            
ATOM   2364   CG ASN A 317      27.682  19.889  25.831  3.00  1.00            
ATOM   2365  OD1 ASN A 317      27.169  19.354  26.813  3.00  1.00            
ATOM   2366  ND2 ASN A 317      27.837  19.244  24.645  3.00  1.00            
ATOM   2367    C ASN A 317      26.117  22.195  24.807  3.00  1.00            
ATOM   2368    O ASN A 317      25.639  21.113  24.477  3.00  1.00            
ATOM   2369    N ASN A 318      25.917  23.334  24.110  3.00  1.00            
ATOM   2370   CA ASN A 318      24.957  23.384  23.045  3.00  1.00            
ATOM   2371   CB ASN A 318      24.734  24.796  22.484  3.00  1.00            
ATOM   2372   CG ASN A 318      24.125  25.620  23.605  3.00  1.00            
ATOM   2373  OD1 ASN A 318      23.921  25.125  24.713  3.00  1.00            
ATOM   2374  ND2 ASN A 318      23.820  26.913  23.315  3.00  1.00            
ATOM   2375    C ASN A 318      25.419  22.510  21.920  3.00  1.00            
ATOM   2376    O ASN A 318      26.128  22.959  21.020  3.00  1.00            
ATOM   2377    N LYS A 319      24.998  21.226  21.953  4.00  1.00            
ATOM   2378   CA LYS A 319      25.334  20.277  20.936  4.00  1.00            
ATOM   2379   CB LYS A 319      26.621  19.465  21.176  4.00  1.00            
ATOM   2380   CG LYS A 319      27.890  20.136  20.646  4.00  1.00            
ATOM   2381   CD LYS A 319      28.325  21.374  21.427  4.00  1.00            
ATOM   2382   CE LYS A 319      29.296  21.054  22.563  4.00  1.00            
ATOM   2383   NZ LYS A 319      30.664  20.897  22.022  4.00  1.00            
ATOM   2384    C LYS A 319      24.234  19.294  20.775  4.00  1.00            
ATOM   2385    O LYS A 319      23.528  18.964  21.726  4.00  1.00            
ATOM   2386    N VAL A 320      24.052  18.809  19.532  4.00  1.00            
ATOM   2387   CA VAL A 320      23.059  17.806  19.345  4.00  1.00            
ATOM   2388   CB VAL A 320      22.069  18.098  18.243  4.00  1.00            
ATOM   2389  CG1 VAL A 320      22.767  18.052  16.874  4.00  1.00            
ATOM   2390  CG2 VAL A 320      20.885  17.126  18.382  4.00  1.00            
ATOM   2391    C VAL A 320      23.788  16.525  19.070  4.00  1.00            
ATOM   2392    O VAL A 320      24.582  16.436  18.135  4.00  1.00            
ATOM   2393    N GLY A 321      23.557  15.496  19.912  4.00  1.00            
ATOM   2394   CA GLY A 321      24.252  14.251  19.738  4.00  1.00            
ATOM   2395    C GLY A 321      23.415  13.389  18.873  4.00  1.00            
ATOM   2396    O GLY A 321      22.194  13.349  19.009  4.00  1.00            
ATOM   2397    N LEU A 322      24.065  12.645  17.962  4.00  1.00            
ATOM   2398   CA LEU A 322      23.263  11.847  17.098  4.00  1.00            
ATOM   2399   CB LEU A 322      23.321  12.282  15.624  4.00  1.00            
ATOM   2400   CG LEU A 322      22.979  13.768  15.425  4.00  1.00            
ATOM   2401  CD1 LEU A 322      21.580  14.103  15.965  4.00  1.00            
ATOM   2402  CD2 LEU A 322      24.085  14.673  15.993  4.00  1.00            
ATOM   2403    C LEU A 322      23.763  10.449  17.145  4.00  1.00            
ATOM   2404    O LEU A 322      24.960  10.205  17.293  4.00  1.00            
ATOM   2405    N ALA A 323      22.831   9.485  17.048  4.00  1.00            
ATOM   2406   CA ALA A 323      23.224   8.114  16.999  4.00  1.00            
ATOM   2407   CB ALA A 323      23.512   7.497  18.378  4.00  1.00            
ATOM   2408    C ALA A 323      22.085   7.354  16.399  4.00  1.00            
ATOM   2409    O ALA A 323      20.946   7.811  16.424  4.00  1.00            
ATOM   2410    N PRO A 324      22.366   6.229  15.800  4.00  1.00            
ATOM   2411   CA PRO A 324      21.292   5.463  15.222  4.00  1.00            
ATOM   2412   CD PRO A 324      23.574   6.131  14.999  4.00  1.00            
ATOM   2413   CB PRO A 324      21.911   4.626  14.095  4.00  1.00            
ATOM   2414   CG PRO A 324      23.431   4.790  14.268  4.00  1.00            
ATOM   2415    C PRO A 324      20.624   4.682  16.302  4.00  1.00            
ATOM   2416    O PRO A 324      21.220   4.501  17.363  4.00  1.00            
ATOM   2417    N VAL A 325      19.385   4.222  16.063  4.00  1.00            
ATOM   2418   CA VAL A 325      18.657   3.518  17.076  4.00  1.00            
ATOM   2419   CB VAL A 325      17.178   3.735  16.985  4.00  1.00            
ATOM   2420  CG1 VAL A 325      16.905   5.239  17.164  4.00  1.00            
ATOM   2421  CG2 VAL A 325      16.681   3.164  15.648  4.00  1.00            
ATOM   2422    C VAL A 325      18.910   2.051  16.932  4.00  1.00            
ATOM   2423    O VAL A 325      19.171   1.554  15.837  4.00  1.00            
ATOM   2424    N ALA A 326      18.854   1.317  18.063  1.00  1.00            
ATOM   2425   CA ALA A 326      19.064  -0.100  18.044  1.00  1.00            
ATOM   2426   CB ALA A 326      19.466  -0.677  19.414  1.00  1.00            
ATOM   2427    C ALA A 326      17.763  -0.762  17.634  1.00  1.00            
ATOM   2428    O ALA A 326      17.289  -0.477  16.504  1.00  1.00            
ATOM   2429  OXT ALA A 326      17.228  -1.567  18.445  1.00  1.00            
ATOM   2430    N ALA B   1      -4.554  17.696   4.080  4.00  0.00            
ATOM   2431   CA ALA B   1      -3.098  17.807   3.822  4.00  0.00            
ATOM   2432   CB ALA B   1      -2.681  19.282   3.734  4.00  0.00            
ATOM   2433    C ALA B   1      -2.361  17.172   4.946  4.00  0.00            
ATOM   2434    O ALA B   1      -2.950  16.512   5.802  4.00  0.00            
ATOM   2435    N PHE B   2      -1.030  17.355   4.964  4.00  0.00            
ATOM   2436   CA PHE B   2      -0.265  16.791   6.024  4.00  0.00            
ATOM   2437   CB PHE B   2       1.251  16.916   5.801  4.00  0.00            
ATOM   2438   CG PHE B   2       1.509  16.178   4.528  4.00  0.00            
ATOM   2439  CD1 PHE B   2       1.358  16.815   3.318  4.00  0.00            
ATOM   2440  CD2 PHE B   2       1.885  14.853   4.532  4.00  0.00            
ATOM   2441  CE1 PHE B   2       1.585  16.152   2.134  4.00  0.00            
ATOM   2442  CE2 PHE B   2       2.114  14.185   3.351  4.00  0.00            
ATOM   2443   CZ PHE B   2       1.966  14.833   2.148  4.00  0.00            
ATOM   2444    C PHE B   2      -0.699  17.549   7.252  4.00  0.00            
ATOM   2445    O PHE B   2      -1.150  18.689   7.161  4.00  0.00            
ATOM   2446    N PRO B   3      -0.606  16.932   8.397  4.00  0.00            
ATOM   2447   CA PRO B   3      -1.004  17.531   9.653  4.00  0.00            
ATOM   2448   CD PRO B   3      -0.592  15.481   8.463  4.00  0.00            
ATOM   2449   CB PRO B   3      -1.218  16.366  10.622  4.00  0.00            
ATOM   2450   CG PRO B   3      -0.507  15.171   9.963  4.00  0.00            
ATOM   2451    C PRO B   3      -0.062  18.569  10.184  4.00  0.00            
ATOM   2452    O PRO B   3       0.933  18.885   9.535  4.00  0.00            
ATOM   2453    N LEU B   4      -0.375  19.090  11.389  4.00  0.00            
ATOM   2454   CA LEU B   4       0.319  20.191  11.989  4.00  0.00            
ATOM   2455   CB LEU B   4      -0.115  20.477  13.440  4.00  0.00            
ATOM   2456   CG LEU B   4      -1.600  20.866  13.573  4.00  0.00            
ATOM   2457  CD1 LEU B   4      -1.961  21.233  15.022  4.00  0.00            
ATOM   2458  CD2 LEU B   4      -1.983  21.959  12.565  4.00  0.00            
ATOM   2459    C LEU B   4       1.803  19.990  11.984  4.00  0.00            
ATOM   2460    O LEU B   4       2.323  18.971  12.435  4.00  0.00            
ATOM   2461    N GLU B   5       2.505  21.005  11.430  4.00  0.00            
ATOM   2462   CA GLU B   5       3.936  21.115  11.353  4.00  0.00            
ATOM   2463   CB GLU B   5       4.476  21.055   9.912  4.00  0.00            
ATOM   2464   CG GLU B   5       5.969  21.374   9.792  4.00  0.00            
ATOM   2465   CD GLU B   5       6.272  21.725   8.341  4.00  0.00            
ATOM   2466  OE1 GLU B   5       5.378  21.508   7.479  4.00  0.00            
ATOM   2467  OE2 GLU B   5       7.399  22.223   8.074  4.00  0.00            
ATOM   2468    C GLU B   5       4.234  22.506  11.820  4.00  0.00            
ATOM   2469    O GLU B   5       3.602  23.454  11.356  4.00  0.00            
ATOM   2470    N PHE B   6       5.184  22.693  12.759  4.00  0.00            
ATOM   2471   CA PHE B   6       5.421  24.053  13.154  4.00  0.00            
ATOM   2472   CB PHE B   6       4.562  24.511  14.342  4.00  0.00            
ATOM   2473   CG PHE B   6       5.269  25.679  14.929  4.00  0.00            
ATOM   2474  CD1 PHE B   6       5.231  26.926  14.355  4.00  0.00            
ATOM   2475  CD2 PHE B   6       6.023  25.495  16.061  4.00  0.00            
ATOM   2476  CE1 PHE B   6       5.909  27.979  14.928  4.00  0.00            
ATOM   2477  CE2 PHE B   6       6.698  26.542  16.632  4.00  0.00            
ATOM   2478   CZ PHE B   6       6.642  27.792  16.071  4.00  0.00            
ATOM   2479    C PHE B   6       6.859  24.311  13.485  4.00  0.00            
ATOM   2480    O PHE B   6       7.499  23.530  14.187  4.00  0.00            
ATOM   2481    N ILE B   7       7.405  25.424  12.939  4.00  0.00            
ATOM   2482   CA ILE B   7       8.722  25.870  13.301  4.00  0.00            
ATOM   2483   CB ILE B   7       9.824  25.588  12.323  4.00  0.00            
ATOM   2484  CG1 ILE B   7      10.055  24.084  12.163  4.00  0.00            
ATOM   2485  CG2 ILE B   7      11.064  26.358  12.809  4.00  0.00            
ATOM   2486  CD1 ILE B   7       8.907  23.406  11.432  4.00  0.00            
ATOM   2487    C ILE B   7       8.708  27.369  13.400  4.00  0.00            
ATOM   2488    O ILE B   7       8.284  28.047  12.463  4.00  0.00            
ATOM   2489    N ARG B   8       9.149  27.946  14.541  4.00  0.00            
ATOM   2490   CA ARG B   8       9.169  29.383  14.601  4.00  0.00            
ATOM   2491   CB ARG B   8       9.360  29.992  16.002  4.00  0.00            
ATOM   2492   CG ARG B   8       9.649  31.500  15.923  4.00  0.00            
ATOM   2493   CD ARG B   8       9.694  32.242  17.262  4.00  0.00            
ATOM   2494   NE ARG B   8       8.320  32.727  17.578  4.00  0.00            
ATOM   2495   CZ ARG B   8       7.898  33.947  17.121  4.00  0.00            
ATOM   2496  NH1 ARG B   8       8.708  34.701  16.319  4.00  0.00            
ATOM   2497  NH2 ARG B   8       6.666  34.417  17.466  4.00  0.00            
ATOM   2498    C ARG B   8      10.215  29.988  13.733  4.00  0.00            
ATOM   2499    O ARG B   8       9.926  30.851  12.907  4.00  0.00            
ATOM   2500    N GLU B   9      11.469  29.531  13.877  4.00  0.00            
ATOM   2501   CA GLU B   9      12.500  30.127  13.090  4.00  0.00            
ATOM   2502   CB GLU B   9      12.227  30.130  11.579  4.00  0.00            
ATOM   2503   CG GLU B   9      12.314  28.734  10.975  4.00  0.00            
ATOM   2504   CD GLU B   9      13.708  28.225  11.294  4.00  0.00            
ATOM   2505  OE1 GLU B   9      13.899  27.712  12.429  4.00  0.00            
ATOM   2506  OE2 GLU B   9      14.605  28.360  10.419  4.00  0.00            
ATOM   2507    C GLU B   9      12.752  31.526  13.513  4.00  0.00            
ATOM   2508    O GLU B   9      12.006  32.102  14.305  4.00  0.00            
ATOM   2509    N LEU B  10      13.862  32.094  13.000  4.00  0.00            
ATOM   2510   CA LEU B  10      14.180  33.445  13.325  4.00  0.00            
ATOM   2511   CB LEU B  10      15.580  33.909  12.888  4.00  0.00            
ATOM   2512   CG LEU B  10      15.898  35.337  13.377  4.00  0.00            
ATOM   2513  CD1 LEU B  10      16.028  35.380  14.908  4.00  0.00            
ATOM   2514  CD2 LEU B  10      17.114  35.939  12.655  4.00  0.00            
ATOM   2515    C LEU B  10      13.169  34.306  12.573  4.00  0.00            
ATOM   2516    O LEU B  10      13.167  35.546  12.798  4.00  0.00            
ATOM   2517  OXT LEU B  10      12.389  33.737  11.763  4.00  0.00            
END
