# Supplementary material for: Integrative modeling of diverse protein-peptide systems using CABS-dock
Source: PLoS Comput Biol. 2023 Jul 5;19(7):e1011275. doi: 10.1371/journal.pcbi.1011275 (PMC10351741; doi:10.1371/journal.pcbi.1011275)
Supplement: S1 File — Files in pdb format containing atomic coordinates of the structures obtained in this study: the highest-scored amyloid models and 10 examples of the docked peptide for each enzyme-substrate complex. (ZIP) [file pcbi.1011275.s006.zip › 3_pepsin_AFPLEFIREL/169.pdb]

CRYST1    0.000    0.000    0.000   0.00   0.00   0.00 P 1           1
ATOM      1    N ILE A   1      15.553  10.487  35.028  1.00  1.00            
ATOM      2   CA ILE A   1      14.512  11.391  35.565  1.00  1.00            
ATOM      3   CB ILE A   1      15.156  12.533  36.305  1.00  1.00            
ATOM      4  CG1 ILE A   1      15.992  11.996  37.482  1.00  1.00            
ATOM      5  CG2 ILE A   1      14.056  13.519  36.734  1.00  1.00            
ATOM      6  CD1 ILE A   1      16.935  13.031  38.096  1.00  1.00            
ATOM      7    C ILE A   1      13.683  11.935  34.447  1.00  1.00            
ATOM      8    O ILE A   1      14.130  11.977  33.304  1.00  1.00            
ATOM      9    N GLY A   2      12.431  12.336  34.749  4.00  1.00            
ATOM     10   CA GLY A   2      11.602  12.954  33.755  4.00  1.00            
ATOM     11    C GLY A   2      11.209  11.973  32.696  4.00  1.00            
ATOM     12    O GLY A   2      11.362  12.246  31.507  4.00  1.00            
ATOM     13    N ASP A   3      10.691  10.798  33.095  4.00  1.00            
ATOM     14   CA ASP A   3      10.265   9.823  32.132  4.00  1.00            
ATOM     15   CB ASP A   3      10.039   8.441  32.766  4.00  1.00            
ATOM     16   CG ASP A   3       9.461   7.506  31.715  4.00  1.00            
ATOM     17  OD1 ASP A   3      10.204   7.144  30.765  4.00  1.00            
ATOM     18  OD2 ASP A   3       8.259   7.148  31.851  4.00  1.00            
ATOM     19    C ASP A   3       8.953  10.256  31.562  4.00  1.00            
ATOM     20    O ASP A   3       7.916  10.137  32.213  4.00  1.00            
ATOM     21    N GLU A   4       8.966  10.781  30.320  4.00  1.00            
ATOM     22   CA GLU A   4       7.727  11.157  29.711  4.00  1.00            
ATOM     23   CB GLU A   4       7.705  12.593  29.158  4.00  1.00            
ATOM     24   CG GLU A   4       6.317  12.997  28.655  4.00  1.00            
ATOM     25   CD GLU A   4       6.381  14.422  28.131  4.00  1.00            
ATOM     26  OE1 GLU A   4       7.517  14.924  27.924  4.00  1.00            
ATOM     27  OE2 GLU A   4       5.294  15.030  27.935  4.00  1.00            
ATOM     28    C GLU A   4       7.504  10.242  28.547  4.00  1.00            
ATOM     29    O GLU A   4       8.280  10.255  27.594  4.00  1.00            
ATOM     30    N PRO A   5       6.484   9.426  28.596  4.00  1.00            
ATOM     31   CA PRO A   5       6.221   8.545  27.481  4.00  1.00            
ATOM     32   CD PRO A   5       6.137   8.799  29.862  4.00  1.00            
ATOM     33   CB PRO A   5       5.336   7.429  28.021  4.00  1.00            
ATOM     34   CG PRO A   5       5.725   7.361  29.508  4.00  1.00            
ATOM     35    C PRO A   5       5.584   9.356  26.402  4.00  1.00            
ATOM     36    O PRO A   5       5.077  10.440  26.681  4.00  1.00            
ATOM     37    N LEU A   6       5.606   8.835  25.165  4.00  1.00            
ATOM     38   CA LEU A   6       5.137   9.523  24.001  4.00  1.00            
ATOM     39   CB LEU A   6       6.326   9.637  23.008  4.00  1.00            
ATOM     40   CG LEU A   6       6.136  10.154  21.563  4.00  1.00            
ATOM     41  CD1 LEU A   6       7.499  10.183  20.854  4.00  1.00            
ATOM     42  CD2 LEU A   6       5.175   9.293  20.735  4.00  1.00            
ATOM     43    C LEU A   6       4.048   8.687  23.375  4.00  1.00            
ATOM     44    O LEU A   6       4.027   7.466  23.521  4.00  1.00            
ATOM     45    N GLU A   7       3.095   9.338  22.667  4.00  1.00            
ATOM     46   CA GLU A   7       2.063   8.620  21.967  4.00  1.00            
ATOM     47   CB GLU A   7       0.635   9.087  22.296  4.00  1.00            
ATOM     48   CG GLU A   7       0.174   8.682  23.696  4.00  1.00            
ATOM     49   CD GLU A   7      -1.248   9.182  23.875  4.00  1.00            
ATOM     50  OE1 GLU A   7      -1.693  10.010  23.034  4.00  1.00            
ATOM     51  OE2 GLU A   7      -1.907   8.739  24.852  4.00  1.00            
ATOM     52    C GLU A   7       2.281   8.871  20.513  4.00  1.00            
ATOM     53    O GLU A   7       2.253  10.013  20.057  4.00  1.00            
ATOM     54    N ASN A   8       2.541   7.796  19.746  4.00  1.00            
ATOM     55   CA ASN A   8       2.775   7.916  18.337  4.00  1.00            
ATOM     56   CB ASN A   8       3.537   6.705  17.770  4.00  1.00            
ATOM     57   CG ASN A   8       4.047   7.045  16.381  4.00  1.00            
ATOM     58  OD1 ASN A   8       3.520   6.562  15.380  4.00  1.00            
ATOM     59  ND2 ASN A   8       5.097   7.907  16.311  4.00  1.00            
ATOM     60    C ASN A   8       1.412   7.960  17.714  4.00  1.00            
ATOM     61    O ASN A   8       0.431   7.547  18.331  4.00  1.00            
ATOM     62    N TYR A   9       1.311   8.469  16.469  4.00  1.00            
ATOM     63   CA TYR A   9       0.033   8.520  15.812  4.00  1.00            
ATOM     64   CB TYR A   9      -0.464   9.918  15.388  4.00  1.00            
ATOM     65   CG TYR A   9      -1.952   9.801  15.209  4.00  1.00            
ATOM     66  CD1 TYR A   9      -2.503   9.165  14.119  4.00  1.00            
ATOM     67  CD2 TYR A   9      -2.815  10.334  16.144  4.00  1.00            
ATOM     68  CE1 TYR A   9      -3.865   9.057  13.964  4.00  1.00            
ATOM     69  CE2 TYR A   9      -4.182  10.235  16.002  4.00  1.00            
ATOM     70   CZ TYR A   9      -4.709   9.595  14.906  4.00  1.00            
ATOM     71   OH TYR A   9      -6.107   9.485  14.749  4.00  1.00            
ATOM     72    C TYR A   9       0.265   7.685  14.584  4.00  1.00            
ATOM     73    O TYR A   9       0.643   6.522  14.719  4.00  1.00            
ATOM     74    N LEU A  10       0.034   8.207  13.358  3.00  1.00            
ATOM     75   CA LEU A  10       0.302   7.374  12.212  3.00  1.00            
ATOM     76   CB LEU A  10       0.108   8.068  10.844  3.00  1.00            
ATOM     77   CG LEU A  10      -1.331   8.459  10.450  3.00  1.00            
ATOM     78  CD1 LEU A  10      -1.860   9.633  11.286  3.00  1.00            
ATOM     79  CD2 LEU A  10      -1.430   8.718   8.938  3.00  1.00            
ATOM     80    C LEU A  10       1.756   7.036  12.274  3.00  1.00            
ATOM     81    O LEU A  10       2.169   5.888  12.113  3.00  1.00            
ATOM     82    N ASP A  11       2.558   8.074  12.538  3.00  1.00            
ATOM     83   CA ASP A  11       3.983   8.049  12.647  3.00  1.00            
ATOM     84   CB ASP A  11       4.652   7.300  11.483  3.00  1.00            
ATOM     85   CG ASP A  11       4.291   8.017  10.190  3.00  1.00            
ATOM     86  OD1 ASP A  11       3.070   8.174   9.920  3.00  1.00            
ATOM     87  OD2 ASP A  11       5.235   8.426   9.460  3.00  1.00            
ATOM     88    C ASP A  11       4.267   9.498  12.461  3.00  1.00            
ATOM     89    O ASP A  11       5.393   9.980  12.578  3.00  1.00            
ATOM     90    N THR A  12       3.165  10.216  12.173  3.00  1.00            
ATOM     91   CA THR A  12       3.141  11.605  11.838  3.00  1.00            
ATOM     92   CB THR A  12       1.772  12.060  11.422  3.00  1.00            
ATOM     93  OG1 THR A  12       0.861  11.918  12.503  3.00  1.00            
ATOM     94  CG2 THR A  12       1.309  11.206  10.229  3.00  1.00            
ATOM     95    C THR A  12       3.570  12.485  12.949  3.00  1.00            
ATOM     96    O THR A  12       4.479  13.299  12.798  3.00  1.00            
ATOM     97    N GLU A  13       2.962  12.321  14.125  4.00  1.00            
ATOM     98   CA GLU A  13       3.247  13.308  15.106  4.00  1.00            
ATOM     99   CB GLU A  13       2.054  14.248  15.314  4.00  1.00            
ATOM    100   CG GLU A  13       1.784  15.044  14.033  4.00  1.00            
ATOM    101   CD GLU A  13       0.385  15.624  14.096  4.00  1.00            
ATOM    102  OE1 GLU A  13      -0.389  15.204  14.996  4.00  1.00            
ATOM    103  OE2 GLU A  13       0.071  16.507  13.252  4.00  1.00            
ATOM    104    C GLU A  13       3.602  12.615  16.366  4.00  1.00            
ATOM    105    O GLU A  13       3.829  11.407  16.405  4.00  1.00            
ATOM    106    N TYR A  14       3.688  13.423  17.426  4.00  1.00            
ATOM    107   CA TYR A  14       4.127  13.029  18.722  4.00  1.00            
ATOM    108   CB TYR A  14       5.368  13.879  19.075  4.00  1.00            
ATOM    109   CG TYR A  14       5.718  13.851  20.522  4.00  1.00            
ATOM    110  CD1 TYR A  14       5.080  14.678  21.419  4.00  1.00            
ATOM    111  CD2 TYR A  14       6.697  13.007  20.981  4.00  1.00            
ATOM    112  CE1 TYR A  14       5.415  14.650  22.754  4.00  1.00            
ATOM    113  CE2 TYR A  14       7.037  12.973  22.311  4.00  1.00            
ATOM    114   CZ TYR A  14       6.395  13.796  23.201  4.00  1.00            
ATOM    115   OH TYR A  14       6.743  13.763  24.568  4.00  1.00            
ATOM    116    C TYR A  14       3.063  13.444  19.664  4.00  1.00            
ATOM    117    O TYR A  14       2.236  14.301  19.363  4.00  1.00            
ATOM    118    N PHE A  15       3.031  12.799  20.830  4.00  1.00            
ATOM    119   CA PHE A  15       2.128  13.240  21.837  4.00  1.00            
ATOM    120   CB PHE A  15       0.868  12.359  22.004  4.00  1.00            
ATOM    121   CG PHE A  15      -0.056  12.464  20.836  4.00  1.00            
ATOM    122  CD1 PHE A  15      -1.012  13.452  20.796  4.00  1.00            
ATOM    123  CD2 PHE A  15       0.013  11.573  19.790  4.00  1.00            
ATOM    124  CE1 PHE A  15      -1.874  13.558  19.731  4.00  1.00            
ATOM    125  CE2 PHE A  15      -0.848  11.672  18.721  4.00  1.00            
ATOM    126   CZ PHE A  15      -1.795  12.667  18.689  4.00  1.00            
ATOM    127    C PHE A  15       2.886  13.046  23.093  4.00  1.00            
ATOM    128    O PHE A  15       3.874  12.315  23.142  4.00  1.00            
ATOM    129    N GLY A  16       2.442  13.737  24.143  4.00  1.00            
ATOM    130   CA GLY A  16       3.015  13.566  25.431  4.00  1.00            
ATOM    131    C GLY A  16       1.915  13.990  26.318  4.00  1.00            
ATOM    132    O GLY A  16       1.257  14.999  26.067  4.00  1.00            
ATOM    133    N THR A  17       1.669  13.216  27.379  4.00  1.00            
ATOM    134   CA THR A  17       0.595  13.606  28.223  4.00  1.00            
ATOM    135   CB THR A  17       0.039  12.475  29.035  4.00  1.00            
ATOM    136  OG1 THR A  17       1.037  11.972  29.913  4.00  1.00            
ATOM    137  CG2 THR A  17      -0.438  11.371  28.074  4.00  1.00            
ATOM    138    C THR A  17       1.164  14.594  29.190  4.00  1.00            
ATOM    139    O THR A  17       2.280  14.426  29.679  4.00  1.00            
ATOM    140    N ILE A  18       0.412  15.676  29.468  4.00  1.00            
ATOM    141   CA ILE A  18       0.867  16.659  30.409  4.00  1.00            
ATOM    142   CB ILE A  18       1.259  17.970  29.784  4.00  1.00            
ATOM    143  CG1 ILE A  18       2.488  17.788  28.877  4.00  1.00            
ATOM    144  CG2 ILE A  18       1.467  18.992  30.916  4.00  1.00            
ATOM    145  CD1 ILE A  18       3.726  17.288  29.617  4.00  1.00            
ATOM    146    C ILE A  18      -0.266  16.931  31.338  4.00  1.00            
ATOM    147    O ILE A  18      -1.429  16.865  30.946  4.00  1.00            
ATOM    148    N GLY A  19       0.050  17.231  32.612  4.00  1.00            
ATOM    149   CA GLY A  19      -0.992  17.507  33.551  4.00  1.00            
ATOM    150    C GLY A  19      -0.772  18.900  34.057  4.00  1.00            
ATOM    151    O GLY A  19       0.363  19.306  34.300  4.00  1.00            
ATOM    152    N ILE A  20      -1.860  19.684  34.221  4.00  1.00            
ATOM    153   CA ILE A  20      -1.688  21.017  34.726  4.00  1.00            
ATOM    154   CB ILE A  20      -1.883  22.100  33.703  4.00  1.00            
ATOM    155  CG1 ILE A  20      -3.333  22.152  33.206  4.00  1.00            
ATOM    156  CG2 ILE A  20      -0.858  21.876  32.578  4.00  1.00            
ATOM    157  CD1 ILE A  20      -3.622  23.423  32.409  4.00  1.00            
ATOM    158    C ILE A  20      -2.676  21.253  35.811  4.00  1.00            
ATOM    159    O ILE A  20      -3.821  20.805  35.747  4.00  1.00            
ATOM    160    N GLY A  21      -2.229  21.967  36.858  3.00  1.00            
ATOM    161   CA GLY A  21      -3.078  22.287  37.958  3.00  1.00            
ATOM    162    C GLY A  21      -2.931  21.198  38.969  3.00  1.00            
ATOM    163    O GLY A  21      -2.484  20.097  38.652  3.00  1.00            
ATOM    164    N THR A  22      -3.312  21.497  40.228  3.00  1.00            
ATOM    165   CA THR A  22      -3.126  20.576  41.312  3.00  1.00            
ATOM    166   CB THR A  22      -3.350  21.194  42.664  3.00  1.00            
ATOM    167  OG1 THR A  22      -2.476  22.296  42.855  3.00  1.00            
ATOM    168  CG2 THR A  22      -3.075  20.130  43.738  3.00  1.00            
ATOM    169    C THR A  22      -3.977  19.354  41.202  3.00  1.00            
ATOM    170    O THR A  22      -3.471  18.246  41.380  3.00  1.00            
ATOM    171    N PRO A  23      -5.244  19.475  40.934  3.00  1.00            
ATOM    172   CA PRO A  23      -6.037  18.282  40.837  3.00  1.00            
ATOM    173   CD PRO A  23      -6.028  20.623  41.366  3.00  1.00            
ATOM    174   CB PRO A  23      -7.485  18.757  40.800  3.00  1.00            
ATOM    175   CG PRO A  23      -7.445  20.072  41.603  3.00  1.00            
ATOM    176    C PRO A  23      -5.574  17.558  39.618  3.00  1.00            
ATOM    177    O PRO A  23      -5.767  16.347  39.520  3.00  1.00            
ATOM    178    N ALA A  24      -4.954  18.302  38.685  3.00  1.00            
ATOM    179   CA ALA A  24      -4.438  17.768  37.465  3.00  1.00            
ATOM    180   CB ALA A  24      -3.728  16.416  37.638  3.00  1.00            
ATOM    181    C ALA A  24      -5.566  17.612  36.509  3.00  1.00            
ATOM    182    O ALA A  24      -6.603  17.030  36.823  3.00  1.00            
ATOM    183    N GLN A  25      -5.372  18.187  35.310  4.00  1.00            
ATOM    184   CA GLN A  25      -6.250  18.036  34.194  4.00  1.00            
ATOM    185   CB GLN A  25      -7.054  19.290  33.807  4.00  1.00            
ATOM    186   CG GLN A  25      -7.957  19.088  32.581  4.00  1.00            
ATOM    187   CD GLN A  25      -9.183  18.272  32.978  4.00  1.00            
ATOM    188  OE1 GLN A  25      -9.296  17.805  34.110  4.00  1.00            
ATOM    189  NE2 GLN A  25     -10.136  18.097  32.021  4.00  1.00            
ATOM    190    C GLN A  25      -5.292  17.760  33.078  4.00  1.00            
ATOM    191    O GLN A  25      -4.314  18.488  32.919  4.00  1.00            
ATOM    192    N ASP A  26      -5.508  16.688  32.293  4.00  1.00            
ATOM    193   CA ASP A  26      -4.546  16.377  31.273  4.00  1.00            
ATOM    194   CB ASP A  26      -4.484  14.900  30.854  4.00  1.00            
ATOM    195   CG ASP A  26      -3.448  14.195  31.710  4.00  1.00            
ATOM    196  OD1 ASP A  26      -3.800  13.693  32.809  4.00  1.00            
ATOM    197  OD2 ASP A  26      -2.270  14.166  31.264  4.00  1.00            
ATOM    198    C ASP A  26      -4.753  17.145  30.024  4.00  1.00            
ATOM    199    O ASP A  26      -5.873  17.504  29.664  4.00  1.00            
ATOM    200    N PHE A  27      -3.626  17.442  29.345  4.00  1.00            
ATOM    201   CA PHE A  27      -3.760  17.980  28.036  4.00  1.00            
ATOM    202   CB PHE A  27      -3.726  19.518  27.906  4.00  1.00            
ATOM    203   CG PHE A  27      -2.395  20.122  28.178  4.00  1.00            
ATOM    204  CD1 PHE A  27      -1.996  20.397  29.464  4.00  1.00            
ATOM    205  CD2 PHE A  27      -1.557  20.436  27.133  4.00  1.00            
ATOM    206  CE1 PHE A  27      -0.768  20.966  29.706  4.00  1.00            
ATOM    207  CE2 PHE A  27      -0.331  21.010  27.373  4.00  1.00            
ATOM    208   CZ PHE A  27       0.066  21.274  28.659  4.00  1.00            
ATOM    209    C PHE A  27      -2.767  17.320  27.148  4.00  1.00            
ATOM    210    O PHE A  27      -1.594  17.191  27.491  4.00  1.00            
ATOM    211    N THR A  28      -3.238  16.864  25.969  4.00  1.00            
ATOM    212   CA THR A  28      -2.364  16.180  25.064  4.00  1.00            
ATOM    213   CB THR A  28      -3.055  15.531  23.899  4.00  1.00            
ATOM    214  OG1 THR A  28      -3.772  16.498  23.146  4.00  1.00            
ATOM    215  CG2 THR A  28      -4.005  14.445  24.432  4.00  1.00            
ATOM    216    C THR A  28      -1.421  17.198  24.547  4.00  1.00            
ATOM    217    O THR A  28      -1.770  18.369  24.408  4.00  1.00            
ATOM    218    N VAL A  29      -0.177  16.784  24.258  4.00  1.00            
ATOM    219   CA VAL A  29       0.755  17.792  23.875  4.00  1.00            
ATOM    220   CB VAL A  29       1.630  18.189  25.029  4.00  1.00            
ATOM    221  CG1 VAL A  29       2.627  19.280  24.602  4.00  1.00            
ATOM    222  CG2 VAL A  29       0.732  18.534  26.221  4.00  1.00            
ATOM    223    C VAL A  29       1.676  17.213  22.881  4.00  1.00            
ATOM    224    O VAL A  29       1.871  16.001  22.806  4.00  1.00            
ATOM    225    N ILE A  30       2.260  18.097  22.065  4.00  1.00            
ATOM    226   CA ILE A  30       3.270  17.625  21.193  4.00  1.00            
ATOM    227   CB ILE A  30       3.028  17.885  19.737  4.00  1.00            
ATOM    228  CG1 ILE A  30       2.891  19.392  19.455  4.00  1.00            
ATOM    229  CG2 ILE A  30       1.840  17.014  19.311  4.00  1.00            
ATOM    230  CD1 ILE A  30       2.994  19.751  17.972  4.00  1.00            
ATOM    231    C ILE A  30       4.535  18.313  21.583  4.00  1.00            
ATOM    232    O ILE A  30       4.592  19.539  21.666  4.00  1.00            
ATOM    233    N PHE A  31       5.581  17.517  21.866  4.00  1.00            
ATOM    234   CA PHE A  31       6.869  18.049  22.186  4.00  1.00            
ATOM    235   CB PHE A  31       7.873  16.958  22.598  4.00  1.00            
ATOM    236   CG PHE A  31       9.254  17.488  22.404  4.00  1.00            
ATOM    237  CD1 PHE A  31       9.821  18.385  23.282  4.00  1.00            
ATOM    238  CD2 PHE A  31       9.996  17.066  21.323  4.00  1.00            
ATOM    239  CE1 PHE A  31      11.100  18.851  23.075  4.00  1.00            
ATOM    240  CE2 PHE A  31      11.274  17.527  21.110  4.00  1.00            
ATOM    241   CZ PHE A  31      11.830  18.425  21.991  4.00  1.00            
ATOM    242    C PHE A  31       7.390  18.673  20.934  4.00  1.00            
ATOM    243    O PHE A  31       7.119  18.190  19.837  4.00  1.00            
ATOM    244    N ASP A  32       8.130  19.794  21.062  4.00  1.00            
ATOM    245   CA ASP A  32       8.623  20.455  19.888  4.00  1.00            
ATOM    246   CB ASP A  32       7.745  21.660  19.505  4.00  1.00            
ATOM    247   CG ASP A  32       8.089  22.109  18.095  4.00  1.00            
ATOM    248  OD1 ASP A  32       8.718  21.303  17.360  4.00  1.00            
ATOM    249  OD2 ASP A  32       7.718  23.256  17.727  4.00  1.00            
ATOM    250    C ASP A  32       9.983  20.987  20.196  4.00  1.00            
ATOM    251    O ASP A  32      10.148  21.834  21.070  4.00  1.00            
ATOM    252    N THR A  33      10.999  20.475  19.483  3.00  1.00            
ATOM    253   CA THR A  33      12.345  20.950  19.593  3.00  1.00            
ATOM    254   CB THR A  33      13.275  20.123  18.762  3.00  1.00            
ATOM    255  OG1 THR A  33      13.264  18.779  19.218  3.00  1.00            
ATOM    256  CG2 THR A  33      14.689  20.714  18.828  3.00  1.00            
ATOM    257    C THR A  33      12.346  22.346  19.025  3.00  1.00            
ATOM    258    O THR A  33      13.162  23.185  19.401  3.00  1.00            
ATOM    259    N GLY A  34      11.474  22.605  18.025  3.00  1.00            
ATOM    260   CA GLY A  34      11.381  23.894  17.382  3.00  1.00            
ATOM    261    C GLY A  34      10.808  24.977  18.259  3.00  1.00            
ATOM    262    O GLY A  34      11.350  26.080  18.312  3.00  1.00            
ATOM    263    N SER A  35       9.704  24.701  18.984  1.00  1.00            
ATOM    264   CA SER A  35       9.021  25.760  19.688  1.00  1.00            
ATOM    265   CB SER A  35       7.500  25.566  19.743  1.00  1.00            
ATOM    266   OG SER A  35       7.190  24.480  20.604  1.00  1.00            
ATOM    267    C SER A  35       9.461  25.811  21.094  1.00  1.00            
ATOM    268    O SER A  35       9.826  24.806  21.700  1.00  1.00            
ATOM    269    N SER A  36       9.539  27.044  21.605  1.00  1.00            
ATOM    270   CA SER A  36       9.836  27.266  22.977  1.00  1.00            
ATOM    271   CB SER A  36      10.537  28.616  23.196  1.00  1.00            
ATOM    272   OG SER A  36      10.808  28.804  24.577  1.00  1.00            
ATOM    273    C SER A  36       8.592  27.277  23.832  1.00  1.00            
ATOM    274    O SER A  36       8.600  26.789  24.962  1.00  1.00            
ATOM    275    N ASN A  37       7.479  27.820  23.296  1.00  1.00            
ATOM    276   CA ASN A  37       6.320  28.131  24.094  1.00  1.00            
ATOM    277   CB ASN A  37       5.362  29.131  23.427  1.00  1.00            
ATOM    278   CG ASN A  37       4.709  28.463  22.227  1.00  1.00            
ATOM    279  OD1 ASN A  37       5.384  28.001  21.308  1.00  1.00            
ATOM    280  ND2 ASN A  37       3.350  28.407  22.244  1.00  1.00            
ATOM    281    C ASN A  37       5.514  26.951  24.458  1.00  1.00            
ATOM    282    O ASN A  37       5.600  25.888  23.844  1.00  1.00            
ATOM    283    N LEU A  38       4.695  27.139  25.516  4.00  1.00            
ATOM    284   CA LEU A  38       3.909  26.037  25.946  4.00  1.00            
ATOM    285   CB LEU A  38       4.442  25.385  27.232  4.00  1.00            
ATOM    286   CG LEU A  38       5.923  24.975  27.159  4.00  1.00            
ATOM    287  CD1 LEU A  38       6.842  26.209  27.097  4.00  1.00            
ATOM    288  CD2 LEU A  38       6.289  24.027  28.308  4.00  1.00            
ATOM    289    C LEU A  38       2.536  26.445  26.284  4.00  1.00            
ATOM    290    O LEU A  38       2.380  27.020  27.358  4.00  1.00            
ATOM    291    N TRP A  39       1.535  26.212  25.384  4.00  1.00            
ATOM    292   CA TRP A  39       0.229  26.233  25.968  4.00  1.00            
ATOM    293   CB TRP A  39      -0.210  27.451  26.765  4.00  1.00            
ATOM    294   CG TRP A  39      -0.919  26.953  28.007  4.00  1.00            
ATOM    295  CD2 TRP A  39      -0.353  25.908  28.828  4.00  1.00            
ATOM    296  CD1 TRP A  39      -2.161  27.201  28.510  4.00  1.00            
ATOM    297  NE1 TRP A  39      -2.385  26.406  29.614  4.00  1.00            
ATOM    298  CE2 TRP A  39      -1.286  25.598  29.813  4.00  1.00            
ATOM    299  CE3 TRP A  39       0.839  25.240  28.751  4.00  1.00            
ATOM    300  CZ2 TRP A  39      -1.040  24.623  30.744  4.00  1.00            
ATOM    301  CZ3 TRP A  39       1.093  24.274  29.701  4.00  1.00            
ATOM    302  CH2 TRP A  39       0.173  23.969  30.682  4.00  1.00            
ATOM    303    C TRP A  39      -0.869  25.577  25.205  4.00  1.00            
ATOM    304    O TRP A  39      -0.763  25.254  24.023  4.00  1.00            
ATOM    305    N VAL A  40      -1.963  25.358  25.962  4.00  1.00            
ATOM    306   CA VAL A  40      -3.128  24.599  25.651  4.00  1.00            
ATOM    307   CB VAL A  40      -3.265  23.464  26.640  4.00  1.00            
ATOM    308  CG1 VAL A  40      -3.414  24.081  28.043  4.00  1.00            
ATOM    309  CG2 VAL A  40      -4.402  22.501  26.262  4.00  1.00            
ATOM    310    C VAL A  40      -4.346  25.475  25.715  4.00  1.00            
ATOM    311    O VAL A  40      -4.311  26.600  26.212  4.00  1.00            
ATOM    312    N PRO A  41      -5.422  24.958  25.162  1.00  1.00            
ATOM    313   CA PRO A  41      -6.669  25.672  25.160  1.00  1.00            
ATOM    314   CD PRO A  41      -5.296  24.183  23.939  1.00  1.00            
ATOM    315   CB PRO A  41      -7.570  24.972  24.135  1.00  1.00            
ATOM    316   CG PRO A  41      -6.742  23.773  23.631  1.00  1.00            
ATOM    317    C PRO A  41      -7.293  25.853  26.495  1.00  1.00            
ATOM    318    O PRO A  41      -7.005  25.084  27.411  1.00  1.00            
ATOM    319    N SER A  42      -8.154  26.886  26.619  4.00  1.00            
ATOM    320   CA SER A  42      -8.742  27.183  27.883  4.00  1.00            
ATOM    321   CB SER A  42      -8.020  28.314  28.633  4.00  1.00            
ATOM    322   OG SER A  42      -8.088  29.515  27.880  4.00  1.00            
ATOM    323    C SER A  42     -10.166  27.566  27.769  4.00  1.00            
ATOM    324    O SER A  42     -10.682  27.845  26.688  4.00  1.00            
ATOM    325    N VAL A  43     -10.843  27.547  28.940  3.00  1.00            
ATOM    326   CA VAL A  43     -12.127  28.162  29.047  3.00  1.00            
ATOM    327   CB VAL A  43     -12.709  28.122  30.431  3.00  1.00            
ATOM    328  CG1 VAL A  43     -14.037  28.901  30.441  3.00  1.00            
ATOM    329  CG2 VAL A  43     -12.827  26.651  30.862  3.00  1.00            
ATOM    330    C VAL A  43     -11.678  29.563  28.785  3.00  1.00            
ATOM    331    O VAL A  43     -10.536  29.907  29.090  3.00  1.00            
ATOM    332    N TYR A  44     -12.549  30.431  28.262  3.00  1.00            
ATOM    333   CA TYR A  44     -12.088  31.696  27.772  3.00  1.00            
ATOM    334   CB TYR A  44     -11.170  32.529  28.702  3.00  1.00            
ATOM    335   CG TYR A  44     -11.941  32.984  29.902  3.00  1.00            
ATOM    336  CD1 TYR A  44     -12.805  34.052  29.810  3.00  1.00            
ATOM    337  CD2 TYR A  44     -11.816  32.345  31.116  3.00  1.00            
ATOM    338  CE1 TYR A  44     -13.518  34.485  30.904  3.00  1.00            
ATOM    339  CE2 TYR A  44     -12.526  32.771  32.215  3.00  1.00            
ATOM    340   CZ TYR A  44     -13.377  33.844  32.110  3.00  1.00            
ATOM    341   OH TYR A  44     -14.105  34.285  33.235  3.00  1.00            
ATOM    342    C TYR A  44     -11.399  31.487  26.466  3.00  1.00            
ATOM    343    O TYR A  44     -10.474  32.215  26.110  3.00  1.00            
ATOM    344    N CYS A  45     -11.844  30.452  25.727  1.00  1.00            
ATOM    345   CA CYS A  45     -11.411  30.231  24.379  1.00  1.00            
ATOM    346   CB CYS A  45     -10.601  28.943  24.172  1.00  1.00            
ATOM    347   SG CYS A  45      -8.909  29.074  24.804  1.00  1.00            
ATOM    348    C CYS A  45     -12.666  30.051  23.599  1.00  1.00            
ATOM    349    O CYS A  45     -13.470  29.171  23.897  1.00  1.00            
ATOM    350    N SER A  46     -12.910  30.920  22.608  1.00  1.00            
ATOM    351   CA SER A  46     -14.025  30.649  21.755  1.00  1.00            
ATOM    352   CB SER A  46     -15.006  31.815  21.589  1.00  1.00            
ATOM    353   OG SER A  46     -16.039  31.438  20.691  1.00  1.00            
ATOM    354    C SER A  46     -13.389  30.446  20.430  1.00  1.00            
ATOM    355    O SER A  46     -12.845  31.376  19.835  1.00  1.00            
ATOM    356    N SER A  47     -13.411  29.198  19.948  1.00  1.00            
ATOM    357   CA SER A  47     -12.818  28.924  18.682  1.00  1.00            
ATOM    358   CB SER A  47     -11.287  28.794  18.714  1.00  1.00            
ATOM    359   OG SER A  47     -10.692  30.058  18.968  1.00  1.00            
ATOM    360    C SER A  47     -13.353  27.607  18.262  1.00  1.00            
ATOM    361    O SER A  47     -13.921  26.871  19.067  1.00  1.00            
ATOM    362    N LEU A  48     -13.219  27.280  16.969  2.00  1.00            
ATOM    363   CA LEU A  48     -13.745  26.016  16.575  2.00  1.00            
ATOM    364   CB LEU A  48     -13.668  25.808  15.045  2.00  1.00            
ATOM    365   CG LEU A  48     -14.526  24.656  14.470  2.00  1.00            
ATOM    366  CD1 LEU A  48     -14.232  24.433  12.977  2.00  1.00            
ATOM    367  CD2 LEU A  48     -14.427  23.368  15.298  2.00  1.00            
ATOM    368    C LEU A  48     -12.917  24.979  17.247  2.00  1.00            
ATOM    369    O LEU A  48     -13.449  24.053  17.859  2.00  1.00            
ATOM    370    N ALA A  49     -11.576  25.117  17.166  2.00  1.00            
ATOM    371   CA ALA A  49     -10.765  24.187  17.889  2.00  1.00            
ATOM    372   CB ALA A  49      -9.294  24.149  17.443  2.00  1.00            
ATOM    373    C ALA A  49     -10.814  24.761  19.240  2.00  1.00            
ATOM    374    O ALA A  49     -10.221  25.798  19.534  2.00  1.00            
ATOM    375    N CYS A  50     -11.583  24.094  20.093  2.00  1.00            
ATOM    376   CA CYS A  50     -11.781  24.632  21.381  2.00  1.00            
ATOM    377   CB CYS A  50     -12.396  26.032  21.379  2.00  1.00            
ATOM    378   SG CYS A  50     -12.806  26.517  23.076  2.00  1.00            
ATOM    379    C CYS A  50     -12.817  23.767  21.962  2.00  1.00            
ATOM    380    O CYS A  50     -12.638  23.136  23.001  2.00  1.00            
ATOM    381    N SER A  51     -13.945  23.723  21.240  2.00  1.00            
ATOM    382   CA SER A  51     -15.051  22.969  21.697  2.00  1.00            
ATOM    383   CB SER A  51     -16.243  22.973  20.722  2.00  1.00            
ATOM    384   OG SER A  51     -16.826  24.268  20.672  2.00  1.00            
ATOM    385    C SER A  51     -14.586  21.565  21.880  2.00  1.00            
ATOM    386    O SER A  51     -14.867  20.933  22.896  2.00  1.00            
ATOM    387    N ASP A  52     -13.842  21.041  20.895  2.00  1.00            
ATOM    388   CA ASP A  52     -13.418  19.678  20.981  2.00  1.00            
ATOM    389   CB ASP A  52     -12.849  19.137  19.653  2.00  1.00            
ATOM    390   CG ASP A  52     -12.743  17.610  19.724  2.00  1.00            
ATOM    391  OD1 ASP A  52     -12.018  17.088  20.613  2.00  1.00            
ATOM    392  OD2 ASP A  52     -13.384  16.943  18.868  2.00  1.00            
ATOM    393    C ASP A  52     -12.383  19.407  22.026  2.00  1.00            
ATOM    394    O ASP A  52     -12.535  18.488  22.830  2.00  1.00            
ATOM    395    N HIS A  53     -11.312  20.215  22.065  1.00  1.00            
ATOM    396   CA HIS A  53     -10.182  19.821  22.856  1.00  1.00            
ATOM    397  ND1 HIS A  53      -7.355  19.920  20.342  1.00  1.00            
ATOM    398   CG HIS A  53      -8.547  19.804  21.019  1.00  1.00            
ATOM    399   CB HIS A  53      -8.849  20.395  22.358  1.00  1.00            
ATOM    400  NE2 HIS A  53      -8.703  18.700  19.060  1.00  1.00            
ATOM    401  CD2 HIS A  53      -9.359  19.058  20.221  1.00  1.00            
ATOM    402  CE1 HIS A  53      -7.503  19.240  19.177  1.00  1.00            
ATOM    403    C HIS A  53     -10.333  20.111  24.301  1.00  1.00            
ATOM    404    O HIS A  53     -11.170  20.903  24.731  1.00  1.00            
ATOM    405    N ASN A  54      -9.493  19.414  25.086  1.00  1.00            
ATOM    406   CA ASN A  54      -9.509  19.561  26.501  1.00  1.00            
ATOM    407   CB ASN A  54      -8.404  18.771  27.212  1.00  1.00            
ATOM    408   CG ASN A  54      -8.623  17.304  26.899  1.00  1.00            
ATOM    409  OD1 ASN A  54      -7.674  16.583  26.596  1.00  1.00            
ATOM    410  ND2 ASN A  54      -9.901  16.844  26.970  1.00  1.00            
ATOM    411    C ASN A  54      -9.250  20.987  26.767  1.00  1.00            
ATOM    412    O ASN A  54      -8.260  21.566  26.321  1.00  1.00            
ATOM    413    N GLN A  55     -10.171  21.593  27.514  1.00  1.00            
ATOM    414   CA GLN A  55     -10.014  22.969  27.801  1.00  1.00            
ATOM    415   CB GLN A  55     -11.356  23.723  27.782  1.00  1.00            
ATOM    416   CG GLN A  55     -12.063  23.686  26.423  1.00  1.00            
ATOM    417   CD GLN A  55     -13.520  24.083  26.632  1.00  1.00            
ATOM    418  OE1 GLN A  55     -14.292  24.180  25.679  1.00  1.00            
ATOM    419  NE2 GLN A  55     -13.912  24.305  27.915  1.00  1.00            
ATOM    420    C GLN A  55      -9.500  23.025  29.189  1.00  1.00            
ATOM    421    O GLN A  55      -9.732  22.113  29.981  1.00  1.00            
ATOM    422    N PHE A  56      -8.753  24.086  29.523  4.00  1.00            
ATOM    423   CA PHE A  56      -8.308  24.120  30.872  4.00  1.00            
ATOM    424   CB PHE A  56      -6.866  24.613  31.067  4.00  1.00            
ATOM    425   CG PHE A  56      -6.616  24.452  32.523  4.00  1.00            
ATOM    426  CD1 PHE A  56      -6.489  23.190  33.053  4.00  1.00            
ATOM    427  CD2 PHE A  56      -6.516  25.544  33.353  4.00  1.00            
ATOM    428  CE1 PHE A  56      -6.264  23.013  34.396  4.00  1.00            
ATOM    429  CE2 PHE A  56      -6.289  25.372  34.699  4.00  1.00            
ATOM    430   CZ PHE A  56      -6.164  24.107  35.222  4.00  1.00            
ATOM    431    C PHE A  56      -9.221  25.047  31.606  4.00  1.00            
ATOM    432    O PHE A  56      -9.789  25.971  31.024  4.00  1.00            
ATOM    433    N ASN A  57      -9.385  24.814  32.922  1.00  1.00            
ATOM    434   CA ASN A  57     -10.405  25.506  33.645  1.00  1.00            
ATOM    435   CB ASN A  57     -10.482  25.048  35.107  1.00  1.00            
ATOM    436   CG ASN A  57     -10.989  23.616  35.078  1.00  1.00            
ATOM    437  OD1 ASN A  57     -10.411  22.751  34.422  1.00  1.00            
ATOM    438  ND2 ASN A  57     -12.112  23.362  35.799  1.00  1.00            
ATOM    439    C ASN A  57     -10.293  27.006  33.642  1.00  1.00            
ATOM    440    O ASN A  57     -11.092  27.597  32.915  1.00  1.00            
ATOM    441    N PRO A  58      -9.437  27.746  34.331  2.00  1.00            
ATOM    442   CA PRO A  58      -8.541  27.355  35.404  2.00  1.00            
ATOM    443   CD PRO A  58      -9.038  29.019  33.751  2.00  1.00            
ATOM    444   CB PRO A  58      -7.393  28.366  35.377  2.00  1.00            
ATOM    445   CG PRO A  58      -8.003  29.609  34.719  2.00  1.00            
ATOM    446    C PRO A  58      -9.160  27.297  36.773  2.00  1.00            
ATOM    447    O PRO A  58      -8.441  26.977  37.719  2.00  1.00            
ATOM    448    N ASP A  59     -10.463  27.583  36.922  2.00  1.00            
ATOM    449   CA ASP A  59     -11.037  27.758  38.230  2.00  1.00            
ATOM    450   CB ASP A  59     -12.560  27.980  38.198  2.00  1.00            
ATOM    451   CG ASP A  59     -12.828  29.308  37.508  2.00  1.00            
ATOM    452  OD1 ASP A  59     -11.840  29.978  37.110  2.00  1.00            
ATOM    453  OD2 ASP A  59     -14.027  29.670  37.372  2.00  1.00            
ATOM    454    C ASP A  59     -10.810  26.560  39.097  2.00  1.00            
ATOM    455    O ASP A  59     -10.587  26.701  40.299  2.00  1.00            
ATOM    456    N ASP A  60     -10.836  25.346  38.528  2.00  1.00            
ATOM    457   CA ASP A  60     -10.794  24.178  39.359  2.00  1.00            
ATOM    458   CB ASP A  60     -10.893  22.862  38.558  2.00  1.00            
ATOM    459   CG ASP A  60      -9.692  22.742  37.632  2.00  1.00            
ATOM    460  OD1 ASP A  60      -9.141  23.805  37.238  2.00  1.00            
ATOM    461  OD2 ASP A  60      -9.311  21.587  37.303  2.00  1.00            
ATOM    462    C ASP A  60      -9.556  24.125  40.201  2.00  1.00            
ATOM    463    O ASP A  60      -9.624  23.763  41.374  2.00  1.00            
ATOM    464    N SER A  61      -8.389  24.497  39.653  1.00  1.00            
ATOM    465   CA SER A  61      -7.183  24.271  40.400  1.00  1.00            
ATOM    466   CB SER A  61      -5.954  24.082  39.490  1.00  1.00            
ATOM    467   OG SER A  61      -4.788  23.865  40.271  1.00  1.00            
ATOM    468    C SER A  61      -6.842  25.343  41.390  1.00  1.00            
ATOM    469    O SER A  61      -7.171  26.515  41.213  1.00  1.00            
ATOM    470    N SER A  62      -6.175  24.911  42.491  1.00  1.00            
ATOM    471   CA SER A  62      -5.695  25.744  43.563  1.00  1.00            
ATOM    472   CB SER A  62      -5.308  24.940  44.816  1.00  1.00            
ATOM    473   OG SER A  62      -4.846  25.817  45.833  1.00  1.00            
ATOM    474    C SER A  62      -4.474  26.524  43.140  1.00  1.00            
ATOM    475    O SER A  62      -4.425  27.737  43.334  1.00  1.00            
ATOM    476    N THR A  63      -3.465  25.863  42.516  1.00  1.00            
ATOM    477   CA THR A  63      -2.209  26.530  42.236  1.00  1.00            
ATOM    478   CB THR A  63      -1.027  25.609  42.378  1.00  1.00            
ATOM    479  OG1 THR A  63       0.181  26.310  42.115  1.00  1.00            
ATOM    480  CG2 THR A  63      -1.190  24.414  41.418  1.00  1.00            
ATOM    481    C THR A  63      -2.192  27.088  40.852  1.00  1.00            
ATOM    482    O THR A  63      -1.305  26.784  40.055  1.00  1.00            
ATOM    483    N PHE A  64      -3.150  27.975  40.539  1.00  1.00            
ATOM    484   CA PHE A  64      -3.119  28.595  39.251  1.00  1.00            
ATOM    485   CB PHE A  64      -4.396  28.342  38.427  1.00  1.00            
ATOM    486   CG PHE A  64      -4.215  28.990  37.100  1.00  1.00            
ATOM    487  CD1 PHE A  64      -3.297  28.472  36.219  1.00  1.00            
ATOM    488  CD2 PHE A  64      -4.961  30.082  36.719  1.00  1.00            
ATOM    489  CE1 PHE A  64      -3.107  29.041  34.983  1.00  1.00            
ATOM    490  CE2 PHE A  64      -4.777  30.656  35.481  1.00  1.00            
ATOM    491   CZ PHE A  64      -3.848  30.137  34.612  1.00  1.00            
ATOM    492    C PHE A  64      -3.043  30.058  39.538  1.00  1.00            
ATOM    493    O PHE A  64      -3.794  30.570  40.365  1.00  1.00            
ATOM    494    N GLU A  65      -2.106  30.768  38.885  4.00  1.00            
ATOM    495   CA GLU A  65      -2.011  32.178  39.114  4.00  1.00            
ATOM    496   CB GLU A  65      -0.682  32.617  39.757  4.00  1.00            
ATOM    497   CG GLU A  65      -0.520  32.115  41.194  4.00  1.00            
ATOM    498   CD GLU A  65      -1.551  32.823  42.063  4.00  1.00            
ATOM    499  OE1 GLU A  65      -1.624  34.079  41.996  4.00  1.00            
ATOM    500  OE2 GLU A  65      -2.278  32.116  42.812  4.00  1.00            
ATOM    501    C GLU A  65      -2.111  32.816  37.773  4.00  1.00            
ATOM    502    O GLU A  65      -1.685  32.241  36.772  4.00  1.00            
ATOM    503    N ALA A  66      -2.695  34.026  37.705  4.00  1.00            
ATOM    504   CA ALA A  66      -2.871  34.575  36.400  4.00  1.00            
ATOM    505   CB ALA A  66      -4.345  34.678  35.971  4.00  1.00            
ATOM    506    C ALA A  66      -2.282  35.943  36.310  4.00  1.00            
ATOM    507    O ALA A  66      -2.195  36.672  37.297  4.00  1.00            
ATOM    508    N THR A  67      -1.832  36.304  35.091  4.00  1.00            
ATOM    509   CA THR A  67      -1.280  37.602  34.851  4.00  1.00            
ATOM    510   CB THR A  67       0.215  37.611  34.720  4.00  1.00            
ATOM    511  OG1 THR A  67       0.618  36.809  33.620  4.00  1.00            
ATOM    512  CG2 THR A  67       0.827  37.076  36.025  4.00  1.00            
ATOM    513    C THR A  67      -1.854  38.111  33.563  4.00  1.00            
ATOM    514    O THR A  67      -2.383  37.349  32.756  4.00  1.00            
ATOM    515    N SER A  68      -1.782  39.443  33.365  4.00  1.00            
ATOM    516   CA SER A  68      -2.323  40.114  32.218  4.00  1.00            
ATOM    517   CB SER A  68      -2.528  41.623  32.440  4.00  1.00            
ATOM    518   OG SER A  68      -3.586  41.841  33.362  4.00  1.00            
ATOM    519    C SER A  68      -1.465  39.940  30.999  4.00  1.00            
ATOM    520    O SER A  68      -1.873  40.321  29.902  4.00  1.00            
ATOM    521    N GLN A  69      -0.256  39.367  31.144  4.00  1.00            
ATOM    522   CA GLN A  69       0.648  39.230  30.031  4.00  1.00            
ATOM    523   CB GLN A  69       1.887  38.424  30.441  4.00  1.00            
ATOM    524   CG GLN A  69       2.642  39.082  31.601  4.00  1.00            
ATOM    525   CD GLN A  69       3.484  38.022  32.293  4.00  1.00            
ATOM    526  OE1 GLN A  69       3.039  36.890  32.480  4.00  1.00            
ATOM    527  NE2 GLN A  69       4.731  38.393  32.691  4.00  1.00            
ATOM    528    C GLN A  69      -0.075  38.494  28.941  4.00  1.00            
ATOM    529    O GLN A  69      -0.571  37.388  29.151  4.00  1.00            
ATOM    530    N GLU A  70      -0.173  39.128  27.750  4.00  1.00            
ATOM    531   CA GLU A  70      -0.824  38.555  26.602  4.00  1.00            
ATOM    532   CB GLU A  70      -1.432  39.580  25.636  4.00  1.00            
ATOM    533   CG GLU A  70      -2.673  40.270  26.191  4.00  1.00            
ATOM    534   CD GLU A  70      -3.124  41.275  25.147  4.00  1.00            
ATOM    535  OE1 GLU A  70      -3.284  40.877  23.963  4.00  1.00            
ATOM    536  OE2 GLU A  70      -3.306  42.463  25.526  4.00  1.00            
ATOM    537    C GLU A  70       0.203  37.805  25.834  4.00  1.00            
ATOM    538    O GLU A  70       1.400  38.054  25.970  4.00  1.00            
ATOM    539    N LEU A  71      -0.253  36.817  25.042  4.00  1.00            
ATOM    540   CA LEU A  71       0.629  36.103  24.174  4.00  1.00            
ATOM    541   CB LEU A  71       0.832  34.617  24.514  4.00  1.00            
ATOM    542   CG LEU A  71       1.814  34.391  25.666  4.00  1.00            
ATOM    543  CD1 LEU A  71       3.220  34.851  25.253  4.00  1.00            
ATOM    544  CD2 LEU A  71       1.324  35.045  26.964  4.00  1.00            
ATOM    545    C LEU A  71       0.039  36.119  22.795  4.00  1.00            
ATOM    546    O LEU A  71      -1.174  36.009  22.623  4.00  1.00            
ATOM    547    N SER A  72       0.902  36.298  21.775  4.00  1.00            
ATOM    548   CA SER A  72       0.491  36.218  20.401  4.00  1.00            
ATOM    549   CB SER A  72       0.413  37.589  19.711  4.00  1.00            
ATOM    550   OG SER A  72      -0.584  38.384  20.335  4.00  1.00            
ATOM    551    C SER A  72       1.572  35.433  19.744  4.00  1.00            
ATOM    552    O SER A  72       2.749  35.771  19.862  4.00  1.00            
ATOM    553    N ILE A  73       1.208  34.339  19.053  4.00  1.00            
ATOM    554   CA ILE A  73       2.237  33.552  18.449  4.00  1.00            
ATOM    555   CB ILE A  73       2.550  32.289  19.211  4.00  1.00            
ATOM    556  CG1 ILE A  73       3.144  32.621  20.584  4.00  1.00            
ATOM    557  CG2 ILE A  73       3.515  31.435  18.373  4.00  1.00            
ATOM    558  CD1 ILE A  73       4.502  33.305  20.472  4.00  1.00            
ATOM    559    C ILE A  73       1.804  33.141  17.097  4.00  1.00            
ATOM    560    O ILE A  73       0.623  32.909  16.838  4.00  1.00            
ATOM    561    N THR A  74       2.781  33.055  16.185  4.00  1.00            
ATOM    562   CA THR A  74       2.463  32.593  14.883  4.00  1.00            
ATOM    563   CB THR A  74       2.733  33.599  13.801  4.00  1.00            
ATOM    564  OG1 THR A  74       4.101  33.977  13.811  4.00  1.00            
ATOM    565  CG2 THR A  74       1.839  34.828  14.030  4.00  1.00            
ATOM    566    C THR A  74       3.301  31.393  14.618  4.00  1.00            
ATOM    567    O THR A  74       4.349  31.200  15.232  4.00  1.00            
ATOM    568    N TYR A  75       2.825  30.532  13.702  4.00  1.00            
ATOM    569   CA TYR A  75       3.538  29.329  13.404  4.00  1.00            
ATOM    570   CB TYR A  75       2.885  28.051  13.961  4.00  1.00            
ATOM    571   CG TYR A  75       2.905  28.158  15.442  4.00  1.00            
ATOM    572  CD1 TYR A  75       1.992  28.967  16.077  4.00  1.00            
ATOM    573  CD2 TYR A  75       3.821  27.448  16.184  4.00  1.00            
ATOM    574  CE1 TYR A  75       2.000  29.076  17.444  4.00  1.00            
ATOM    575  CE2 TYR A  75       3.833  27.552  17.553  4.00  1.00            
ATOM    576   CZ TYR A  75       2.922  28.369  18.177  4.00  1.00            
ATOM    577   OH TYR A  75       2.929  28.484  19.580  4.00  1.00            
ATOM    578    C TYR A  75       3.521  29.154  11.938  4.00  1.00            
ATOM    579    O TYR A  75       2.928  29.937  11.197  4.00  1.00            
ATOM    580    N GLY A  76       4.228  28.109  11.485  3.00  1.00            
ATOM    581   CA GLY A  76       4.143  27.788  10.106  3.00  1.00            
ATOM    582    C GLY A  76       2.707  27.468   9.925  3.00  1.00            
ATOM    583    O GLY A  76       2.096  27.787   8.904  3.00  1.00            
ATOM    584    N THR A  77       2.126  26.816  10.948  3.00  1.00            
ATOM    585   CA THR A  77       0.763  26.439  10.801  3.00  1.00            
ATOM    586   CB THR A  77       0.565  24.967  10.998  3.00  1.00            
ATOM    587  OG1 THR A  77       1.377  24.244  10.082  3.00  1.00            
ATOM    588  CG2 THR A  77      -0.916  24.632  10.767  3.00  1.00            
ATOM    589    C THR A  77      -0.108  27.159  11.794  3.00  1.00            
ATOM    590    O THR A  77      -0.359  26.659  12.890  3.00  1.00            
ATOM    591    N GLY A  78      -0.600  28.361  11.420  4.00  1.00            
ATOM    592   CA GLY A  78      -1.594  29.069  12.186  4.00  1.00            
ATOM    593    C GLY A  78      -1.029  29.853  13.333  4.00  1.00            
ATOM    594    O GLY A  78       0.157  29.776  13.650  4.00  1.00            
ATOM    595    N SER A  79      -1.928  30.622  13.998  4.00  1.00            
ATOM    596   CA SER A  79      -1.593  31.491  15.092  4.00  1.00            
ATOM    597   CB SER A  79      -1.709  32.981  14.731  4.00  1.00            
ATOM    598   OG SER A  79      -3.067  33.308  14.478  4.00  1.00            
ATOM    599    C SER A  79      -2.540  31.264  16.207  4.00  1.00            
ATOM    600    O SER A  79      -3.646  30.760  16.018  4.00  1.00            
ATOM    601    N MET A  80      -2.098  31.631  17.422  4.00  1.00            
ATOM    602   CA MET A  80      -2.941  31.471  18.560  4.00  1.00            
ATOM    603   CB MET A  80      -2.599  30.188  19.346  4.00  1.00            
ATOM    604   CG MET A  80      -2.849  28.910  18.533  4.00  1.00            
ATOM    605   SD MET A  80      -2.052  27.401  19.168  4.00  1.00            
ATOM    606   CE MET A  80      -3.075  27.256  20.658  4.00  1.00            
ATOM    607    C MET A  80      -2.717  32.649  19.464  4.00  1.00            
ATOM    608    O MET A  80      -1.576  33.031  19.718  4.00  1.00            
ATOM    609    N THR A  81      -3.806  33.279  19.962  4.00  1.00            
ATOM    610   CA THR A  81      -3.633  34.359  20.896  4.00  1.00            
ATOM    611   CB THR A  81      -4.657  35.449  20.820  4.00  1.00            
ATOM    612  OG1 THR A  81      -4.206  36.588  21.538  4.00  1.00            
ATOM    613  CG2 THR A  81      -5.963  34.924  21.436  4.00  1.00            
ATOM    614    C THR A  81      -3.754  33.730  22.245  4.00  1.00            
ATOM    615    O THR A  81      -4.080  32.549  22.345  4.00  1.00            
ATOM    616    N GLY A  82      -3.478  34.475  23.334  4.00  1.00            
ATOM    617   CA GLY A  82      -3.635  33.791  24.581  4.00  1.00            
ATOM    618    C GLY A  82      -3.193  34.637  25.730  4.00  1.00            
ATOM    619    O GLY A  82      -2.864  35.812  25.575  4.00  1.00            
ATOM    620    N ILE A  83      -3.182  34.011  26.929  4.00  1.00            
ATOM    621   CA ILE A  83      -2.855  34.635  28.178  4.00  1.00            
ATOM    622   CB ILE A  83      -4.025  34.738  29.110  4.00  1.00            
ATOM    623  CG1 ILE A  83      -3.709  35.702  30.265  4.00  1.00            
ATOM    624  CG2 ILE A  83      -4.378  33.315  29.577  4.00  1.00            
ATOM    625  CD1 ILE A  83      -3.550  37.153  29.815  4.00  1.00            
ATOM    626    C ILE A  83      -1.819  33.817  28.893  4.00  1.00            
ATOM    627    O ILE A  83      -1.702  32.613  28.674  4.00  1.00            
ATOM    628    N LEU A  84      -1.026  34.483  29.763  4.00  1.00            
ATOM    629   CA LEU A  84      -0.003  33.852  30.556  4.00  1.00            
ATOM    630   CB LEU A  84       1.192  34.801  30.829  4.00  1.00            
ATOM    631   CG LEU A  84       2.371  34.234  31.655  4.00  1.00            
ATOM    632  CD1 LEU A  84       1.993  33.926  33.113  4.00  1.00            
ATOM    633  CD2 LEU A  84       3.026  33.050  30.928  4.00  1.00            
ATOM    634    C LEU A  84      -0.648  33.563  31.874  4.00  1.00            
ATOM    635    O LEU A  84      -1.346  34.407  32.432  4.00  1.00            
ATOM    636    N GLY A  85      -0.443  32.338  32.393  4.00  1.00            
ATOM    637   CA GLY A  85      -0.973  31.963  33.670  4.00  1.00            
ATOM    638    C GLY A  85      -0.054  30.888  34.162  4.00  1.00            
ATOM    639    O GLY A  85       0.345  30.020  33.387  4.00  1.00            
ATOM    640    N TYR A  86       0.308  30.887  35.464  4.00  1.00            
ATOM    641   CA TYR A  86       1.257  29.878  35.828  4.00  1.00            
ATOM    642   CB TYR A  86       2.632  30.408  36.291  4.00  1.00            
ATOM    643   CG TYR A  86       2.535  31.231  37.531  4.00  1.00            
ATOM    644  CD1 TYR A  86       2.257  32.577  37.465  4.00  1.00            
ATOM    645  CD2 TYR A  86       2.734  30.658  38.766  4.00  1.00            
ATOM    646  CE1 TYR A  86       2.176  33.336  38.609  4.00  1.00            
ATOM    647  CE2 TYR A  86       2.655  31.412  39.915  4.00  1.00            
ATOM    648   CZ TYR A  86       2.375  32.756  39.837  4.00  1.00            
ATOM    649   OH TYR A  86       2.292  33.539  41.009  4.00  1.00            
ATOM    650    C TYR A  86       0.706  28.915  36.830  4.00  1.00            
ATOM    651    O TYR A  86       0.153  29.299  37.860  4.00  1.00            
ATOM    652    N ASP A  87       0.827  27.608  36.500  4.00  1.00            
ATOM    653   CA ASP A  87       0.385  26.543  37.353  4.00  1.00            
ATOM    654   CB ASP A  87      -0.913  25.854  36.896  4.00  1.00            
ATOM    655   CG ASP A  87      -0.701  25.253  35.518  4.00  1.00            
ATOM    656  OD1 ASP A  87       0.336  25.585  34.884  4.00  1.00            
ATOM    657  OD2 ASP A  87      -1.578  24.463  35.074  4.00  1.00            
ATOM    658    C ASP A  87       1.467  25.520  37.459  4.00  1.00            
ATOM    659    O ASP A  87       2.571  25.707  36.950  4.00  1.00            
ATOM    660    N THR A  88       1.173  24.406  38.159  4.00  1.00            
ATOM    661   CA THR A  88       2.174  23.395  38.317  4.00  1.00            
ATOM    662   CB THR A  88       2.135  22.692  39.645  4.00  1.00            
ATOM    663  OG1 THR A  88       3.227  21.790  39.740  4.00  1.00            
ATOM    664  CG2 THR A  88       0.796  21.950  39.809  4.00  1.00            
ATOM    665    C THR A  88       2.013  22.398  37.219  4.00  1.00            
ATOM    666    O THR A  88       0.975  21.753  37.084  4.00  1.00            
ATOM    667    N VAL A  89       3.057  22.269  36.377  4.00  1.00            
ATOM    668   CA VAL A  89       2.971  21.334  35.301  4.00  1.00            
ATOM    669   CB VAL A  89       3.544  21.829  34.003  4.00  1.00            
ATOM    670  CG1 VAL A  89       4.899  22.492  34.263  4.00  1.00            
ATOM    671  CG2 VAL A  89       3.628  20.634  33.041  4.00  1.00            
ATOM    672    C VAL A  89       3.631  20.066  35.705  4.00  1.00            
ATOM    673    O VAL A  89       4.767  20.051  36.175  4.00  1.00            
ATOM    674    N GLN A  90       2.890  18.952  35.566  4.00  1.00            
ATOM    675   CA GLN A  90       3.491  17.699  35.875  4.00  1.00            
ATOM    676   CB GLN A  90       2.544  16.651  36.483  4.00  1.00            
ATOM    677   CG GLN A  90       3.244  15.328  36.808  4.00  1.00            
ATOM    678   CD GLN A  90       2.255  14.474  37.582  4.00  1.00            
ATOM    679  OE1 GLN A  90       2.221  13.251  37.447  4.00  1.00            
ATOM    680  NE2 GLN A  90       1.423  15.142  38.423  4.00  1.00            
ATOM    681    C GLN A  90       3.960  17.180  34.571  4.00  1.00            
ATOM    682    O GLN A  90       3.251  17.253  33.568  4.00  1.00            
ATOM    683    N VAL A  91       5.192  16.656  34.558  4.00  1.00            
ATOM    684   CA VAL A  91       5.773  16.146  33.361  4.00  1.00            
ATOM    685   CB VAL A  91       7.017  16.901  32.961  4.00  1.00            
ATOM    686  CG1 VAL A  91       7.575  16.372  31.628  4.00  1.00            
ATOM    687  CG2 VAL A  91       6.659  18.393  32.901  4.00  1.00            
ATOM    688    C VAL A  91       6.092  14.723  33.736  4.00  1.00            
ATOM    689    O VAL A  91       5.492  14.215  34.680  4.00  1.00            
ATOM    690    N GLY A  92       6.985  14.013  33.013  3.00  1.00            
ATOM    691   CA GLY A  92       7.253  12.638  33.340  3.00  1.00            
ATOM    692    C GLY A  92       7.753  12.537  34.747  3.00  1.00            
ATOM    693    O GLY A  92       8.936  12.735  35.017  3.00  1.00            
ATOM    694    N GLY A  93       6.837  12.213  35.682  3.00  1.00            
ATOM    695   CA GLY A  93       7.166  11.962  37.054  3.00  1.00            
ATOM    696    C GLY A  93       7.792  13.168  37.682  3.00  1.00            
ATOM    697    O GLY A  93       8.434  13.053  38.725  3.00  1.00            
ATOM    698    N ILE A  94       7.646  14.362  37.080  4.00  1.00            
ATOM    699   CA ILE A  94       8.242  15.494  37.726  4.00  1.00            
ATOM    700   CB ILE A  94       9.381  16.107  36.969  4.00  1.00            
ATOM    701  CG1 ILE A  94      10.493  15.074  36.739  4.00  1.00            
ATOM    702  CG2 ILE A  94       9.864  17.335  37.757  4.00  1.00            
ATOM    703  CD1 ILE A  94      11.567  15.577  35.779  4.00  1.00            
ATOM    704    C ILE A  94       7.186  16.538  37.837  4.00  1.00            
ATOM    705    O ILE A  94       6.381  16.705  36.923  4.00  1.00            
ATOM    706    N SER A  95       7.136  17.254  38.978  4.00  1.00            
ATOM    707   CA SER A  95       6.163  18.299  39.068  4.00  1.00            
ATOM    708   CB SER A  95       5.332  18.271  40.362  4.00  1.00            
ATOM    709   OG SER A  95       4.330  19.278  40.326  4.00  1.00            
ATOM    710    C SER A  95       6.925  19.591  39.030  4.00  1.00            
ATOM    711    O SER A  95       7.636  19.918  39.979  4.00  1.00            
ATOM    712    N ASP A  96       6.819  20.363  37.923  4.00  1.00            
ATOM    713   CA ASP A  96       7.518  21.617  37.912  4.00  1.00            
ATOM    714   CB ASP A  96       8.378  21.927  36.661  4.00  1.00            
ATOM    715   CG ASP A  96       7.561  21.910  35.385  4.00  1.00            
ATOM    716  OD1 ASP A  96       6.928  20.858  35.105  4.00  1.00            
ATOM    717  OD2 ASP A  96       7.575  22.945  34.665  4.00  1.00            
ATOM    718    C ASP A  96       6.542  22.702  38.196  4.00  1.00            
ATOM    719    O ASP A  96       5.624  22.964  37.419  4.00  1.00            
ATOM    720    N THR A  97       6.726  23.346  39.365  4.00  1.00            
ATOM    721   CA THR A  97       5.834  24.366  39.826  4.00  1.00            
ATOM    722   CB THR A  97       5.873  24.564  41.310  4.00  1.00            
ATOM    723  OG1 THR A  97       7.169  24.990  41.709  4.00  1.00            
ATOM    724  CG2 THR A  97       5.518  23.236  41.997  4.00  1.00            
ATOM    725    C THR A  97       6.207  25.673  39.200  4.00  1.00            
ATOM    726    O THR A  97       7.294  25.836  38.648  4.00  1.00            
ATOM    727    N ASN A  98       5.261  26.632  39.259  4.00  1.00            
ATOM    728   CA ASN A  98       5.460  27.983  38.819  4.00  1.00            
ATOM    729   CB ASN A  98       6.439  28.763  39.713  4.00  1.00            
ATOM    730   CG ASN A  98       5.833  28.864  41.104  4.00  1.00            
ATOM    731  OD1 ASN A  98       4.858  29.582  41.322  4.00  1.00            
ATOM    732  ND2 ASN A  98       6.425  28.112  42.071  4.00  1.00            
ATOM    733    C ASN A  98       6.004  28.002  37.430  4.00  1.00            
ATOM    734    O ASN A  98       6.918  28.767  37.130  4.00  1.00            
ATOM    735    N GLN A  99       5.446  27.184  36.523  4.00  1.00            
ATOM    736   CA GLN A  99       6.010  27.215  35.209  4.00  1.00            
ATOM    737   CB GLN A  99       6.067  25.822  34.558  4.00  1.00            
ATOM    738   CG GLN A  99       7.297  25.585  33.674  4.00  1.00            
ATOM    739   CD GLN A  99       7.578  26.809  32.821  4.00  1.00            
ATOM    740  OE1 GLN A  99       7.038  26.959  31.727  4.00  1.00            
ATOM    741  NE2 GLN A  99       8.458  27.710  33.334  4.00  1.00            
ATOM    742    C GLN A  99       5.088  28.079  34.422  4.00  1.00            
ATOM    743    O GLN A  99       3.871  27.967  34.560  4.00  1.00            
ATOM    744    N ILE A 100       5.629  28.978  33.576  4.00  1.00            
ATOM    745   CA ILE A 100       4.694  29.850  32.940  4.00  1.00            
ATOM    746   CB ILE A 100       5.126  31.280  32.747  4.00  1.00            
ATOM    747  CG1 ILE A 100       6.332  31.429  31.817  4.00  1.00            
ATOM    748  CG2 ILE A 100       5.340  31.888  34.144  4.00  1.00            
ATOM    749  CD1 ILE A 100       6.526  32.889  31.419  4.00  1.00            
ATOM    750    C ILE A 100       4.214  29.271  31.665  4.00  1.00            
ATOM    751    O ILE A 100       4.988  28.821  30.823  4.00  1.00            
ATOM    752    N PHE A 101       2.876  29.258  31.521  4.00  1.00            
ATOM    753   CA PHE A 101       2.270  28.689  30.363  4.00  1.00            
ATOM    754   CB PHE A 101       1.540  27.376  30.650  4.00  1.00            
ATOM    755   CG PHE A 101       2.620  26.449  31.088  4.00  1.00            
ATOM    756  CD1 PHE A 101       3.535  25.975  30.176  4.00  1.00            
ATOM    757  CD2 PHE A 101       2.716  26.048  32.401  4.00  1.00            
ATOM    758  CE1 PHE A 101       4.539  25.120  30.565  4.00  1.00            
ATOM    759  CE2 PHE A 101       3.717  25.193  32.798  4.00  1.00            
ATOM    760   CZ PHE A 101       4.630  24.730  31.879  4.00  1.00            
ATOM    761    C PHE A 101       1.318  29.689  29.794  4.00  1.00            
ATOM    762    O PHE A 101       1.188  30.793  30.325  4.00  1.00            
ATOM    763    N GLY A 102       0.637  29.355  28.675  4.00  1.00            
ATOM    764   CA GLY A 102      -0.165  30.408  28.134  4.00  1.00            
ATOM    765    C GLY A 102      -1.502  29.978  27.626  4.00  1.00            
ATOM    766    O GLY A 102      -1.659  29.690  26.440  4.00  1.00            
ATOM    767    N LEU A 103      -2.534  30.102  28.489  4.00  1.00            
ATOM    768   CA LEU A 103      -3.865  29.679  28.155  4.00  1.00            
ATOM    769   CB LEU A 103      -4.930  30.084  29.189  4.00  1.00            
ATOM    770   CG LEU A 103      -4.736  29.481  30.588  4.00  1.00            
ATOM    771  CD1 LEU A 103      -5.919  29.826  31.503  4.00  1.00            
ATOM    772  CD2 LEU A 103      -4.488  27.972  30.518  4.00  1.00            
ATOM    773    C LEU A 103      -4.250  30.369  26.891  4.00  1.00            
ATOM    774    O LEU A 103      -4.093  31.579  26.758  4.00  1.00            
ATOM    775    N SER A 104      -4.754  29.608  25.910  4.00  1.00            
ATOM    776   CA SER A 104      -5.061  30.209  24.650  4.00  1.00            
ATOM    777   CB SER A 104      -5.149  29.190  23.497  4.00  1.00            
ATOM    778   OG SER A 104      -6.169  28.237  23.755  4.00  1.00            
ATOM    779    C SER A 104      -6.358  30.910  24.763  4.00  1.00            
ATOM    780    O SER A 104      -6.996  30.941  25.814  4.00  1.00            
ATOM    781    N GLU A 105      -6.723  31.555  23.651  4.00  1.00            
ATOM    782   CA GLU A 105      -7.945  32.265  23.489  4.00  1.00            
ATOM    783   CB GLU A 105      -7.750  33.782  23.531  4.00  1.00            
ATOM    784   CG GLU A 105      -7.268  34.245  24.906  4.00  1.00            
ATOM    785   CD GLU A 105      -7.349  35.758  24.947  4.00  1.00            
ATOM    786  OE1 GLU A 105      -7.532  36.369  23.860  4.00  1.00            
ATOM    787  OE2 GLU A 105      -7.235  36.324  26.066  4.00  1.00            
ATOM    788    C GLU A 105      -8.370  31.860  22.131  4.00  1.00            
ATOM    789    O GLU A 105      -8.934  30.781  21.952  4.00  1.00            
ATOM    790    N THR A 106      -8.082  32.698  21.121  4.00  1.00            
ATOM    791   CA THR A 106      -8.542  32.288  19.837  4.00  1.00            
ATOM    792   CB THR A 106      -9.171  33.381  19.016  4.00  1.00            
ATOM    793  OG1 THR A 106      -9.732  32.828  17.834  4.00  1.00            
ATOM    794  CG2 THR A 106      -8.128  34.457  18.672  4.00  1.00            
ATOM    795    C THR A 106      -7.475  31.607  19.044  4.00  1.00            
ATOM    796    O THR A 106      -6.439  32.189  18.726  4.00  1.00            
ATOM    797    N GLU A 107      -7.725  30.312  18.736  1.00  1.00            
ATOM    798   CA GLU A 107      -6.884  29.506  17.897  1.00  1.00            
ATOM    799   CB GLU A 107      -6.440  28.190  18.570  1.00  1.00            
ATOM    800   CG GLU A 107      -7.601  27.369  19.138  1.00  1.00            
ATOM    801   CD GLU A 107      -7.071  26.005  19.555  1.00  1.00            
ATOM    802  OE1 GLU A 107      -6.276  25.422  18.770  1.00  1.00            
ATOM    803  OE2 GLU A 107      -7.467  25.522  20.650  1.00  1.00            
ATOM    804    C GLU A 107      -7.726  29.172  16.696  1.00  1.00            
ATOM    805    O GLU A 107      -8.488  28.207  16.686  1.00  1.00            
ATOM    806    N PRO A 108      -7.615  29.983  15.680  1.00  1.00            
ATOM    807   CA PRO A 108      -8.380  29.767  14.479  1.00  1.00            
ATOM    808   CD PRO A 108      -7.346  31.394  15.897  1.00  1.00            
ATOM    809   CB PRO A 108      -8.481  31.126  13.783  1.00  1.00            
ATOM    810   CG PRO A 108      -7.445  32.013  14.496  1.00  1.00            
ATOM    811    C PRO A 108      -7.705  28.713  13.660  1.00  1.00            
ATOM    812    O PRO A 108      -6.537  28.418  13.919  1.00  1.00            
ATOM    813    N GLY A 109      -8.414  28.133  12.674  1.00  1.00            
ATOM    814   CA GLY A 109      -7.799  27.166  11.813  1.00  1.00            
ATOM    815    C GLY A 109      -8.529  25.876  11.915  1.00  1.00            
ATOM    816    O GLY A 109      -8.880  25.418  13.002  1.00  1.00            
ATOM    817    N SER A 110      -8.776  25.262  10.742  2.00  1.00            
ATOM    818   CA SER A 110      -9.403  23.980  10.686  2.00  1.00            
ATOM    819   CB SER A 110      -9.584  23.484   9.247  2.00  1.00            
ATOM    820   OG SER A 110     -10.397  24.392   8.520  2.00  1.00            
ATOM    821    C SER A 110      -8.404  23.091  11.328  2.00  1.00            
ATOM    822    O SER A 110      -8.735  22.105  11.984  2.00  1.00            
ATOM    823    N PHE A 111      -7.125  23.459  11.139  2.00  1.00            
ATOM    824   CA PHE A 111      -6.044  22.753  11.745  2.00  1.00            
ATOM    825   CB PHE A 111      -4.673  23.332  11.336  2.00  1.00            
ATOM    826   CG PHE A 111      -4.634  23.403   9.841  2.00  1.00            
ATOM    827  CD1 PHE A 111      -5.262  24.443   9.191  2.00  1.00            
ATOM    828  CD2 PHE A 111      -3.974  22.458   9.088  2.00  1.00            
ATOM    829  CE1 PHE A 111      -5.245  24.539   7.820  2.00  1.00            
ATOM    830  CE2 PHE A 111      -3.953  22.549   7.715  2.00  1.00            
ATOM    831   CZ PHE A 111      -4.588  23.588   7.077  2.00  1.00            
ATOM    832    C PHE A 111      -6.243  23.042  13.196  2.00  1.00            
ATOM    833    O PHE A 111      -6.779  24.088  13.559  2.00  1.00            
ATOM    834    N LEU A 112      -5.830  22.110  14.063  2.00  1.00            
ATOM    835   CA LEU A 112      -6.048  22.225  15.470  2.00  1.00            
ATOM    836   CB LEU A 112      -5.705  23.610  16.036  2.00  1.00            
ATOM    837   CG LEU A 112      -4.179  23.837  16.003  2.00  1.00            
ATOM    838  CD1 LEU A 112      -3.643  23.847  14.560  2.00  1.00            
ATOM    839  CD2 LEU A 112      -3.764  25.070  16.818  2.00  1.00            
ATOM    840    C LEU A 112      -7.464  21.799  15.749  2.00  1.00            
ATOM    841    O LEU A 112      -7.764  21.355  16.857  2.00  1.00            
ATOM    842    N TYR A 113      -8.386  21.908  14.764  2.00  1.00            
ATOM    843   CA TYR A 113      -9.640  21.217  14.930  2.00  1.00            
ATOM    844   CB TYR A 113     -10.691  21.572  13.867  2.00  1.00            
ATOM    845   CG TYR A 113     -11.825  20.614  14.025  2.00  1.00            
ATOM    846  CD1 TYR A 113     -12.811  20.830  14.962  2.00  1.00            
ATOM    847  CD2 TYR A 113     -11.900  19.493  13.228  2.00  1.00            
ATOM    848  CE1 TYR A 113     -13.853  19.940  15.098  2.00  1.00            
ATOM    849  CE2 TYR A 113     -12.938  18.600  13.359  2.00  1.00            
ATOM    850   CZ TYR A 113     -13.917  18.824  14.296  2.00  1.00            
ATOM    851   OH TYR A 113     -14.984  17.910  14.432  2.00  1.00            
ATOM    852    C TYR A 113      -9.252  19.806  14.725  2.00  1.00            
ATOM    853    O TYR A 113      -9.582  18.909  15.500  2.00  1.00            
ATOM    854    N TYR A 114      -8.480  19.619  13.640  2.00  1.00            
ATOM    855   CA TYR A 114      -7.891  18.362  13.345  2.00  1.00            
ATOM    856   CB TYR A 114      -7.504  18.145  11.881  2.00  1.00            
ATOM    857   CG TYR A 114      -8.776  17.931  11.150  2.00  1.00            
ATOM    858  CD1 TYR A 114      -9.472  16.759  11.323  2.00  1.00            
ATOM    859  CD2 TYR A 114      -9.261  18.881  10.286  2.00  1.00            
ATOM    860  CE1 TYR A 114     -10.649  16.538  10.650  2.00  1.00            
ATOM    861  CE2 TYR A 114     -10.437  18.666   9.610  2.00  1.00            
ATOM    862   CZ TYR A 114     -11.132  17.495   9.793  2.00  1.00            
ATOM    863   OH TYR A 114     -12.338  17.277   9.097  2.00  1.00            
ATOM    864    C TYR A 114      -6.654  18.367  14.169  2.00  1.00            
ATOM    865    O TYR A 114      -5.997  19.395  14.333  2.00  1.00            
ATOM    866    N ALA A 115      -6.338  17.211  14.759  1.00  1.00            
ATOM    867   CA ALA A 115      -5.244  17.119  15.668  1.00  1.00            
ATOM    868   CB ALA A 115      -5.591  17.799  17.010  1.00  1.00            
ATOM    869    C ALA A 115      -4.978  15.623  15.753  1.00  1.00            
ATOM    870    O ALA A 115      -4.864  15.070  14.660  1.00  1.00            
ATOM    871    N PRO A 116      -4.838  14.830  16.814  1.00  1.00            
ATOM    872   CA PRO A 116      -4.938  15.194  18.205  1.00  1.00            
ATOM    873   CD PRO A 116      -5.122  13.415  16.623  1.00  1.00            
ATOM    874   CB PRO A 116      -5.073  13.895  18.994  1.00  1.00            
ATOM    875   CG PRO A 116      -5.650  12.906  17.971  1.00  1.00            
ATOM    876    C PRO A 116      -3.752  15.974  18.621  1.00  1.00            
ATOM    877    O PRO A 116      -2.641  15.696  18.175  1.00  1.00            
ATOM    878    N PHE A 117      -3.995  16.971  19.469  1.00  1.00            
ATOM    879   CA PHE A 117      -2.984  17.758  20.083  1.00  1.00            
ATOM    880   CB PHE A 117      -2.422  18.917  19.232  1.00  1.00            
ATOM    881   CG PHE A 117      -1.602  18.536  18.049  1.00  1.00            
ATOM    882  CD1 PHE A 117      -2.178  18.078  16.887  1.00  1.00            
ATOM    883  CD2 PHE A 117      -0.238  18.703  18.098  1.00  1.00            
ATOM    884  CE1 PHE A 117      -1.392  17.759  15.805  1.00  1.00            
ATOM    885  CE2 PHE A 117       0.555  18.388  17.024  1.00  1.00            
ATOM    886   CZ PHE A 117      -0.027  17.912  15.879  1.00  1.00            
ATOM    887    C PHE A 117      -3.799  18.553  21.026  1.00  1.00            
ATOM    888    O PHE A 117      -4.971  18.810  20.757  1.00  1.00            
ATOM    889    N ASP A 118      -3.234  18.956  22.161  1.00  1.00            
ATOM    890   CA ASP A 118      -3.988  19.884  22.934  1.00  1.00            
ATOM    891   CB ASP A 118      -4.505  19.338  24.276  1.00  1.00            
ATOM    892   CG ASP A 118      -5.726  18.467  24.035  1.00  1.00            
ATOM    893  OD1 ASP A 118      -6.469  18.734  23.053  1.00  1.00            
ATOM    894  OD2 ASP A 118      -5.934  17.523  24.842  1.00  1.00            
ATOM    895    C ASP A 118      -2.986  20.911  23.298  1.00  1.00            
ATOM    896    O ASP A 118      -2.720  21.156  24.474  1.00  1.00            
ATOM    897    N GLY A 119      -2.393  21.543  22.277  4.00  1.00            
ATOM    898   CA GLY A 119      -1.435  22.541  22.599  4.00  1.00            
ATOM    899    C GLY A 119      -0.053  22.037  22.399  4.00  1.00            
ATOM    900    O GLY A 119       0.166  20.884  22.033  4.00  1.00            
ATOM    901    N ILE A 120       0.928  22.931  22.644  4.00  1.00            
ATOM    902   CA ILE A 120       2.278  22.545  22.406  4.00  1.00            
ATOM    903   CB ILE A 120       2.949  23.271  21.271  4.00  1.00            
ATOM    904  CG1 ILE A 120       3.049  24.781  21.550  4.00  1.00            
ATOM    905  CG2 ILE A 120       2.187  22.928  19.981  4.00  1.00            
ATOM    906  CD1 ILE A 120       1.692  25.476  21.639  4.00  1.00            
ATOM    907    C ILE A 120       3.140  22.747  23.610  4.00  1.00            
ATOM    908    O ILE A 120       2.924  23.636  24.432  4.00  1.00            
ATOM    909    N LEU A 121       4.134  21.845  23.726  4.00  1.00            
ATOM    910   CA LEU A 121       5.208  21.847  24.678  4.00  1.00            
ATOM    911   CB LEU A 121       5.626  20.417  25.062  4.00  1.00            
ATOM    912   CG LEU A 121       6.860  20.311  25.974  4.00  1.00            
ATOM    913  CD1 LEU A 121       6.599  20.924  27.359  4.00  1.00            
ATOM    914  CD2 LEU A 121       7.355  18.857  26.052  4.00  1.00            
ATOM    915    C LEU A 121       6.312  22.425  23.861  4.00  1.00            
ATOM    916    O LEU A 121       6.210  22.451  22.636  4.00  1.00            
ATOM    917    N GLY A 122       7.386  22.947  24.473  4.00  1.00            
ATOM    918   CA GLY A 122       8.358  23.450  23.557  4.00  1.00            
ATOM    919    C GLY A 122       9.696  23.458  24.200  4.00  1.00            
ATOM    920    O GLY A 122       9.927  24.166  25.178  4.00  1.00            
ATOM    921    N LEU A 123      10.618  22.649  23.644  1.00  1.00            
ATOM    922   CA LEU A 123      11.974  22.714  24.083  1.00  1.00            
ATOM    923   CB LEU A 123      12.664  21.367  24.345  1.00  1.00            
ATOM    924   CG LEU A 123      12.192  20.708  25.653  1.00  1.00            
ATOM    925  CD1 LEU A 123      10.703  20.337  25.593  1.00  1.00            
ATOM    926  CD2 LEU A 123      13.102  19.536  26.052  1.00  1.00            
ATOM    927    C LEU A 123      12.694  23.418  23.008  1.00  1.00            
ATOM    928    O LEU A 123      12.737  22.964  21.870  1.00  1.00            
ATOM    929    N ALA A 124      13.256  24.576  23.367  1.00  1.00            
ATOM    930   CA ALA A 124      13.954  25.449  22.483  1.00  1.00            
ATOM    931   CB ALA A 124      13.038  26.383  21.675  1.00  1.00            
ATOM    932    C ALA A 124      14.725  26.318  23.462  1.00  1.00            
ATOM    933    O ALA A 124      14.926  25.918  24.608  1.00  1.00            
ATOM    934    N TYR A 125      15.178  27.526  23.052  1.00  1.00            
ATOM    935   CA TYR A 125      16.176  28.214  23.838  1.00  1.00            
ATOM    936   CB TYR A 125      16.764  29.413  23.068  1.00  1.00            
ATOM    937   CG TYR A 125      18.135  29.649  23.608  1.00  1.00            
ATOM    938  CD1 TYR A 125      18.371  30.340  24.775  1.00  1.00            
ATOM    939  CD2 TYR A 125      19.209  29.153  22.905  1.00  1.00            
ATOM    940  CE1 TYR A 125      19.659  30.522  25.228  1.00  1.00            
ATOM    941  CE2 TYR A 125      20.494  29.332  23.351  1.00  1.00            
ATOM    942   CZ TYR A 125      20.723  30.016  24.517  1.00  1.00            
ATOM    943   OH TYR A 125      22.045  30.195  24.975  1.00  1.00            
ATOM    944    C TYR A 125      15.842  28.711  25.235  1.00  1.00            
ATOM    945    O TYR A 125      16.437  28.109  26.125  1.00  1.00            
ATOM    946    N PRO A 126      15.030  29.676  25.660  2.00  1.00            
ATOM    947   CA PRO A 126      14.289  30.672  24.920  2.00  1.00            
ATOM    948   CD PRO A 126      14.695  29.713  27.076  2.00  1.00            
ATOM    949   CB PRO A 126      13.280  31.271  25.899  2.00  1.00            
ATOM    950   CG PRO A 126      13.916  31.022  27.274  2.00  1.00            
ATOM    951    C PRO A 126      15.118  31.753  24.303  2.00  1.00            
ATOM    952    O PRO A 126      16.218  32.042  24.769  2.00  1.00            
ATOM    953    N SER A 127      14.561  32.348  23.236  2.00  1.00            
ATOM    954   CA SER A 127      15.081  33.436  22.463  2.00  1.00            
ATOM    955   CB SER A 127      16.322  33.060  21.632  2.00  1.00            
ATOM    956   OG SER A 127      16.039  31.959  20.786  2.00  1.00            
ATOM    957    C SER A 127      13.935  33.728  21.567  2.00  1.00            
ATOM    958    O SER A 127      13.437  34.850  21.483  2.00  1.00            
ATOM    959    N ILE A 128      13.477  32.668  20.884  2.00  1.00            
ATOM    960   CA ILE A 128      12.339  32.764  20.037  2.00  1.00            
ATOM    961   CB ILE A 128      12.081  31.572  19.156  2.00  1.00            
ATOM    962  CG1 ILE A 128      11.801  30.302  19.970  2.00  1.00            
ATOM    963  CG2 ILE A 128      13.270  31.454  18.186  2.00  1.00            
ATOM    964  CD1 ILE A 128      13.003  29.831  20.784  2.00  1.00            
ATOM    965    C ILE A 128      11.133  33.046  20.869  2.00  1.00            
ATOM    966    O ILE A 128      10.210  33.727  20.421  2.00  1.00            
ATOM    967    N SER A 129      11.140  32.515  22.109  1.00  1.00            
ATOM    968   CA SER A 129      10.048  32.544  23.041  1.00  1.00            
ATOM    969   CB SER A 129      10.482  32.276  24.489  1.00  1.00            
ATOM    970   OG SER A 129      11.306  33.337  24.951  1.00  1.00            
ATOM    971    C SER A 129       9.348  33.863  23.012  1.00  1.00            
ATOM    972    O SER A 129       9.972  34.921  22.950  1.00  1.00            
ATOM    973    N ALA A 130       7.997  33.800  23.029  2.00  1.00            
ATOM    974   CA ALA A 130       7.199  34.971  22.820  2.00  1.00            
ATOM    975   CB ALA A 130       5.694  34.666  22.786  2.00  1.00            
ATOM    976    C ALA A 130       7.341  36.029  23.869  2.00  1.00            
ATOM    977    O ALA A 130       7.820  37.129  23.597  2.00  1.00            
ATOM    978    N SER A 131       6.953  35.708  25.114  2.00  1.00            
ATOM    979   CA SER A 131       7.031  36.659  26.184  2.00  1.00            
ATOM    980   CB SER A 131       6.245  36.216  27.429  2.00  1.00            
ATOM    981   OG SER A 131       4.865  36.085  27.127  2.00  1.00            
ATOM    982    C SER A 131       8.453  36.637  26.594  2.00  1.00            
ATOM    983    O SER A 131       8.930  37.507  27.321  2.00  1.00            
ATOM    984    N GLY A 132       9.186  35.629  26.096  2.00  1.00            
ATOM    985   CA GLY A 132      10.465  35.449  26.682  2.00  1.00            
ATOM    986    C GLY A 132      10.080  34.804  27.958  2.00  1.00            
ATOM    987    O GLY A 132      10.675  35.008  29.015  2.00  1.00            
ATOM    988    N ALA A 133       9.028  33.977  27.833  1.00  1.00            
ATOM    989   CA ALA A 133       8.319  33.478  28.959  1.00  1.00            
ATOM    990   CB ALA A 133       7.132  32.593  28.547  1.00  1.00            
ATOM    991    C ALA A 133       9.131  32.684  29.914  1.00  1.00            
ATOM    992    O ALA A 133       9.239  33.046  31.082  1.00  1.00            
ATOM    993    N THR A 134       9.741  31.613  29.408  1.00  1.00            
ATOM    994   CA THR A 134      10.515  30.642  30.125  1.00  1.00            
ATOM    995   CB THR A 134      10.639  30.734  31.628  1.00  1.00            
ATOM    996  OG1 THR A 134       9.362  30.756  32.246  1.00  1.00            
ATOM    997  CG2 THR A 134      11.522  31.924  32.047  1.00  1.00            
ATOM    998    C THR A 134       9.831  29.367  29.828  1.00  1.00            
ATOM    999    O THR A 134       8.668  29.166  30.172  1.00  1.00            
ATOM   1000    N PRO A 135      10.534  28.514  29.166  1.00  1.00            
ATOM   1001   CA PRO A 135       9.927  27.261  28.851  1.00  1.00            
ATOM   1002   CD PRO A 135      11.406  28.975  28.101  1.00  1.00            
ATOM   1003   CB PRO A 135      10.457  26.859  27.472  1.00  1.00            
ATOM   1004   CG PRO A 135      11.715  27.717  27.278  1.00  1.00            
ATOM   1005    C PRO A 135      10.186  26.218  29.887  1.00  1.00            
ATOM   1006    O PRO A 135      11.008  26.449  30.774  1.00  1.00            
ATOM   1007    N VAL A 136       9.492  25.059  29.800  2.00  1.00            
ATOM   1008   CA VAL A 136       9.762  23.989  30.715  2.00  1.00            
ATOM   1009   CB VAL A 136       8.633  22.992  30.847  2.00  1.00            
ATOM   1010  CG1 VAL A 136       7.399  23.725  31.394  2.00  1.00            
ATOM   1011  CG2 VAL A 136       8.365  22.304  29.498  2.00  1.00            
ATOM   1012    C VAL A 136      10.961  23.284  30.170  2.00  1.00            
ATOM   1013    O VAL A 136      10.989  22.862  29.014  2.00  1.00            
ATOM   1014    N PHE A 137      11.990  23.170  31.025  2.00  1.00            
ATOM   1015   CA PHE A 137      13.294  22.653  30.729  2.00  1.00            
ATOM   1016   CB PHE A 137      13.703  22.757  29.248  2.00  1.00            
ATOM   1017   CG PHE A 137      15.050  22.145  29.122  2.00  1.00            
ATOM   1018  CD1 PHE A 137      15.191  20.776  29.094  2.00  1.00            
ATOM   1019  CD2 PHE A 137      16.166  22.938  29.021  2.00  1.00            
ATOM   1020  CE1 PHE A 137      16.438  20.208  28.978  2.00  1.00            
ATOM   1021  CE2 PHE A 137      17.413  22.371  28.906  2.00  1.00            
ATOM   1022   CZ PHE A 137      17.553  21.005  28.885  2.00  1.00            
ATOM   1023    C PHE A 137      14.082  23.654  31.494  2.00  1.00            
ATOM   1024    O PHE A 137      14.798  23.335  32.442  2.00  1.00            
ATOM   1025    N ASP A 138      13.927  24.928  31.072  2.00  1.00            
ATOM   1026   CA ASP A 138      14.539  26.041  31.729  2.00  1.00            
ATOM   1027   CB ASP A 138      14.283  27.393  31.048  2.00  1.00            
ATOM   1028   CG ASP A 138      15.236  28.375  31.713  2.00  1.00            
ATOM   1029  OD1 ASP A 138      16.177  27.890  32.398  2.00  1.00            
ATOM   1030  OD2 ASP A 138      15.042  29.610  31.560  2.00  1.00            
ATOM   1031    C ASP A 138      13.972  26.132  33.094  2.00  1.00            
ATOM   1032    O ASP A 138      14.695  26.364  34.063  2.00  1.00            
ATOM   1033    N ASN A 139      12.650  25.930  33.205  2.00  1.00            
ATOM   1034   CA ASN A 139      12.054  26.035  34.493  2.00  1.00            
ATOM   1035   CB ASN A 139      10.540  25.782  34.498  2.00  1.00            
ATOM   1036   CG ASN A 139      10.022  26.370  35.802  2.00  1.00            
ATOM   1037  OD1 ASN A 139       9.637  27.537  35.858  2.00  1.00            
ATOM   1038  ND2 ASN A 139      10.033  25.549  36.887  2.00  1.00            
ATOM   1039    C ASN A 139      12.709  24.964  35.333  2.00  1.00            
ATOM   1040    O ASN A 139      13.047  25.203  36.491  2.00  1.00            
ATOM   1041    N LEU A 140      12.930  23.759  34.751  2.00  1.00            
ATOM   1042   CA LEU A 140      13.523  22.631  35.438  2.00  1.00            
ATOM   1043   CB LEU A 140      13.596  21.351  34.584  2.00  1.00            
ATOM   1044   CG LEU A 140      12.247  20.637  34.404  2.00  1.00            
ATOM   1045  CD1 LEU A 140      11.742  20.081  35.746  2.00  1.00            
ATOM   1046  CD2 LEU A 140      11.221  21.535  33.700  2.00  1.00            
ATOM   1047    C LEU A 140      14.930  22.912  35.861  2.00  1.00            
ATOM   1048    O LEU A 140      15.293  22.597  36.989  2.00  1.00            
ATOM   1049    N TRP A 141      15.778  23.494  34.992  2.00  1.00            
ATOM   1050   CA TRP A 141      17.122  23.719  35.452  2.00  1.00            
ATOM   1051   CB TRP A 141      18.059  24.387  34.437  2.00  1.00            
ATOM   1052   CG TRP A 141      19.266  24.955  35.146  2.00  1.00            
ATOM   1053  CD2 TRP A 141      20.242  24.157  35.832  2.00  1.00            
ATOM   1054  CD1 TRP A 141      19.601  26.258  35.381  2.00  1.00            
ATOM   1055  NE1 TRP A 141      20.726  26.321  36.167  2.00  1.00            
ATOM   1056  CE2 TRP A 141      21.127  25.033  36.455  2.00  1.00            
ATOM   1057  CE3 TRP A 141      20.371  22.804  35.955  2.00  1.00            
ATOM   1058  CZ2 TRP A 141      22.161  24.562  37.213  2.00  1.00            
ATOM   1059  CZ3 TRP A 141      21.430  22.331  36.697  2.00  1.00            
ATOM   1060  CH2 TRP A 141      22.308  23.196  37.315  2.00  1.00            
ATOM   1061    C TRP A 141      17.061  24.661  36.605  2.00  1.00            
ATOM   1062    O TRP A 141      17.739  24.470  37.612  2.00  1.00            
ATOM   1063    N ASP A 142      16.214  25.697  36.494  2.00  1.00            
ATOM   1064   CA ASP A 142      16.185  26.717  37.498  2.00  1.00            
ATOM   1065   CB ASP A 142      15.057  27.729  37.236  2.00  1.00            
ATOM   1066   CG ASP A 142      15.064  28.773  38.339  2.00  1.00            
ATOM   1067  OD1 ASP A 142      16.173  29.143  38.808  2.00  1.00            
ATOM   1068  OD2 ASP A 142      13.950  29.221  38.720  2.00  1.00            
ATOM   1069    C ASP A 142      15.925  26.114  38.846  2.00  1.00            
ATOM   1070    O ASP A 142      16.718  26.293  39.769  2.00  1.00            
ATOM   1071    N GLN A 143      14.820  25.361  38.996  3.00  1.00            
ATOM   1072   CA GLN A 143      14.504  24.770  40.267  3.00  1.00            
ATOM   1073   CB GLN A 143      13.121  24.102  40.283  3.00  1.00            
ATOM   1074   CG GLN A 143      12.719  23.546  41.649  3.00  1.00            
ATOM   1075   CD GLN A 143      12.262  24.706  42.520  3.00  1.00            
ATOM   1076  OE1 GLN A 143      12.416  25.873  42.163  3.00  1.00            
ATOM   1077  NE2 GLN A 143      11.679  24.371  43.702  3.00  1.00            
ATOM   1078    C GLN A 143      15.523  23.707  40.537  3.00  1.00            
ATOM   1079    O GLN A 143      15.945  23.519  41.677  3.00  1.00            
ATOM   1080    N GLY A 144      15.959  22.995  39.476  3.00  1.00            
ATOM   1081   CA GLY A 144      16.932  21.945  39.606  3.00  1.00            
ATOM   1082    C GLY A 144      16.288  20.591  39.693  3.00  1.00            
ATOM   1083    O GLY A 144      16.874  19.670  40.260  3.00  1.00            
ATOM   1084    N LEU A 145      15.076  20.421  39.128  1.00  1.00            
ATOM   1085   CA LEU A 145      14.395  19.155  39.202  1.00  1.00            
ATOM   1086   CB LEU A 145      12.975  19.249  38.637  1.00  1.00            
ATOM   1087   CG LEU A 145      12.149  20.275  39.441  1.00  1.00            
ATOM   1088  CD1 LEU A 145      10.666  20.249  39.048  1.00  1.00            
ATOM   1089  CD2 LEU A 145      12.382  20.125  40.953  1.00  1.00            
ATOM   1090    C LEU A 145      15.220  18.117  38.487  1.00  1.00            
ATOM   1091    O LEU A 145      15.344  16.993  38.970  1.00  1.00            
ATOM   1092    N VAL A 146      15.833  18.458  37.331  1.00  1.00            
ATOM   1093   CA VAL A 146      16.634  17.468  36.654  1.00  1.00            
ATOM   1094   CB VAL A 146      16.430  17.431  35.167  1.00  1.00            
ATOM   1095  CG1 VAL A 146      14.996  16.939  34.895  1.00  1.00            
ATOM   1096  CG2 VAL A 146      16.728  18.826  34.589  1.00  1.00            
ATOM   1097    C VAL A 146      18.079  17.682  36.952  1.00  1.00            
ATOM   1098    O VAL A 146      18.579  18.807  36.981  1.00  1.00            
ATOM   1099    N SER A 147      18.774  16.554  37.199  1.00  1.00            
ATOM   1100   CA SER A 147      20.161  16.531  37.553  1.00  1.00            
ATOM   1101   CB SER A 147      20.672  15.097  37.782  1.00  1.00            
ATOM   1102   OG SER A 147      22.048  15.113  38.131  1.00  1.00            
ATOM   1103    C SER A 147      20.965  17.129  36.455  1.00  1.00            
ATOM   1104    O SER A 147      21.682  18.108  36.657  1.00  1.00            
ATOM   1105    N GLN A 148      20.847  16.565  35.243  1.00  1.00            
ATOM   1106   CA GLN A 148      21.633  17.074  34.163  1.00  1.00            
ATOM   1107   CB GLN A 148      22.320  15.975  33.330  1.00  1.00            
ATOM   1108   CG GLN A 148      23.174  16.515  32.180  1.00  1.00            
ATOM   1109   CD GLN A 148      24.319  17.330  32.771  1.00  1.00            
ATOM   1110  OE1 GLN A 148      24.655  17.193  33.946  1.00  1.00            
ATOM   1111  NE2 GLN A 148      24.937  18.208  31.936  1.00  1.00            
ATOM   1112    C GLN A 148      20.701  17.811  33.272  1.00  1.00            
ATOM   1113    O GLN A 148      19.506  17.524  33.231  1.00  1.00            
ATOM   1114    N ASP A 149      21.228  18.823  32.562  1.00  1.00            
ATOM   1115   CA ASP A 149      20.373  19.537  31.672  1.00  1.00            
ATOM   1116   CB ASP A 149      20.678  21.040  31.571  1.00  1.00            
ATOM   1117   CG ASP A 149      20.099  21.696  32.814  1.00  1.00            
ATOM   1118  OD1 ASP A 149      19.294  21.022  33.510  1.00  1.00            
ATOM   1119  OD2 ASP A 149      20.443  22.879  33.080  1.00  1.00            
ATOM   1120    C ASP A 149      20.542  18.938  30.321  1.00  1.00            
ATOM   1121    O ASP A 149      21.214  19.504  29.460  1.00  1.00            
ATOM   1122    N LEU A 150      19.944  17.751  30.097  4.00  1.00            
ATOM   1123   CA LEU A 150      20.072  17.190  28.789  4.00  1.00            
ATOM   1124   CB LEU A 150      21.228  16.181  28.641  4.00  1.00            
ATOM   1125   CG LEU A 150      21.001  14.852  29.388  4.00  1.00            
ATOM   1126  CD1 LEU A 150      22.190  13.896  29.203  4.00  1.00            
ATOM   1127  CD2 LEU A 150      20.634  15.090  30.862  4.00  1.00            
ATOM   1128    C LEU A 150      18.829  16.467  28.442  4.00  1.00            
ATOM   1129    O LEU A 150      18.342  15.623  29.193  4.00  1.00            
ATOM   1130    N PHE A 151      18.315  16.761  27.242  4.00  1.00            
ATOM   1131   CA PHE A 151      17.090  16.197  26.790  4.00  1.00            
ATOM   1132   CB PHE A 151      16.296  17.245  25.995  4.00  1.00            
ATOM   1133   CG PHE A 151      14.943  16.739  25.668  4.00  1.00            
ATOM   1134  CD1 PHE A 151      13.980  16.696  26.646  4.00  1.00            
ATOM   1135  CD2 PHE A 151      14.627  16.341  24.390  4.00  1.00            
ATOM   1136  CE1 PHE A 151      12.719  16.245  26.353  4.00  1.00            
ATOM   1137  CE2 PHE A 151      13.365  15.888  24.091  4.00  1.00            
ATOM   1138   CZ PHE A 151      12.411  15.838  25.076  4.00  1.00            
ATOM   1139    C PHE A 151      17.439  15.068  25.860  4.00  1.00            
ATOM   1140    O PHE A 151      18.392  15.167  25.088  4.00  1.00            
ATOM   1141    N SER A 152      16.684  13.949  25.937  4.00  1.00            
ATOM   1142   CA SER A 152      16.924  12.817  25.082  4.00  1.00            
ATOM   1143   CB SER A 152      17.557  11.636  25.828  4.00  1.00            
ATOM   1144   OG SER A 152      18.804  12.036  26.376  4.00  1.00            
ATOM   1145    C SER A 152      15.600  12.384  24.551  4.00  1.00            
ATOM   1146    O SER A 152      14.589  12.473  25.248  4.00  1.00            
ATOM   1147    N VAL A 153      15.560  11.930  23.283  4.00  1.00            
ATOM   1148   CA VAL A 153      14.304  11.493  22.753  4.00  1.00            
ATOM   1149   CB VAL A 153      13.579  12.560  21.983  4.00  1.00            
ATOM   1150  CG1 VAL A 153      14.468  13.039  20.823  4.00  1.00            
ATOM   1151  CG2 VAL A 153      12.217  11.999  21.538  4.00  1.00            
ATOM   1152    C VAL A 153      14.523  10.308  21.860  4.00  1.00            
ATOM   1153    O VAL A 153      15.533  10.207  21.167  4.00  1.00            
ATOM   1154    N TYR A 154      13.555   9.366  21.891  4.00  1.00            
ATOM   1155   CA TYR A 154      13.527   8.157  21.110  4.00  1.00            
ATOM   1156   CB TYR A 154      13.475   6.914  22.011  4.00  1.00            
ATOM   1157   CG TYR A 154      13.538   5.695  21.169  4.00  1.00            
ATOM   1158  CD1 TYR A 154      12.405   5.190  20.576  4.00  1.00            
ATOM   1159  CD2 TYR A 154      14.741   5.061  20.972  4.00  1.00            
ATOM   1160  CE1 TYR A 154      12.469   4.061  19.797  4.00  1.00            
ATOM   1161  CE2 TYR A 154      14.806   3.932  20.196  4.00  1.00            
ATOM   1162   CZ TYR A 154      13.673   3.431  19.608  4.00  1.00            
ATOM   1163   OH TYR A 154      13.740   2.270  18.810  4.00  1.00            
ATOM   1164    C TYR A 154      12.217   8.223  20.412  4.00  1.00            
ATOM   1165    O TYR A 154      11.189   8.490  21.032  4.00  1.00            
ATOM   1166    N LEU A 155      12.212   8.013  19.090  1.00  1.00            
ATOM   1167   CA LEU A 155      10.942   8.038  18.442  1.00  1.00            
ATOM   1168   CB LEU A 155      10.827   9.139  17.375  1.00  1.00            
ATOM   1169   CG LEU A 155      10.917  10.565  17.960  1.00  1.00            
ATOM   1170  CD1 LEU A 155       9.710  10.885  18.855  1.00  1.00            
ATOM   1171  CD2 LEU A 155      12.259  10.809  18.673  1.00  1.00            
ATOM   1172    C LEU A 155      10.782   6.706  17.781  1.00  1.00            
ATOM   1173    O LEU A 155      11.604   6.305  16.959  1.00  1.00            
ATOM   1174    N SER A 156       9.707   5.979  18.141  1.00  1.00            
ATOM   1175   CA SER A 156       9.471   4.657  17.633  1.00  1.00            
ATOM   1176   CB SER A 156       8.591   3.821  18.580  1.00  1.00            
ATOM   1177   OG SER A 156       8.365   2.530  18.039  1.00  1.00            
ATOM   1178    C SER A 156       8.778   4.746  16.319  1.00  1.00            
ATOM   1179    O SER A 156       8.286   5.800  15.920  1.00  1.00            
ATOM   1180    N SER A 157       8.735   3.603  15.609  1.00  1.00            
ATOM   1181   CA SER A 157       8.107   3.550  14.327  1.00  1.00            
ATOM   1182   CB SER A 157       9.031   3.076  13.198  1.00  1.00            
ATOM   1183   OG SER A 157       9.430   1.735  13.436  1.00  1.00            
ATOM   1184    C SER A 157       7.019   2.545  14.403  1.00  1.00            
ATOM   1185    O SER A 157       6.813   1.893  15.426  1.00  1.00            
ATOM   1186    N ASN A 158       6.269   2.428  13.298  3.00  1.00            
ATOM   1187   CA ASN A 158       5.243   1.444  13.205  3.00  1.00            
ATOM   1188   CB ASN A 158       5.754   0.016  13.482  3.00  1.00            
ATOM   1189   CG ASN A 158       6.667  -0.445  12.356  3.00  1.00            
ATOM   1190  OD1 ASN A 158       6.585   0.044  11.231  3.00  1.00            
ATOM   1191  ND2 ASN A 158       7.556  -1.428  12.664  3.00  1.00            
ATOM   1192    C ASN A 158       4.169   1.678  14.221  3.00  1.00            
ATOM   1193    O ASN A 158       3.492   0.731  14.619  3.00  1.00            
ATOM   1194    N ASP A 159       3.962   2.933  14.652  3.00  1.00            
ATOM   1195   CA ASP A 159       2.943   3.214  15.624  3.00  1.00            
ATOM   1196   CB ASP A 159       1.505   2.987  15.132  3.00  1.00            
ATOM   1197   CG ASP A 159       0.583   3.686  16.125  3.00  1.00            
ATOM   1198  OD1 ASP A 159       1.075   4.591  16.852  3.00  1.00            
ATOM   1199  OD2 ASP A 159      -0.622   3.321  16.174  3.00  1.00            
ATOM   1200    C ASP A 159       3.182   2.347  16.808  3.00  1.00            
ATOM   1201    O ASP A 159       2.247   1.947  17.501  3.00  1.00            
ATOM   1202    N ASP A 160       4.460   2.034  17.071  1.00  1.00            
ATOM   1203   CA ASP A 160       4.732   1.244  18.224  1.00  1.00            
ATOM   1204   CB ASP A 160       6.175   0.726  18.289  1.00  1.00            
ATOM   1205   CG ASP A 160       6.285  -0.332  17.205  1.00  1.00            
ATOM   1206  OD1 ASP A 160       5.225  -0.916  16.852  1.00  1.00            
ATOM   1207  OD2 ASP A 160       7.419  -0.569  16.709  1.00  1.00            
ATOM   1208    C ASP A 160       4.485   2.149  19.378  1.00  1.00            
ATOM   1209    O ASP A 160       4.676   3.361  19.292  1.00  1.00            
ATOM   1210    N SER A 161       4.022   1.565  20.490  1.00  1.00            
ATOM   1211   CA SER A 161       3.627   2.328  21.631  1.00  1.00            
ATOM   1212   CB SER A 161       2.802   1.483  22.625  1.00  1.00            
ATOM   1213   OG SER A 161       2.416   2.260  23.750  1.00  1.00            
ATOM   1214    C SER A 161       4.791   2.905  22.378  1.00  1.00            
ATOM   1215    O SER A 161       4.610   3.862  23.130  1.00  1.00            
ATOM   1216    N GLY A 162       6.015   2.368  22.211  1.00  1.00            
ATOM   1217   CA GLY A 162       7.072   2.879  23.039  1.00  1.00            
ATOM   1218    C GLY A 162       7.856   3.931  22.320  1.00  1.00            
ATOM   1219    O GLY A 162       8.502   3.664  21.310  1.00  1.00            
ATOM   1220    N SER A 163       7.832   5.163  22.870  4.00  1.00            
ATOM   1221   CA SER A 163       8.582   6.284  22.371  4.00  1.00            
ATOM   1222   CB SER A 163       7.737   7.282  21.563  4.00  1.00            
ATOM   1223   OG SER A 163       7.249   6.665  20.379  4.00  1.00            
ATOM   1224    C SER A 163       9.064   6.979  23.605  4.00  1.00            
ATOM   1225    O SER A 163       8.468   6.804  24.668  4.00  1.00            
ATOM   1226    N VAL A 164      10.161   7.768  23.548  4.00  1.00            
ATOM   1227   CA VAL A 164      10.504   8.315  24.826  4.00  1.00            
ATOM   1228   CB VAL A 164      11.392   7.427  25.654  4.00  1.00            
ATOM   1229  CG1 VAL A 164      12.813   7.451  25.067  4.00  1.00            
ATOM   1230  CG2 VAL A 164      11.305   7.877  27.122  4.00  1.00            
ATOM   1231    C VAL A 164      11.164   9.631  24.754  4.00  1.00            
ATOM   1232    O VAL A 164      11.914   9.959  23.837  4.00  1.00            
ATOM   1233    N VAL A 165      10.858  10.413  25.796  4.00  1.00            
ATOM   1234   CA VAL A 165      11.396  11.702  26.047  4.00  1.00            
ATOM   1235   CB VAL A 165      10.304  12.725  26.158  4.00  1.00            
ATOM   1236  CG1 VAL A 165      10.866  14.003  26.782  4.00  1.00            
ATOM   1237  CG2 VAL A 165       9.685  12.934  24.767  4.00  1.00            
ATOM   1238    C VAL A 165      12.001  11.583  27.414  4.00  1.00            
ATOM   1239    O VAL A 165      11.307  11.228  28.365  4.00  1.00            
ATOM   1240    N LEU A 166      13.314  11.851  27.561  4.00  1.00            
ATOM   1241   CA LEU A 166      13.855  11.775  28.889  4.00  1.00            
ATOM   1242   CB LEU A 166      15.005  10.762  29.036  4.00  1.00            
ATOM   1243   CG LEU A 166      15.406  10.491  30.501  4.00  1.00            
ATOM   1244  CD1 LEU A 166      16.052  11.720  31.159  4.00  1.00            
ATOM   1245  CD2 LEU A 166      14.213   9.941  31.305  4.00  1.00            
ATOM   1246    C LEU A 166      14.362  13.164  29.205  4.00  1.00            
ATOM   1247    O LEU A 166      15.201  13.696  28.480  4.00  1.00            
ATOM   1248    N LEU A 167      13.846  13.802  30.286  4.00  1.00            
ATOM   1249   CA LEU A 167      14.184  15.176  30.590  4.00  1.00            
ATOM   1250   CB LEU A 167      13.301  15.828  31.668  4.00  1.00            
ATOM   1251   CG LEU A 167      11.923  16.265  31.138  4.00  1.00            
ATOM   1252  CD1 LEU A 167      12.066  17.409  30.119  4.00  1.00            
ATOM   1253  CD2 LEU A 167      11.123  15.076  30.589  4.00  1.00            
ATOM   1254    C LEU A 167      15.616  15.411  30.964  4.00  1.00            
ATOM   1255    O LEU A 167      16.239  16.316  30.413  4.00  1.00            
ATOM   1256    N GLY A 168      16.188  14.634  31.904  3.00  1.00            
ATOM   1257   CA GLY A 168      17.570  14.839  32.257  3.00  1.00            
ATOM   1258    C GLY A 168      18.123  13.463  32.346  3.00  1.00            
ATOM   1259    O GLY A 168      18.040  12.816  33.390  3.00  1.00            
ATOM   1260    N GLY A 169      18.706  12.966  31.240  1.00  1.00            
ATOM   1261   CA GLY A 169      19.223  11.642  31.341  1.00  1.00            
ATOM   1262    C GLY A 169      19.426  11.058  29.982  1.00  1.00            
ATOM   1263    O GLY A 169      18.850  11.513  28.995  1.00  1.00            
ATOM   1264    N ILE A 170      20.278  10.015  29.910  1.00  1.00            
ATOM   1265   CA ILE A 170      20.511   9.335  28.670  1.00  1.00            
ATOM   1266   CB ILE A 170      21.888   9.543  28.114  1.00  1.00            
ATOM   1267  CG1 ILE A 170      21.942   9.099  26.643  1.00  1.00            
ATOM   1268  CG2 ILE A 170      22.891   8.815  29.026  1.00  1.00            
ATOM   1269  CD1 ILE A 170      21.141   9.996  25.700  1.00  1.00            
ATOM   1270    C ILE A 170      20.353   7.867  28.936  1.00  1.00            
ATOM   1271    O ILE A 170      20.771   7.360  29.976  1.00  1.00            
ATOM   1272    N ASP A 171      19.700   7.150  28.002  1.00  1.00            
ATOM   1273   CA ASP A 171      19.461   5.747  28.179  1.00  1.00            
ATOM   1274   CB ASP A 171      18.565   5.162  27.078  1.00  1.00            
ATOM   1275   CG ASP A 171      17.171   5.720  27.295  1.00  1.00            
ATOM   1276  OD1 ASP A 171      16.679   5.632  28.452  1.00  1.00            
ATOM   1277  OD2 ASP A 171      16.591   6.261  26.316  1.00  1.00            
ATOM   1278    C ASP A 171      20.737   4.979  28.165  1.00  1.00            
ATOM   1279    O ASP A 171      21.023   4.209  29.080  1.00  1.00            
ATOM   1280    N SER A 172      21.561   5.210  27.126  3.00  1.00            
ATOM   1281   CA SER A 172      22.745   4.431  26.892  3.00  1.00            
ATOM   1282   CB SER A 172      23.691   4.365  28.105  3.00  1.00            
ATOM   1283   OG SER A 172      24.834   3.585  27.787  3.00  1.00            
ATOM   1284    C SER A 172      22.297   3.058  26.542  3.00  1.00            
ATOM   1285    O SER A 172      23.062   2.096  26.539  3.00  1.00            
ATOM   1286    N SER A 173      21.000   2.988  26.219  3.00  1.00            
ATOM   1287   CA SER A 173      20.245   1.876  25.760  3.00  1.00            
ATOM   1288   CB SER A 173      19.297   1.301  26.823  3.00  1.00            
ATOM   1289   OG SER A 173      20.040   0.839  27.941  3.00  1.00            
ATOM   1290    C SER A 173      19.404   2.589  24.768  3.00  1.00            
ATOM   1291    O SER A 173      19.327   3.816  24.813  3.00  1.00            
ATOM   1292    N TYR A 174      18.755   1.875  23.845  1.00  1.00            
ATOM   1293   CA TYR A 174      18.007   2.601  22.872  1.00  1.00            
ATOM   1294   CB TYR A 174      16.943   3.525  23.477  1.00  1.00            
ATOM   1295   CG TYR A 174      16.129   2.667  24.375  1.00  1.00            
ATOM   1296  CD1 TYR A 174      15.487   1.556  23.881  1.00  1.00            
ATOM   1297  CD2 TYR A 174      15.989   2.993  25.704  1.00  1.00            
ATOM   1298  CE1 TYR A 174      14.734   0.764  24.712  1.00  1.00            
ATOM   1299  CE2 TYR A 174      15.235   2.205  26.540  1.00  1.00            
ATOM   1300   CZ TYR A 174      14.611   1.089  26.041  1.00  1.00            
ATOM   1301   OH TYR A 174      13.837   0.274  26.891  1.00  1.00            
ATOM   1302    C TYR A 174      18.979   3.454  22.128  1.00  1.00            
ATOM   1303    O TYR A 174      18.639   4.521  21.623  1.00  1.00            
ATOM   1304    N TYR A 175      20.235   2.980  22.053  4.00  1.00            
ATOM   1305   CA TYR A 175      21.283   3.723  21.427  4.00  1.00            
ATOM   1306   CB TYR A 175      22.134   4.420  22.509  4.00  1.00            
ATOM   1307   CG TYR A 175      22.806   5.634  21.972  4.00  1.00            
ATOM   1308  CD1 TYR A 175      22.036   6.737  21.687  4.00  1.00            
ATOM   1309  CD2 TYR A 175      24.169   5.708  21.799  4.00  1.00            
ATOM   1310  CE1 TYR A 175      22.600   7.888  21.203  4.00  1.00            
ATOM   1311  CE2 TYR A 175      24.744   6.862  21.314  4.00  1.00            
ATOM   1312   CZ TYR A 175      23.956   7.950  21.018  4.00  1.00            
ATOM   1313   OH TYR A 175      24.524   9.137  20.515  4.00  1.00            
ATOM   1314    C TYR A 175      22.102   2.645  20.765  4.00  1.00            
ATOM   1315    O TYR A 175      21.809   1.463  20.936  4.00  1.00            
ATOM   1316    N THR A 176      23.130   3.005  19.970  1.00  1.00            
ATOM   1317   CA THR A 176      23.921   1.998  19.310  1.00  1.00            
ATOM   1318   CB THR A 176      23.770   2.004  17.812  1.00  1.00            
ATOM   1319  OG1 THR A 176      22.410   1.802  17.447  1.00  1.00            
ATOM   1320  CG2 THR A 176      24.642   0.878  17.227  1.00  1.00            
ATOM   1321    C THR A 176      25.353   2.297  19.610  1.00  1.00            
ATOM   1322    O THR A 176      25.843   2.021  20.705  1.00  1.00            
ATOM   1323    N GLY A 177      26.067   2.876  18.628  1.00  1.00            
ATOM   1324   CA GLY A 177      27.455   3.172  18.808  1.00  1.00            
ATOM   1325    C GLY A 177      27.529   4.432  19.604  1.00  1.00            
ATOM   1326    O GLY A 177      26.596   4.779  20.329  1.00  1.00            
ATOM   1327    N SER A 178      28.661   5.145  19.483  1.00  1.00            
ATOM   1328   CA SER A 178      28.910   6.302  20.287  1.00  1.00            
ATOM   1329   CB SER A 178      30.378   6.761  20.268  1.00  1.00            
ATOM   1330   OG SER A 178      31.206   5.780  20.876  1.00  1.00            
ATOM   1331    C SER A 178      28.079   7.445  19.861  1.00  1.00            
ATOM   1332    O SER A 178      27.345   7.380  18.877  1.00  1.00            
ATOM   1333    N LEU A 179      28.159   8.537  20.641  1.00  1.00            
ATOM   1334   CA LEU A 179      27.355   9.652  20.283  1.00  1.00            
ATOM   1335   CB LEU A 179      26.770  10.452  21.462  1.00  1.00            
ATOM   1336   CG LEU A 179      27.791  11.247  22.284  1.00  1.00            
ATOM   1337  CD1 LEU A 179      27.105  11.966  23.457  1.00  1.00            
ATOM   1338  CD2 LEU A 179      28.967  10.364  22.719  1.00  1.00            
ATOM   1339    C LEU A 179      28.174  10.599  19.489  1.00  1.00            
ATOM   1340    O LEU A 179      29.216  11.070  19.941  1.00  1.00            
ATOM   1341    N ASN A 180      27.710  10.893  18.259  4.00  1.00            
ATOM   1342   CA ASN A 180      28.426  11.849  17.484  4.00  1.00            
ATOM   1343   CB ASN A 180      28.260  11.704  15.954  4.00  1.00            
ATOM   1344   CG ASN A 180      26.797  11.768  15.562  4.00  1.00            
ATOM   1345  OD1 ASN A 180      25.923  11.895  16.414  4.00  1.00            
ATOM   1346  ND2 ASN A 180      26.519  11.658  14.236  4.00  1.00            
ATOM   1347    C ASN A 180      28.013  13.193  17.970  4.00  1.00            
ATOM   1348    O ASN A 180      26.832  13.468  18.177  4.00  1.00            
ATOM   1349    N TRP A 181      29.014  14.053  18.220  4.00  1.00            
ATOM   1350   CA TRP A 181      28.794  15.355  18.770  4.00  1.00            
ATOM   1351   CB TRP A 181      30.064  15.882  19.451  4.00  1.00            
ATOM   1352   CG TRP A 181      29.923  17.177  20.203  4.00  1.00            
ATOM   1353  CD2 TRP A 181      30.384  17.332  21.552  4.00  1.00            
ATOM   1354  CD1 TRP A 181      29.401  18.380  19.829  4.00  1.00            
ATOM   1355  NE1 TRP A 181      29.507  19.277  20.866  4.00  1.00            
ATOM   1356  CE2 TRP A 181      30.111  18.644  21.932  4.00  1.00            
ATOM   1357  CE3 TRP A 181      30.987  16.448  22.399  4.00  1.00            
ATOM   1358  CZ2 TRP A 181      30.438  19.097  23.178  4.00  1.00            
ATOM   1359  CZ3 TRP A 181      31.314  16.908  23.654  4.00  1.00            
ATOM   1360  CH2 TRP A 181      31.044  18.206  24.035  4.00  1.00            
ATOM   1361    C TRP A 181      28.493  16.275  17.654  4.00  1.00            
ATOM   1362    O TRP A 181      29.102  16.215  16.587  4.00  1.00            
ATOM   1363    N VAL A 182      27.511  17.152  17.885  4.00  1.00            
ATOM   1364   CA VAL A 182      27.204  18.110  16.879  4.00  1.00            
ATOM   1365   CB VAL A 182      25.874  17.879  16.241  4.00  1.00            
ATOM   1366  CG1 VAL A 182      25.550  19.076  15.339  4.00  1.00            
ATOM   1367  CG2 VAL A 182      25.921  16.540  15.487  4.00  1.00            
ATOM   1368    C VAL A 182      27.136  19.426  17.573  4.00  1.00            
ATOM   1369    O VAL A 182      26.523  19.552  18.631  4.00  1.00            
ATOM   1370    N PRO A 183      27.777  20.405  17.012  4.00  1.00            
ATOM   1371   CA PRO A 183      27.736  21.703  17.619  4.00  1.00            
ATOM   1372   CD PRO A 183      29.013  20.179  16.290  4.00  1.00            
ATOM   1373   CB PRO A 183      28.984  22.448  17.130  4.00  1.00            
ATOM   1374   CG PRO A 183      29.509  21.596  15.960  4.00  1.00            
ATOM   1375    C PRO A 183      26.456  22.356  17.254  4.00  1.00            
ATOM   1376    O PRO A 183      25.915  22.047  16.192  4.00  1.00            
ATOM   1377    N VAL A 184      25.935  23.250  18.110  1.00  1.00            
ATOM   1378   CA VAL A 184      24.740  23.930  17.721  1.00  1.00            
ATOM   1379   CB VAL A 184      23.821  24.247  18.867  1.00  1.00            
ATOM   1380  CG1 VAL A 184      22.630  25.052  18.321  1.00  1.00            
ATOM   1381  CG2 VAL A 184      23.416  22.941  19.570  1.00  1.00            
ATOM   1382    C VAL A 184      25.214  25.241  17.162  1.00  1.00            
ATOM   1383    O VAL A 184      25.795  26.057  17.877  1.00  1.00            
ATOM   1384    N SER A 185      24.995  25.462  15.852  1.00  1.00            
ATOM   1385   CA SER A 185      25.476  26.641  15.183  1.00  1.00            
ATOM   1386   CB SER A 185      25.219  26.600  13.663  1.00  1.00            
ATOM   1387   OG SER A 185      25.953  25.540  13.067  1.00  1.00            
ATOM   1388    C SER A 185      24.822  27.883  15.704  1.00  1.00            
ATOM   1389    O SER A 185      25.483  28.737  16.296  1.00  1.00            
ATOM   1390    N VAL A 186      23.493  28.007  15.510  1.00  1.00            
ATOM   1391   CA VAL A 186      22.812  29.213  15.895  1.00  1.00            
ATOM   1392   CB VAL A 186      22.011  29.819  14.782  1.00  1.00            
ATOM   1393  CG1 VAL A 186      21.318  31.085  15.312  1.00  1.00            
ATOM   1394  CG2 VAL A 186      22.954  30.079  13.593  1.00  1.00            
ATOM   1395    C VAL A 186      21.878  28.869  16.997  1.00  1.00            
ATOM   1396    O VAL A 186      21.246  27.814  16.999  1.00  1.00            
ATOM   1397    N GLU A 187      21.792  29.770  17.987  4.00  1.00            
ATOM   1398   CA GLU A 187      20.940  29.519  19.100  4.00  1.00            
ATOM   1399   CB GLU A 187      21.355  30.268  20.382  4.00  1.00            
ATOM   1400   CG GLU A 187      22.664  29.761  20.997  4.00  1.00            
ATOM   1401   CD GLU A 187      22.957  30.577  22.251  4.00  1.00            
ATOM   1402  OE1 GLU A 187      22.125  31.464  22.586  4.00  1.00            
ATOM   1403  OE2 GLU A 187      24.011  30.326  22.893  4.00  1.00            
ATOM   1404    C GLU A 187      19.559  29.941  18.742  4.00  1.00            
ATOM   1405    O GLU A 187      19.344  30.686  17.786  4.00  1.00            
ATOM   1406    N GLY A 188      18.582  29.435  19.513  3.00  1.00            
ATOM   1407   CA GLY A 188      17.204  29.767  19.315  3.00  1.00            
ATOM   1408    C GLY A 188      16.488  28.546  18.853  3.00  1.00            
ATOM   1409    O GLY A 188      15.424  28.203  19.365  3.00  1.00            
ATOM   1410    N TYR A 189      17.081  27.845  17.879  3.00  1.00            
ATOM   1411   CA TYR A 189      16.495  26.659  17.343  3.00  1.00            
ATOM   1412   CB TYR A 189      16.248  26.798  15.829  3.00  1.00            
ATOM   1413   CG TYR A 189      15.164  25.876  15.393  3.00  1.00            
ATOM   1414  CD1 TYR A 189      15.365  24.525  15.236  3.00  1.00            
ATOM   1415  CD2 TYR A 189      13.914  26.399  15.157  3.00  1.00            
ATOM   1416  CE1 TYR A 189      14.329  23.714  14.833  3.00  1.00            
ATOM   1417  CE2 TYR A 189      12.877  25.596  14.756  3.00  1.00            
ATOM   1418   CZ TYR A 189      13.087  24.252  14.591  3.00  1.00            
ATOM   1419   OH TYR A 189      12.018  23.431  14.179  3.00  1.00            
ATOM   1420    C TYR A 189      17.635  25.700  17.484  3.00  1.00            
ATOM   1421    O TYR A 189      18.778  26.119  17.291  3.00  1.00            
ATOM   1422    N TRP A 190      17.416  24.426  17.881  4.00  1.00            
ATOM   1423   CA TRP A 190      18.615  23.641  17.840  4.00  1.00            
ATOM   1424   CB TRP A 190      18.578  22.243  18.479  4.00  1.00            
ATOM   1425   CG TRP A 190      18.762  22.290  19.976  4.00  1.00            
ATOM   1426  CD2 TRP A 190      17.696  22.262  20.931  4.00  1.00            
ATOM   1427  CD1 TRP A 190      19.922  22.354  20.692  4.00  1.00            
ATOM   1428  NE1 TRP A 190      19.643  22.385  22.036  4.00  1.00            
ATOM   1429  CE2 TRP A 190      18.276  22.323  22.198  4.00  1.00            
ATOM   1430  CE3 TRP A 190      16.344  22.190  20.766  4.00  1.00            
ATOM   1431  CZ2 TRP A 190      17.506  22.313  23.325  4.00  1.00            
ATOM   1432  CZ3 TRP A 190      15.570  22.181  21.903  4.00  1.00            
ATOM   1433  CH2 TRP A 190      16.141  22.241  23.158  4.00  1.00            
ATOM   1434    C TRP A 190      18.917  23.543  16.405  4.00  1.00            
ATOM   1435    O TRP A 190      18.143  22.996  15.622  4.00  1.00            
ATOM   1436    N GLN A 191      20.064  24.121  16.024  4.00  1.00            
ATOM   1437   CA GLN A 191      20.298  24.184  14.631  4.00  1.00            
ATOM   1438   CB GLN A 191      20.242  25.615  14.065  4.00  1.00            
ATOM   1439   CG GLN A 191      20.490  25.695  12.556  4.00  1.00            
ATOM   1440   CD GLN A 191      20.381  27.154  12.135  4.00  1.00            
ATOM   1441  OE1 GLN A 191      19.706  27.949  12.787  4.00  1.00            
ATOM   1442  NE2 GLN A 191      21.063  27.521  11.015  4.00  1.00            
ATOM   1443    C GLN A 191      21.629  23.654  14.325  4.00  1.00            
ATOM   1444    O GLN A 191      22.584  23.809  15.085  4.00  1.00            
ATOM   1445    N ILE A 192      21.705  22.983  13.173  4.00  1.00            
ATOM   1446   CA ILE A 192      22.975  22.482  12.830  4.00  1.00            
ATOM   1447   CB ILE A 192      23.161  21.017  13.103  4.00  1.00            
ATOM   1448  CG1 ILE A 192      24.592  20.611  12.712  4.00  1.00            
ATOM   1449  CG2 ILE A 192      22.071  20.228  12.356  4.00  1.00            
ATOM   1450  CD1 ILE A 192      25.667  21.364  13.494  4.00  1.00            
ATOM   1451    C ILE A 192      23.266  22.694  11.393  4.00  1.00            
ATOM   1452    O ILE A 192      22.378  22.644  10.543  4.00  1.00            
ATOM   1453    N THR A 193      24.557  22.946  11.107  4.00  1.00            
ATOM   1454   CA THR A 193      24.992  23.073   9.755  4.00  1.00            
ATOM   1455   CB THR A 193      26.405  23.573   9.636  4.00  1.00            
ATOM   1456  OG1 THR A 193      26.746  23.797   8.277  4.00  1.00            
ATOM   1457  CG2 THR A 193      27.353  22.545  10.276  4.00  1.00            
ATOM   1458    C THR A 193      24.909  21.691   9.200  4.00  1.00            
ATOM   1459    O THR A 193      25.320  20.727   9.844  4.00  1.00            
ATOM   1460    N LEU A 194      24.321  21.560   7.999  4.00  1.00            
ATOM   1461   CA LEU A 194      24.184  20.269   7.396  4.00  1.00            
ATOM   1462   CB LEU A 194      22.731  19.997   6.968  4.00  1.00            
ATOM   1463   CG LEU A 194      22.459  18.549   6.536  4.00  1.00            
ATOM   1464  CD1 LEU A 194      22.615  17.599   7.734  4.00  1.00            
ATOM   1465  CD2 LEU A 194      21.092  18.413   5.846  4.00  1.00            
ATOM   1466    C LEU A 194      25.014  20.338   6.177  4.00  1.00            
ATOM   1467    O LEU A 194      24.853  21.244   5.361  4.00  1.00            
ATOM   1468    N ASP A 195      25.955  19.399   6.024  4.00  1.00            
ATOM   1469   CA ASP A 195      26.704  19.504   4.824  4.00  1.00            
ATOM   1470   CB ASP A 195      28.163  19.007   4.911  4.00  1.00            
ATOM   1471   CG ASP A 195      28.954  20.016   5.741  4.00  1.00            
ATOM   1472  OD1 ASP A 195      28.606  21.227   5.695  4.00  1.00            
ATOM   1473  OD2 ASP A 195      29.922  19.590   6.427  4.00  1.00            
ATOM   1474    C ASP A 195      25.916  18.822   3.766  4.00  1.00            
ATOM   1475    O ASP A 195      24.738  18.512   3.947  4.00  1.00            
ATOM   1476    N SER A 196      26.554  18.575   2.620  4.00  1.00            
ATOM   1477   CA SER A 196      25.860  18.112   1.463  4.00  1.00            
ATOM   1478   CB SER A 196      26.813  17.834   0.286  4.00  1.00            
ATOM   1479   OG SER A 196      26.087  17.364  -0.839  4.00  1.00            
ATOM   1480    C SER A 196      25.069  16.861   1.702  4.00  1.00            
ATOM   1481    O SER A 196      25.276  16.137   2.673  4.00  1.00            
ATOM   1482    N ILE A 197      24.101  16.621   0.782  4.00  1.00            
ATOM   1483   CA ILE A 197      23.233  15.472   0.747  4.00  1.00            
ATOM   1484   CB ILE A 197      21.782  15.813   0.575  4.00  1.00            
ATOM   1485  CG1 ILE A 197      21.531  16.479  -0.787  4.00  1.00            
ATOM   1486  CG2 ILE A 197      21.366  16.690   1.766  4.00  1.00            
ATOM   1487  CD1 ILE A 197      20.058  16.493  -1.181  4.00  1.00            
ATOM   1488    C ILE A 197      23.649  14.719  -0.454  4.00  1.00            
ATOM   1489    O ILE A 197      23.898  15.302  -1.508  4.00  1.00            
ATOM   1490    N THR A 198      23.772  13.390  -0.327  4.00  1.00            
ATOM   1491   CA THR A 198      24.265  12.719  -1.478  4.00  1.00            
ATOM   1492   CB THR A 198      25.695  12.284  -1.307  4.00  1.00            
ATOM   1493  OG1 THR A 198      26.497  13.421  -1.026  4.00  1.00            
ATOM   1494  CG2 THR A 198      26.203  11.605  -2.592  4.00  1.00            
ATOM   1495    C THR A 198      23.428  11.520  -1.774  4.00  1.00            
ATOM   1496    O THR A 198      22.742  10.977  -0.910  4.00  1.00            
ATOM   1497    N MET A 199      23.465  11.116  -3.056  4.00  1.00            
ATOM   1498   CA MET A 199      22.869   9.929  -3.579  4.00  1.00            
ATOM   1499   CB MET A 199      22.118  10.150  -4.898  4.00  1.00            
ATOM   1500   CG MET A 199      20.902  11.053  -4.686  4.00  1.00            
ATOM   1501   SD MET A 199      19.702  10.399  -3.486  4.00  1.00            
ATOM   1502   CE MET A 199      18.772  11.947  -3.295  4.00  1.00            
ATOM   1503    C MET A 199      24.081   9.098  -3.818  4.00  1.00            
ATOM   1504    O MET A 199      25.020   9.166  -3.026  4.00  1.00            
ATOM   1505    N ASP A 200      24.130   8.287  -4.884  3.00  1.00            
ATOM   1506   CA ASP A 200      25.318   7.492  -4.994  3.00  1.00            
ATOM   1507   CB ASP A 200      25.105   6.143  -5.711  3.00  1.00            
ATOM   1508   CG ASP A 200      24.584   6.372  -7.122  3.00  1.00            
ATOM   1509  OD1 ASP A 200      23.989   7.454  -7.371  3.00  1.00            
ATOM   1510  OD2 ASP A 200      24.774   5.459  -7.970  3.00  1.00            
ATOM   1511    C ASP A 200      26.422   8.241  -5.654  3.00  1.00            
ATOM   1512    O ASP A 200      26.542   8.279  -6.878  3.00  1.00            
ATOM   1513    N GLY A 201      27.268   8.859  -4.810  3.00  1.00            
ATOM   1514   CA GLY A 201      28.427   9.560  -5.263  3.00  1.00            
ATOM   1515    C GLY A 201      27.946  10.777  -5.961  3.00  1.00            
ATOM   1516    O GLY A 201      28.699  11.453  -6.661  3.00  1.00            
ATOM   1517    N GLU A 202      26.653  11.085  -5.789  4.00  1.00            
ATOM   1518   CA GLU A 202      26.146  12.235  -6.456  4.00  1.00            
ATOM   1519   CB GLU A 202      24.957  11.909  -7.379  4.00  1.00            
ATOM   1520   CG GLU A 202      24.556  13.031  -8.341  4.00  1.00            
ATOM   1521   CD GLU A 202      25.321  12.836  -9.643  4.00  1.00            
ATOM   1522  OE1 GLU A 202      26.244  11.980  -9.668  4.00  1.00            
ATOM   1523  OE2 GLU A 202      24.984  13.539 -10.635  4.00  1.00            
ATOM   1524    C GLU A 202      25.620  13.150  -5.406  4.00  1.00            
ATOM   1525    O GLU A 202      24.762  12.768  -4.616  4.00  1.00            
ATOM   1526    N THR A 203      26.119  14.395  -5.356  4.00  1.00            
ATOM   1527   CA THR A 203      25.531  15.260  -4.386  4.00  1.00            
ATOM   1528   CB THR A 203      26.361  16.460  -4.017  4.00  1.00            
ATOM   1529  OG1 THR A 203      26.576  17.289  -5.149  4.00  1.00            
ATOM   1530  CG2 THR A 203      27.704  15.979  -3.445  4.00  1.00            
ATOM   1531    C THR A 203      24.276  15.743  -5.015  4.00  1.00            
ATOM   1532    O THR A 203      24.085  15.627  -6.224  4.00  1.00            
ATOM   1533    N ILE A 204      23.370  16.294  -4.198  4.00  1.00            
ATOM   1534   CA ILE A 204      22.129  16.718  -4.754  4.00  1.00            
ATOM   1535   CB ILE A 204      20.955  15.901  -4.310  4.00  1.00            
ATOM   1536  CG1 ILE A 204      21.207  14.400  -4.546  4.00  1.00            
ATOM   1537  CG2 ILE A 204      19.751  16.418  -5.114  4.00  1.00            
ATOM   1538  CD1 ILE A 204      21.446  14.027  -6.008  4.00  1.00            
ATOM   1539    C ILE A 204      21.924  18.107  -4.256  4.00  1.00            
ATOM   1540    O ILE A 204      22.530  19.061  -4.739  4.00  1.00            
ATOM   1541    N ALA A 205      21.051  18.231  -3.248  4.00  1.00            
ATOM   1542   CA ALA A 205      20.561  19.491  -2.798  4.00  1.00            
ATOM   1543   CB ALA A 205      19.456  19.331  -1.739  4.00  1.00            
ATOM   1544    C ALA A 205      21.519  20.515  -2.230  4.00  1.00            
ATOM   1545    O ALA A 205      21.507  21.653  -2.700  4.00  1.00            
ATOM   1546    N CYS A 206      22.383  20.204  -1.241  1.00  1.00            
ATOM   1547   CA CYS A 206      23.100  21.326  -0.671  1.00  1.00            
ATOM   1548   CB CYS A 206      22.810  21.521   0.827  1.00  1.00            
ATOM   1549   SG CYS A 206      21.062  21.913   1.136  1.00  1.00            
ATOM   1550    C CYS A 206      24.575  21.084  -0.795  1.00  1.00            
ATOM   1551    O CYS A 206      25.150  20.307  -0.034  1.00  1.00            
ATOM   1552    N SER A 207      25.228  21.736  -1.781  3.00  1.00            
ATOM   1553   CA SER A 207      26.638  21.537  -1.981  3.00  1.00            
ATOM   1554   CB SER A 207      27.133  21.962  -3.374  3.00  1.00            
ATOM   1555   OG SER A 207      26.655  21.046  -4.350  3.00  1.00            
ATOM   1556    C SER A 207      27.506  22.190  -0.950  3.00  1.00            
ATOM   1557    O SER A 207      28.215  21.510  -0.211  3.00  1.00            
ATOM   1558    N GLY A 208      27.452  23.532  -0.847  3.00  1.00            
ATOM   1559   CA GLY A 208      28.361  24.224   0.024  3.00  1.00            
ATOM   1560    C GLY A 208      28.105  23.741   1.402  3.00  1.00            
ATOM   1561    O GLY A 208      29.018  23.580   2.211  3.00  1.00            
ATOM   1562    N GLY A 209      26.824  23.493   1.691  1.00  1.00            
ATOM   1563   CA GLY A 209      26.419  23.090   2.995  1.00  1.00            
ATOM   1564    C GLY A 209      25.335  24.054   3.343  1.00  1.00            
ATOM   1565    O GLY A 209      25.413  25.229   2.989  1.00  1.00            
ATOM   1566    N CYS A 210      24.279  23.584   4.032  4.00  1.00            
ATOM   1567   CA CYS A 210      23.213  24.491   4.330  4.00  1.00            
ATOM   1568   CB CYS A 210      21.956  24.292   3.469  4.00  1.00            
ATOM   1569   SG CYS A 210      22.206  24.852   1.760  4.00  1.00            
ATOM   1570    C CYS A 210      22.819  24.327   5.760  4.00  1.00            
ATOM   1571    O CYS A 210      23.351  23.487   6.484  4.00  1.00            
ATOM   1572    N GLN A 211      21.866  25.172   6.197  4.00  1.00            
ATOM   1573   CA GLN A 211      21.418  25.164   7.555  4.00  1.00            
ATOM   1574   CB GLN A 211      20.722  26.469   7.988  4.00  1.00            
ATOM   1575   CG GLN A 211      21.631  27.700   7.987  4.00  1.00            
ATOM   1576   CD GLN A 211      21.776  28.183   6.551  4.00  1.00            
ATOM   1577  OE1 GLN A 211      22.664  28.973   6.233  4.00  1.00            
ATOM   1578  NE2 GLN A 211      20.877  27.692   5.656  4.00  1.00            
ATOM   1579    C GLN A 211      20.424  24.057   7.751  4.00  1.00            
ATOM   1580    O GLN A 211      19.667  23.720   6.841  4.00  1.00            
ATOM   1581    N ALA A 212      20.420  23.447   8.960  4.00  1.00            
ATOM   1582   CA ALA A 212      19.494  22.391   9.267  4.00  1.00            
ATOM   1583   CB ALA A 212      20.121  20.985   9.244  4.00  1.00            
ATOM   1584    C ALA A 212      18.980  22.623  10.661  4.00  1.00            
ATOM   1585    O ALA A 212      19.688  23.158  11.513  4.00  1.00            
ATOM   1586    N ILE A 213      17.708  22.249  10.919  4.00  1.00            
ATOM   1587   CA ILE A 213      17.112  22.363  12.225  4.00  1.00            
ATOM   1588   CB ILE A 213      15.961  23.333  12.273  4.00  1.00            
ATOM   1589  CG1 ILE A 213      14.839  22.876  11.329  4.00  1.00            
ATOM   1590  CG2 ILE A 213      16.491  24.749  11.978  4.00  1.00            
ATOM   1591  CD1 ILE A 213      13.542  23.666  11.498  4.00  1.00            
ATOM   1592    C ILE A 213      16.579  20.991  12.530  4.00  1.00            
ATOM   1593    O ILE A 213      16.047  20.303  11.658  4.00  1.00            
ATOM   1594    N VAL A 214      16.742  20.561  13.793  4.00  1.00            
ATOM   1595   CA VAL A 214      16.436  19.233  14.248  4.00  1.00            
ATOM   1596   CB VAL A 214      16.935  19.015  15.646  4.00  1.00            
ATOM   1597  CG1 VAL A 214      16.582  17.592  16.109  4.00  1.00            
ATOM   1598  CG2 VAL A 214      18.442  19.325  15.657  4.00  1.00            
ATOM   1599    C VAL A 214      14.967  18.869  14.216  4.00  1.00            
ATOM   1600    O VAL A 214      14.597  17.779  13.783  4.00  1.00            
ATOM   1601    N ASP A 215      14.108  19.788  14.682  1.00  1.00            
ATOM   1602   CA ASP A 215      12.669  19.765  14.814  1.00  1.00            
ATOM   1603   CB ASP A 215      12.009  20.684  13.771  1.00  1.00            
ATOM   1604   CG ASP A 215      10.569  20.980  14.160  1.00  1.00            
ATOM   1605  OD1 ASP A 215      10.239  20.853  15.369  1.00  1.00            
ATOM   1606  OD2 ASP A 215       9.785  21.361  13.250  1.00  1.00            
ATOM   1607    C ASP A 215      11.953  18.432  14.729  1.00  1.00            
ATOM   1608    O ASP A 215      11.965  17.766  13.695  1.00  1.00            
ATOM   1609    N THR A 216      11.324  18.031  15.869  3.00  1.00            
ATOM   1610   CA THR A 216      10.383  16.942  16.091  3.00  1.00            
ATOM   1611   CB THR A 216      10.225  16.648  17.558  3.00  1.00            
ATOM   1612  OG1 THR A 216       9.310  15.581  17.760  3.00  1.00            
ATOM   1613  CG2 THR A 216       9.730  17.920  18.271  3.00  1.00            
ATOM   1614    C THR A 216       9.037  17.379  15.588  3.00  1.00            
ATOM   1615    O THR A 216       8.263  16.585  15.056  3.00  1.00            
ATOM   1616    N GLY A 217       8.749  18.690  15.732  3.00  1.00            
ATOM   1617   CA GLY A 217       7.453  19.244  15.454  3.00  1.00            
ATOM   1618    C GLY A 217       7.098  18.923  14.038  3.00  1.00            
ATOM   1619    O GLY A 217       5.936  18.649  13.746  3.00  1.00            
ATOM   1620    N THR A 218       8.073  18.946  13.108  1.00  1.00            
ATOM   1621   CA THR A 218       7.669  18.678  11.759  1.00  1.00            
ATOM   1622   CB THR A 218       8.311  19.543  10.716  1.00  1.00            
ATOM   1623  OG1 THR A 218       9.708  19.312  10.682  1.00  1.00            
ATOM   1624  CG2 THR A 218       8.013  21.018  11.030  1.00  1.00            
ATOM   1625    C THR A 218       7.966  17.249  11.381  1.00  1.00            
ATOM   1626    O THR A 218       9.025  16.706  11.691  1.00  1.00            
ATOM   1627    N SER A 219       6.983  16.611  10.702  1.00  1.00            
ATOM   1628   CA SER A 219       6.979  15.228  10.294  1.00  1.00            
ATOM   1629   CB SER A 219       5.581  14.798   9.850  1.00  1.00            
ATOM   1630   OG SER A 219       4.688  15.048  10.925  1.00  1.00            
ATOM   1631    C SER A 219       7.964  14.893   9.210  1.00  1.00            
ATOM   1632    O SER A 219       8.842  14.055   9.410  1.00  1.00            
ATOM   1633    N LEU A 220       7.869  15.547   8.035  1.00  1.00            
ATOM   1634   CA LEU A 220       8.686  15.156   6.912  1.00  1.00            
ATOM   1635   CB LEU A 220       8.047  15.442   5.539  1.00  1.00            
ATOM   1636   CG LEU A 220       6.864  14.533   5.172  1.00  1.00            
ATOM   1637  CD1 LEU A 220       5.747  14.609   6.223  1.00  1.00            
ATOM   1638  CD2 LEU A 220       6.359  14.840   3.750  1.00  1.00            
ATOM   1639    C LEU A 220       9.985  15.899   6.901  1.00  1.00            
ATOM   1640    O LEU A 220      10.215  16.785   7.722  1.00  1.00            
ATOM   1641    N LEU A 221      10.887  15.519   5.960  4.00  1.00            
ATOM   1642   CA LEU A 221      12.148  16.197   5.816  4.00  1.00            
ATOM   1643   CB LEU A 221      13.282  15.300   5.289  4.00  1.00            
ATOM   1644   CG LEU A 221      14.672  15.959   5.350  4.00  1.00            
ATOM   1645  CD1 LEU A 221      15.050  16.300   6.801  4.00  1.00            
ATOM   1646  CD2 LEU A 221      15.737  15.084   4.668  4.00  1.00            
ATOM   1647    C LEU A 221      11.901  17.311   4.838  4.00  1.00            
ATOM   1648    O LEU A 221      11.840  17.088   3.630  4.00  1.00            
ATOM   1649    N THR A 222      11.737  18.552   5.348  4.00  1.00            
ATOM   1650   CA THR A 222      11.441  19.683   4.509  4.00  1.00            
ATOM   1651   CB THR A 222      10.628  20.742   5.194  4.00  1.00            
ATOM   1652  OG1 THR A 222      11.321  21.235   6.331  4.00  1.00            
ATOM   1653  CG2 THR A 222       9.273  20.140   5.605  4.00  1.00            
ATOM   1654    C THR A 222      12.737  20.298   4.086  4.00  1.00            
ATOM   1655    O THR A 222      13.811  19.887   4.521  4.00  1.00            
ATOM   1656    N GLY A 223      12.649  21.299   3.191  4.00  1.00            
ATOM   1657   CA GLY A 223      13.792  22.004   2.684  4.00  1.00            
ATOM   1658    C GLY A 223      13.236  22.983   1.710  4.00  1.00            
ATOM   1659    O GLY A 223      12.022  23.052   1.539  4.00  1.00            
ATOM   1660    N PRO A 224      14.060  23.735   1.041  1.00  1.00            
ATOM   1661   CA PRO A 224      13.523  24.668   0.098  1.00  1.00            
ATOM   1662   CD PRO A 224      15.316  24.202   1.598  1.00  1.00            
ATOM   1663   CB PRO A 224      14.660  25.640  -0.244  1.00  1.00            
ATOM   1664   CG PRO A 224      15.901  25.058   0.461  1.00  1.00            
ATOM   1665    C PRO A 224      12.932  23.936  -1.055  1.00  1.00            
ATOM   1666    O PRO A 224      13.328  22.801  -1.316  1.00  1.00            
ATOM   1667    N THR A 225      11.967  24.580  -1.739  2.00  1.00            
ATOM   1668   CA THR A 225      11.177  23.961  -2.756  2.00  1.00            
ATOM   1669   CB THR A 225      10.081  24.854  -3.272  2.00  1.00            
ATOM   1670  OG1 THR A 225      10.624  25.994  -3.924  2.00  1.00            
ATOM   1671  CG2 THR A 225       9.203  25.288  -2.085  2.00  1.00            
ATOM   1672    C THR A 225      11.980  23.514  -3.933  2.00  1.00            
ATOM   1673    O THR A 225      11.876  22.362  -4.352  2.00  1.00            
ATOM   1674    N SER A 226      12.816  24.400  -4.497  2.00  1.00            
ATOM   1675   CA SER A 226      13.500  24.036  -5.704  2.00  1.00            
ATOM   1676   CB SER A 226      14.376  25.170  -6.255  2.00  1.00            
ATOM   1677   OG SER A 226      13.564  26.274  -6.625  2.00  1.00            
ATOM   1678    C SER A 226      14.401  22.880  -5.429  2.00  1.00            
ATOM   1679    O SER A 226      14.392  21.887  -6.157  2.00  1.00            
ATOM   1680    N ALA A 227      15.187  22.972  -4.342  2.00  1.00            
ATOM   1681   CA ALA A 227      16.158  21.960  -4.051  2.00  1.00            
ATOM   1682   CB ALA A 227      16.978  22.252  -2.781  2.00  1.00            
ATOM   1683    C ALA A 227      15.439  20.677  -3.843  2.00  1.00            
ATOM   1684    O ALA A 227      15.882  19.623  -4.297  2.00  1.00            
ATOM   1685    N ILE A 228      14.282  20.736  -3.168  2.00  1.00            
ATOM   1686   CA ILE A 228      13.569  19.530  -2.895  2.00  1.00            
ATOM   1687   CB ILE A 228      12.328  19.713  -2.070  2.00  1.00            
ATOM   1688  CG1 ILE A 228      12.704  20.180  -0.654  2.00  1.00            
ATOM   1689  CG2 ILE A 228      11.551  18.386  -2.082  2.00  1.00            
ATOM   1690  CD1 ILE A 228      13.618  19.198   0.081  2.00  1.00            
ATOM   1691    C ILE A 228      13.184  18.882  -4.195  2.00  1.00            
ATOM   1692    O ILE A 228      13.224  17.659  -4.317  2.00  1.00            
ATOM   1693    N ALA A 229      12.815  19.688  -5.209  2.00  1.00            
ATOM   1694   CA ALA A 229      12.319  19.184  -6.464  2.00  1.00            
ATOM   1695   CB ALA A 229      11.934  20.312  -7.435  2.00  1.00            
ATOM   1696    C ALA A 229      13.333  18.314  -7.155  2.00  1.00            
ATOM   1697    O ALA A 229      12.974  17.283  -7.722  2.00  1.00            
ATOM   1698    N ASN A 230      14.628  18.691  -7.130  2.00  1.00            
ATOM   1699   CA ASN A 230      15.629  17.925  -7.829  2.00  1.00            
ATOM   1700   CB ASN A 230      17.041  18.518  -7.693  2.00  1.00            
ATOM   1701   CG ASN A 230      17.947  17.772  -8.662  2.00  1.00            
ATOM   1702  OD1 ASN A 230      18.209  18.242  -9.767  2.00  1.00            
ATOM   1703  ND2 ASN A 230      18.441  16.577  -8.241  2.00  1.00            
ATOM   1704    C ASN A 230      15.666  16.555  -7.248  2.00  1.00            
ATOM   1705    O ASN A 230      15.791  15.562  -7.964  2.00  1.00            
ATOM   1706    N ILE A 231      15.542  16.486  -5.913  2.00  1.00            
ATOM   1707   CA ILE A 231      15.603  15.265  -5.167  2.00  1.00            
ATOM   1708   CB ILE A 231      15.314  15.491  -3.710  2.00  1.00            
ATOM   1709  CG1 ILE A 231      16.235  16.553  -3.087  2.00  1.00            
ATOM   1710  CG2 ILE A 231      15.395  14.124  -3.013  2.00  1.00            
ATOM   1711  CD1 ILE A 231      17.702  16.148  -3.025  2.00  1.00            
ATOM   1712    C ILE A 231      14.468  14.406  -5.620  2.00  1.00            
ATOM   1713    O ILE A 231      14.633  13.211  -5.866  2.00  1.00            
ATOM   1714    N GLN A 232      13.277  15.019  -5.758  2.00  1.00            
ATOM   1715   CA GLN A 232      12.095  14.288  -6.109  2.00  1.00            
ATOM   1716   CB GLN A 232      10.857  15.184  -6.278  2.00  1.00            
ATOM   1717   CG GLN A 232      10.398  15.847  -4.980  2.00  1.00            
ATOM   1718   CD GLN A 232       9.793  14.775  -4.086  2.00  1.00            
ATOM   1719  OE1 GLN A 232      10.349  13.688  -3.928  2.00  1.00            
ATOM   1720  NE2 GLN A 232       8.618  15.088  -3.479  2.00  1.00            
ATOM   1721    C GLN A 232      12.377  13.645  -7.433  2.00  1.00            
ATOM   1722    O GLN A 232      11.940  12.529  -7.702  2.00  1.00            
ATOM   1723    N SER A 233      13.126  14.333  -8.313  2.00  1.00            
ATOM   1724   CA SER A 233      13.426  13.740  -9.585  2.00  1.00            
ATOM   1725   CB SER A 233      14.299  14.629 -10.483  2.00  1.00            
ATOM   1726   OG SER A 233      14.554  13.969 -11.714  2.00  1.00            
ATOM   1727    C SER A 233      14.187  12.481  -9.355  2.00  1.00            
ATOM   1728    O SER A 233      13.902  11.446  -9.957  2.00  1.00            
ATOM   1729    N ASP A 234      15.170  12.536  -8.445  2.00  1.00            
ATOM   1730   CA ASP A 234      16.020  11.408  -8.235  2.00  1.00            
ATOM   1731   CB ASP A 234      17.173  11.724  -7.264  2.00  1.00            
ATOM   1732   CG ASP A 234      18.305  10.738  -7.521  2.00  1.00            
ATOM   1733  OD1 ASP A 234      18.053   9.508  -7.433  2.00  1.00            
ATOM   1734  OD2 ASP A 234      19.439  11.207  -7.809  2.00  1.00            
ATOM   1735    C ASP A 234      15.223  10.243  -7.691  2.00  1.00            
ATOM   1736    O ASP A 234      15.409   9.110  -8.129  2.00  1.00            
ATOM   1737    N ILE A 235      14.301  10.491  -6.732  2.00  1.00            
ATOM   1738   CA ILE A 235      13.509   9.452  -6.116  2.00  1.00            
ATOM   1739   CB ILE A 235      12.674   9.929  -4.963  2.00  1.00            
ATOM   1740  CG1 ILE A 235      11.990   8.735  -4.286  2.00  1.00            
ATOM   1741  CG2 ILE A 235      11.700  11.012  -5.443  2.00  1.00            
ATOM   1742  CD1 ILE A 235      11.272   9.140  -3.005  2.00  1.00            
ATOM   1743    C ILE A 235      12.611   8.827  -7.142  2.00  1.00            
ATOM   1744    O ILE A 235      12.423   7.611  -7.138  2.00  1.00            
ATOM   1745    N GLY A 236      12.043   9.632  -8.065  3.00  1.00            
ATOM   1746   CA GLY A 236      11.171   9.050  -9.050  3.00  1.00            
ATOM   1747    C GLY A 236       9.750   9.433  -8.783  3.00  1.00            
ATOM   1748    O GLY A 236       8.840   8.941  -9.449  3.00  1.00            
ATOM   1749    N ALA A 237       9.514  10.329  -7.806  1.00  1.00            
ATOM   1750   CA ALA A 237       8.168  10.732  -7.505  1.00  1.00            
ATOM   1751   CB ALA A 237       8.054  11.637  -6.268  1.00  1.00            
ATOM   1752    C ALA A 237       7.620  11.494  -8.649  1.00  1.00            
ATOM   1753    O ALA A 237       8.343  12.161  -9.386  1.00  1.00            
ATOM   1754    N SER A 238       6.296  11.377  -8.836  1.00  1.00            
ATOM   1755   CA SER A 238       5.673  12.143  -9.859  1.00  1.00            
ATOM   1756   CB SER A 238       5.492  11.384 -11.188  1.00  1.00            
ATOM   1757   OG SER A 238       4.712  10.214 -10.997  1.00  1.00            
ATOM   1758    C SER A 238       4.343  12.570  -9.360  1.00  1.00            
ATOM   1759    O SER A 238       3.703  11.878  -8.570  1.00  1.00            
ATOM   1760    N GLU A 239       3.893  13.748  -9.818  1.00  1.00            
ATOM   1761   CA GLU A 239       2.654  14.235  -9.315  1.00  1.00            
ATOM   1762   CB GLU A 239       2.346  15.700  -9.645  1.00  1.00            
ATOM   1763   CG GLU A 239       2.084  15.928 -11.132  1.00  1.00            
ATOM   1764   CD GLU A 239       1.334  17.243 -11.249  1.00  1.00            
ATOM   1765  OE1 GLU A 239       0.185  17.309 -10.733  1.00  1.00            
ATOM   1766  OE2 GLU A 239       1.900  18.199 -11.842  1.00  1.00            
ATOM   1767    C GLU A 239       1.563  13.444  -9.931  1.00  1.00            
ATOM   1768    O GLU A 239       1.688  12.920 -11.037  1.00  1.00            
ATOM   1769    N ASN A 240       0.463  13.324  -9.174  1.00  1.00            
ATOM   1770   CA ASN A 240      -0.726  12.693  -9.638  1.00  1.00            
ATOM   1771   CB ASN A 240      -1.436  11.848  -8.567  1.00  1.00            
ATOM   1772   CG ASN A 240      -0.532  10.674  -8.240  1.00  1.00            
ATOM   1773  OD1 ASN A 240       0.520  10.500  -8.852  1.00  1.00            
ATOM   1774  ND2 ASN A 240      -0.958   9.842  -7.250  1.00  1.00            
ATOM   1775    C ASN A 240      -1.615  13.845  -9.964  1.00  1.00            
ATOM   1776    O ASN A 240      -1.182  14.994  -9.888  1.00  1.00            
ATOM   1777    N SER A 241      -2.873  13.584 -10.362  3.00  1.00            
ATOM   1778   CA SER A 241      -3.713  14.688 -10.718  3.00  1.00            
ATOM   1779   CB SER A 241      -5.140  14.271 -11.108  3.00  1.00            
ATOM   1780   OG SER A 241      -5.903  15.420 -11.448  3.00  1.00            
ATOM   1781    C SER A 241      -3.834  15.594  -9.538  3.00  1.00            
ATOM   1782    O SER A 241      -3.529  16.782  -9.628  3.00  1.00            
ATOM   1783    N ASP A 242      -4.270  15.050  -8.388  3.00  1.00            
ATOM   1784   CA ASP A 242      -4.390  15.875  -7.222  3.00  1.00            
ATOM   1785   CB ASP A 242      -5.233  15.238  -6.101  3.00  1.00            
ATOM   1786   CG ASP A 242      -6.674  15.140  -6.587  3.00  1.00            
ATOM   1787  OD1 ASP A 242      -6.967  15.699  -7.678  3.00  1.00            
ATOM   1788  OD2 ASP A 242      -7.500  14.505  -5.879  3.00  1.00            
ATOM   1789    C ASP A 242      -2.999  16.051  -6.710  3.00  1.00            
ATOM   1790    O ASP A 242      -2.108  15.271  -7.043  3.00  1.00            
ATOM   1791    N GLY A 243      -2.760  17.101  -5.900  1.00  1.00            
ATOM   1792   CA GLY A 243      -1.428  17.326  -5.418  1.00  1.00            
ATOM   1793    C GLY A 243      -1.072  16.283  -4.412  1.00  1.00            
ATOM   1794    O GLY A 243      -1.681  16.195  -3.346  1.00  1.00            
ATOM   1795    N GLU A 244      -0.046  15.478  -4.745  1.00  1.00            
ATOM   1796   CA GLU A 244       0.500  14.481  -3.874  1.00  1.00            
ATOM   1797   CB GLU A 244      -0.397  13.255  -3.630  1.00  1.00            
ATOM   1798   CG GLU A 244      -1.653  13.512  -2.800  1.00  1.00            
ATOM   1799   CD GLU A 244      -1.239  14.119  -1.467  1.00  1.00            
ATOM   1800  OE1 GLU A 244      -0.144  13.762  -0.954  1.00  1.00            
ATOM   1801  OE2 GLU A 244      -2.021  14.959  -0.949  1.00  1.00            
ATOM   1802    C GLU A 244       1.687  13.947  -4.597  1.00  1.00            
ATOM   1803    O GLU A 244       1.673  13.857  -5.825  1.00  1.00            
ATOM   1804    N MET A 245       2.759  13.583  -3.871  1.00  1.00            
ATOM   1805   CA MET A 245       3.856  12.991  -4.575  1.00  1.00            
ATOM   1806   CB MET A 245       5.237  13.458  -4.093  1.00  1.00            
ATOM   1807   CG MET A 245       5.451  14.960  -4.278  1.00  1.00            
ATOM   1808   SD MET A 245       5.263  15.528  -5.992  1.00  1.00            
ATOM   1809   CE MET A 245       6.874  14.904  -6.547  1.00  1.00            
ATOM   1810    C MET A 245       3.742  11.529  -4.311  1.00  1.00            
ATOM   1811    O MET A 245       3.888  11.087  -3.172  1.00  1.00            
ATOM   1812    N VAL A 246       3.463  10.735  -5.364  4.00  1.00            
ATOM   1813   CA VAL A 246       3.306   9.330  -5.137  4.00  1.00            
ATOM   1814   CB VAL A 246       2.003   8.768  -5.611  4.00  1.00            
ATOM   1815  CG1 VAL A 246       0.869   9.478  -4.847  4.00  1.00            
ATOM   1816  CG2 VAL A 246       1.944   8.901  -7.139  4.00  1.00            
ATOM   1817    C VAL A 246       4.401   8.610  -5.860  4.00  1.00            
ATOM   1818    O VAL A 246       4.873   9.046  -6.909  4.00  1.00            
ATOM   1819    N ILE A 247       4.852   7.475  -5.285  4.00  1.00            
ATOM   1820   CA ILE A 247       5.921   6.725  -5.880  4.00  1.00            
ATOM   1821   CB ILE A 247       7.228   6.780  -5.152  4.00  1.00            
ATOM   1822  CG1 ILE A 247       7.102   6.070  -3.799  4.00  1.00            
ATOM   1823  CG2 ILE A 247       7.661   8.250  -5.029  4.00  1.00            
ATOM   1824  CD1 ILE A 247       8.454   5.660  -3.220  4.00  1.00            
ATOM   1825    C ILE A 247       5.528   5.282  -5.827  4.00  1.00            
ATOM   1826    O ILE A 247       4.414   4.945  -5.431  4.00  1.00            
ATOM   1827    N SER A 248       6.440   4.387  -6.264  1.00  1.00            
ATOM   1828   CA SER A 248       6.148   2.983  -6.224  1.00  1.00            
ATOM   1829   CB SER A 248       6.529   2.217  -7.500  1.00  1.00            
ATOM   1830   OG SER A 248       7.936   2.028  -7.537  1.00  1.00            
ATOM   1831    C SER A 248       6.953   2.372  -5.113  1.00  1.00            
ATOM   1832    O SER A 248       8.061   2.813  -4.812  1.00  1.00            
ATOM   1833    N CYS A 249       6.378   1.341  -4.457  3.00  1.00            
ATOM   1834   CA CYS A 249       6.990   0.591  -3.390  3.00  1.00            
ATOM   1835   CB CYS A 249       6.050  -0.474  -2.800  3.00  1.00            
ATOM   1836   SG CYS A 249       4.482   0.205  -2.179  3.00  1.00            
ATOM   1837    C CYS A 249       8.103  -0.169  -3.986  3.00  1.00            
ATOM   1838    O CYS A 249       9.102  -0.466  -3.333  3.00  1.00            
ATOM   1839    N SER A 250       7.941  -0.499  -5.276  2.00  1.00            
ATOM   1840   CA SER A 250       8.928  -1.265  -5.955  2.00  1.00            
ATOM   1841   CB SER A 250       8.630  -1.437  -7.453  2.00  1.00            
ATOM   1842   OG SER A 250       9.656  -2.202  -8.068  2.00  1.00            
ATOM   1843    C SER A 250      10.212  -0.504  -5.836  2.00  1.00            
ATOM   1844    O SER A 250      11.295  -1.084  -5.863  2.00  1.00            
ATOM   1845    N SER A 251      10.104   0.827  -5.676  2.00  1.00            
ATOM   1846   CA SER A 251      11.223   1.705  -5.554  2.00  1.00            
ATOM   1847   CB SER A 251      10.812   3.188  -5.566  2.00  1.00            
ATOM   1848   OG SER A 251      11.956   4.022  -5.444  2.00  1.00            
ATOM   1849    C SER A 251      12.013   1.471  -4.298  2.00  1.00            
ATOM   1850    O SER A 251      13.229   1.632  -4.308  2.00  1.00            
ATOM   1851    N ILE A 252      11.380   1.075  -3.178  2.00  1.00            
ATOM   1852   CA ILE A 252      12.142   0.977  -1.959  2.00  1.00            
ATOM   1853   CB ILE A 252      11.284   0.632  -0.774  2.00  1.00            
ATOM   1854  CG1 ILE A 252      12.082   0.800   0.526  2.00  1.00            
ATOM   1855  CG2 ILE A 252      10.696  -0.774  -0.976  2.00  1.00            
ATOM   1856  CD1 ILE A 252      11.199   0.863   1.769  2.00  1.00            
ATOM   1857    C ILE A 252      13.223  -0.038  -2.107  2.00  1.00            
ATOM   1858    O ILE A 252      14.366   0.217  -1.731  2.00  1.00            
ATOM   1859    N ASP A 253      12.914  -1.219  -2.668  2.00  1.00            
ATOM   1860   CA ASP A 253      13.964  -2.183  -2.805  2.00  1.00            
ATOM   1861   CB ASP A 253      13.477  -3.580  -3.244  2.00  1.00            
ATOM   1862   CG ASP A 253      12.798  -3.504  -4.597  2.00  1.00            
ATOM   1863  OD1 ASP A 253      13.527  -3.367  -5.615  2.00  1.00            
ATOM   1864  OD2 ASP A 253      11.541  -3.593  -4.630  2.00  1.00            
ATOM   1865    C ASP A 253      14.970  -1.647  -3.779  2.00  1.00            
ATOM   1866    O ASP A 253      16.174  -1.828  -3.605  2.00  1.00            
ATOM   1867    N SER A 254      14.491  -0.949  -4.828  2.00  1.00            
ATOM   1868   CA SER A 254      15.332  -0.457  -5.886  2.00  1.00            
ATOM   1869   CB SER A 254      14.533   0.034  -7.106  2.00  1.00            
ATOM   1870   OG SER A 254      13.803   1.210  -6.787  2.00  1.00            
ATOM   1871    C SER A 254      16.260   0.668  -5.481  2.00  1.00            
ATOM   1872    O SER A 254      17.422   0.661  -5.886  2.00  1.00            
ATOM   1873    N LEU A 255      15.812   1.657  -4.668  1.00  1.00            
ATOM   1874   CA LEU A 255      16.623   2.833  -4.445  1.00  1.00            
ATOM   1875   CB LEU A 255      15.849   4.161  -4.410  1.00  1.00            
ATOM   1876   CG LEU A 255      15.370   4.610  -5.802  1.00  1.00            
ATOM   1877  CD1 LEU A 255      14.735   6.008  -5.750  1.00  1.00            
ATOM   1878  CD2 LEU A 255      16.499   4.511  -6.843  1.00  1.00            
ATOM   1879    C LEU A 255      17.476   2.785  -3.229  1.00  1.00            
ATOM   1880    O LEU A 255      17.254   2.108  -2.227  1.00  1.00            
ATOM   1881    N PRO A 256      18.520   3.530  -3.453  1.00  1.00            
ATOM   1882   CA PRO A 256      19.563   3.719  -2.490  1.00  1.00            
ATOM   1883   CD PRO A 256      19.035   3.594  -4.813  1.00  1.00            
ATOM   1884   CB PRO A 256      20.850   3.962  -3.285  1.00  1.00            
ATOM   1885   CG PRO A 256      20.375   4.329  -4.696  1.00  1.00            
ATOM   1886    C PRO A 256      19.281   4.767  -1.475  1.00  1.00            
ATOM   1887    O PRO A 256      18.354   5.555  -1.663  1.00  1.00            
ATOM   1888    N ASP A 257      20.094   4.782  -0.403  1.00  1.00            
ATOM   1889   CA ASP A 257      19.895   5.684   0.686  1.00  1.00            
ATOM   1890   CB ASP A 257      20.603   5.253   1.980  1.00  1.00            
ATOM   1891   CG ASP A 257      22.102   5.244   1.728  1.00  1.00            
ATOM   1892  OD1 ASP A 257      22.513   4.794   0.625  1.00  1.00            
ATOM   1893  OD2 ASP A 257      22.853   5.700   2.630  1.00  1.00            
ATOM   1894    C ASP A 257      20.359   7.052   0.353  1.00  1.00            
ATOM   1895    O ASP A 257      21.160   7.268  -0.554  1.00  1.00            
ATOM   1896    N ILE A 258      19.817   8.018   1.115  4.00  1.00            
ATOM   1897   CA ILE A 258      20.193   9.388   0.997  4.00  1.00            
ATOM   1898   CB ILE A 258      19.019  10.329   0.999  4.00  1.00            
ATOM   1899  CG1 ILE A 258      19.475  11.767   0.712  4.00  1.00            
ATOM   1900  CG2 ILE A 258      18.235  10.155   2.312  4.00  1.00            
ATOM   1901  CD1 ILE A 258      18.317  12.713   0.394  4.00  1.00            
ATOM   1902    C ILE A 258      21.040   9.652   2.171  4.00  1.00            
ATOM   1903    O ILE A 258      20.664   9.401   3.315  4.00  1.00            
ATOM   1904    N VAL A 259      22.255  10.136   1.909  4.00  1.00            
ATOM   1905   CA VAL A 259      23.072  10.343   3.044  4.00  1.00            
ATOM   1906   CB VAL A 259      24.484   9.862   2.885  4.00  1.00            
ATOM   1907  CG1 VAL A 259      24.460   8.343   2.650  4.00  1.00            
ATOM   1908  CG2 VAL A 259      25.160  10.668   1.765  4.00  1.00            
ATOM   1909    C VAL A 259      23.128  11.795   3.296  4.00  1.00            
ATOM   1910    O VAL A 259      23.174  12.609   2.374  4.00  1.00            
ATOM   1911    N PHE A 260      23.071  12.154   4.583  4.00  1.00            
ATOM   1912   CA PHE A 260      23.200  13.529   4.894  4.00  1.00            
ATOM   1913   CB PHE A 260      22.022  14.067   5.716  4.00  1.00            
ATOM   1914   CG PHE A 260      20.842  13.928   4.825  4.00  1.00            
ATOM   1915  CD1 PHE A 260      20.218  12.711   4.687  4.00  1.00            
ATOM   1916  CD2 PHE A 260      20.363  15.009   4.125  4.00  1.00            
ATOM   1917  CE1 PHE A 260      19.130  12.570   3.860  4.00  1.00            
ATOM   1918  CE2 PHE A 260      19.275  14.875   3.295  4.00  1.00            
ATOM   1919   CZ PHE A 260      18.655  13.657   3.166  4.00  1.00            
ATOM   1920    C PHE A 260      24.414  13.616   5.749  4.00  1.00            
ATOM   1921    O PHE A 260      24.475  13.015   6.820  4.00  1.00            
ATOM   1922    N THR A 261      25.431  14.361   5.288  4.00  1.00            
ATOM   1923   CA THR A 261      26.589  14.498   6.109  4.00  1.00            
ATOM   1924   CB THR A 261      27.793  14.978   5.358  4.00  1.00            
ATOM   1925  OG1 THR A 261      28.874  15.235   6.245  4.00  1.00            
ATOM   1926  CG2 THR A 261      27.402  16.207   4.538  4.00  1.00            
ATOM   1927    C THR A 261      26.201  15.445   7.210  4.00  1.00            
ATOM   1928    O THR A 261      25.177  16.122   7.133  4.00  1.00            
ATOM   1929    N ILE A 262      27.003  15.485   8.288  4.00  1.00            
ATOM   1930   CA ILE A 262      26.742  16.281   9.456  4.00  1.00            
ATOM   1931   CB ILE A 262      26.389  15.383  10.633  4.00  1.00            
ATOM   1932  CG1 ILE A 262      25.621  16.119  11.752  4.00  1.00            
ATOM   1933  CG2 ILE A 262      27.624  14.576  11.072  4.00  1.00            
ATOM   1934  CD1 ILE A 262      26.384  17.196  12.516  4.00  1.00            
ATOM   1935    C ILE A 262      28.034  17.045   9.591  4.00  1.00            
ATOM   1936    O ILE A 262      28.537  17.541   8.584  4.00  1.00            
ATOM   1937    N ASP A 263      28.611  17.192  10.796  3.00  1.00            
ATOM   1938   CA ASP A 263      29.849  17.906  10.935  3.00  1.00            
ATOM   1939   CB ASP A 263      30.346  17.896  12.393  3.00  1.00            
ATOM   1940   CG ASP A 263      29.365  18.744  13.205  3.00  1.00            
ATOM   1941  OD1 ASP A 263      29.258  19.967  12.915  3.00  1.00            
ATOM   1942  OD2 ASP A 263      28.708  18.181  14.122  3.00  1.00            
ATOM   1943    C ASP A 263      30.824  17.209  10.054  3.00  1.00            
ATOM   1944    O ASP A 263      31.716  17.833   9.483  3.00  1.00            
ATOM   1945    N GLY A 264      30.669  15.881   9.909  3.00  1.00            
ATOM   1946   CA GLY A 264      31.545  15.186   9.020  3.00  1.00            
ATOM   1947    C GLY A 264      31.044  13.786   8.892  3.00  1.00            
ATOM   1948    O GLY A 264      31.221  13.144   7.859  3.00  1.00            
ATOM   1949    N VAL A 265      30.409  13.275   9.963  4.00  1.00            
ATOM   1950   CA VAL A 265      29.892  11.938   9.943  4.00  1.00            
ATOM   1951   CB VAL A 265      29.239  11.530  11.230  4.00  1.00            
ATOM   1952  CG1 VAL A 265      28.687  10.102  11.069  4.00  1.00            
ATOM   1953  CG2 VAL A 265      30.258  11.686  12.372  4.00  1.00            
ATOM   1954    C VAL A 265      28.833  11.912   8.888  4.00  1.00            
ATOM   1955    O VAL A 265      28.157  12.910   8.646  4.00  1.00            
ATOM   1956    N GLN A 266      28.687  10.767   8.197  4.00  1.00            
ATOM   1957   CA GLN A 266      27.678  10.669   7.185  4.00  1.00            
ATOM   1958   CB GLN A 266      28.111   9.839   5.964  4.00  1.00            
ATOM   1959   CG GLN A 266      29.300  10.411   5.194  4.00  1.00            
ATOM   1960   CD GLN A 266      29.698   9.370   4.156  4.00  1.00            
ATOM   1961  OE1 GLN A 266      29.132   8.278   4.107  4.00  1.00            
ATOM   1962  NE2 GLN A 266      30.704   9.708   3.306  4.00  1.00            
ATOM   1963    C GLN A 266      26.552   9.899   7.810  4.00  1.00            
ATOM   1964    O GLN A 266      26.790   8.869   8.439  4.00  1.00            
ATOM   1965    N TYR A 267      25.289  10.369   7.678  4.00  1.00            
ATOM   1966   CA TYR A 267      24.231   9.587   8.257  4.00  1.00            
ATOM   1967   CB TYR A 267      23.324  10.305   9.267  4.00  1.00            
ATOM   1968   CG TYR A 267      22.566   9.192   9.908  4.00  1.00            
ATOM   1969  CD1 TYR A 267      23.157   8.478  10.922  4.00  1.00            
ATOM   1970  CD2 TYR A 267      21.291   8.861   9.513  4.00  1.00            
ATOM   1971  CE1 TYR A 267      22.499   7.441  11.532  4.00  1.00            
ATOM   1972  CE2 TYR A 267      20.625   7.822  10.122  4.00  1.00            
ATOM   1973   CZ TYR A 267      21.230   7.110  11.130  4.00  1.00            
ATOM   1974   OH TYR A 267      20.560   6.041  11.758  4.00  1.00            
ATOM   1975    C TYR A 267      23.328   9.166   7.136  4.00  1.00            
ATOM   1976    O TYR A 267      22.902   9.989   6.326  4.00  1.00            
ATOM   1977    N PRO A 268      23.058   7.888   7.051  4.00  1.00            
ATOM   1978   CA PRO A 268      22.212   7.372   6.004  4.00  1.00            
ATOM   1979   CD PRO A 268      23.996   6.888   7.536  4.00  1.00            
ATOM   1980   CB PRO A 268      22.634   5.914   5.797  4.00  1.00            
ATOM   1981   CG PRO A 268      23.404   5.547   7.078  4.00  1.00            
ATOM   1982    C PRO A 268      20.749   7.496   6.290  4.00  1.00            
ATOM   1983    O PRO A 268      20.344   7.338   7.438  4.00  1.00            
ATOM   1984    N LEU A 269      19.931   7.763   5.256  4.00  1.00            
ATOM   1985   CA LEU A 269      18.514   7.746   5.460  4.00  1.00            
ATOM   1986   CB LEU A 269      17.859   9.130   5.359  4.00  1.00            
ATOM   1987   CG LEU A 269      18.345  10.091   6.464  4.00  1.00            
ATOM   1988  CD1 LEU A 269      17.662  11.461   6.356  4.00  1.00            
ATOM   1989  CD2 LEU A 269      18.194   9.468   7.861  4.00  1.00            
ATOM   1990    C LEU A 269      17.986   6.859   4.385  4.00  1.00            
ATOM   1991    O LEU A 269      17.909   7.236   3.217  4.00  1.00            
ATOM   1992    N SER A 270      17.588   5.641   4.779  1.00  1.00            
ATOM   1993   CA SER A 270      17.170   4.663   3.828  1.00  1.00            
ATOM   1994   CB SER A 270      16.957   3.279   4.461  1.00  1.00            
ATOM   1995   OG SER A 270      16.040   3.381   5.539  1.00  1.00            
ATOM   1996    C SER A 270      15.907   5.092   3.209  1.00  1.00            
ATOM   1997    O SER A 270      15.212   5.989   3.671  1.00  1.00            
ATOM   1998    N PRO A 271      15.706   4.480   2.086  2.00  1.00            
ATOM   1999   CA PRO A 271      14.515   4.711   1.330  2.00  1.00            
ATOM   2000   CD PRO A 271      16.842   4.171   1.235  2.00  1.00            
ATOM   2001   CB PRO A 271      14.787   4.132  -0.054  2.00  1.00            
ATOM   2002   CG PRO A 271      16.312   4.266  -0.203  2.00  1.00            
ATOM   2003    C PRO A 271      13.366   4.072   2.048  2.00  1.00            
ATOM   2004    O PRO A 271      12.223   4.400   1.730  2.00  1.00            
ATOM   2005    N SER A 272      13.625   3.166   3.016  2.00  1.00            
ATOM   2006   CA SER A 272      12.537   2.600   3.768  2.00  1.00            
ATOM   2007   CB SER A 272      12.974   1.505   4.759  2.00  1.00            
ATOM   2008   OG SER A 272      13.794   2.053   5.777  2.00  1.00            
ATOM   2009    C SER A 272      11.884   3.723   4.519  2.00  1.00            
ATOM   2010    O SER A 272      10.676   3.932   4.414  2.00  1.00            
ATOM   2011    N ALA A 273      12.683   4.493   5.293  2.00  1.00            
ATOM   2012   CA ALA A 273      12.205   5.722   5.873  2.00  1.00            
ATOM   2013   CB ALA A 273      13.176   6.361   6.880  2.00  1.00            
ATOM   2014    C ALA A 273      12.194   6.584   4.641  2.00  1.00            
ATOM   2015    O ALA A 273      12.698   6.162   3.613  2.00  1.00            
ATOM   2016    N TYR A 274      11.590   7.775   4.617  2.00  1.00            
ATOM   2017   CA TYR A 274      11.737   8.528   3.393  2.00  1.00            
ATOM   2018   CB TYR A 274      13.234   8.756   3.026  2.00  1.00            
ATOM   2019   CG TYR A 274      13.456   9.104   1.591  2.00  1.00            
ATOM   2020  CD1 TYR A 274      13.166  10.343   1.065  2.00  1.00            
ATOM   2021  CD2 TYR A 274      14.002   8.149   0.764  2.00  1.00            
ATOM   2022  CE1 TYR A 274      13.410  10.606  -0.267  2.00  1.00            
ATOM   2023  CE2 TYR A 274      14.247   8.405  -0.563  2.00  1.00            
ATOM   2024   CZ TYR A 274      13.949   9.638  -1.083  2.00  1.00            
ATOM   2025   OH TYR A 274      14.202   9.908  -2.444  2.00  1.00            
ATOM   2026    C TYR A 274      10.898   8.015   2.269  2.00  1.00            
ATOM   2027    O TYR A 274      10.775   8.668   1.234  2.00  1.00            
ATOM   2028    N ILE A 275      10.256   6.854   2.443  4.00  1.00            
ATOM   2029   CA ILE A 275       9.230   6.471   1.519  4.00  1.00            
ATOM   2030   CB ILE A 275       9.611   5.400   0.542  4.00  1.00            
ATOM   2031  CG1 ILE A 275      10.592   5.987  -0.482  4.00  1.00            
ATOM   2032  CG2 ILE A 275       8.323   4.831  -0.084  4.00  1.00            
ATOM   2033  CD1 ILE A 275       9.993   7.183  -1.218  4.00  1.00            
ATOM   2034    C ILE A 275       8.173   5.951   2.410  4.00  1.00            
ATOM   2035    O ILE A 275       8.347   4.924   3.065  4.00  1.00            
ATOM   2036    N LEU A 276       7.044   6.663   2.480  4.00  1.00            
ATOM   2037   CA LEU A 276       6.061   6.200   3.391  4.00  1.00            
ATOM   2038   CB LEU A 276       5.084   7.298   3.830  4.00  1.00            
ATOM   2039   CG LEU A 276       5.801   8.487   4.500  4.00  1.00            
ATOM   2040  CD1 LEU A 276       4.802   9.480   5.111  4.00  1.00            
ATOM   2041  CD2 LEU A 276       6.869   8.013   5.498  4.00  1.00            
ATOM   2042    C LEU A 276       5.318   5.121   2.701  4.00  1.00            
ATOM   2043    O LEU A 276       5.122   5.162   1.488  4.00  1.00            
ATOM   2044    N GLN A 277       4.915   4.097   3.466  4.00  1.00            
ATOM   2045   CA GLN A 277       4.217   3.023   2.846  4.00  1.00            
ATOM   2046   CB GLN A 277       5.000   1.703   2.991  4.00  1.00            
ATOM   2047   CG GLN A 277       4.534   0.546   2.109  4.00  1.00            
ATOM   2048   CD GLN A 277       5.610  -0.536   2.191  4.00  1.00            
ATOM   2049  OE1 GLN A 277       6.800  -0.265   2.035  4.00  1.00            
ATOM   2050  NE2 GLN A 277       5.186  -1.801   2.453  4.00  1.00            
ATOM   2051    C GLN A 277       2.916   2.924   3.558  4.00  1.00            
ATOM   2052    O GLN A 277       2.839   2.458   4.694  4.00  1.00            
ATOM   2053    N ASP A 278       1.853   3.397   2.890  4.00  1.00            
ATOM   2054   CA ASP A 278       0.540   3.372   3.451  4.00  1.00            
ATOM   2055   CB ASP A 278      -0.288   4.604   3.053  4.00  1.00            
ATOM   2056   CG ASP A 278      -1.317   4.870   4.142  4.00  1.00            
ATOM   2057  OD1 ASP A 278      -1.884   3.887   4.688  4.00  1.00            
ATOM   2058  OD2 ASP A 278      -1.541   6.073   4.447  4.00  1.00            
ATOM   2059    C ASP A 278      -0.084   2.149   2.865  4.00  1.00            
ATOM   2060    O ASP A 278       0.614   1.175   2.588  4.00  1.00            
ATOM   2061    N ASP A 279      -1.417   2.145   2.681  3.00  1.00            
ATOM   2062   CA ASP A 279      -2.000   0.991   2.066  3.00  1.00            
ATOM   2063   CB ASP A 279      -3.509   0.832   2.303  3.00  1.00            
ATOM   2064   CG ASP A 279      -3.915  -0.504   1.697  3.00  1.00            
ATOM   2065  OD1 ASP A 279      -3.213  -1.510   1.985  3.00  1.00            
ATOM   2066  OD2 ASP A 279      -4.912  -0.533   0.928  3.00  1.00            
ATOM   2067    C ASP A 279      -1.821   1.140   0.592  3.00  1.00            
ATOM   2068    O ASP A 279      -2.584   1.829  -0.084  3.00  1.00            
ATOM   2069    N ASP A 280      -0.772   0.486   0.069  3.00  1.00            
ATOM   2070   CA ASP A 280      -0.461   0.478  -1.327  3.00  1.00            
ATOM   2071   CB ASP A 280      -1.509  -0.233  -2.196  3.00  1.00            
ATOM   2072   CG ASP A 280      -1.289  -1.724  -2.011  3.00  1.00            
ATOM   2073  OD1 ASP A 280      -0.418  -2.090  -1.177  3.00  1.00            
ATOM   2074  OD2 ASP A 280      -1.977  -2.516  -2.709  3.00  1.00            
ATOM   2075    C ASP A 280      -0.276   1.862  -1.849  3.00  1.00            
ATOM   2076    O ASP A 280      -0.484   2.103  -3.037  3.00  1.00            
ATOM   2077    N SER A 281       0.132   2.819  -0.995  4.00  1.00            
ATOM   2078   CA SER A 281       0.414   4.104  -1.555  4.00  1.00            
ATOM   2079   CB SER A 281      -0.636   5.188  -1.248  4.00  1.00            
ATOM   2080   OG SER A 281      -1.829   4.938  -1.977  4.00  1.00            
ATOM   2081    C SER A 281       1.718   4.573  -1.002  4.00  1.00            
ATOM   2082    O SER A 281       1.827   4.895   0.180  4.00  1.00            
ATOM   2083    N CYS A 282       2.756   4.628  -1.859  4.00  1.00            
ATOM   2084   CA CYS A 282       4.004   5.150  -1.394  4.00  1.00            
ATOM   2085   CB CYS A 282       5.252   4.566  -2.068  4.00  1.00            
ATOM   2086   SG CYS A 282       5.766   2.995  -1.323  4.00  1.00            
ATOM   2087    C CYS A 282       3.977   6.612  -1.661  4.00  1.00            
ATOM   2088    O CYS A 282       3.596   7.052  -2.744  4.00  1.00            
ATOM   2089    N THR A 283       4.374   7.402  -0.650  4.00  1.00            
ATOM   2090   CA THR A 283       4.388   8.823  -0.785  4.00  1.00            
ATOM   2091   CB THR A 283       3.428   9.505   0.152  4.00  1.00            
ATOM   2092  OG1 THR A 283       2.114   9.012  -0.068  4.00  1.00            
ATOM   2093  CG2 THR A 283       3.457  11.020  -0.109  4.00  1.00            
ATOM   2094    C THR A 283       5.783   9.242  -0.444  4.00  1.00            
ATOM   2095    O THR A 283       6.557   8.450   0.093  4.00  1.00            
ATOM   2096    N SER A 284       6.160  10.497  -0.754  4.00  1.00            
ATOM   2097   CA SER A 284       7.526  10.865  -0.517  4.00  1.00            
ATOM   2098   CB SER A 284       8.156  11.623  -1.704  4.00  1.00            
ATOM   2099   OG SER A 284       9.533  11.874  -1.463  4.00  1.00            
ATOM   2100    C SER A 284       7.624  11.715   0.699  4.00  1.00            
ATOM   2101    O SER A 284       6.816  12.610   0.944  4.00  1.00            
ATOM   2102    N GLY A 285       8.658  11.410   1.501  1.00  1.00            
ATOM   2103   CA GLY A 285       8.942  12.108   2.711  1.00  1.00            
ATOM   2104    C GLY A 285       9.288  13.512   2.349  1.00  1.00            
ATOM   2105    O GLY A 285       8.991  14.447   3.089  1.00  1.00            
ATOM   2106    N PHE A 286       9.953  13.700   1.197  4.00  1.00            
ATOM   2107   CA PHE A 286      10.363  15.022   0.844  4.00  1.00            
ATOM   2108   CB PHE A 286      11.296  15.094  -0.373  4.00  1.00            
ATOM   2109   CG PHE A 286      12.637  14.749   0.167  4.00  1.00            
ATOM   2110  CD1 PHE A 286      12.952  13.453   0.494  4.00  1.00            
ATOM   2111  CD2 PHE A 286      13.579  15.735   0.355  4.00  1.00            
ATOM   2112  CE1 PHE A 286      14.194  13.149   0.999  4.00  1.00            
ATOM   2113  CE2 PHE A 286      14.821  15.434   0.859  4.00  1.00            
ATOM   2114   CZ PHE A 286      15.131  14.137   1.183  4.00  1.00            
ATOM   2115    C PHE A 286       9.198  15.912   0.619  4.00  1.00            
ATOM   2116    O PHE A 286       8.180  15.524   0.050  4.00  1.00            
ATOM   2117    N GLU A 287       9.347  17.158   1.109  4.00  1.00            
ATOM   2118   CA GLU A 287       8.328  18.142   0.971  4.00  1.00            
ATOM   2119   CB GLU A 287       7.499  18.333   2.260  4.00  1.00            
ATOM   2120   CG GLU A 287       6.249  19.206   2.097  4.00  1.00            
ATOM   2121   CD GLU A 287       5.498  19.238   3.426  4.00  1.00            
ATOM   2122  OE1 GLU A 287       4.913  18.186   3.802  4.00  1.00            
ATOM   2123  OE2 GLU A 287       5.497  20.316   4.081  4.00  1.00            
ATOM   2124    C GLU A 287       8.991  19.421   0.636  4.00  1.00            
ATOM   2125    O GLU A 287      10.182  19.603   0.889  4.00  1.00            
ATOM   2126    N GLY A 288       8.232  20.343   0.027  4.00  1.00            
ATOM   2127   CA GLY A 288       8.868  21.566  -0.309  4.00  1.00            
ATOM   2128    C GLY A 288       8.237  22.649   0.505  4.00  1.00            
ATOM   2129    O GLY A 288       7.030  22.874   0.428  4.00  1.00            
ATOM   2130    N MET A 289       9.054  23.348   1.321  1.00  1.00            
ATOM   2131   CA MET A 289       8.540  24.446   2.084  1.00  1.00            
ATOM   2132   CB MET A 289       8.117  24.059   3.513  1.00  1.00            
ATOM   2133   CG MET A 289       7.035  24.965   4.108  1.00  1.00            
ATOM   2134   SD MET A 289       5.380  24.682   3.401  1.00  1.00            
ATOM   2135   CE MET A 289       4.465  25.753   4.550  1.00  1.00            
ATOM   2136    C MET A 289       9.668  25.439   2.183  1.00  1.00            
ATOM   2137    O MET A 289      10.802  25.065   2.468  1.00  1.00            
ATOM   2138    N ASP A 290       9.406  26.740   1.942  1.00  1.00            
ATOM   2139   CA ASP A 290      10.503  27.666   2.010  1.00  1.00            
ATOM   2140   CB ASP A 290      10.621  28.612   0.808  1.00  1.00            
ATOM   2141   CG ASP A 290      11.163  27.806  -0.354  1.00  1.00            
ATOM   2142  OD1 ASP A 290      11.352  26.575  -0.173  1.00  1.00            
ATOM   2143  OD2 ASP A 290      11.407  28.411  -1.432  1.00  1.00            
ATOM   2144    C ASP A 290      10.350  28.523   3.201  1.00  1.00            
ATOM   2145    O ASP A 290       9.445  29.352   3.279  1.00  1.00            
ATOM   2146    N VAL A 291      11.239  28.331   4.183  1.00  1.00            
ATOM   2147   CA VAL A 291      11.124  29.216   5.282  1.00  1.00            
ATOM   2148   CB VAL A 291      10.899  28.536   6.603  1.00  1.00            
ATOM   2149  CG1 VAL A 291       9.515  27.869   6.561  1.00  1.00            
ATOM   2150  CG2 VAL A 291      12.044  27.547   6.856  1.00  1.00            
ATOM   2151    C VAL A 291      12.348  30.064   5.336  1.00  1.00            
ATOM   2152    O VAL A 291      13.450  29.598   5.621  1.00  1.00            
ATOM   2153    N PRO A 292      12.151  31.318   5.024  4.00  1.00            
ATOM   2154   CA PRO A 292      13.256  32.232   5.038  4.00  1.00            
ATOM   2155   CD PRO A 292      11.205  31.655   3.973  4.00  1.00            
ATOM   2156   CB PRO A 292      12.827  33.442   4.220  4.00  1.00            
ATOM   2157   CG PRO A 292      11.821  32.846   3.221  4.00  1.00            
ATOM   2158    C PRO A 292      13.648  32.553   6.442  4.00  1.00            
ATOM   2159    O PRO A 292      12.782  32.763   7.289  4.00  1.00            
ATOM   2160    N THR A 293      14.961  32.590   6.691  1.00  1.00            
ATOM   2161   CA THR A 293      15.512  33.012   7.938  1.00  1.00            
ATOM   2162   CB THR A 293      16.275  31.947   8.669  1.00  1.00            
ATOM   2163  OG1 THR A 293      17.368  31.504   7.880  1.00  1.00            
ATOM   2164  CG2 THR A 293      15.338  30.767   8.978  1.00  1.00            
ATOM   2165    C THR A 293      16.500  34.020   7.473  1.00  1.00            
ATOM   2166    O THR A 293      16.758  34.115   6.273  1.00  1.00            
ATOM   2167    N SER A 294      17.059  34.828   8.381  1.00  1.00            
ATOM   2168   CA SER A 294      17.991  35.785   7.881  1.00  1.00            
ATOM   2169   CB SER A 294      18.542  36.704   8.985  1.00  1.00            
ATOM   2170   OG SER A 294      19.440  37.654   8.430  1.00  1.00            
ATOM   2171    C SER A 294      19.128  35.001   7.313  1.00  1.00            
ATOM   2172    O SER A 294      19.710  35.371   6.295  1.00  1.00            
ATOM   2173    N SER A 295      19.452  33.866   7.961  1.00  1.00            
ATOM   2174   CA SER A 295      20.570  33.076   7.547  1.00  1.00            
ATOM   2175   CB SER A 295      20.905  31.939   8.528  1.00  1.00            
ATOM   2176   OG SER A 295      19.853  30.987   8.563  1.00  1.00            
ATOM   2177    C SER A 295      20.377  32.467   6.191  1.00  1.00            
ATOM   2178    O SER A 295      21.198  32.687   5.301  1.00  1.00            
ATOM   2179    N GLY A 296      19.291  31.694   5.971  1.00  1.00            
ATOM   2180   CA GLY A 296      19.195  31.072   4.679  1.00  1.00            
ATOM   2181    C GLY A 296      18.005  30.168   4.638  1.00  1.00            
ATOM   2182    O GLY A 296      17.232  30.093   5.592  1.00  1.00            
ATOM   2183    N GLU A 297      17.833  29.455   3.501  4.00  1.00            
ATOM   2184   CA GLU A 297      16.729  28.546   3.376  4.00  1.00            
ATOM   2185   CB GLU A 297      16.659  27.805   2.027  4.00  1.00            
ATOM   2186   CG GLU A 297      16.273  28.715   0.863  4.00  1.00            
ATOM   2187   CD GLU A 297      14.853  29.193   1.135  4.00  1.00            
ATOM   2188  OE1 GLU A 297      14.154  28.515   1.934  4.00  1.00            
ATOM   2189  OE2 GLU A 297      14.449  30.236   0.557  4.00  1.00            
ATOM   2190    C GLU A 297      16.929  27.516   4.437  4.00  1.00            
ATOM   2191    O GLU A 297      18.018  26.962   4.580  4.00  1.00            
ATOM   2192    N LEU A 298      15.867  27.226   5.210  1.00  1.00            
ATOM   2193   CA LEU A 298      15.997  26.319   6.311  1.00  1.00            
ATOM   2194   CB LEU A 298      15.131  26.729   7.516  1.00  1.00            
ATOM   2195   CG LEU A 298      15.343  25.880   8.779  1.00  1.00            
ATOM   2196  CD1 LEU A 298      16.769  26.045   9.327  1.00  1.00            
ATOM   2197  CD2 LEU A 298      14.273  26.199   9.835  1.00  1.00            
ATOM   2198    C LEU A 298      15.572  24.965   5.866  1.00  1.00            
ATOM   2199    O LEU A 298      14.751  24.814   4.962  1.00  1.00            
ATOM   2200    N TRP A 299      16.170  23.943   6.501  4.00  1.00            
ATOM   2201   CA TRP A 299      15.909  22.570   6.202  4.00  1.00            
ATOM   2202   CB TRP A 299      17.217  21.867   5.791  4.00  1.00            
ATOM   2203   CG TRP A 299      17.138  20.471   5.228  4.00  1.00            
ATOM   2204  CD2 TRP A 299      17.022  20.203   3.824  4.00  1.00            
ATOM   2205  CD1 TRP A 299      17.212  19.261   5.850  4.00  1.00            
ATOM   2206  NE1 TRP A 299      17.165  18.252   4.916  4.00  1.00            
ATOM   2207  CE2 TRP A 299      17.045  18.819   3.665  4.00  1.00            
ATOM   2208  CE3 TRP A 299      16.911  21.045   2.757  4.00  1.00            
ATOM   2209  CZ2 TRP A 299      16.957  18.253   2.426  4.00  1.00            
ATOM   2210  CZ3 TRP A 299      16.819  20.473   1.509  4.00  1.00            
ATOM   2211  CH2 TRP A 299      16.841  19.103   1.347  4.00  1.00            
ATOM   2212    C TRP A 299      15.457  21.988   7.490  4.00  1.00            
ATOM   2213    O TRP A 299      16.075  22.216   8.530  4.00  1.00            
ATOM   2214    N ILE A 300      14.354  21.225   7.473  4.00  1.00            
ATOM   2215   CA ILE A 300      13.938  20.739   8.747  4.00  1.00            
ATOM   2216   CB ILE A 300      12.495  20.986   9.059  4.00  1.00            
ATOM   2217  CG1 ILE A 300      12.139  22.478   8.959  4.00  1.00            
ATOM   2218  CG2 ILE A 300      12.254  20.398  10.457  4.00  1.00            
ATOM   2219  CD1 ILE A 300      10.632  22.738   8.962  4.00  1.00            
ATOM   2220    C ILE A 300      14.075  19.253   8.760  4.00  1.00            
ATOM   2221    O ILE A 300      13.428  18.557   7.978  4.00  1.00            
ATOM   2222    N LEU A 301      14.941  18.725   9.647  4.00  1.00            
ATOM   2223   CA LEU A 301      14.984  17.305   9.834  4.00  1.00            
ATOM   2224   CB LEU A 301      16.193  16.855  10.665  4.00  1.00            
ATOM   2225   CG LEU A 301      17.524  17.283  10.023  4.00  1.00            
ATOM   2226  CD1 LEU A 301      18.728  16.757  10.819  4.00  1.00            
ATOM   2227  CD2 LEU A 301      17.572  16.907   8.534  4.00  1.00            
ATOM   2228    C LEU A 301      13.757  17.113  10.623  4.00  1.00            
ATOM   2229    O LEU A 301      13.415  17.951  11.455  4.00  1.00            
ATOM   2230    N GLY A 302      13.030  16.029  10.371  1.00  1.00            
ATOM   2231   CA GLY A 302      11.823  15.944  11.106  1.00  1.00            
ATOM   2232    C GLY A 302      11.775  14.582  11.677  1.00  1.00            
ATOM   2233    O GLY A 302      12.796  13.973  11.994  1.00  1.00            
ATOM   2234    N ASP A 303      10.545  14.085  11.817  2.00  1.00            
ATOM   2235   CA ASP A 303      10.307  12.844  12.461  2.00  1.00            
ATOM   2236   CB ASP A 303       8.807  12.556  12.635  2.00  1.00            
ATOM   2237   CG ASP A 303       8.663  11.371  13.579  2.00  1.00            
ATOM   2238  OD1 ASP A 303       9.672  11.019  14.246  2.00  1.00            
ATOM   2239  OD2 ASP A 303       7.541  10.802  13.649  2.00  1.00            
ATOM   2240    C ASP A 303      10.889  11.680  11.712  2.00  1.00            
ATOM   2241    O ASP A 303      11.388  10.753  12.349  2.00  1.00            
ATOM   2242    N VAL A 304      10.836  11.674  10.358  2.00  1.00            
ATOM   2243   CA VAL A 304      11.356  10.542   9.631  2.00  1.00            
ATOM   2244   CB VAL A 304      11.256  10.652   8.134  2.00  1.00            
ATOM   2245  CG1 VAL A 304      12.078  11.851   7.635  2.00  1.00            
ATOM   2246  CG2 VAL A 304      11.706   9.306   7.545  2.00  1.00            
ATOM   2247    C VAL A 304      12.783  10.436  10.023  2.00  1.00            
ATOM   2248    O VAL A 304      13.299   9.355  10.304  2.00  1.00            
ATOM   2249    N PHE A 305      13.441  11.597  10.092  2.00  1.00            
ATOM   2250   CA PHE A 305      14.822  11.657  10.419  2.00  1.00            
ATOM   2251   CB PHE A 305      15.432  13.027  10.071  2.00  1.00            
ATOM   2252   CG PHE A 305      16.911  12.920  10.162  2.00  1.00            
ATOM   2253  CD1 PHE A 305      17.592  12.092   9.299  2.00  1.00            
ATOM   2254  CD2 PHE A 305      17.618  13.670  11.072  2.00  1.00            
ATOM   2255  CE1 PHE A 305      18.960  11.992   9.365  2.00  1.00            
ATOM   2256  CE2 PHE A 305      18.987  13.575  11.140  2.00  1.00            
ATOM   2257   CZ PHE A 305      19.659  12.732  10.287  2.00  1.00            
ATOM   2258    C PHE A 305      15.105  11.344  11.859  2.00  1.00            
ATOM   2259    O PHE A 305      16.104  10.693  12.162  2.00  1.00            
ATOM   2260    N ILE A 306      14.269  11.833  12.798  2.00  1.00            
ATOM   2261   CA ILE A 306      14.557  11.617  14.191  2.00  1.00            
ATOM   2262   CB ILE A 306      13.654  12.411  15.108  2.00  1.00            
ATOM   2263  CG1 ILE A 306      14.309  12.557  16.488  2.00  1.00            
ATOM   2264  CG2 ILE A 306      12.250  11.784  15.150  2.00  1.00            
ATOM   2265  CD1 ILE A 306      15.508  13.505  16.473  2.00  1.00            
ATOM   2266    C ILE A 306      14.439  10.159  14.477  2.00  1.00            
ATOM   2267    O ILE A 306      15.288   9.584  15.156  2.00  1.00            
ATOM   2268    N ARG A 307      13.383   9.505  13.950  3.00  1.00            
ATOM   2269   CA ARG A 307      13.348   8.082  14.083  3.00  1.00            
ATOM   2270   CB ARG A 307      12.187   7.382  13.368  3.00  1.00            
ATOM   2271   CG ARG A 307      12.359   5.859  13.339  3.00  1.00            
ATOM   2272   CD ARG A 307      11.646   5.184  12.165  3.00  1.00            
ATOM   2273   NE ARG A 307      10.201   5.521  12.276  3.00  1.00            
ATOM   2274   CZ ARG A 307       9.711   6.674  11.736  3.00  1.00            
ATOM   2275  NH1 ARG A 307      10.527   7.515  11.037  3.00  1.00            
ATOM   2276  NH2 ARG A 307       8.394   6.991  11.903  3.00  1.00            
ATOM   2277    C ARG A 307      14.544   7.708  13.293  3.00  1.00            
ATOM   2278    O ARG A 307      14.959   8.453  12.410  3.00  1.00            
ATOM   2279    N GLN A 308      15.103   6.525  13.551  3.00  1.00            
ATOM   2280   CA GLN A 308      16.343   6.163  12.950  3.00  1.00            
ATOM   2281   CB GLN A 308      16.471   6.408  11.435  3.00  1.00            
ATOM   2282   CG GLN A 308      15.610   5.499  10.562  3.00  1.00            
ATOM   2283   CD GLN A 308      15.894   5.908   9.125  3.00  1.00            
ATOM   2284  OE1 GLN A 308      15.381   6.916   8.644  3.00  1.00            
ATOM   2285  NE2 GLN A 308      16.756   5.118   8.428  3.00  1.00            
ATOM   2286    C GLN A 308      17.438   6.921  13.629  3.00  1.00            
ATOM   2287    O GLN A 308      18.598   6.847  13.226  3.00  1.00            
ATOM   2288    N TYR A 309      17.095   7.647  14.708  4.00  1.00            
ATOM   2289   CA TYR A 309      18.060   8.362  15.492  4.00  1.00            
ATOM   2290   CB TYR A 309      18.112   9.866  15.183  4.00  1.00            
ATOM   2291   CG TYR A 309      19.145  10.214  14.172  4.00  1.00            
ATOM   2292  CD1 TYR A 309      19.154   9.712  12.890  4.00  1.00            
ATOM   2293  CD2 TYR A 309      20.105  11.124  14.545  4.00  1.00            
ATOM   2294  CE1 TYR A 309      20.141  10.100  12.010  4.00  1.00            
ATOM   2295  CE2 TYR A 309      21.088  11.516  13.674  4.00  1.00            
ATOM   2296   CZ TYR A 309      21.106  11.001  12.405  4.00  1.00            
ATOM   2297   OH TYR A 309      22.121  11.414  11.518  4.00  1.00            
ATOM   2298    C TYR A 309      17.625   8.315  16.932  4.00  1.00            
ATOM   2299    O TYR A 309      16.431   8.363  17.223  4.00  1.00            
ATOM   2300    N TYR A 310      18.591   8.197  17.872  4.00  1.00            
ATOM   2301   CA TYR A 310      18.325   8.358  19.280  4.00  1.00            
ATOM   2302   CB TYR A 310      19.103   7.395  20.192  4.00  1.00            
ATOM   2303   CG TYR A 310      18.712   7.759  21.584  4.00  1.00            
ATOM   2304  CD1 TYR A 310      17.487   7.375  22.075  4.00  1.00            
ATOM   2305  CD2 TYR A 310      19.560   8.479  22.396  4.00  1.00            
ATOM   2306  CE1 TYR A 310      17.105   7.705  23.354  4.00  1.00            
ATOM   2307  CE2 TYR A 310      19.184   8.812  23.678  4.00  1.00            
ATOM   2308   CZ TYR A 310      17.955   8.426  24.159  4.00  1.00            
ATOM   2309   OH TYR A 310      17.563   8.765  25.472  4.00  1.00            
ATOM   2310    C TYR A 310      18.906   9.712  19.487  4.00  1.00            
ATOM   2311    O TYR A 310      20.127   9.865  19.510  4.00  1.00            
ATOM   2312    N THR A 311      18.062  10.749  19.631  4.00  1.00            
ATOM   2313   CA THR A 311      18.670  12.044  19.606  4.00  1.00            
ATOM   2314   CB THR A 311      18.033  13.002  18.639  4.00  1.00            
ATOM   2315  OG1 THR A 311      16.674  13.227  18.983  4.00  1.00            
ATOM   2316  CG2 THR A 311      18.139  12.407  17.223  4.00  1.00            
ATOM   2317    C THR A 311      18.676  12.679  20.964  4.00  1.00            
ATOM   2318    O THR A 311      17.786  12.449  21.780  4.00  1.00            
ATOM   2319    N VAL A 312      19.722  13.500  21.236  4.00  1.00            
ATOM   2320   CA VAL A 312      19.886  14.175  22.500  4.00  1.00            
ATOM   2321   CB VAL A 312      21.013  13.624  23.326  4.00  1.00            
ATOM   2322  CG1 VAL A 312      22.332  13.851  22.568  4.00  1.00            
ATOM   2323  CG2 VAL A 312      20.977  14.290  24.710  4.00  1.00            
ATOM   2324    C VAL A 312      20.206  15.608  22.247  4.00  1.00            
ATOM   2325    O VAL A 312      20.723  15.967  21.191  4.00  1.00            
ATOM   2326    N PHE A 313      19.872  16.471  23.228  4.00  1.00            
ATOM   2327   CA PHE A 313      20.176  17.866  23.120  4.00  1.00            
ATOM   2328   CB PHE A 313      18.921  18.736  22.970  4.00  1.00            
ATOM   2329   CG PHE A 313      18.176  18.177  21.809  4.00  1.00            
ATOM   2330  CD1 PHE A 313      17.310  17.125  22.000  4.00  1.00            
ATOM   2331  CD2 PHE A 313      18.341  18.684  20.540  4.00  1.00            
ATOM   2332  CE1 PHE A 313      16.613  16.587  20.945  4.00  1.00            
ATOM   2333  CE2 PHE A 313      17.646  18.150  19.481  4.00  1.00            
ATOM   2334   CZ PHE A 313      16.781  17.101  19.681  4.00  1.00            
ATOM   2335    C PHE A 313      20.801  18.227  24.416  4.00  1.00            
ATOM   2336    O PHE A 313      20.362  17.772  25.471  4.00  1.00            
ATOM   2337    N ASP A 314      21.865  19.042  24.382  4.00  1.00            
ATOM   2338   CA ASP A 314      22.453  19.360  25.639  4.00  1.00            
ATOM   2339   CB ASP A 314      23.896  18.854  25.788  4.00  1.00            
ATOM   2340   CG ASP A 314      24.217  18.820  27.273  4.00  1.00            
ATOM   2341  OD1 ASP A 314      23.396  19.346  28.070  4.00  1.00            
ATOM   2342  OD2 ASP A 314      25.283  18.250  27.632  4.00  1.00            
ATOM   2343    C ASP A 314      22.477  20.831  25.768  4.00  1.00            
ATOM   2344    O ASP A 314      23.064  21.539  24.953  4.00  1.00            
ATOM   2345    N ARG A 315      21.762  21.335  26.775  3.00  1.00            
ATOM   2346   CA ARG A 315      21.772  22.738  26.999  3.00  1.00            
ATOM   2347   CB ARG A 315      20.691  23.175  27.999  3.00  1.00            
ATOM   2348   CG ARG A 315      20.598  24.691  28.168  3.00  1.00            
ATOM   2349   CD ARG A 315      19.625  25.117  29.267  3.00  1.00            
ATOM   2350   NE ARG A 315      19.606  26.603  29.289  3.00  1.00            
ATOM   2351   CZ ARG A 315      18.738  27.258  28.469  3.00  1.00            
ATOM   2352  NH1 ARG A 315      17.881  26.530  27.695  3.00  1.00            
ATOM   2353  NH2 ARG A 315      18.753  28.621  28.406  3.00  1.00            
ATOM   2354    C ARG A 315      23.095  23.158  27.564  3.00  1.00            
ATOM   2355    O ARG A 315      23.612  24.217  27.206  3.00  1.00            
ATOM   2356    N ALA A 316      23.685  22.329  28.453  3.00  1.00            
ATOM   2357   CA ALA A 316      24.868  22.747  29.154  3.00  1.00            
ATOM   2358   CB ALA A 316      25.429  21.655  30.078  3.00  1.00            
ATOM   2359    C ALA A 316      25.922  23.079  28.151  3.00  1.00            
ATOM   2360    O ALA A 316      26.480  24.174  28.167  3.00  1.00            
ATOM   2361    N ASN A 317      26.192  22.152  27.220  3.00  1.00            
ATOM   2362   CA ASN A 317      27.096  22.459  26.156  3.00  1.00            
ATOM   2363   CB ASN A 317      28.243  21.453  25.968  3.00  1.00            
ATOM   2364   CG ASN A 317      29.300  21.747  27.018  3.00  1.00            
ATOM   2365  OD1 ASN A 317      29.807  20.847  27.686  3.00  1.00            
ATOM   2366  ND2 ASN A 317      29.656  23.053  27.152  3.00  1.00            
ATOM   2367    C ASN A 317      26.224  22.358  24.969  3.00  1.00            
ATOM   2368    O ASN A 317      25.576  21.328  24.791  3.00  1.00            
ATOM   2369    N ASN A 318      26.184  23.417  24.134  3.00  1.00            
ATOM   2370   CA ASN A 318      25.279  23.408  23.024  3.00  1.00            
ATOM   2371   CB ASN A 318      25.397  24.641  22.113  3.00  1.00            
ATOM   2372   CG ASN A 318      24.816  25.821  22.880  3.00  1.00            
ATOM   2373  OD1 ASN A 318      23.627  25.850  23.196  3.00  1.00            
ATOM   2374  ND2 ASN A 318      25.679  26.819  23.204  3.00  1.00            
ATOM   2375    C ASN A 318      25.571  22.194  22.211  3.00  1.00            
ATOM   2376    O ASN A 318      26.675  22.032  21.696  3.00  1.00            
ATOM   2377    N LYS A 319      24.587  21.277  22.102  4.00  1.00            
ATOM   2378   CA LYS A 319      24.937  20.103  21.373  4.00  1.00            
ATOM   2379   CB LYS A 319      25.861  19.156  22.159  4.00  1.00            
ATOM   2380   CG LYS A 319      26.248  17.883  21.401  4.00  1.00            
ATOM   2381   CD LYS A 319      27.376  17.096  22.072  4.00  1.00            
ATOM   2382   CE LYS A 319      27.118  16.801  23.552  4.00  1.00            
ATOM   2383   NZ LYS A 319      25.875  16.012  23.708  4.00  1.00            
ATOM   2384    C LYS A 319      23.772  19.291  20.977  4.00  1.00            
ATOM   2385    O LYS A 319      22.719  19.280  21.611  4.00  1.00            
ATOM   2386    N VAL A 320      23.980  18.591  19.853  4.00  1.00            
ATOM   2387   CA VAL A 320      23.045  17.636  19.386  4.00  1.00            
ATOM   2388   CB VAL A 320      22.508  17.955  18.019  4.00  1.00            
ATOM   2389  CG1 VAL A 320      21.608  16.793  17.565  4.00  1.00            
ATOM   2390  CG2 VAL A 320      21.789  19.317  18.081  4.00  1.00            
ATOM   2391    C VAL A 320      23.824  16.363  19.286  4.00  1.00            
ATOM   2392    O VAL A 320      24.766  16.267  18.501  4.00  1.00            
ATOM   2393    N GLY A 321      23.451  15.343  20.085  4.00  1.00            
ATOM   2394   CA GLY A 321      24.175  14.106  20.038  4.00  1.00            
ATOM   2395    C GLY A 321      23.378  13.207  19.172  4.00  1.00            
ATOM   2396    O GLY A 321      22.154  13.153  19.278  4.00  1.00            
ATOM   2397    N LEU A 322      24.055  12.466  18.281  4.00  1.00            
ATOM   2398   CA LEU A 322      23.261  11.656  17.420  4.00  1.00            
ATOM   2399   CB LEU A 322      23.242  12.127  15.951  4.00  1.00            
ATOM   2400   CG LEU A 322      22.742  13.568  15.757  4.00  1.00            
ATOM   2401  CD1 LEU A 322      22.681  13.934  14.264  4.00  1.00            
ATOM   2402  CD2 LEU A 322      21.413  13.795  16.490  4.00  1.00            
ATOM   2403    C LEU A 322      23.776  10.265  17.419  4.00  1.00            
ATOM   2404    O LEU A 322      24.926   9.991  17.761  4.00  1.00            
ATOM   2405    N ALA A 323      22.879   9.332  17.065  4.00  1.00            
ATOM   2406   CA ALA A 323      23.274   7.971  16.932  4.00  1.00            
ATOM   2407   CB ALA A 323      23.391   7.191  18.243  4.00  1.00            
ATOM   2408    C ALA A 323      22.217   7.288  16.160  4.00  1.00            
ATOM   2409    O ALA A 323      21.097   7.767  15.998  4.00  1.00            
ATOM   2410    N PRO A 324      22.603   6.170  15.651  4.00  1.00            
ATOM   2411   CA PRO A 324      21.648   5.314  15.037  4.00  1.00            
ATOM   2412   CD PRO A 324      23.940   5.990  15.113  4.00  1.00            
ATOM   2413   CB PRO A 324      22.445   4.375  14.126  4.00  1.00            
ATOM   2414   CG PRO A 324      23.913   4.563  14.551  4.00  1.00            
ATOM   2415    C PRO A 324      20.981   4.653  16.191  4.00  1.00            
ATOM   2416    O PRO A 324      21.521   4.739  17.294  4.00  1.00            
ATOM   2417    N VAL A 325      19.820   4.006  15.993  4.00  1.00            
ATOM   2418   CA VAL A 325      19.163   3.463  17.142  4.00  1.00            
ATOM   2419   CB VAL A 325      17.723   3.872  17.247  4.00  1.00            
ATOM   2420  CG1 VAL A 325      17.100   3.237  18.497  4.00  1.00            
ATOM   2421  CG2 VAL A 325      17.656   5.399  17.243  4.00  1.00            
ATOM   2422    C VAL A 325      19.175   1.983  17.069  4.00  1.00            
ATOM   2423    O VAL A 325      19.225   1.387  15.994  4.00  1.00            
ATOM   2424    N ALA A 326      19.167   1.355  18.257  1.00  1.00            
ATOM   2425   CA ALA A 326      19.061  -0.057  18.317  1.00  1.00            
ATOM   2426   CB ALA A 326      19.340  -0.632  19.714  1.00  1.00            
ATOM   2427    C ALA A 326      17.605  -0.363  17.976  1.00  1.00            
ATOM   2428    O ALA A 326      17.362  -1.146  17.018  1.00  1.00            
ATOM   2429  OXT ALA A 326      16.712   0.192  18.670  1.00  1.00            
ATOM   2430    N ALA B   1      -5.313  11.842   6.200  4.00  0.00            
ATOM   2431   CA ALA B   1      -3.951  12.003   5.647  4.00  0.00            
ATOM   2432   CB ALA B   1      -3.950  13.009   4.479  4.00  0.00            
ATOM   2433    C ALA B   1      -3.018  12.495   6.700  4.00  0.00            
ATOM   2434    O ALA B   1      -3.029  12.027   7.838  4.00  0.00            
ATOM   2435    N PHE B   2      -2.178  13.475   6.325  4.00  0.00            
ATOM   2436   CA PHE B   2      -1.184  14.013   7.200  4.00  0.00            
ATOM   2437   CB PHE B   2       0.197  14.000   6.510  4.00  0.00            
ATOM   2438   CG PHE B   2       1.175  14.838   7.249  4.00  0.00            
ATOM   2439  CD1 PHE B   2       1.706  14.409   8.438  4.00  0.00            
ATOM   2440  CD2 PHE B   2       1.587  16.044   6.726  4.00  0.00            
ATOM   2441  CE1 PHE B   2       2.609  15.198   9.100  4.00  0.00            
ATOM   2442  CE2 PHE B   2       2.494  16.834   7.392  4.00  0.00            
ATOM   2443   CZ PHE B   2       3.008  16.409   8.591  4.00  0.00            
ATOM   2444    C PHE B   2      -1.562  15.427   7.559  4.00  0.00            
ATOM   2445    O PHE B   2      -1.860  16.258   6.702  4.00  0.00            
ATOM   2446    N PRO B   3      -1.587  15.662   8.847  4.00  0.00            
ATOM   2447   CA PRO B   3      -1.920  16.946   9.434  4.00  0.00            
ATOM   2448   CD PRO B   3      -1.954  14.566   9.734  4.00  0.00            
ATOM   2449   CB PRO B   3      -2.570  16.642  10.784  4.00  0.00            
ATOM   2450   CG PRO B   3      -2.124  15.209  11.116  4.00  0.00            
ATOM   2451    C PRO B   3      -0.682  17.792   9.568  4.00  0.00            
ATOM   2452    O PRO B   3       0.351  17.462   8.988  4.00  0.00            
ATOM   2453    N LEU B   4      -0.785  18.858  10.385  4.00  0.00            
ATOM   2454   CA LEU B   4       0.138  19.945  10.589  4.00  0.00            
ATOM   2455   CB LEU B   4      -0.514  21.128  11.334  4.00  0.00            
ATOM   2456   CG LEU B   4      -1.438  20.707  12.497  4.00  0.00            
ATOM   2457  CD1 LEU B   4      -2.754  20.093  11.987  4.00  0.00            
ATOM   2458  CD2 LEU B   4      -0.704  19.785  13.480  4.00  0.00            
ATOM   2459    C LEU B   4       1.434  19.654  11.239  4.00  0.00            
ATOM   2460    O LEU B   4       1.645  18.649  11.917  4.00  0.00            
ATOM   2461    N GLU B   5       2.351  20.603  10.960  4.00  0.00            
ATOM   2462   CA GLU B   5       3.686  20.669  11.449  4.00  0.00            
ATOM   2463   CB GLU B   5       4.759  20.638  10.351  4.00  0.00            
ATOM   2464   CG GLU B   5       4.691  21.868   9.439  4.00  0.00            
ATOM   2465   CD GLU B   5       6.012  21.988   8.693  4.00  0.00            
ATOM   2466  OE1 GLU B   5       6.597  20.926   8.352  4.00  0.00            
ATOM   2467  OE2 GLU B   5       6.458  23.143   8.460  4.00  0.00            
ATOM   2468    C GLU B   5       3.836  22.009  12.075  4.00  0.00            
ATOM   2469    O GLU B   5       3.036  22.911  11.830  4.00  0.00            
ATOM   2470    N PHE B   6       4.861  22.177  12.930  4.00  0.00            
ATOM   2471   CA PHE B   6       4.977  23.478  13.500  4.00  0.00            
ATOM   2472   CB PHE B   6       4.657  23.545  15.007  4.00  0.00            
ATOM   2473   CG PHE B   6       3.183  23.487  15.214  4.00  0.00            
ATOM   2474  CD1 PHE B   6       2.427  24.631  15.101  4.00  0.00            
ATOM   2475  CD2 PHE B   6       2.558  22.304  15.534  4.00  0.00            
ATOM   2476  CE1 PHE B   6       1.067  24.595  15.292  4.00  0.00            
ATOM   2477  CE2 PHE B   6       1.197  22.263  15.727  4.00  0.00            
ATOM   2478   CZ PHE B   6       0.449  23.409  15.606  4.00  0.00            
ATOM   2479    C PHE B   6       6.360  24.037  13.386  4.00  0.00            
ATOM   2480    O PHE B   6       7.285  23.564  14.044  4.00  0.00            
ATOM   2481    N ILE B   7       6.546  25.051  12.515  4.00  0.00            
ATOM   2482   CA ILE B   7       7.839  25.655  12.374  4.00  0.00            
ATOM   2483   CB ILE B   7       8.063  26.244  11.006  4.00  0.00            
ATOM   2484  CG1 ILE B   7       9.532  26.673  10.844  4.00  0.00            
ATOM   2485  CG2 ILE B   7       7.051  27.381  10.790  4.00  0.00            
ATOM   2486  CD1 ILE B   7      10.521  25.507  10.845  4.00  0.00            
ATOM   2487    C ILE B   7       8.261  26.709  13.378  4.00  0.00            
ATOM   2488    O ILE B   7       9.302  26.566  14.014  4.00  0.00            
ATOM   2489    N ARG B   8       7.458  27.786  13.558  4.00  0.00            
ATOM   2490   CA ARG B   8       7.806  28.936  14.374  4.00  0.00            
ATOM   2491   CB ARG B   8       7.650  28.747  15.895  4.00  0.00            
ATOM   2492   CG ARG B   8       7.504  30.081  16.644  4.00  0.00            
ATOM   2493   CD ARG B   8       8.653  31.074  16.432  4.00  0.00            
ATOM   2494   NE ARG B   8       8.197  32.401  16.936  4.00  0.00            
ATOM   2495   CZ ARG B   8       9.055  33.463  16.938  4.00  0.00            
ATOM   2496  NH1 ARG B   8      10.361  33.286  16.580  4.00  0.00            
ATOM   2497  NH2 ARG B   8       8.606  34.704  17.286  4.00  0.00            
ATOM   2498    C ARG B   8       9.230  29.362  14.105  4.00  0.00            
ATOM   2499    O ARG B   8      10.110  29.129  14.932  4.00  0.00            
ATOM   2500    N GLU B   9       9.495  29.988  12.932  4.00  0.00            
ATOM   2501   CA GLU B   9      10.816  30.441  12.556  4.00  0.00            
ATOM   2502   CB GLU B   9      10.966  30.630  11.034  4.00  0.00            
ATOM   2503   CG GLU B   9      12.402  30.867  10.563  4.00  0.00            
ATOM   2504   CD GLU B   9      12.606  32.364  10.394  4.00  0.00            
ATOM   2505  OE1 GLU B   9      11.626  33.122  10.626  4.00  0.00            
ATOM   2506  OE2 GLU B   9      13.746  32.776  10.053  4.00  0.00            
ATOM   2507    C GLU B   9      11.148  31.720  13.269  4.00  0.00            
ATOM   2508    O GLU B   9      10.273  32.530  13.568  4.00  0.00            
ATOM   2509    N LEU B  10      12.453  31.911  13.564  4.00  0.00            
ATOM   2510   CA LEU B  10      12.958  33.037  14.302  4.00  0.00            
ATOM   2511   CB LEU B  10      14.315  32.723  14.973  4.00  0.00            
ATOM   2512   CG LEU B  10      15.448  32.329  13.999  4.00  0.00            
ATOM   2513  CD1 LEU B  10      16.082  33.550  13.311  4.00  0.00            
ATOM   2514  CD2 LEU B  10      16.474  31.404  14.672  4.00  0.00            
ATOM   2515    C LEU B  10      13.105  34.249  13.388  4.00  0.00            
ATOM   2516    O LEU B  10      13.618  34.088  12.250  4.00  0.00            
ATOM   2517  OXT LEU B  10      12.707  35.362  13.822  4.00  0.00            
END
