# Supplementary material for: Integrative modeling of diverse protein-peptide systems using CABS-dock
Source: PLoS Comput Biol. 2023 Jul 5;19(7):e1011275. doi: 10.1371/journal.pcbi.1011275 (PMC10351741; doi:10.1371/journal.pcbi.1011275)
Supplement: S1 File — Files in pdb format containing atomic coordinates of the structures obtained in this study: the highest-scored amyloid models and 10 examples of the docked peptide for each enzyme-substrate complex. (ZIP) [file pcbi.1011275.s006.zip › 3_pepsin_AFPLEFIREL/228.pdb]

CRYST1    0.000    0.000    0.000   0.00   0.00   0.00 P 1           1
ATOM      1    N ILE A   1      15.408  13.001  36.636  1.00  1.00            
ATOM      2   CA ILE A   1      14.970  12.211  35.464  1.00  1.00            
ATOM      3   CB ILE A   1      15.561  10.834  35.522  1.00  1.00            
ATOM      4  CG1 ILE A   1      15.362  10.110  34.182  1.00  1.00            
ATOM      5  CG2 ILE A   1      14.978  10.109  36.746  1.00  1.00            
ATOM      6  CD1 ILE A   1      16.207   8.845  34.045  1.00  1.00            
ATOM      7    C ILE A   1      13.470  12.123  35.419  1.00  1.00            
ATOM      8    O ILE A   1      12.831  11.936  36.453  1.00  1.00            
ATOM      9    N GLY A   2      12.859  12.283  34.220  4.00  1.00            
ATOM     10   CA GLY A   2      11.421  12.206  34.133  4.00  1.00            
ATOM     11    C GLY A   2      11.037  11.740  32.751  4.00  1.00            
ATOM     12    O GLY A   2      11.374  12.385  31.760  4.00  1.00            
ATOM     13    N ASP A   3      10.270  10.627  32.648  4.00  1.00            
ATOM     14   CA ASP A   3       9.909  10.101  31.355  4.00  1.00            
ATOM     15   CB ASP A   3      10.172   8.594  31.169  4.00  1.00            
ATOM     16   CG ASP A   3      11.657   8.390  30.906  4.00  1.00            
ATOM     17  OD1 ASP A   3      12.313   9.360  30.441  4.00  1.00            
ATOM     18  OD2 ASP A   3      12.155   7.261  31.160  4.00  1.00            
ATOM     19    C ASP A   3       8.440  10.335  31.055  4.00  1.00            
ATOM     20    O ASP A   3       7.604  10.293  31.955  4.00  1.00            
ATOM     21    N GLU A   4       8.099  10.620  29.766  4.00  1.00            
ATOM     22   CA GLU A   4       6.743  10.948  29.366  4.00  1.00            
ATOM     23   CB GLU A   4       6.629  11.561  27.964  4.00  1.00            
ATOM     24   CG GLU A   4       6.679  13.084  28.014  4.00  1.00            
ATOM     25   CD GLU A   4       5.315  13.500  28.561  4.00  1.00            
ATOM     26  OE1 GLU A   4       4.299  13.174  27.892  4.00  1.00            
ATOM     27  OE2 GLU A   4       5.266  14.125  29.654  4.00  1.00            
ATOM     28    C GLU A   4       5.672   9.867  29.471  4.00  1.00            
ATOM     29    O GLU A   4       4.831  10.096  30.338  4.00  1.00            
ATOM     30    N PRO A   5       5.496   8.720  28.798  4.00  1.00            
ATOM     31   CA PRO A   5       6.134   8.188  27.600  4.00  1.00            
ATOM     32   CD PRO A   5       4.440   7.832  29.264  4.00  1.00            
ATOM     33   CB PRO A   5       5.656   6.741  27.488  4.00  1.00            
ATOM     34   CG PRO A   5       4.277   6.768  28.167  4.00  1.00            
ATOM     35    C PRO A   5       5.972   8.856  26.265  4.00  1.00            
ATOM     36    O PRO A   5       6.945   9.421  25.767  4.00  1.00            
ATOM     37    N LEU A   6       4.749   8.810  25.673  4.00  1.00            
ATOM     38   CA LEU A   6       4.574   9.278  24.318  4.00  1.00            
ATOM     39   CB LEU A   6       5.713   8.801  23.388  4.00  1.00            
ATOM     40   CG LEU A   6       5.612   7.316  22.945  4.00  1.00            
ATOM     41  CD1 LEU A   6       5.319   6.403  24.147  4.00  1.00            
ATOM     42  CD2 LEU A   6       4.716   7.081  21.717  4.00  1.00            
ATOM     43    C LEU A   6       3.331   8.668  23.761  4.00  1.00            
ATOM     44    O LEU A   6       2.695   7.826  24.392  4.00  1.00            
ATOM     45    N GLU A   7       2.948   9.120  22.547  4.00  1.00            
ATOM     46   CA GLU A   7       1.873   8.519  21.815  4.00  1.00            
ATOM     47   CB GLU A   7       0.506   9.064  22.256  4.00  1.00            
ATOM     48   CG GLU A   7       0.142   8.481  23.624  4.00  1.00            
ATOM     49   CD GLU A   7      -0.798   9.405  24.376  4.00  1.00            
ATOM     50  OE1 GLU A   7      -1.186  10.464  23.818  4.00  1.00            
ATOM     51  OE2 GLU A   7      -1.127   9.060  25.543  4.00  1.00            
ATOM     52    C GLU A   7       2.125   8.787  20.383  4.00  1.00            
ATOM     53    O GLU A   7       2.043   9.920  19.911  4.00  1.00            
ATOM     54    N ASN A   8       2.462   7.713  19.659  4.00  1.00            
ATOM     55   CA ASN A   8       2.694   7.838  18.264  4.00  1.00            
ATOM     56   CB ASN A   8       3.403   6.605  17.678  4.00  1.00            
ATOM     57   CG ASN A   8       4.096   6.990  16.382  4.00  1.00            
ATOM     58  OD1 ASN A   8       3.468   7.457  15.434  4.00  1.00            
ATOM     59  ND2 ASN A   8       5.442   6.795  16.345  4.00  1.00            
ATOM     60    C ASN A   8       1.315   7.906  17.702  4.00  1.00            
ATOM     61    O ASN A   8       0.342   7.606  18.392  4.00  1.00            
ATOM     62    N TYR A   9       1.195   8.318  16.436  4.00  1.00            
ATOM     63   CA TYR A   9      -0.072   8.413  15.778  4.00  1.00            
ATOM     64   CB TYR A   9      -0.342   9.822  15.221  4.00  1.00            
ATOM     65   CG TYR A   9      -1.786   9.930  14.872  4.00  1.00            
ATOM     66  CD1 TYR A   9      -2.717   9.961  15.882  4.00  1.00            
ATOM     67  CD2 TYR A   9      -2.210  10.035  13.567  4.00  1.00            
ATOM     68  CE1 TYR A   9      -4.055  10.071  15.599  4.00  1.00            
ATOM     69  CE2 TYR A   9      -3.551  10.146  13.278  4.00  1.00            
ATOM     70   CZ TYR A   9      -4.474  10.161  14.294  4.00  1.00            
ATOM     71   OH TYR A   9      -5.848  10.274  14.001  4.00  1.00            
ATOM     72    C TYR A   9       0.185   7.502  14.629  4.00  1.00            
ATOM     73    O TYR A   9       0.786   6.451  14.846  4.00  1.00            
ATOM     74    N LEU A  10      -0.262   7.826  13.399  3.00  1.00            
ATOM     75   CA LEU A  10       0.088   6.910  12.352  3.00  1.00            
ATOM     76   CB LEU A  10      -0.451   7.276  10.957  3.00  1.00            
ATOM     77   CG LEU A  10      -1.940   6.935  10.772  3.00  1.00            
ATOM     78  CD1 LEU A  10      -2.833   7.768  11.697  3.00  1.00            
ATOM     79  CD2 LEU A  10      -2.357   7.013   9.297  3.00  1.00            
ATOM     80    C LEU A  10       1.578   6.833  12.267  3.00  1.00            
ATOM     81    O LEU A  10       2.156   5.748  12.248  3.00  1.00            
ATOM     82    N ASP A  11       2.243   7.994  12.222  3.00  1.00            
ATOM     83   CA ASP A  11       3.669   8.013  12.312  3.00  1.00            
ATOM     84   CB ASP A  11       4.410   7.452  11.091  3.00  1.00            
ATOM     85   CG ASP A  11       5.842   7.122  11.522  3.00  1.00            
ATOM     86  OD1 ASP A  11       6.362   7.759  12.478  3.00  1.00            
ATOM     87  OD2 ASP A  11       6.431   6.202  10.895  3.00  1.00            
ATOM     88    C ASP A  11       3.975   9.462  12.411  3.00  1.00            
ATOM     89    O ASP A  11       5.035   9.879  12.873  3.00  1.00            
ATOM     90    N THR A  12       2.982  10.265  11.985  3.00  1.00            
ATOM     91   CA THR A  12       3.126  11.681  11.925  3.00  1.00            
ATOM     92   CB THR A  12       2.048  12.409  11.189  3.00  1.00            
ATOM     93  OG1 THR A  12       2.006  12.010   9.827  3.00  1.00            
ATOM     94  CG2 THR A  12       2.375  13.909  11.307  3.00  1.00            
ATOM     95    C THR A  12       3.221  12.352  13.240  3.00  1.00            
ATOM     96    O THR A  12       4.062  13.229  13.425  3.00  1.00            
ATOM     97    N GLU A  13       2.382  11.965  14.209  4.00  1.00            
ATOM     98   CA GLU A  13       2.373  12.853  15.321  4.00  1.00            
ATOM     99   CB GLU A  13       0.975  13.422  15.617  4.00  1.00            
ATOM    100   CG GLU A  13       0.466  14.357  14.514  4.00  1.00            
ATOM    101   CD GLU A  13      -0.941  14.798  14.884  4.00  1.00            
ATOM    102  OE1 GLU A  13      -1.804  13.901  15.084  4.00  1.00            
ATOM    103  OE2 GLU A  13      -1.174  16.032  14.980  4.00  1.00            
ATOM    104    C GLU A  13       2.914  12.241  16.567  4.00  1.00            
ATOM    105    O GLU A  13       2.948  11.023  16.737  4.00  1.00            
ATOM    106    N TYR A  14       3.375  13.129  17.473  4.00  1.00            
ATOM    107   CA TYR A  14       3.947  12.740  18.725  4.00  1.00            
ATOM    108   CB TYR A  14       5.416  13.201  18.854  4.00  1.00            
ATOM    109   CG TYR A  14       6.047  12.589  20.059  4.00  1.00            
ATOM    110  CD1 TYR A  14       6.321  11.242  20.078  4.00  1.00            
ATOM    111  CD2 TYR A  14       6.402  13.356  21.147  4.00  1.00            
ATOM    112  CE1 TYR A  14       6.912  10.663  21.176  4.00  1.00            
ATOM    113  CE2 TYR A  14       6.994  12.784  22.250  4.00  1.00            
ATOM    114   CZ TYR A  14       7.249  11.434  22.264  4.00  1.00            
ATOM    115   OH TYR A  14       7.856  10.840  23.390  4.00  1.00            
ATOM    116    C TYR A  14       3.131  13.410  19.777  4.00  1.00            
ATOM    117    O TYR A  14       2.667  14.534  19.586  4.00  1.00            
ATOM    118    N PHE A  15       2.901  12.726  20.913  4.00  1.00            
ATOM    119   CA PHE A  15       2.071  13.339  21.904  4.00  1.00            
ATOM    120   CB PHE A  15       0.632  12.803  21.905  4.00  1.00            
ATOM    121   CG PHE A  15       0.073  13.091  20.560  4.00  1.00            
ATOM    122  CD1 PHE A  15       0.298  12.214  19.526  4.00  1.00            
ATOM    123  CD2 PHE A  15      -0.661  14.230  20.331  4.00  1.00            
ATOM    124  CE1 PHE A  15      -0.208  12.463  18.274  4.00  1.00            
ATOM    125  CE2 PHE A  15      -1.170  14.486  19.081  4.00  1.00            
ATOM    126   CZ PHE A  15      -0.944  13.602  18.051  4.00  1.00            
ATOM    127    C PHE A  15       2.621  13.021  23.252  4.00  1.00            
ATOM    128    O PHE A  15       3.603  12.292  23.386  4.00  1.00            
ATOM    129    N GLY A  16       1.990  13.606  24.289  4.00  1.00            
ATOM    130   CA GLY A  16       2.363  13.369  25.649  4.00  1.00            
ATOM    131    C GLY A  16       1.215  13.842  26.485  4.00  1.00            
ATOM    132    O GLY A  16       0.423  14.668  26.043  4.00  1.00            
ATOM    133    N THR A  17       1.081  13.323  27.721  4.00  1.00            
ATOM    134   CA THR A  17       0.011  13.783  28.556  4.00  1.00            
ATOM    135   CB THR A  17      -0.857  12.678  29.095  4.00  1.00            
ATOM    136  OG1 THR A  17      -1.960  13.228  29.801  4.00  1.00            
ATOM    137  CG2 THR A  17      -0.024  11.764  30.013  4.00  1.00            
ATOM    138    C THR A  17       0.639  14.487  29.703  4.00  1.00            
ATOM    139    O THR A  17       1.568  13.977  30.327  4.00  1.00            
ATOM    140    N ILE A  18       0.161  15.709  29.993  4.00  1.00            
ATOM    141   CA ILE A  18       0.763  16.424  31.067  4.00  1.00            
ATOM    142   CB ILE A  18       1.643  17.539  30.588  4.00  1.00            
ATOM    143  CG1 ILE A  18       2.736  16.958  29.674  4.00  1.00            
ATOM    144  CG2 ILE A  18       2.204  18.279  31.812  4.00  1.00            
ATOM    145  CD1 ILE A  18       3.487  18.011  28.864  4.00  1.00            
ATOM    146    C ILE A  18      -0.335  16.981  31.911  4.00  1.00            
ATOM    147    O ILE A  18      -1.395  17.343  31.403  4.00  1.00            
ATOM    148    N GLY A  19      -0.114  17.061  33.239  4.00  1.00            
ATOM    149   CA GLY A  19      -1.169  17.529  34.088  4.00  1.00            
ATOM    150    C GLY A  19      -0.888  18.941  34.489  4.00  1.00            
ATOM    151    O GLY A  19       0.234  19.280  34.858  4.00  1.00            
ATOM    152    N ILE A  20      -1.917  19.814  34.421  4.00  1.00            
ATOM    153   CA ILE A  20      -1.687  21.160  34.849  4.00  1.00            
ATOM    154   CB ILE A  20      -1.534  22.139  33.726  4.00  1.00            
ATOM    155  CG1 ILE A  20      -2.809  22.225  32.876  4.00  1.00            
ATOM    156  CG2 ILE A  20      -0.286  21.717  32.936  4.00  1.00            
ATOM    157  CD1 ILE A  20      -2.800  23.418  31.922  4.00  1.00            
ATOM    158    C ILE A  20      -2.812  21.621  35.722  4.00  1.00            
ATOM    159    O ILE A  20      -3.979  21.393  35.415  4.00  1.00            
ATOM    160    N GLY A  21      -2.471  22.276  36.854  3.00  1.00            
ATOM    161   CA GLY A  21      -3.439  22.831  37.765  3.00  1.00            
ATOM    162    C GLY A  21      -3.720  21.829  38.834  3.00  1.00            
ATOM    163    O GLY A  21      -3.803  20.632  38.570  3.00  1.00            
ATOM    164    N THR A  22      -3.892  22.306  40.083  3.00  1.00            
ATOM    165   CA THR A  22      -4.205  21.402  41.153  3.00  1.00            
ATOM    166   CB THR A  22      -3.953  21.963  42.521  3.00  1.00            
ATOM    167  OG1 THR A  22      -2.585  22.316  42.653  3.00  1.00            
ATOM    168  CG2 THR A  22      -4.335  20.909  43.574  3.00  1.00            
ATOM    169    C THR A  22      -5.677  21.138  41.052  3.00  1.00            
ATOM    170    O THR A  22      -6.430  22.034  40.673  3.00  1.00            
ATOM    171    N PRO A  23      -6.136  19.948  41.356  3.00  1.00            
ATOM    172   CA PRO A  23      -5.312  18.816  41.675  3.00  1.00            
ATOM    173   CD PRO A  23      -7.511  19.568  41.077  3.00  1.00            
ATOM    174   CB PRO A  23      -6.286  17.675  41.963  3.00  1.00            
ATOM    175   CG PRO A  23      -7.506  18.030  41.092  3.00  1.00            
ATOM    176    C PRO A  23      -4.428  18.482  40.529  3.00  1.00            
ATOM    177    O PRO A  23      -3.210  18.402  40.694  3.00  1.00            
ATOM    178    N ALA A  24      -5.053  18.278  39.357  3.00  1.00            
ATOM    179   CA ALA A  24      -4.346  17.970  38.158  3.00  1.00            
ATOM    180   CB ALA A  24      -3.798  16.534  38.120  3.00  1.00            
ATOM    181    C ALA A  24      -5.335  18.067  37.061  3.00  1.00            
ATOM    182    O ALA A  24      -6.425  17.502  37.140  3.00  1.00            
ATOM    183    N GLN A  25      -4.977  18.786  35.990  4.00  1.00            
ATOM    184   CA GLN A  25      -5.891  18.804  34.902  4.00  1.00            
ATOM    185   CB GLN A  25      -6.147  20.171  34.263  4.00  1.00            
ATOM    186   CG GLN A  25      -7.297  20.113  33.263  4.00  1.00            
ATOM    187   CD GLN A  25      -8.532  19.663  34.031  4.00  1.00            
ATOM    188  OE1 GLN A  25      -9.108  20.420  34.812  4.00  1.00            
ATOM    189  NE2 GLN A  25      -8.944  18.385  33.814  4.00  1.00            
ATOM    190    C GLN A  25      -5.239  17.930  33.883  4.00  1.00            
ATOM    191    O GLN A  25      -4.018  17.778  33.884  4.00  1.00            
ATOM    192    N ASP A  26      -6.028  17.298  32.999  4.00  1.00            
ATOM    193   CA ASP A  26      -5.416  16.393  32.076  4.00  1.00            
ATOM    194   CB ASP A  26      -6.198  15.078  31.914  4.00  1.00            
ATOM    195   CG ASP A  26      -5.476  14.208  30.894  4.00  1.00            
ATOM    196  OD1 ASP A  26      -5.676  14.457  29.675  4.00  1.00            
ATOM    197  OD2 ASP A  26      -4.713  13.296  31.310  4.00  1.00            
ATOM    198    C ASP A  26      -5.301  17.020  30.742  4.00  1.00            
ATOM    199    O ASP A  26      -6.253  17.616  30.239  4.00  1.00            
ATOM    200    N PHE A  27      -4.102  16.911  30.138  4.00  1.00            
ATOM    201   CA PHE A  27      -3.965  17.475  28.839  4.00  1.00            
ATOM    202   CB PHE A  27      -3.408  18.904  28.835  4.00  1.00            
ATOM    203   CG PHE A  27      -4.472  19.847  29.287  4.00  1.00            
ATOM    204  CD1 PHE A  27      -4.646  20.152  30.618  4.00  1.00            
ATOM    205  CD2 PHE A  27      -5.298  20.433  28.357  4.00  1.00            
ATOM    206  CE1 PHE A  27      -5.631  21.026  31.010  4.00  1.00            
ATOM    207  CE2 PHE A  27      -6.286  21.308  28.743  4.00  1.00            
ATOM    208   CZ PHE A  27      -6.451  21.607  30.073  4.00  1.00            
ATOM    209    C PHE A  27      -3.113  16.642  27.966  4.00  1.00            
ATOM    210    O PHE A  27      -2.185  15.970  28.412  4.00  1.00            
ATOM    211    N THR A  28      -3.463  16.665  26.668  4.00  1.00            
ATOM    212   CA THR A  28      -2.661  16.013  25.694  4.00  1.00            
ATOM    213   CB THR A  28      -3.422  15.427  24.533  4.00  1.00            
ATOM    214  OG1 THR A  28      -4.143  16.436  23.840  4.00  1.00            
ATOM    215  CG2 THR A  28      -4.384  14.348  25.063  4.00  1.00            
ATOM    216    C THR A  28      -1.721  17.050  25.206  4.00  1.00            
ATOM    217    O THR A  28      -1.979  18.245  25.344  4.00  1.00            
ATOM    218    N VAL A  29      -0.586  16.620  24.636  4.00  1.00            
ATOM    219   CA VAL A  29       0.391  17.590  24.270  4.00  1.00            
ATOM    220   CB VAL A  29       1.529  17.660  25.241  4.00  1.00            
ATOM    221  CG1 VAL A  29       0.988  17.880  26.661  4.00  1.00            
ATOM    222  CG2 VAL A  29       2.377  16.386  25.071  4.00  1.00            
ATOM    223    C VAL A  29       1.068  17.100  23.031  4.00  1.00            
ATOM    224    O VAL A  29       0.955  15.930  22.668  4.00  1.00            
ATOM    225    N ILE A  30       1.757  18.017  22.321  4.00  1.00            
ATOM    226   CA ILE A  30       2.633  17.583  21.275  4.00  1.00            
ATOM    227   CB ILE A  30       2.270  17.971  19.862  4.00  1.00            
ATOM    228  CG1 ILE A  30       3.119  17.150  18.878  4.00  1.00            
ATOM    229  CG2 ILE A  30       2.444  19.480  19.664  4.00  1.00            
ATOM    230  CD1 ILE A  30       2.639  17.231  17.430  4.00  1.00            
ATOM    231    C ILE A  30       3.962  18.178  21.631  4.00  1.00            
ATOM    232    O ILE A  30       4.064  19.377  21.889  4.00  1.00            
ATOM    233    N PHE A  31       5.023  17.351  21.715  4.00  1.00            
ATOM    234   CA PHE A  31       6.293  17.923  22.063  4.00  1.00            
ATOM    235   CB PHE A  31       7.309  16.918  22.625  4.00  1.00            
ATOM    236   CG PHE A  31       6.809  16.535  23.971  4.00  1.00            
ATOM    237  CD1 PHE A  31       7.110  17.303  25.073  4.00  1.00            
ATOM    238  CD2 PHE A  31       6.033  15.413  24.126  4.00  1.00            
ATOM    239  CE1 PHE A  31       6.645  16.946  26.317  4.00  1.00            
ATOM    240  CE2 PHE A  31       5.566  15.052  25.366  4.00  1.00            
ATOM    241   CZ PHE A  31       5.871  15.820  26.464  4.00  1.00            
ATOM    242    C PHE A  31       6.866  18.494  20.800  4.00  1.00            
ATOM    243    O PHE A  31       6.777  17.871  19.744  4.00  1.00            
ATOM    244    N ASP A  32       7.451  19.711  20.867  4.00  1.00            
ATOM    245   CA ASP A  32       8.004  20.317  19.684  4.00  1.00            
ATOM    246   CB ASP A  32       7.207  21.540  19.198  4.00  1.00            
ATOM    247   CG ASP A  32       7.727  21.932  17.822  4.00  1.00            
ATOM    248  OD1 ASP A  32       8.276  21.041  17.119  4.00  1.00            
ATOM    249  OD2 ASP A  32       7.579  23.126  17.453  4.00  1.00            
ATOM    250    C ASP A  32       9.398  20.803  20.002  4.00  1.00            
ATOM    251    O ASP A  32       9.568  21.656  20.870  4.00  1.00            
ATOM    252    N THR A  33      10.440  20.263  19.323  3.00  1.00            
ATOM    253   CA THR A  33      11.802  20.721  19.474  3.00  1.00            
ATOM    254   CB THR A  33      12.800  19.898  18.738  3.00  1.00            
ATOM    255  OG1 THR A  33      14.121  20.313  19.047  3.00  1.00            
ATOM    256  CG2 THR A  33      12.518  20.085  17.255  3.00  1.00            
ATOM    257    C THR A  33      11.780  22.114  18.901  3.00  1.00            
ATOM    258    O THR A  33      12.506  22.997  19.353  3.00  1.00            
ATOM    259    N GLY A  34      10.909  22.322  17.883  3.00  1.00            
ATOM    260   CA GLY A  34      10.753  23.534  17.113  3.00  1.00            
ATOM    261    C GLY A  34      10.282  24.724  17.914  3.00  1.00            
ATOM    262    O GLY A  34      10.793  25.826  17.720  3.00  1.00            
ATOM    263    N SER A  35       9.302  24.569  18.828  1.00  1.00            
ATOM    264   CA SER A  35       8.762  25.743  19.477  1.00  1.00            
ATOM    265   CB SER A  35       7.225  25.736  19.536  1.00  1.00            
ATOM    266   OG SER A  35       6.774  24.652  20.336  1.00  1.00            
ATOM    267    C SER A  35       9.235  25.808  20.883  1.00  1.00            
ATOM    268    O SER A  35       9.708  24.818  21.432  1.00  1.00            
ATOM    269    N SER A  36       9.234  27.030  21.450  1.00  1.00            
ATOM    270   CA SER A  36       9.626  27.239  22.812  1.00  1.00            
ATOM    271   CB SER A  36      10.322  28.597  23.018  1.00  1.00            
ATOM    272   OG SER A  36      10.840  28.689  24.338  1.00  1.00            
ATOM    273    C SER A  36       8.510  27.150  23.858  1.00  1.00            
ATOM    274    O SER A  36       8.710  26.547  24.911  1.00  1.00            
ATOM    275    N ASN A  37       7.305  27.732  23.603  1.00  1.00            
ATOM    276   CA ASN A  37       6.254  27.932  24.602  1.00  1.00            
ATOM    277   CB ASN A  37       5.145  28.896  24.171  1.00  1.00            
ATOM    278   CG ASN A  37       5.689  30.306  24.214  1.00  1.00            
ATOM    279  OD1 ASN A  37       6.646  30.608  24.927  1.00  1.00            
ATOM    280  ND2 ASN A  37       5.032  31.201  23.434  1.00  1.00            
ATOM    281    C ASN A  37       5.545  26.666  24.987  1.00  1.00            
ATOM    282    O ASN A  37       5.726  25.601  24.397  1.00  1.00            
ATOM    283    N LEU A  38       4.729  26.798  26.056  4.00  1.00            
ATOM    284   CA LEU A  38       3.831  25.801  26.572  4.00  1.00            
ATOM    285   CB LEU A  38       3.496  25.973  28.065  4.00  1.00            
ATOM    286   CG LEU A  38       4.646  25.632  29.035  4.00  1.00            
ATOM    287  CD1 LEU A  38       4.916  24.118  29.078  4.00  1.00            
ATOM    288  CD2 LEU A  38       5.908  26.451  28.724  4.00  1.00            
ATOM    289    C LEU A  38       2.577  26.051  25.809  4.00  1.00            
ATOM    290    O LEU A  38       2.623  26.444  24.644  4.00  1.00            
ATOM    291    N TRP A  39       1.413  25.829  26.440  4.00  1.00            
ATOM    292   CA TRP A  39       0.227  25.879  25.642  4.00  1.00            
ATOM    293   CB TRP A  39       0.307  24.713  24.668  4.00  1.00            
ATOM    294   CG TRP A  39       0.676  23.483  25.492  4.00  1.00            
ATOM    295  CD2 TRP A  39      -0.226  22.503  26.037  4.00  1.00            
ATOM    296  CD1 TRP A  39       1.923  23.106  25.902  4.00  1.00            
ATOM    297  NE1 TRP A  39       1.858  21.957  26.646  4.00  1.00            
ATOM    298  CE2 TRP A  39       0.543  21.576  26.743  4.00  1.00            
ATOM    299  CE3 TRP A  39      -1.582  22.393  25.987  4.00  1.00            
ATOM    300  CZ2 TRP A  39      -0.038  20.534  27.401  4.00  1.00            
ATOM    301  CZ3 TRP A  39      -2.164  21.320  26.617  4.00  1.00            
ATOM    302  CH2 TRP A  39      -1.401  20.410  27.309  4.00  1.00            
ATOM    303    C TRP A  39      -0.853  25.424  26.521  4.00  1.00            
ATOM    304    O TRP A  39      -0.640  25.099  27.689  4.00  1.00            
ATOM    305    N VAL A  40      -2.048  25.415  25.923  4.00  1.00            
ATOM    306   CA VAL A  40      -3.184  24.792  26.491  4.00  1.00            
ATOM    307   CB VAL A  40      -3.344  24.927  27.978  4.00  1.00            
ATOM    308  CG1 VAL A  40      -3.545  26.412  28.339  4.00  1.00            
ATOM    309  CG2 VAL A  40      -4.504  24.009  28.400  4.00  1.00            
ATOM    310    C VAL A  40      -4.389  25.439  25.906  4.00  1.00            
ATOM    311    O VAL A  40      -4.387  26.626  25.580  4.00  1.00            
ATOM    312    N PRO A  41      -5.419  24.669  25.742  1.00  1.00            
ATOM    313   CA PRO A  41      -6.662  25.267  25.363  1.00  1.00            
ATOM    314   CD PRO A  41      -5.257  23.354  25.150  1.00  1.00            
ATOM    315   CB PRO A  41      -7.491  24.166  24.696  1.00  1.00            
ATOM    316   CG PRO A  41      -6.697  22.870  24.946  1.00  1.00            
ATOM    317    C PRO A  41      -7.210  25.844  26.634  1.00  1.00            
ATOM    318    O PRO A  41      -6.832  25.357  27.698  1.00  1.00            
ATOM    319    N SER A  42      -8.073  26.878  26.574  4.00  1.00            
ATOM    320   CA SER A  42      -8.540  27.468  27.799  4.00  1.00            
ATOM    321   CB SER A  42      -8.040  28.904  28.024  4.00  1.00            
ATOM    322   OG SER A  42      -8.563  29.415  29.242  4.00  1.00            
ATOM    323    C SER A  42     -10.037  27.522  27.778  4.00  1.00            
ATOM    324    O SER A  42     -10.663  27.450  26.722  4.00  1.00            
ATOM    325    N VAL A  43     -10.643  27.630  28.983  3.00  1.00            
ATOM    326   CA VAL A  43     -12.067  27.743  29.145  3.00  1.00            
ATOM    327   CB VAL A  43     -12.509  27.778  30.578  3.00  1.00            
ATOM    328  CG1 VAL A  43     -14.020  28.072  30.623  3.00  1.00            
ATOM    329  CG2 VAL A  43     -12.128  26.435  31.228  3.00  1.00            
ATOM    330    C VAL A  43     -12.432  29.022  28.497  3.00  1.00            
ATOM    331    O VAL A  43     -13.492  29.165  27.890  3.00  1.00            
ATOM    332    N TYR A  44     -11.512  29.986  28.603  3.00  1.00            
ATOM    333   CA TYR A  44     -11.708  31.277  28.042  3.00  1.00            
ATOM    334   CB TYR A  44     -10.535  32.211  28.384  3.00  1.00            
ATOM    335   CG TYR A  44     -10.621  32.480  29.853  3.00  1.00            
ATOM    336  CD1 TYR A  44     -10.244  31.527  30.773  3.00  1.00            
ATOM    337  CD2 TYR A  44     -11.115  33.680  30.314  3.00  1.00            
ATOM    338  CE1 TYR A  44     -10.336  31.779  32.124  3.00  1.00            
ATOM    339  CE2 TYR A  44     -11.207  33.939  31.662  3.00  1.00            
ATOM    340   CZ TYR A  44     -10.815  32.986  32.572  3.00  1.00            
ATOM    341   OH TYR A  44     -10.908  33.244  33.956  3.00  1.00            
ATOM    342    C TYR A  44     -11.865  31.134  26.555  3.00  1.00            
ATOM    343    O TYR A  44     -12.706  31.800  25.954  3.00  1.00            
ATOM    344    N CYS A  45     -11.077  30.244  25.920  1.00  1.00            
ATOM    345   CA CYS A  45     -11.136  30.093  24.491  1.00  1.00            
ATOM    346   CB CYS A  45     -10.147  29.056  23.935  1.00  1.00            
ATOM    347   SG CYS A  45     -10.417  28.749  22.162  1.00  1.00            
ATOM    348    C CYS A  45     -12.484  29.653  24.041  1.00  1.00            
ATOM    349    O CYS A  45     -13.063  28.710  24.577  1.00  1.00            
ATOM    350    N SER A  46     -13.014  30.379  23.035  1.00  1.00            
ATOM    351   CA SER A  46     -14.204  29.987  22.345  1.00  1.00            
ATOM    352   CB SER A  46     -15.387  30.956  22.555  1.00  1.00            
ATOM    353   OG SER A  46     -15.068  32.263  22.099  1.00  1.00            
ATOM    354    C SER A  46     -13.789  29.984  20.909  1.00  1.00            
ATOM    355    O SER A  46     -13.845  30.998  20.215  1.00  1.00            
ATOM    356    N SER A  47     -13.326  28.815  20.435  1.00  1.00            
ATOM    357   CA SER A  47     -12.887  28.679  19.080  1.00  1.00            
ATOM    358   CB SER A  47     -11.363  28.810  18.902  1.00  1.00            
ATOM    359   OG SER A  47     -10.939  30.122  19.241  1.00  1.00            
ATOM    360    C SER A  47     -13.272  27.299  18.688  1.00  1.00            
ATOM    361    O SER A  47     -13.491  26.444  19.543  1.00  1.00            
ATOM    362    N LEU A  48     -13.394  27.046  17.376  2.00  1.00            
ATOM    363   CA LEU A  48     -13.753  25.725  16.965  2.00  1.00            
ATOM    364   CB LEU A  48     -13.872  25.642  15.422  2.00  1.00            
ATOM    365   CG LEU A  48     -14.263  24.287  14.778  2.00  1.00            
ATOM    366  CD1 LEU A  48     -14.331  24.433  13.248  2.00  1.00            
ATOM    367  CD2 LEU A  48     -13.341  23.122  15.175  2.00  1.00            
ATOM    368    C LEU A  48     -12.641  24.853  17.432  2.00  1.00            
ATOM    369    O LEU A  48     -12.883  23.797  18.013  2.00  1.00            
ATOM    370    N ALA A  49     -11.378  25.272  17.210  2.00  1.00            
ATOM    371   CA ALA A  49     -10.340  24.438  17.727  2.00  1.00            
ATOM    372   CB ALA A  49      -8.948  24.755  17.152  2.00  1.00            
ATOM    373    C ALA A  49     -10.326  24.756  19.184  2.00  1.00            
ATOM    374    O ALA A  49      -9.608  25.645  19.640  2.00  1.00            
ATOM    375    N CYS A  50     -11.141  24.017  19.958  2.00  1.00            
ATOM    376   CA CYS A  50     -11.224  24.287  21.358  2.00  1.00            
ATOM    377   CB CYS A  50     -11.595  25.743  21.684  2.00  1.00            
ATOM    378   SG CYS A  50     -11.584  26.075  23.471  2.00  1.00            
ATOM    379    C CYS A  50     -12.315  23.416  21.904  2.00  1.00            
ATOM    380    O CYS A  50     -12.137  22.737  22.913  2.00  1.00            
ATOM    381    N SER A  51     -13.482  23.413  21.223  2.00  1.00            
ATOM    382   CA SER A  51     -14.633  22.690  21.694  2.00  1.00            
ATOM    383   CB SER A  51     -15.828  22.772  20.730  2.00  1.00            
ATOM    384   OG SER A  51     -16.283  24.114  20.634  2.00  1.00            
ATOM    385    C SER A  51     -14.273  21.256  21.860  2.00  1.00            
ATOM    386    O SER A  51     -14.417  20.693  22.944  2.00  1.00            
ATOM    387    N ASP A  52     -13.760  20.631  20.789  2.00  1.00            
ATOM    388   CA ASP A  52     -13.463  19.236  20.865  2.00  1.00            
ATOM    389   CB ASP A  52     -13.036  18.617  19.522  2.00  1.00            
ATOM    390   CG ASP A  52     -14.284  18.383  18.682  2.00  1.00            
ATOM    391  OD1 ASP A  52     -14.794  19.363  18.075  2.00  1.00            
ATOM    392  OD2 ASP A  52     -14.741  17.210  18.633  2.00  1.00            
ATOM    393    C ASP A  52     -12.369  18.987  21.849  2.00  1.00            
ATOM    394    O ASP A  52     -12.410  18.012  22.599  2.00  1.00            
ATOM    395    N HIS A  53     -11.359  19.870  21.885  1.00  1.00            
ATOM    396   CA HIS A  53     -10.237  19.637  22.745  1.00  1.00            
ATOM    397  ND1 HIS A  53      -8.837  21.495  20.134  1.00  1.00            
ATOM    398   CG HIS A  53      -8.542  20.523  21.065  1.00  1.00            
ATOM    399   CB HIS A  53      -9.036  20.559  22.478  1.00  1.00            
ATOM    400  NE2 HIS A  53      -7.565  19.991  19.102  1.00  1.00            
ATOM    401  CD2 HIS A  53      -7.764  19.612  20.419  1.00  1.00            
ATOM    402  CE1 HIS A  53      -8.228  21.128  18.979  1.00  1.00            
ATOM    403    C HIS A  53     -10.639  19.904  24.174  1.00  1.00            
ATOM    404    O HIS A  53     -11.652  20.551  24.435  1.00  1.00            
ATOM    405    N ASN A  54      -9.851  19.383  25.144  1.00  1.00            
ATOM    406   CA ASN A  54     -10.099  19.599  26.550  1.00  1.00            
ATOM    407   CB ASN A  54      -9.229  18.711  27.459  1.00  1.00            
ATOM    408   CG ASN A  54      -9.765  18.801  28.880  1.00  1.00            
ATOM    409  OD1 ASN A  54     -10.848  19.335  29.115  1.00  1.00            
ATOM    410  ND2 ASN A  54      -8.985  18.268  29.859  1.00  1.00            
ATOM    411    C ASN A  54      -9.757  21.038  26.830  1.00  1.00            
ATOM    412    O ASN A  54      -8.927  21.623  26.138  1.00  1.00            
ATOM    413    N GLN A  55     -10.401  21.667  27.839  1.00  1.00            
ATOM    414   CA GLN A  55     -10.144  23.054  28.151  1.00  1.00            
ATOM    415   CB GLN A  55     -11.429  23.897  28.182  1.00  1.00            
ATOM    416   CG GLN A  55     -12.221  23.879  26.873  1.00  1.00            
ATOM    417   CD GLN A  55     -13.517  24.636  27.127  1.00  1.00            
ATOM    418  OE1 GLN A  55     -13.534  25.866  27.160  1.00  1.00            
ATOM    419  NE2 GLN A  55     -14.631  23.883  27.330  1.00  1.00            
ATOM    420    C GLN A  55      -9.576  23.076  29.559  1.00  1.00            
ATOM    421    O GLN A  55      -9.666  22.080  30.274  1.00  1.00            
ATOM    422    N PHE A  56      -8.947  24.204  29.987  4.00  1.00            
ATOM    423   CA PHE A  56      -8.378  24.328  31.318  4.00  1.00            
ATOM    424   CB PHE A  56      -6.880  24.681  31.279  4.00  1.00            
ATOM    425   CG PHE A  56      -6.388  24.786  32.676  4.00  1.00            
ATOM    426  CD1 PHE A  56      -6.283  23.659  33.456  4.00  1.00            
ATOM    427  CD2 PHE A  56      -6.012  26.003  33.195  4.00  1.00            
ATOM    428  CE1 PHE A  56      -5.825  23.744  34.749  4.00  1.00            
ATOM    429  CE2 PHE A  56      -5.551  26.095  34.486  4.00  1.00            
ATOM    430   CZ PHE A  56      -5.461  24.966  35.264  4.00  1.00            
ATOM    431    C PHE A  56      -9.107  25.437  32.017  4.00  1.00            
ATOM    432    O PHE A  56      -9.211  26.541  31.487  4.00  1.00            
ATOM    433    N ASN A  57      -9.661  25.170  33.218  1.00  1.00            
ATOM    434   CA ASN A  57     -10.297  26.256  33.905  1.00  1.00            
ATOM    435   CB ASN A  57     -11.751  26.004  34.340  1.00  1.00            
ATOM    436   CG ASN A  57     -12.395  27.385  34.373  1.00  1.00            
ATOM    437  OD1 ASN A  57     -11.711  28.397  34.239  1.00  1.00            
ATOM    438  ND2 ASN A  57     -13.745  27.434  34.531  1.00  1.00            
ATOM    439    C ASN A  57      -9.464  26.509  35.119  1.00  1.00            
ATOM    440    O ASN A  57      -9.237  25.628  35.943  1.00  1.00            
ATOM    441    N PRO A  58      -8.964  27.709  35.202  2.00  1.00            
ATOM    442   CA PRO A  58      -8.125  28.063  36.316  2.00  1.00            
ATOM    443   CD PRO A  58      -8.592  28.432  33.996  2.00  1.00            
ATOM    444   CB PRO A  58      -7.456  29.378  35.923  2.00  1.00            
ATOM    445   CG PRO A  58      -7.376  29.285  34.389  2.00  1.00            
ATOM    446    C PRO A  58      -8.889  28.107  37.599  2.00  1.00            
ATOM    447    O PRO A  58      -8.274  28.026  38.662  2.00  1.00            
ATOM    448    N ASP A  59     -10.227  28.234  37.532  2.00  1.00            
ATOM    449   CA ASP A  59     -11.008  28.329  38.724  2.00  1.00            
ATOM    450   CB ASP A  59     -12.495  28.556  38.405  2.00  1.00            
ATOM    451   CG ASP A  59     -13.186  29.021  39.675  2.00  1.00            
ATOM    452  OD1 ASP A  59     -12.560  28.905  40.762  2.00  1.00            
ATOM    453  OD2 ASP A  59     -14.342  29.508  39.572  2.00  1.00            
ATOM    454    C ASP A  59     -10.867  27.057  39.487  2.00  1.00            
ATOM    455    O ASP A  59     -10.722  27.062  40.708  2.00  1.00            
ATOM    456    N ASP A  60     -10.875  25.921  38.771  2.00  1.00            
ATOM    457   CA ASP A  60     -10.810  24.648  39.421  2.00  1.00            
ATOM    458   CB ASP A  60     -10.850  23.485  38.411  2.00  1.00            
ATOM    459   CG ASP A  60     -11.068  22.180  39.162  2.00  1.00            
ATOM    460  OD1 ASP A  60     -10.819  22.158  40.397  2.00  1.00            
ATOM    461  OD2 ASP A  60     -11.489  21.187  38.510  2.00  1.00            
ATOM    462    C ASP A  60      -9.521  24.579  40.169  2.00  1.00            
ATOM    463    O ASP A  60      -9.479  24.114  41.307  2.00  1.00            
ATOM    464    N SER A  61      -8.428  25.067  39.559  1.00  1.00            
ATOM    465   CA SER A  61      -7.170  24.930  40.224  1.00  1.00            
ATOM    466   CB SER A  61      -5.963  25.146  39.297  1.00  1.00            
ATOM    467   OG SER A  61      -5.916  26.501  38.873  1.00  1.00            
ATOM    468    C SER A  61      -7.056  25.910  41.330  1.00  1.00            
ATOM    469    O SER A  61      -7.344  27.095  41.177  1.00  1.00            
ATOM    470    N SER A  62      -6.650  25.404  42.504  1.00  1.00            
ATOM    471   CA SER A  62      -6.362  26.282  43.589  1.00  1.00            
ATOM    472   CB SER A  62      -6.076  25.531  44.899  1.00  1.00            
ATOM    473   OG SER A  62      -7.227  24.818  45.328  1.00  1.00            
ATOM    474    C SER A  62      -5.095  26.960  43.189  1.00  1.00            
ATOM    475    O SER A  62      -4.897  28.150  43.436  1.00  1.00            
ATOM    476    N THR A  63      -4.206  26.192  42.524  1.00  1.00            
ATOM    477   CA THR A  63      -2.939  26.724  42.128  1.00  1.00            
ATOM    478   CB THR A  63      -1.799  25.764  42.251  1.00  1.00            
ATOM    479  OG1 THR A  63      -2.025  24.633  41.424  1.00  1.00            
ATOM    480  CG2 THR A  63      -1.665  25.337  43.722  1.00  1.00            
ATOM    481    C THR A  63      -3.023  27.137  40.702  1.00  1.00            
ATOM    482    O THR A  63      -3.092  26.318  39.786  1.00  1.00            
ATOM    483    N PHE A  64      -3.051  28.463  40.511  1.00  1.00            
ATOM    484   CA PHE A  64      -3.063  29.086  39.228  1.00  1.00            
ATOM    485   CB PHE A  64      -4.407  28.906  38.500  1.00  1.00            
ATOM    486   CG PHE A  64      -4.366  29.659  37.216  1.00  1.00            
ATOM    487  CD1 PHE A  64      -3.671  29.175  36.132  1.00  1.00            
ATOM    488  CD2 PHE A  64      -5.046  30.849  37.093  1.00  1.00            
ATOM    489  CE1 PHE A  64      -3.644  29.874  34.947  1.00  1.00            
ATOM    490  CE2 PHE A  64      -5.023  31.551  35.912  1.00  1.00            
ATOM    491   CZ PHE A  64      -4.321  31.066  34.837  1.00  1.00            
ATOM    492    C PHE A  64      -2.868  30.536  39.540  1.00  1.00            
ATOM    493    O PHE A  64      -3.354  31.023  40.561  1.00  1.00            
ATOM    494    N GLU A  65      -2.128  31.266  38.689  4.00  1.00            
ATOM    495   CA GLU A  65      -1.924  32.663  38.941  4.00  1.00            
ATOM    496   CB GLU A  65      -0.516  33.014  39.459  4.00  1.00            
ATOM    497   CG GLU A  65      -0.389  34.466  39.927  4.00  1.00            
ATOM    498   CD GLU A  65       0.984  34.647  40.560  4.00  1.00            
ATOM    499  OE1 GLU A  65       1.820  33.714  40.435  4.00  1.00            
ATOM    500  OE2 GLU A  65       1.213  35.722  41.179  4.00  1.00            
ATOM    501    C GLU A  65      -2.078  33.323  37.621  4.00  1.00            
ATOM    502    O GLU A  65      -1.960  32.675  36.583  4.00  1.00            
ATOM    503    N ALA A  66      -2.363  34.636  37.616  4.00  1.00            
ATOM    504   CA ALA A  66      -2.565  35.245  36.343  4.00  1.00            
ATOM    505   CB ALA A  66      -4.010  35.724  36.114  4.00  1.00            
ATOM    506    C ALA A  66      -1.683  36.436  36.211  4.00  1.00            
ATOM    507    O ALA A  66      -1.309  37.071  37.197  4.00  1.00            
ATOM    508    N THR A  67      -1.305  36.753  34.958  4.00  1.00            
ATOM    509   CA THR A  67      -0.482  37.897  34.726  4.00  1.00            
ATOM    510   CB THR A  67       0.926  37.587  34.330  4.00  1.00            
ATOM    511  OG1 THR A  67       0.931  36.812  33.139  4.00  1.00            
ATOM    512  CG2 THR A  67       1.621  36.846  35.475  4.00  1.00            
ATOM    513    C THR A  67      -1.028  38.668  33.577  4.00  1.00            
ATOM    514    O THR A  67      -1.748  38.137  32.733  4.00  1.00            
ATOM    515    N SER A  68      -0.705  39.973  33.543  4.00  1.00            
ATOM    516   CA SER A  68      -1.048  40.736  32.389  4.00  1.00            
ATOM    517   CB SER A  68      -1.022  42.255  32.613  4.00  1.00            
ATOM    518   OG SER A  68      -2.011  42.623  33.561  4.00  1.00            
ATOM    519    C SER A  68       0.044  40.420  31.436  4.00  1.00            
ATOM    520    O SER A  68       1.225  40.504  31.768  4.00  1.00            
ATOM    521    N GLN A  69      -0.336  40.002  30.225  4.00  1.00            
ATOM    522   CA GLN A  69       0.627  39.659  29.234  4.00  1.00            
ATOM    523   CB GLN A  69       1.703  38.669  29.709  4.00  1.00            
ATOM    524   CG GLN A  69       2.703  38.282  28.612  4.00  1.00            
ATOM    525   CD GLN A  69       3.723  39.401  28.433  4.00  1.00            
ATOM    526  OE1 GLN A  69       4.508  39.396  27.485  4.00  1.00            
ATOM    527  NE2 GLN A  69       3.720  40.386  29.370  4.00  1.00            
ATOM    528    C GLN A  69      -0.167  38.974  28.176  4.00  1.00            
ATOM    529    O GLN A  69      -1.229  38.420  28.458  4.00  1.00            
ATOM    530    N GLU A  70       0.298  39.016  26.918  4.00  1.00            
ATOM    531   CA GLU A  70      -0.439  38.332  25.901  4.00  1.00            
ATOM    532   CB GLU A  70      -1.202  39.278  24.956  4.00  1.00            
ATOM    533   CG GLU A  70      -0.356  40.435  24.428  4.00  1.00            
ATOM    534   CD GLU A  70      -0.402  41.531  25.486  4.00  1.00            
ATOM    535  OE1 GLU A  70      -1.505  42.103  25.695  4.00  1.00            
ATOM    536  OE2 GLU A  70       0.663  41.805  26.100  4.00  1.00            
ATOM    537    C GLU A  70       0.529  37.519  25.105  4.00  1.00            
ATOM    538    O GLU A  70       1.603  37.987  24.734  4.00  1.00            
ATOM    539    N LEU A  71       0.166  36.248  24.856  4.00  1.00            
ATOM    540   CA LEU A  71       1.066  35.328  24.231  4.00  1.00            
ATOM    541   CB LEU A  71       0.544  33.881  24.257  4.00  1.00            
ATOM    542   CG LEU A  71       0.386  33.291  25.667  4.00  1.00            
ATOM    543  CD1 LEU A  71      -0.129  31.845  25.606  4.00  1.00            
ATOM    544  CD2 LEU A  71       1.682  33.427  26.481  4.00  1.00            
ATOM    545    C LEU A  71       1.395  35.603  22.789  4.00  1.00            
ATOM    546    O LEU A  71       2.564  35.747  22.431  4.00  1.00            
ATOM    547    N SER A  72       0.372  35.694  21.921  4.00  1.00            
ATOM    548   CA SER A  72       0.560  35.940  20.514  4.00  1.00            
ATOM    549   CB SER A  72       0.763  37.432  20.201  4.00  1.00            
ATOM    550   OG SER A  72      -0.367  38.172  20.642  4.00  1.00            
ATOM    551    C SER A  72       1.690  35.143  19.888  4.00  1.00            
ATOM    552    O SER A  72       2.798  35.656  19.735  4.00  1.00            
ATOM    553    N ILE A  73       1.438  33.861  19.512  4.00  1.00            
ATOM    554   CA ILE A  73       2.413  32.993  18.875  4.00  1.00            
ATOM    555   CB ILE A  73       2.726  31.791  19.720  4.00  1.00            
ATOM    556  CG1 ILE A  73       3.796  30.913  19.062  4.00  1.00            
ATOM    557  CG2 ILE A  73       1.410  31.051  20.003  4.00  1.00            
ATOM    558  CD1 ILE A  73       4.359  29.834  19.985  4.00  1.00            
ATOM    559    C ILE A  73       1.845  32.485  17.580  4.00  1.00            
ATOM    560    O ILE A  73       0.645  32.226  17.484  4.00  1.00            
ATOM    561    N THR A  74       2.688  32.358  16.528  4.00  1.00            
ATOM    562   CA THR A  74       2.184  31.847  15.281  4.00  1.00            
ATOM    563   CB THR A  74       1.847  32.905  14.275  4.00  1.00            
ATOM    564  OG1 THR A  74       1.229  32.313  13.140  4.00  1.00            
ATOM    565  CG2 THR A  74       3.130  33.643  13.868  4.00  1.00            
ATOM    566    C THR A  74       3.186  30.911  14.655  4.00  1.00            
ATOM    567    O THR A  74       4.395  31.079  14.802  4.00  1.00            
ATOM    568    N TYR A  75       2.671  29.874  13.956  4.00  1.00            
ATOM    569   CA TYR A  75       3.427  28.937  13.161  4.00  1.00            
ATOM    570   CB TYR A  75       3.554  27.480  13.766  4.00  1.00            
ATOM    571   CG TYR A  75       3.925  26.551  12.650  4.00  1.00            
ATOM    572  CD1 TYR A  75       5.095  26.698  11.946  4.00  1.00            
ATOM    573  CD2 TYR A  75       3.102  25.523  12.280  4.00  1.00            
ATOM    574  CE1 TYR A  75       5.425  25.907  10.869  4.00  1.00            
ATOM    575  CE2 TYR A  75       3.420  24.722  11.205  4.00  1.00            
ATOM    576   CZ TYR A  75       4.577  24.904  10.491  4.00  1.00            
ATOM    577   OH TYR A  75       4.890  24.075   9.392  4.00  1.00            
ATOM    578    C TYR A  75       2.730  28.989  11.821  4.00  1.00            
ATOM    579    O TYR A  75       1.608  29.483  11.710  4.00  1.00            
ATOM    580    N GLY A  76       3.403  28.499  10.768  3.00  1.00            
ATOM    581   CA GLY A  76       2.995  28.388   9.425  3.00  1.00            
ATOM    582    C GLY A  76       1.648  27.740   9.482  3.00  1.00            
ATOM    583    O GLY A  76       0.769  28.031   8.674  3.00  1.00            
ATOM    584    N THR A  77       1.463  26.834  10.454  3.00  1.00            
ATOM    585   CA THR A  77       0.237  26.119  10.624  3.00  1.00            
ATOM    586   CB THR A  77       0.255  25.065  11.703  3.00  1.00            
ATOM    587  OG1 THR A  77      -0.890  24.235  11.574  3.00  1.00            
ATOM    588  CG2 THR A  77       0.277  25.719  13.097  3.00  1.00            
ATOM    589    C THR A  77      -0.858  27.092  10.915  3.00  1.00            
ATOM    590    O THR A  77      -1.920  27.018  10.299  3.00  1.00            
ATOM    591    N GLY A  78      -0.632  28.061  11.826  4.00  1.00            
ATOM    592   CA GLY A  78      -1.719  28.948  12.108  4.00  1.00            
ATOM    593    C GLY A  78      -1.314  29.939  13.144  4.00  1.00            
ATOM    594    O GLY A  78      -0.134  30.102  13.455  4.00  1.00            
ATOM    595    N SER A  79      -2.320  30.631  13.710  4.00  1.00            
ATOM    596   CA SER A  79      -2.051  31.659  14.666  4.00  1.00            
ATOM    597   CB SER A  79      -2.670  33.018  14.290  4.00  1.00            
ATOM    598   OG SER A  79      -2.371  33.990  15.282  4.00  1.00            
ATOM    599    C SER A  79      -2.619  31.272  15.987  4.00  1.00            
ATOM    600    O SER A  79      -3.530  30.452  16.088  4.00  1.00            
ATOM    601    N MET A  80      -2.044  31.861  17.051  4.00  1.00            
ATOM    602   CA MET A  80      -2.494  31.607  18.382  4.00  1.00            
ATOM    603   CB MET A  80      -1.520  30.730  19.184  4.00  1.00            
ATOM    604   CG MET A  80      -1.397  29.304  18.644  4.00  1.00            
ATOM    605   SD MET A  80      -0.121  28.302  19.465  4.00  1.00            
ATOM    606   CE MET A  80      -0.914  28.297  21.099  4.00  1.00            
ATOM    607    C MET A  80      -2.536  32.936  19.074  4.00  1.00            
ATOM    608    O MET A  80      -1.785  33.846  18.727  4.00  1.00            
ATOM    609    N THR A  81      -3.446  33.090  20.052  4.00  1.00            
ATOM    610   CA THR A  81      -3.513  34.268  20.875  4.00  1.00            
ATOM    611   CB THR A  81      -4.821  34.994  20.802  4.00  1.00            
ATOM    612  OG1 THR A  81      -4.733  36.263  21.433  4.00  1.00            
ATOM    613  CG2 THR A  81      -5.868  34.128  21.520  4.00  1.00            
ATOM    614    C THR A  81      -3.434  33.676  22.240  4.00  1.00            
ATOM    615    O THR A  81      -3.458  32.453  22.363  4.00  1.00            
ATOM    616    N GLY A  82      -3.301  34.470  23.316  4.00  1.00            
ATOM    617   CA GLY A  82      -3.289  33.723  24.536  4.00  1.00            
ATOM    618    C GLY A  82      -2.975  34.591  25.701  4.00  1.00            
ATOM    619    O GLY A  82      -2.704  35.783  25.570  4.00  1.00            
ATOM    620    N ILE A  83      -3.006  33.962  26.892  4.00  1.00            
ATOM    621   CA ILE A  83      -2.751  34.637  28.123  4.00  1.00            
ATOM    622   CB ILE A  83      -3.949  34.700  29.021  4.00  1.00            
ATOM    623  CG1 ILE A  83      -3.608  35.488  30.297  4.00  1.00            
ATOM    624  CG2 ILE A  83      -4.430  33.260  29.273  4.00  1.00            
ATOM    625  CD1 ILE A  83      -4.817  35.834  31.164  4.00  1.00            
ATOM    626    C ILE A  83      -1.697  33.892  28.858  4.00  1.00            
ATOM    627    O ILE A  83      -1.539  32.682  28.705  4.00  1.00            
ATOM    628    N LEU A  84      -0.930  34.627  29.678  4.00  1.00            
ATOM    629   CA LEU A  84       0.128  34.029  30.423  4.00  1.00            
ATOM    630   CB LEU A  84       1.337  34.983  30.568  4.00  1.00            
ATOM    631   CG LEU A  84       2.557  34.465  31.362  4.00  1.00            
ATOM    632  CD1 LEU A  84       3.754  35.410  31.185  4.00  1.00            
ATOM    633  CD2 LEU A  84       2.254  34.294  32.861  4.00  1.00            
ATOM    634    C LEU A  84      -0.394  33.668  31.772  4.00  1.00            
ATOM    635    O LEU A  84      -1.227  34.372  32.338  4.00  1.00            
ATOM    636    N GLY A  85       0.100  32.543  32.325  4.00  1.00            
ATOM    637   CA GLY A  85      -0.350  32.146  33.623  4.00  1.00            
ATOM    638    C GLY A  85       0.735  31.336  34.277  4.00  1.00            
ATOM    639    O GLY A  85       1.705  30.936  33.636  4.00  1.00            
ATOM    640    N TYR A  86       0.579  31.083  35.596  4.00  1.00            
ATOM    641   CA TYR A  86       1.516  30.313  36.367  4.00  1.00            
ATOM    642   CB TYR A  86       2.112  31.086  37.554  4.00  1.00            
ATOM    643   CG TYR A  86       2.925  32.194  36.986  4.00  1.00            
ATOM    644  CD1 TYR A  86       2.307  33.309  36.476  4.00  1.00            
ATOM    645  CD2 TYR A  86       4.300  32.127  36.967  4.00  1.00            
ATOM    646  CE1 TYR A  86       3.057  34.331  35.951  4.00  1.00            
ATOM    647  CE2 TYR A  86       5.053  33.152  36.440  4.00  1.00            
ATOM    648   CZ TYR A  86       4.427  34.262  35.928  4.00  1.00            
ATOM    649   OH TYR A  86       5.179  35.326  35.384  4.00  1.00            
ATOM    650    C TYR A  86       0.730  29.178  36.949  4.00  1.00            
ATOM    651    O TYR A  86      -0.398  29.374  37.396  4.00  1.00            
ATOM    652    N ASP A  87       1.287  27.948  36.935  4.00  1.00            
ATOM    653   CA ASP A  87       0.539  26.844  37.473  4.00  1.00            
ATOM    654   CB ASP A  87      -0.593  26.419  36.515  4.00  1.00            
ATOM    655   CG ASP A  87      -1.640  25.578  37.237  4.00  1.00            
ATOM    656  OD1 ASP A  87      -1.369  25.102  38.371  4.00  1.00            
ATOM    657  OD2 ASP A  87      -2.745  25.411  36.655  4.00  1.00            
ATOM    658    C ASP A  87       1.480  25.697  37.627  4.00  1.00            
ATOM    659    O ASP A  87       2.463  25.582  36.896  4.00  1.00            
ATOM    660    N THR A  88       1.217  24.824  38.614  4.00  1.00            
ATOM    661   CA THR A  88       2.058  23.681  38.760  4.00  1.00            
ATOM    662   CB THR A  88       1.796  22.895  40.013  4.00  1.00            
ATOM    663  OG1 THR A  88       2.757  21.859  40.161  4.00  1.00            
ATOM    664  CG2 THR A  88       0.379  22.303  39.934  4.00  1.00            
ATOM    665    C THR A  88       1.753  22.795  37.593  4.00  1.00            
ATOM    666    O THR A  88       0.594  22.630  37.216  4.00  1.00            
ATOM    667    N VAL A  89       2.800  22.231  36.963  4.00  1.00            
ATOM    668   CA VAL A  89       2.602  21.331  35.861  4.00  1.00            
ATOM    669   CB VAL A  89       3.150  21.854  34.566  4.00  1.00            
ATOM    670  CG1 VAL A  89       4.644  22.166  34.763  4.00  1.00            
ATOM    671  CG2 VAL A  89       2.866  20.823  33.460  4.00  1.00            
ATOM    672    C VAL A  89       3.355  20.088  36.199  4.00  1.00            
ATOM    673    O VAL A  89       4.446  20.149  36.764  4.00  1.00            
ATOM    674    N GLN A  90       2.777  18.913  35.887  4.00  1.00            
ATOM    675   CA GLN A  90       3.484  17.705  36.188  4.00  1.00            
ATOM    676   CB GLN A  90       2.641  16.667  36.952  4.00  1.00            
ATOM    677   CG GLN A  90       2.123  17.156  38.308  4.00  1.00            
ATOM    678   CD GLN A  90       0.858  17.966  38.058  4.00  1.00            
ATOM    679  OE1 GLN A  90       0.634  19.008  38.672  4.00  1.00            
ATOM    680  NE2 GLN A  90      -0.003  17.463  37.133  4.00  1.00            
ATOM    681    C GLN A  90       3.869  17.088  34.873  4.00  1.00            
ATOM    682    O GLN A  90       2.999  16.661  34.117  4.00  1.00            
ATOM    683    N VAL A  91       5.183  17.025  34.551  4.00  1.00            
ATOM    684   CA VAL A  91       5.571  16.439  33.295  4.00  1.00            
ATOM    685   CB VAL A  91       6.249  17.398  32.365  4.00  1.00            
ATOM    686  CG1 VAL A  91       6.702  16.625  31.115  4.00  1.00            
ATOM    687  CG2 VAL A  91       5.276  18.551  32.071  4.00  1.00            
ATOM    688    C VAL A  91       6.518  15.307  33.554  4.00  1.00            
ATOM    689    O VAL A  91       7.577  15.490  34.142  4.00  1.00            
ATOM    690    N GLY A  92       6.159  14.082  33.130  3.00  1.00            
ATOM    691   CA GLY A  92       7.070  12.983  33.294  3.00  1.00            
ATOM    692    C GLY A  92       7.190  12.686  34.760  3.00  1.00            
ATOM    693    O GLY A  92       8.069  11.932  35.178  3.00  1.00            
ATOM    694    N GLY A  93       6.296  13.260  35.588  3.00  1.00            
ATOM    695   CA GLY A  93       6.368  13.012  37.001  3.00  1.00            
ATOM    696    C GLY A  93       7.187  14.098  37.642  3.00  1.00            
ATOM    697    O GLY A  93       7.401  14.085  38.853  3.00  1.00            
ATOM    698    N ILE A  94       7.655  15.079  36.840  4.00  1.00            
ATOM    699   CA ILE A  94       8.559  16.099  37.311  4.00  1.00            
ATOM    700   CB ILE A  94       9.199  16.921  36.228  4.00  1.00            
ATOM    701  CG1 ILE A  94       8.160  17.788  35.498  4.00  1.00            
ATOM    702  CG2 ILE A  94      10.002  15.969  35.326  4.00  1.00            
ATOM    703  CD1 ILE A  94       8.788  18.824  34.569  4.00  1.00            
ATOM    704    C ILE A  94       7.981  17.080  38.294  4.00  1.00            
ATOM    705    O ILE A  94       8.622  17.380  39.298  4.00  1.00            
ATOM    706    N SER A  95       6.746  17.576  38.079  4.00  1.00            
ATOM    707   CA SER A  95       6.183  18.613  38.914  4.00  1.00            
ATOM    708   CB SER A  95       5.950  18.188  40.375  4.00  1.00            
ATOM    709   OG SER A  95       4.900  17.232  40.446  4.00  1.00            
ATOM    710    C SER A  95       6.936  19.901  38.892  4.00  1.00            
ATOM    711    O SER A  95       7.452  20.354  39.914  4.00  1.00            
ATOM    712    N ASP A  96       7.013  20.526  37.695  4.00  1.00            
ATOM    713   CA ASP A  96       7.561  21.849  37.590  4.00  1.00            
ATOM    714   CB ASP A  96       7.596  22.394  36.156  4.00  1.00            
ATOM    715   CG ASP A  96       8.348  23.716  36.181  4.00  1.00            
ATOM    716  OD1 ASP A  96       9.197  23.897  37.094  4.00  1.00            
ATOM    717  OD2 ASP A  96       8.076  24.567  35.293  4.00  1.00            
ATOM    718    C ASP A  96       6.635  22.707  38.379  4.00  1.00            
ATOM    719    O ASP A  96       5.422  22.495  38.384  4.00  1.00            
ATOM    720    N THR A  97       7.199  23.695  39.094  4.00  1.00            
ATOM    721   CA THR A  97       6.390  24.543  39.911  4.00  1.00            
ATOM    722   CB THR A  97       6.829  24.584  41.346  4.00  1.00            
ATOM    723  OG1 THR A  97       6.809  23.283  41.917  4.00  1.00            
ATOM    724  CG2 THR A  97       5.877  25.514  42.115  4.00  1.00            
ATOM    725    C THR A  97       6.553  25.931  39.388  4.00  1.00            
ATOM    726    O THR A  97       7.571  26.261  38.780  4.00  1.00            
ATOM    727    N ASN A  98       5.511  26.759  39.591  4.00  1.00            
ATOM    728   CA ASN A  98       5.485  28.138  39.201  4.00  1.00            
ATOM    729   CB ASN A  98       6.213  29.106  40.162  4.00  1.00            
ATOM    730   CG ASN A  98       7.697  28.784  40.216  4.00  1.00            
ATOM    731  OD1 ASN A  98       8.104  27.758  40.758  4.00  1.00            
ATOM    732  ND2 ASN A  98       8.534  29.695  39.651  4.00  1.00            
ATOM    733    C ASN A  98       6.018  28.298  37.810  4.00  1.00            
ATOM    734    O ASN A  98       6.887  29.132  37.562  4.00  1.00            
ATOM    735    N GLN A  99       5.501  27.496  36.858  4.00  1.00            
ATOM    736   CA GLN A  99       5.942  27.603  35.496  4.00  1.00            
ATOM    737   CB GLN A  99       5.927  26.277  34.708  4.00  1.00            
ATOM    738   CG GLN A  99       6.407  26.452  33.264  4.00  1.00            
ATOM    739   CD GLN A  99       6.310  25.125  32.527  4.00  1.00            
ATOM    740  OE1 GLN A  99       6.246  25.095  31.299  4.00  1.00            
ATOM    741  NE2 GLN A  99       6.299  23.998  33.287  4.00  1.00            
ATOM    742    C GLN A  99       4.997  28.528  34.771  4.00  1.00            
ATOM    743    O GLN A  99       3.887  28.780  35.238  4.00  1.00            
ATOM    744    N ILE A 100       5.429  29.075  33.608  4.00  1.00            
ATOM    745   CA ILE A 100       4.599  29.937  32.803  4.00  1.00            
ATOM    746   CB ILE A 100       5.317  31.069  32.128  4.00  1.00            
ATOM    747  CG1 ILE A 100       5.858  32.060  33.166  4.00  1.00            
ATOM    748  CG2 ILE A 100       4.353  31.705  31.110  4.00  1.00            
ATOM    749  CD1 ILE A 100       6.767  33.127  32.559  4.00  1.00            
ATOM    750    C ILE A 100       4.040  29.111  31.707  4.00  1.00            
ATOM    751    O ILE A 100       4.749  28.342  31.061  4.00  1.00            
ATOM    752    N PHE A 101       2.724  29.250  31.486  4.00  1.00            
ATOM    753   CA PHE A 101       2.083  28.499  30.457  4.00  1.00            
ATOM    754   CB PHE A 101       0.972  27.563  30.953  4.00  1.00            
ATOM    755   CG PHE A 101       1.570  26.497  31.797  4.00  1.00            
ATOM    756  CD1 PHE A 101       2.250  25.451  31.222  4.00  1.00            
ATOM    757  CD2 PHE A 101       1.430  26.534  33.164  4.00  1.00            
ATOM    758  CE1 PHE A 101       2.794  24.462  32.006  4.00  1.00            
ATOM    759  CE2 PHE A 101       1.972  25.547  33.955  4.00  1.00            
ATOM    760   CZ PHE A 101       2.659  24.507  33.373  4.00  1.00            
ATOM    761    C PHE A 101       1.392  29.458  29.598  4.00  1.00            
ATOM    762    O PHE A 101       1.431  30.667  29.816  4.00  1.00            
ATOM    763    N GLY A 102       0.751  28.923  28.558  4.00  1.00            
ATOM    764   CA GLY A 102       0.028  29.845  27.776  4.00  1.00            
ATOM    765    C GLY A 102      -1.356  29.338  27.645  4.00  1.00            
ATOM    766    O GLY A 102      -1.619  28.348  26.965  4.00  1.00            
ATOM    767    N LEU A 103      -2.291  30.028  28.310  4.00  1.00            
ATOM    768   CA LEU A 103      -3.649  29.656  28.130  4.00  1.00            
ATOM    769   CB LEU A 103      -4.594  30.281  29.167  4.00  1.00            
ATOM    770   CG LEU A 103      -4.292  29.848  30.615  4.00  1.00            
ATOM    771  CD1 LEU A 103      -2.900  30.320  31.068  4.00  1.00            
ATOM    772  CD2 LEU A 103      -5.413  30.295  31.566  4.00  1.00            
ATOM    773    C LEU A 103      -3.968  30.241  26.795  4.00  1.00            
ATOM    774    O LEU A 103      -3.362  31.234  26.393  4.00  1.00            
ATOM    775    N SER A 104      -4.901  29.637  26.042  4.00  1.00            
ATOM    776   CA SER A 104      -5.129  30.190  24.744  4.00  1.00            
ATOM    777   CB SER A 104      -4.919  29.182  23.602  4.00  1.00            
ATOM    778   OG SER A 104      -3.564  28.758  23.570  4.00  1.00            
ATOM    779    C SER A 104      -6.543  30.665  24.675  4.00  1.00            
ATOM    780    O SER A 104      -7.431  30.135  25.342  4.00  1.00            
ATOM    781    N GLU A 105      -6.754  31.720  23.867  4.00  1.00            
ATOM    782   CA GLU A 105      -8.046  32.274  23.582  4.00  1.00            
ATOM    783   CB GLU A 105      -8.101  33.810  23.605  4.00  1.00            
ATOM    784   CG GLU A 105      -9.507  34.352  23.352  4.00  1.00            
ATOM    785   CD GLU A 105      -9.434  35.865  23.207  4.00  1.00            
ATOM    786  OE1 GLU A 105      -8.400  36.361  22.683  4.00  1.00            
ATOM    787  OE2 GLU A 105     -10.412  36.545  23.615  4.00  1.00            
ATOM    788    C GLU A 105      -8.255  31.852  22.170  4.00  1.00            
ATOM    789    O GLU A 105      -8.309  30.661  21.871  4.00  1.00            
ATOM    790    N THR A 106      -8.358  32.823  21.251  4.00  1.00            
ATOM    791   CA THR A 106      -8.582  32.481  19.884  4.00  1.00            
ATOM    792   CB THR A 106      -8.646  33.671  18.969  4.00  1.00            
ATOM    793  OG1 THR A 106      -9.032  33.275  17.661  4.00  1.00            
ATOM    794  CG2 THR A 106      -7.261  34.342  18.929  4.00  1.00            
ATOM    795    C THR A 106      -7.476  31.606  19.387  4.00  1.00            
ATOM    796    O THR A 106      -6.296  31.857  19.631  4.00  1.00            
ATOM    797    N GLU A 107      -7.867  30.506  18.703  1.00  1.00            
ATOM    798   CA GLU A 107      -6.983  29.598  18.034  1.00  1.00            
ATOM    799   CB GLU A 107      -6.960  28.219  18.714  1.00  1.00            
ATOM    800   CG GLU A 107      -5.773  27.342  18.331  1.00  1.00            
ATOM    801   CD GLU A 107      -4.603  27.818  19.178  1.00  1.00            
ATOM    802  OE1 GLU A 107      -4.591  29.027  19.529  1.00  1.00            
ATOM    803  OE2 GLU A 107      -3.715  26.981  19.491  1.00  1.00            
ATOM    804    C GLU A 107      -7.687  29.392  16.731  1.00  1.00            
ATOM    805    O GLU A 107      -8.530  28.508  16.604  1.00  1.00            
ATOM    806    N PRO A 108      -7.381  30.197  15.762  1.00  1.00            
ATOM    807   CA PRO A 108      -8.061  30.035  14.507  1.00  1.00            
ATOM    808   CD PRO A 108      -7.139  31.605  16.061  1.00  1.00            
ATOM    809   CB PRO A 108      -7.993  31.387  13.806  1.00  1.00            
ATOM    810   CG PRO A 108      -7.868  32.392  14.962  1.00  1.00            
ATOM    811    C PRO A 108      -7.496  28.927  13.679  1.00  1.00            
ATOM    812    O PRO A 108      -6.342  28.544  13.889  1.00  1.00            
ATOM    813    N GLY A 109      -8.304  28.404  12.742  1.00  1.00            
ATOM    814   CA GLY A 109      -7.829  27.427  11.810  1.00  1.00            
ATOM    815    C GLY A 109      -8.364  26.067  12.117  1.00  1.00            
ATOM    816    O GLY A 109      -8.372  25.613  13.261  1.00  1.00            
ATOM    817    N SER A 110      -8.818  25.384  11.047  2.00  1.00            
ATOM    818   CA SER A 110      -9.327  24.044  11.089  2.00  1.00            
ATOM    819   CB SER A 110     -10.130  23.653   9.838  2.00  1.00            
ATOM    820   OG SER A 110     -11.340  24.394   9.793  2.00  1.00            
ATOM    821    C SER A 110      -8.172  23.108  11.211  2.00  1.00            
ATOM    822    O SER A 110      -8.362  21.898  11.287  2.00  1.00            
ATOM    823    N PHE A 111      -6.935  23.637  11.181  2.00  1.00            
ATOM    824   CA PHE A 111      -5.771  22.801  11.279  2.00  1.00            
ATOM    825   CB PHE A 111      -4.486  23.639  11.180  2.00  1.00            
ATOM    826   CG PHE A 111      -4.604  24.445   9.931  2.00  1.00            
ATOM    827  CD1 PHE A 111      -5.295  25.637   9.956  2.00  1.00            
ATOM    828  CD2 PHE A 111      -4.042  24.026   8.749  2.00  1.00            
ATOM    829  CE1 PHE A 111      -5.422  26.405   8.822  2.00  1.00            
ATOM    830  CE2 PHE A 111      -4.166  24.789   7.614  2.00  1.00            
ATOM    831   CZ PHE A 111      -4.857  25.976   7.645  2.00  1.00            
ATOM    832    C PHE A 111      -5.770  22.128  12.625  2.00  1.00            
ATOM    833    O PHE A 111      -5.632  20.910  12.722  2.00  1.00            
ATOM    834    N LEU A 112      -5.930  22.911  13.711  2.00  1.00            
ATOM    835   CA LEU A 112      -5.867  22.365  15.042  2.00  1.00            
ATOM    836   CB LEU A 112      -5.871  23.464  16.119  2.00  1.00            
ATOM    837   CG LEU A 112      -5.731  22.908  17.547  2.00  1.00            
ATOM    838  CD1 LEU A 112      -4.363  22.233  17.731  2.00  1.00            
ATOM    839  CD2 LEU A 112      -6.026  23.980  18.611  2.00  1.00            
ATOM    840    C LEU A 112      -7.028  21.470  15.298  2.00  1.00            
ATOM    841    O LEU A 112      -6.866  20.372  15.828  2.00  1.00            
ATOM    842    N TYR A 113      -8.242  21.928  14.939  2.00  1.00            
ATOM    843   CA TYR A 113      -9.365  21.047  15.026  2.00  1.00            
ATOM    844   CB TYR A 113     -10.687  21.684  14.547  2.00  1.00            
ATOM    845   CG TYR A 113     -11.714  20.611  14.408  2.00  1.00            
ATOM    846  CD1 TYR A 113     -12.170  19.911  15.503  2.00  1.00            
ATOM    847  CD2 TYR A 113     -12.247  20.323  13.172  2.00  1.00            
ATOM    848  CE1 TYR A 113     -13.120  18.925  15.366  2.00  1.00            
ATOM    849  CE2 TYR A 113     -13.198  19.341  13.030  2.00  1.00            
ATOM    850   CZ TYR A 113     -13.633  18.635  14.124  2.00  1.00            
ATOM    851   OH TYR A 113     -14.608  17.626  13.965  2.00  1.00            
ATOM    852    C TYR A 113      -8.945  19.976  14.092  2.00  1.00            
ATOM    853    O TYR A 113      -8.188  20.223  13.158  2.00  1.00            
ATOM    854    N TYR A 114      -9.372  18.739  14.329  2.00  1.00            
ATOM    855   CA TYR A 114      -8.853  17.706  13.501  2.00  1.00            
ATOM    856   CB TYR A 114      -9.074  17.920  11.985  2.00  1.00            
ATOM    857   CG TYR A 114      -8.691  16.658  11.293  2.00  1.00            
ATOM    858  CD1 TYR A 114      -9.424  15.513  11.509  2.00  1.00            
ATOM    859  CD2 TYR A 114      -7.629  16.619  10.418  2.00  1.00            
ATOM    860  CE1 TYR A 114      -9.094  14.337  10.884  2.00  1.00            
ATOM    861  CE2 TYR A 114      -7.295  15.443   9.787  2.00  1.00            
ATOM    862   CZ TYR A 114      -8.026  14.301  10.022  2.00  1.00            
ATOM    863   OH TYR A 114      -7.689  13.090   9.382  2.00  1.00            
ATOM    864    C TYR A 114      -7.413  17.485  13.832  2.00  1.00            
ATOM    865    O TYR A 114      -6.592  17.148  12.979  2.00  1.00            
ATOM    866    N ALA A 115      -7.066  17.685  15.122  1.00  1.00            
ATOM    867   CA ALA A 115      -5.764  17.344  15.613  1.00  1.00            
ATOM    868   CB ALA A 115      -4.831  18.536  15.834  1.00  1.00            
ATOM    869    C ALA A 115      -6.012  16.709  16.943  1.00  1.00            
ATOM    870    O ALA A 115      -6.846  17.172  17.718  1.00  1.00            
ATOM    871    N PRO A 116      -5.319  15.646  17.224  1.00  1.00            
ATOM    872   CA PRO A 116      -5.469  14.976  18.486  1.00  1.00            
ATOM    873   CD PRO A 116      -4.857  14.749  16.182  1.00  1.00            
ATOM    874   CB PRO A 116      -4.910  13.566  18.292  1.00  1.00            
ATOM    875   CG PRO A 116      -4.146  13.630  16.953  1.00  1.00            
ATOM    876    C PRO A 116      -4.860  15.755  19.592  1.00  1.00            
ATOM    877    O PRO A 116      -5.107  15.422  20.749  1.00  1.00            
ATOM    878    N PHE A 117      -4.061  16.786  19.281  1.00  1.00            
ATOM    879   CA PHE A 117      -3.400  17.395  20.392  1.00  1.00            
ATOM    880   CB PHE A 117      -1.905  17.701  20.173  1.00  1.00            
ATOM    881   CG PHE A 117      -1.751  18.764  19.140  1.00  1.00            
ATOM    882  CD1 PHE A 117      -1.669  18.437  17.807  1.00  1.00            
ATOM    883  CD2 PHE A 117      -1.681  20.090  19.501  1.00  1.00            
ATOM    884  CE1 PHE A 117      -1.521  19.417  16.853  1.00  1.00            
ATOM    885  CE2 PHE A 117      -1.532  21.074  18.551  1.00  1.00            
ATOM    886   CZ PHE A 117      -1.452  20.739  17.222  1.00  1.00            
ATOM    887    C PHE A 117      -4.057  18.644  20.850  1.00  1.00            
ATOM    888    O PHE A 117      -4.397  19.535  20.073  1.00  1.00            
ATOM    889    N ASP A 118      -4.262  18.694  22.179  1.00  1.00            
ATOM    890   CA ASP A 118      -4.840  19.821  22.836  1.00  1.00            
ATOM    891   CB ASP A 118      -5.114  19.573  24.330  1.00  1.00            
ATOM    892   CG ASP A 118      -6.220  18.538  24.455  1.00  1.00            
ATOM    893  OD1 ASP A 118      -6.791  18.156  23.398  1.00  1.00            
ATOM    894  OD2 ASP A 118      -6.506  18.108  25.605  1.00  1.00            
ATOM    895    C ASP A 118      -3.901  20.974  22.770  1.00  1.00            
ATOM    896    O ASP A 118      -4.299  22.085  22.424  1.00  1.00            
ATOM    897    N GLY A 119      -2.609  20.734  23.074  4.00  1.00            
ATOM    898   CA GLY A 119      -1.704  21.843  23.123  4.00  1.00            
ATOM    899    C GLY A 119      -0.323  21.385  22.796  4.00  1.00            
ATOM    900    O GLY A 119      -0.093  20.205  22.537  4.00  1.00            
ATOM    901    N ILE A 120       0.647  22.325  22.797  4.00  1.00            
ATOM    902   CA ILE A 120       1.958  21.935  22.370  4.00  1.00            
ATOM    903   CB ILE A 120       2.287  22.505  21.024  4.00  1.00            
ATOM    904  CG1 ILE A 120       1.214  22.127  19.991  4.00  1.00            
ATOM    905  CG2 ILE A 120       3.714  22.062  20.659  4.00  1.00            
ATOM    906  CD1 ILE A 120       1.297  22.943  18.702  4.00  1.00            
ATOM    907    C ILE A 120       3.030  22.500  23.268  4.00  1.00            
ATOM    908    O ILE A 120       3.079  23.708  23.494  4.00  1.00            
ATOM    909    N LEU A 121       3.939  21.638  23.785  4.00  1.00            
ATOM    910   CA LEU A 121       5.050  22.066  24.606  4.00  1.00            
ATOM    911   CB LEU A 121       5.713  20.974  25.461  4.00  1.00            
ATOM    912   CG LEU A 121       4.806  20.380  26.543  4.00  1.00            
ATOM    913  CD1 LEU A 121       3.680  19.558  25.908  4.00  1.00            
ATOM    914  CD2 LEU A 121       5.619  19.597  27.587  4.00  1.00            
ATOM    915    C LEU A 121       6.131  22.477  23.658  4.00  1.00            
ATOM    916    O LEU A 121       5.974  22.340  22.446  4.00  1.00            
ATOM    917    N GLY A 122       7.257  23.020  24.178  4.00  1.00            
ATOM    918   CA GLY A 122       8.311  23.391  23.277  4.00  1.00            
ATOM    919    C GLY A 122       9.633  23.163  23.908  4.00  1.00            
ATOM    920    O GLY A 122       9.897  23.603  25.026  4.00  1.00            
ATOM    921    N LEU A 123      10.510  22.459  23.174  1.00  1.00            
ATOM    922   CA LEU A 123      11.835  22.274  23.657  1.00  1.00            
ATOM    923   CB LEU A 123      12.277  20.801  23.752  1.00  1.00            
ATOM    924   CG LEU A 123      11.470  19.938  24.738  1.00  1.00            
ATOM    925  CD1 LEU A 123      12.078  18.530  24.846  1.00  1.00            
ATOM    926  CD2 LEU A 123      11.312  20.629  26.102  1.00  1.00            
ATOM    927    C LEU A 123      12.744  22.887  22.640  1.00  1.00            
ATOM    928    O LEU A 123      13.256  22.213  21.748  1.00  1.00            
ATOM    929    N ALA A 124      12.963  24.201  22.775  1.00  1.00            
ATOM    930   CA ALA A 124      13.840  24.970  21.944  1.00  1.00            
ATOM    931   CB ALA A 124      13.124  25.706  20.801  1.00  1.00            
ATOM    932    C ALA A 124      14.306  26.012  22.917  1.00  1.00            
ATOM    933    O ALA A 124      13.719  26.180  23.984  1.00  1.00            
ATOM    934    N TYR A 125      15.384  26.727  22.584  1.00  1.00            
ATOM    935   CA TYR A 125      15.960  27.702  23.463  1.00  1.00            
ATOM    936   CB TYR A 125      17.353  28.170  22.990  1.00  1.00            
ATOM    937   CG TYR A 125      18.361  27.162  23.430  1.00  1.00            
ATOM    938  CD1 TYR A 125      18.539  25.971  22.765  1.00  1.00            
ATOM    939  CD2 TYR A 125      19.153  27.432  24.523  1.00  1.00            
ATOM    940  CE1 TYR A 125      19.481  25.062  23.196  1.00  1.00            
ATOM    941  CE2 TYR A 125      20.097  26.530  24.960  1.00  1.00            
ATOM    942   CZ TYR A 125      20.261  25.339  24.293  1.00  1.00            
ATOM    943   OH TYR A 125      21.228  24.409  24.731  1.00  1.00            
ATOM    944    C TYR A 125      15.066  28.906  23.676  1.00  1.00            
ATOM    945    O TYR A 125      14.236  29.253  22.836  1.00  1.00            
ATOM    946    N PRO A 126      15.244  29.557  24.814  2.00  1.00            
ATOM    947   CA PRO A 126      14.494  30.728  25.215  2.00  1.00            
ATOM    948   CD PRO A 126      16.471  29.417  25.587  2.00  1.00            
ATOM    949   CB PRO A 126      15.149  31.209  26.514  2.00  1.00            
ATOM    950   CG PRO A 126      16.601  30.721  26.385  2.00  1.00            
ATOM    951    C PRO A 126      14.479  31.796  24.176  2.00  1.00            
ATOM    952    O PRO A 126      13.613  32.666  24.248  2.00  1.00            
ATOM    953    N SER A 127      15.416  31.792  23.220  2.00  1.00            
ATOM    954   CA SER A 127      15.463  32.868  22.268  2.00  1.00            
ATOM    955   CB SER A 127      16.543  32.677  21.187  2.00  1.00            
ATOM    956   OG SER A 127      17.831  32.714  21.785  2.00  1.00            
ATOM    957    C SER A 127      14.138  33.034  21.573  2.00  1.00            
ATOM    958    O SER A 127      13.517  34.090  21.692  2.00  1.00            
ATOM    959    N ILE A 128      13.627  32.009  20.851  2.00  1.00            
ATOM    960   CA ILE A 128      12.381  32.271  20.178  2.00  1.00            
ATOM    961   CB ILE A 128      12.290  31.619  18.823  2.00  1.00            
ATOM    962  CG1 ILE A 128      11.030  32.102  18.082  2.00  1.00            
ATOM    963  CG2 ILE A 128      12.411  30.092  18.984  2.00  1.00            
ATOM    964  CD1 ILE A 128      11.090  33.576  17.679  2.00  1.00            
ATOM    965    C ILE A 128      11.266  31.793  21.056  2.00  1.00            
ATOM    966    O ILE A 128      10.441  30.969  20.667  2.00  1.00            
ATOM    967    N SER A 129      11.212  32.339  22.287  1.00  1.00            
ATOM    968   CA SER A 129      10.187  31.961  23.214  1.00  1.00            
ATOM    969   CB SER A 129      10.440  32.495  24.636  1.00  1.00            
ATOM    970   OG SER A 129       9.394  32.089  25.507  1.00  1.00            
ATOM    971    C SER A 129       8.875  32.490  22.764  1.00  1.00            
ATOM    972    O SER A 129       7.999  31.742  22.333  1.00  1.00            
ATOM    973    N ALA A 130       8.748  33.827  22.825  2.00  1.00            
ATOM    974   CA ALA A 130       7.511  34.495  22.570  2.00  1.00            
ATOM    975   CB ALA A 130       6.253  33.739  23.003  2.00  1.00            
ATOM    976    C ALA A 130       7.568  35.692  23.442  2.00  1.00            
ATOM    977    O ALA A 130       8.421  36.565  23.290  2.00  1.00            
ATOM    978    N SER A 131       6.621  35.747  24.394  2.00  1.00            
ATOM    979   CA SER A 131       6.581  36.800  25.357  2.00  1.00            
ATOM    980   CB SER A 131       5.378  36.718  26.312  2.00  1.00            
ATOM    981   OG SER A 131       5.455  35.541  27.100  2.00  1.00            
ATOM    982    C SER A 131       7.839  36.703  26.188  2.00  1.00            
ATOM    983    O SER A 131       8.142  37.614  26.959  2.00  1.00            
ATOM    984    N GLY A 132       8.622  35.606  26.038  2.00  1.00            
ATOM    985   CA GLY A 132       9.832  35.424  26.794  2.00  1.00            
ATOM    986    C GLY A 132       9.426  34.820  28.094  2.00  1.00            
ATOM    987    O GLY A 132       9.990  35.132  29.142  2.00  1.00            
ATOM    988    N ALA A 133       8.413  33.930  28.043  1.00  1.00            
ATOM    989   CA ALA A 133       7.857  33.425  29.258  1.00  1.00            
ATOM    990   CB ALA A 133       6.666  32.480  29.021  1.00  1.00            
ATOM    991    C ALA A 133       8.839  32.674  30.108  1.00  1.00            
ATOM    992    O ALA A 133       9.156  33.109  31.214  1.00  1.00            
ATOM    993    N THR A 134       9.384  31.567  29.577  1.00  1.00            
ATOM    994   CA THR A 134      10.279  30.652  30.231  1.00  1.00            
ATOM    995   CB THR A 134      10.207  30.645  31.738  1.00  1.00            
ATOM    996  OG1 THR A 134      11.155  29.727  32.257  1.00  1.00            
ATOM    997  CG2 THR A 134       8.783  30.285  32.195  1.00  1.00            
ATOM    998    C THR A 134       9.763  29.342  29.725  1.00  1.00            
ATOM    999    O THR A 134       8.545  29.137  29.717  1.00  1.00            
ATOM   1000    N PRO A 135      10.584  28.456  29.258  1.00  1.00            
ATOM   1001   CA PRO A 135      10.060  27.202  28.765  1.00  1.00            
ATOM   1002   CD PRO A 135      11.768  28.878  28.524  1.00  1.00            
ATOM   1003   CB PRO A 135      10.934  26.828  27.568  1.00  1.00            
ATOM   1004   CG PRO A 135      12.236  27.622  27.779  1.00  1.00            
ATOM   1005    C PRO A 135      10.085  26.175  29.847  1.00  1.00            
ATOM   1006    O PRO A 135      10.639  26.461  30.900  1.00  1.00            
ATOM   1007    N VAL A 136       9.463  24.995  29.622  2.00  1.00            
ATOM   1008   CA VAL A 136       9.680  23.918  30.545  2.00  1.00            
ATOM   1009   CB VAL A 136       8.523  22.970  30.739  2.00  1.00            
ATOM   1010  CG1 VAL A 136       8.228  22.205  29.438  2.00  1.00            
ATOM   1011  CG2 VAL A 136       8.866  22.060  31.931  2.00  1.00            
ATOM   1012    C VAL A 136      10.845  23.185  29.922  2.00  1.00            
ATOM   1013    O VAL A 136      10.801  22.840  28.742  2.00  1.00            
ATOM   1014    N PHE A 137      11.926  22.967  30.704  2.00  1.00            
ATOM   1015   CA PHE A 137      13.226  22.526  30.237  2.00  1.00            
ATOM   1016   CB PHE A 137      13.525  23.064  28.819  2.00  1.00            
ATOM   1017   CG PHE A 137      14.725  22.461  28.156  2.00  1.00            
ATOM   1018  CD1 PHE A 137      16.010  22.824  28.492  2.00  1.00            
ATOM   1019  CD2 PHE A 137      14.551  21.519  27.168  2.00  1.00            
ATOM   1020  CE1 PHE A 137      17.091  22.256  27.852  2.00  1.00            
ATOM   1021  CE2 PHE A 137      15.625  20.949  26.523  2.00  1.00            
ATOM   1022   CZ PHE A 137      16.903  21.316  26.866  2.00  1.00            
ATOM   1023    C PHE A 137      13.992  23.437  31.118  2.00  1.00            
ATOM   1024    O PHE A 137      14.615  23.049  32.106  2.00  1.00            
ATOM   1025    N ASP A 138      13.903  24.728  30.723  2.00  1.00            
ATOM   1026   CA ASP A 138      14.239  25.815  31.585  2.00  1.00            
ATOM   1027   CB ASP A 138      14.051  27.207  30.943  2.00  1.00            
ATOM   1028   CG ASP A 138      14.445  28.299  31.937  2.00  1.00            
ATOM   1029  OD1 ASP A 138      15.075  27.964  32.975  2.00  1.00            
ATOM   1030  OD2 ASP A 138      14.120  29.487  31.668  2.00  1.00            
ATOM   1031    C ASP A 138      13.145  25.654  32.596  2.00  1.00            
ATOM   1032    O ASP A 138      12.134  25.009  32.328  2.00  1.00            
ATOM   1033    N ASN A 139      13.317  26.199  33.803  2.00  1.00            
ATOM   1034   CA ASN A 139      12.379  26.015  34.876  2.00  1.00            
ATOM   1035   CB ASN A 139      10.894  26.138  34.480  2.00  1.00            
ATOM   1036   CG ASN A 139      10.604  27.589  34.128  2.00  1.00            
ATOM   1037  OD1 ASN A 139       9.655  27.881  33.403  2.00  1.00            
ATOM   1038  ND2 ASN A 139      11.441  28.523  34.657  2.00  1.00            
ATOM   1039    C ASN A 139      12.612  24.637  35.420  2.00  1.00            
ATOM   1040    O ASN A 139      12.523  24.435  36.630  2.00  1.00            
ATOM   1041    N LEU A 140      12.945  23.648  34.559  2.00  1.00            
ATOM   1042   CA LEU A 140      13.326  22.376  35.099  2.00  1.00            
ATOM   1043   CB LEU A 140      13.456  21.285  34.026  2.00  1.00            
ATOM   1044   CG LEU A 140      12.132  20.980  33.309  2.00  1.00            
ATOM   1045  CD1 LEU A 140      12.288  19.827  32.305  2.00  1.00            
ATOM   1046  CD2 LEU A 140      10.998  20.754  34.319  2.00  1.00            
ATOM   1047    C LEU A 140      14.667  22.570  35.689  2.00  1.00            
ATOM   1048    O LEU A 140      14.842  22.449  36.895  2.00  1.00            
ATOM   1049    N TRP A 141      15.609  22.997  34.820  2.00  1.00            
ATOM   1050   CA TRP A 141      16.995  23.184  35.128  2.00  1.00            
ATOM   1051   CB TRP A 141      17.841  23.506  33.889  2.00  1.00            
ATOM   1052   CG TRP A 141      19.254  23.854  34.262  2.00  1.00            
ATOM   1053  CD2 TRP A 141      20.183  22.917  34.817  2.00  1.00            
ATOM   1054  CD1 TRP A 141      19.889  25.062  34.233  2.00  1.00            
ATOM   1055  NE1 TRP A 141      21.162  24.932  34.728  2.00  1.00            
ATOM   1056  CE2 TRP A 141      21.357  23.616  35.096  2.00  1.00            
ATOM   1057  CE3 TRP A 141      20.065  21.581  35.081  2.00  1.00            
ATOM   1058  CZ2 TRP A 141      22.437  22.989  35.643  2.00  1.00            
ATOM   1059  CZ3 TRP A 141      21.157  20.951  35.631  2.00  1.00            
ATOM   1060  CH2 TRP A 141      22.320  21.641  35.906  2.00  1.00            
ATOM   1061    C TRP A 141      17.143  24.309  36.099  2.00  1.00            
ATOM   1062    O TRP A 141      17.926  24.218  37.043  2.00  1.00            
ATOM   1063    N ASP A 142      16.381  25.401  35.902  2.00  1.00            
ATOM   1064   CA ASP A 142      16.525  26.535  36.766  2.00  1.00            
ATOM   1065   CB ASP A 142      15.548  27.665  36.414  2.00  1.00            
ATOM   1066   CG ASP A 142      16.090  28.947  37.019  2.00  1.00            
ATOM   1067  OD1 ASP A 142      16.901  28.868  37.981  2.00  1.00            
ATOM   1068  OD2 ASP A 142      15.705  30.032  36.509  2.00  1.00            
ATOM   1069    C ASP A 142      16.223  26.062  38.146  2.00  1.00            
ATOM   1070    O ASP A 142      16.952  26.369  39.088  2.00  1.00            
ATOM   1071    N GLN A 143      15.143  25.277  38.311  3.00  1.00            
ATOM   1072   CA GLN A 143      14.926  24.786  39.633  3.00  1.00            
ATOM   1073   CB GLN A 143      13.533  25.108  40.211  3.00  1.00            
ATOM   1074   CG GLN A 143      13.421  26.519  40.810  3.00  1.00            
ATOM   1075   CD GLN A 143      13.400  27.571  39.707  3.00  1.00            
ATOM   1076  OE1 GLN A 143      12.691  27.434  38.713  3.00  1.00            
ATOM   1077  NE2 GLN A 143      14.196  28.658  39.896  3.00  1.00            
ATOM   1078    C GLN A 143      15.158  23.310  39.667  3.00  1.00            
ATOM   1079    O GLN A 143      14.222  22.528  39.508  3.00  1.00            
ATOM   1080    N GLY A 144      16.438  22.918  39.884  3.00  1.00            
ATOM   1081   CA GLY A 144      16.873  21.551  40.032  3.00  1.00            
ATOM   1082    C GLY A 144      16.210  20.739  38.972  3.00  1.00            
ATOM   1083    O GLY A 144      16.542  20.843  37.794  3.00  1.00            
ATOM   1084    N LEU A 145      15.342  19.811  39.421  1.00  1.00            
ATOM   1085   CA LEU A 145      14.412  19.068  38.623  1.00  1.00            
ATOM   1086   CB LEU A 145      13.232  19.902  38.078  1.00  1.00            
ATOM   1087   CG LEU A 145      12.271  20.376  39.186  1.00  1.00            
ATOM   1088  CD1 LEU A 145      11.031  21.070  38.598  1.00  1.00            
ATOM   1089  CD2 LEU A 145      11.924  19.231  40.153  1.00  1.00            
ATOM   1090    C LEU A 145      15.068  18.355  37.482  1.00  1.00            
ATOM   1091    O LEU A 145      14.380  17.858  36.591  1.00  1.00            
ATOM   1092    N VAL A 146      16.407  18.252  37.473  1.00  1.00            
ATOM   1093   CA VAL A 146      17.043  17.559  36.391  1.00  1.00            
ATOM   1094   CB VAL A 146      17.299  18.426  35.194  1.00  1.00            
ATOM   1095  CG1 VAL A 146      18.099  17.605  34.176  1.00  1.00            
ATOM   1096  CG2 VAL A 146      15.968  18.974  34.655  1.00  1.00            
ATOM   1097    C VAL A 146      18.404  17.200  36.891  1.00  1.00            
ATOM   1098    O VAL A 146      19.093  18.036  37.473  1.00  1.00            
ATOM   1099    N SER A 147      18.838  15.946  36.689  1.00  1.00            
ATOM   1100   CA SER A 147      20.161  15.607  37.121  1.00  1.00            
ATOM   1101   CB SER A 147      20.484  14.122  36.889  1.00  1.00            
ATOM   1102   OG SER A 147      19.564  13.306  37.600  1.00  1.00            
ATOM   1103    C SER A 147      21.096  16.399  36.274  1.00  1.00            
ATOM   1104    O SER A 147      21.864  17.221  36.772  1.00  1.00            
ATOM   1105    N GLN A 148      21.009  16.186  34.945  1.00  1.00            
ATOM   1106   CA GLN A 148      21.912  16.854  34.061  1.00  1.00            
ATOM   1107   CB GLN A 148      22.946  15.897  33.431  1.00  1.00            
ATOM   1108   CG GLN A 148      24.138  16.609  32.783  1.00  1.00            
ATOM   1109   CD GLN A 148      25.249  15.585  32.572  1.00  1.00            
ATOM   1110  OE1 GLN A 148      26.420  15.862  32.829  1.00  1.00            
ATOM   1111  NE2 GLN A 148      24.876  14.369  32.093  1.00  1.00            
ATOM   1112    C GLN A 148      21.112  17.519  32.990  1.00  1.00            
ATOM   1113    O GLN A 148      20.148  16.944  32.489  1.00  1.00            
ATOM   1114    N ASP A 149      21.507  18.752  32.608  1.00  1.00            
ATOM   1115   CA ASP A 149      20.734  19.523  31.672  1.00  1.00            
ATOM   1116   CB ASP A 149      21.180  20.997  31.572  1.00  1.00            
ATOM   1117   CG ASP A 149      20.188  21.758  30.699  1.00  1.00            
ATOM   1118  OD1 ASP A 149      19.213  21.120  30.217  1.00  1.00            
ATOM   1119  OD2 ASP A 149      20.387  22.987  30.504  1.00  1.00            
ATOM   1120    C ASP A 149      20.875  18.921  30.307  1.00  1.00            
ATOM   1121    O ASP A 149      21.648  19.413  29.488  1.00  1.00            
ATOM   1122    N LEU A 150      20.120  17.835  30.033  4.00  1.00            
ATOM   1123   CA LEU A 150      20.136  17.181  28.755  4.00  1.00            
ATOM   1124   CB LEU A 150      21.134  16.013  28.681  4.00  1.00            
ATOM   1125   CG LEU A 150      22.602  16.415  28.920  4.00  1.00            
ATOM   1126  CD1 LEU A 150      23.529  15.194  28.806  4.00  1.00            
ATOM   1127  CD2 LEU A 150      23.036  17.571  28.007  4.00  1.00            
ATOM   1128    C LEU A 150      18.774  16.575  28.566  4.00  1.00            
ATOM   1129    O LEU A 150      18.126  16.181  29.535  4.00  1.00            
ATOM   1130    N PHE A 151      18.294  16.501  27.307  4.00  1.00            
ATOM   1131   CA PHE A 151      17.021  15.891  27.023  4.00  1.00            
ATOM   1132   CB PHE A 151      15.930  16.891  26.584  4.00  1.00            
ATOM   1133   CG PHE A 151      15.445  17.695  27.748  4.00  1.00            
ATOM   1134  CD1 PHE A 151      16.222  18.685  28.305  4.00  1.00            
ATOM   1135  CD2 PHE A 151      14.187  17.478  28.267  4.00  1.00            
ATOM   1136  CE1 PHE A 151      15.755  19.425  29.367  4.00  1.00            
ATOM   1137  CE2 PHE A 151      13.714  18.214  29.328  4.00  1.00            
ATOM   1138   CZ PHE A 151      14.502  19.192  29.883  4.00  1.00            
ATOM   1139    C PHE A 151      17.222  14.947  25.877  4.00  1.00            
ATOM   1140    O PHE A 151      18.103  15.155  25.046  4.00  1.00            
ATOM   1141    N SER A 152      16.423  13.860  25.806  4.00  1.00            
ATOM   1142   CA SER A 152      16.570  12.955  24.698  4.00  1.00            
ATOM   1143   CB SER A 152      17.300  11.645  25.049  4.00  1.00            
ATOM   1144   OG SER A 152      16.576  10.918  26.029  4.00  1.00            
ATOM   1145    C SER A 152      15.225  12.609  24.188  4.00  1.00            
ATOM   1146    O SER A 152      14.270  12.472  24.950  4.00  1.00            
ATOM   1147    N VAL A 153      15.117  12.492  22.855  4.00  1.00            
ATOM   1148   CA VAL A 153      13.862  12.086  22.325  4.00  1.00            
ATOM   1149   CB VAL A 153      13.189  13.094  21.440  4.00  1.00            
ATOM   1150  CG1 VAL A 153      11.926  12.447  20.843  4.00  1.00            
ATOM   1151  CG2 VAL A 153      12.893  14.351  22.276  4.00  1.00            
ATOM   1152    C VAL A 153      14.091  10.844  21.533  4.00  1.00            
ATOM   1153    O VAL A 153      15.004  10.754  20.713  4.00  1.00            
ATOM   1154    N TYR A 154      13.237   9.846  21.810  4.00  1.00            
ATOM   1155   CA TYR A 154      13.181   8.546  21.208  4.00  1.00            
ATOM   1156   CB TYR A 154      12.846   7.525  22.324  4.00  1.00            
ATOM   1157   CG TYR A 154      12.513   6.117  21.928  4.00  1.00            
ATOM   1158  CD1 TYR A 154      11.555   5.801  20.989  4.00  1.00            
ATOM   1159  CD2 TYR A 154      13.110   5.082  22.612  4.00  1.00            
ATOM   1160  CE1 TYR A 154      11.255   4.497  20.681  4.00  1.00            
ATOM   1161  CE2 TYR A 154      12.815   3.772  22.318  4.00  1.00            
ATOM   1162   CZ TYR A 154      11.889   3.478  21.347  4.00  1.00            
ATOM   1163   OH TYR A 154      11.585   2.135  21.041  4.00  1.00            
ATOM   1164    C TYR A 154      11.930   8.640  20.381  4.00  1.00            
ATOM   1165    O TYR A 154      10.831   8.578  20.932  4.00  1.00            
ATOM   1166    N LEU A 155      12.028   8.815  19.050  1.00  1.00            
ATOM   1167   CA LEU A 155      10.797   8.793  18.308  1.00  1.00            
ATOM   1168   CB LEU A 155      10.672   9.861  17.206  1.00  1.00            
ATOM   1169   CG LEU A 155      10.535  11.294  17.754  1.00  1.00            
ATOM   1170  CD1 LEU A 155      10.278  12.301  16.622  1.00  1.00            
ATOM   1171  CD2 LEU A 155       9.483  11.365  18.873  1.00  1.00            
ATOM   1172    C LEU A 155      10.765   7.443  17.661  1.00  1.00            
ATOM   1173    O LEU A 155      11.697   7.058  16.956  1.00  1.00            
ATOM   1174    N SER A 156       9.686   6.677  17.916  1.00  1.00            
ATOM   1175   CA SER A 156       9.562   5.333  17.423  1.00  1.00            
ATOM   1176   CB SER A 156       8.709   4.439  18.338  1.00  1.00            
ATOM   1177   OG SER A 156       7.394   4.967  18.422  1.00  1.00            
ATOM   1178    C SER A 156       8.922   5.355  16.083  1.00  1.00            
ATOM   1179    O SER A 156       8.618   6.413  15.536  1.00  1.00            
ATOM   1180    N SER A 157       8.728   4.154  15.509  1.00  1.00            
ATOM   1181   CA SER A 157       8.157   4.083  14.203  1.00  1.00            
ATOM   1182   CB SER A 157       9.189   3.883  13.083  1.00  1.00            
ATOM   1183   OG SER A 157       9.834   2.627  13.240  1.00  1.00            
ATOM   1184    C SER A 157       7.228   2.928  14.144  1.00  1.00            
ATOM   1185    O SER A 157       7.114   2.141  15.081  1.00  1.00            
ATOM   1186    N ASN A 158       6.524   2.828  13.005  3.00  1.00            
ATOM   1187   CA ASN A 158       5.619   1.751  12.770  3.00  1.00            
ATOM   1188   CB ASN A 158       6.322   0.382  12.783  3.00  1.00            
ATOM   1189   CG ASN A 158       5.371  -0.660  12.214  3.00  1.00            
ATOM   1190  OD1 ASN A 158       4.239  -0.356  11.844  3.00  1.00            
ATOM   1191  ND2 ASN A 158       5.848  -1.932  12.145  3.00  1.00            
ATOM   1192    C ASN A 158       4.555   1.739  13.826  3.00  1.00            
ATOM   1193    O ASN A 158       4.103   0.677  14.250  3.00  1.00            
ATOM   1194    N ASP A 159       4.124   2.929  14.284  3.00  1.00            
ATOM   1195   CA ASP A 159       3.057   3.013  15.240  3.00  1.00            
ATOM   1196   CB ASP A 159       1.730   2.426  14.722  3.00  1.00            
ATOM   1197   CG ASP A 159       1.208   3.304  13.595  3.00  1.00            
ATOM   1198  OD1 ASP A 159       1.672   3.119  12.439  3.00  1.00            
ATOM   1199  OD2 ASP A 159       0.326   4.158  13.870  3.00  1.00            
ATOM   1200    C ASP A 159       3.436   2.214  16.437  3.00  1.00            
ATOM   1201    O ASP A 159       2.567   1.743  17.167  3.00  1.00            
ATOM   1202    N ASP A 160       4.744   2.043  16.691  1.00  1.00            
ATOM   1203   CA ASP A 160       5.078   1.285  17.856  1.00  1.00            
ATOM   1204   CB ASP A 160       6.488   0.666  17.848  1.00  1.00            
ATOM   1205   CG ASP A 160       6.491  -0.545  16.930  1.00  1.00            
ATOM   1206  OD1 ASP A 160       5.397  -0.929  16.441  1.00  1.00            
ATOM   1207  OD2 ASP A 160       7.597  -1.107  16.709  1.00  1.00            
ATOM   1208    C ASP A 160       5.027   2.216  19.016  1.00  1.00            
ATOM   1209    O ASP A 160       5.442   3.366  18.920  1.00  1.00            
ATOM   1210    N SER A 161       4.495   1.740  20.154  1.00  1.00            
ATOM   1211   CA SER A 161       4.489   2.572  21.316  1.00  1.00            
ATOM   1212   CB SER A 161       3.627   2.032  22.467  1.00  1.00            
ATOM   1213   OG SER A 161       3.685   2.921  23.573  1.00  1.00            
ATOM   1214    C SER A 161       5.916   2.590  21.775  1.00  1.00            
ATOM   1215    O SER A 161       6.747   1.867  21.229  1.00  1.00            
ATOM   1216    N GLY A 162       6.262   3.422  22.779  1.00  1.00            
ATOM   1217   CA GLY A 162       7.625   3.359  23.230  1.00  1.00            
ATOM   1218    C GLY A 162       8.392   4.632  22.997  1.00  1.00            
ATOM   1219    O GLY A 162       9.527   4.738  23.461  1.00  1.00            
ATOM   1220    N SER A 163       7.840   5.636  22.285  4.00  1.00            
ATOM   1221   CA SER A 163       8.631   6.834  22.150  4.00  1.00            
ATOM   1222   CB SER A 163       8.001   7.920  21.257  4.00  1.00            
ATOM   1223   OG SER A 163       8.018   7.509  19.896  4.00  1.00            
ATOM   1224    C SER A 163       8.796   7.384  23.528  4.00  1.00            
ATOM   1225    O SER A 163       7.929   7.220  24.382  4.00  1.00            
ATOM   1226    N VAL A 164       9.944   8.018  23.823  4.00  1.00            
ATOM   1227   CA VAL A 164      10.042   8.498  25.165  4.00  1.00            
ATOM   1228   CB VAL A 164      10.763   7.562  26.091  4.00  1.00            
ATOM   1229  CG1 VAL A 164      12.218   7.431  25.607  4.00  1.00            
ATOM   1230  CG2 VAL A 164      10.630   8.087  27.534  4.00  1.00            
ATOM   1231    C VAL A 164      10.805   9.793  25.200  4.00  1.00            
ATOM   1232    O VAL A 164      11.726  10.006  24.414  4.00  1.00            
ATOM   1233    N VAL A 165      10.413  10.706  26.120  4.00  1.00            
ATOM   1234   CA VAL A 165      11.145  11.927  26.337  4.00  1.00            
ATOM   1235   CB VAL A 165      10.302  13.171  26.341  4.00  1.00            
ATOM   1236  CG1 VAL A 165      11.199  14.354  26.746  4.00  1.00            
ATOM   1237  CG2 VAL A 165       9.640  13.339  24.963  4.00  1.00            
ATOM   1238    C VAL A 165      11.708  11.788  27.730  4.00  1.00            
ATOM   1239    O VAL A 165      10.967  11.740  28.711  4.00  1.00            
ATOM   1240    N LEU A 166      13.048  11.698  27.834  4.00  1.00            
ATOM   1241   CA LEU A 166      13.774  11.417  29.046  4.00  1.00            
ATOM   1242   CB LEU A 166      15.191  10.888  28.768  4.00  1.00            
ATOM   1243   CG LEU A 166      15.178   9.462  28.181  4.00  1.00            
ATOM   1244  CD1 LEU A 166      14.665   8.446  29.213  4.00  1.00            
ATOM   1245  CD2 LEU A 166      14.387   9.401  26.864  4.00  1.00            
ATOM   1246    C LEU A 166      13.883  12.486  30.108  4.00  1.00            
ATOM   1247    O LEU A 166      13.849  12.121  31.282  4.00  1.00            
ATOM   1248    N LEU A 167      14.035  13.793  29.769  4.00  1.00            
ATOM   1249   CA LEU A 167      14.372  14.793  30.770  4.00  1.00            
ATOM   1250   CB LEU A 167      13.597  14.702  32.098  4.00  1.00            
ATOM   1251   CG LEU A 167      13.950  15.815  33.099  4.00  1.00            
ATOM   1252  CD1 LEU A 167      13.610  17.196  32.520  4.00  1.00            
ATOM   1253  CD2 LEU A 167      13.280  15.571  34.458  4.00  1.00            
ATOM   1254    C LEU A 167      15.830  14.497  30.992  4.00  1.00            
ATOM   1255    O LEU A 167      16.463  13.938  30.095  4.00  1.00            
ATOM   1256    N GLY A 168      16.432  14.862  32.147  3.00  1.00            
ATOM   1257   CA GLY A 168      17.827  14.540  32.327  3.00  1.00            
ATOM   1258    C GLY A 168      17.932  13.041  32.223  3.00  1.00            
ATOM   1259    O GLY A 168      17.153  12.318  32.840  3.00  1.00            
ATOM   1260    N GLY A 169      18.915  12.542  31.431  1.00  1.00            
ATOM   1261   CA GLY A 169      19.136  11.124  31.278  1.00  1.00            
ATOM   1262    C GLY A 169      18.901  10.676  29.861  1.00  1.00            
ATOM   1263    O GLY A 169      17.930  11.069  29.218  1.00  1.00            
ATOM   1264    N ILE A 170      19.817   9.819  29.347  1.00  1.00            
ATOM   1265   CA ILE A 170      19.672   9.247  28.036  1.00  1.00            
ATOM   1266   CB ILE A 170      20.695   9.678  27.022  1.00  1.00            
ATOM   1267  CG1 ILE A 170      22.110   9.237  27.425  1.00  1.00            
ATOM   1268  CG2 ILE A 170      20.552  11.193  26.806  1.00  1.00            
ATOM   1269  CD1 ILE A 170      23.120   9.385  26.284  1.00  1.00            
ATOM   1270    C ILE A 170      19.790   7.767  28.174  1.00  1.00            
ATOM   1271    O ILE A 170      20.648   7.273  28.903  1.00  1.00            
ATOM   1272    N ASP A 171      18.914   7.010  27.482  1.00  1.00            
ATOM   1273   CA ASP A 171      18.997   5.581  27.573  1.00  1.00            
ATOM   1274   CB ASP A 171      17.656   4.839  27.382  1.00  1.00            
ATOM   1275   CG ASP A 171      17.076   5.165  26.016  1.00  1.00            
ATOM   1276  OD1 ASP A 171      17.508   6.187  25.423  1.00  1.00            
ATOM   1277  OD2 ASP A 171      16.184   4.406  25.552  1.00  1.00            
ATOM   1278    C ASP A 171      20.001   5.102  26.569  1.00  1.00            
ATOM   1279    O ASP A 171      19.934   5.442  25.389  1.00  1.00            
ATOM   1280    N SER A 172      20.977   4.300  27.047  3.00  1.00            
ATOM   1281   CA SER A 172      22.056   3.794  26.241  3.00  1.00            
ATOM   1282   CB SER A 172      23.004   2.862  27.019  3.00  1.00            
ATOM   1283   OG SER A 172      23.995   2.332  26.149  3.00  1.00            
ATOM   1284    C SER A 172      21.507   2.986  25.130  3.00  1.00            
ATOM   1285    O SER A 172      21.763   3.259  23.959  3.00  1.00            
ATOM   1286    N SER A 173      20.717   1.953  25.453  3.00  1.00            
ATOM   1287   CA SER A 173      20.175   1.274  24.331  3.00  1.00            
ATOM   1288   CB SER A 173      19.464  -0.058  24.635  3.00  1.00            
ATOM   1289   OG SER A 173      20.415  -1.060  24.970  3.00  1.00            
ATOM   1290    C SER A 173      19.194   2.238  23.762  3.00  1.00            
ATOM   1291    O SER A 173      18.914   3.291  24.332  3.00  1.00            
ATOM   1292    N TYR A 174      18.632   1.881  22.606  1.00  1.00            
ATOM   1293   CA TYR A 174      17.830   2.776  21.841  1.00  1.00            
ATOM   1294   CB TYR A 174      16.787   3.582  22.623  1.00  1.00            
ATOM   1295   CG TYR A 174      15.945   4.198  21.562  1.00  1.00            
ATOM   1296  CD1 TYR A 174      15.232   3.384  20.710  1.00  1.00            
ATOM   1297  CD2 TYR A 174      15.849   5.563  21.424  1.00  1.00            
ATOM   1298  CE1 TYR A 174      14.444   3.925  19.722  1.00  1.00            
ATOM   1299  CE2 TYR A 174      15.064   6.109  20.436  1.00  1.00            
ATOM   1300   CZ TYR A 174      14.353   5.289  19.592  1.00  1.00            
ATOM   1301   OH TYR A 174      13.544   5.851  18.582  1.00  1.00            
ATOM   1302    C TYR A 174      18.784   3.680  21.146  1.00  1.00            
ATOM   1303    O TYR A 174      18.397   4.573  20.395  1.00  1.00            
ATOM   1304    N TYR A 175      20.087   3.447  21.382  4.00  1.00            
ATOM   1305   CA TYR A 175      21.052   4.060  20.539  4.00  1.00            
ATOM   1306   CB TYR A 175      21.661   5.426  20.948  4.00  1.00            
ATOM   1307   CG TYR A 175      22.585   5.389  22.115  4.00  1.00            
ATOM   1308  CD1 TYR A 175      23.853   4.866  21.999  4.00  1.00            
ATOM   1309  CD2 TYR A 175      22.181   5.892  23.329  4.00  1.00            
ATOM   1310  CE1 TYR A 175      24.704   4.845  23.080  4.00  1.00            
ATOM   1311  CE2 TYR A 175      23.028   5.877  24.410  4.00  1.00            
ATOM   1312   CZ TYR A 175      24.290   5.351  24.290  4.00  1.00            
ATOM   1313   OH TYR A 175      25.155   5.336  25.406  4.00  1.00            
ATOM   1314    C TYR A 175      22.127   3.050  20.345  4.00  1.00            
ATOM   1315    O TYR A 175      22.306   2.155  21.169  4.00  1.00            
ATOM   1316    N THR A 176      22.859   3.139  19.224  1.00  1.00            
ATOM   1317   CA THR A 176      23.831   2.118  18.993  1.00  1.00            
ATOM   1318   CB THR A 176      23.510   1.285  17.786  1.00  1.00            
ATOM   1319  OG1 THR A 176      23.541   2.090  16.616  1.00  1.00            
ATOM   1320  CG2 THR A 176      22.109   0.680  17.963  1.00  1.00            
ATOM   1321    C THR A 176      25.139   2.778  18.721  1.00  1.00            
ATOM   1322    O THR A 176      25.199   3.956  18.373  1.00  1.00            
ATOM   1323    N GLY A 177      26.231   2.010  18.899  1.00  1.00            
ATOM   1324   CA GLY A 177      27.537   2.516  18.614  1.00  1.00            
ATOM   1325    C GLY A 177      27.815   3.629  19.561  1.00  1.00            
ATOM   1326    O GLY A 177      27.542   3.527  20.756  1.00  1.00            
ATOM   1327    N SER A 178      28.371   4.737  19.036  1.00  1.00            
ATOM   1328   CA SER A 178      28.713   5.826  19.895  1.00  1.00            
ATOM   1329   CB SER A 178      30.181   6.272  19.797  1.00  1.00            
ATOM   1330   OG SER A 178      31.037   5.262  20.308  1.00  1.00            
ATOM   1331    C SER A 178      27.896   7.010  19.542  1.00  1.00            
ATOM   1332    O SER A 178      27.259   7.069  18.491  1.00  1.00            
ATOM   1333    N LEU A 179      27.888   7.976  20.476  1.00  1.00            
ATOM   1334   CA LEU A 179      27.188   9.204  20.303  1.00  1.00            
ATOM   1335   CB LEU A 179      26.937   9.964  21.625  1.00  1.00            
ATOM   1336   CG LEU A 179      28.167  10.127  22.552  1.00  1.00            
ATOM   1337  CD1 LEU A 179      29.281  10.994  21.935  1.00  1.00            
ATOM   1338  CD2 LEU A 179      27.728  10.629  23.936  1.00  1.00            
ATOM   1339    C LEU A 179      28.017  10.097  19.434  1.00  1.00            
ATOM   1340    O LEU A 179      29.237   9.964  19.386  1.00  1.00            
ATOM   1341    N ASN A 180      27.362  11.013  18.693  4.00  1.00            
ATOM   1342   CA ASN A 180      28.075  11.986  17.914  4.00  1.00            
ATOM   1343   CB ASN A 180      27.746  11.948  16.411  4.00  1.00            
ATOM   1344   CG ASN A 180      28.390  10.706  15.815  4.00  1.00            
ATOM   1345  OD1 ASN A 180      29.606  10.531  15.884  4.00  1.00            
ATOM   1346  ND2 ASN A 180      27.558   9.813  15.215  4.00  1.00            
ATOM   1347    C ASN A 180      27.610  13.313  18.425  4.00  1.00            
ATOM   1348    O ASN A 180      26.417  13.508  18.655  4.00  1.00            
ATOM   1349    N TRP A 181      28.545  14.259  18.641  4.00  1.00            
ATOM   1350   CA TRP A 181      28.146  15.546  19.125  4.00  1.00            
ATOM   1351   CB TRP A 181      28.967  16.033  20.336  4.00  1.00            
ATOM   1352   CG TRP A 181      30.450  16.186  20.075  4.00  1.00            
ATOM   1353  CD2 TRP A 181      31.088  17.426  19.730  4.00  1.00            
ATOM   1354  CD1 TRP A 181      31.438  15.247  20.130  4.00  1.00            
ATOM   1355  NE1 TRP A 181      32.650  15.822  19.830  4.00  1.00            
ATOM   1356  CE2 TRP A 181      32.450  17.164  19.584  4.00  1.00            
ATOM   1357  CE3 TRP A 181      30.579  18.681  19.553  4.00  1.00            
ATOM   1358  CZ2 TRP A 181      33.327  18.156  19.254  4.00  1.00            
ATOM   1359  CZ3 TRP A 181      31.466  19.679  19.218  4.00  1.00            
ATOM   1360  CH2 TRP A 181      32.814  19.421  19.072  4.00  1.00            
ATOM   1361    C TRP A 181      28.344  16.508  18.014  4.00  1.00            
ATOM   1362    O TRP A 181      29.437  16.618  17.461  4.00  1.00            
ATOM   1363    N VAL A 182      27.261  17.210  17.632  4.00  1.00            
ATOM   1364   CA VAL A 182      27.402  18.192  16.612  4.00  1.00            
ATOM   1365   CB VAL A 182      26.461  18.008  15.450  4.00  1.00            
ATOM   1366  CG1 VAL A 182      25.007  18.158  15.932  4.00  1.00            
ATOM   1367  CG2 VAL A 182      26.868  18.992  14.343  4.00  1.00            
ATOM   1368    C VAL A 182      27.129  19.512  17.265  4.00  1.00            
ATOM   1369    O VAL A 182      26.101  19.698  17.917  4.00  1.00            
ATOM   1370    N PRO A 183      28.044  20.437  17.133  4.00  1.00            
ATOM   1371   CA PRO A 183      27.874  21.738  17.715  4.00  1.00            
ATOM   1372   CD PRO A 183      28.955  20.472  16.001  4.00  1.00            
ATOM   1373   CB PRO A 183      29.072  22.553  17.245  4.00  1.00            
ATOM   1374   CG PRO A 183      29.351  21.956  15.854  4.00  1.00            
ATOM   1375    C PRO A 183      26.627  22.295  17.129  4.00  1.00            
ATOM   1376    O PRO A 183      26.355  22.009  15.963  4.00  1.00            
ATOM   1377    N VAL A 184      25.854  23.075  17.902  1.00  1.00            
ATOM   1378   CA VAL A 184      24.670  23.655  17.350  1.00  1.00            
ATOM   1379   CB VAL A 184      23.582  23.847  18.382  1.00  1.00            
ATOM   1380  CG1 VAL A 184      23.995  24.970  19.341  1.00  1.00            
ATOM   1381  CG2 VAL A 184      22.239  24.101  17.691  1.00  1.00            
ATOM   1382    C VAL A 184      25.083  25.000  16.796  1.00  1.00            
ATOM   1383    O VAL A 184      25.804  25.755  17.449  1.00  1.00            
ATOM   1384    N SER A 185      24.684  25.306  15.541  1.00  1.00            
ATOM   1385   CA SER A 185      25.085  26.532  14.896  1.00  1.00            
ATOM   1386   CB SER A 185      24.709  26.578  13.400  1.00  1.00            
ATOM   1387   OG SER A 185      23.302  26.486  13.226  1.00  1.00            
ATOM   1388    C SER A 185      24.520  27.760  15.561  1.00  1.00            
ATOM   1389    O SER A 185      25.233  28.483  16.255  1.00  1.00            
ATOM   1390    N VAL A 186      23.204  28.016  15.399  1.00  1.00            
ATOM   1391   CA VAL A 186      22.617  29.223  15.922  1.00  1.00            
ATOM   1392   CB VAL A 186      21.682  29.887  14.958  1.00  1.00            
ATOM   1393  CG1 VAL A 186      20.977  31.052  15.670  1.00  1.00            
ATOM   1394  CG2 VAL A 186      22.491  30.312  13.723  1.00  1.00            
ATOM   1395    C VAL A 186      21.815  28.842  17.129  1.00  1.00            
ATOM   1396    O VAL A 186      21.175  27.793  17.148  1.00  1.00            
ATOM   1397    N GLU A 187      21.852  29.681  18.189  4.00  1.00            
ATOM   1398   CA GLU A 187      21.073  29.395  19.361  4.00  1.00            
ATOM   1399   CB GLU A 187      21.480  30.181  20.621  4.00  1.00            
ATOM   1400   CG GLU A 187      21.399  31.702  20.503  4.00  1.00            
ATOM   1401   CD GLU A 187      21.782  32.254  21.869  4.00  1.00            
ATOM   1402  OE1 GLU A 187      21.298  31.690  22.886  4.00  1.00            
ATOM   1403  OE2 GLU A 187      22.569  33.236  21.917  4.00  1.00            
ATOM   1404    C GLU A 187      19.660  29.703  19.019  4.00  1.00            
ATOM   1405    O GLU A 187      19.390  30.557  18.177  4.00  1.00            
ATOM   1406    N GLY A 188      18.710  28.999  19.657  3.00  1.00            
ATOM   1407   CA GLY A 188      17.337  29.173  19.292  3.00  1.00            
ATOM   1408    C GLY A 188      16.852  27.787  19.036  3.00  1.00            
ATOM   1409    O GLY A 188      16.771  26.957  19.940  3.00  1.00            
ATOM   1410    N TYR A 189      16.493  27.519  17.773  3.00  1.00            
ATOM   1411   CA TYR A 189      16.110  26.208  17.355  3.00  1.00            
ATOM   1412   CB TYR A 189      15.527  26.200  15.937  3.00  1.00            
ATOM   1413   CG TYR A 189      14.431  27.204  15.994  3.00  1.00            
ATOM   1414  CD1 TYR A 189      14.717  28.541  15.835  3.00  1.00            
ATOM   1415  CD2 TYR A 189      13.127  26.827  16.216  3.00  1.00            
ATOM   1416  CE1 TYR A 189      13.722  29.488  15.894  3.00  1.00            
ATOM   1417  CE2 TYR A 189      12.127  27.769  16.276  3.00  1.00            
ATOM   1418   CZ TYR A 189      12.424  29.102  16.116  3.00  1.00            
ATOM   1419   OH TYR A 189      11.403  30.075  16.178  3.00  1.00            
ATOM   1420    C TYR A 189      17.409  25.471  17.348  3.00  1.00            
ATOM   1421    O TYR A 189      18.458  26.104  17.251  3.00  1.00            
ATOM   1422    N TRP A 190      17.398  24.134  17.536  4.00  1.00            
ATOM   1423   CA TRP A 190      18.663  23.452  17.527  4.00  1.00            
ATOM   1424   CB TRP A 190      18.560  21.994  18.009  4.00  1.00            
ATOM   1425   CG TRP A 190      17.987  21.859  19.401  4.00  1.00            
ATOM   1426  CD2 TRP A 190      18.744  21.911  20.620  4.00  1.00            
ATOM   1427  CD1 TRP A 190      16.685  21.684  19.763  4.00  1.00            
ATOM   1428  NE1 TRP A 190      16.580  21.628  21.131  4.00  1.00            
ATOM   1429  CE2 TRP A 190      17.840  21.766  21.673  4.00  1.00            
ATOM   1430  CE3 TRP A 190      20.081  22.068  20.847  4.00  1.00            
ATOM   1431  CZ2 TRP A 190      18.260  21.775  22.972  4.00  1.00            
ATOM   1432  CZ3 TRP A 190      20.502  22.078  22.159  4.00  1.00            
ATOM   1433  CH2 TRP A 190      19.609  21.934  23.200  4.00  1.00            
ATOM   1434    C TRP A 190      19.079  23.425  16.068  4.00  1.00            
ATOM   1435    O TRP A 190      18.889  22.421  15.383  4.00  1.00            
ATOM   1436    N GLN A 191      19.665  24.538  15.554  4.00  1.00            
ATOM   1437   CA GLN A 191      20.097  24.640  14.178  4.00  1.00            
ATOM   1438   CB GLN A 191      20.379  26.072  13.664  4.00  1.00            
ATOM   1439   CG GLN A 191      19.182  26.861  13.126  4.00  1.00            
ATOM   1440   CD GLN A 191      18.473  27.596  14.252  4.00  1.00            
ATOM   1441  OE1 GLN A 191      18.999  27.739  15.356  4.00  1.00            
ATOM   1442  NE2 GLN A 191      17.243  28.095  13.953  4.00  1.00            
ATOM   1443    C GLN A 191      21.380  23.928  14.052  4.00  1.00            
ATOM   1444    O GLN A 191      22.188  23.862  14.974  4.00  1.00            
ATOM   1445    N ILE A 192      21.600  23.369  12.865  4.00  1.00            
ATOM   1446   CA ILE A 192      22.788  22.638  12.686  4.00  1.00            
ATOM   1447   CB ILE A 192      22.586  21.157  12.723  4.00  1.00            
ATOM   1448  CG1 ILE A 192      23.920  20.446  12.989  4.00  1.00            
ATOM   1449  CG2 ILE A 192      21.907  20.762  11.401  4.00  1.00            
ATOM   1450  CD1 ILE A 192      24.461  20.702  14.397  4.00  1.00            
ATOM   1451    C ILE A 192      23.308  22.968  11.350  4.00  1.00            
ATOM   1452    O ILE A 192      22.643  23.621  10.546  4.00  1.00            
ATOM   1453    N THR A 193      24.552  22.549  11.099  4.00  1.00            
ATOM   1454   CA THR A 193      25.077  22.793   9.808  4.00  1.00            
ATOM   1455   CB THR A 193      26.494  23.300   9.814  4.00  1.00            
ATOM   1456  OG1 THR A 193      26.893  23.654   8.498  4.00  1.00            
ATOM   1457  CG2 THR A 193      27.428  22.221  10.385  4.00  1.00            
ATOM   1458    C THR A 193      25.034  21.483   9.074  4.00  1.00            
ATOM   1459    O THR A 193      25.499  20.455   9.566  4.00  1.00            
ATOM   1460    N LEU A 194      24.416  21.505   7.878  4.00  1.00            
ATOM   1461   CA LEU A 194      24.225  20.393   6.986  4.00  1.00            
ATOM   1462   CB LEU A 194      22.855  20.446   6.289  4.00  1.00            
ATOM   1463   CG LEU A 194      22.654  19.397   5.180  4.00  1.00            
ATOM   1464  CD1 LEU A 194      22.644  17.968   5.746  4.00  1.00            
ATOM   1465  CD2 LEU A 194      21.415  19.723   4.330  4.00  1.00            
ATOM   1466    C LEU A 194      25.240  20.520   5.893  4.00  1.00            
ATOM   1467    O LEU A 194      25.106  21.358   5.002  4.00  1.00            
ATOM   1468    N ASP A 195      26.299  19.693   5.943  4.00  1.00            
ATOM   1469   CA ASP A 195      27.336  19.788   4.958  4.00  1.00            
ATOM   1470   CB ASP A 195      28.575  18.952   5.328  4.00  1.00            
ATOM   1471   CG ASP A 195      29.319  19.667   6.446  4.00  1.00            
ATOM   1472  OD1 ASP A 195      29.159  20.913   6.556  4.00  1.00            
ATOM   1473  OD2 ASP A 195      30.061  18.986   7.201  4.00  1.00            
ATOM   1474    C ASP A 195      26.913  19.348   3.583  4.00  1.00            
ATOM   1475    O ASP A 195      27.026  20.118   2.631  4.00  1.00            
ATOM   1476    N SER A 196      26.403  18.105   3.426  4.00  1.00            
ATOM   1477   CA SER A 196      26.096  17.664   2.089  4.00  1.00            
ATOM   1478   CB SER A 196      27.334  17.198   1.301  4.00  1.00            
ATOM   1479   OG SER A 196      28.250  18.272   1.143  4.00  1.00            
ATOM   1480    C SER A 196      25.152  16.478   2.160  4.00  1.00            
ATOM   1481    O SER A 196      25.243  15.636   3.054  4.00  1.00            
ATOM   1482    N ILE A 197      24.199  16.435   1.199  4.00  1.00            
ATOM   1483   CA ILE A 197      23.108  15.509   0.964  4.00  1.00            
ATOM   1484   CB ILE A 197      22.041  16.068   0.080  4.00  1.00            
ATOM   1485  CG1 ILE A 197      20.719  15.302   0.270  4.00  1.00            
ATOM   1486  CG2 ILE A 197      22.580  15.991  -1.354  4.00  1.00            
ATOM   1487  CD1 ILE A 197      19.504  16.036  -0.297  4.00  1.00            
ATOM   1488    C ILE A 197      23.471  14.177   0.376  4.00  1.00            
ATOM   1489    O ILE A 197      22.688  13.233   0.442  4.00  1.00            
ATOM   1490    N THR A 198      24.603  14.117  -0.325  4.00  1.00            
ATOM   1491   CA THR A 198      25.132  13.027  -1.098  4.00  1.00            
ATOM   1492   CB THR A 198      26.444  12.552  -0.545  4.00  1.00            
ATOM   1493  OG1 THR A 198      27.365  13.632  -0.500  4.00  1.00            
ATOM   1494  CG2 THR A 198      26.990  11.424  -1.436  4.00  1.00            
ATOM   1495    C THR A 198      24.279  11.817  -1.331  4.00  1.00            
ATOM   1496    O THR A 198      23.796  11.141  -0.425  4.00  1.00            
ATOM   1497    N MET A 199      24.146  11.526  -2.646  4.00  1.00            
ATOM   1498   CA MET A 199      23.515  10.373  -3.215  4.00  1.00            
ATOM   1499   CB MET A 199      22.842  10.598  -4.579  4.00  1.00            
ATOM   1500   CG MET A 199      21.741  11.648  -4.548  4.00  1.00            
ATOM   1501   SD MET A 199      22.418  13.308  -4.304  4.00  1.00            
ATOM   1502   CE MET A 199      23.503  13.146  -5.752  4.00  1.00            
ATOM   1503    C MET A 199      24.670   9.458  -3.489  4.00  1.00            
ATOM   1504    O MET A 199      25.625   9.415  -2.716  4.00  1.00            
ATOM   1505    N ASP A 200      24.617   8.685  -4.589  3.00  1.00            
ATOM   1506   CA ASP A 200      25.713   7.797  -4.845  3.00  1.00            
ATOM   1507   CB ASP A 200      25.363   6.644  -5.798  3.00  1.00            
ATOM   1508   CG ASP A 200      26.599   5.766  -5.926  3.00  1.00            
ATOM   1509  OD1 ASP A 200      27.494   5.874  -5.046  3.00  1.00            
ATOM   1510  OD2 ASP A 200      26.664   4.973  -6.902  3.00  1.00            
ATOM   1511    C ASP A 200      26.836   8.556  -5.488  3.00  1.00            
ATOM   1512    O ASP A 200      26.959   8.582  -6.711  3.00  1.00            
ATOM   1513    N GLY A 201      27.683   9.205  -4.664  3.00  1.00            
ATOM   1514   CA GLY A 201      28.875   9.839  -5.151  3.00  1.00            
ATOM   1515    C GLY A 201      28.597  11.218  -5.667  3.00  1.00            
ATOM   1516    O GLY A 201      29.520  11.915  -6.090  3.00  1.00            
ATOM   1517    N GLU A 202      27.330  11.664  -5.652  4.00  1.00            
ATOM   1518   CA GLU A 202      27.072  12.984  -6.151  4.00  1.00            
ATOM   1519   CB GLU A 202      26.114  13.037  -7.353  4.00  1.00            
ATOM   1520   CG GLU A 202      26.689  12.491  -8.659  4.00  1.00            
ATOM   1521   CD GLU A 202      25.645  12.737  -9.741  4.00  1.00            
ATOM   1522  OE1 GLU A 202      24.431  12.589  -9.436  4.00  1.00            
ATOM   1523  OE2 GLU A 202      26.048  13.089 -10.882  4.00  1.00            
ATOM   1524    C GLU A 202      26.390  13.763  -5.064  4.00  1.00            
ATOM   1525    O GLU A 202      25.767  13.177  -4.180  4.00  1.00            
ATOM   1526    N THR A 203      26.510  15.111  -5.083  4.00  1.00            
ATOM   1527   CA THR A 203      25.828  15.891  -4.085  4.00  1.00            
ATOM   1528   CB THR A 203      26.726  16.816  -3.294  4.00  1.00            
ATOM   1529  OG1 THR A 203      25.974  17.470  -2.282  4.00  1.00            
ATOM   1530  CG2 THR A 203      27.421  17.839  -4.212  4.00  1.00            
ATOM   1531    C THR A 203      24.713  16.662  -4.737  4.00  1.00            
ATOM   1532    O THR A 203      24.914  17.744  -5.287  4.00  1.00            
ATOM   1533    N ILE A 204      23.483  16.103  -4.703  4.00  1.00            
ATOM   1534   CA ILE A 204      22.372  16.778  -5.311  4.00  1.00            
ATOM   1535   CB ILE A 204      21.133  15.954  -5.515  4.00  1.00            
ATOM   1536  CG1 ILE A 204      21.354  14.951  -6.659  4.00  1.00            
ATOM   1537  CG2 ILE A 204      19.967  16.925  -5.766  4.00  1.00            
ATOM   1538  CD1 ILE A 204      21.720  15.617  -7.988  4.00  1.00            
ATOM   1539    C ILE A 204      21.990  18.025  -4.578  4.00  1.00            
ATOM   1540    O ILE A 204      21.747  19.057  -5.201  4.00  1.00            
ATOM   1541    N ALA A 205      21.926  17.981  -3.236  4.00  1.00            
ATOM   1542   CA ALA A 205      21.491  19.140  -2.512  4.00  1.00            
ATOM   1543   CB ALA A 205      20.296  18.866  -1.583  4.00  1.00            
ATOM   1544    C ALA A 205      22.637  19.600  -1.634  4.00  1.00            
ATOM   1545    O ALA A 205      23.558  18.836  -1.351  4.00  1.00            
ATOM   1546    N CYS A 206      22.599  20.885  -1.204  1.00  1.00            
ATOM   1547   CA CYS A 206      23.521  21.541  -0.299  1.00  1.00            
ATOM   1548   CB CYS A 206      23.249  21.226   1.185  1.00  1.00            
ATOM   1549   SG CYS A 206      23.428  19.463   1.596  1.00  1.00            
ATOM   1550    C CYS A 206      24.974  21.310  -0.587  1.00  1.00            
ATOM   1551    O CYS A 206      25.636  20.529   0.094  1.00  1.00            
ATOM   1552    N SER A 207      25.507  21.991  -1.625  3.00  1.00            
ATOM   1553   CA SER A 207      26.898  21.874  -1.974  3.00  1.00            
ATOM   1554   CB SER A 207      27.258  22.667  -3.242  3.00  1.00            
ATOM   1555   OG SER A 207      28.626  22.472  -3.569  3.00  1.00            
ATOM   1556    C SER A 207      27.780  22.358  -0.869  3.00  1.00            
ATOM   1557    O SER A 207      28.391  21.564  -0.157  3.00  1.00            
ATOM   1558    N GLY A 208      27.851  23.689  -0.686  3.00  1.00            
ATOM   1559   CA GLY A 208      28.760  24.229   0.282  3.00  1.00            
ATOM   1560    C GLY A 208      28.343  23.778   1.633  3.00  1.00            
ATOM   1561    O GLY A 208      29.164  23.361   2.447  3.00  1.00            
ATOM   1562    N GLY A 209      27.031  23.858   1.900  1.00  1.00            
ATOM   1563   CA GLY A 209      26.531  23.472   3.181  1.00  1.00            
ATOM   1564    C GLY A 209      25.308  24.304   3.417  1.00  1.00            
ATOM   1565    O GLY A 209      25.178  25.392   2.857  1.00  1.00            
ATOM   1566    N CYS A 210      24.378  23.820   4.267  4.00  1.00            
ATOM   1567   CA CYS A 210      23.170  24.563   4.509  4.00  1.00            
ATOM   1568   CB CYS A 210      21.980  24.041   3.681  4.00  1.00            
ATOM   1569   SG CYS A 210      20.431  24.961   3.948  4.00  1.00            
ATOM   1570    C CYS A 210      22.809  24.381   5.947  4.00  1.00            
ATOM   1571    O CYS A 210      23.338  23.499   6.612  4.00  1.00            
ATOM   1572    N GLN A 211      21.904  25.221   6.484  4.00  1.00            
ATOM   1573   CA GLN A 211      21.563  25.043   7.862  4.00  1.00            
ATOM   1574   CB GLN A 211      21.296  26.358   8.614  4.00  1.00            
ATOM   1575   CG GLN A 211      22.565  27.213   8.708  4.00  1.00            
ATOM   1576   CD GLN A 211      22.303  28.395   9.623  4.00  1.00            
ATOM   1577  OE1 GLN A 211      23.210  29.162   9.945  4.00  1.00            
ATOM   1578  NE2 GLN A 211      21.026  28.541  10.067  4.00  1.00            
ATOM   1579    C GLN A 211      20.381  24.115   7.969  4.00  1.00            
ATOM   1580    O GLN A 211      19.449  24.182   7.171  4.00  1.00            
ATOM   1581    N ALA A 212      20.413  23.202   8.972  4.00  1.00            
ATOM   1582   CA ALA A 212      19.376  22.219   9.187  4.00  1.00            
ATOM   1583   CB ALA A 212      19.876  20.766   9.098  4.00  1.00            
ATOM   1584    C ALA A 212      18.849  22.408  10.581  4.00  1.00            
ATOM   1585    O ALA A 212      19.486  23.045  11.408  4.00  1.00            
ATOM   1586    N ILE A 213      17.631  21.910  10.872  4.00  1.00            
ATOM   1587   CA ILE A 213      17.078  22.010  12.201  4.00  1.00            
ATOM   1588   CB ILE A 213      15.848  22.874  12.255  4.00  1.00            
ATOM   1589  CG1 ILE A 213      16.185  24.352  12.039  4.00  1.00            
ATOM   1590  CG2 ILE A 213      15.138  22.609  13.593  4.00  1.00            
ATOM   1591  CD1 ILE A 213      16.967  24.930  13.211  4.00  1.00            
ATOM   1592    C ILE A 213      16.575  20.654  12.542  4.00  1.00            
ATOM   1593    O ILE A 213      16.021  19.970  11.685  4.00  1.00            
ATOM   1594    N VAL A 214      16.767  20.221  13.802  4.00  1.00            
ATOM   1595   CA VAL A 214      16.173  18.983  14.212  4.00  1.00            
ATOM   1596   CB VAL A 214      16.878  18.349  15.376  4.00  1.00            
ATOM   1597  CG1 VAL A 214      16.090  17.100  15.799  4.00  1.00            
ATOM   1598  CG2 VAL A 214      18.343  18.066  14.991  4.00  1.00            
ATOM   1599    C VAL A 214      14.817  19.398  14.677  4.00  1.00            
ATOM   1600    O VAL A 214      14.699  20.206  15.596  4.00  1.00            
ATOM   1601    N ASP A 215      13.748  18.888  14.032  1.00  1.00            
ATOM   1602   CA ASP A 215      12.443  19.325  14.434  1.00  1.00            
ATOM   1603   CB ASP A 215      11.702  20.170  13.383  1.00  1.00            
ATOM   1604   CG ASP A 215      10.383  20.605  14.010  1.00  1.00            
ATOM   1605  OD1 ASP A 215      10.255  20.470  15.256  1.00  1.00            
ATOM   1606  OD2 ASP A 215       9.485  21.076  13.262  1.00  1.00            
ATOM   1607    C ASP A 215      11.577  18.133  14.701  1.00  1.00            
ATOM   1608    O ASP A 215      11.290  17.354  13.794  1.00  1.00            
ATOM   1609    N THR A 216      11.160  17.951  15.974  3.00  1.00            
ATOM   1610   CA THR A 216      10.251  16.896  16.333  3.00  1.00            
ATOM   1611   CB THR A 216      10.086  16.689  17.816  3.00  1.00            
ATOM   1612  OG1 THR A 216       9.387  15.478  18.058  3.00  1.00            
ATOM   1613  CG2 THR A 216       9.292  17.857  18.413  3.00  1.00            
ATOM   1614    C THR A 216       8.895  17.229  15.764  3.00  1.00            
ATOM   1615    O THR A 216       8.182  16.353  15.277  3.00  1.00            
ATOM   1616    N GLY A 217       8.520  18.528  15.781  3.00  1.00            
ATOM   1617   CA GLY A 217       7.202  18.985  15.405  3.00  1.00            
ATOM   1618    C GLY A 217       6.884  18.658  13.976  3.00  1.00            
ATOM   1619    O GLY A 217       5.768  18.235  13.679  3.00  1.00            
ATOM   1620    N THR A 218       7.838  18.838  13.040  1.00  1.00            
ATOM   1621   CA THR A 218       7.472  18.631  11.665  1.00  1.00            
ATOM   1622   CB THR A 218       8.196  19.513  10.693  1.00  1.00            
ATOM   1623  OG1 THR A 218       7.917  20.879  10.963  1.00  1.00            
ATOM   1624  CG2 THR A 218       7.726  19.147   9.276  1.00  1.00            
ATOM   1625    C THR A 218       7.730  17.228  11.246  1.00  1.00            
ATOM   1626    O THR A 218       8.752  16.630  11.579  1.00  1.00            
ATOM   1627    N SER A 219       6.755  16.675  10.502  1.00  1.00            
ATOM   1628   CA SER A 219       6.786  15.319  10.053  1.00  1.00            
ATOM   1629   CB SER A 219       5.413  14.800   9.592  1.00  1.00            
ATOM   1630   OG SER A 219       5.533  13.460   9.131  1.00  1.00            
ATOM   1631    C SER A 219       7.754  15.035   8.946  1.00  1.00            
ATOM   1632    O SER A 219       8.498  14.059   9.029  1.00  1.00            
ATOM   1633    N LEU A 220       7.798  15.861   7.883  1.00  1.00            
ATOM   1634   CA LEU A 220       8.579  15.396   6.775  1.00  1.00            
ATOM   1635   CB LEU A 220       7.791  15.301   5.454  1.00  1.00            
ATOM   1636   CG LEU A 220       6.644  14.270   5.502  1.00  1.00            
ATOM   1637  CD1 LEU A 220       5.906  14.181   4.156  1.00  1.00            
ATOM   1638  CD2 LEU A 220       7.140  12.904   6.008  1.00  1.00            
ATOM   1639    C LEU A 220       9.787  16.233   6.518  1.00  1.00            
ATOM   1640    O LEU A 220       9.898  17.370   6.975  1.00  1.00            
ATOM   1641    N LEU A 221      10.744  15.636   5.770  4.00  1.00            
ATOM   1642   CA LEU A 221      11.930  16.326   5.359  4.00  1.00            
ATOM   1643   CB LEU A 221      12.814  15.520   4.388  4.00  1.00            
ATOM   1644   CG LEU A 221      13.491  14.274   4.980  4.00  1.00            
ATOM   1645  CD1 LEU A 221      14.330  13.548   3.916  4.00  1.00            
ATOM   1646  CD2 LEU A 221      14.328  14.632   6.216  4.00  1.00            
ATOM   1647    C LEU A 221      11.415  17.478   4.559  4.00  1.00            
ATOM   1648    O LEU A 221      10.649  17.290   3.615  4.00  1.00            
ATOM   1649    N THR A 222      11.797  18.711   4.930  4.00  1.00            
ATOM   1650   CA THR A 222      11.377  19.845   4.161  4.00  1.00            
ATOM   1651   CB THR A 222      10.565  20.846   4.934  4.00  1.00            
ATOM   1652  OG1 THR A 222       9.395  20.229   5.453  4.00  1.00            
ATOM   1653  CG2 THR A 222      10.180  22.002   3.998  4.00  1.00            
ATOM   1654    C THR A 222      12.655  20.512   3.754  4.00  1.00            
ATOM   1655    O THR A 222      13.675  20.364   4.424  4.00  1.00            
ATOM   1656    N GLY A 223      12.646  21.242   2.624  4.00  1.00            
ATOM   1657   CA GLY A 223      13.824  21.915   2.151  4.00  1.00            
ATOM   1658    C GLY A 223      13.313  22.966   1.216  4.00  1.00            
ATOM   1659    O GLY A 223      12.100  23.108   1.072  4.00  1.00            
ATOM   1660    N PRO A 224      14.171  23.719   0.577  1.00  1.00            
ATOM   1661   CA PRO A 224      13.684  24.736  -0.319  1.00  1.00            
ATOM   1662   CD PRO A 224      15.434  24.093   1.187  1.00  1.00            
ATOM   1663   CB PRO A 224      14.901  25.593  -0.659  1.00  1.00            
ATOM   1664   CG PRO A 224      15.776  25.478   0.602  1.00  1.00            
ATOM   1665    C PRO A 224      13.060  24.056  -1.495  1.00  1.00            
ATOM   1666    O PRO A 224      13.463  22.937  -1.808  1.00  1.00            
ATOM   1667    N THR A 225      12.079  24.707  -2.163  2.00  1.00            
ATOM   1668   CA THR A 225      11.378  24.070  -3.245  2.00  1.00            
ATOM   1669   CB THR A 225      10.314  24.940  -3.846  2.00  1.00            
ATOM   1670  OG1 THR A 225      10.877  26.142  -4.347  2.00  1.00            
ATOM   1671  CG2 THR A 225       9.266  25.249  -2.762  2.00  1.00            
ATOM   1672    C THR A 225      12.355  23.696  -4.316  2.00  1.00            
ATOM   1673    O THR A 225      12.353  22.556  -4.781  2.00  1.00            
ATOM   1674    N SER A 226      13.235  24.625  -4.737  2.00  1.00            
ATOM   1675   CA SER A 226      14.193  24.223  -5.728  2.00  1.00            
ATOM   1676   CB SER A 226      14.706  25.372  -6.612  2.00  1.00            
ATOM   1677   OG SER A 226      15.643  24.880  -7.559  2.00  1.00            
ATOM   1678    C SER A 226      15.345  23.709  -4.937  2.00  1.00            
ATOM   1679    O SER A 226      16.030  24.463  -4.247  2.00  1.00            
ATOM   1680    N ALA A 227      15.568  22.390  -5.031  2.00  1.00            
ATOM   1681   CA ALA A 227      16.528  21.689  -4.235  2.00  1.00            
ATOM   1682   CB ALA A 227      16.661  22.225  -2.798  2.00  1.00            
ATOM   1683    C ALA A 227      15.873  20.356  -4.142  2.00  1.00            
ATOM   1684    O ALA A 227      16.334  19.352  -4.684  2.00  1.00            
ATOM   1685    N ILE A 228      14.733  20.373  -3.430  2.00  1.00            
ATOM   1686   CA ILE A 228      13.853  19.275  -3.178  2.00  1.00            
ATOM   1687   CB ILE A 228      12.641  19.691  -2.398  2.00  1.00            
ATOM   1688  CG1 ILE A 228      13.020  20.218  -1.004  2.00  1.00            
ATOM   1689  CG2 ILE A 228      11.668  18.503  -2.389  2.00  1.00            
ATOM   1690  CD1 ILE A 228      13.712  19.185  -0.116  2.00  1.00            
ATOM   1691    C ILE A 228      13.340  18.779  -4.478  2.00  1.00            
ATOM   1692    O ILE A 228      13.112  17.585  -4.645  2.00  1.00            
ATOM   1693    N ALA A 229      13.098  19.682  -5.435  2.00  1.00            
ATOM   1694   CA ALA A 229      12.547  19.215  -6.666  2.00  1.00            
ATOM   1695   CB ALA A 229      12.317  20.339  -7.691  2.00  1.00            
ATOM   1696    C ALA A 229      13.501  18.229  -7.282  2.00  1.00            
ATOM   1697    O ALA A 229      13.074  17.202  -7.809  2.00  1.00            
ATOM   1698    N ASN A 230      14.823  18.503  -7.226  2.00  1.00            
ATOM   1699   CA ASN A 230      15.808  17.634  -7.822  2.00  1.00            
ATOM   1700   CB ASN A 230      17.248  18.145  -7.637  2.00  1.00            
ATOM   1701   CG ASN A 230      17.429  19.403  -8.476  2.00  1.00            
ATOM   1702  OD1 ASN A 230      17.203  19.394  -9.685  2.00  1.00            
ATOM   1703  ND2 ASN A 230      17.844  20.517  -7.818  2.00  1.00            
ATOM   1704    C ASN A 230      15.748  16.296  -7.161  2.00  1.00            
ATOM   1705    O ASN A 230      15.765  15.269  -7.835  2.00  1.00            
ATOM   1706    N ILE A 231      15.694  16.291  -5.818  2.00  1.00            
ATOM   1707   CA ILE A 231      15.679  15.117  -4.990  2.00  1.00            
ATOM   1708   CB ILE A 231      15.892  15.412  -3.531  2.00  1.00            
ATOM   1709  CG1 ILE A 231      16.331  14.140  -2.789  2.00  1.00            
ATOM   1710  CG2 ILE A 231      14.599  16.017  -2.964  2.00  1.00            
ATOM   1711  CD1 ILE A 231      17.711  13.639  -3.210  2.00  1.00            
ATOM   1712    C ILE A 231      14.389  14.379  -5.141  2.00  1.00            
ATOM   1713    O ILE A 231      14.339  13.164  -4.954  2.00  1.00            
ATOM   1714    N GLN A 232      13.288  15.102  -5.400  2.00  1.00            
ATOM   1715   CA GLN A 232      12.032  14.449  -5.620  2.00  1.00            
ATOM   1716   CB GLN A 232      10.895  15.453  -5.875  2.00  1.00            
ATOM   1717   CG GLN A 232       9.514  14.830  -6.100  2.00  1.00            
ATOM   1718   CD GLN A 232       8.537  15.980  -6.322  2.00  1.00            
ATOM   1719  OE1 GLN A 232       8.488  16.926  -5.538  2.00  1.00            
ATOM   1720  NE2 GLN A 232       7.746  15.907  -7.425  2.00  1.00            
ATOM   1721    C GLN A 232      12.224  13.627  -6.841  2.00  1.00            
ATOM   1722    O GLN A 232      11.787  12.482  -6.887  2.00  1.00            
ATOM   1723    N SER A 233      12.882  14.197  -7.871  2.00  1.00            
ATOM   1724   CA SER A 233      13.227  13.388  -9.000  2.00  1.00            
ATOM   1725   CB SER A 233      13.533  14.169 -10.295  2.00  1.00            
ATOM   1726   OG SER A 233      14.720  14.935 -10.166  2.00  1.00            
ATOM   1727    C SER A 233      14.468  12.701  -8.515  2.00  1.00            
ATOM   1728    O SER A 233      14.889  12.942  -7.395  2.00  1.00            
ATOM   1729    N ASP A 234      15.098  11.800  -9.275  2.00  1.00            
ATOM   1730   CA ASP A 234      16.294  11.172  -8.765  2.00  1.00            
ATOM   1731   CB ASP A 234      17.355  12.179  -8.281  2.00  1.00            
ATOM   1732   CG ASP A 234      17.803  12.937  -9.524  2.00  1.00            
ATOM   1733  OD1 ASP A 234      18.094  12.258 -10.544  2.00  1.00            
ATOM   1734  OD2 ASP A 234      17.853  14.196  -9.478  2.00  1.00            
ATOM   1735    C ASP A 234      15.954  10.189  -7.682  2.00  1.00            
ATOM   1736    O ASP A 234      16.816   9.483  -7.161  2.00  1.00            
ATOM   1737    N ILE A 235      14.660  10.116  -7.347  2.00  1.00            
ATOM   1738   CA ILE A 235      14.026   9.122  -6.529  2.00  1.00            
ATOM   1739   CB ILE A 235      13.820   9.531  -5.098  2.00  1.00            
ATOM   1740  CG1 ILE A 235      13.366   8.324  -4.258  2.00  1.00            
ATOM   1741  CG2 ILE A 235      12.848  10.723  -5.067  2.00  1.00            
ATOM   1742  CD1 ILE A 235      14.430   7.234  -4.134  2.00  1.00            
ATOM   1743    C ILE A 235      12.720   9.140  -7.236  2.00  1.00            
ATOM   1744    O ILE A 235      12.356  10.185  -7.765  2.00  1.00            
ATOM   1745    N GLY A 236      11.976   8.037  -7.346  3.00  1.00            
ATOM   1746   CA GLY A 236      10.795   8.262  -8.125  3.00  1.00            
ATOM   1747    C GLY A 236       9.877   9.117  -7.321  3.00  1.00            
ATOM   1748    O GLY A 236       9.821   9.041  -6.094  3.00  1.00            
ATOM   1749    N ALA A 237       9.143   9.999  -8.006  1.00  1.00            
ATOM   1750   CA ALA A 237       8.181  10.794  -7.318  1.00  1.00            
ATOM   1751   CB ALA A 237       8.785  11.756  -6.281  1.00  1.00            
ATOM   1752    C ALA A 237       7.544  11.632  -8.381  1.00  1.00            
ATOM   1753    O ALA A 237       8.173  11.951  -9.389  1.00  1.00            
ATOM   1754    N SER A 238       6.266  12.001  -8.190  1.00  1.00            
ATOM   1755   CA SER A 238       5.568  12.798  -9.157  1.00  1.00            
ATOM   1756   CB SER A 238       5.030  11.985 -10.350  1.00  1.00            
ATOM   1757   OG SER A 238       6.093  11.383 -11.076  1.00  1.00            
ATOM   1758    C SER A 238       4.369  13.303  -8.426  1.00  1.00            
ATOM   1759    O SER A 238       4.118  12.901  -7.292  1.00  1.00            
ATOM   1760    N GLU A 239       3.603  14.223  -9.036  1.00  1.00            
ATOM   1761   CA GLU A 239       2.404  14.613  -8.363  1.00  1.00            
ATOM   1762   CB GLU A 239       2.052  16.112  -8.416  1.00  1.00            
ATOM   1763   CG GLU A 239       2.768  16.984  -7.383  1.00  1.00            
ATOM   1764   CD GLU A 239       4.002  17.613  -8.004  1.00  1.00            
ATOM   1765  OE1 GLU A 239       4.535  17.056  -9.001  1.00  1.00            
ATOM   1766  OE2 GLU A 239       4.427  18.678  -7.480  1.00  1.00            
ATOM   1767    C GLU A 239       1.281  13.896  -9.023  1.00  1.00            
ATOM   1768    O GLU A 239       1.123  13.961 -10.241  1.00  1.00            
ATOM   1769    N ASN A 240       0.474  13.170  -8.227  1.00  1.00            
ATOM   1770   CA ASN A 240      -0.627  12.472  -8.812  1.00  1.00            
ATOM   1771   CB ASN A 240      -0.454  10.942  -8.801  1.00  1.00            
ATOM   1772   CG ASN A 240       0.722  10.605  -9.706  1.00  1.00            
ATOM   1773  OD1 ASN A 240       0.945  11.266 -10.719  1.00  1.00            
ATOM   1774  ND2 ASN A 240       1.503   9.556  -9.334  1.00  1.00            
ATOM   1775    C ASN A 240      -1.849  12.783  -8.005  1.00  1.00            
ATOM   1776    O ASN A 240      -1.798  12.833  -6.778  1.00  1.00            
ATOM   1777    N SER A 241      -2.984  13.032  -8.688  3.00  1.00            
ATOM   1778   CA SER A 241      -4.210  13.233  -7.973  3.00  1.00            
ATOM   1779   CB SER A 241      -4.615  12.020  -7.108  3.00  1.00            
ATOM   1780   OG SER A 241      -5.936  12.170  -6.604  3.00  1.00            
ATOM   1781    C SER A 241      -4.051  14.437  -7.107  3.00  1.00            
ATOM   1782    O SER A 241      -3.335  15.375  -7.453  3.00  1.00            
ATOM   1783    N ASP A 242      -4.731  14.440  -5.944  3.00  1.00            
ATOM   1784   CA ASP A 242      -4.640  15.535  -5.029  3.00  1.00            
ATOM   1785   CB ASP A 242      -5.438  15.316  -3.733  3.00  1.00            
ATOM   1786   CG ASP A 242      -6.917  15.389  -4.087  3.00  1.00            
ATOM   1787  OD1 ASP A 242      -7.226  15.848  -5.219  3.00  1.00            
ATOM   1788  OD2 ASP A 242      -7.755  14.991  -3.233  3.00  1.00            
ATOM   1789    C ASP A 242      -3.204  15.642  -4.671  3.00  1.00            
ATOM   1790    O ASP A 242      -2.444  14.706  -4.910  3.00  1.00            
ATOM   1791    N GLY A 243      -2.791  16.802  -4.122  1.00  1.00            
ATOM   1792   CA GLY A 243      -1.404  16.994  -3.825  1.00  1.00            
ATOM   1793    C GLY A 243      -0.961  15.900  -2.918  1.00  1.00            
ATOM   1794    O GLY A 243      -1.203  15.916  -1.712  1.00  1.00            
ATOM   1795    N GLU A 244      -0.271  14.918  -3.512  1.00  1.00            
ATOM   1796   CA GLU A 244       0.265  13.806  -2.811  1.00  1.00            
ATOM   1797   CB GLU A 244      -0.749  12.683  -2.529  1.00  1.00            
ATOM   1798   CG GLU A 244      -1.726  12.992  -1.390  1.00  1.00            
ATOM   1799   CD GLU A 244      -1.062  12.601  -0.076  1.00  1.00            
ATOM   1800  OE1 GLU A 244      -0.622  11.427   0.035  1.00  1.00            
ATOM   1801  OE2 GLU A 244      -0.986  13.469   0.834  1.00  1.00            
ATOM   1802    C GLU A 244       1.280  13.258  -3.756  1.00  1.00            
ATOM   1803    O GLU A 244       0.935  12.818  -4.851  1.00  1.00            
ATOM   1804    N MET A 245       2.568  13.285  -3.367  1.00  1.00            
ATOM   1805   CA MET A 245       3.573  12.772  -4.248  1.00  1.00            
ATOM   1806   CB MET A 245       4.987  13.314  -3.954  1.00  1.00            
ATOM   1807   CG MET A 245       5.171  14.802  -4.260  1.00  1.00            
ATOM   1808   SD MET A 245       6.732  15.518  -3.656  1.00  1.00            
ATOM   1809   CE MET A 245       6.162  15.810  -1.955  1.00  1.00            
ATOM   1810    C MET A 245       3.611  11.311  -3.991  1.00  1.00            
ATOM   1811    O MET A 245       3.671  10.876  -2.842  1.00  1.00            
ATOM   1812    N VAL A 246       3.559  10.501  -5.060  4.00  1.00            
ATOM   1813   CA VAL A 246       3.589   9.097  -4.816  4.00  1.00            
ATOM   1814   CB VAL A 246       2.288   8.410  -5.105  4.00  1.00            
ATOM   1815  CG1 VAL A 246       1.240   8.916  -4.097  4.00  1.00            
ATOM   1816  CG2 VAL A 246       1.913   8.680  -6.571  4.00  1.00            
ATOM   1817    C VAL A 246       4.654   8.495  -5.657  4.00  1.00            
ATOM   1818    O VAL A 246       4.978   8.991  -6.734  4.00  1.00            
ATOM   1819    N ILE A 247       5.242   7.401  -5.148  4.00  1.00            
ATOM   1820   CA ILE A 247       6.296   6.734  -5.838  4.00  1.00            
ATOM   1821   CB ILE A 247       7.615   6.816  -5.129  4.00  1.00            
ATOM   1822  CG1 ILE A 247       8.736   6.194  -5.979  4.00  1.00            
ATOM   1823  CG2 ILE A 247       7.448   6.169  -3.745  4.00  1.00            
ATOM   1824  CD1 ILE A 247      10.129   6.419  -5.391  4.00  1.00            
ATOM   1825    C ILE A 247       5.940   5.289  -5.897  4.00  1.00            
ATOM   1826    O ILE A 247       5.113   4.813  -5.123  4.00  1.00            
ATOM   1827    N SER A 248       6.539   4.549  -6.848  1.00  1.00            
ATOM   1828   CA SER A 248       6.241   3.152  -6.905  1.00  1.00            
ATOM   1829   CB SER A 248       6.851   2.437  -8.124  1.00  1.00            
ATOM   1830   OG SER A 248       6.243   2.911  -9.318  1.00  1.00            
ATOM   1831    C SER A 248       6.800   2.558  -5.651  1.00  1.00            
ATOM   1832    O SER A 248       7.777   3.056  -5.095  1.00  1.00            
ATOM   1833    N CYS A 249       6.153   1.489  -5.151  3.00  1.00            
ATOM   1834   CA CYS A 249       6.570   0.852  -3.937  3.00  1.00            
ATOM   1835   CB CYS A 249       5.602  -0.251  -3.477  3.00  1.00            
ATOM   1836   SG CYS A 249       6.118  -1.026  -1.914  3.00  1.00            
ATOM   1837    C CYS A 249       7.903   0.232  -4.161  3.00  1.00            
ATOM   1838    O CYS A 249       8.763   0.218  -3.280  3.00  1.00            
ATOM   1839    N SER A 250       8.109  -0.271  -5.385  2.00  1.00            
ATOM   1840   CA SER A 250       9.299  -0.986  -5.707  2.00  1.00            
ATOM   1841   CB SER A 250       9.310  -1.471  -7.166  2.00  1.00            
ATOM   1842   OG SER A 250       8.219  -2.350  -7.395  2.00  1.00            
ATOM   1843    C SER A 250      10.478  -0.085  -5.549  2.00  1.00            
ATOM   1844    O SER A 250      11.614  -0.543  -5.455  2.00  1.00            
ATOM   1845    N SER A 251      10.250   1.233  -5.505  2.00  1.00            
ATOM   1846   CA SER A 251      11.368   2.121  -5.420  2.00  1.00            
ATOM   1847   CB SER A 251      10.937   3.589  -5.329  2.00  1.00            
ATOM   1848   OG SER A 251      12.076   4.430  -5.235  2.00  1.00            
ATOM   1849    C SER A 251      12.149   1.811  -4.178  2.00  1.00            
ATOM   1850    O SER A 251      13.360   2.024  -4.126  2.00  1.00            
ATOM   1851    N ILE A 252      11.469   1.264  -3.155  2.00  1.00            
ATOM   1852   CA ILE A 252      12.109   0.987  -1.903  2.00  1.00            
ATOM   1853   CB ILE A 252      11.139   0.525  -0.851  2.00  1.00            
ATOM   1854  CG1 ILE A 252      10.472  -0.794  -1.271  2.00  1.00            
ATOM   1855  CG2 ILE A 252      10.138   1.664  -0.586  2.00  1.00            
ATOM   1856  CD1 ILE A 252       9.689  -1.469  -0.145  2.00  1.00            
ATOM   1857    C ILE A 252      13.168  -0.058  -2.055  2.00  1.00            
ATOM   1858    O ILE A 252      14.260   0.099  -1.510  2.00  1.00            
ATOM   1859    N ASP A 253      12.899  -1.155  -2.793  2.00  1.00            
ATOM   1860   CA ASP A 253      13.921  -2.160  -2.855  2.00  1.00            
ATOM   1861   CB ASP A 253      13.511  -3.466  -3.571  2.00  1.00            
ATOM   1862   CG ASP A 253      13.243  -3.234  -5.048  2.00  1.00            
ATOM   1863  OD1 ASP A 253      14.220  -3.307  -5.841  2.00  1.00            
ATOM   1864  OD2 ASP A 253      12.057  -3.013  -5.406  2.00  1.00            
ATOM   1865    C ASP A 253      15.112  -1.562  -3.518  2.00  1.00            
ATOM   1866    O ASP A 253      16.243  -1.777  -3.087  2.00  1.00            
ATOM   1867    N SER A 254      14.885  -0.765  -4.576  2.00  1.00            
ATOM   1868   CA SER A 254      15.991  -0.106  -5.197  2.00  1.00            
ATOM   1869   CB SER A 254      15.679   0.478  -6.585  2.00  1.00            
ATOM   1870   OG SER A 254      14.696   1.498  -6.480  2.00  1.00            
ATOM   1871    C SER A 254      16.333   1.019  -4.283  2.00  1.00            
ATOM   1872    O SER A 254      15.664   1.251  -3.279  2.00  1.00            
ATOM   1873    N LEU A 255      17.406   1.750  -4.609  1.00  1.00            
ATOM   1874   CA LEU A 255      17.882   2.740  -3.701  1.00  1.00            
ATOM   1875   CB LEU A 255      19.207   2.230  -3.097  1.00  1.00            
ATOM   1876   CG LEU A 255      19.073   0.965  -2.233  1.00  1.00            
ATOM   1877  CD1 LEU A 255      20.431   0.562  -1.635  1.00  1.00            
ATOM   1878  CD2 LEU A 255      17.970   1.126  -1.176  1.00  1.00            
ATOM   1879    C LEU A 255      18.004   4.050  -4.441  1.00  1.00            
ATOM   1880    O LEU A 255      17.137   4.266  -5.287  1.00  1.00            
ATOM   1881    N PRO A 256      18.921   4.999  -4.264  1.00  1.00            
ATOM   1882   CA PRO A 256      20.028   5.026  -3.325  1.00  1.00            
ATOM   1883   CD PRO A 256      19.199   5.847  -5.414  1.00  1.00            
ATOM   1884   CB PRO A 256      21.129   5.858  -3.979  1.00  1.00            
ATOM   1885   CG PRO A 256      20.387   6.726  -5.000  1.00  1.00            
ATOM   1886    C PRO A 256      19.724   5.528  -1.957  1.00  1.00            
ATOM   1887    O PRO A 256      18.661   6.106  -1.744  1.00  1.00            
ATOM   1888    N ASP A 257      20.686   5.336  -1.029  1.00  1.00            
ATOM   1889   CA ASP A 257      20.601   5.755   0.340  1.00  1.00            
ATOM   1890   CB ASP A 257      21.463   4.852   1.241  1.00  1.00            
ATOM   1891   CG ASP A 257      21.063   4.986   2.703  1.00  1.00            
ATOM   1892  OD1 ASP A 257      20.545   6.063   3.100  1.00  1.00            
ATOM   1893  OD2 ASP A 257      21.277   3.990   3.444  1.00  1.00            
ATOM   1894    C ASP A 257      21.151   7.158   0.410  1.00  1.00            
ATOM   1895    O ASP A 257      22.365   7.353   0.390  1.00  1.00            
ATOM   1896    N ILE A 258      20.257   8.172   0.492  4.00  1.00            
ATOM   1897   CA ILE A 258      20.642   9.561   0.582  4.00  1.00            
ATOM   1898   CB ILE A 258      19.483  10.506   0.653  4.00  1.00            
ATOM   1899  CG1 ILE A 258      19.984  11.956   0.545  4.00  1.00            
ATOM   1900  CG2 ILE A 258      18.695  10.202   1.940  4.00  1.00            
ATOM   1901  CD1 ILE A 258      18.871  12.979   0.326  4.00  1.00            
ATOM   1902    C ILE A 258      21.406   9.701   1.852  4.00  1.00            
ATOM   1903    O ILE A 258      21.084   9.068   2.857  4.00  1.00            
ATOM   1904    N VAL A 259      22.467  10.522   1.843  4.00  1.00            
ATOM   1905   CA VAL A 259      23.233  10.573   3.044  4.00  1.00            
ATOM   1906   CB VAL A 259      24.667  10.169   2.865  4.00  1.00            
ATOM   1907  CG1 VAL A 259      25.407  11.292   2.118  4.00  1.00            
ATOM   1908  CG2 VAL A 259      25.247   9.831   4.248  4.00  1.00            
ATOM   1909    C VAL A 259      23.248  11.978   3.567  4.00  1.00            
ATOM   1910    O VAL A 259      22.758  12.900   2.926  4.00  1.00            
ATOM   1911    N PHE A 260      23.751  12.194   4.798  4.00  1.00            
ATOM   1912   CA PHE A 260      23.825  13.561   5.234  4.00  1.00            
ATOM   1913   CB PHE A 260      22.710  13.967   6.211  4.00  1.00            
ATOM   1914   CG PHE A 260      21.400  13.704   5.547  4.00  1.00            
ATOM   1915  CD1 PHE A 260      20.873  14.591   4.637  4.00  1.00            
ATOM   1916  CD2 PHE A 260      20.707  12.547   5.825  4.00  1.00            
ATOM   1917  CE1 PHE A 260      19.667  14.333   4.028  4.00  1.00            
ATOM   1918  CE2 PHE A 260      19.501  12.285   5.219  4.00  1.00            
ATOM   1919   CZ PHE A 260      18.978  13.180   4.319  4.00  1.00            
ATOM   1920    C PHE A 260      25.126  13.709   5.968  4.00  1.00            
ATOM   1921    O PHE A 260      25.525  12.812   6.703  4.00  1.00            
ATOM   1922    N THR A 261      25.846  14.838   5.793  4.00  1.00            
ATOM   1923   CA THR A 261      27.079  14.988   6.523  4.00  1.00            
ATOM   1924   CB THR A 261      28.233  15.412   5.667  4.00  1.00            
ATOM   1925  OG1 THR A 261      28.445  14.463   4.632  4.00  1.00            
ATOM   1926  CG2 THR A 261      29.488  15.519   6.551  4.00  1.00            
ATOM   1927    C THR A 261      26.865  16.090   7.537  4.00  1.00            
ATOM   1928    O THR A 261      26.965  17.265   7.187  4.00  1.00            
ATOM   1929    N ILE A 262      26.559  15.761   8.820  4.00  1.00            
ATOM   1930   CA ILE A 262      26.311  16.817   9.781  4.00  1.00            
ATOM   1931   CB ILE A 262      25.777  16.348  11.101  4.00  1.00            
ATOM   1932  CG1 ILE A 262      24.425  15.642  10.920  4.00  1.00            
ATOM   1933  CG2 ILE A 262      25.701  17.574  12.028  4.00  1.00            
ATOM   1934  CD1 ILE A 262      23.926  14.959  12.192  4.00  1.00            
ATOM   1935    C ILE A 262      27.566  17.579  10.075  4.00  1.00            
ATOM   1936    O ILE A 262      27.614  18.797   9.913  4.00  1.00            
ATOM   1937    N ASP A 263      28.628  16.868  10.497  3.00  1.00            
ATOM   1938   CA ASP A 263      29.884  17.496  10.796  3.00  1.00            
ATOM   1939   CB ASP A 263      30.111  17.720  12.302  3.00  1.00            
ATOM   1940   CG ASP A 263      30.128  16.368  13.004  3.00  1.00            
ATOM   1941  OD1 ASP A 263      29.326  15.478  12.609  3.00  1.00            
ATOM   1942  OD2 ASP A 263      30.953  16.202  13.941  3.00  1.00            
ATOM   1943    C ASP A 263      30.909  16.496  10.344  3.00  1.00            
ATOM   1944    O ASP A 263      31.960  16.339  10.965  3.00  1.00            
ATOM   1945    N GLY A 264      30.627  15.804   9.220  3.00  1.00            
ATOM   1946   CA GLY A 264      31.555  14.840   8.697  3.00  1.00            
ATOM   1947    C GLY A 264      31.128  13.435   9.033  3.00  1.00            
ATOM   1948    O GLY A 264      31.757  12.482   8.580  3.00  1.00            
ATOM   1949    N VAL A 265      30.052  13.257   9.826  4.00  1.00            
ATOM   1950   CA VAL A 265      29.662  11.940  10.263  4.00  1.00            
ATOM   1951   CB VAL A 265      28.578  11.938  11.301  4.00  1.00            
ATOM   1952  CG1 VAL A 265      28.134  10.478  11.522  4.00  1.00            
ATOM   1953  CG2 VAL A 265      29.103  12.623  12.575  4.00  1.00            
ATOM   1954    C VAL A 265      29.178  11.028   9.192  4.00  1.00            
ATOM   1955    O VAL A 265      29.586   9.869   9.148  4.00  1.00            
ATOM   1956    N GLN A 266      28.294  11.543   8.325  4.00  1.00            
ATOM   1957   CA GLN A 266      27.579  10.850   7.292  4.00  1.00            
ATOM   1958   CB GLN A 266      28.414  10.055   6.247  4.00  1.00            
ATOM   1959   CG GLN A 266      29.101   8.770   6.709  4.00  1.00            
ATOM   1960   CD GLN A 266      29.937   8.235   5.551  4.00  1.00            
ATOM   1961  OE1 GLN A 266      29.755   8.632   4.401  4.00  1.00            
ATOM   1962  NE2 GLN A 266      30.888   7.312   5.861  4.00  1.00            
ATOM   1963    C GLN A 266      26.531   9.983   7.909  4.00  1.00            
ATOM   1964    O GLN A 266      26.810   8.902   8.423  4.00  1.00            
ATOM   1965    N TYR A 267      25.274  10.486   7.860  4.00  1.00            
ATOM   1966   CA TYR A 267      24.098   9.829   8.342  4.00  1.00            
ATOM   1967   CB TYR A 267      23.169  10.669   9.247  4.00  1.00            
ATOM   1968   CG TYR A 267      23.682  10.718  10.641  4.00  1.00            
ATOM   1969  CD1 TYR A 267      24.560  11.690  11.059  4.00  1.00            
ATOM   1970  CD2 TYR A 267      23.244   9.777  11.542  4.00  1.00            
ATOM   1971  CE1 TYR A 267      25.003  11.710  12.361  4.00  1.00            
ATOM   1972  CE2 TYR A 267      23.682   9.790  12.843  4.00  1.00            
ATOM   1973   CZ TYR A 267      24.562  10.760  13.254  4.00  1.00            
ATOM   1974   OH TYR A 267      25.009  10.776  14.592  4.00  1.00            
ATOM   1975    C TYR A 267      23.241   9.515   7.175  4.00  1.00            
ATOM   1976    O TYR A 267      22.762  10.393   6.456  4.00  1.00            
ATOM   1977    N PRO A 268      23.073   8.253   6.974  4.00  1.00            
ATOM   1978   CA PRO A 268      22.243   7.854   5.885  4.00  1.00            
ATOM   1979   CD PRO A 268      24.210   7.358   7.144  4.00  1.00            
ATOM   1980   CB PRO A 268      22.716   6.465   5.467  4.00  1.00            
ATOM   1981   CG PRO A 268      24.181   6.414   5.937  4.00  1.00            
ATOM   1982    C PRO A 268      20.808   7.856   6.288  4.00  1.00            
ATOM   1983    O PRO A 268      20.521   7.687   7.468  4.00  1.00            
ATOM   1984    N LEU A 269      19.907   8.068   5.315  4.00  1.00            
ATOM   1985   CA LEU A 269      18.505   7.883   5.522  4.00  1.00            
ATOM   1986   CB LEU A 269      17.649   9.157   5.413  4.00  1.00            
ATOM   1987   CG LEU A 269      17.749  10.039   6.671  4.00  1.00            
ATOM   1988  CD1 LEU A 269      16.876  11.298   6.546  4.00  1.00            
ATOM   1989  CD2 LEU A 269      17.420   9.223   7.932  4.00  1.00            
ATOM   1990    C LEU A 269      18.110   6.925   4.445  4.00  1.00            
ATOM   1991    O LEU A 269      18.213   7.223   3.256  4.00  1.00            
ATOM   1992    N SER A 270      17.661   5.731   4.859  1.00  1.00            
ATOM   1993   CA SER A 270      17.383   4.668   3.941  1.00  1.00            
ATOM   1994   CB SER A 270      17.313   3.306   4.652  1.00  1.00            
ATOM   1995   OG SER A 270      16.182   3.278   5.517  1.00  1.00            
ATOM   1996    C SER A 270      16.073   4.890   3.283  1.00  1.00            
ATOM   1997    O SER A 270      15.212   5.613   3.780  1.00  1.00            
ATOM   1998    N PRO A 271      15.921   4.269   2.144  2.00  1.00            
ATOM   1999   CA PRO A 271      14.713   4.358   1.390  2.00  1.00            
ATOM   2000   CD PRO A 271      16.770   3.176   1.687  2.00  1.00            
ATOM   2001   CB PRO A 271      14.904   3.457   0.176  2.00  1.00            
ATOM   2002   CG PRO A 271      15.911   2.406   0.672  2.00  1.00            
ATOM   2003    C PRO A 271      13.609   3.890   2.252  2.00  1.00            
ATOM   2004    O PRO A 271      12.466   4.287   2.024  2.00  1.00            
ATOM   2005    N SER A 272      13.924   3.023   3.234  2.00  1.00            
ATOM   2006   CA SER A 272      12.897   2.546   4.094  2.00  1.00            
ATOM   2007   CB SER A 272      13.434   1.685   5.246  2.00  1.00            
ATOM   2008   OG SER A 272      12.362   1.288   6.091  2.00  1.00            
ATOM   2009    C SER A 272      12.262   3.758   4.705  2.00  1.00            
ATOM   2010    O SER A 272      11.068   4.002   4.542  2.00  1.00            
ATOM   2011    N ALA A 273      13.075   4.564   5.410  2.00  1.00            
ATOM   2012   CA ALA A 273      12.623   5.730   6.116  2.00  1.00            
ATOM   2013   CB ALA A 273      13.705   6.313   7.039  2.00  1.00            
ATOM   2014    C ALA A 273      12.170   6.855   5.248  2.00  1.00            
ATOM   2015    O ALA A 273      11.131   7.454   5.519  2.00  1.00            
ATOM   2016    N TYR A 274      12.895   7.187   4.164  2.00  1.00            
ATOM   2017   CA TYR A 274      12.466   8.410   3.555  2.00  1.00            
ATOM   2018   CB TYR A 274      13.618   9.201   2.883  2.00  1.00            
ATOM   2019   CG TYR A 274      14.312   8.358   1.859  2.00  1.00            
ATOM   2020  CD1 TYR A 274      13.734   8.108   0.636  2.00  1.00            
ATOM   2021  CD2 TYR A 274      15.562   7.832   2.099  2.00  1.00            
ATOM   2022  CE1 TYR A 274      14.346   7.350  -0.323  2.00  1.00            
ATOM   2023  CE2 TYR A 274      16.193   7.066   1.142  2.00  1.00            
ATOM   2024   CZ TYR A 274      15.575   6.816  -0.063  2.00  1.00            
ATOM   2025   OH TYR A 274      16.193   6.030  -1.052  2.00  1.00            
ATOM   2026    C TYR A 274      11.445   8.121   2.545  2.00  1.00            
ATOM   2027    O TYR A 274      11.295   8.834   1.558  2.00  1.00            
ATOM   2028    N ILE A 275      10.662   7.082   2.822  4.00  1.00            
ATOM   2029   CA ILE A 275       9.587   6.787   1.951  4.00  1.00            
ATOM   2030   CB ILE A 275       9.854   5.646   1.023  4.00  1.00            
ATOM   2031  CG1 ILE A 275      11.046   5.973   0.112  4.00  1.00            
ATOM   2032  CG2 ILE A 275       8.551   5.346   0.264  4.00  1.00            
ATOM   2033  CD1 ILE A 275      11.556   4.765  -0.674  4.00  1.00            
ATOM   2034    C ILE A 275       8.494   6.344   2.860  4.00  1.00            
ATOM   2035    O ILE A 275       8.761   5.747   3.902  4.00  1.00            
ATOM   2036    N LEU A 276       7.229   6.627   2.510  4.00  1.00            
ATOM   2037   CA LEU A 276       6.195   6.213   3.405  4.00  1.00            
ATOM   2038   CB LEU A 276       5.236   7.348   3.797  4.00  1.00            
ATOM   2039   CG LEU A 276       5.916   8.453   4.626  4.00  1.00            
ATOM   2040  CD1 LEU A 276       4.893   9.487   5.121  4.00  1.00            
ATOM   2041  CD2 LEU A 276       6.766   7.858   5.761  4.00  1.00            
ATOM   2042    C LEU A 276       5.407   5.132   2.742  4.00  1.00            
ATOM   2043    O LEU A 276       5.108   5.208   1.552  4.00  1.00            
ATOM   2044    N GLN A 277       5.064   4.072   3.505  4.00  1.00            
ATOM   2045   CA GLN A 277       4.332   2.997   2.906  4.00  1.00            
ATOM   2046   CB GLN A 277       5.036   1.631   3.032  4.00  1.00            
ATOM   2047   CG GLN A 277       4.261   0.489   2.364  4.00  1.00            
ATOM   2048   CD GLN A 277       5.040  -0.811   2.529  4.00  1.00            
ATOM   2049  OE1 GLN A 277       6.121  -0.978   1.970  4.00  1.00            
ATOM   2050  NE2 GLN A 277       4.469  -1.765   3.313  4.00  1.00            
ATOM   2051    C GLN A 277       3.001   2.874   3.594  4.00  1.00            
ATOM   2052    O GLN A 277       2.938   2.600   4.792  4.00  1.00            
ATOM   2053    N ASP A 278       1.898   3.098   2.840  4.00  1.00            
ATOM   2054   CA ASP A 278       0.550   2.965   3.336  4.00  1.00            
ATOM   2055   CB ASP A 278      -0.376   4.137   2.954  4.00  1.00            
ATOM   2056   CG ASP A 278       0.052   5.374   3.735  4.00  1.00            
ATOM   2057  OD1 ASP A 278       0.473   5.213   4.913  4.00  1.00            
ATOM   2058  OD2 ASP A 278      -0.028   6.495   3.164  4.00  1.00            
ATOM   2059    C ASP A 278      -0.036   1.730   2.749  4.00  1.00            
ATOM   2060    O ASP A 278       0.677   0.857   2.255  4.00  1.00            
ATOM   2061    N ASP A 279      -1.378   1.625   2.816  3.00  1.00            
ATOM   2062   CA ASP A 279      -2.026   0.505   2.210  3.00  1.00            
ATOM   2063   CB ASP A 279      -3.526   0.400   2.544  3.00  1.00            
ATOM   2064   CG ASP A 279      -4.058  -0.933   2.024  3.00  1.00            
ATOM   2065  OD1 ASP A 279      -3.663  -1.344   0.901  3.00  1.00            
ATOM   2066  OD2 ASP A 279      -4.880  -1.560   2.745  3.00  1.00            
ATOM   2067    C ASP A 279      -1.882   0.725   0.741  3.00  1.00            
ATOM   2068    O ASP A 279      -2.658   1.447   0.116  3.00  1.00            
ATOM   2069    N ASP A 280      -0.844   0.088   0.173  3.00  1.00            
ATOM   2070   CA ASP A 280      -0.534   0.099  -1.223  3.00  1.00            
ATOM   2071   CB ASP A 280      -1.555  -0.705  -2.052  3.00  1.00            
ATOM   2072   CG ASP A 280      -0.920  -1.132  -3.369  3.00  1.00            
ATOM   2073  OD1 ASP A 280      -0.344  -0.262  -4.076  3.00  1.00            
ATOM   2074  OD2 ASP A 280      -0.993  -2.352  -3.676  3.00  1.00            
ATOM   2075    C ASP A 280      -0.428   1.490  -1.765  3.00  1.00            
ATOM   2076    O ASP A 280      -1.030   1.814  -2.788  3.00  1.00            
ATOM   2077    N SER A 281       0.328   2.361  -1.070  4.00  1.00            
ATOM   2078   CA SER A 281       0.652   3.669  -1.576  4.00  1.00            
ATOM   2079   CB SER A 281      -0.222   4.806  -1.021  4.00  1.00            
ATOM   2080   OG SER A 281      -1.554   4.675  -1.490  4.00  1.00            
ATOM   2081    C SER A 281       2.038   3.908  -1.074  4.00  1.00            
ATOM   2082    O SER A 281       2.411   3.385  -0.026  4.00  1.00            
ATOM   2083    N CYS A 282       2.861   4.664  -1.823  4.00  1.00            
ATOM   2084   CA CYS A 282       4.168   4.943  -1.309  4.00  1.00            
ATOM   2085   CB CYS A 282       5.289   4.156  -2.005  4.00  1.00            
ATOM   2086   SG CYS A 282       5.122   2.373  -1.702  4.00  1.00            
ATOM   2087    C CYS A 282       4.411   6.396  -1.534  4.00  1.00            
ATOM   2088    O CYS A 282       4.608   6.835  -2.666  4.00  1.00            
ATOM   2089    N THR A 283       4.399   7.187  -0.444  4.00  1.00            
ATOM   2090   CA THR A 283       4.581   8.597  -0.601  4.00  1.00            
ATOM   2091   CB THR A 283       3.709   9.434   0.293  4.00  1.00            
ATOM   2092  OG1 THR A 283       3.771  10.794  -0.111  4.00  1.00            
ATOM   2093  CG2 THR A 283       4.185   9.295   1.749  4.00  1.00            
ATOM   2094    C THR A 283       6.004   8.937  -0.297  4.00  1.00            
ATOM   2095    O THR A 283       6.780   8.108   0.172  4.00  1.00            
ATOM   2096    N SER A 284       6.380  10.192  -0.595  4.00  1.00            
ATOM   2097   CA SER A 284       7.738  10.628  -0.474  4.00  1.00            
ATOM   2098   CB SER A 284       7.943  12.035  -1.061  4.00  1.00            
ATOM   2099   OG SER A 284       9.294  12.437  -0.899  4.00  1.00            
ATOM   2100    C SER A 284       8.299  10.639   0.920  4.00  1.00            
ATOM   2101    O SER A 284       8.939   9.679   1.331  4.00  1.00            
ATOM   2102    N GLY A 285       7.998  11.683   1.725  1.00  1.00            
ATOM   2103   CA GLY A 285       8.713  11.898   2.963  1.00  1.00            
ATOM   2104    C GLY A 285       9.480  13.170   2.749  1.00  1.00            
ATOM   2105    O GLY A 285      10.138  13.680   3.656  1.00  1.00            
ATOM   2106    N PHE A 286       9.400  13.716   1.516  4.00  1.00            
ATOM   2107   CA PHE A 286      10.063  14.942   1.166  4.00  1.00            
ATOM   2108   CB PHE A 286      10.838  14.891  -0.165  4.00  1.00            
ATOM   2109   CG PHE A 286      12.054  14.036  -0.070  4.00  1.00            
ATOM   2110  CD1 PHE A 286      11.978  12.670  -0.217  4.00  1.00            
ATOM   2111  CD2 PHE A 286      13.285  14.610   0.141  4.00  1.00            
ATOM   2112  CE1 PHE A 286      13.101  11.882  -0.141  4.00  1.00            
ATOM   2113  CE2 PHE A 286      14.413  13.829   0.219  4.00  1.00            
ATOM   2114   CZ PHE A 286      14.325  12.465   0.079  4.00  1.00            
ATOM   2115    C PHE A 286       9.012  15.982   0.910  4.00  1.00            
ATOM   2116    O PHE A 286       7.868  15.659   0.592  4.00  1.00            
ATOM   2117    N GLU A 287       9.383  17.274   1.069  4.00  1.00            
ATOM   2118   CA GLU A 287       8.452  18.324   0.765  4.00  1.00            
ATOM   2119   CB GLU A 287       7.460  18.654   1.896  4.00  1.00            
ATOM   2120   CG GLU A 287       6.419  17.553   2.117  4.00  1.00            
ATOM   2121   CD GLU A 287       5.296  18.107   2.982  4.00  1.00            
ATOM   2122  OE1 GLU A 287       5.138  19.357   3.027  4.00  1.00            
ATOM   2123  OE2 GLU A 287       4.574  17.285   3.604  4.00  1.00            
ATOM   2124    C GLU A 287       9.180  19.566   0.420  4.00  1.00            
ATOM   2125    O GLU A 287      10.367  19.722   0.699  4.00  1.00            
ATOM   2126    N GLY A 288       8.451  20.486  -0.235  4.00  1.00            
ATOM   2127   CA GLY A 288       9.053  21.725  -0.586  4.00  1.00            
ATOM   2128    C GLY A 288       8.348  22.787   0.189  4.00  1.00            
ATOM   2129    O GLY A 288       7.152  23.016   0.016  4.00  1.00            
ATOM   2130    N MET A 289       9.094  23.455   1.088  1.00  1.00            
ATOM   2131   CA MET A 289       8.599  24.556   1.861  1.00  1.00            
ATOM   2132   CB MET A 289       8.268  24.202   3.322  1.00  1.00            
ATOM   2133   CG MET A 289       7.745  25.389   4.131  1.00  1.00            
ATOM   2134   SD MET A 289       7.020  24.959   5.745  1.00  1.00            
ATOM   2135   CE MET A 289       5.385  24.552   5.067  1.00  1.00            
ATOM   2136    C MET A 289       9.732  25.527   1.884  1.00  1.00            
ATOM   2137    O MET A 289      10.892  25.136   1.996  1.00  1.00            
ATOM   2138    N ASP A 290       9.431  26.829   1.764  1.00  1.00            
ATOM   2139   CA ASP A 290      10.479  27.806   1.729  1.00  1.00            
ATOM   2140   CB ASP A 290      10.242  28.808   0.582  1.00  1.00            
ATOM   2141   CG ASP A 290      11.483  29.642   0.313  1.00  1.00            
ATOM   2142  OD1 ASP A 290      12.510  29.456   1.018  1.00  1.00            
ATOM   2143  OD2 ASP A 290      11.408  30.487  -0.618  1.00  1.00            
ATOM   2144    C ASP A 290      10.407  28.553   3.024  1.00  1.00            
ATOM   2145    O ASP A 290       9.483  29.334   3.246  1.00  1.00            
ATOM   2146    N VAL A 291      11.371  28.307   3.934  1.00  1.00            
ATOM   2147   CA VAL A 291      11.372  29.001   5.186  1.00  1.00            
ATOM   2148   CB VAL A 291      11.534  28.080   6.362  1.00  1.00            
ATOM   2149  CG1 VAL A 291      11.615  28.917   7.655  1.00  1.00            
ATOM   2150  CG2 VAL A 291      10.392  27.049   6.340  1.00  1.00            
ATOM   2151    C VAL A 291      12.553  29.901   5.169  1.00  1.00            
ATOM   2152    O VAL A 291      13.697  29.449   5.180  1.00  1.00            
ATOM   2153    N PRO A 292      12.290  31.170   5.099  4.00  1.00            
ATOM   2154   CA PRO A 292      13.372  32.105   5.065  4.00  1.00            
ATOM   2155   CD PRO A 292      11.141  31.657   4.351  4.00  1.00            
ATOM   2156   CB PRO A 292      12.834  33.376   4.409  4.00  1.00            
ATOM   2157   CG PRO A 292      11.310  33.184   4.375  4.00  1.00            
ATOM   2158    C PRO A 292      13.917  32.321   6.437  4.00  1.00            
ATOM   2159    O PRO A 292      13.148  32.306   7.400  4.00  1.00            
ATOM   2160    N THR A 293      15.246  32.498   6.555  1.00  1.00            
ATOM   2161   CA THR A 293      15.736  32.872   7.837  1.00  1.00            
ATOM   2162   CB THR A 293      16.367  31.796   8.679  1.00  1.00            
ATOM   2163  OG1 THR A 293      16.281  32.154  10.050  1.00  1.00            
ATOM   2164  CG2 THR A 293      17.857  31.702   8.326  1.00  1.00            
ATOM   2165    C THR A 293      16.782  33.891   7.563  1.00  1.00            
ATOM   2166    O THR A 293      17.162  34.107   6.412  1.00  1.00            
ATOM   2167    N SER A 294      17.265  34.570   8.612  1.00  1.00            
ATOM   2168   CA SER A 294      18.240  35.577   8.349  1.00  1.00            
ATOM   2169   CB SER A 294      18.698  36.331   9.611  1.00  1.00            
ATOM   2170   OG SER A 294      19.615  37.355   9.253  1.00  1.00            
ATOM   2171    C SER A 294      19.440  34.918   7.761  1.00  1.00            
ATOM   2172    O SER A 294      19.965  35.371   6.746  1.00  1.00            
ATOM   2173    N SER A 295      19.895  33.807   8.371  1.00  1.00            
ATOM   2174   CA SER A 295      21.075  33.157   7.880  1.00  1.00            
ATOM   2175   CB SER A 295      21.470  31.919   8.701  1.00  1.00            
ATOM   2176   OG SER A 295      21.845  32.308  10.013  1.00  1.00            
ATOM   2177    C SER A 295      20.834  32.709   6.475  1.00  1.00            
ATOM   2178    O SER A 295      21.607  33.039   5.577  1.00  1.00            
ATOM   2179    N GLY A 296      19.736  31.963   6.236  1.00  1.00            
ATOM   2180   CA GLY A 296      19.501  31.487   4.905  1.00  1.00            
ATOM   2181    C GLY A 296      18.311  30.596   4.919  1.00  1.00            
ATOM   2182    O GLY A 296      17.630  30.432   5.927  1.00  1.00            
ATOM   2183    N GLU A 297      18.020  29.979   3.767  4.00  1.00            
ATOM   2184   CA GLU A 297      16.894  29.106   3.749  4.00  1.00            
ATOM   2185   CB GLU A 297      16.596  28.548   2.348  4.00  1.00            
ATOM   2186   CG GLU A 297      16.174  29.611   1.335  4.00  1.00            
ATOM   2187   CD GLU A 297      16.263  28.993  -0.054  4.00  1.00            
ATOM   2188  OE1 GLU A 297      16.941  27.940  -0.191  4.00  1.00            
ATOM   2189  OE2 GLU A 297      15.660  29.569  -0.999  4.00  1.00            
ATOM   2190    C GLU A 297      17.256  27.949   4.629  4.00  1.00            
ATOM   2191    O GLU A 297      18.422  27.570   4.721  4.00  1.00            
ATOM   2192    N LEU A 298      16.257  27.369   5.324  1.00  1.00            
ATOM   2193   CA LEU A 298      16.534  26.279   6.215  1.00  1.00            
ATOM   2194   CB LEU A 298      15.888  26.419   7.603  1.00  1.00            
ATOM   2195   CG LEU A 298      16.405  27.604   8.438  1.00  1.00            
ATOM   2196  CD1 LEU A 298      17.891  27.439   8.797  1.00  1.00            
ATOM   2197  CD2 LEU A 298      16.089  28.945   7.762  1.00  1.00            
ATOM   2198    C LEU A 298      15.963  25.028   5.636  1.00  1.00            
ATOM   2199    O LEU A 298      15.029  25.054   4.836  1.00  1.00            
ATOM   2200    N TRP A 299      16.557  23.892   6.037  4.00  1.00            
ATOM   2201   CA TRP A 299      16.118  22.590   5.644  4.00  1.00            
ATOM   2202   CB TRP A 299      17.322  21.774   5.134  4.00  1.00            
ATOM   2203   CG TRP A 299      17.043  20.492   4.394  4.00  1.00            
ATOM   2204  CD2 TRP A 299      17.042  20.383   2.963  4.00  1.00            
ATOM   2205  CD1 TRP A 299      16.818  19.237   4.880  4.00  1.00            
ATOM   2206  NE1 TRP A 299      16.675  18.353   3.837  4.00  1.00            
ATOM   2207  CE2 TRP A 299      16.811  19.044   2.651  4.00  1.00            
ATOM   2208  CE3 TRP A 299      17.227  21.322   1.986  4.00  1.00            
ATOM   2209  CZ2 TRP A 299      16.760  18.621   1.355  4.00  1.00            
ATOM   2210  CZ3 TRP A 299      17.170  20.892   0.679  4.00  1.00            
ATOM   2211  CH2 TRP A 299      16.939  19.566   0.368  4.00  1.00            
ATOM   2212    C TRP A 299      15.646  22.006   6.934  4.00  1.00            
ATOM   2213    O TRP A 299      16.413  21.924   7.892  4.00  1.00            
ATOM   2214    N ILE A 300      14.371  21.590   7.023  4.00  1.00            
ATOM   2215   CA ILE A 300      14.001  21.147   8.328  4.00  1.00            
ATOM   2216   CB ILE A 300      12.723  21.718   8.862  4.00  1.00            
ATOM   2217  CG1 ILE A 300      12.654  21.407  10.361  4.00  1.00            
ATOM   2218  CG2 ILE A 300      11.531  21.190   8.043  4.00  1.00            
ATOM   2219  CD1 ILE A 300      11.679  22.308  11.107  4.00  1.00            
ATOM   2220    C ILE A 300      13.930  19.661   8.362  4.00  1.00            
ATOM   2221    O ILE A 300      13.205  19.040   7.588  4.00  1.00            
ATOM   2222    N LEU A 301      14.733  19.049   9.260  4.00  1.00            
ATOM   2223   CA LEU A 301      14.669  17.630   9.423  4.00  1.00            
ATOM   2224   CB LEU A 301      15.860  16.989  10.184  4.00  1.00            
ATOM   2225   CG LEU A 301      15.949  17.233  11.711  4.00  1.00            
ATOM   2226  CD1 LEU A 301      14.910  16.430  12.510  4.00  1.00            
ATOM   2227  CD2 LEU A 301      17.376  16.994  12.224  4.00  1.00            
ATOM   2228    C LEU A 301      13.416  17.430  10.190  4.00  1.00            
ATOM   2229    O LEU A 301      12.897  18.371  10.786  4.00  1.00            
ATOM   2230    N GLY A 302      12.872  16.207  10.177  1.00  1.00            
ATOM   2231   CA GLY A 302      11.642  16.029  10.874  1.00  1.00            
ATOM   2232    C GLY A 302      11.634  14.622  11.420  1.00  1.00            
ATOM   2233    O GLY A 302      12.692  14.057  11.694  1.00  1.00            
ATOM   2234    N ASP A 303      10.433  14.017  11.591  2.00  1.00            
ATOM   2235   CA ASP A 303      10.263  12.704  12.181  2.00  1.00            
ATOM   2236   CB ASP A 303       8.788  12.298  12.318  2.00  1.00            
ATOM   2237   CG ASP A 303       8.710  11.147  13.313  2.00  1.00            
ATOM   2238  OD1 ASP A 303       9.783  10.597  13.676  2.00  1.00            
ATOM   2239  OD2 ASP A 303       7.571  10.806  13.732  2.00  1.00            
ATOM   2240    C ASP A 303      10.936  11.678  11.332  2.00  1.00            
ATOM   2241    O ASP A 303      11.540  10.743  11.856  2.00  1.00            
ATOM   2242    N VAL A 304      10.862  11.826   9.996  2.00  1.00            
ATOM   2243   CA VAL A 304      11.458  10.836   9.145  2.00  1.00            
ATOM   2244   CB VAL A 304      11.318  11.159   7.682  2.00  1.00            
ATOM   2245  CG1 VAL A 304      12.042  12.480   7.370  2.00  1.00            
ATOM   2246  CG2 VAL A 304      11.837   9.957   6.875  2.00  1.00            
ATOM   2247    C VAL A 304      12.920  10.783   9.500  2.00  1.00            
ATOM   2248    O VAL A 304      13.486   9.699   9.633  2.00  1.00            
ATOM   2249    N PHE A 305      13.570  11.957   9.682  2.00  1.00            
ATOM   2250   CA PHE A 305      14.963  12.012  10.042  2.00  1.00            
ATOM   2251   CB PHE A 305      15.545  13.437  10.033  2.00  1.00            
ATOM   2252   CG PHE A 305      16.971  13.340  10.466  2.00  1.00            
ATOM   2253  CD1 PHE A 305      17.961  13.014   9.567  2.00  1.00            
ATOM   2254  CD2 PHE A 305      17.318  13.580  11.777  2.00  1.00            
ATOM   2255  CE1 PHE A 305      19.272  12.929   9.973  2.00  1.00            
ATOM   2256  CE2 PHE A 305      18.628  13.496  12.189  2.00  1.00            
ATOM   2257   CZ PHE A 305      19.607  13.169  11.283  2.00  1.00            
ATOM   2258    C PHE A 305      15.190  11.475  11.425  2.00  1.00            
ATOM   2259    O PHE A 305      16.056  10.628  11.642  2.00  1.00            
ATOM   2260    N ILE A 306      14.390  11.953  12.392  2.00  1.00            
ATOM   2261   CA ILE A 306      14.542  11.662  13.790  2.00  1.00            
ATOM   2262   CB ILE A 306      13.602  12.462  14.648  2.00  1.00            
ATOM   2263  CG1 ILE A 306      13.988  12.346  16.134  2.00  1.00            
ATOM   2264  CG2 ILE A 306      12.168  12.004  14.334  2.00  1.00            
ATOM   2265  CD1 ILE A 306      13.276  13.359  17.031  2.00  1.00            
ATOM   2266    C ILE A 306      14.306  10.231  14.101  2.00  1.00            
ATOM   2267    O ILE A 306      14.975   9.681  14.971  2.00  1.00            
ATOM   2268    N ARG A 307      13.340   9.588  13.426  3.00  1.00            
ATOM   2269   CA ARG A 307      13.006   8.251  13.820  3.00  1.00            
ATOM   2270   CB ARG A 307      11.926   7.584  12.951  3.00  1.00            
ATOM   2271   CG ARG A 307      12.339   7.381  11.494  3.00  1.00            
ATOM   2272   CD ARG A 307      11.488   6.339  10.762  3.00  1.00            
ATOM   2273   NE ARG A 307      10.336   7.035  10.122  3.00  1.00            
ATOM   2274   CZ ARG A 307       9.353   6.302   9.522  3.00  1.00            
ATOM   2275  NH1 ARG A 307       9.396   4.938   9.566  3.00  1.00            
ATOM   2276  NH2 ARG A 307       8.330   6.929   8.871  3.00  1.00            
ATOM   2277    C ARG A 307      14.237   7.384  13.713  3.00  1.00            
ATOM   2278    O ARG A 307      14.501   6.573  14.600  3.00  1.00            
ATOM   2279    N GLN A 308      15.031   7.539  12.635  3.00  1.00            
ATOM   2280   CA GLN A 308      16.223   6.752  12.447  3.00  1.00            
ATOM   2281   CB GLN A 308      16.865   6.969  11.068  3.00  1.00            
ATOM   2282   CG GLN A 308      18.024   6.011  10.786  3.00  1.00            
ATOM   2283   CD GLN A 308      17.427   4.622  10.607  3.00  1.00            
ATOM   2284  OE1 GLN A 308      16.209   4.451  10.650  3.00  1.00            
ATOM   2285  NE2 GLN A 308      18.299   3.599  10.399  3.00  1.00            
ATOM   2286    C GLN A 308      17.240   7.099  13.484  3.00  1.00            
ATOM   2287    O GLN A 308      17.939   6.220  13.983  3.00  1.00            
ATOM   2288    N TYR A 309      17.357   8.386  13.864  4.00  1.00            
ATOM   2289   CA TYR A 309      18.465   8.658  14.728  4.00  1.00            
ATOM   2290   CB TYR A 309      19.498   9.613  14.114  4.00  1.00            
ATOM   2291   CG TYR A 309      20.061   8.866  12.959  4.00  1.00            
ATOM   2292  CD1 TYR A 309      20.929   7.822  13.175  4.00  1.00            
ATOM   2293  CD2 TYR A 309      19.722   9.201  11.668  4.00  1.00            
ATOM   2294  CE1 TYR A 309      21.454   7.118  12.118  4.00  1.00            
ATOM   2295  CE2 TYR A 309      20.244   8.501  10.606  4.00  1.00            
ATOM   2296   CZ TYR A 309      21.110   7.456  10.832  4.00  1.00            
ATOM   2297   OH TYR A 309      21.649   6.734   9.747  4.00  1.00            
ATOM   2298    C TYR A 309      18.057   9.196  16.051  4.00  1.00            
ATOM   2299    O TYR A 309      17.166  10.031  16.180  4.00  1.00            
ATOM   2300    N TYR A 310      18.769   8.705  17.080  4.00  1.00            
ATOM   2301   CA TYR A 310      18.555   9.025  18.457  4.00  1.00            
ATOM   2302   CB TYR A 310      19.365   8.083  19.369  4.00  1.00            
ATOM   2303   CG TYR A 310      19.074   8.307  20.814  4.00  1.00            
ATOM   2304  CD1 TYR A 310      17.906   7.828  21.361  4.00  1.00            
ATOM   2305  CD2 TYR A 310      19.976   8.953  21.632  4.00  1.00            
ATOM   2306  CE1 TYR A 310      17.626   8.010  22.693  4.00  1.00            
ATOM   2307  CE2 TYR A 310      19.700   9.137  22.969  4.00  1.00            
ATOM   2308   CZ TYR A 310      18.524   8.662  23.500  4.00  1.00            
ATOM   2309   OH TYR A 310      18.230   8.842  24.868  4.00  1.00            
ATOM   2310    C TYR A 310      19.008  10.411  18.668  4.00  1.00            
ATOM   2311    O TYR A 310      20.072  10.813  18.199  4.00  1.00            
ATOM   2312    N THR A 311      18.184  11.202  19.368  4.00  1.00            
ATOM   2313   CA THR A 311      18.637  12.535  19.492  4.00  1.00            
ATOM   2314   CB THR A 311      17.852  13.517  18.674  4.00  1.00            
ATOM   2315  OG1 THR A 311      17.902  13.145  17.305  4.00  1.00            
ATOM   2316  CG2 THR A 311      18.475  14.912  18.854  4.00  1.00            
ATOM   2317    C THR A 311      18.618  13.001  20.902  4.00  1.00            
ATOM   2318    O THR A 311      17.654  12.798  21.641  4.00  1.00            
ATOM   2319    N VAL A 312      19.726  13.656  21.304  4.00  1.00            
ATOM   2320   CA VAL A 312      19.798  14.207  22.617  4.00  1.00            
ATOM   2321   CB VAL A 312      20.818  13.567  23.510  4.00  1.00            
ATOM   2322  CG1 VAL A 312      20.399  12.110  23.756  4.00  1.00            
ATOM   2323  CG2 VAL A 312      22.208  13.727  22.874  4.00  1.00            
ATOM   2324    C VAL A 312      20.157  15.645  22.482  4.00  1.00            
ATOM   2325    O VAL A 312      20.986  16.016  21.652  4.00  1.00            
ATOM   2326    N PHE A 313      19.521  16.500  23.305  4.00  1.00            
ATOM   2327   CA PHE A 313      19.821  17.897  23.249  4.00  1.00            
ATOM   2328   CB PHE A 313      18.598  18.826  23.315  4.00  1.00            
ATOM   2329   CG PHE A 313      17.650  18.451  22.231  4.00  1.00            
ATOM   2330  CD1 PHE A 313      17.901  18.777  20.919  4.00  1.00            
ATOM   2331  CD2 PHE A 313      16.509  17.742  22.537  4.00  1.00            
ATOM   2332  CE1 PHE A 313      17.011  18.416  19.935  4.00  1.00            
ATOM   2333  CE2 PHE A 313      15.616  17.379  21.559  4.00  1.00            
ATOM   2334   CZ PHE A 313      15.868  17.719  20.253  4.00  1.00            
ATOM   2335    C PHE A 313      20.622  18.183  24.474  4.00  1.00            
ATOM   2336    O PHE A 313      20.347  17.656  25.551  4.00  1.00            
ATOM   2337    N ASP A 314      21.661  19.023  24.340  4.00  1.00            
ATOM   2338   CA ASP A 314      22.478  19.266  25.487  4.00  1.00            
ATOM   2339   CB ASP A 314      23.911  18.754  25.283  4.00  1.00            
ATOM   2340   CG ASP A 314      23.861  17.287  24.882  4.00  1.00            
ATOM   2341  OD1 ASP A 314      23.063  16.516  25.475  4.00  1.00            
ATOM   2342  OD2 ASP A 314      24.618  16.929  23.941  4.00  1.00            
ATOM   2343    C ASP A 314      22.615  20.755  25.619  4.00  1.00            
ATOM   2344    O ASP A 314      23.227  21.404  24.776  4.00  1.00            
ATOM   2345    N ARG A 315      21.992  21.355  26.646  3.00  1.00            
ATOM   2346   CA ARG A 315      22.139  22.767  26.869  3.00  1.00            
ATOM   2347   CB ARG A 315      21.093  23.353  27.834  3.00  1.00            
ATOM   2348   CG ARG A 315      21.464  24.768  28.294  3.00  1.00            
ATOM   2349   CD ARG A 315      20.403  25.473  29.137  3.00  1.00            
ATOM   2350   NE ARG A 315      19.373  26.012  28.208  3.00  1.00            
ATOM   2351   CZ ARG A 315      18.820  27.233  28.462  3.00  1.00            
ATOM   2352  NH1 ARG A 315      19.188  27.921  29.582  3.00  1.00            
ATOM   2353  NH2 ARG A 315      17.912  27.769  27.596  3.00  1.00            
ATOM   2354    C ARG A 315      23.477  23.109  27.444  3.00  1.00            
ATOM   2355    O ARG A 315      24.015  24.172  27.140  3.00  1.00            
ATOM   2356    N ALA A 316      24.047  22.225  28.294  3.00  1.00            
ATOM   2357   CA ALA A 316      25.252  22.576  29.003  3.00  1.00            
ATOM   2358   CB ALA A 316      25.807  21.432  29.865  3.00  1.00            
ATOM   2359    C ALA A 316      26.286  22.920  27.995  3.00  1.00            
ATOM   2360    O ALA A 316      26.948  23.952  28.096  3.00  1.00            
ATOM   2361    N ASN A 317      26.433  22.061  26.982  3.00  1.00            
ATOM   2362   CA ASN A 317      27.271  22.412  25.888  3.00  1.00            
ATOM   2363   CB ASN A 317      28.487  21.474  25.699  3.00  1.00            
ATOM   2364   CG ASN A 317      28.013  20.044  25.466  3.00  1.00            
ATOM   2365  OD1 ASN A 317      28.302  19.442  24.434  3.00  1.00            
ATOM   2366  ND2 ASN A 317      27.241  19.493  26.443  3.00  1.00            
ATOM   2367    C ASN A 317      26.351  22.297  24.739  3.00  1.00            
ATOM   2368    O ASN A 317      25.734  21.247  24.589  3.00  1.00            
ATOM   2369    N ASN A 318      26.190  23.375  23.941  3.00  1.00            
ATOM   2370   CA ASN A 318      25.296  23.285  22.826  3.00  1.00            
ATOM   2371   CB ASN A 318      25.279  24.536  21.940  3.00  1.00            
ATOM   2372   CG ASN A 318      24.321  25.555  22.535  3.00  1.00            
ATOM   2373  OD1 ASN A 318      23.101  25.419  22.432  3.00  1.00            
ATOM   2374  ND2 ASN A 318      24.888  26.616  23.165  3.00  1.00            
ATOM   2375    C ASN A 318      25.841  22.162  22.019  3.00  1.00            
ATOM   2376    O ASN A 318      26.885  22.271  21.377  3.00  1.00            
ATOM   2377    N LYS A 319      25.131  21.027  22.073  4.00  1.00            
ATOM   2378   CA LYS A 319      25.627  19.843  21.470  4.00  1.00            
ATOM   2379   CB LYS A 319      26.347  18.954  22.499  4.00  1.00            
ATOM   2380   CG LYS A 319      26.986  17.683  21.938  4.00  1.00            
ATOM   2381   CD LYS A 319      27.902  16.987  22.951  4.00  1.00            
ATOM   2382   CE LYS A 319      27.180  15.963  23.830  4.00  1.00            
ATOM   2383   NZ LYS A 319      27.967  15.681  25.051  4.00  1.00            
ATOM   2384    C LYS A 319      24.426  19.097  21.010  4.00  1.00            
ATOM   2385    O LYS A 319      23.513  18.835  21.792  4.00  1.00            
ATOM   2386    N VAL A 320      24.365  18.753  19.715  4.00  1.00            
ATOM   2387   CA VAL A 320      23.256  17.945  19.324  4.00  1.00            
ATOM   2388   CB VAL A 320      22.682  18.302  17.985  4.00  1.00            
ATOM   2389  CG1 VAL A 320      21.600  17.267  17.633  4.00  1.00            
ATOM   2390  CG2 VAL A 320      22.165  19.751  18.042  4.00  1.00            
ATOM   2391    C VAL A 320      23.840  16.584  19.218  4.00  1.00            
ATOM   2392    O VAL A 320      24.710  16.338  18.385  4.00  1.00            
ATOM   2393    N GLY A 321      23.391  15.655  20.079  4.00  1.00            
ATOM   2394   CA GLY A 321      23.993  14.360  20.037  4.00  1.00            
ATOM   2395    C GLY A 321      23.202  13.516  19.114  4.00  1.00            
ATOM   2396    O GLY A 321      21.972  13.539  19.124  4.00  1.00            
ATOM   2397    N LEU A 322      23.904  12.729  18.284  4.00  1.00            
ATOM   2398   CA LEU A 322      23.160  11.907  17.392  4.00  1.00            
ATOM   2399   CB LEU A 322      23.091  12.445  15.952  4.00  1.00            
ATOM   2400   CG LEU A 322      22.364  13.798  15.834  4.00  1.00            
ATOM   2401  CD1 LEU A 322      23.164  14.928  16.504  4.00  1.00            
ATOM   2402  CD2 LEU A 322      21.995  14.113  14.376  4.00  1.00            
ATOM   2403    C LEU A 322      23.777  10.559  17.339  4.00  1.00            
ATOM   2404    O LEU A 322      24.978  10.393  17.547  4.00  1.00            
ATOM   2405    N ALA A 323      22.928   9.552  17.084  4.00  1.00            
ATOM   2406   CA ALA A 323      23.377   8.204  16.948  4.00  1.00            
ATOM   2407   CB ALA A 323      23.619   7.490  18.290  4.00  1.00            
ATOM   2408    C ALA A 323      22.272   7.484  16.259  4.00  1.00            
ATOM   2409    O ALA A 323      21.147   7.965  16.154  4.00  1.00            
ATOM   2410    N PRO A 324      22.604   6.338  15.753  4.00  1.00            
ATOM   2411   CA PRO A 324      21.600   5.568  15.081  4.00  1.00            
ATOM   2412   CD PRO A 324      23.918   6.166  15.159  4.00  1.00            
ATOM   2413   CB PRO A 324      22.359   4.570  14.207  4.00  1.00            
ATOM   2414   CG PRO A 324      23.697   5.276  13.926  4.00  1.00            
ATOM   2415    C PRO A 324      20.720   4.918  16.089  4.00  1.00            
ATOM   2416    O PRO A 324      21.109   4.841  17.256  4.00  1.00            
ATOM   2417    N VAL A 325      19.526   4.456  15.678  4.00  1.00            
ATOM   2418   CA VAL A 325      18.664   3.821  16.628  4.00  1.00            
ATOM   2419   CB VAL A 325      17.219   4.214  16.479  4.00  1.00            
ATOM   2420  CG1 VAL A 325      16.389   3.462  17.534  4.00  1.00            
ATOM   2421  CG2 VAL A 325      17.114   5.745  16.585  4.00  1.00            
ATOM   2422    C VAL A 325      18.764   2.346  16.430  4.00  1.00            
ATOM   2423    O VAL A 325      18.727   1.853  15.303  4.00  1.00            
ATOM   2424    N ALA A 326      18.893   1.599  17.545  1.00  1.00            
ATOM   2425   CA ALA A 326      19.001   0.171  17.478  1.00  1.00            
ATOM   2426   CB ALA A 326      19.027  -0.507  18.859  1.00  1.00            
ATOM   2427    C ALA A 326      17.786  -0.368  16.728  1.00  1.00            
ATOM   2428    O ALA A 326      17.802  -1.583  16.394  1.00  1.00            
ATOM   2429  OXT ALA A 326      16.826   0.412  16.484  1.00  1.00            
ATOM   2430    N ALA B   1       0.348  10.662   5.419  4.00  0.00            
ATOM   2431   CA ALA B   1       0.323  12.141   5.478  4.00  0.00            
ATOM   2432   CB ALA B   1      -0.678  12.699   4.452  4.00  0.00            
ATOM   2433    C ALA B   1      -0.106  12.582   6.834  4.00  0.00            
ATOM   2434    O ALA B   1      -0.027  11.815   7.792  4.00  0.00            
ATOM   2435    N PHE B   2      -0.554  13.846   6.971  4.00  0.00            
ATOM   2436   CA PHE B   2      -0.912  14.208   8.305  4.00  0.00            
ATOM   2437   CB PHE B   2       0.290  14.134   9.248  4.00  0.00            
ATOM   2438   CG PHE B   2       1.339  15.012   8.646  4.00  0.00            
ATOM   2439  CD1 PHE B   2       1.355  16.369   8.882  4.00  0.00            
ATOM   2440  CD2 PHE B   2       2.309  14.476   7.829  4.00  0.00            
ATOM   2441  CE1 PHE B   2       2.314  17.172   8.316  4.00  0.00            
ATOM   2442  CE2 PHE B   2       3.273  15.277   7.262  4.00  0.00            
ATOM   2443   CZ PHE B   2       3.275  16.630   7.500  4.00  0.00            
ATOM   2444    C PHE B   2      -1.428  15.591   8.396  4.00  0.00            
ATOM   2445    O PHE B   2      -1.289  16.457   7.528  4.00  0.00            
ATOM   2446    N PRO B   3      -2.068  15.714   9.514  4.00  0.00            
ATOM   2447   CA PRO B   3      -2.689  16.941   9.908  4.00  0.00            
ATOM   2448   CD PRO B   3      -2.778  14.554  10.026  4.00  0.00            
ATOM   2449   CB PRO B   3      -3.695  16.565  10.995  4.00  0.00            
ATOM   2450   CG PRO B   3      -4.050  15.105  10.681  4.00  0.00            
ATOM   2451    C PRO B   3      -1.872  18.127  10.317  4.00  0.00            
ATOM   2452    O PRO B   3      -2.279  19.243  10.003  4.00  0.00            
ATOM   2453    N LEU B   4      -0.731  17.953  11.009  4.00  0.00            
ATOM   2454   CA LEU B   4      -0.116  19.136  11.542  4.00  0.00            
ATOM   2455   CB LEU B   4      -0.084  19.144  13.079  4.00  0.00            
ATOM   2456   CG LEU B   4       0.568  20.396  13.697  4.00  0.00            
ATOM   2457  CD1 LEU B   4      -0.249  21.665  13.417  4.00  0.00            
ATOM   2458  CD2 LEU B   4       0.841  20.184  15.195  4.00  0.00            
ATOM   2459    C LEU B   4       1.286  19.238  11.095  4.00  0.00            
ATOM   2460    O LEU B   4       1.955  18.249  10.807  4.00  0.00            
ATOM   2461    N GLU B   5       1.735  20.498  11.018  4.00  0.00            
ATOM   2462   CA GLU B   5       3.082  20.845  10.719  4.00  0.00            
ATOM   2463   CB GLU B   5       3.211  21.601   9.389  4.00  0.00            
ATOM   2464   CG GLU B   5       2.732  20.796   8.183  4.00  0.00            
ATOM   2465   CD GLU B   5       2.541  21.765   7.029  4.00  0.00            
ATOM   2466  OE1 GLU B   5       1.978  22.867   7.268  4.00  0.00            
ATOM   2467  OE2 GLU B   5       2.958  21.420   5.892  4.00  0.00            
ATOM   2468    C GLU B   5       3.389  21.838  11.785  4.00  0.00            
ATOM   2469    O GLU B   5       2.462  22.428  12.335  4.00  0.00            
ATOM   2470    N PHE B   6       4.664  22.037  12.169  4.00  0.00            
ATOM   2471   CA PHE B   6       4.851  23.062  13.160  4.00  0.00            
ATOM   2472   CB PHE B   6       4.424  22.564  14.555  4.00  0.00            
ATOM   2473   CG PHE B   6       4.301  23.688  15.528  4.00  0.00            
ATOM   2474  CD1 PHE B   6       5.403  24.190  16.178  4.00  0.00            
ATOM   2475  CD2 PHE B   6       3.073  24.246  15.796  4.00  0.00            
ATOM   2476  CE1 PHE B   6       5.285  25.222  17.081  4.00  0.00            
ATOM   2477  CE2 PHE B   6       2.946  25.277  16.697  4.00  0.00            
ATOM   2478   CZ PHE B   6       4.052  25.769  17.345  4.00  0.00            
ATOM   2479    C PHE B   6       6.313  23.345  13.230  4.00  0.00            
ATOM   2480    O PHE B   6       7.110  22.451  13.507  4.00  0.00            
ATOM   2481    N ILE B   7       6.677  24.613  12.978  4.00  0.00            
ATOM   2482   CA ILE B   7       8.000  25.138  13.041  4.00  0.00            
ATOM   2483   CB ILE B   7       8.861  24.842  11.831  4.00  0.00            
ATOM   2484  CG1 ILE B   7       8.312  25.425  10.518  4.00  0.00            
ATOM   2485  CG2 ILE B   7       9.015  23.322  11.760  4.00  0.00            
ATOM   2486  CD1 ILE B   7       9.328  25.408   9.375  4.00  0.00            
ATOM   2487    C ILE B   7       7.887  26.609  13.245  4.00  0.00            
ATOM   2488    O ILE B   7       7.685  27.381  12.310  4.00  0.00            
ATOM   2489    N ARG B   8       8.106  27.049  14.496  4.00  0.00            
ATOM   2490   CA ARG B   8       7.893  28.433  14.776  4.00  0.00            
ATOM   2491   CB ARG B   8       8.078  28.812  16.254  4.00  0.00            
ATOM   2492   CG ARG B   8       7.460  30.168  16.601  4.00  0.00            
ATOM   2493   CD ARG B   8       7.469  30.474  18.099  4.00  0.00            
ATOM   2494   NE ARG B   8       6.483  31.566  18.335  4.00  0.00            
ATOM   2495   CZ ARG B   8       6.874  32.820  18.699  4.00  0.00            
ATOM   2496  NH1 ARG B   8       8.194  33.096  18.900  4.00  0.00            
ATOM   2497  NH2 ARG B   8       5.935  33.796  18.869  4.00  0.00            
ATOM   2498    C ARG B   8       8.868  29.202  13.960  4.00  0.00            
ATOM   2499    O ARG B   8       9.961  28.721  13.667  4.00  0.00            
ATOM   2500    N GLU B   9       8.482  30.422  13.543  4.00  0.00            
ATOM   2501   CA GLU B   9       9.343  31.087  12.622  4.00  0.00            
ATOM   2502   CB GLU B   9       8.617  31.810  11.476  4.00  0.00            
ATOM   2503   CG GLU B   9       7.661  32.909  11.928  4.00  0.00            
ATOM   2504   CD GLU B   9       7.173  33.604  10.668  4.00  0.00            
ATOM   2505  OE1 GLU B   9       7.764  33.338   9.588  4.00  0.00            
ATOM   2506  OE2 GLU B   9       6.210  34.411  10.765  4.00  0.00            
ATOM   2507    C GLU B   9      10.248  32.054  13.276  4.00  0.00            
ATOM   2508    O GLU B   9       9.856  32.862  14.118  4.00  0.00            
ATOM   2509    N LEU B  10      11.525  31.955  12.873  4.00  0.00            
ATOM   2510   CA LEU B  10      12.526  32.864  13.308  4.00  0.00            
ATOM   2511   CB LEU B  10      13.954  32.378  13.021  4.00  0.00            
ATOM   2512   CG LEU B  10      15.031  33.417  13.386  4.00  0.00            
ATOM   2513  CD1 LEU B  10      15.021  33.734  14.889  4.00  0.00            
ATOM   2514  CD2 LEU B  10      16.412  32.991  12.864  4.00  0.00            
ATOM   2515    C LEU B  10      12.294  34.108  12.466  4.00  0.00            
ATOM   2516    O LEU B  10      11.988  33.943  11.255  4.00  0.00            
ATOM   2517  OXT LEU B  10      12.415  35.233  13.018  4.00  0.00            
END
