# Supplementary material for: Integrative modeling of diverse protein-peptide systems using CABS-dock
Source: PLoS Comput Biol. 2023 Jul 5;19(7):e1011275. doi: 10.1371/journal.pcbi.1011275 (PMC10351741; doi:10.1371/journal.pcbi.1011275)
Supplement: S1 File — Files in pdb format containing atomic coordinates of the structures obtained in this study: the highest-scored amyloid models and 10 examples of the docked peptide for each enzyme-substrate complex. (ZIP) [file pcbi.1011275.s006.zip › 3_pepsin_AFPLEFIREL/281.pdb]

CRYST1    0.000    0.000    0.000   0.00   0.00   0.00 P 1           1
ATOM      1    N ILE A   1      15.250  11.326  37.241  1.00  1.00            
ATOM      2   CA ILE A   1      15.081  11.548  35.787  1.00  1.00            
ATOM      3   CB ILE A   1      15.936  10.565  35.036  1.00  1.00            
ATOM      4  CG1 ILE A   1      16.151  10.982  33.569  1.00  1.00            
ATOM      5  CG2 ILE A   1      15.308   9.175  35.216  1.00  1.00            
ATOM      6  CD1 ILE A   1      14.889  10.977  32.710  1.00  1.00            
ATOM      7    C ILE A   1      13.641  11.375  35.444  1.00  1.00            
ATOM      8    O ILE A   1      12.964  10.514  36.002  1.00  1.00            
ATOM      9    N GLY A   2      13.124  12.214  34.528  4.00  1.00            
ATOM     10   CA GLY A   2      11.735  12.110  34.199  4.00  1.00            
ATOM     11    C GLY A   2      11.615  11.539  32.824  4.00  1.00            
ATOM     12    O GLY A   2      12.273  11.994  31.889  4.00  1.00            
ATOM     13    N ASP A   3      10.748  10.516  32.674  4.00  1.00            
ATOM     14   CA ASP A   3      10.532   9.904  31.397  4.00  1.00            
ATOM     15   CB ASP A   3      10.785   8.387  31.383  4.00  1.00            
ATOM     16   CG ASP A   3       9.765   7.748  32.311  4.00  1.00            
ATOM     17  OD1 ASP A   3       9.703   8.167  33.497  4.00  1.00            
ATOM     18  OD2 ASP A   3       9.033   6.834  31.846  4.00  1.00            
ATOM     19    C ASP A   3       9.094  10.115  31.042  4.00  1.00            
ATOM     20    O ASP A   3       8.206   9.961  31.878  4.00  1.00            
ATOM     21    N GLU A   4       8.828  10.524  29.788  4.00  1.00            
ATOM     22   CA GLU A   4       7.461  10.676  29.390  4.00  1.00            
ATOM     23   CB GLU A   4       7.084  12.104  28.971  4.00  1.00            
ATOM     24   CG GLU A   4       7.101  13.112  30.120  4.00  1.00            
ATOM     25   CD GLU A   4       6.568  14.423  29.564  4.00  1.00            
ATOM     26  OE1 GLU A   4       5.486  14.384  28.920  4.00  1.00            
ATOM     27  OE2 GLU A   4       7.233  15.474  29.764  4.00  1.00            
ATOM     28    C GLU A   4       7.263   9.808  28.201  4.00  1.00            
ATOM     29    O GLU A   4       7.983   9.913  27.210  4.00  1.00            
ATOM     30    N PRO A   5       6.323   8.918  28.294  4.00  1.00            
ATOM     31   CA PRO A   5       6.097   8.083  27.158  4.00  1.00            
ATOM     32   CD PRO A   5       6.086   8.210  29.542  4.00  1.00            
ATOM     33   CB PRO A   5       5.288   6.893  27.660  4.00  1.00            
ATOM     34   CG PRO A   5       5.717   6.772  29.133  4.00  1.00            
ATOM     35    C PRO A   5       5.381   8.958  26.204  4.00  1.00            
ATOM     36    O PRO A   5       4.649   9.842  26.646  4.00  1.00            
ATOM     37    N LEU A   6       5.580   8.750  24.900  4.00  1.00            
ATOM     38   CA LEU A   6       4.896   9.602  23.993  4.00  1.00            
ATOM     39   CB LEU A   6       5.829  10.293  22.986  4.00  1.00            
ATOM     40   CG LEU A   6       6.837  11.224  23.679  4.00  1.00            
ATOM     41  CD1 LEU A   6       7.641  12.057  22.669  4.00  1.00            
ATOM     42  CD2 LEU A   6       6.135  12.070  24.750  4.00  1.00            
ATOM     43    C LEU A   6       3.964   8.738  23.229  4.00  1.00            
ATOM     44    O LEU A   6       4.166   7.528  23.135  4.00  1.00            
ATOM     45    N GLU A   7       2.888   9.329  22.680  4.00  1.00            
ATOM     46   CA GLU A   7       1.995   8.487  21.955  4.00  1.00            
ATOM     47   CB GLU A   7       0.513   8.712  22.293  4.00  1.00            
ATOM     48   CG GLU A   7      -0.372   7.545  21.856  4.00  1.00            
ATOM     49   CD GLU A   7      -0.095   6.390  22.810  4.00  1.00            
ATOM     50  OE1 GLU A   7       1.031   5.827  22.751  4.00  1.00            
ATOM     51  OE2 GLU A   7      -1.004   6.061  23.617  4.00  1.00            
ATOM     52    C GLU A   7       2.183   8.743  20.510  4.00  1.00            
ATOM     53    O GLU A   7       2.074   9.876  20.042  4.00  1.00            
ATOM     54    N ASN A   8       2.496   7.669  19.770  4.00  1.00            
ATOM     55   CA ASN A   8       2.638   7.799  18.360  4.00  1.00            
ATOM     56   CB ASN A   8       3.347   6.612  17.689  4.00  1.00            
ATOM     57   CG ASN A   8       4.823   6.697  18.053  4.00  1.00            
ATOM     58  OD1 ASN A   8       5.609   7.356  17.374  4.00  1.00            
ATOM     59  ND2 ASN A   8       5.210   6.024  19.170  4.00  1.00            
ATOM     60    C ASN A   8       1.243   7.882  17.832  4.00  1.00            
ATOM     61    O ASN A   8       0.288   7.473  18.493  4.00  1.00            
ATOM     62    N TYR A   9       1.093   8.433  16.619  4.00  1.00            
ATOM     63   CA TYR A   9      -0.193   8.571  16.006  4.00  1.00            
ATOM     64   CB TYR A   9      -0.568  10.025  15.678  4.00  1.00            
ATOM     65   CG TYR A   9      -2.044  10.057  15.481  4.00  1.00            
ATOM     66  CD1 TYR A   9      -2.866  10.020  16.583  4.00  1.00            
ATOM     67  CD2 TYR A   9      -2.613  10.132  14.230  4.00  1.00            
ATOM     68  CE1 TYR A   9      -4.233  10.051  16.450  4.00  1.00            
ATOM     69  CE2 TYR A   9      -3.982  10.163  14.091  4.00  1.00            
ATOM     70   CZ TYR A   9      -4.794  10.120  15.199  4.00  1.00            
ATOM     71   OH TYR A   9      -6.198  10.152  15.054  4.00  1.00            
ATOM     72    C TYR A   9       0.019   7.827  14.718  4.00  1.00            
ATOM     73    O TYR A   9       0.651   6.772  14.746  4.00  1.00            
ATOM     74    N LEU A  10      -0.524   8.284  13.568  3.00  1.00            
ATOM     75   CA LEU A  10      -0.201   7.540  12.375  3.00  1.00            
ATOM     76   CB LEU A  10      -1.129   7.800  11.173  3.00  1.00            
ATOM     77   CG LEU A  10      -2.532   7.177  11.298  3.00  1.00            
ATOM     78  CD1 LEU A  10      -3.334   7.808  12.443  3.00  1.00            
ATOM     79  CD2 LEU A  10      -3.275   7.213   9.953  3.00  1.00            
ATOM     80    C LEU A  10       1.177   7.948  11.950  3.00  1.00            
ATOM     81    O LEU A  10       1.382   8.444  10.843  3.00  1.00            
ATOM     82    N ASP A  11       2.159   7.735  12.847  3.00  1.00            
ATOM     83   CA ASP A  11       3.552   7.965  12.603  3.00  1.00            
ATOM     84   CB ASP A  11       4.109   7.049  11.503  3.00  1.00            
ATOM     85   CG ASP A  11       3.979   5.632  12.028  3.00  1.00            
ATOM     86  OD1 ASP A  11       3.617   5.502  13.226  3.00  1.00            
ATOM     87  OD2 ASP A  11       4.219   4.672  11.248  3.00  1.00            
ATOM     88    C ASP A  11       3.747   9.376  12.157  3.00  1.00            
ATOM     89    O ASP A  11       4.745   9.700  11.516  3.00  1.00            
ATOM     90    N THR A  12       2.796  10.259  12.500  3.00  1.00            
ATOM     91   CA THR A  12       2.909  11.647  12.166  3.00  1.00            
ATOM     92   CB THR A  12       1.686  12.191  11.468  3.00  1.00            
ATOM     93  OG1 THR A  12       0.500  11.925  12.202  3.00  1.00            
ATOM     94  CG2 THR A  12       1.599  11.538  10.078  3.00  1.00            
ATOM     95    C THR A  12       3.182  12.349  13.438  3.00  1.00            
ATOM     96    O THR A  12       4.330  12.469  13.866  3.00  1.00            
ATOM     97    N GLU A  13       2.119  12.830  14.086  4.00  1.00            
ATOM     98   CA GLU A  13       2.322  13.562  15.279  4.00  1.00            
ATOM     99   CB GLU A  13       1.081  14.362  15.707  4.00  1.00            
ATOM    100   CG GLU A  13       0.602  15.322  14.614  4.00  1.00            
ATOM    101   CD GLU A  13       1.801  16.110  14.102  4.00  1.00            
ATOM    102  OE1 GLU A  13       2.309  16.980  14.858  4.00  1.00            
ATOM    103  OE2 GLU A  13       2.227  15.848  12.945  4.00  1.00            
ATOM    104    C GLU A  13       2.705  12.633  16.390  4.00  1.00            
ATOM    105    O GLU A  13       2.249  11.494  16.465  4.00  1.00            
ATOM    106    N TYR A  14       3.591  13.133  17.275  4.00  1.00            
ATOM    107   CA TYR A  14       4.049  12.467  18.463  4.00  1.00            
ATOM    108   CB TYR A  14       5.579  12.476  18.614  4.00  1.00            
ATOM    109   CG TYR A  14       5.957  13.909  18.580  4.00  1.00            
ATOM    110  CD1 TYR A  14       6.026  14.552  17.370  4.00  1.00            
ATOM    111  CD2 TYR A  14       6.197  14.613  19.737  4.00  1.00            
ATOM    112  CE1 TYR A  14       6.354  15.877  17.311  4.00  1.00            
ATOM    113  CE2 TYR A  14       6.530  15.945  19.681  4.00  1.00            
ATOM    114   CZ TYR A  14       6.609  16.572  18.460  4.00  1.00            
ATOM    115   OH TYR A  14       6.941  17.934  18.368  4.00  1.00            
ATOM    116    C TYR A  14       3.447  13.296  19.551  4.00  1.00            
ATOM    117    O TYR A  14       3.444  14.524  19.479  4.00  1.00            
ATOM    118    N PHE A  15       2.872  12.649  20.576  4.00  1.00            
ATOM    119   CA PHE A  15       2.200  13.414  21.582  4.00  1.00            
ATOM    120   CB PHE A  15       0.688  13.129  21.649  4.00  1.00            
ATOM    121   CG PHE A  15       0.074  13.373  20.314  4.00  1.00            
ATOM    122  CD1 PHE A  15       0.065  12.374  19.367  4.00  1.00            
ATOM    123  CD2 PHE A  15      -0.500  14.585  20.009  4.00  1.00            
ATOM    124  CE1 PHE A  15      -0.503  12.579  18.132  4.00  1.00            
ATOM    125  CE2 PHE A  15      -1.070  14.796  18.774  4.00  1.00            
ATOM    126   CZ PHE A  15      -1.071  13.793  17.834  4.00  1.00            
ATOM    127    C PHE A  15       2.729  12.921  22.901  4.00  1.00            
ATOM    128    O PHE A  15       3.691  12.154  22.951  4.00  1.00            
ATOM    129    N GLY A  16       2.114  13.383  24.011  4.00  1.00            
ATOM    130   CA GLY A  16       2.477  12.970  25.341  4.00  1.00            
ATOM    131    C GLY A  16       1.385  13.460  26.234  4.00  1.00            
ATOM    132    O GLY A  16       0.447  14.113  25.777  4.00  1.00            
ATOM    133    N THR A  17       1.480  13.157  27.540  4.00  1.00            
ATOM    134   CA THR A  17       0.469  13.595  28.453  4.00  1.00            
ATOM    135   CB THR A  17      -0.105  12.484  29.281  4.00  1.00            
ATOM    136  OG1 THR A  17      -1.189  12.960  30.064  4.00  1.00            
ATOM    137  CG2 THR A  17       1.004  11.923  30.186  4.00  1.00            
ATOM    138    C THR A  17       1.130  14.562  29.400  4.00  1.00            
ATOM    139    O THR A  17       2.334  14.480  29.641  4.00  1.00            
ATOM    140    N ILE A  18       0.352  15.526  29.938  4.00  1.00            
ATOM    141   CA ILE A  18       0.848  16.550  30.825  4.00  1.00            
ATOM    142   CB ILE A  18       0.979  17.858  30.121  4.00  1.00            
ATOM    143  CG1 ILE A  18       1.669  18.919  30.994  4.00  1.00            
ATOM    144  CG2 ILE A  18      -0.440  18.220  29.664  4.00  1.00            
ATOM    145  CD1 ILE A  18       2.085  20.165  30.212  4.00  1.00            
ATOM    146    C ILE A  18      -0.216  16.757  31.891  4.00  1.00            
ATOM    147    O ILE A  18      -1.337  16.275  31.734  4.00  1.00            
ATOM    148    N GLY A  19       0.104  17.457  33.015  4.00  1.00            
ATOM    149   CA GLY A  19      -0.879  17.737  34.048  4.00  1.00            
ATOM    150    C GLY A  19      -0.648  19.145  34.555  4.00  1.00            
ATOM    151    O GLY A  19       0.379  19.438  35.166  4.00  1.00            
ATOM    152    N ILE A  20      -1.624  20.047  34.301  4.00  1.00            
ATOM    153   CA ILE A  20      -1.570  21.471  34.554  4.00  1.00            
ATOM    154   CB ILE A  20      -2.564  22.209  33.690  4.00  1.00            
ATOM    155  CG1 ILE A  20      -2.245  23.716  33.542  4.00  1.00            
ATOM    156  CG2 ILE A  20      -3.966  21.905  34.237  4.00  1.00            
ATOM    157  CD1 ILE A  20      -2.412  24.579  34.794  4.00  1.00            
ATOM    158    C ILE A  20      -1.699  21.983  35.960  4.00  1.00            
ATOM    159    O ILE A  20      -0.929  22.860  36.344  4.00  1.00            
ATOM    160    N GLY A  21      -2.664  21.513  36.774  3.00  1.00            
ATOM    161   CA GLY A  21      -2.834  22.210  38.025  3.00  1.00            
ATOM    162    C GLY A  21      -3.127  21.223  39.094  3.00  1.00            
ATOM    163    O GLY A  21      -3.012  20.016  38.892  3.00  1.00            
ATOM    164    N THR A  22      -3.476  21.740  40.285  3.00  1.00            
ATOM    165   CA THR A  22      -3.838  20.886  41.369  3.00  1.00            
ATOM    166   CB THR A  22      -3.096  21.201  42.640  3.00  1.00            
ATOM    167  OG1 THR A  22      -3.501  20.317  43.674  3.00  1.00            
ATOM    168  CG2 THR A  22      -3.319  22.669  43.041  3.00  1.00            
ATOM    169    C THR A  22      -5.313  21.057  41.583  3.00  1.00            
ATOM    170    O THR A  22      -5.761  22.150  41.926  3.00  1.00            
ATOM    171    N PRO A  23      -6.128  20.049  41.357  3.00  1.00            
ATOM    172   CA PRO A  23      -5.733  18.758  40.852  3.00  1.00            
ATOM    173   CD PRO A  23      -7.403  19.986  42.051  3.00  1.00            
ATOM    174   CB PRO A  23      -6.873  17.794  41.192  3.00  1.00            
ATOM    175   CG PRO A  23      -8.067  18.706  41.525  3.00  1.00            
ATOM    176    C PRO A  23      -5.433  18.845  39.391  3.00  1.00            
ATOM    177    O PRO A  23      -5.812  19.829  38.760  3.00  1.00            
ATOM    178    N ALA A  24      -4.735  17.828  38.845  3.00  1.00            
ATOM    179   CA ALA A  24      -4.287  17.865  37.484  3.00  1.00            
ATOM    180   CB ALA A  24      -3.268  16.763  37.145  3.00  1.00            
ATOM    181    C ALA A  24      -5.404  17.747  36.513  3.00  1.00            
ATOM    182    O ALA A  24      -6.304  16.921  36.651  3.00  1.00            
ATOM    183    N GLN A  25      -5.355  18.619  35.491  4.00  1.00            
ATOM    184   CA GLN A  25      -6.229  18.505  34.371  4.00  1.00            
ATOM    185   CB GLN A  25      -6.517  19.841  33.660  4.00  1.00            
ATOM    186   CG GLN A  25      -7.470  20.759  34.425  4.00  1.00            
ATOM    187   CD GLN A  25      -8.891  20.334  34.078  4.00  1.00            
ATOM    188  OE1 GLN A  25      -9.806  20.450  34.891  4.00  1.00            
ATOM    189  NE2 GLN A  25      -9.084  19.838  32.827  4.00  1.00            
ATOM    190    C GLN A  25      -5.404  17.677  33.439  4.00  1.00            
ATOM    191    O GLN A  25      -4.181  17.641  33.569  4.00  1.00            
ATOM    192    N ASP A  26      -6.030  16.961  32.492  4.00  1.00            
ATOM    193   CA ASP A  26      -5.232  16.110  31.656  4.00  1.00            
ATOM    194   CB ASP A  26      -5.799  14.676  31.590  4.00  1.00            
ATOM    195   CG ASP A  26      -4.852  13.730  30.856  4.00  1.00            
ATOM    196  OD1 ASP A  26      -4.229  14.144  29.841  4.00  1.00            
ATOM    197  OD2 ASP A  26      -4.745  12.561  31.314  4.00  1.00            
ATOM    198    C ASP A  26      -5.241  16.649  30.275  4.00  1.00            
ATOM    199    O ASP A  26      -6.303  16.880  29.699  4.00  1.00            
ATOM    200    N PHE A  27      -4.047  16.883  29.700  4.00  1.00            
ATOM    201   CA PHE A  27      -4.123  17.320  28.350  4.00  1.00            
ATOM    202   CB PHE A  27      -4.250  18.852  28.164  4.00  1.00            
ATOM    203   CG PHE A  27      -3.117  19.631  28.745  4.00  1.00            
ATOM    204  CD1 PHE A  27      -3.077  19.900  30.095  4.00  1.00            
ATOM    205  CD2 PHE A  27      -2.102  20.104  27.944  4.00  1.00            
ATOM    206  CE1 PHE A  27      -2.044  20.628  30.637  4.00  1.00            
ATOM    207  CE2 PHE A  27      -1.066  20.837  28.480  4.00  1.00            
ATOM    208   CZ PHE A  27      -1.036  21.100  29.829  4.00  1.00            
ATOM    209    C PHE A  27      -3.038  16.739  27.498  4.00  1.00            
ATOM    210    O PHE A  27      -1.919  16.504  27.952  4.00  1.00            
ATOM    211    N THR A  28      -3.389  16.469  26.218  4.00  1.00            
ATOM    212   CA THR A  28      -2.501  15.900  25.242  4.00  1.00            
ATOM    213   CB THR A  28      -3.215  15.347  24.041  4.00  1.00            
ATOM    214  OG1 THR A  28      -4.124  14.331  24.435  4.00  1.00            
ATOM    215  CG2 THR A  28      -2.176  14.780  23.059  4.00  1.00            
ATOM    216    C THR A  28      -1.613  17.011  24.763  4.00  1.00            
ATOM    217    O THR A  28      -2.079  18.127  24.542  4.00  1.00            
ATOM    218    N VAL A  29      -0.299  16.741  24.597  4.00  1.00            
ATOM    219   CA VAL A  29       0.578  17.795  24.167  4.00  1.00            
ATOM    220   CB VAL A  29       1.326  18.451  25.290  4.00  1.00            
ATOM    221  CG1 VAL A  29       0.315  19.169  26.201  4.00  1.00            
ATOM    222  CG2 VAL A  29       2.153  17.375  26.013  4.00  1.00            
ATOM    223    C VAL A  29       1.592  17.251  23.230  4.00  1.00            
ATOM    224    O VAL A  29       1.862  16.051  23.196  4.00  1.00            
ATOM    225    N ILE A  30       2.168  18.159  22.423  4.00  1.00            
ATOM    226   CA ILE A  30       3.189  17.786  21.500  4.00  1.00            
ATOM    227   CB ILE A  30       2.869  18.149  20.080  4.00  1.00            
ATOM    228  CG1 ILE A  30       3.924  17.560  19.132  4.00  1.00            
ATOM    229  CG2 ILE A  30       2.702  19.672  19.993  4.00  1.00            
ATOM    230  CD1 ILE A  30       3.531  17.600  17.656  4.00  1.00            
ATOM    231    C ILE A  30       4.446  18.503  21.934  4.00  1.00            
ATOM    232    O ILE A  30       4.425  19.707  22.172  4.00  1.00            
ATOM    233    N PHE A  31       5.582  17.773  22.052  4.00  1.00            
ATOM    234   CA PHE A  31       6.806  18.296  22.617  4.00  1.00            
ATOM    235   CB PHE A  31       7.866  17.225  22.928  4.00  1.00            
ATOM    236   CG PHE A  31       7.434  16.638  24.228  4.00  1.00            
ATOM    237  CD1 PHE A  31       7.613  17.364  25.383  4.00  1.00            
ATOM    238  CD2 PHE A  31       6.863  15.390  24.311  4.00  1.00            
ATOM    239  CE1 PHE A  31       7.227  16.865  26.604  4.00  1.00            
ATOM    240  CE2 PHE A  31       6.476  14.887  25.532  4.00  1.00            
ATOM    241   CZ PHE A  31       6.654  15.620  26.681  4.00  1.00            
ATOM    242    C PHE A  31       7.447  19.428  21.863  4.00  1.00            
ATOM    243    O PHE A  31       7.871  20.405  22.475  4.00  1.00            
ATOM    244    N ASP A  32       7.544  19.326  20.529  4.00  1.00            
ATOM    245   CA ASP A  32       8.102  20.319  19.643  4.00  1.00            
ATOM    246   CB ASP A  32       7.156  21.496  19.360  4.00  1.00            
ATOM    247   CG ASP A  32       6.070  20.998  18.423  4.00  1.00            
ATOM    248  OD1 ASP A  32       6.388  20.753  17.230  4.00  1.00            
ATOM    249  OD2 ASP A  32       4.909  20.852  18.880  4.00  1.00            
ATOM    250    C ASP A  32       9.409  20.892  20.084  4.00  1.00            
ATOM    251    O ASP A  32       9.474  21.702  21.004  4.00  1.00            
ATOM    252    N THR A  33      10.495  20.475  19.397  3.00  1.00            
ATOM    253   CA THR A  33      11.815  21.008  19.596  3.00  1.00            
ATOM    254   CB THR A  33      12.870  20.254  18.848  3.00  1.00            
ATOM    255  OG1 THR A  33      12.852  18.885  19.225  3.00  1.00            
ATOM    256  CG2 THR A  33      14.237  20.874  19.185  3.00  1.00            
ATOM    257    C THR A  33      11.817  22.412  19.054  3.00  1.00            
ATOM    258    O THR A  33      12.427  23.315  19.621  3.00  1.00            
ATOM    259    N GLY A  34      11.104  22.631  17.929  3.00  1.00            
ATOM    260   CA GLY A  34      11.136  23.890  17.232  3.00  1.00            
ATOM    261    C GLY A  34      10.636  25.003  18.080  3.00  1.00            
ATOM    262    O GLY A  34      11.242  26.072  18.129  3.00  1.00            
ATOM    263    N SER A  35       9.514  24.790  18.780  1.00  1.00            
ATOM    264   CA SER A  35       8.953  25.896  19.486  1.00  1.00            
ATOM    265   CB SER A  35       7.424  25.844  19.568  1.00  1.00            
ATOM    266   OG SER A  35       7.010  24.703  20.305  1.00  1.00            
ATOM    267    C SER A  35       9.427  25.930  20.886  1.00  1.00            
ATOM    268    O SER A  35       9.959  24.956  21.417  1.00  1.00            
ATOM    269    N SER A  36       9.263  27.110  21.506  1.00  1.00            
ATOM    270   CA SER A  36       9.544  27.197  22.897  1.00  1.00            
ATOM    271   CB SER A  36      10.832  27.968  23.226  1.00  1.00            
ATOM    272   OG SER A  36      11.961  27.279  22.713  1.00  1.00            
ATOM    273    C SER A  36       8.418  27.978  23.504  1.00  1.00            
ATOM    274    O SER A  36       8.533  29.181  23.733  1.00  1.00            
ATOM    275    N ASN A  37       7.287  27.299  23.766  1.00  1.00            
ATOM    276   CA ASN A  37       6.159  27.884  24.433  1.00  1.00            
ATOM    277   CB ASN A  37       5.256  28.747  23.536  1.00  1.00            
ATOM    278   CG ASN A  37       5.969  30.062  23.263  1.00  1.00            
ATOM    279  OD1 ASN A  37       6.393  30.759  24.184  1.00  1.00            
ATOM    280  ND2 ASN A  37       6.110  30.411  21.956  1.00  1.00            
ATOM    281    C ASN A  37       5.344  26.711  24.870  1.00  1.00            
ATOM    282    O ASN A  37       5.216  25.728  24.142  1.00  1.00            
ATOM    283    N LEU A  38       4.796  26.776  26.092  4.00  1.00            
ATOM    284   CA LEU A  38       3.924  25.750  26.582  4.00  1.00            
ATOM    285   CB LEU A  38       4.036  25.566  28.090  4.00  1.00            
ATOM    286   CG LEU A  38       5.383  25.085  28.632  4.00  1.00            
ATOM    287  CD1 LEU A  38       6.547  25.991  28.198  4.00  1.00            
ATOM    288  CD2 LEU A  38       5.274  24.989  30.160  4.00  1.00            
ATOM    289    C LEU A  38       2.576  26.378  26.399  4.00  1.00            
ATOM    290    O LEU A  38       2.398  27.551  26.727  4.00  1.00            
ATOM    291    N TRP A  39       1.587  25.638  25.862  4.00  1.00            
ATOM    292   CA TRP A  39       0.322  26.269  25.605  4.00  1.00            
ATOM    293   CB TRP A  39       0.345  26.865  24.193  4.00  1.00            
ATOM    294   CG TRP A  39      -0.870  27.622  23.747  4.00  1.00            
ATOM    295  CD2 TRP A  39      -1.092  29.007  24.048  4.00  1.00            
ATOM    296  CD1 TRP A  39      -1.916  27.211  22.983  4.00  1.00            
ATOM    297  NE1 TRP A  39      -2.761  28.266  22.750  4.00  1.00            
ATOM    298  CE2 TRP A  39      -2.273  29.374  23.411  4.00  1.00            
ATOM    299  CE3 TRP A  39      -0.366  29.895  24.786  4.00  1.00            
ATOM    300  CZ2 TRP A  39      -2.753  30.651  23.503  4.00  1.00            
ATOM    301  CZ3 TRP A  39      -0.855  31.179  24.885  4.00  1.00            
ATOM    302  CH2 TRP A  39      -2.025  31.548  24.254  4.00  1.00            
ATOM    303    C TRP A  39      -0.727  25.186  25.670  4.00  1.00            
ATOM    304    O TRP A  39      -0.420  24.014  25.458  4.00  1.00            
ATOM    305    N VAL A  40      -1.996  25.542  25.993  4.00  1.00            
ATOM    306   CA VAL A  40      -3.059  24.566  26.112  4.00  1.00            
ATOM    307   CB VAL A  40      -3.186  24.042  27.520  4.00  1.00            
ATOM    308  CG1 VAL A  40      -3.701  25.179  28.420  4.00  1.00            
ATOM    309  CG2 VAL A  40      -4.072  22.786  27.544  4.00  1.00            
ATOM    310    C VAL A  40      -4.346  25.298  25.794  4.00  1.00            
ATOM    311    O VAL A  40      -4.348  26.525  25.693  4.00  1.00            
ATOM    312    N PRO A  41      -5.436  24.593  25.589  1.00  1.00            
ATOM    313   CA PRO A  41      -6.681  25.267  25.290  1.00  1.00            
ATOM    314   CD PRO A  41      -5.337  23.336  24.860  1.00  1.00            
ATOM    315   CB PRO A  41      -7.606  24.199  24.714  1.00  1.00            
ATOM    316   CG PRO A  41      -6.633  23.216  24.041  1.00  1.00            
ATOM    317    C PRO A  41      -7.197  25.913  26.543  1.00  1.00            
ATOM    318    O PRO A  41      -6.766  25.516  27.624  1.00  1.00            
ATOM    319    N SER A  42      -8.105  26.912  26.437  4.00  1.00            
ATOM    320   CA SER A  42      -8.560  27.589  27.623  4.00  1.00            
ATOM    321   CB SER A  42      -8.059  29.042  27.723  4.00  1.00            
ATOM    322   OG SER A  42      -8.542  29.651  28.912  4.00  1.00            
ATOM    323    C SER A  42     -10.055  27.631  27.652  4.00  1.00            
ATOM    324    O SER A  42     -10.717  27.474  26.629  4.00  1.00            
ATOM    325    N VAL A  43     -10.618  27.819  28.867  3.00  1.00            
ATOM    326   CA VAL A  43     -12.038  27.946  29.037  3.00  1.00            
ATOM    327   CB VAL A  43     -12.467  28.084  30.470  3.00  1.00            
ATOM    328  CG1 VAL A  43     -11.886  29.382  31.055  3.00  1.00            
ATOM    329  CG2 VAL A  43     -14.003  28.025  30.517  3.00  1.00            
ATOM    330    C VAL A  43     -12.405  29.186  28.311  3.00  1.00            
ATOM    331    O VAL A  43     -13.454  29.265  27.673  3.00  1.00            
ATOM    332    N TYR A  44     -11.520  30.197  28.377  3.00  1.00            
ATOM    333   CA TYR A  44     -11.842  31.384  27.663  3.00  1.00            
ATOM    334   CB TYR A  44     -11.259  32.668  28.281  3.00  1.00            
ATOM    335   CG TYR A  44     -11.980  32.928  29.561  3.00  1.00            
ATOM    336  CD1 TYR A  44     -11.597  32.302  30.725  3.00  1.00            
ATOM    337  CD2 TYR A  44     -13.042  33.803  29.594  3.00  1.00            
ATOM    338  CE1 TYR A  44     -12.263  32.544  31.903  3.00  1.00            
ATOM    339  CE2 TYR A  44     -13.712  34.049  30.769  3.00  1.00            
ATOM    340   CZ TYR A  44     -13.322  33.420  31.927  3.00  1.00            
ATOM    341   OH TYR A  44     -14.010  33.674  33.133  3.00  1.00            
ATOM    342    C TYR A  44     -11.252  31.233  26.303  3.00  1.00            
ATOM    343    O TYR A  44     -10.227  31.828  25.975  3.00  1.00            
ATOM    344    N CYS A  45     -11.908  30.399  25.475  1.00  1.00            
ATOM    345   CA CYS A  45     -11.515  30.216  24.112  1.00  1.00            
ATOM    346   CB CYS A  45     -10.353  29.226  23.924  1.00  1.00            
ATOM    347   SG CYS A  45      -9.884  29.026  22.178  1.00  1.00            
ATOM    348    C CYS A  45     -12.697  29.645  23.442  1.00  1.00            
ATOM    349    O CYS A  45     -13.077  28.502  23.685  1.00  1.00            
ATOM    350    N SER A  46     -13.352  30.449  22.602  1.00  1.00            
ATOM    351   CA SER A  46     -14.428  29.848  21.904  1.00  1.00            
ATOM    352   CB SER A  46     -15.763  30.601  22.062  1.00  1.00            
ATOM    353   OG SER A  46     -15.645  31.939  21.600  1.00  1.00            
ATOM    354    C SER A  46     -14.020  29.874  20.480  1.00  1.00            
ATOM    355    O SER A  46     -14.177  30.866  19.773  1.00  1.00            
ATOM    356    N SER A  47     -13.450  28.747  20.042  1.00  1.00            
ATOM    357   CA SER A  47     -13.044  28.594  18.689  1.00  1.00            
ATOM    358   CB SER A  47     -11.520  28.541  18.487  1.00  1.00            
ATOM    359   OG SER A  47     -11.217  28.388  17.108  1.00  1.00            
ATOM    360    C SER A  47     -13.591  27.261  18.332  1.00  1.00            
ATOM    361    O SER A  47     -13.998  26.510  19.217  1.00  1.00            
ATOM    362    N LEU A  48     -13.660  26.936  17.033  2.00  1.00            
ATOM    363   CA LEU A  48     -14.162  25.637  16.712  2.00  1.00            
ATOM    364   CB LEU A  48     -14.149  25.341  15.203  2.00  1.00            
ATOM    365   CG LEU A  48     -15.105  26.212  14.371  2.00  1.00            
ATOM    366  CD1 LEU A  48     -15.024  25.845  12.879  2.00  1.00            
ATOM    367  CD2 LEU A  48     -16.539  26.145  14.918  2.00  1.00            
ATOM    368    C LEU A  48     -13.213  24.691  17.330  2.00  1.00            
ATOM    369    O LEU A  48     -13.603  23.721  17.977  2.00  1.00            
ATOM    370    N ALA A  49     -11.914  24.977  17.161  2.00  1.00            
ATOM    371   CA ALA A  49     -10.987  24.113  17.797  2.00  1.00            
ATOM    372   CB ALA A  49      -9.602  24.087  17.129  2.00  1.00            
ATOM    373    C ALA A  49     -10.818  24.661  19.165  2.00  1.00            
ATOM    374    O ALA A  49     -10.227  25.720  19.360  2.00  1.00            
ATOM    375    N CYS A  50     -11.366  23.924  20.142  2.00  1.00            
ATOM    376   CA CYS A  50     -11.342  24.300  21.517  2.00  1.00            
ATOM    377   CB CYS A  50     -11.507  25.803  21.780  2.00  1.00            
ATOM    378   SG CYS A  50     -11.457  26.150  23.562  2.00  1.00            
ATOM    379    C CYS A  50     -12.542  23.666  22.078  2.00  1.00            
ATOM    380    O CYS A  50     -12.522  23.048  23.142  2.00  1.00            
ATOM    381    N SER A  51     -13.635  23.818  21.322  2.00  1.00            
ATOM    382   CA SER A  51     -14.866  23.266  21.747  2.00  1.00            
ATOM    383   CB SER A  51     -15.991  23.469  20.718  2.00  1.00            
ATOM    384   OG SER A  51     -15.682  22.775  19.517  2.00  1.00            
ATOM    385    C SER A  51     -14.654  21.792  21.904  2.00  1.00            
ATOM    386    O SER A  51     -15.006  21.213  22.930  2.00  1.00            
ATOM    387    N ASP A  52     -14.040  21.150  20.892  2.00  1.00            
ATOM    388   CA ASP A  52     -13.877  19.725  20.918  2.00  1.00            
ATOM    389   CB ASP A  52     -13.353  19.141  19.587  2.00  1.00            
ATOM    390   CG ASP A  52     -13.498  17.616  19.596  2.00  1.00            
ATOM    391  OD1 ASP A  52     -13.039  16.963  20.572  2.00  1.00            
ATOM    392  OD2 ASP A  52     -14.081  17.079  18.617  2.00  1.00            
ATOM    393    C ASP A  52     -12.953  19.283  22.013  2.00  1.00            
ATOM    394    O ASP A  52     -13.246  18.327  22.730  2.00  1.00            
ATOM    395    N HIS A  53     -11.829  19.992  22.191  1.00  1.00            
ATOM    396   CA HIS A  53     -10.772  19.529  23.043  1.00  1.00            
ATOM    397  ND1 HIS A  53      -8.510  18.776  20.750  1.00  1.00            
ATOM    398   CG HIS A  53      -9.070  19.935  21.240  1.00  1.00            
ATOM    399   CB HIS A  53      -9.420  20.158  22.679  1.00  1.00            
ATOM    400  NE2 HIS A  53      -8.798  20.132  19.012  1.00  1.00            
ATOM    401  CD2 HIS A  53      -9.238  20.752  20.167  1.00  1.00            
ATOM    402  CE1 HIS A  53      -8.370  18.949  19.412  1.00  1.00            
ATOM    403    C HIS A  53     -10.999  19.814  24.487  1.00  1.00            
ATOM    404    O HIS A  53     -11.917  20.534  24.876  1.00  1.00            
ATOM    405    N ASN A  54     -10.132  19.196  25.320  1.00  1.00            
ATOM    406   CA ASN A  54     -10.139  19.395  26.736  1.00  1.00            
ATOM    407   CB ASN A  54      -9.107  18.529  27.481  1.00  1.00            
ATOM    408   CG ASN A  54      -9.520  17.069  27.341  1.00  1.00            
ATOM    409  OD1 ASN A  54      -8.759  16.238  26.849  1.00  1.00            
ATOM    410  ND2 ASN A  54     -10.764  16.744  27.786  1.00  1.00            
ATOM    411    C ASN A  54      -9.768  20.833  26.928  1.00  1.00            
ATOM    412    O ASN A  54      -9.045  21.409  26.116  1.00  1.00            
ATOM    413    N GLN A  55     -10.286  21.458  28.000  1.00  1.00            
ATOM    414   CA GLN A  55     -10.056  22.853  28.242  1.00  1.00            
ATOM    415   CB GLN A  55     -11.368  23.652  28.263  1.00  1.00            
ATOM    416   CG GLN A  55     -12.280  23.218  29.418  1.00  1.00            
ATOM    417   CD GLN A  55     -13.627  23.915  29.291  1.00  1.00            
ATOM    418  OE1 GLN A  55     -14.221  23.954  28.215  1.00  1.00            
ATOM    419  NE2 GLN A  55     -14.129  24.474  30.424  1.00  1.00            
ATOM    420    C GLN A  55      -9.484  22.970  29.632  1.00  1.00            
ATOM    421    O GLN A  55      -9.527  22.014  30.403  1.00  1.00            
ATOM    422    N PHE A  56      -8.918  24.149  29.986  4.00  1.00            
ATOM    423   CA PHE A  56      -8.363  24.335  31.304  4.00  1.00            
ATOM    424   CB PHE A  56      -6.899  24.804  31.298  4.00  1.00            
ATOM    425   CG PHE A  56      -6.487  24.987  32.718  4.00  1.00            
ATOM    426  CD1 PHE A  56      -6.249  23.900  33.527  4.00  1.00            
ATOM    427  CD2 PHE A  56      -6.329  26.251  33.239  4.00  1.00            
ATOM    428  CE1 PHE A  56      -5.869  24.075  34.838  4.00  1.00            
ATOM    429  CE2 PHE A  56      -5.948  26.431  34.547  4.00  1.00            
ATOM    430   CZ PHE A  56      -5.717  25.341  35.351  4.00  1.00            
ATOM    431    C PHE A  56      -9.167  25.364  32.032  4.00  1.00            
ATOM    432    O PHE A  56      -9.524  26.402  31.476  4.00  1.00            
ATOM    433    N ASN A  57      -9.492  25.081  33.314  1.00  1.00            
ATOM    434   CA ASN A  57     -10.218  26.023  34.129  1.00  1.00            
ATOM    435   CB ASN A  57     -11.459  25.449  34.812  1.00  1.00            
ATOM    436   CG ASN A  57     -12.528  25.181  33.762  1.00  1.00            
ATOM    437  OD1 ASN A  57     -13.032  24.065  33.644  1.00  1.00            
ATOM    438  ND2 ASN A  57     -12.891  26.234  32.981  1.00  1.00            
ATOM    439    C ASN A  57      -9.293  26.430  35.216  1.00  1.00            
ATOM    440    O ASN A  57      -8.769  25.609  35.971  1.00  1.00            
ATOM    441    N PRO A  58      -9.060  27.701  35.266  2.00  1.00            
ATOM    442   CA PRO A  58      -8.195  28.205  36.288  2.00  1.00            
ATOM    443   CD PRO A  58      -8.967  28.473  34.039  2.00  1.00            
ATOM    444   CB PRO A  58      -7.827  29.621  35.851  2.00  1.00            
ATOM    445   CG PRO A  58      -7.913  29.559  34.317  2.00  1.00            
ATOM    446    C PRO A  58      -8.827  28.139  37.623  2.00  1.00            
ATOM    447    O PRO A  58      -8.116  28.122  38.626  2.00  1.00            
ATOM    448    N ASP A  59     -10.166  28.114  37.656  2.00  1.00            
ATOM    449   CA ASP A  59     -10.854  28.137  38.905  2.00  1.00            
ATOM    450   CB ASP A  59     -12.381  28.208  38.725  2.00  1.00            
ATOM    451   CG ASP A  59     -13.015  28.654  40.036  2.00  1.00            
ATOM    452  OD1 ASP A  59     -12.257  29.054  40.960  2.00  1.00            
ATOM    453  OD2 ASP A  59     -14.271  28.606  40.127  2.00  1.00            
ATOM    454    C ASP A  59     -10.531  26.885  39.642  2.00  1.00            
ATOM    455    O ASP A  59     -10.331  26.901  40.855  2.00  1.00            
ATOM    456    N ASP A  60     -10.451  25.758  38.915  2.00  1.00            
ATOM    457   CA ASP A  60     -10.254  24.514  39.586  2.00  1.00            
ATOM    458   CB ASP A  60     -10.421  23.276  38.678  2.00  1.00            
ATOM    459   CG ASP A  60      -9.402  23.279  37.550  2.00  1.00            
ATOM    460  OD1 ASP A  60      -8.180  23.191  37.844  2.00  1.00            
ATOM    461  OD2 ASP A  60      -9.841  23.345  36.371  2.00  1.00            
ATOM    462    C ASP A  60      -8.948  24.484  40.299  2.00  1.00            
ATOM    463    O ASP A  60      -8.874  23.999  41.427  2.00  1.00            
ATOM    464    N SER A  61      -7.877  25.017  39.693  1.00  1.00            
ATOM    465   CA SER A  61      -6.636  24.900  40.389  1.00  1.00            
ATOM    466   CB SER A  61      -5.406  25.048  39.480  1.00  1.00            
ATOM    467   OG SER A  61      -5.386  26.348  38.913  1.00  1.00            
ATOM    468    C SER A  61      -6.550  25.942  41.436  1.00  1.00            
ATOM    469    O SER A  61      -6.854  27.110  41.203  1.00  1.00            
ATOM    470    N SER A  62      -6.148  25.509  42.642  1.00  1.00            
ATOM    471   CA SER A  62      -5.937  26.430  43.706  1.00  1.00            
ATOM    472   CB SER A  62      -5.703  25.749  45.063  1.00  1.00            
ATOM    473   OG SER A  62      -5.502  26.732  46.068  1.00  1.00            
ATOM    474    C SER A  62      -4.704  27.183  43.354  1.00  1.00            
ATOM    475    O SER A  62      -4.575  28.367  43.657  1.00  1.00            
ATOM    476    N THR A  63      -3.766  26.496  42.670  1.00  1.00            
ATOM    477   CA THR A  63      -2.511  27.113  42.371  1.00  1.00            
ATOM    478   CB THR A  63      -1.351  26.188  42.604  1.00  1.00            
ATOM    479  OG1 THR A  63      -1.461  25.040  41.775  1.00  1.00            
ATOM    480  CG2 THR A  63      -1.351  25.764  44.083  1.00  1.00            
ATOM    481    C THR A  63      -2.459  27.554  40.955  1.00  1.00            
ATOM    482    O THR A  63      -1.686  27.032  40.155  1.00  1.00            
ATOM    483    N PHE A  64      -3.283  28.551  40.603  1.00  1.00            
ATOM    484   CA PHE A  64      -3.120  29.093  39.298  1.00  1.00            
ATOM    485   CB PHE A  64      -4.295  28.840  38.345  1.00  1.00            
ATOM    486   CG PHE A  64      -3.863  29.268  36.985  1.00  1.00            
ATOM    487  CD1 PHE A  64      -3.060  28.447  36.224  1.00  1.00            
ATOM    488  CD2 PHE A  64      -4.261  30.478  36.466  1.00  1.00            
ATOM    489  CE1 PHE A  64      -2.657  28.828  34.966  1.00  1.00            
ATOM    490  CE2 PHE A  64      -3.862  30.864  35.209  1.00  1.00            
ATOM    491   CZ PHE A  64      -3.058  30.041  34.458  1.00  1.00            
ATOM    492    C PHE A  64      -3.051  30.560  39.518  1.00  1.00            
ATOM    493    O PHE A  64      -4.015  31.167  39.979  1.00  1.00            
ATOM    494    N GLU A  65      -1.900  31.177  39.205  4.00  1.00            
ATOM    495   CA GLU A  65      -1.848  32.585  39.420  4.00  1.00            
ATOM    496   CB GLU A  65      -0.605  33.043  40.207  4.00  1.00            
ATOM    497   CG GLU A  65      -0.741  34.451  40.792  4.00  1.00            
ATOM    498   CD GLU A  65       0.332  34.648  41.857  4.00  1.00            
ATOM    499  OE1 GLU A  65       1.541  34.572  41.510  4.00  1.00            
ATOM    500  OE2 GLU A  65      -0.048  34.878  43.037  4.00  1.00            
ATOM    501    C GLU A  65      -1.843  33.207  38.071  4.00  1.00            
ATOM    502    O GLU A  65      -0.915  33.015  37.286  4.00  1.00            
ATOM    503    N ALA A  66      -2.911  33.960  37.766  4.00  1.00            
ATOM    504   CA ALA A  66      -3.023  34.544  36.470  4.00  1.00            
ATOM    505   CB ALA A  66      -4.438  35.047  36.134  4.00  1.00            
ATOM    506    C ALA A  66      -2.101  35.712  36.380  4.00  1.00            
ATOM    507    O ALA A  66      -1.843  36.396  37.369  4.00  1.00            
ATOM    508    N THR A  67      -1.565  35.951  35.167  4.00  1.00            
ATOM    509   CA THR A  67      -0.726  37.089  34.947  4.00  1.00            
ATOM    510   CB THR A  67       0.717  36.761  34.681  4.00  1.00            
ATOM    511  OG1 THR A  67       0.846  35.960  33.516  4.00  1.00            
ATOM    512  CG2 THR A  67       1.283  36.026  35.909  4.00  1.00            
ATOM    513    C THR A  67      -1.287  37.817  33.751  4.00  1.00            
ATOM    514    O THR A  67      -1.982  37.228  32.924  4.00  1.00            
ATOM    515    N SER A  68      -1.014  39.137  33.659  4.00  1.00            
ATOM    516   CA SER A  68      -1.551  40.022  32.654  4.00  1.00            
ATOM    517   CB SER A  68      -1.320  41.507  32.988  4.00  1.00            
ATOM    518   OG SER A  68      -2.018  41.864  34.173  4.00  1.00            
ATOM    519    C SER A  68      -0.986  39.805  31.271  4.00  1.00            
ATOM    520    O SER A  68      -1.683  40.050  30.288  4.00  1.00            
ATOM    521    N GLN A  69       0.271  39.332  31.142  4.00  1.00            
ATOM    522   CA GLN A  69       0.923  39.270  29.853  4.00  1.00            
ATOM    523   CB GLN A  69       2.306  38.592  29.901  4.00  1.00            
ATOM    524   CG GLN A  69       3.014  38.515  28.545  4.00  1.00            
ATOM    525   CD GLN A  69       3.421  39.921  28.122  4.00  1.00            
ATOM    526  OE1 GLN A  69       2.579  40.804  27.968  4.00  1.00            
ATOM    527  NE2 GLN A  69       4.750  40.135  27.924  4.00  1.00            
ATOM    528    C GLN A  69       0.085  38.524  28.852  4.00  1.00            
ATOM    529    O GLN A  69      -0.481  37.473  29.150  4.00  1.00            
ATOM    530    N GLU A  70      -0.004  39.081  27.619  4.00  1.00            
ATOM    531   CA GLU A  70      -0.766  38.512  26.535  4.00  1.00            
ATOM    532   CB GLU A  70      -1.562  39.557  25.733  4.00  1.00            
ATOM    533   CG GLU A  70      -0.701  40.637  25.073  4.00  1.00            
ATOM    534   CD GLU A  70      -1.646  41.645  24.430  4.00  1.00            
ATOM    535  OE1 GLU A  70      -2.202  41.329  23.344  4.00  1.00            
ATOM    536  OE2 GLU A  70      -1.835  42.741  25.023  4.00  1.00            
ATOM    537    C GLU A  70       0.189  37.836  25.629  4.00  1.00            
ATOM    538    O GLU A  70       1.280  38.339  25.361  4.00  1.00            
ATOM    539    N LEU A  71      -0.198  36.648  25.141  4.00  1.00            
ATOM    540   CA LEU A  71       0.729  35.936  24.328  4.00  1.00            
ATOM    541   CB LEU A  71       0.929  34.478  24.774  4.00  1.00            
ATOM    542   CG LEU A  71       1.945  33.701  23.918  4.00  1.00            
ATOM    543  CD1 LEU A  71       3.351  34.312  24.037  4.00  1.00            
ATOM    544  CD2 LEU A  71       1.922  32.202  24.253  4.00  1.00            
ATOM    545    C LEU A  71       0.237  35.922  22.922  4.00  1.00            
ATOM    546    O LEU A  71      -0.942  35.691  22.658  4.00  1.00            
ATOM    547    N SER A  72       1.154  36.196  21.975  4.00  1.00            
ATOM    548   CA SER A  72       0.808  36.160  20.589  4.00  1.00            
ATOM    549   CB SER A  72       0.925  37.520  19.884  4.00  1.00            
ATOM    550   OG SER A  72       2.278  37.953  19.889  4.00  1.00            
ATOM    551    C SER A  72       1.779  35.236  19.944  4.00  1.00            
ATOM    552    O SER A  72       2.959  35.228  20.290  4.00  1.00            
ATOM    553    N ILE A  73       1.308  34.414  18.990  4.00  1.00            
ATOM    554   CA ILE A  73       2.229  33.470  18.442  4.00  1.00            
ATOM    555   CB ILE A  73       2.064  32.106  19.060  4.00  1.00            
ATOM    556  CG1 ILE A  73       2.296  32.171  20.576  4.00  1.00            
ATOM    557  CG2 ILE A  73       3.004  31.117  18.350  4.00  1.00            
ATOM    558  CD1 ILE A  73       3.712  32.589  20.956  4.00  1.00            
ATOM    559    C ILE A  73       1.984  33.295  16.989  4.00  1.00            
ATOM    560    O ILE A  73       0.863  33.441  16.505  4.00  1.00            
ATOM    561    N THR A  74       3.064  32.994  16.248  4.00  1.00            
ATOM    562   CA THR A  74       2.896  32.667  14.874  4.00  1.00            
ATOM    563   CB THR A  74       3.438  33.705  13.930  4.00  1.00            
ATOM    564  OG1 THR A  74       3.100  33.375  12.590  4.00  1.00            
ATOM    565  CG2 THR A  74       4.964  33.796  14.090  4.00  1.00            
ATOM    566    C THR A  74       3.628  31.406  14.634  4.00  1.00            
ATOM    567    O THR A  74       4.774  31.234  15.048  4.00  1.00            
ATOM    568    N TYR A  75       2.951  30.462  13.977  4.00  1.00            
ATOM    569   CA TYR A  75       3.625  29.268  13.622  4.00  1.00            
ATOM    570   CB TYR A  75       3.349  28.056  14.541  4.00  1.00            
ATOM    571   CG TYR A  75       1.893  27.896  14.792  4.00  1.00            
ATOM    572  CD1 TYR A  75       1.251  28.751  15.655  4.00  1.00            
ATOM    573  CD2 TYR A  75       1.169  26.911  14.170  4.00  1.00            
ATOM    574  CE1 TYR A  75      -0.095  28.615  15.898  4.00  1.00            
ATOM    575  CE2 TYR A  75      -0.177  26.766  14.411  4.00  1.00            
ATOM    576   CZ TYR A  75      -0.813  27.622  15.278  4.00  1.00            
ATOM    577   OH TYR A  75      -2.194  27.483  15.531  4.00  1.00            
ATOM    578    C TYR A  75       3.316  29.028  12.196  4.00  1.00            
ATOM    579    O TYR A  75       2.425  29.668  11.638  4.00  1.00            
ATOM    580    N GLY A  76       4.087  28.132  11.560  3.00  1.00            
ATOM    581   CA GLY A  76       3.906  27.907  10.164  3.00  1.00            
ATOM    582    C GLY A  76       2.491  27.482  10.000  3.00  1.00            
ATOM    583    O GLY A  76       1.822  27.836   9.030  3.00  1.00            
ATOM    584    N THR A  77       2.003  26.696  10.969  3.00  1.00            
ATOM    585   CA THR A  77       0.674  26.189  10.886  3.00  1.00            
ATOM    586   CB THR A  77       0.375  25.165  11.944  3.00  1.00            
ATOM    587  OG1 THR A  77       1.278  24.075  11.844  3.00  1.00            
ATOM    588  CG2 THR A  77      -1.072  24.675  11.774  3.00  1.00            
ATOM    589    C THR A  77      -0.387  27.251  10.990  3.00  1.00            
ATOM    590    O THR A  77      -1.300  27.277  10.166  3.00  1.00            
ATOM    591    N GLY A  78      -0.311  28.173  11.972  4.00  1.00            
ATOM    592   CA GLY A  78      -1.421  29.080  12.109  4.00  1.00            
ATOM    593    C GLY A  78      -1.174  30.024  13.249  4.00  1.00            
ATOM    594    O GLY A  78      -0.029  30.332  13.577  4.00  1.00            
ATOM    595    N SER A  79      -2.266  30.507  13.887  4.00  1.00            
ATOM    596   CA SER A  79      -2.134  31.516  14.902  4.00  1.00            
ATOM    597   CB SER A  79      -2.897  32.810  14.573  4.00  1.00            
ATOM    598   OG SER A  79      -2.729  33.756  15.618  4.00  1.00            
ATOM    599    C SER A  79      -2.642  31.046  16.226  4.00  1.00            
ATOM    600    O SER A  79      -3.437  30.112  16.322  4.00  1.00            
ATOM    601    N MET A  80      -2.147  31.704  17.299  4.00  1.00            
ATOM    602   CA MET A  80      -2.536  31.392  18.643  4.00  1.00            
ATOM    603   CB MET A  80      -1.511  30.462  19.313  4.00  1.00            
ATOM    604   CG MET A  80      -1.307  29.158  18.534  4.00  1.00            
ATOM    605   SD MET A  80       0.222  28.252  18.928  4.00  1.00            
ATOM    606   CE MET A  80      -0.354  27.612  20.520  4.00  1.00            
ATOM    607    C MET A  80      -2.524  32.691  19.400  4.00  1.00            
ATOM    608    O MET A  80      -1.619  33.505  19.223  4.00  1.00            
ATOM    609    N THR A  81      -3.545  32.936  20.249  4.00  1.00            
ATOM    610   CA THR A  81      -3.555  34.137  21.043  4.00  1.00            
ATOM    611   CB THR A  81      -4.494  35.197  20.542  4.00  1.00            
ATOM    612  OG1 THR A  81      -5.832  34.725  20.557  4.00  1.00            
ATOM    613  CG2 THR A  81      -4.077  35.583  19.112  4.00  1.00            
ATOM    614    C THR A  81      -3.986  33.743  22.412  4.00  1.00            
ATOM    615    O THR A  81      -4.682  32.743  22.579  4.00  1.00            
ATOM    616    N GLY A  82      -3.575  34.503  23.446  4.00  1.00            
ATOM    617   CA GLY A  82      -4.022  34.073  24.733  4.00  1.00            
ATOM    618    C GLY A  82      -3.335  34.806  25.819  4.00  1.00            
ATOM    619    O GLY A  82      -2.688  35.832  25.611  4.00  1.00            
ATOM    620    N ILE A  83      -3.479  34.249  27.033  4.00  1.00            
ATOM    621   CA ILE A  83      -2.965  34.863  28.209  4.00  1.00            
ATOM    622   CB ILE A  83      -4.044  35.178  29.209  4.00  1.00            
ATOM    623  CG1 ILE A  83      -3.480  35.935  30.424  4.00  1.00            
ATOM    624  CG2 ILE A  83      -4.744  33.857  29.570  4.00  1.00            
ATOM    625  CD1 ILE A  83      -3.045  37.367  30.121  4.00  1.00            
ATOM    626    C ILE A  83      -2.004  33.933  28.887  4.00  1.00            
ATOM    627    O ILE A  83      -2.174  32.715  28.862  4.00  1.00            
ATOM    628    N LEU A  84      -0.947  34.510  29.497  4.00  1.00            
ATOM    629   CA LEU A  84       0.033  33.750  30.221  4.00  1.00            
ATOM    630   CB LEU A  84       1.362  34.491  30.448  4.00  1.00            
ATOM    631   CG LEU A  84       2.159  34.748  29.157  4.00  1.00            
ATOM    632  CD1 LEU A  84       3.474  35.488  29.450  4.00  1.00            
ATOM    633  CD2 LEU A  84       2.374  33.447  28.369  4.00  1.00            
ATOM    634    C LEU A  84      -0.542  33.436  31.571  4.00  1.00            
ATOM    635    O LEU A  84      -1.454  34.116  32.039  4.00  1.00            
ATOM    636    N GLY A  85      -0.033  32.369  32.224  4.00  1.00            
ATOM    637   CA GLY A  85      -0.524  32.006  33.525  4.00  1.00            
ATOM    638    C GLY A  85       0.533  31.192  34.205  4.00  1.00            
ATOM    639    O GLY A  85       1.545  30.833  33.606  4.00  1.00            
ATOM    640    N TYR A  86       0.304  30.886  35.499  4.00  1.00            
ATOM    641   CA TYR A  86       1.218  30.144  36.324  4.00  1.00            
ATOM    642   CB TYR A  86       1.760  30.992  37.490  4.00  1.00            
ATOM    643   CG TYR A  86       1.815  30.119  38.699  4.00  1.00            
ATOM    644  CD1 TYR A  86       2.773  29.149  38.878  4.00  1.00            
ATOM    645  CD2 TYR A  86       0.867  30.300  39.681  4.00  1.00            
ATOM    646  CE1 TYR A  86       2.765  28.375  40.016  4.00  1.00            
ATOM    647  CE2 TYR A  86       0.857  29.530  40.818  4.00  1.00            
ATOM    648   CZ TYR A  86       1.811  28.560  40.986  4.00  1.00            
ATOM    649   OH TYR A  86       1.814  27.759  42.147  4.00  1.00            
ATOM    650    C TYR A  86       0.537  28.963  36.926  4.00  1.00            
ATOM    651    O TYR A  86      -0.607  29.052  37.370  4.00  1.00            
ATOM    652    N ASP A  87       1.227  27.801  36.935  4.00  1.00            
ATOM    653   CA ASP A  87       0.615  26.678  37.574  4.00  1.00            
ATOM    654   CB ASP A  87      -0.654  26.203  36.839  4.00  1.00            
ATOM    655   CG ASP A  87      -1.621  25.565  37.833  4.00  1.00            
ATOM    656  OD1 ASP A  87      -1.232  24.597  38.537  4.00  1.00            
ATOM    657  OD2 ASP A  87      -2.785  26.044  37.893  4.00  1.00            
ATOM    658    C ASP A  87       1.607  25.546  37.634  4.00  1.00            
ATOM    659    O ASP A  87       2.587  25.532  36.890  4.00  1.00            
ATOM    660    N THR A  88       1.375  24.566  38.542  4.00  1.00            
ATOM    661   CA THR A  88       2.246  23.432  38.711  4.00  1.00            
ATOM    662   CB THR A  88       2.136  22.790  40.068  4.00  1.00            
ATOM    663  OG1 THR A  88       3.021  21.684  40.159  4.00  1.00            
ATOM    664  CG2 THR A  88       0.684  22.359  40.330  4.00  1.00            
ATOM    665    C THR A  88       1.959  22.410  37.668  4.00  1.00            
ATOM    666    O THR A  88       0.916  21.761  37.670  4.00  1.00            
ATOM    667    N VAL A  89       2.923  22.216  36.751  4.00  1.00            
ATOM    668   CA VAL A  89       2.708  21.303  35.672  4.00  1.00            
ATOM    669   CB VAL A  89       3.130  21.863  34.348  4.00  1.00            
ATOM    670  CG1 VAL A  89       2.291  23.121  34.062  4.00  1.00            
ATOM    671  CG2 VAL A  89       4.644  22.129  34.396  4.00  1.00            
ATOM    672    C VAL A  89       3.506  20.090  35.913  4.00  1.00            
ATOM    673    O VAL A  89       4.648  20.161  36.359  4.00  1.00            
ATOM    674    N GLN A  90       2.907  18.922  35.637  4.00  1.00            
ATOM    675   CA GLN A  90       3.703  17.768  35.842  4.00  1.00            
ATOM    676   CB GLN A  90       3.130  16.750  36.843  4.00  1.00            
ATOM    677   CG GLN A  90       1.820  16.094  36.406  4.00  1.00            
ATOM    678   CD GLN A  90       1.473  15.047  37.457  4.00  1.00            
ATOM    679  OE1 GLN A  90       2.156  14.033  37.588  4.00  1.00            
ATOM    680  NE2 GLN A  90       0.386  15.301  38.234  4.00  1.00            
ATOM    681    C GLN A  90       3.899  17.070  34.545  4.00  1.00            
ATOM    682    O GLN A  90       2.944  16.649  33.895  4.00  1.00            
ATOM    683    N VAL A  91       5.172  16.959  34.126  4.00  1.00            
ATOM    684   CA VAL A  91       5.477  16.216  32.946  4.00  1.00            
ATOM    685   CB VAL A  91       6.098  17.046  31.853  4.00  1.00            
ATOM    686  CG1 VAL A  91       5.055  18.076  31.392  4.00  1.00            
ATOM    687  CG2 VAL A  91       7.399  17.695  32.360  4.00  1.00            
ATOM    688    C VAL A  91       6.456  15.185  33.376  4.00  1.00            
ATOM    689    O VAL A  91       7.496  15.484  33.963  4.00  1.00            
ATOM    690    N GLY A  92       6.120  13.913  33.139  3.00  1.00            
ATOM    691   CA GLY A  92       7.096  12.921  33.426  3.00  1.00            
ATOM    692    C GLY A  92       7.034  12.427  34.834  3.00  1.00            
ATOM    693    O GLY A  92       7.828  11.568  35.214  3.00  1.00            
ATOM    694    N GLY A  93       6.105  12.926  35.660  3.00  1.00            
ATOM    695   CA GLY A  93       6.083  12.409  36.997  3.00  1.00            
ATOM    696    C GLY A  93       6.866  13.338  37.863  3.00  1.00            
ATOM    697    O GLY A  93       6.854  13.221  39.087  3.00  1.00            
ATOM    698    N ILE A  94       7.568  14.299  37.236  4.00  1.00            
ATOM    699   CA ILE A  94       8.316  15.263  37.985  4.00  1.00            
ATOM    700   CB ILE A  94       9.592  15.679  37.310  4.00  1.00            
ATOM    701  CG1 ILE A  94       9.292  16.369  35.968  4.00  1.00            
ATOM    702  CG2 ILE A  94      10.479  14.430  37.176  4.00  1.00            
ATOM    703  CD1 ILE A  94      10.491  17.110  35.378  4.00  1.00            
ATOM    704    C ILE A  94       7.427  16.450  38.061  4.00  1.00            
ATOM    705    O ILE A  94       6.830  16.859  37.066  4.00  1.00            
ATOM    706    N SER A  95       7.279  17.022  39.263  4.00  1.00            
ATOM    707   CA SER A  95       6.374  18.119  39.325  4.00  1.00            
ATOM    708   CB SER A  95       5.724  18.299  40.708  4.00  1.00            
ATOM    709   OG SER A  95       4.942  17.157  41.033  4.00  1.00            
ATOM    710    C SER A  95       7.141  19.361  39.018  4.00  1.00            
ATOM    711    O SER A  95       8.113  19.693  39.692  4.00  1.00            
ATOM    712    N ASP A  96       6.721  20.068  37.952  4.00  1.00            
ATOM    713   CA ASP A  96       7.315  21.324  37.613  4.00  1.00            
ATOM    714   CB ASP A  96       7.272  21.660  36.115  4.00  1.00            
ATOM    715   CG ASP A  96       8.197  20.692  35.393  4.00  1.00            
ATOM    716  OD1 ASP A  96       8.373  19.551  35.899  4.00  1.00            
ATOM    717  OD2 ASP A  96       8.744  21.087  34.330  4.00  1.00            
ATOM    718    C ASP A  96       6.442  22.315  38.311  4.00  1.00            
ATOM    719    O ASP A  96       5.223  22.289  38.151  4.00  1.00            
ATOM    720    N THR A  97       7.026  23.210  39.126  4.00  1.00            
ATOM    721   CA THR A  97       6.161  24.092  39.850  4.00  1.00            
ATOM    722   CB THR A  97       6.342  24.016  41.335  4.00  1.00            
ATOM    723  OG1 THR A  97       5.313  24.743  41.991  4.00  1.00            
ATOM    724  CG2 THR A  97       7.719  24.596  41.695  4.00  1.00            
ATOM    725    C THR A  97       6.436  25.493  39.435  4.00  1.00            
ATOM    726    O THR A  97       7.517  25.811  38.944  4.00  1.00            
ATOM    727    N ASN A  98       5.427  26.365  39.633  4.00  1.00            
ATOM    728   CA ASN A  98       5.543  27.749  39.297  4.00  1.00            
ATOM    729   CB ASN A  98       6.511  28.519  40.210  4.00  1.00            
ATOM    730   CG ASN A  98       5.859  28.651  41.576  4.00  1.00            
ATOM    731  OD1 ASN A  98       5.311  27.690  42.115  4.00  1.00            
ATOM    732  ND2 ASN A  98       5.911  29.882  42.150  4.00  1.00            
ATOM    733    C ASN A  98       6.040  27.871  37.899  4.00  1.00            
ATOM    734    O ASN A  98       7.084  28.470  37.645  4.00  1.00            
ATOM    735    N GLN A  99       5.289  27.285  36.953  4.00  1.00            
ATOM    736   CA GLN A  99       5.676  27.303  35.577  4.00  1.00            
ATOM    737   CB GLN A  99       5.430  25.951  34.882  4.00  1.00            
ATOM    738   CG GLN A  99       5.798  25.920  33.397  4.00  1.00            
ATOM    739   CD GLN A  99       7.313  25.904  33.285  4.00  1.00            
ATOM    740  OE1 GLN A  99       7.911  24.879  32.964  4.00  1.00            
ATOM    741  NE2 GLN A  99       7.957  27.071  33.556  4.00  1.00            
ATOM    742    C GLN A  99       4.856  28.306  34.859  4.00  1.00            
ATOM    743    O GLN A  99       3.811  28.750  35.332  4.00  1.00            
ATOM    744    N ILE A 100       5.352  28.696  33.677  4.00  1.00            
ATOM    745   CA ILE A 100       4.641  29.616  32.861  4.00  1.00            
ATOM    746   CB ILE A 100       5.497  30.713  32.297  4.00  1.00            
ATOM    747  CG1 ILE A 100       6.069  31.584  33.430  4.00  1.00            
ATOM    748  CG2 ILE A 100       4.652  31.501  31.280  4.00  1.00            
ATOM    749  CD1 ILE A 100       7.062  30.851  34.330  4.00  1.00            
ATOM    750    C ILE A 100       4.125  28.824  31.721  4.00  1.00            
ATOM    751    O ILE A 100       4.840  28.034  31.107  4.00  1.00            
ATOM    752    N PHE A 101       2.833  29.009  31.434  4.00  1.00            
ATOM    753   CA PHE A 101       2.199  28.246  30.416  4.00  1.00            
ATOM    754   CB PHE A 101       1.353  27.132  31.073  4.00  1.00            
ATOM    755   CG PHE A 101       0.978  26.046  30.127  4.00  1.00            
ATOM    756  CD1 PHE A 101       1.828  24.984  29.931  4.00  1.00            
ATOM    757  CD2 PHE A 101      -0.226  26.061  29.464  4.00  1.00            
ATOM    758  CE1 PHE A 101       1.508  23.963  29.070  4.00  1.00            
ATOM    759  CE2 PHE A 101      -0.553  25.041  28.603  4.00  1.00            
ATOM    760   CZ PHE A 101       0.310  23.991  28.399  4.00  1.00            
ATOM    761    C PHE A 101       1.268  29.215  29.793  4.00  1.00            
ATOM    762    O PHE A 101       1.116  30.334  30.281  4.00  1.00            
ATOM    763    N GLY A 102       0.623  28.839  28.682  4.00  1.00            
ATOM    764   CA GLY A 102      -0.254  29.827  28.152  4.00  1.00            
ATOM    765    C GLY A 102      -1.576  29.193  27.861  4.00  1.00            
ATOM    766    O GLY A 102      -1.658  28.203  27.135  4.00  1.00            
ATOM    767    N LEU A 103      -2.654  29.767  28.434  4.00  1.00            
ATOM    768   CA LEU A 103      -3.988  29.334  28.128  4.00  1.00            
ATOM    769   CB LEU A 103      -5.051  29.795  29.139  4.00  1.00            
ATOM    770   CG LEU A 103      -4.914  29.152  30.532  4.00  1.00            
ATOM    771  CD1 LEU A 103      -5.211  27.644  30.486  4.00  1.00            
ATOM    772  CD2 LEU A 103      -3.550  29.470  31.163  4.00  1.00            
ATOM    773    C LEU A 103      -4.276  30.009  26.809  4.00  1.00            
ATOM    774    O LEU A 103      -3.599  30.976  26.468  4.00  1.00            
ATOM    775    N SER A 104      -5.265  29.537  26.013  4.00  1.00            
ATOM    776   CA SER A 104      -5.400  30.128  24.702  4.00  1.00            
ATOM    777   CB SER A 104      -5.263  29.105  23.572  4.00  1.00            
ATOM    778   OG SER A 104      -6.326  28.164  23.635  4.00  1.00            
ATOM    779    C SER A 104      -6.757  30.724  24.458  4.00  1.00            
ATOM    780    O SER A 104      -7.778  30.061  24.639  4.00  1.00            
ATOM    781    N GLU A 105      -6.798  32.017  24.056  4.00  1.00            
ATOM    782   CA GLU A 105      -8.022  32.670  23.668  4.00  1.00            
ATOM    783   CB GLU A 105      -7.915  34.205  23.731  4.00  1.00            
ATOM    784   CG GLU A 105      -9.231  34.939  23.466  4.00  1.00            
ATOM    785   CD GLU A 105      -9.052  36.377  23.934  4.00  1.00            
ATOM    786  OE1 GLU A 105      -9.109  36.602  25.173  4.00  1.00            
ATOM    787  OE2 GLU A 105      -8.849  37.267  23.065  4.00  1.00            
ATOM    788    C GLU A 105      -8.456  32.274  22.284  4.00  1.00            
ATOM    789    O GLU A 105      -9.613  31.911  22.078  4.00  1.00            
ATOM    790    N THR A 106      -7.538  32.314  21.288  4.00  1.00            
ATOM    791   CA THR A 106      -7.968  32.024  19.943  4.00  1.00            
ATOM    792   CB THR A 106      -8.100  33.242  19.079  4.00  1.00            
ATOM    793  OG1 THR A 106      -9.057  34.135  19.635  4.00  1.00            
ATOM    794  CG2 THR A 106      -8.540  32.801  17.672  4.00  1.00            
ATOM    795    C THR A 106      -7.000  31.115  19.270  4.00  1.00            
ATOM    796    O THR A 106      -5.791  31.343  19.280  4.00  1.00            
ATOM    797    N GLU A 107      -7.539  30.033  18.680  1.00  1.00            
ATOM    798   CA GLU A 107      -6.760  29.143  17.867  1.00  1.00            
ATOM    799   CB GLU A 107      -6.608  27.743  18.478  1.00  1.00            
ATOM    800   CG GLU A 107      -5.866  27.745  19.820  1.00  1.00            
ATOM    801   CD GLU A 107      -4.414  28.127  19.577  1.00  1.00            
ATOM    802  OE1 GLU A 107      -3.682  27.307  18.962  1.00  1.00            
ATOM    803  OE2 GLU A 107      -4.017  29.242  20.007  1.00  1.00            
ATOM    804    C GLU A 107      -7.576  29.027  16.625  1.00  1.00            
ATOM    805    O GLU A 107      -8.540  28.262  16.562  1.00  1.00            
ATOM    806    N PRO A 108      -7.227  29.803  15.644  1.00  1.00            
ATOM    807   CA PRO A 108      -7.946  29.746  14.402  1.00  1.00            
ATOM    808   CD PRO A 108      -6.702  31.128  15.908  1.00  1.00            
ATOM    809   CB PRO A 108      -7.759  31.115  13.737  1.00  1.00            
ATOM    810   CG PRO A 108      -6.612  31.777  14.519  1.00  1.00            
ATOM    811    C PRO A 108      -7.464  28.603  13.572  1.00  1.00            
ATOM    812    O PRO A 108      -6.346  28.143  13.779  1.00  1.00            
ATOM    813    N GLY A 109      -8.305  28.125  12.631  1.00  1.00            
ATOM    814   CA GLY A 109      -7.870  27.098  11.733  1.00  1.00            
ATOM    815    C GLY A 109      -8.500  25.780  12.058  1.00  1.00            
ATOM    816    O GLY A 109      -8.679  25.416  13.220  1.00  1.00            
ATOM    817    N SER A 110      -8.855  25.036  10.987  2.00  1.00            
ATOM    818   CA SER A 110      -9.420  23.717  11.059  2.00  1.00            
ATOM    819   CB SER A 110      -9.920  23.220   9.691  2.00  1.00            
ATOM    820   OG SER A 110     -10.471  21.917   9.812  2.00  1.00            
ATOM    821    C SER A 110      -8.358  22.781  11.516  2.00  1.00            
ATOM    822    O SER A 110      -8.639  21.835  12.248  2.00  1.00            
ATOM    823    N PHE A 111      -7.099  23.001  11.080  2.00  1.00            
ATOM    824   CA PHE A 111      -6.054  22.224  11.676  2.00  1.00            
ATOM    825   CB PHE A 111      -4.631  22.585  11.209  2.00  1.00            
ATOM    826   CG PHE A 111      -4.460  22.231   9.770  2.00  1.00            
ATOM    827  CD1 PHE A 111      -4.158  20.942   9.392  2.00  1.00            
ATOM    828  CD2 PHE A 111      -4.582  23.194   8.795  2.00  1.00            
ATOM    829  CE1 PHE A 111      -3.992  20.617   8.066  2.00  1.00            
ATOM    830  CE2 PHE A 111      -4.418  22.874   7.467  2.00  1.00            
ATOM    831   CZ PHE A 111      -4.122  21.584   7.099  2.00  1.00            
ATOM    832    C PHE A 111      -6.178  22.714  13.089  2.00  1.00            
ATOM    833    O PHE A 111      -6.605  23.846  13.316  2.00  1.00            
ATOM    834    N LEU A 112      -5.794  21.890  14.072  2.00  1.00            
ATOM    835   CA LEU A 112      -6.024  22.140  15.468  2.00  1.00            
ATOM    836   CB LEU A 112      -5.891  23.600  15.939  2.00  1.00            
ATOM    837   CG LEU A 112      -4.437  24.103  15.970  2.00  1.00            
ATOM    838  CD1 LEU A 112      -4.362  25.539  16.514  2.00  1.00            
ATOM    839  CD2 LEU A 112      -3.523  23.125  16.731  2.00  1.00            
ATOM    840    C LEU A 112      -7.387  21.630  15.805  2.00  1.00            
ATOM    841    O LEU A 112      -7.634  21.246  16.945  2.00  1.00            
ATOM    842    N TYR A 113      -8.317  21.595  14.831  2.00  1.00            
ATOM    843   CA TYR A 113      -9.552  20.919  15.104  2.00  1.00            
ATOM    844   CB TYR A 113     -10.644  21.180  14.052  2.00  1.00            
ATOM    845   CG TYR A 113     -11.858  20.419  14.468  2.00  1.00            
ATOM    846  CD1 TYR A 113     -12.710  20.922  15.425  2.00  1.00            
ATOM    847  CD2 TYR A 113     -12.146  19.200  13.897  2.00  1.00            
ATOM    848  CE1 TYR A 113     -13.829  20.221  15.807  2.00  1.00            
ATOM    849  CE2 TYR A 113     -13.263  18.494  14.275  2.00  1.00            
ATOM    850   CZ TYR A 113     -14.107  19.003  15.231  2.00  1.00            
ATOM    851   OH TYR A 113     -15.255  18.278  15.618  2.00  1.00            
ATOM    852    C TYR A 113      -9.224  19.472  15.068  2.00  1.00            
ATOM    853    O TYR A 113      -9.591  18.710  15.960  2.00  1.00            
ATOM    854    N TYR A 114      -8.482  19.073  14.015  2.00  1.00            
ATOM    855   CA TYR A 114      -8.096  17.704  13.902  2.00  1.00            
ATOM    856   CB TYR A 114      -8.240  17.135  12.475  2.00  1.00            
ATOM    857   CG TYR A 114      -7.851  15.694  12.516  2.00  1.00            
ATOM    858  CD1 TYR A 114      -8.744  14.748  12.963  2.00  1.00            
ATOM    859  CD2 TYR A 114      -6.604  15.283  12.103  2.00  1.00            
ATOM    860  CE1 TYR A 114      -8.394  13.418  13.005  2.00  1.00            
ATOM    861  CE2 TYR A 114      -6.246  13.957  12.142  2.00  1.00            
ATOM    862   CZ TYR A 114      -7.143  13.022  12.596  2.00  1.00            
ATOM    863   OH TYR A 114      -6.779  11.659  12.640  2.00  1.00            
ATOM    864    C TYR A 114      -6.636  17.675  14.263  2.00  1.00            
ATOM    865    O TYR A 114      -5.772  17.543  13.397  2.00  1.00            
ATOM    866    N ALA A 115      -6.312  17.849  15.564  1.00  1.00            
ATOM    867   CA ALA A 115      -4.925  17.935  15.928  1.00  1.00            
ATOM    868   CB ALA A 115      -4.733  18.536  17.327  1.00  1.00            
ATOM    869    C ALA A 115      -4.141  16.653  15.850  1.00  1.00            
ATOM    870    O ALA A 115      -3.197  16.624  15.063  1.00  1.00            
ATOM    871    N PRO A 116      -4.390  15.561  16.548  1.00  1.00            
ATOM    872   CA PRO A 116      -5.346  15.382  17.620  1.00  1.00            
ATOM    873   CD PRO A 116      -3.906  14.288  16.041  1.00  1.00            
ATOM    874   CB PRO A 116      -5.506  13.868  17.794  1.00  1.00            
ATOM    875   CG PRO A 116      -4.255  13.270  17.133  1.00  1.00            
ATOM    876    C PRO A 116      -5.028  16.081  18.931  1.00  1.00            
ATOM    877    O PRO A 116      -5.923  16.160  19.770  1.00  1.00            
ATOM    878    N PHE A 117      -3.794  16.593  19.143  1.00  1.00            
ATOM    879   CA PHE A 117      -3.351  17.151  20.406  1.00  1.00            
ATOM    880   CB PHE A 117      -1.833  17.398  20.439  1.00  1.00            
ATOM    881   CG PHE A 117      -1.524  18.337  19.322  1.00  1.00            
ATOM    882  CD1 PHE A 117      -1.431  17.869  18.031  1.00  1.00            
ATOM    883  CD2 PHE A 117      -1.319  19.677  19.559  1.00  1.00            
ATOM    884  CE1 PHE A 117      -1.147  18.723  16.992  1.00  1.00            
ATOM    885  CE2 PHE A 117      -1.034  20.536  18.524  1.00  1.00            
ATOM    886   CZ PHE A 117      -0.947  20.060  17.237  1.00  1.00            
ATOM    887    C PHE A 117      -4.021  18.427  20.794  1.00  1.00            
ATOM    888    O PHE A 117      -4.430  19.236  19.962  1.00  1.00            
ATOM    889    N ASP A 118      -4.160  18.595  22.127  1.00  1.00            
ATOM    890   CA ASP A 118      -4.770  19.738  22.738  1.00  1.00            
ATOM    891   CB ASP A 118      -5.055  19.563  24.240  1.00  1.00            
ATOM    892   CG ASP A 118      -6.263  18.642  24.371  1.00  1.00            
ATOM    893  OD1 ASP A 118      -6.734  18.125  23.323  1.00  1.00            
ATOM    894  OD2 ASP A 118      -6.740  18.452  25.522  1.00  1.00            
ATOM    895    C ASP A 118      -3.951  20.985  22.554  1.00  1.00            
ATOM    896    O ASP A 118      -4.500  22.037  22.228  1.00  1.00            
ATOM    897    N GLY A 119      -2.615  20.917  22.728  4.00  1.00            
ATOM    898   CA GLY A 119      -1.835  22.125  22.637  4.00  1.00            
ATOM    899    C GLY A 119      -0.422  21.725  22.364  4.00  1.00            
ATOM    900    O GLY A 119      -0.162  20.629  21.870  4.00  1.00            
ATOM    901    N ILE A 120       0.537  22.619  22.682  4.00  1.00            
ATOM    902   CA ILE A 120       1.904  22.340  22.353  4.00  1.00            
ATOM    903   CB ILE A 120       2.402  23.209  21.233  4.00  1.00            
ATOM    904  CG1 ILE A 120       3.781  22.749  20.735  4.00  1.00            
ATOM    905  CG2 ILE A 120       2.365  24.668  21.721  4.00  1.00            
ATOM    906  CD1 ILE A 120       4.203  23.436  19.434  4.00  1.00            
ATOM    907    C ILE A 120       2.806  22.600  23.524  4.00  1.00            
ATOM    908    O ILE A 120       2.487  23.368  24.430  4.00  1.00            
ATOM    909    N LEU A 121       3.959  21.899  23.516  4.00  1.00            
ATOM    910   CA LEU A 121       5.067  22.010  24.428  4.00  1.00            
ATOM    911   CB LEU A 121       5.459  20.639  25.024  4.00  1.00            
ATOM    912   CG LEU A 121       6.449  20.646  26.211  4.00  1.00            
ATOM    913  CD1 LEU A 121       7.840  21.180  25.840  4.00  1.00            
ATOM    914  CD2 LEU A 121       5.832  21.343  27.430  4.00  1.00            
ATOM    915    C LEU A 121       6.160  22.421  23.471  4.00  1.00            
ATOM    916    O LEU A 121       6.043  22.145  22.277  4.00  1.00            
ATOM    917    N GLY A 122       7.215  23.137  23.911  4.00  1.00            
ATOM    918   CA GLY A 122       8.260  23.471  22.971  4.00  1.00            
ATOM    919    C GLY A 122       9.561  23.436  23.708  4.00  1.00            
ATOM    920    O GLY A 122       9.703  24.049  24.766  4.00  1.00            
ATOM    921    N LEU A 123      10.556  22.711  23.155  1.00  1.00            
ATOM    922   CA LEU A 123      11.851  22.648  23.763  1.00  1.00            
ATOM    923   CB LEU A 123      12.294  21.215  24.108  1.00  1.00            
ATOM    924   CG LEU A 123      13.686  21.136  24.763  1.00  1.00            
ATOM    925  CD1 LEU A 123      13.711  21.864  26.118  1.00  1.00            
ATOM    926  CD2 LEU A 123      14.171  19.683  24.868  1.00  1.00            
ATOM    927    C LEU A 123      12.808  23.186  22.778  1.00  1.00            
ATOM    928    O LEU A 123      13.264  22.493  21.869  1.00  1.00            
ATOM    929    N ALA A 124      13.142  24.462  22.965  1.00  1.00            
ATOM    930   CA ALA A 124      14.047  25.130  22.102  1.00  1.00            
ATOM    931   CB ALA A 124      13.382  25.760  20.866  1.00  1.00            
ATOM    932    C ALA A 124      14.587  26.206  22.952  1.00  1.00            
ATOM    933    O ALA A 124      14.275  26.298  24.137  1.00  1.00            
ATOM    934    N TYR A 125      15.444  27.046  22.372  1.00  1.00            
ATOM    935   CA TYR A 125      16.042  28.032  23.193  1.00  1.00            
ATOM    936   CB TYR A 125      17.276  28.674  22.531  1.00  1.00            
ATOM    937   CG TYR A 125      18.115  29.261  23.611  1.00  1.00            
ATOM    938  CD1 TYR A 125      19.011  28.457  24.277  1.00  1.00            
ATOM    939  CD2 TYR A 125      18.014  30.586  23.963  1.00  1.00            
ATOM    940  CE1 TYR A 125      19.803  28.964  25.279  1.00  1.00            
ATOM    941  CE2 TYR A 125      18.804  31.099  24.966  1.00  1.00            
ATOM    942   CZ TYR A 125      19.700  30.289  25.624  1.00  1.00            
ATOM    943   OH TYR A 125      20.511  30.817  26.651  1.00  1.00            
ATOM    944    C TYR A 125      15.015  29.097  23.465  1.00  1.00            
ATOM    945    O TYR A 125      14.151  29.376  22.633  1.00  1.00            
ATOM    946    N PRO A 126      15.072  29.673  24.638  2.00  1.00            
ATOM    947   CA PRO A 126      14.188  30.723  25.075  2.00  1.00            
ATOM    948   CD PRO A 126      15.931  29.189  25.705  2.00  1.00            
ATOM    949   CB PRO A 126      14.533  30.978  26.545  2.00  1.00            
ATOM    950   CG PRO A 126      15.913  30.324  26.741  2.00  1.00            
ATOM    951    C PRO A 126      14.342  31.912  24.193  2.00  1.00            
ATOM    952    O PRO A 126      13.501  32.808  24.262  2.00  1.00            
ATOM    953    N SER A 127      15.403  31.944  23.373  2.00  1.00            
ATOM    954   CA SER A 127      15.566  33.056  22.489  2.00  1.00            
ATOM    955   CB SER A 127      16.767  32.892  21.545  2.00  1.00            
ATOM    956   OG SER A 127      16.567  31.773  20.696  2.00  1.00            
ATOM    957    C SER A 127      14.331  33.096  21.663  2.00  1.00            
ATOM    958    O SER A 127      13.778  34.163  21.403  2.00  1.00            
ATOM    959    N ILE A 128      13.853  31.913  21.238  2.00  1.00            
ATOM    960   CA ILE A 128      12.640  31.903  20.485  2.00  1.00            
ATOM    961   CB ILE A 128      12.724  31.005  19.274  2.00  1.00            
ATOM    962  CG1 ILE A 128      13.070  29.552  19.657  2.00  1.00            
ATOM    963  CG2 ILE A 128      13.731  31.633  18.297  2.00  1.00            
ATOM    964  CD1 ILE A 128      12.907  28.557  18.509  2.00  1.00            
ATOM    965    C ILE A 128      11.537  31.455  21.402  2.00  1.00            
ATOM    966    O ILE A 128      11.171  30.283  21.472  2.00  1.00            
ATOM    967    N SER A 129      10.980  32.418  22.157  1.00  1.00            
ATOM    968   CA SER A 129       9.858  32.168  23.014  1.00  1.00            
ATOM    969   CB SER A 129      10.243  31.922  24.483  1.00  1.00            
ATOM    970   OG SER A 129      10.992  30.720  24.591  1.00  1.00            
ATOM    971    C SER A 129       9.100  33.448  22.962  1.00  1.00            
ATOM    972    O SER A 129       9.689  34.525  23.045  1.00  1.00            
ATOM    973    N ALA A 130       7.770  33.379  22.792  2.00  1.00            
ATOM    974   CA ALA A 130       7.050  34.611  22.722  2.00  1.00            
ATOM    975   CB ALA A 130       5.653  34.486  22.098  2.00  1.00            
ATOM    976    C ALA A 130       6.880  35.121  24.118  2.00  1.00            
ATOM    977    O ALA A 130       6.835  34.346  25.072  2.00  1.00            
ATOM    978    N SER A 131       6.832  36.460  24.256  2.00  1.00            
ATOM    979   CA SER A 131       6.607  37.141  25.500  2.00  1.00            
ATOM    980   CB SER A 131       5.206  36.905  26.100  2.00  1.00            
ATOM    981   OG SER A 131       5.043  35.548  26.481  2.00  1.00            
ATOM    982    C SER A 131       7.647  36.730  26.492  2.00  1.00            
ATOM    983    O SER A 131       7.459  36.897  27.696  2.00  1.00            
ATOM    984    N GLY A 132       8.785  36.192  26.016  2.00  1.00            
ATOM    985   CA GLY A 132       9.848  35.852  26.918  2.00  1.00            
ATOM    986    C GLY A 132       9.336  34.862  27.914  2.00  1.00            
ATOM    987    O GLY A 132       9.650  34.950  29.100  2.00  1.00            
ATOM    988    N ALA A 133       8.525  33.894  27.456  1.00  1.00            
ATOM    989   CA ALA A 133       8.014  32.897  28.348  1.00  1.00            
ATOM    990   CB ALA A 133       6.942  31.988  27.720  1.00  1.00            
ATOM    991    C ALA A 133       9.187  32.023  28.726  1.00  1.00            
ATOM    992    O ALA A 133      10.276  32.179  28.176  1.00  1.00            
ATOM    993    N THR A 134       9.004  31.084  29.687  1.00  1.00            
ATOM    994   CA THR A 134      10.123  30.362  30.246  1.00  1.00            
ATOM    995   CB THR A 134       9.709  29.464  31.390  1.00  1.00            
ATOM    996  OG1 THR A 134      10.833  28.767  31.906  1.00  1.00            
ATOM    997  CG2 THR A 134       8.582  28.509  30.969  1.00  1.00            
ATOM    998    C THR A 134      11.014  29.619  29.255  1.00  1.00            
ATOM    999    O THR A 134      12.106  30.172  29.120  1.00  1.00            
ATOM   1000    N PRO A 135      10.881  28.518  28.504  1.00  1.00            
ATOM   1001   CA PRO A 135       9.869  27.472  28.495  1.00  1.00            
ATOM   1002   CD PRO A 135      11.545  28.590  27.209  1.00  1.00            
ATOM   1003   CB PRO A 135       9.750  27.002  27.046  1.00  1.00            
ATOM   1004   CG PRO A 135      11.116  27.338  26.436  1.00  1.00            
ATOM   1005    C PRO A 135      10.236  26.315  29.399  1.00  1.00            
ATOM   1006    O PRO A 135      11.296  26.371  30.022  1.00  1.00            
ATOM   1007    N VAL A 136       9.387  25.250  29.471  2.00  1.00            
ATOM   1008   CA VAL A 136       9.720  24.071  30.243  2.00  1.00            
ATOM   1009   CB VAL A 136       8.791  22.897  30.109  2.00  1.00            
ATOM   1010  CG1 VAL A 136       7.481  23.188  30.844  2.00  1.00            
ATOM   1011  CG2 VAL A 136       8.616  22.588  28.613  2.00  1.00            
ATOM   1012    C VAL A 136      11.030  23.599  29.729  2.00  1.00            
ATOM   1013    O VAL A 136      11.295  23.645  28.529  2.00  1.00            
ATOM   1014    N PHE A 137      11.879  23.162  30.677  2.00  1.00            
ATOM   1015   CA PHE A 137      13.232  22.737  30.489  2.00  1.00            
ATOM   1016   CB PHE A 137      13.849  22.872  29.088  2.00  1.00            
ATOM   1017   CG PHE A 137      15.309  22.655  29.314  2.00  1.00            
ATOM   1018  CD1 PHE A 137      15.824  21.390  29.485  2.00  1.00            
ATOM   1019  CD2 PHE A 137      16.166  23.731  29.370  2.00  1.00            
ATOM   1020  CE1 PHE A 137      17.169  21.204  29.701  2.00  1.00            
ATOM   1021  CE2 PHE A 137      17.512  23.552  29.586  2.00  1.00            
ATOM   1022   CZ PHE A 137      18.017  22.286  29.752  2.00  1.00            
ATOM   1023    C PHE A 137      13.980  23.684  31.352  2.00  1.00            
ATOM   1024    O PHE A 137      14.540  23.321  32.385  2.00  1.00            
ATOM   1025    N ASP A 138      13.973  24.959  30.919  2.00  1.00            
ATOM   1026   CA ASP A 138      14.638  25.997  31.634  2.00  1.00            
ATOM   1027   CB ASP A 138      14.414  27.400  31.042  2.00  1.00            
ATOM   1028   CG ASP A 138      15.096  27.480  29.686  2.00  1.00            
ATOM   1029  OD1 ASP A 138      14.722  26.678  28.789  2.00  1.00            
ATOM   1030  OD2 ASP A 138      16.006  28.337  29.531  2.00  1.00            
ATOM   1031    C ASP A 138      14.048  26.024  32.997  2.00  1.00            
ATOM   1032    O ASP A 138      14.758  26.141  33.994  2.00  1.00            
ATOM   1033    N ASN A 139      12.716  25.891  33.076  2.00  1.00            
ATOM   1034   CA ASN A 139      12.106  25.957  34.362  2.00  1.00            
ATOM   1035   CB ASN A 139      10.575  25.827  34.333  2.00  1.00            
ATOM   1036   CG ASN A 139      10.097  25.968  35.772  2.00  1.00            
ATOM   1037  OD1 ASN A 139      10.843  26.414  36.643  2.00  1.00            
ATOM   1038  ND2 ASN A 139       8.827  25.562  36.037  2.00  1.00            
ATOM   1039    C ASN A 139      12.617  24.831  35.197  2.00  1.00            
ATOM   1040    O ASN A 139      12.949  25.020  36.366  2.00  1.00            
ATOM   1041    N LEU A 140      12.718  23.625  34.611  2.00  1.00            
ATOM   1042   CA LEU A 140      13.173  22.506  35.381  2.00  1.00            
ATOM   1043   CB LEU A 140      13.302  21.212  34.556  2.00  1.00            
ATOM   1044   CG LEU A 140      11.976  20.544  34.159  2.00  1.00            
ATOM   1045  CD1 LEU A 140      12.229  19.280  33.319  2.00  1.00            
ATOM   1046  CD2 LEU A 140      11.123  20.239  35.401  2.00  1.00            
ATOM   1047    C LEU A 140      14.563  22.817  35.865  2.00  1.00            
ATOM   1048    O LEU A 140      14.881  22.596  37.032  2.00  1.00            
ATOM   1049    N TRP A 141      15.425  23.371  34.982  2.00  1.00            
ATOM   1050   CA TRP A 141      16.798  23.640  35.329  2.00  1.00            
ATOM   1051   CB TRP A 141      17.631  24.224  34.173  2.00  1.00            
ATOM   1052   CG TRP A 141      18.902  24.889  34.649  2.00  1.00            
ATOM   1053  CD2 TRP A 141      19.920  24.240  35.427  2.00  1.00            
ATOM   1054  CD1 TRP A 141      19.272  26.200  34.552  2.00  1.00            
ATOM   1055  NE1 TRP A 141      20.463  26.405  35.205  2.00  1.00            
ATOM   1056  CE2 TRP A 141      20.870  25.209  35.755  2.00  1.00            
ATOM   1057  CE3 TRP A 141      20.043  22.949  35.848  2.00  1.00            
ATOM   1058  CZ2 TRP A 141      21.962  24.896  36.513  2.00  1.00            
ATOM   1059  CZ3 TRP A 141      21.154  22.635  36.599  2.00  1.00            
ATOM   1060  CH2 TRP A 141      22.095  23.590  36.925  2.00  1.00            
ATOM   1061    C TRP A 141      16.884  24.593  36.471  2.00  1.00            
ATOM   1062    O TRP A 141      17.642  24.363  37.412  2.00  1.00            
ATOM   1063    N ASP A 142      16.106  25.685  36.437  2.00  1.00            
ATOM   1064   CA ASP A 142      16.230  26.627  37.506  2.00  1.00            
ATOM   1065   CB ASP A 142      15.302  27.845  37.365  2.00  1.00            
ATOM   1066   CG ASP A 142      15.934  28.808  36.371  2.00  1.00            
ATOM   1067  OD1 ASP A 142      17.134  29.143  36.565  2.00  1.00            
ATOM   1068  OD2 ASP A 142      15.233  29.215  35.407  2.00  1.00            
ATOM   1069    C ASP A 142      15.881  25.951  38.794  2.00  1.00            
ATOM   1070    O ASP A 142      16.583  26.105  39.792  2.00  1.00            
ATOM   1071    N GLN A 143      14.789  25.166  38.805  3.00  1.00            
ATOM   1072   CA GLN A 143      14.377  24.510  40.012  3.00  1.00            
ATOM   1073   CB GLN A 143      13.034  23.778  39.880  3.00  1.00            
ATOM   1074   CG GLN A 143      11.851  24.697  39.570  3.00  1.00            
ATOM   1075   CD GLN A 143      11.626  25.604  40.769  3.00  1.00            
ATOM   1076  OE1 GLN A 143      12.494  26.396  41.133  3.00  1.00            
ATOM   1077  NE2 GLN A 143      10.428  25.489  41.402  3.00  1.00            
ATOM   1078    C GLN A 143      15.417  23.502  40.384  3.00  1.00            
ATOM   1079    O GLN A 143      15.712  23.317  41.564  3.00  1.00            
ATOM   1080    N GLY A 144      16.023  22.832  39.381  3.00  1.00            
ATOM   1081   CA GLY A 144      17.017  21.842  39.688  3.00  1.00            
ATOM   1082    C GLY A 144      16.410  20.475  39.615  3.00  1.00            
ATOM   1083    O GLY A 144      17.007  19.509  40.089  3.00  1.00            
ATOM   1084    N LEU A 145      15.206  20.342  39.024  1.00  1.00            
ATOM   1085   CA LEU A 145      14.634  19.027  38.959  1.00  1.00            
ATOM   1086   CB LEU A 145      13.297  18.931  38.198  1.00  1.00            
ATOM   1087   CG LEU A 145      12.133  19.758  38.767  1.00  1.00            
ATOM   1088  CD1 LEU A 145      11.823  19.380  40.224  1.00  1.00            
ATOM   1089  CD2 LEU A 145      12.354  21.255  38.536  1.00  1.00            
ATOM   1090    C LEU A 145      15.559  18.174  38.154  1.00  1.00            
ATOM   1091    O LEU A 145      15.900  17.063  38.555  1.00  1.00            
ATOM   1092    N VAL A 146      16.004  18.697  36.993  1.00  1.00            
ATOM   1093   CA VAL A 146      16.818  17.912  36.113  1.00  1.00            
ATOM   1094   CB VAL A 146      16.814  18.392  34.689  1.00  1.00            
ATOM   1095  CG1 VAL A 146      15.372  18.326  34.158  1.00  1.00            
ATOM   1096  CG2 VAL A 146      17.451  19.789  34.629  1.00  1.00            
ATOM   1097    C VAL A 146      18.239  17.953  36.585  1.00  1.00            
ATOM   1098    O VAL A 146      18.759  19.005  36.955  1.00  1.00            
ATOM   1099    N SER A 147      18.891  16.771  36.603  1.00  1.00            
ATOM   1100   CA SER A 147      20.260  16.646  37.016  1.00  1.00            
ATOM   1101   CB SER A 147      20.706  15.182  37.166  1.00  1.00            
ATOM   1102   OG SER A 147      19.975  14.556  38.208  1.00  1.00            
ATOM   1103    C SER A 147      21.159  17.286  36.008  1.00  1.00            
ATOM   1104    O SER A 147      21.996  18.123  36.344  1.00  1.00            
ATOM   1105    N GLN A 148      20.994  16.905  34.729  1.00  1.00            
ATOM   1106   CA GLN A 148      21.839  17.424  33.695  1.00  1.00            
ATOM   1107   CB GLN A 148      22.359  16.347  32.729  1.00  1.00            
ATOM   1108   CG GLN A 148      23.261  15.300  33.386  1.00  1.00            
ATOM   1109   CD GLN A 148      24.624  15.929  33.641  1.00  1.00            
ATOM   1110  OE1 GLN A 148      25.647  15.427  33.179  1.00  1.00            
ATOM   1111  NE2 GLN A 148      24.643  17.056  34.402  1.00  1.00            
ATOM   1112    C GLN A 148      20.987  18.341  32.884  1.00  1.00            
ATOM   1113    O GLN A 148      19.760  18.295  32.963  1.00  1.00            
ATOM   1114    N ASP A 149      21.620  19.225  32.093  1.00  1.00            
ATOM   1115   CA ASP A 149      20.835  20.121  31.302  1.00  1.00            
ATOM   1116   CB ASP A 149      21.468  21.515  31.150  1.00  1.00            
ATOM   1117   CG ASP A 149      21.375  22.236  32.486  1.00  1.00            
ATOM   1118  OD1 ASP A 149      20.656  21.721  33.385  1.00  1.00            
ATOM   1119  OD2 ASP A 149      22.015  23.312  32.624  1.00  1.00            
ATOM   1120    C ASP A 149      20.717  19.547  29.940  1.00  1.00            
ATOM   1121    O ASP A 149      21.287  20.069  28.983  1.00  1.00            
ATOM   1122    N LEU A 150      19.953  18.452  29.821  4.00  1.00            
ATOM   1123   CA LEU A 150      19.813  17.847  28.537  4.00  1.00            
ATOM   1124   CB LEU A 150      20.738  16.634  28.326  4.00  1.00            
ATOM   1125   CG LEU A 150      22.241  16.913  28.519  4.00  1.00            
ATOM   1126  CD1 LEU A 150      23.077  15.649  28.259  4.00  1.00            
ATOM   1127  CD2 LEU A 150      22.710  18.112  27.691  4.00  1.00            
ATOM   1128    C LEU A 150      18.434  17.284  28.461  4.00  1.00            
ATOM   1129    O LEU A 150      17.703  17.231  29.449  4.00  1.00            
ATOM   1130    N PHE A 151      18.056  16.854  27.247  4.00  1.00            
ATOM   1131   CA PHE A 151      16.785  16.258  26.971  4.00  1.00            
ATOM   1132   CB PHE A 151      15.824  17.307  26.383  4.00  1.00            
ATOM   1133   CG PHE A 151      14.478  16.768  26.069  4.00  1.00            
ATOM   1134  CD1 PHE A 151      13.508  16.728  27.042  4.00  1.00            
ATOM   1135  CD2 PHE A 151      14.179  16.334  24.799  4.00  1.00            
ATOM   1136  CE1 PHE A 151      12.258  16.243  26.751  4.00  1.00            
ATOM   1137  CE2 PHE A 151      12.926  15.847  24.504  4.00  1.00            
ATOM   1138   CZ PHE A 151      11.964  15.800  25.484  4.00  1.00            
ATOM   1139    C PHE A 151      17.106  15.243  25.902  4.00  1.00            
ATOM   1140    O PHE A 151      18.106  15.392  25.201  4.00  1.00            
ATOM   1141    N SER A 152      16.297  14.172  25.745  4.00  1.00            
ATOM   1142   CA SER A 152      16.615  13.177  24.749  4.00  1.00            
ATOM   1143   CB SER A 152      17.089  11.852  25.354  4.00  1.00            
ATOM   1144   OG SER A 152      18.339  12.024  26.004  4.00  1.00            
ATOM   1145    C SER A 152      15.380  12.889  23.978  4.00  1.00            
ATOM   1146    O SER A 152      14.279  13.248  24.388  4.00  1.00            
ATOM   1147    N VAL A 153      15.525  12.285  22.790  4.00  1.00            
ATOM   1148   CA VAL A 153      14.316  11.936  22.120  4.00  1.00            
ATOM   1149   CB VAL A 153      13.893  12.907  21.058  4.00  1.00            
ATOM   1150  CG1 VAL A 153      12.656  12.334  20.345  4.00  1.00            
ATOM   1151  CG2 VAL A 153      13.650  14.280  21.707  4.00  1.00            
ATOM   1152    C VAL A 153      14.526  10.629  21.449  4.00  1.00            
ATOM   1153    O VAL A 153      15.502  10.432  20.728  4.00  1.00            
ATOM   1154    N TYR A 154      13.609   9.684  21.703  4.00  1.00            
ATOM   1155   CA TYR A 154      13.661   8.441  21.006  4.00  1.00            
ATOM   1156   CB TYR A 154      13.915   7.224  21.913  4.00  1.00            
ATOM   1157   CG TYR A 154      13.940   5.999  21.060  4.00  1.00            
ATOM   1158  CD1 TYR A 154      15.077   5.636  20.374  4.00  1.00            
ATOM   1159  CD2 TYR A 154      12.822   5.203  20.954  4.00  1.00            
ATOM   1160  CE1 TYR A 154      15.094   4.503  19.593  4.00  1.00            
ATOM   1161  CE2 TYR A 154      12.831   4.069  20.175  4.00  1.00            
ATOM   1162   CZ TYR A 154      13.971   3.718  19.492  4.00  1.00            
ATOM   1163   OH TYR A 154      13.988   2.556  18.691  4.00  1.00            
ATOM   1164    C TYR A 154      12.305   8.278  20.430  4.00  1.00            
ATOM   1165    O TYR A 154      11.315   8.216  21.157  4.00  1.00            
ATOM   1166    N LEU A 155      12.216   8.224  19.094  1.00  1.00            
ATOM   1167   CA LEU A 155      10.923   8.033  18.530  1.00  1.00            
ATOM   1168   CB LEU A 155      10.586   8.935  17.333  1.00  1.00            
ATOM   1169   CG LEU A 155      10.439  10.423  17.688  1.00  1.00            
ATOM   1170  CD1 LEU A 155       9.927  11.220  16.478  1.00  1.00            
ATOM   1171  CD2 LEU A 155       9.576  10.623  18.945  1.00  1.00            
ATOM   1172    C LEU A 155      10.890   6.633  18.035  1.00  1.00            
ATOM   1173    O LEU A 155      11.921   6.042  17.723  1.00  1.00            
ATOM   1174    N SER A 156       9.679   6.061  17.990  1.00  1.00            
ATOM   1175   CA SER A 156       9.518   4.714  17.553  1.00  1.00            
ATOM   1176   CB SER A 156       8.328   4.004  18.216  1.00  1.00            
ATOM   1177   OG SER A 156       7.118   4.646  17.843  1.00  1.00            
ATOM   1178    C SER A 156       9.262   4.715  16.085  1.00  1.00            
ATOM   1179    O SER A 156       9.358   5.738  15.410  1.00  1.00            
ATOM   1180    N SER A 157       8.942   3.518  15.566  1.00  1.00            
ATOM   1181   CA SER A 157       8.723   3.301  14.171  1.00  1.00            
ATOM   1182   CB SER A 157       9.370   1.989  13.681  1.00  1.00            
ATOM   1183   OG SER A 157       9.369   1.914  12.264  1.00  1.00            
ATOM   1184    C SER A 157       7.252   3.236  13.897  1.00  1.00            
ATOM   1185    O SER A 157       6.467   4.017  14.432  1.00  1.00            
ATOM   1186    N ASN A 158       6.855   2.280  13.028  3.00  1.00            
ATOM   1187   CA ASN A 158       5.507   2.181  12.554  3.00  1.00            
ATOM   1188   CB ASN A 158       5.301   1.116  11.455  3.00  1.00            
ATOM   1189   CG ASN A 158       5.650  -0.257  12.006  3.00  1.00            
ATOM   1190  OD1 ASN A 158       6.655  -0.427  12.694  3.00  1.00            
ATOM   1191  ND2 ASN A 158       4.793  -1.266  11.696  3.00  1.00            
ATOM   1192    C ASN A 158       4.535   1.963  13.662  3.00  1.00            
ATOM   1193    O ASN A 158       4.265   0.842  14.092  3.00  1.00            
ATOM   1194    N ASP A 159       4.003   3.094  14.158  3.00  1.00            
ATOM   1195   CA ASP A 159       2.963   3.159  15.135  3.00  1.00            
ATOM   1196   CB ASP A 159       1.574   2.778  14.588  3.00  1.00            
ATOM   1197   CG ASP A 159       0.527   3.213  15.609  3.00  1.00            
ATOM   1198  OD1 ASP A 159       0.905   3.917  16.583  3.00  1.00            
ATOM   1199  OD2 ASP A 159      -0.664   2.847  15.425  3.00  1.00            
ATOM   1200    C ASP A 159       3.302   2.233  16.248  3.00  1.00            
ATOM   1201    O ASP A 159       2.414   1.662  16.878  3.00  1.00            
ATOM   1202    N ASP A 160       4.602   2.056  16.528  1.00  1.00            
ATOM   1203   CA ASP A 160       4.918   1.185  17.612  1.00  1.00            
ATOM   1204   CB ASP A 160       6.325   0.567  17.540  1.00  1.00            
ATOM   1205   CG ASP A 160       6.368  -0.596  18.521  1.00  1.00            
ATOM   1206  OD1 ASP A 160       5.405  -1.409  18.511  1.00  1.00            
ATOM   1207  OD2 ASP A 160       7.368  -0.698  19.281  1.00  1.00            
ATOM   1208    C ASP A 160       4.855   2.020  18.839  1.00  1.00            
ATOM   1209    O ASP A 160       5.032   3.236  18.785  1.00  1.00            
ATOM   1210    N SER A 161       4.583   1.387  19.989  1.00  1.00            
ATOM   1211   CA SER A 161       4.534   2.156  21.188  1.00  1.00            
ATOM   1212   CB SER A 161       3.695   1.507  22.304  1.00  1.00            
ATOM   1213   OG SER A 161       3.697   2.332  23.459  1.00  1.00            
ATOM   1214    C SER A 161       5.942   2.273  21.679  1.00  1.00            
ATOM   1215    O SER A 161       6.850   1.665  21.115  1.00  1.00            
ATOM   1216    N GLY A 162       6.174   3.075  22.740  1.00  1.00            
ATOM   1217   CA GLY A 162       7.501   3.092  23.286  1.00  1.00            
ATOM   1218    C GLY A 162       8.289   4.351  23.027  1.00  1.00            
ATOM   1219    O GLY A 162       9.461   4.399  23.394  1.00  1.00            
ATOM   1220    N SER A 163       7.723   5.411  22.412  4.00  1.00            
ATOM   1221   CA SER A 163       8.554   6.577  22.218  4.00  1.00            
ATOM   1222   CB SER A 163       7.880   7.690  21.396  4.00  1.00            
ATOM   1223   OG SER A 163       8.764   8.791  21.255  4.00  1.00            
ATOM   1224    C SER A 163       8.877   7.134  23.576  4.00  1.00            
ATOM   1225    O SER A 163       8.095   6.963  24.510  4.00  1.00            
ATOM   1226    N VAL A 164      10.051   7.795  23.748  4.00  1.00            
ATOM   1227   CA VAL A 164      10.321   8.278  25.077  4.00  1.00            
ATOM   1228   CB VAL A 164      11.099   7.306  25.918  4.00  1.00            
ATOM   1229  CG1 VAL A 164      10.239   6.047  26.123  4.00  1.00            
ATOM   1230  CG2 VAL A 164      12.453   7.032  25.241  4.00  1.00            
ATOM   1231    C VAL A 164      11.053   9.593  25.105  4.00  1.00            
ATOM   1232    O VAL A 164      12.022   9.815  24.381  4.00  1.00            
ATOM   1233    N VAL A 165      10.548  10.502  25.972  4.00  1.00            
ATOM   1234   CA VAL A 165      10.996  11.850  26.233  4.00  1.00            
ATOM   1235   CB VAL A 165       9.949  12.598  27.004  4.00  1.00            
ATOM   1236  CG1 VAL A 165      10.487  13.983  27.375  4.00  1.00            
ATOM   1237  CG2 VAL A 165       8.661  12.632  26.165  4.00  1.00            
ATOM   1238    C VAL A 165      12.295  11.975  27.017  4.00  1.00            
ATOM   1239    O VAL A 165      13.196  12.695  26.597  4.00  1.00            
ATOM   1240    N LEU A 166      12.449  11.296  28.178  4.00  1.00            
ATOM   1241   CA LEU A 166      13.639  11.405  29.007  4.00  1.00            
ATOM   1242   CB LEU A 166      14.783  10.428  28.685  4.00  1.00            
ATOM   1243   CG LEU A 166      14.556   9.028  29.283  4.00  1.00            
ATOM   1244  CD1 LEU A 166      13.367   8.306  28.629  4.00  1.00            
ATOM   1245  CD2 LEU A 166      15.856   8.211  29.291  4.00  1.00            
ATOM   1246    C LEU A 166      14.217  12.782  29.188  4.00  1.00            
ATOM   1247    O LEU A 166      15.015  13.242  28.372  4.00  1.00            
ATOM   1248    N LEU A 167      13.802  13.484  30.270  4.00  1.00            
ATOM   1249   CA LEU A 167      14.339  14.781  30.610  4.00  1.00            
ATOM   1250   CB LEU A 167      13.305  15.718  31.254  4.00  1.00            
ATOM   1251   CG LEU A 167      12.099  16.008  30.343  4.00  1.00            
ATOM   1252  CD1 LEU A 167      11.254  14.743  30.120  4.00  1.00            
ATOM   1253  CD2 LEU A 167      11.275  17.195  30.863  4.00  1.00            
ATOM   1254    C LEU A 167      15.442  14.589  31.600  4.00  1.00            
ATOM   1255    O LEU A 167      15.336  13.778  32.520  4.00  1.00            
ATOM   1256    N GLY A 168      16.553  15.328  31.412  3.00  1.00            
ATOM   1257   CA GLY A 168      17.646  15.272  32.338  3.00  1.00            
ATOM   1258    C GLY A 168      18.361  13.975  32.160  3.00  1.00            
ATOM   1259    O GLY A 168      19.048  13.525  33.076  3.00  1.00            
ATOM   1260    N GLY A 169      18.238  13.321  30.987  1.00  1.00            
ATOM   1261   CA GLY A 169      18.950  12.081  30.930  1.00  1.00            
ATOM   1262    C GLY A 169      19.040  11.549  29.545  1.00  1.00            
ATOM   1263    O GLY A 169      18.349  11.990  28.627  1.00  1.00            
ATOM   1264    N ILE A 170      19.938  10.554  29.394  1.00  1.00            
ATOM   1265   CA ILE A 170      20.172   9.880  28.157  1.00  1.00            
ATOM   1266   CB ILE A 170      21.528  10.149  27.578  1.00  1.00            
ATOM   1267  CG1 ILE A 170      22.613   9.630  28.539  1.00  1.00            
ATOM   1268  CG2 ILE A 170      21.634  11.647  27.254  1.00  1.00            
ATOM   1269  CD1 ILE A 170      24.006   9.559  27.918  1.00  1.00            
ATOM   1270    C ILE A 170      20.143   8.415  28.440  1.00  1.00            
ATOM   1271    O ILE A 170      20.545   7.979  29.518  1.00  1.00            
ATOM   1272    N ASP A 171      19.645   7.610  27.481  1.00  1.00            
ATOM   1273   CA ASP A 171      19.651   6.196  27.705  1.00  1.00            
ATOM   1274   CB ASP A 171      18.280   5.514  27.534  1.00  1.00            
ATOM   1275   CG ASP A 171      17.825   5.636  26.090  1.00  1.00            
ATOM   1276  OD1 ASP A 171      18.170   6.649  25.431  1.00  1.00            
ATOM   1277  OD2 ASP A 171      17.113   4.710  25.624  1.00  1.00            
ATOM   1278    C ASP A 171      20.621   5.562  26.749  1.00  1.00            
ATOM   1279    O ASP A 171      20.529   5.736  25.535  1.00  1.00            
ATOM   1280    N SER A 172      21.609   4.821  27.287  3.00  1.00            
ATOM   1281   CA SER A 172      22.606   4.174  26.477  3.00  1.00            
ATOM   1282   CB SER A 172      23.771   3.605  27.303  3.00  1.00            
ATOM   1283   OG SER A 172      23.305   2.567  28.152  3.00  1.00            
ATOM   1284    C SER A 172      21.980   3.040  25.722  3.00  1.00            
ATOM   1285    O SER A 172      22.398   2.719  24.610  3.00  1.00            
ATOM   1286    N SER A 173      20.936   2.417  26.298  3.00  1.00            
ATOM   1287   CA SER A 173      20.336   1.254  25.704  3.00  1.00            
ATOM   1288   CB SER A 173      19.130   0.739  26.507  3.00  1.00            
ATOM   1289   OG SER A 173      18.088   1.703  26.491  3.00  1.00            
ATOM   1290    C SER A 173      19.836   1.593  24.338  3.00  1.00            
ATOM   1291    O SER A 173      20.033   0.820  23.401  3.00  1.00            
ATOM   1292    N TYR A 174      19.188   2.761  24.167  1.00  1.00            
ATOM   1293   CA TYR A 174      18.690   3.044  22.854  1.00  1.00            
ATOM   1294   CB TYR A 174      17.392   3.872  22.832  1.00  1.00            
ATOM   1295   CG TYR A 174      16.223   2.999  23.126  1.00  1.00            
ATOM   1296  CD1 TYR A 174      15.952   2.557  24.400  1.00  1.00            
ATOM   1297  CD2 TYR A 174      15.378   2.637  22.102  1.00  1.00            
ATOM   1298  CE1 TYR A 174      14.862   1.759  24.648  1.00  1.00            
ATOM   1299  CE2 TYR A 174      14.285   1.839  22.343  1.00  1.00            
ATOM   1300   CZ TYR A 174      14.027   1.399  23.618  1.00  1.00            
ATOM   1301   OH TYR A 174      12.907   0.581  23.870  1.00  1.00            
ATOM   1302    C TYR A 174      19.696   3.866  22.124  1.00  1.00            
ATOM   1303    O TYR A 174      19.506   5.063  21.906  1.00  1.00            
ATOM   1304    N TYR A 175      20.811   3.234  21.726  4.00  1.00            
ATOM   1305   CA TYR A 175      21.738   3.892  20.863  4.00  1.00            
ATOM   1306   CB TYR A 175      22.347   5.218  21.369  4.00  1.00            
ATOM   1307   CG TYR A 175      23.552   5.036  22.229  4.00  1.00            
ATOM   1308  CD1 TYR A 175      24.787   4.861  21.646  4.00  1.00            
ATOM   1309  CD2 TYR A 175      23.467   5.075  23.602  4.00  1.00            
ATOM   1310  CE1 TYR A 175      25.918   4.711  22.414  4.00  1.00            
ATOM   1311  CE2 TYR A 175      24.595   4.926  24.376  4.00  1.00            
ATOM   1312   CZ TYR A 175      25.821   4.742  23.784  4.00  1.00            
ATOM   1313   OH TYR A 175      26.978   4.592  24.579  4.00  1.00            
ATOM   1314    C TYR A 175      22.825   2.902  20.642  4.00  1.00            
ATOM   1315    O TYR A 175      23.361   2.328  21.589  4.00  1.00            
ATOM   1316    N THR A 176      23.167   2.661  19.367  1.00  1.00            
ATOM   1317   CA THR A 176      24.142   1.664  19.063  1.00  1.00            
ATOM   1318   CB THR A 176      23.949   1.030  17.711  1.00  1.00            
ATOM   1319  OG1 THR A 176      23.898   2.014  16.687  1.00  1.00            
ATOM   1320  CG2 THR A 176      22.646   0.210  17.738  1.00  1.00            
ATOM   1321    C THR A 176      25.508   2.245  19.163  1.00  1.00            
ATOM   1322    O THR A 176      26.010   2.489  20.260  1.00  1.00            
ATOM   1323    N GLY A 177      26.153   2.488  18.010  1.00  1.00            
ATOM   1324   CA GLY A 177      27.498   2.967  18.028  1.00  1.00            
ATOM   1325    C GLY A 177      27.507   4.258  18.776  1.00  1.00            
ATOM   1326    O GLY A 177      26.465   4.811  19.124  1.00  1.00            
ATOM   1327    N SER A 178      28.720   4.777  19.026  1.00  1.00            
ATOM   1328   CA SER A 178      28.876   5.910  19.881  1.00  1.00            
ATOM   1329   CB SER A 178      30.342   6.236  20.222  1.00  1.00            
ATOM   1330   OG SER A 178      31.046   6.629  19.054  1.00  1.00            
ATOM   1331    C SER A 178      28.253   7.132  19.328  1.00  1.00            
ATOM   1332    O SER A 178      27.980   7.262  18.136  1.00  1.00            
ATOM   1333    N LEU A 179      28.003   8.058  20.266  1.00  1.00            
ATOM   1334   CA LEU A 179      27.390   9.314  20.005  1.00  1.00            
ATOM   1335   CB LEU A 179      26.972  10.013  21.316  1.00  1.00            
ATOM   1336   CG LEU A 179      26.235  11.361  21.177  1.00  1.00            
ATOM   1337  CD1 LEU A 179      27.130  12.483  20.619  1.00  1.00            
ATOM   1338  CD2 LEU A 179      24.929  11.174  20.395  1.00  1.00            
ATOM   1339    C LEU A 179      28.407  10.173  19.325  1.00  1.00            
ATOM   1340    O LEU A 179      29.553  10.264  19.763  1.00  1.00            
ATOM   1341    N ASN A 180      28.004  10.813  18.209  4.00  1.00            
ATOM   1342   CA ASN A 180      28.841  11.775  17.554  4.00  1.00            
ATOM   1343   CB ASN A 180      28.960  11.584  16.032  4.00  1.00            
ATOM   1344   CG ASN A 180      29.887  10.403  15.771  4.00  1.00            
ATOM   1345  OD1 ASN A 180      29.531   9.458  15.068  4.00  1.00            
ATOM   1346  ND2 ASN A 180      31.118  10.462  16.345  4.00  1.00            
ATOM   1347    C ASN A 180      28.143  13.055  17.808  4.00  1.00            
ATOM   1348    O ASN A 180      26.974  13.212  17.459  4.00  1.00            
ATOM   1349    N TRP A 181      28.830  14.007  18.453  4.00  1.00            
ATOM   1350   CA TRP A 181      28.094  15.179  18.783  4.00  1.00            
ATOM   1351   CB TRP A 181      28.473  15.821  20.132  4.00  1.00            
ATOM   1352   CG TRP A 181      29.847  16.448  20.176  4.00  1.00            
ATOM   1353  CD2 TRP A 181      31.014  15.826  20.734  4.00  1.00            
ATOM   1354  CD1 TRP A 181      30.234  17.684  19.748  4.00  1.00            
ATOM   1355  NE1 TRP A 181      31.571  17.873  20.006  4.00  1.00            
ATOM   1356  CE2 TRP A 181      32.063  16.737  20.614  4.00  1.00            
ATOM   1357  CE3 TRP A 181      31.195  14.600  21.305  4.00  1.00            
ATOM   1358  CZ2 TRP A 181      33.316  16.434  21.066  4.00  1.00            
ATOM   1359  CZ3 TRP A 181      32.461  14.295  21.755  4.00  1.00            
ATOM   1360  CH2 TRP A 181      33.499  15.194  21.638  4.00  1.00            
ATOM   1361    C TRP A 181      28.312  16.217  17.743  4.00  1.00            
ATOM   1362    O TRP A 181      29.321  16.206  17.037  4.00  1.00            
ATOM   1363    N VAL A 182      27.339  17.143  17.604  4.00  1.00            
ATOM   1364   CA VAL A 182      27.546  18.191  16.657  4.00  1.00            
ATOM   1365   CB VAL A 182      26.639  18.170  15.463  4.00  1.00            
ATOM   1366  CG1 VAL A 182      25.271  18.728  15.877  4.00  1.00            
ATOM   1367  CG2 VAL A 182      27.307  18.963  14.328  4.00  1.00            
ATOM   1368    C VAL A 182      27.317  19.507  17.348  4.00  1.00            
ATOM   1369    O VAL A 182      26.570  19.596  18.319  4.00  1.00            
ATOM   1370    N PRO A 183      27.997  20.524  16.876  4.00  1.00            
ATOM   1371   CA PRO A 183      27.884  21.852  17.433  4.00  1.00            
ATOM   1372   CD PRO A 183      29.272  20.324  16.209  4.00  1.00            
ATOM   1373   CB PRO A 183      29.143  22.606  16.997  4.00  1.00            
ATOM   1374   CG PRO A 183      29.740  21.746  15.869  4.00  1.00            
ATOM   1375    C PRO A 183      26.605  22.486  16.964  4.00  1.00            
ATOM   1376    O PRO A 183      26.130  22.129  15.883  4.00  1.00            
ATOM   1377    N VAL A 184      26.019  23.408  17.756  1.00  1.00            
ATOM   1378   CA VAL A 184      24.824  24.082  17.323  1.00  1.00            
ATOM   1379   CB VAL A 184      23.878  24.407  18.437  1.00  1.00            
ATOM   1380  CG1 VAL A 184      22.722  25.247  17.868  1.00  1.00            
ATOM   1381  CG2 VAL A 184      23.430  23.088  19.090  1.00  1.00            
ATOM   1382    C VAL A 184      25.304  25.374  16.734  1.00  1.00            
ATOM   1383    O VAL A 184      25.997  26.147  17.394  1.00  1.00            
ATOM   1384    N SER A 185      24.966  25.632  15.455  1.00  1.00            
ATOM   1385   CA SER A 185      25.461  26.802  14.787  1.00  1.00            
ATOM   1386   CB SER A 185      25.061  26.859  13.303  1.00  1.00            
ATOM   1387   OG SER A 185      25.589  28.034  12.705  1.00  1.00            
ATOM   1388    C SER A 185      24.950  28.046  15.444  1.00  1.00            
ATOM   1389    O SER A 185      25.733  28.861  15.930  1.00  1.00            
ATOM   1390    N VAL A 186      23.616  28.220  15.493  1.00  1.00            
ATOM   1391   CA VAL A 186      23.068  29.419  16.065  1.00  1.00            
ATOM   1392   CB VAL A 186      22.294  30.248  15.085  1.00  1.00            
ATOM   1393  CG1 VAL A 186      23.256  30.724  13.982  1.00  1.00            
ATOM   1394  CG2 VAL A 186      21.113  29.411  14.564  1.00  1.00            
ATOM   1395    C VAL A 186      22.118  28.999  17.132  1.00  1.00            
ATOM   1396    O VAL A 186      21.524  27.924  17.073  1.00  1.00            
ATOM   1397    N GLU A 187      21.984  29.847  18.164  4.00  1.00            
ATOM   1398   CA GLU A 187      21.087  29.584  19.245  4.00  1.00            
ATOM   1399   CB GLU A 187      21.416  30.466  20.456  4.00  1.00            
ATOM   1400   CG GLU A 187      22.833  30.181  20.962  4.00  1.00            
ATOM   1401   CD GLU A 187      23.322  31.376  21.763  4.00  1.00            
ATOM   1402  OE1 GLU A 187      22.506  31.951  22.531  4.00  1.00            
ATOM   1403  OE2 GLU A 187      24.524  31.728  21.618  4.00  1.00            
ATOM   1404    C GLU A 187      19.741  29.903  18.725  4.00  1.00            
ATOM   1405    O GLU A 187      19.578  30.754  17.852  4.00  1.00            
ATOM   1406    N GLY A 188      18.733  29.201  19.247  3.00  1.00            
ATOM   1407   CA GLY A 188      17.428  29.379  18.715  3.00  1.00            
ATOM   1408    C GLY A 188      16.892  27.994  18.628  3.00  1.00            
ATOM   1409    O GLY A 188      17.031  27.188  19.547  3.00  1.00            
ATOM   1410    N TYR A 189      16.250  27.708  17.494  3.00  1.00            
ATOM   1411   CA TYR A 189      15.749  26.421  17.133  3.00  1.00            
ATOM   1412   CB TYR A 189      15.231  26.564  15.694  3.00  1.00            
ATOM   1413   CG TYR A 189      14.226  25.565  15.259  3.00  1.00            
ATOM   1414  CD1 TYR A 189      14.541  24.259  14.967  3.00  1.00            
ATOM   1415  CD2 TYR A 189      12.935  26.005  15.097  3.00  1.00            
ATOM   1416  CE1 TYR A 189      13.553  23.399  14.544  3.00  1.00            
ATOM   1417  CE2 TYR A 189      11.949  25.156  14.676  3.00  1.00            
ATOM   1418   CZ TYR A 189      12.259  23.851  14.401  3.00  1.00            
ATOM   1419   OH TYR A 189      11.235  22.990  13.966  3.00  1.00            
ATOM   1420    C TYR A 189      17.024  25.626  17.068  3.00  1.00            
ATOM   1421    O TYR A 189      18.029  26.168  16.610  3.00  1.00            
ATOM   1422    N TRP A 190      17.059  24.361  17.553  4.00  1.00            
ATOM   1423   CA TRP A 190      18.307  23.638  17.486  4.00  1.00            
ATOM   1424   CB TRP A 190      18.228  22.244  18.123  4.00  1.00            
ATOM   1425   CG TRP A 190      18.059  22.369  19.620  4.00  1.00            
ATOM   1426  CD2 TRP A 190      19.133  22.720  20.504  4.00  1.00            
ATOM   1427  CD1 TRP A 190      16.942  22.258  20.396  4.00  1.00            
ATOM   1428  NE1 TRP A 190      17.253  22.522  21.709  4.00  1.00            
ATOM   1429  CE2 TRP A 190      18.600  22.809  21.789  4.00  1.00            
ATOM   1430  CE3 TRP A 190      20.455  22.962  20.260  4.00  1.00            
ATOM   1431  CZ2 TRP A 190      19.386  23.141  22.857  4.00  1.00            
ATOM   1432  CZ3 TRP A 190      21.247  23.284  21.339  4.00  1.00            
ATOM   1433  CH2 TRP A 190      20.722  23.372  22.611  4.00  1.00            
ATOM   1434    C TRP A 190      18.670  23.578  16.020  4.00  1.00            
ATOM   1435    O TRP A 190      18.063  22.836  15.250  4.00  1.00            
ATOM   1436    N GLN A 191      19.674  24.396  15.600  4.00  1.00            
ATOM   1437   CA GLN A 191      20.085  24.492  14.217  4.00  1.00            
ATOM   1438   CB GLN A 191      20.033  25.913  13.630  4.00  1.00            
ATOM   1439   CG GLN A 191      18.615  26.479  13.537  4.00  1.00            
ATOM   1440   CD GLN A 191      18.702  27.846  12.874  4.00  1.00            
ATOM   1441  OE1 GLN A 191      17.787  28.661  12.983  4.00  1.00            
ATOM   1442  NE2 GLN A 191      19.831  28.102  12.162  4.00  1.00            
ATOM   1443    C GLN A 191      21.509  24.016  14.124  4.00  1.00            
ATOM   1444    O GLN A 191      22.362  24.424  14.912  4.00  1.00            
ATOM   1445    N ILE A 192      21.796  23.118  13.155  4.00  1.00            
ATOM   1446   CA ILE A 192      23.118  22.577  12.953  4.00  1.00            
ATOM   1447   CB ILE A 192      23.201  21.125  13.302  4.00  1.00            
ATOM   1448  CG1 ILE A 192      22.845  20.920  14.780  4.00  1.00            
ATOM   1449  CG2 ILE A 192      24.598  20.610  12.921  4.00  1.00            
ATOM   1450  CD1 ILE A 192      22.521  19.469  15.112  4.00  1.00            
ATOM   1451    C ILE A 192      23.392  22.685  11.496  4.00  1.00            
ATOM   1452    O ILE A 192      22.472  22.646  10.681  4.00  1.00            
ATOM   1453    N THR A 193      24.674  22.837  11.123  4.00  1.00            
ATOM   1454   CA THR A 193      24.931  22.956   9.726  4.00  1.00            
ATOM   1455   CB THR A 193      26.218  23.657   9.398  4.00  1.00            
ATOM   1456  OG1 THR A 193      26.288  23.923   8.005  4.00  1.00            
ATOM   1457  CG2 THR A 193      27.402  22.780   9.837  4.00  1.00            
ATOM   1458    C THR A 193      24.969  21.598   9.137  4.00  1.00            
ATOM   1459    O THR A 193      25.629  20.694   9.648  4.00  1.00            
ATOM   1460    N LEU A 194      24.217  21.417   8.040  4.00  1.00            
ATOM   1461   CA LEU A 194      24.265  20.158   7.382  4.00  1.00            
ATOM   1462   CB LEU A 194      22.933  19.697   6.757  4.00  1.00            
ATOM   1463   CG LEU A 194      23.031  18.361   5.989  4.00  1.00            
ATOM   1464  CD1 LEU A 194      23.647  18.537   4.595  4.00  1.00            
ATOM   1465  CD2 LEU A 194      23.774  17.300   6.816  4.00  1.00            
ATOM   1466    C LEU A 194      25.270  20.307   6.302  4.00  1.00            
ATOM   1467    O LEU A 194      25.346  21.339   5.637  4.00  1.00            
ATOM   1468    N ASP A 195      26.096  19.267   6.121  4.00  1.00            
ATOM   1469   CA ASP A 195      27.107  19.335   5.120  4.00  1.00            
ATOM   1470   CB ASP A 195      28.170  18.232   5.279  4.00  1.00            
ATOM   1471   CG ASP A 195      29.346  18.560   4.373  4.00  1.00            
ATOM   1472  OD1 ASP A 195      29.110  18.808   3.160  4.00  1.00            
ATOM   1473  OD2 ASP A 195      30.496  18.583   4.887  4.00  1.00            
ATOM   1474    C ASP A 195      26.414  19.154   3.808  4.00  1.00            
ATOM   1475    O ASP A 195      25.705  20.048   3.348  4.00  1.00            
ATOM   1476    N SER A 196      26.594  17.984   3.165  4.00  1.00            
ATOM   1477   CA SER A 196      25.937  17.762   1.909  4.00  1.00            
ATOM   1478   CB SER A 196      26.902  17.687   0.714  4.00  1.00            
ATOM   1479   OG SER A 196      27.768  16.572   0.859  4.00  1.00            
ATOM   1480    C SER A 196      25.221  16.453   1.981  4.00  1.00            
ATOM   1481    O SER A 196      25.479  15.635   2.863  4.00  1.00            
ATOM   1482    N ILE A 197      24.277  16.239   1.043  4.00  1.00            
ATOM   1483   CA ILE A 197      23.523  15.021   1.008  4.00  1.00            
ATOM   1484   CB ILE A 197      22.044  15.234   0.912  4.00  1.00            
ATOM   1485  CG1 ILE A 197      21.509  15.860   2.213  4.00  1.00            
ATOM   1486  CG2 ILE A 197      21.397  13.894   0.545  4.00  1.00            
ATOM   1487  CD1 ILE A 197      20.045  16.291   2.134  4.00  1.00            
ATOM   1488    C ILE A 197      23.968  14.239  -0.190  4.00  1.00            
ATOM   1489    O ILE A 197      24.049  14.780  -1.291  4.00  1.00            
ATOM   1490    N THR A 198      24.289  12.935  -0.007  4.00  1.00            
ATOM   1491   CA THR A 198      24.796  12.191  -1.126  4.00  1.00            
ATOM   1492   CB THR A 198      26.220  11.750  -0.950  4.00  1.00            
ATOM   1493  OG1 THR A 198      26.329  10.868   0.157  4.00  1.00            
ATOM   1494  CG2 THR A 198      27.090  12.998  -0.723  4.00  1.00            
ATOM   1495    C THR A 198      23.982  10.960  -1.409  4.00  1.00            
ATOM   1496    O THR A 198      23.778  10.123  -0.531  4.00  1.00            
ATOM   1497    N MET A 199      23.471  10.842  -2.659  4.00  1.00            
ATOM   1498   CA MET A 199      22.713   9.687  -3.069  4.00  1.00            
ATOM   1499   CB MET A 199      22.152   9.820  -4.497  4.00  1.00            
ATOM   1500   CG MET A 199      21.498   8.531  -5.008  4.00  1.00            
ATOM   1501   SD MET A 199      20.982   8.557  -6.755  4.00  1.00            
ATOM   1502   CE MET A 199      22.646   8.748  -7.455  4.00  1.00            
ATOM   1503    C MET A 199      23.562   8.454  -3.096  4.00  1.00            
ATOM   1504    O MET A 199      23.286   7.467  -2.416  4.00  1.00            
ATOM   1505    N ASP A 200      24.650   8.517  -3.884  3.00  1.00            
ATOM   1506   CA ASP A 200      25.605   7.463  -4.059  3.00  1.00            
ATOM   1507   CB ASP A 200      25.693   6.939  -5.501  3.00  1.00            
ATOM   1508   CG ASP A 200      26.540   5.676  -5.478  3.00  1.00            
ATOM   1509  OD1 ASP A 200      27.060   5.337  -4.382  3.00  1.00            
ATOM   1510  OD2 ASP A 200      26.678   5.033  -6.554  3.00  1.00            
ATOM   1511    C ASP A 200      26.870   8.188  -3.772  3.00  1.00            
ATOM   1512    O ASP A 200      27.002   8.845  -2.740  3.00  1.00            
ATOM   1513    N GLY A 201      27.845   8.087  -4.684  3.00  1.00            
ATOM   1514   CA GLY A 201      29.033   8.863  -4.522  3.00  1.00            
ATOM   1515    C GLY A 201      28.645  10.305  -4.664  3.00  1.00            
ATOM   1516    O GLY A 201      29.200  11.181  -4.004  3.00  1.00            
ATOM   1517    N GLU A 202      27.661  10.576  -5.544  4.00  1.00            
ATOM   1518   CA GLU A 202      27.286  11.913  -5.912  4.00  1.00            
ATOM   1519   CB GLU A 202      26.368  11.993  -7.145  4.00  1.00            
ATOM   1520   CG GLU A 202      27.070  11.684  -8.468  4.00  1.00            
ATOM   1521   CD GLU A 202      26.080  11.989  -9.582  4.00  1.00            
ATOM   1522  OE1 GLU A 202      24.856  11.807  -9.347  4.00  1.00            
ATOM   1523  OE2 GLU A 202      26.532  12.408 -10.682  4.00  1.00            
ATOM   1524    C GLU A 202      26.609  12.675  -4.832  4.00  1.00            
ATOM   1525    O GLU A 202      26.106  12.122  -3.856  4.00  1.00            
ATOM   1526    N THR A 203      26.639  14.015  -5.005  4.00  1.00            
ATOM   1527   CA THR A 203      26.002  14.920  -4.101  4.00  1.00            
ATOM   1528   CB THR A 203      26.908  16.013  -3.601  4.00  1.00            
ATOM   1529  OG1 THR A 203      27.367  16.820  -4.675  4.00  1.00            
ATOM   1530  CG2 THR A 203      28.103  15.369  -2.880  4.00  1.00            
ATOM   1531    C THR A 203      24.862  15.576  -4.816  4.00  1.00            
ATOM   1532    O THR A 203      25.059  16.378  -5.729  4.00  1.00            
ATOM   1533    N ILE A 204      23.619  15.223  -4.437  4.00  1.00            
ATOM   1534   CA ILE A 204      22.490  15.901  -5.004  4.00  1.00            
ATOM   1535   CB ILE A 204      21.514  14.984  -5.678  4.00  1.00            
ATOM   1536  CG1 ILE A 204      22.177  14.284  -6.876  4.00  1.00            
ATOM   1537  CG2 ILE A 204      20.268  15.807  -6.047  4.00  1.00            
ATOM   1538  CD1 ILE A 204      21.356  13.123  -7.434  4.00  1.00            
ATOM   1539    C ILE A 204      21.781  16.536  -3.852  4.00  1.00            
ATOM   1540    O ILE A 204      21.025  15.862  -3.155  4.00  1.00            
ATOM   1541    N ALA A 205      22.010  17.852  -3.635  4.00  1.00            
ATOM   1542   CA ALA A 205      21.420  18.573  -2.536  4.00  1.00            
ATOM   1543   CB ALA A 205      21.284  17.776  -1.226  4.00  1.00            
ATOM   1544    C ALA A 205      22.348  19.703  -2.226  4.00  1.00            
ATOM   1545    O ALA A 205      23.056  20.210  -3.096  4.00  1.00            
ATOM   1546    N CYS A 206      22.343  20.134  -0.949  1.00  1.00            
ATOM   1547   CA CYS A 206      23.137  21.245  -0.516  1.00  1.00            
ATOM   1548   CB CYS A 206      22.930  21.568   0.971  1.00  1.00            
ATOM   1549   SG CYS A 206      21.186  21.909   1.350  1.00  1.00            
ATOM   1550    C CYS A 206      24.592  20.937  -0.715  1.00  1.00            
ATOM   1551    O CYS A 206      25.209  20.261   0.106  1.00  1.00            
ATOM   1552    N SER A 207      25.178  21.413  -1.837  3.00  1.00            
ATOM   1553   CA SER A 207      26.588  21.232  -2.044  3.00  1.00            
ATOM   1554   CB SER A 207      27.070  21.768  -3.403  3.00  1.00            
ATOM   1555   OG SER A 207      26.449  21.053  -4.461  3.00  1.00            
ATOM   1556    C SER A 207      27.264  22.024  -0.993  3.00  1.00            
ATOM   1557    O SER A 207      27.853  21.478  -0.061  3.00  1.00            
ATOM   1558    N GLY A 208      27.170  23.361  -1.111  3.00  1.00            
ATOM   1559   CA GLY A 208      27.693  24.144  -0.045  3.00  1.00            
ATOM   1560    C GLY A 208      26.765  23.759   1.047  3.00  1.00            
ATOM   1561    O GLY A 208      25.556  23.680   0.836  3.00  1.00            
ATOM   1562    N GLY A 209      27.285  23.510   2.254  1.00  1.00            
ATOM   1563   CA GLY A 209      26.378  23.021   3.240  1.00  1.00            
ATOM   1564    C GLY A 209      25.458  24.119   3.640  1.00  1.00            
ATOM   1565    O GLY A 209      25.775  25.299   3.498  1.00  1.00            
ATOM   1566    N CYS A 210      24.275  23.741   4.163  4.00  1.00            
ATOM   1567   CA CYS A 210      23.341  24.741   4.567  4.00  1.00            
ATOM   1568   CB CYS A 210      22.042  24.778   3.745  4.00  1.00            
ATOM   1569   SG CYS A 210      20.924  23.406   4.152  4.00  1.00            
ATOM   1570    C CYS A 210      22.941  24.468   5.980  4.00  1.00            
ATOM   1571    O CYS A 210      23.455  23.551   6.618  4.00  1.00            
ATOM   1572    N GLN A 211      22.007  25.288   6.509  4.00  1.00            
ATOM   1573   CA GLN A 211      21.593  25.141   7.873  4.00  1.00            
ATOM   1574   CB GLN A 211      21.332  26.479   8.586  4.00  1.00            
ATOM   1575   CG GLN A 211      20.201  27.312   7.988  4.00  1.00            
ATOM   1576   CD GLN A 211      20.190  28.640   8.731  4.00  1.00            
ATOM   1577  OE1 GLN A 211      19.394  29.526   8.431  4.00  1.00            
ATOM   1578  NE2 GLN A 211      21.108  28.788   9.724  4.00  1.00            
ATOM   1579    C GLN A 211      20.395  24.271   7.971  4.00  1.00            
ATOM   1580    O GLN A 211      19.527  24.266   7.099  4.00  1.00            
ATOM   1581    N ALA A 212      20.348  23.483   9.063  4.00  1.00            
ATOM   1582   CA ALA A 212      19.257  22.587   9.272  4.00  1.00            
ATOM   1583   CB ALA A 212      19.628  21.107   9.081  4.00  1.00            
ATOM   1584    C ALA A 212      18.788  22.738  10.666  4.00  1.00            
ATOM   1585    O ALA A 212      19.541  23.116  11.562  4.00  1.00            
ATOM   1586    N ILE A 213      17.491  22.464  10.862  4.00  1.00            
ATOM   1587   CA ILE A 213      16.943  22.533  12.171  4.00  1.00            
ATOM   1588   CB ILE A 213      15.852  23.556  12.304  4.00  1.00            
ATOM   1589  CG1 ILE A 213      14.669  23.207  11.385  4.00  1.00            
ATOM   1590  CG2 ILE A 213      16.462  24.940  12.029  4.00  1.00            
ATOM   1591  CD1 ILE A 213      13.420  24.047  11.645  4.00  1.00            
ATOM   1592    C ILE A 213      16.336  21.190  12.454  4.00  1.00            
ATOM   1593    O ILE A 213      15.615  20.642  11.621  4.00  1.00            
ATOM   1594    N VAL A 214      16.633  20.605  13.633  4.00  1.00            
ATOM   1595   CA VAL A 214      16.057  19.332  13.965  4.00  1.00            
ATOM   1596   CB VAL A 214      16.898  18.523  14.906  4.00  1.00            
ATOM   1597  CG1 VAL A 214      18.218  18.178  14.195  4.00  1.00            
ATOM   1598  CG2 VAL A 214      17.090  19.324  16.205  4.00  1.00            
ATOM   1599    C VAL A 214      14.751  19.615  14.624  4.00  1.00            
ATOM   1600    O VAL A 214      14.675  20.443  15.530  4.00  1.00            
ATOM   1601    N ASP A 215      13.669  18.952  14.174  1.00  1.00            
ATOM   1602   CA ASP A 215      12.415  19.268  14.784  1.00  1.00            
ATOM   1603   CB ASP A 215      11.555  20.232  13.960  1.00  1.00            
ATOM   1604   CG ASP A 215      10.269  20.493  14.736  1.00  1.00            
ATOM   1605  OD1 ASP A 215      10.324  20.498  15.994  1.00  1.00            
ATOM   1606  OD2 ASP A 215       9.217  20.704  14.078  1.00  1.00            
ATOM   1607    C ASP A 215      11.589  18.048  14.927  1.00  1.00            
ATOM   1608    O ASP A 215      11.338  17.324  13.966  1.00  1.00            
ATOM   1609    N THR A 216      11.159  17.792  16.169  3.00  1.00            
ATOM   1610   CA THR A 216      10.286  16.701  16.433  3.00  1.00            
ATOM   1611   CB THR A 216      10.183  16.378  17.894  3.00  1.00            
ATOM   1612  OG1 THR A 216       9.307  15.278  18.089  3.00  1.00            
ATOM   1613  CG2 THR A 216       9.689  17.617  18.656  3.00  1.00            
ATOM   1614    C THR A 216       8.910  17.003  15.902  3.00  1.00            
ATOM   1615    O THR A 216       8.249  16.119  15.369  3.00  1.00            
ATOM   1616    N GLY A 217       8.453  18.269  15.980  3.00  1.00            
ATOM   1617   CA GLY A 217       7.081  18.606  15.676  3.00  1.00            
ATOM   1618    C GLY A 217       6.684  18.221  14.275  3.00  1.00            
ATOM   1619    O GLY A 217       5.582  17.714  14.073  3.00  1.00            
ATOM   1620    N THR A 218       7.545  18.441  13.263  1.00  1.00            
ATOM   1621   CA THR A 218       7.103  18.190  11.915  1.00  1.00            
ATOM   1622   CB THR A 218       7.790  19.044  10.889  1.00  1.00            
ATOM   1623  OG1 THR A 218       7.184  18.865   9.619  1.00  1.00            
ATOM   1624  CG2 THR A 218       9.277  18.655  10.831  1.00  1.00            
ATOM   1625    C THR A 218       7.328  16.769  11.523  1.00  1.00            
ATOM   1626    O THR A 218       8.334  16.156  11.873  1.00  1.00            
ATOM   1627    N SER A 219       6.361  16.230  10.753  1.00  1.00            
ATOM   1628   CA SER A 219       6.356  14.874  10.286  1.00  1.00            
ATOM   1629   CB SER A 219       5.034  14.491   9.601  1.00  1.00            
ATOM   1630   OG SER A 219       4.860  15.257   8.418  1.00  1.00            
ATOM   1631    C SER A 219       7.442  14.662   9.293  1.00  1.00            
ATOM   1632    O SER A 219       8.014  13.574   9.230  1.00  1.00            
ATOM   1633    N LEU A 220       7.793  15.686   8.496  1.00  1.00            
ATOM   1634   CA LEU A 220       8.661  15.288   7.438  1.00  1.00            
ATOM   1635   CB LEU A 220       7.897  15.070   6.124  1.00  1.00            
ATOM   1636   CG LEU A 220       6.919  16.213   5.798  1.00  1.00            
ATOM   1637  CD1 LEU A 220       7.658  17.529   5.507  1.00  1.00            
ATOM   1638  CD2 LEU A 220       5.936  15.804   4.691  1.00  1.00            
ATOM   1639    C LEU A 220       9.799  16.205   7.163  1.00  1.00            
ATOM   1640    O LEU A 220       9.925  17.289   7.732  1.00  1.00            
ATOM   1641    N LEU A 221      10.684  15.726   6.260  4.00  1.00            
ATOM   1642   CA LEU A 221      11.836  16.470   5.864  4.00  1.00            
ATOM   1643   CB LEU A 221      12.917  15.638   5.154  4.00  1.00            
ATOM   1644   CG LEU A 221      14.156  16.464   4.758  4.00  1.00            
ATOM   1645  CD1 LEU A 221      14.840  17.078   5.991  4.00  1.00            
ATOM   1646  CD2 LEU A 221      15.135  15.627   3.924  4.00  1.00            
ATOM   1647    C LEU A 221      11.382  17.554   4.965  4.00  1.00            
ATOM   1648    O LEU A 221      10.592  17.339   4.046  4.00  1.00            
ATOM   1649    N THR A 222      11.872  18.773   5.230  4.00  1.00            
ATOM   1650   CA THR A 222      11.469  19.857   4.402  4.00  1.00            
ATOM   1651   CB THR A 222      10.849  21.011   5.132  4.00  1.00            
ATOM   1652  OG1 THR A 222      10.268  21.917   4.205  4.00  1.00            
ATOM   1653  CG2 THR A 222      11.940  21.720   5.947  4.00  1.00            
ATOM   1654    C THR A 222      12.692  20.362   3.739  4.00  1.00            
ATOM   1655    O THR A 222      13.796  19.886   3.997  4.00  1.00            
ATOM   1656    N GLY A 223      12.514  21.326   2.824  4.00  1.00            
ATOM   1657   CA GLY A 223      13.660  21.864   2.172  4.00  1.00            
ATOM   1658    C GLY A 223      13.169  22.846   1.168  4.00  1.00            
ATOM   1659    O GLY A 223      11.969  22.941   0.910  4.00  1.00            
ATOM   1660    N PRO A 224      14.094  23.586   0.613  1.00  1.00            
ATOM   1661   CA PRO A 224      13.761  24.576  -0.370  1.00  1.00            
ATOM   1662   CD PRO A 224      15.472  23.149   0.508  1.00  1.00            
ATOM   1663   CB PRO A 224      15.100  25.105  -0.878  1.00  1.00            
ATOM   1664   CG PRO A 224      16.029  23.885  -0.724  1.00  1.00            
ATOM   1665    C PRO A 224      13.070  23.797  -1.437  1.00  1.00            
ATOM   1666    O PRO A 224      13.473  22.663  -1.701  1.00  1.00            
ATOM   1667    N THR A 225      12.031  24.368  -2.054  2.00  1.00            
ATOM   1668   CA THR A 225      11.322  23.626  -3.046  2.00  1.00            
ATOM   1669   CB THR A 225      10.166  24.386  -3.628  2.00  1.00            
ATOM   1670  OG1 THR A 225       9.241  24.733  -2.608  2.00  1.00            
ATOM   1671  CG2 THR A 225       9.483  23.507  -4.688  2.00  1.00            
ATOM   1672    C THR A 225      12.275  23.344  -4.156  2.00  1.00            
ATOM   1673    O THR A 225      12.280  22.254  -4.727  2.00  1.00            
ATOM   1674    N SER A 226      13.130  24.332  -4.468  2.00  1.00            
ATOM   1675   CA SER A 226      14.020  24.212  -5.580  2.00  1.00            
ATOM   1676   CB SER A 226      14.970  25.416  -5.703  2.00  1.00            
ATOM   1677   OG SER A 226      15.831  25.250  -6.820  2.00  1.00            
ATOM   1678    C SER A 226      14.866  22.977  -5.450  2.00  1.00            
ATOM   1679    O SER A 226      14.814  22.096  -6.306  2.00  1.00            
ATOM   1680    N ALA A 227      15.661  22.871  -4.369  2.00  1.00            
ATOM   1681   CA ALA A 227      16.547  21.748  -4.204  2.00  1.00            
ATOM   1682   CB ALA A 227      17.429  21.862  -2.949  2.00  1.00            
ATOM   1683    C ALA A 227      15.743  20.495  -4.067  2.00  1.00            
ATOM   1684    O ALA A 227      16.083  19.457  -4.633  2.00  1.00            
ATOM   1685    N ILE A 228      14.629  20.576  -3.320  2.00  1.00            
ATOM   1686   CA ILE A 228      13.814  19.434  -3.028  2.00  1.00            
ATOM   1687   CB ILE A 228      12.657  19.739  -2.122  2.00  1.00            
ATOM   1688  CG1 ILE A 228      13.162  20.095  -0.713  2.00  1.00            
ATOM   1689  CG2 ILE A 228      11.702  18.533  -2.154  2.00  1.00            
ATOM   1690  CD1 ILE A 228      13.929  18.959  -0.036  2.00  1.00            
ATOM   1691    C ILE A 228      13.254  18.855  -4.276  2.00  1.00            
ATOM   1692    O ILE A 228      13.130  17.638  -4.396  2.00  1.00            
ATOM   1693    N ALA A 229      12.876  19.709  -5.236  2.00  1.00            
ATOM   1694   CA ALA A 229      12.329  19.184  -6.447  2.00  1.00            
ATOM   1695   CB ALA A 229      12.002  20.280  -7.475  2.00  1.00            
ATOM   1696    C ALA A 229      13.382  18.305  -7.033  2.00  1.00            
ATOM   1697    O ALA A 229      13.088  17.263  -7.615  2.00  1.00            
ATOM   1698    N ASN A 230      14.654  18.709  -6.868  2.00  1.00            
ATOM   1699   CA ASN A 230      15.736  17.956  -7.421  2.00  1.00            
ATOM   1700   CB ASN A 230      17.109  18.615  -7.195  2.00  1.00            
ATOM   1701   CG ASN A 230      18.066  18.075  -8.252  2.00  1.00            
ATOM   1702  OD1 ASN A 230      19.236  18.454  -8.300  2.00  1.00            
ATOM   1703  ND2 ASN A 230      17.553  17.180  -9.138  2.00  1.00            
ATOM   1704    C ASN A 230      15.758  16.582  -6.804  2.00  1.00            
ATOM   1705    O ASN A 230      15.930  15.592  -7.514  2.00  1.00            
ATOM   1706    N ILE A 231      15.559  16.471  -5.471  2.00  1.00            
ATOM   1707   CA ILE A 231      15.625  15.182  -4.824  2.00  1.00            
ATOM   1708   CB ILE A 231      15.517  15.211  -3.322  2.00  1.00            
ATOM   1709  CG1 ILE A 231      16.006  13.866  -2.763  2.00  1.00            
ATOM   1710  CG2 ILE A 231      14.071  15.537  -2.913  2.00  1.00            
ATOM   1711  CD1 ILE A 231      16.221  13.868  -1.250  2.00  1.00            
ATOM   1712    C ILE A 231      14.531  14.318  -5.347  2.00  1.00            
ATOM   1713    O ILE A 231      14.722  13.126  -5.580  2.00  1.00            
ATOM   1714    N GLN A 232      13.351  14.915  -5.572  2.00  1.00            
ATOM   1715   CA GLN A 232      12.214  14.170  -6.018  2.00  1.00            
ATOM   1716   CB GLN A 232      11.032  15.090  -6.364  2.00  1.00            
ATOM   1717   CG GLN A 232      10.534  15.972  -5.218  2.00  1.00            
ATOM   1718   CD GLN A 232       9.555  16.958  -5.838  2.00  1.00            
ATOM   1719  OE1 GLN A 232       8.766  16.596  -6.710  2.00  1.00            
ATOM   1720  NE2 GLN A 232       9.619  18.243  -5.396  2.00  1.00            
ATOM   1721    C GLN A 232      12.615  13.524  -7.299  2.00  1.00            
ATOM   1722    O GLN A 232      12.223  12.398  -7.585  2.00  1.00            
ATOM   1723    N SER A 233      13.407  14.231  -8.121  2.00  1.00            
ATOM   1724   CA SER A 233      13.787  13.678  -9.386  2.00  1.00            
ATOM   1725   CB SER A 233      14.696  14.614 -10.200  2.00  1.00            
ATOM   1726   OG SER A 233      13.991  15.796 -10.552  2.00  1.00            
ATOM   1727    C SER A 233      14.558  12.413  -9.173  2.00  1.00            
ATOM   1728    O SER A 233      14.279  11.394  -9.802  2.00  1.00            
ATOM   1729    N ASP A 234      15.542  12.438  -8.259  2.00  1.00            
ATOM   1730   CA ASP A 234      16.365  11.282  -8.056  2.00  1.00            
ATOM   1731   CB ASP A 234      17.403  11.526  -6.951  2.00  1.00            
ATOM   1732   CG ASP A 234      18.269  10.292  -6.819  2.00  1.00            
ATOM   1733  OD1 ASP A 234      18.385   9.535  -7.819  2.00  1.00            
ATOM   1734  OD2 ASP A 234      18.814  10.089  -5.701  2.00  1.00            
ATOM   1735    C ASP A 234      15.480  10.166  -7.610  2.00  1.00            
ATOM   1736    O ASP A 234      15.557   9.051  -8.126  2.00  1.00            
ATOM   1737    N ILE A 235      14.593  10.459  -6.644  2.00  1.00            
ATOM   1738   CA ILE A 235      13.746   9.460  -6.067  2.00  1.00            
ATOM   1739   CB ILE A 235      13.005   9.940  -4.846  2.00  1.00            
ATOM   1740  CG1 ILE A 235      12.032  11.078  -5.192  2.00  1.00            
ATOM   1741  CG2 ILE A 235      14.049  10.328  -3.784  2.00  1.00            
ATOM   1742  CD1 ILE A 235      11.043  11.403  -4.072  2.00  1.00            
ATOM   1743    C ILE A 235      12.736   8.935  -7.045  2.00  1.00            
ATOM   1744    O ILE A 235      12.515   7.726  -7.106  2.00  1.00            
ATOM   1745    N GLY A 236      12.100   9.803  -7.857  3.00  1.00            
ATOM   1746   CA GLY A 236      11.120   9.281  -8.771  3.00  1.00            
ATOM   1747    C GLY A 236       9.715   9.687  -8.398  3.00  1.00            
ATOM   1748    O GLY A 236       8.761   9.184  -8.991  3.00  1.00            
ATOM   1749    N ALA A 237       9.526  10.592  -7.412  1.00  1.00            
ATOM   1750   CA ALA A 237       8.187  11.026  -7.080  1.00  1.00            
ATOM   1751   CB ALA A 237       8.131  11.960  -5.859  1.00  1.00            
ATOM   1752    C ALA A 237       7.659  11.784  -8.260  1.00  1.00            
ATOM   1753    O ALA A 237       8.419  12.412  -8.996  1.00  1.00            
ATOM   1754    N SER A 238       6.329  11.717  -8.480  1.00  1.00            
ATOM   1755   CA SER A 238       5.702  12.406  -9.574  1.00  1.00            
ATOM   1756   CB SER A 238       5.161  11.468 -10.668  1.00  1.00            
ATOM   1757   OG SER A 238       6.225  10.744 -11.267  1.00  1.00            
ATOM   1758    C SER A 238       4.528  13.122  -9.006  1.00  1.00            
ATOM   1759    O SER A 238       4.147  12.901  -7.858  1.00  1.00            
ATOM   1760    N GLU A 239       3.935  14.023  -9.808  1.00  1.00            
ATOM   1761   CA GLU A 239       2.790  14.750  -9.358  1.00  1.00            
ATOM   1762   CB GLU A 239       2.324  15.872 -10.301  1.00  1.00            
ATOM   1763   CG GLU A 239       3.258  17.072 -10.420  1.00  1.00            
ATOM   1764   CD GLU A 239       2.548  18.078 -11.316  1.00  1.00            
ATOM   1765  OE1 GLU A 239       1.354  17.834 -11.639  1.00  1.00            
ATOM   1766  OE2 GLU A 239       3.181  19.101 -11.689  1.00  1.00            
ATOM   1767    C GLU A 239       1.645  13.796  -9.324  1.00  1.00            
ATOM   1768    O GLU A 239       1.669  12.742  -9.959  1.00  1.00            
ATOM   1769    N ASN A 240       0.612  14.157  -8.544  1.00  1.00            
ATOM   1770   CA ASN A 240      -0.579  13.374  -8.417  1.00  1.00            
ATOM   1771   CB ASN A 240      -0.844  12.962  -6.954  1.00  1.00            
ATOM   1772   CG ASN A 240      -1.971  11.938  -6.877  1.00  1.00            
ATOM   1773  OD1 ASN A 240      -3.150  12.273  -6.977  1.00  1.00            
ATOM   1774  ND2 ASN A 240      -1.596  10.647  -6.673  1.00  1.00            
ATOM   1775    C ASN A 240      -1.692  14.273  -8.852  1.00  1.00            
ATOM   1776    O ASN A 240      -1.493  15.480  -8.972  1.00  1.00            
ATOM   1777    N SER A 241      -2.885  13.709  -9.145  3.00  1.00            
ATOM   1778   CA SER A 241      -3.984  14.548  -9.529  3.00  1.00            
ATOM   1779   CB SER A 241      -5.304  13.778  -9.704  3.00  1.00            
ATOM   1780   OG SER A 241      -5.198  12.863 -10.786  3.00  1.00            
ATOM   1781    C SER A 241      -4.170  15.505  -8.404  3.00  1.00            
ATOM   1782    O SER A 241      -3.994  16.711  -8.571  3.00  1.00            
ATOM   1783    N ASP A 242      -4.517  14.991  -7.210  3.00  1.00            
ATOM   1784   CA ASP A 242      -4.537  15.897  -6.106  3.00  1.00            
ATOM   1785   CB ASP A 242      -5.242  15.351  -4.852  3.00  1.00            
ATOM   1786   CG ASP A 242      -5.480  16.525  -3.912  3.00  1.00            
ATOM   1787  OD1 ASP A 242      -4.980  17.639  -4.221  3.00  1.00            
ATOM   1788  OD2 ASP A 242      -6.167  16.324  -2.874  3.00  1.00            
ATOM   1789    C ASP A 242      -3.082  16.058  -5.814  3.00  1.00            
ATOM   1790    O ASP A 242      -2.308  15.125  -6.019  3.00  1.00            
ATOM   1791    N GLY A 243      -2.647  17.241  -5.350  1.00  1.00            
ATOM   1792   CA GLY A 243      -1.235  17.395  -5.173  1.00  1.00            
ATOM   1793    C GLY A 243      -0.761  16.427  -4.135  1.00  1.00            
ATOM   1794    O GLY A 243      -1.229  16.442  -2.998  1.00  1.00            
ATOM   1795    N GLU A 244       0.193  15.550  -4.517  1.00  1.00            
ATOM   1796   CA GLU A 244       0.798  14.628  -3.596  1.00  1.00            
ATOM   1797   CB GLU A 244      -0.174  13.578  -3.033  1.00  1.00            
ATOM   1798   CG GLU A 244       0.479  12.650  -2.007  1.00  1.00            
ATOM   1799   CD GLU A 244      -0.621  11.906  -1.262  1.00  1.00            
ATOM   1800  OE1 GLU A 244      -1.426  12.585  -0.569  1.00  1.00            
ATOM   1801  OE2 GLU A 244      -0.669  10.652  -1.371  1.00  1.00            
ATOM   1802    C GLU A 244       1.871  13.917  -4.354  1.00  1.00            
ATOM   1803    O GLU A 244       1.669  13.522  -5.502  1.00  1.00            
ATOM   1804    N MET A 245       3.054  13.746  -3.737  1.00  1.00            
ATOM   1805   CA MET A 245       4.096  13.045  -4.427  1.00  1.00            
ATOM   1806   CB MET A 245       5.496  13.289  -3.834  1.00  1.00            
ATOM   1807   CG MET A 245       5.939  14.756  -3.842  1.00  1.00            
ATOM   1808   SD MET A 245       6.116  15.500  -5.490  1.00  1.00            
ATOM   1809   CE MET A 245       4.328  15.668  -5.763  1.00  1.00            
ATOM   1810    C MET A 245       3.784  11.588  -4.223  1.00  1.00            
ATOM   1811    O MET A 245       3.506  11.164  -3.102  1.00  1.00            
ATOM   1812    N VAL A 246       3.797  10.780  -5.303  4.00  1.00            
ATOM   1813   CA VAL A 246       3.534   9.369  -5.180  4.00  1.00            
ATOM   1814   CB VAL A 246       2.383   8.898  -6.022  4.00  1.00            
ATOM   1815  CG1 VAL A 246       1.103   9.625  -5.577  4.00  1.00            
ATOM   1816  CG2 VAL A 246       2.747   9.118  -7.501  4.00  1.00            
ATOM   1817    C VAL A 246       4.741   8.698  -5.741  4.00  1.00            
ATOM   1818    O VAL A 246       5.374   9.222  -6.656  4.00  1.00            
ATOM   1819    N ILE A 247       5.118   7.530  -5.193  4.00  1.00            
ATOM   1820   CA ILE A 247       6.269   6.887  -5.749  4.00  1.00            
ATOM   1821   CB ILE A 247       7.525   7.098  -4.949  4.00  1.00            
ATOM   1822  CG1 ILE A 247       8.763   6.785  -5.808  4.00  1.00            
ATOM   1823  CG2 ILE A 247       7.424   6.264  -3.660  4.00  1.00            
ATOM   1824  CD1 ILE A 247      10.062   7.361  -5.245  4.00  1.00            
ATOM   1825    C ILE A 247       5.981   5.425  -5.848  4.00  1.00            
ATOM   1826    O ILE A 247       5.061   4.921  -5.207  4.00  1.00            
ATOM   1827    N SER A 248       6.754   4.704  -6.683  1.00  1.00            
ATOM   1828   CA SER A 248       6.511   3.301  -6.839  1.00  1.00            
ATOM   1829   CB SER A 248       7.404   2.640  -7.909  1.00  1.00            
ATOM   1830   OG SER A 248       8.777   2.886  -7.642  1.00  1.00            
ATOM   1831    C SER A 248       6.721   2.645  -5.506  1.00  1.00            
ATOM   1832    O SER A 248       7.429   3.172  -4.649  1.00  1.00            
ATOM   1833    N CYS A 249       6.010   1.521  -5.267  3.00  1.00            
ATOM   1834   CA CYS A 249       6.169   0.730  -4.075  3.00  1.00            
ATOM   1835   CB CYS A 249       5.160  -0.428  -3.997  3.00  1.00            
ATOM   1836   SG CYS A 249       3.433   0.138  -4.020  3.00  1.00            
ATOM   1837    C CYS A 249       7.502   0.121  -4.198  3.00  1.00            
ATOM   1838    O CYS A 249       8.221  -0.055  -3.220  3.00  1.00            
ATOM   1839    N SER A 250       7.854  -0.229  -5.447  2.00  1.00            
ATOM   1840   CA SER A 250       9.187  -0.645  -5.735  2.00  1.00            
ATOM   1841   CB SER A 250       9.367  -1.216  -7.153  2.00  1.00            
ATOM   1842   OG SER A 250       8.622  -2.416  -7.299  2.00  1.00            
ATOM   1843    C SER A 250       9.911   0.657  -5.684  2.00  1.00            
ATOM   1844    O SER A 250       9.322   1.702  -5.423  2.00  1.00            
ATOM   1845    N SER A 251      11.224   0.660  -5.916  2.00  1.00            
ATOM   1846   CA SER A 251      12.021   1.835  -5.707  2.00  1.00            
ATOM   1847   CB SER A 251      11.458   3.170  -6.242  2.00  1.00            
ATOM   1848   OG SER A 251      12.365   4.225  -5.954  2.00  1.00            
ATOM   1849    C SER A 251      12.257   1.934  -4.234  2.00  1.00            
ATOM   1850    O SER A 251      13.167   2.631  -3.788  2.00  1.00            
ATOM   1851    N ILE A 252      11.448   1.215  -3.430  2.00  1.00            
ATOM   1852   CA ILE A 252      11.733   1.125  -2.043  2.00  1.00            
ATOM   1853   CB ILE A 252      10.593   0.596  -1.206  2.00  1.00            
ATOM   1854  CG1 ILE A 252      10.218  -0.861  -1.534  2.00  1.00            
ATOM   1855  CG2 ILE A 252       9.433   1.582  -1.393  2.00  1.00            
ATOM   1856  CD1 ILE A 252       9.271  -1.494  -0.514  2.00  1.00            
ATOM   1857    C ILE A 252      12.910   0.225  -1.922  2.00  1.00            
ATOM   1858    O ILE A 252      13.898   0.535  -1.259  2.00  1.00            
ATOM   1859    N ASP A 253      12.810  -0.927  -2.610  2.00  1.00            
ATOM   1860   CA ASP A 253      13.808  -1.939  -2.591  2.00  1.00            
ATOM   1861   CB ASP A 253      13.297  -3.245  -3.230  2.00  1.00            
ATOM   1862   CG ASP A 253      14.164  -4.406  -2.766  2.00  1.00            
ATOM   1863  OD1 ASP A 253      15.292  -4.147  -2.268  2.00  1.00            
ATOM   1864  OD2 ASP A 253      13.701  -5.572  -2.898  2.00  1.00            
ATOM   1865    C ASP A 253      15.007  -1.470  -3.354  2.00  1.00            
ATOM   1866    O ASP A 253      16.143  -1.594  -2.901  2.00  1.00            
ATOM   1867    N SER A 254      14.753  -0.894  -4.544  2.00  1.00            
ATOM   1868   CA SER A 254      15.780  -0.515  -5.472  2.00  1.00            
ATOM   1869   CB SER A 254      15.225  -0.233  -6.879  2.00  1.00            
ATOM   1870   OG SER A 254      14.387   0.911  -6.851  2.00  1.00            
ATOM   1871    C SER A 254      16.567   0.696  -5.056  2.00  1.00            
ATOM   1872    O SER A 254      17.770   0.763  -5.304  2.00  1.00            
ATOM   1873    N LEU A 255      15.929   1.685  -4.395  1.00  1.00            
ATOM   1874   CA LEU A 255      16.567   2.960  -4.203  1.00  1.00            
ATOM   1875   CB LEU A 255      15.505   4.064  -3.956  1.00  1.00            
ATOM   1876   CG LEU A 255      15.873   5.530  -4.299  1.00  1.00            
ATOM   1877  CD1 LEU A 255      14.713   6.473  -3.942  1.00  1.00            
ATOM   1878  CD2 LEU A 255      17.212   6.001  -3.727  1.00  1.00            
ATOM   1879    C LEU A 255      17.531   2.915  -3.055  1.00  1.00            
ATOM   1880    O LEU A 255      17.346   2.226  -2.055  1.00  1.00            
ATOM   1881    N PRO A 256      18.594   3.639  -3.269  1.00  1.00            
ATOM   1882   CA PRO A 256      19.667   3.747  -2.314  1.00  1.00            
ATOM   1883   CD PRO A 256      19.081   3.794  -4.633  1.00  1.00            
ATOM   1884   CB PRO A 256      20.932   4.056  -3.117  1.00  1.00            
ATOM   1885   CG PRO A 256      20.419   4.527  -4.486  1.00  1.00            
ATOM   1886    C PRO A 256      19.393   4.756  -1.246  1.00  1.00            
ATOM   1887    O PRO A 256      18.423   5.503  -1.333  1.00  1.00            
ATOM   1888    N ASP A 257      20.243   4.773  -0.213  1.00  1.00            
ATOM   1889   CA ASP A 257      20.075   5.703   0.858  1.00  1.00            
ATOM   1890   CB ASP A 257      20.862   5.308   2.124  1.00  1.00            
ATOM   1891   CG ASP A 257      22.338   5.156   1.763  1.00  1.00            
ATOM   1892  OD1 ASP A 257      22.683   5.317   0.563  1.00  1.00            
ATOM   1893  OD2 ASP A 257      23.144   4.855   2.682  1.00  1.00            
ATOM   1894    C ASP A 257      20.487   7.070   0.434  1.00  1.00            
ATOM   1895    O ASP A 257      21.356   7.247  -0.419  1.00  1.00            
ATOM   1896    N ILE A 258      19.823   8.080   1.028  4.00  1.00            
ATOM   1897   CA ILE A 258      20.154   9.452   0.795  4.00  1.00            
ATOM   1898   CB ILE A 258      18.937  10.308   0.592  4.00  1.00            
ATOM   1899  CG1 ILE A 258      18.223   9.885  -0.703  4.00  1.00            
ATOM   1900  CG2 ILE A 258      19.351  11.783   0.614  4.00  1.00            
ATOM   1901  CD1 ILE A 258      16.852  10.531  -0.892  4.00  1.00            
ATOM   1902    C ILE A 258      20.864   9.862   2.042  4.00  1.00            
ATOM   1903    O ILE A 258      20.256  10.027   3.098  4.00  1.00            
ATOM   1904    N VAL A 259      22.197  10.015   1.938  4.00  1.00            
ATOM   1905   CA VAL A 259      23.018  10.296   3.076  4.00  1.00            
ATOM   1906   CB VAL A 259      24.459   9.932   2.861  4.00  1.00            
ATOM   1907  CG1 VAL A 259      25.272  10.376   4.088  4.00  1.00            
ATOM   1908  CG2 VAL A 259      24.540   8.423   2.570  4.00  1.00            
ATOM   1909    C VAL A 259      22.962  11.745   3.381  4.00  1.00            
ATOM   1910    O VAL A 259      22.806  12.591   2.504  4.00  1.00            
ATOM   1911    N PHE A 260      23.063  12.040   4.683  4.00  1.00            
ATOM   1912   CA PHE A 260      23.050  13.368   5.198  4.00  1.00            
ATOM   1913   CB PHE A 260      21.846  13.484   6.158  4.00  1.00            
ATOM   1914   CG PHE A 260      21.398  14.867   6.492  4.00  1.00            
ATOM   1915  CD1 PHE A 260      20.691  15.613   5.576  4.00  1.00            
ATOM   1916  CD2 PHE A 260      21.622  15.393   7.744  4.00  1.00            
ATOM   1917  CE1 PHE A 260      20.250  16.877   5.891  4.00  1.00            
ATOM   1918  CE2 PHE A 260      21.182  16.657   8.063  4.00  1.00            
ATOM   1919   CZ PHE A 260      20.497  17.403   7.136  4.00  1.00            
ATOM   1920    C PHE A 260      24.339  13.402   6.000  4.00  1.00            
ATOM   1921    O PHE A 260      24.503  12.593   6.912  4.00  1.00            
ATOM   1922    N THR A 261      25.299  14.314   5.697  4.00  1.00            
ATOM   1923   CA THR A 261      26.569  14.273   6.396  4.00  1.00            
ATOM   1924   CB THR A 261      27.754  14.344   5.480  4.00  1.00            
ATOM   1925  OG1 THR A 261      27.715  13.267   4.556  4.00  1.00            
ATOM   1926  CG2 THR A 261      29.034  14.260   6.328  4.00  1.00            
ATOM   1927    C THR A 261      26.651  15.437   7.351  4.00  1.00            
ATOM   1928    O THR A 261      26.716  16.589   6.927  4.00  1.00            
ATOM   1929    N ILE A 262      26.618  15.165   8.680  4.00  1.00            
ATOM   1930   CA ILE A 262      26.584  16.234   9.648  4.00  1.00            
ATOM   1931   CB ILE A 262      26.116  15.774  10.997  4.00  1.00            
ATOM   1932  CG1 ILE A 262      24.666  15.273  10.891  4.00  1.00            
ATOM   1933  CG2 ILE A 262      26.296  16.934  11.991  4.00  1.00            
ATOM   1934  CD1 ILE A 262      24.151  14.594  12.158  4.00  1.00            
ATOM   1935    C ILE A 262      27.850  17.010   9.858  4.00  1.00            
ATOM   1936    O ILE A 262      27.891  18.213   9.601  4.00  1.00            
ATOM   1937    N ASP A 263      28.928  16.346  10.309  3.00  1.00            
ATOM   1938   CA ASP A 263      30.164  17.033  10.569  3.00  1.00            
ATOM   1939   CB ASP A 263      30.451  17.241  12.066  3.00  1.00            
ATOM   1940   CG ASP A 263      30.637  15.881  12.723  3.00  1.00            
ATOM   1941  OD1 ASP A 263      29.801  14.974  12.465  3.00  1.00            
ATOM   1942  OD2 ASP A 263      31.617  15.737  13.499  3.00  1.00            
ATOM   1943    C ASP A 263      31.174  16.071  10.042  3.00  1.00            
ATOM   1944    O ASP A 263      32.296  15.979  10.538  3.00  1.00            
ATOM   1945    N GLY A 264      30.775  15.339   8.982  3.00  1.00            
ATOM   1946   CA GLY A 264      31.630  14.374   8.362  3.00  1.00            
ATOM   1947    C GLY A 264      31.069  12.981   8.495  3.00  1.00            
ATOM   1948    O GLY A 264      31.281  12.157   7.608  3.00  1.00            
ATOM   1949    N VAL A 265      30.339  12.658   9.584  4.00  1.00            
ATOM   1950   CA VAL A 265      29.794  11.326   9.677  4.00  1.00            
ATOM   1951   CB VAL A 265      29.358  10.929  11.058  4.00  1.00            
ATOM   1952  CG1 VAL A 265      28.697   9.542  10.979  4.00  1.00            
ATOM   1953  CG2 VAL A 265      30.583  10.979  11.987  4.00  1.00            
ATOM   1954    C VAL A 265      28.588  11.302   8.788  4.00  1.00            
ATOM   1955    O VAL A 265      27.875  12.298   8.680  4.00  1.00            
ATOM   1956    N GLN A 266      28.331  10.165   8.107  4.00  1.00            
ATOM   1957   CA GLN A 266      27.227  10.140   7.192  4.00  1.00            
ATOM   1958   CB GLN A 266      27.555   9.485   5.839  4.00  1.00            
ATOM   1959   CG GLN A 266      28.575  10.327   5.064  4.00  1.00            
ATOM   1960   CD GLN A 266      28.889   9.666   3.732  4.00  1.00            
ATOM   1961  OE1 GLN A 266      28.044   8.998   3.137  4.00  1.00            
ATOM   1962  NE2 GLN A 266      30.141   9.868   3.241  4.00  1.00            
ATOM   1963    C GLN A 266      26.029   9.480   7.826  4.00  1.00            
ATOM   1964    O GLN A 266      26.175   8.637   8.709  4.00  1.00            
ATOM   1965    N TYR A 267      24.798   9.865   7.395  4.00  1.00            
ATOM   1966   CA TYR A 267      23.639   9.433   8.134  4.00  1.00            
ATOM   1967   CB TYR A 267      22.336  10.093   7.652  4.00  1.00            
ATOM   1968   CG TYR A 267      21.338   9.892   8.739  4.00  1.00            
ATOM   1969  CD1 TYR A 267      21.373  10.715   9.840  4.00  1.00            
ATOM   1970  CD2 TYR A 267      20.378   8.908   8.673  4.00  1.00            
ATOM   1971  CE1 TYR A 267      20.471  10.561  10.864  4.00  1.00            
ATOM   1972  CE2 TYR A 267      19.471   8.748   9.695  4.00  1.00            
ATOM   1973   CZ TYR A 267      19.518   9.576  10.792  4.00  1.00            
ATOM   1974   OH TYR A 267      18.594   9.421  11.847  4.00  1.00            
ATOM   1975    C TYR A 267      23.452   7.935   8.128  4.00  1.00            
ATOM   1976    O TYR A 267      23.650   7.351   9.192  4.00  1.00            
ATOM   1977    N PRO A 268      23.112   7.212   7.075  4.00  1.00            
ATOM   1978   CA PRO A 268      22.341   7.655   5.928  4.00  1.00            
ATOM   1979   CD PRO A 268      23.900   6.030   6.771  4.00  1.00            
ATOM   1980   CB PRO A 268      22.853   6.832   4.749  4.00  1.00            
ATOM   1981   CG PRO A 268      23.395   5.552   5.405  4.00  1.00            
ATOM   1982    C PRO A 268      20.887   7.371   6.201  4.00  1.00            
ATOM   1983    O PRO A 268      20.610   6.639   7.151  4.00  1.00            
ATOM   1984    N LEU A 269      19.943   7.912   5.391  4.00  1.00            
ATOM   1985   CA LEU A 269      18.545   7.597   5.581  4.00  1.00            
ATOM   1986   CB LEU A 269      17.613   8.820   5.521  4.00  1.00            
ATOM   1987   CG LEU A 269      16.156   8.488   5.895  4.00  1.00            
ATOM   1988  CD1 LEU A 269      16.053   8.017   7.356  4.00  1.00            
ATOM   1989  CD2 LEU A 269      15.215   9.665   5.588  4.00  1.00            
ATOM   1990    C LEU A 269      18.165   6.652   4.473  4.00  1.00            
ATOM   1991    O LEU A 269      18.454   6.900   3.303  4.00  1.00            
ATOM   1992    N SER A 270      17.517   5.524   4.836  1.00  1.00            
ATOM   1993   CA SER A 270      17.166   4.471   3.917  1.00  1.00            
ATOM   1994   CB SER A 270      17.073   3.107   4.636  1.00  1.00            
ATOM   1995   OG SER A 270      18.341   2.746   5.164  1.00  1.00            
ATOM   1996    C SER A 270      15.834   4.736   3.290  1.00  1.00            
ATOM   1997    O SER A 270      15.010   5.482   3.816  1.00  1.00            
ATOM   1998    N PRO A 271      15.622   4.125   2.146  2.00  1.00            
ATOM   1999   CA PRO A 271      14.398   4.267   1.411  2.00  1.00            
ATOM   2000   CD PRO A 271      16.389   2.970   1.701  2.00  1.00            
ATOM   2001   CB PRO A 271      14.537   3.354   0.194  2.00  1.00            
ATOM   2002   CG PRO A 271      15.481   2.246   0.695  2.00  1.00            
ATOM   2003    C PRO A 271      13.266   3.842   2.282  2.00  1.00            
ATOM   2004    O PRO A 271      12.164   4.345   2.095  2.00  1.00            
ATOM   2005    N SER A 272      13.495   2.908   3.222  2.00  1.00            
ATOM   2006   CA SER A 272      12.406   2.488   4.053  2.00  1.00            
ATOM   2007   CB SER A 272      12.821   1.466   5.127  2.00  1.00            
ATOM   2008   OG SER A 272      13.744   2.056   6.031  2.00  1.00            
ATOM   2009    C SER A 272      11.919   3.715   4.756  2.00  1.00            
ATOM   2010    O SER A 272      10.725   4.010   4.766  2.00  1.00            
ATOM   2011    N ALA A 273      12.859   4.474   5.351  2.00  1.00            
ATOM   2012   CA ALA A 273      12.518   5.621   6.141  2.00  1.00            
ATOM   2013   CB ALA A 273      13.722   6.170   6.925  2.00  1.00            
ATOM   2014    C ALA A 273      11.933   6.776   5.366  2.00  1.00            
ATOM   2015    O ALA A 273      10.888   7.298   5.751  2.00  1.00            
ATOM   2016    N TYR A 274      12.554   7.205   4.244  2.00  1.00            
ATOM   2017   CA TYR A 274      12.090   8.429   3.634  2.00  1.00            
ATOM   2018   CB TYR A 274      13.032   9.007   2.553  2.00  1.00            
ATOM   2019   CG TYR A 274      12.813   8.413   1.202  2.00  1.00            
ATOM   2020  CD1 TYR A 274      13.447   7.263   0.793  2.00  1.00            
ATOM   2021  CD2 TYR A 274      11.958   9.050   0.332  2.00  1.00            
ATOM   2022  CE1 TYR A 274      13.221   6.760  -0.469  2.00  1.00            
ATOM   2023  CE2 TYR A 274      11.730   8.554  -0.927  2.00  1.00            
ATOM   2024   CZ TYR A 274      12.364   7.405  -1.331  2.00  1.00            
ATOM   2025   OH TYR A 274      12.132   6.893  -2.625  2.00  1.00            
ATOM   2026    C TYR A 274      10.708   8.231   3.065  2.00  1.00            
ATOM   2027    O TYR A 274       9.836   9.080   3.238  2.00  1.00            
ATOM   2028    N ILE A 275      10.460   7.087   2.392  4.00  1.00            
ATOM   2029   CA ILE A 275       9.190   6.819   1.760  4.00  1.00            
ATOM   2030   CB ILE A 275       9.183   5.584   0.906  4.00  1.00            
ATOM   2031  CG1 ILE A 275       9.443   4.360   1.801  4.00  1.00            
ATOM   2032  CG2 ILE A 275      10.191   5.747  -0.238  4.00  1.00            
ATOM   2033  CD1 ILE A 275       9.121   3.018   1.155  4.00  1.00            
ATOM   2034    C ILE A 275       8.166   6.502   2.823  4.00  1.00            
ATOM   2035    O ILE A 275       8.481   5.900   3.848  4.00  1.00            
ATOM   2036    N LEU A 276       6.906   6.952   2.616  4.00  1.00            
ATOM   2037   CA LEU A 276       5.809   6.595   3.484  4.00  1.00            
ATOM   2038   CB LEU A 276       4.893   7.772   3.858  4.00  1.00            
ATOM   2039   CG LEU A 276       3.731   7.358   4.780  4.00  1.00            
ATOM   2040  CD1 LEU A 276       4.246   6.833   6.130  4.00  1.00            
ATOM   2041  CD2 LEU A 276       2.703   8.489   4.929  4.00  1.00            
ATOM   2042    C LEU A 276       4.984   5.628   2.693  4.00  1.00            
ATOM   2043    O LEU A 276       4.712   5.856   1.516  4.00  1.00            
ATOM   2044    N GLN A 277       4.583   4.501   3.314  4.00  1.00            
ATOM   2045   CA GLN A 277       3.810   3.507   2.622  4.00  1.00            
ATOM   2046   CB GLN A 277       4.448   2.111   2.704  4.00  1.00            
ATOM   2047   CG GLN A 277       3.664   1.009   1.990  4.00  1.00            
ATOM   2048   CD GLN A 277       4.390  -0.306   2.246  4.00  1.00            
ATOM   2049  OE1 GLN A 277       5.620  -0.361   2.248  4.00  1.00            
ATOM   2050  NE2 GLN A 277       3.610  -1.394   2.485  4.00  1.00            
ATOM   2051    C GLN A 277       2.489   3.400   3.315  4.00  1.00            
ATOM   2052    O GLN A 277       2.427   3.207   4.529  4.00  1.00            
ATOM   2053    N ASP A 278       1.395   3.550   2.550  4.00  1.00            
ATOM   2054   CA ASP A 278       0.073   3.362   3.070  4.00  1.00            
ATOM   2055   CB ASP A 278      -1.001   4.231   2.393  4.00  1.00            
ATOM   2056   CG ASP A 278      -0.782   5.677   2.814  4.00  1.00            
ATOM   2057  OD1 ASP A 278       0.200   5.936   3.560  4.00  1.00            
ATOM   2058  OD2 ASP A 278      -1.595   6.543   2.393  4.00  1.00            
ATOM   2059    C ASP A 278      -0.238   1.943   2.747  4.00  1.00            
ATOM   2060    O ASP A 278       0.637   1.084   2.837  4.00  1.00            
ATOM   2061    N ASP A 279      -1.504   1.650   2.384  3.00  1.00            
ATOM   2062   CA ASP A 279      -1.804   0.291   2.050  3.00  1.00            
ATOM   2063   CB ASP A 279      -3.252   0.086   1.575  3.00  1.00            
ATOM   2064   CG ASP A 279      -4.173   0.227   2.776  3.00  1.00            
ATOM   2065  OD1 ASP A 279      -3.672   0.623   3.863  3.00  1.00            
ATOM   2066  OD2 ASP A 279      -5.389  -0.061   2.624  3.00  1.00            
ATOM   2067    C ASP A 279      -0.916  -0.089   0.914  3.00  1.00            
ATOM   2068    O ASP A 279      -0.125  -1.024   1.022  3.00  1.00            
ATOM   2069    N ASP A 280      -0.998   0.666  -0.196  3.00  1.00            
ATOM   2070   CA ASP A 280      -0.133   0.421  -1.310  3.00  1.00            
ATOM   2071   CB ASP A 280      -0.809  -0.273  -2.510  3.00  1.00            
ATOM   2072   CG ASP A 280      -0.951  -1.769  -2.257  3.00  1.00            
ATOM   2073  OD1 ASP A 280      -0.542  -2.237  -1.163  3.00  1.00            
ATOM   2074  OD2 ASP A 280      -1.462  -2.467  -3.173  3.00  1.00            
ATOM   2075    C ASP A 280       0.268   1.759  -1.823  3.00  1.00            
ATOM   2076    O ASP A 280       0.828   1.873  -2.913  3.00  1.00            
ATOM   2077    N SER A 281       0.014   2.818  -1.036  4.00  1.00            
ATOM   2078   CA SER A 281       0.343   4.115  -1.536  4.00  1.00            
ATOM   2079   CB SER A 281      -0.593   5.230  -1.039  4.00  1.00            
ATOM   2080   OG SER A 281      -1.912   5.015  -1.518  4.00  1.00            
ATOM   2081    C SER A 281       1.705   4.447  -1.056  4.00  1.00            
ATOM   2082    O SER A 281       2.036   4.260   0.112  4.00  1.00            
ATOM   2083    N CYS A 282       2.549   4.938  -1.974  4.00  1.00            
ATOM   2084   CA CYS A 282       3.852   5.314  -1.549  4.00  1.00            
ATOM   2085   CB CYS A 282       4.976   4.611  -2.327  4.00  1.00            
ATOM   2086   SG CYS A 282       4.987   2.817  -2.034  4.00  1.00            
ATOM   2087    C CYS A 282       3.958   6.775  -1.796  4.00  1.00            
ATOM   2088    O CYS A 282       3.642   7.261  -2.881  4.00  1.00            
ATOM   2089    N THR A 283       4.394   7.522  -0.770  4.00  1.00            
ATOM   2090   CA THR A 283       4.530   8.934  -0.932  4.00  1.00            
ATOM   2091   CB THR A 283       3.748   9.750   0.053  4.00  1.00            
ATOM   2092  OG1 THR A 283       3.795  11.124  -0.307  4.00  1.00            
ATOM   2093  CG2 THR A 283       4.358   9.549   1.451  4.00  1.00            
ATOM   2094    C THR A 283       5.969   9.236  -0.694  4.00  1.00            
ATOM   2095    O THR A 283       6.727   8.375  -0.249  4.00  1.00            
ATOM   2096    N SER A 284       6.397  10.469  -1.015  4.00  1.00            
ATOM   2097   CA SER A 284       7.769  10.806  -0.787  4.00  1.00            
ATOM   2098   CB SER A 284       8.373  11.705  -1.878  4.00  1.00            
ATOM   2099   OG SER A 284       7.714  12.963  -1.885  4.00  1.00            
ATOM   2100    C SER A 284       7.807  11.577   0.485  4.00  1.00            
ATOM   2101    O SER A 284       6.962  12.433   0.739  4.00  1.00            
ATOM   2102    N GLY A 285       8.799  11.260   1.330  1.00  1.00            
ATOM   2103   CA GLY A 285       8.929  11.901   2.600  1.00  1.00            
ATOM   2104    C GLY A 285       9.239  13.351   2.405  1.00  1.00            
ATOM   2105    O GLY A 285       8.759  14.203   3.151  1.00  1.00            
ATOM   2106    N PHE A 286      10.058  13.666   1.386  4.00  1.00            
ATOM   2107   CA PHE A 286      10.535  15.004   1.199  4.00  1.00            
ATOM   2108   CB PHE A 286      11.561  15.120   0.062  4.00  1.00            
ATOM   2109   CG PHE A 286      12.713  14.263   0.459  4.00  1.00            
ATOM   2110  CD1 PHE A 286      12.704  12.916   0.180  4.00  1.00            
ATOM   2111  CD2 PHE A 286      13.796  14.798   1.114  4.00  1.00            
ATOM   2112  CE1 PHE A 286      13.760  12.113   0.546  4.00  1.00            
ATOM   2113  CE2 PHE A 286      14.854  14.000   1.482  4.00  1.00            
ATOM   2114   CZ PHE A 286      14.839  12.656   1.198  4.00  1.00            
ATOM   2115    C PHE A 286       9.409  15.946   0.909  4.00  1.00            
ATOM   2116    O PHE A 286       8.448  15.601   0.222  4.00  1.00            
ATOM   2117    N GLU A 287       9.503  17.171   1.474  4.00  1.00            
ATOM   2118   CA GLU A 287       8.548  18.214   1.224  4.00  1.00            
ATOM   2119   CB GLU A 287       7.591  18.538   2.383  4.00  1.00            
ATOM   2120   CG GLU A 287       6.372  17.616   2.410  4.00  1.00            
ATOM   2121   CD GLU A 287       5.487  17.998   1.229  4.00  1.00            
ATOM   2122  OE1 GLU A 287       4.953  19.140   1.235  4.00  1.00            
ATOM   2123  OE2 GLU A 287       5.339  17.158   0.302  4.00  1.00            
ATOM   2124    C GLU A 287       9.281  19.448   0.866  4.00  1.00            
ATOM   2125    O GLU A 287      10.471  19.588   1.142  4.00  1.00            
ATOM   2126    N GLY A 288       8.573  20.379   0.203  4.00  1.00            
ATOM   2127   CA GLY A 288       9.247  21.564  -0.199  4.00  1.00            
ATOM   2128    C GLY A 288       8.586  22.729   0.425  4.00  1.00            
ATOM   2129    O GLY A 288       7.403  22.991   0.212  4.00  1.00            
ATOM   2130    N MET A 289       9.369  23.466   1.224  1.00  1.00            
ATOM   2131   CA MET A 289       8.857  24.652   1.812  1.00  1.00            
ATOM   2132   CB MET A 289       8.429  24.503   3.283  1.00  1.00            
ATOM   2133   CG MET A 289       7.246  23.557   3.493  1.00  1.00            
ATOM   2134   SD MET A 289       6.650  23.469   5.210  1.00  1.00            
ATOM   2135   CE MET A 289       8.135  22.657   5.868  1.00  1.00            
ATOM   2136    C MET A 289       9.965  25.647   1.789  1.00  1.00            
ATOM   2137    O MET A 289      11.129  25.295   1.969  1.00  1.00            
ATOM   2138    N ASP A 290       9.631  26.925   1.539  1.00  1.00            
ATOM   2139   CA ASP A 290      10.650  27.927   1.555  1.00  1.00            
ATOM   2140   CB ASP A 290      10.598  28.903   0.365  1.00  1.00            
ATOM   2141   CG ASP A 290      11.153  28.207  -0.870  1.00  1.00            
ATOM   2142  OD1 ASP A 290      12.063  27.352  -0.705  1.00  1.00            
ATOM   2143  OD2 ASP A 290      10.683  28.530  -1.993  1.00  1.00            
ATOM   2144    C ASP A 290      10.444  28.739   2.781  1.00  1.00            
ATOM   2145    O ASP A 290       9.637  29.667   2.793  1.00  1.00            
ATOM   2146    N VAL A 291      11.160  28.391   3.863  1.00  1.00            
ATOM   2147   CA VAL A 291      11.042  29.198   5.027  1.00  1.00            
ATOM   2148   CB VAL A 291      10.851  28.418   6.297  1.00  1.00            
ATOM   2149  CG1 VAL A 291      10.833  29.405   7.475  1.00  1.00            
ATOM   2150  CG2 VAL A 291       9.567  27.580   6.168  1.00  1.00            
ATOM   2151    C VAL A 291      12.327  29.932   5.136  1.00  1.00            
ATOM   2152    O VAL A 291      13.392  29.347   5.304  1.00  1.00            
ATOM   2153    N PRO A 292      12.235  31.215   4.988  4.00  1.00            
ATOM   2154   CA PRO A 292      13.433  31.991   5.072  4.00  1.00            
ATOM   2155   CD PRO A 292      11.317  31.746   3.987  4.00  1.00            
ATOM   2156   CB PRO A 292      13.168  33.274   4.291  4.00  1.00            
ATOM   2157   CG PRO A 292      12.086  32.868   3.277  4.00  1.00            
ATOM   2158    C PRO A 292      13.827  32.256   6.480  4.00  1.00            
ATOM   2159    O PRO A 292      12.970  32.213   7.367  4.00  1.00            
ATOM   2160    N THR A 293      15.122  32.518   6.698  1.00  1.00            
ATOM   2161   CA THR A 293      15.603  32.922   7.978  1.00  1.00            
ATOM   2162   CB THR A 293      16.308  31.858   8.762  1.00  1.00            
ATOM   2163  OG1 THR A 293      16.437  32.255  10.119  1.00  1.00            
ATOM   2164  CG2 THR A 293      17.700  31.661   8.146  1.00  1.00            
ATOM   2165    C THR A 293      16.598  33.975   7.662  1.00  1.00            
ATOM   2166    O THR A 293      16.861  34.249   6.492  1.00  1.00            
ATOM   2167    N SER A 294      17.166  34.615   8.693  1.00  1.00            
ATOM   2168   CA SER A 294      18.115  35.640   8.403  1.00  1.00            
ATOM   2169   CB SER A 294      18.709  36.265   9.677  1.00  1.00            
ATOM   2170   OG SER A 294      19.645  37.278   9.343  1.00  1.00            
ATOM   2171    C SER A 294      19.234  35.010   7.642  1.00  1.00            
ATOM   2172    O SER A 294      19.645  35.507   6.595  1.00  1.00            
ATOM   2173    N SER A 295      19.734  33.869   8.148  1.00  1.00            
ATOM   2174   CA SER A 295      20.862  33.213   7.552  1.00  1.00            
ATOM   2175   CB SER A 295      21.339  32.000   8.367  1.00  1.00            
ATOM   2176   OG SER A 295      21.818  32.425   9.635  1.00  1.00            
ATOM   2177    C SER A 295      20.564  32.726   6.165  1.00  1.00            
ATOM   2178    O SER A 295      21.225  33.137   5.212  1.00  1.00            
ATOM   2179    N GLY A 296      19.550  31.851   5.996  1.00  1.00            
ATOM   2180   CA GLY A 296      19.322  31.318   4.680  1.00  1.00            
ATOM   2181    C GLY A 296      18.025  30.578   4.677  1.00  1.00            
ATOM   2182    O GLY A 296      17.272  30.615   5.648  1.00  1.00            
ATOM   2183    N GLU A 297      17.722  29.891   3.558  4.00  1.00            
ATOM   2184   CA GLU A 297      16.512  29.129   3.520  4.00  1.00            
ATOM   2185   CB GLU A 297      16.133  28.584   2.132  4.00  1.00            
ATOM   2186   CG GLU A 297      15.635  29.680   1.187  4.00  1.00            
ATOM   2187   CD GLU A 297      14.403  30.313   1.823  4.00  1.00            
ATOM   2188  OE1 GLU A 297      13.620  29.570   2.473  4.00  1.00            
ATOM   2189  OE2 GLU A 297      14.227  31.551   1.665  4.00  1.00            
ATOM   2190    C GLU A 297      16.715  27.989   4.462  4.00  1.00            
ATOM   2191    O GLU A 297      17.847  27.572   4.706  4.00  1.00            
ATOM   2192    N LEU A 298      15.618  27.466   5.042  1.00  1.00            
ATOM   2193   CA LEU A 298      15.782  26.460   6.048  1.00  1.00            
ATOM   2194   CB LEU A 298      14.912  26.684   7.300  1.00  1.00            
ATOM   2195   CG LEU A 298      15.313  27.904   8.152  1.00  1.00            
ATOM   2196  CD1 LEU A 298      16.697  27.709   8.790  1.00  1.00            
ATOM   2197  CD2 LEU A 298      15.207  29.212   7.356  1.00  1.00            
ATOM   2198    C LEU A 298      15.430  25.106   5.542  1.00  1.00            
ATOM   2199    O LEU A 298      14.613  24.930   4.639  1.00  1.00            
ATOM   2200    N TRP A 299      16.106  24.112   6.145  4.00  1.00            
ATOM   2201   CA TRP A 299      15.899  22.717   5.923  4.00  1.00            
ATOM   2202   CB TRP A 299      17.222  22.025   5.558  4.00  1.00            
ATOM   2203   CG TRP A 299      17.133  20.609   5.054  4.00  1.00            
ATOM   2204  CD2 TRP A 299      17.172  20.275   3.659  4.00  1.00            
ATOM   2205  CD1 TRP A 299      17.063  19.430   5.735  4.00  1.00            
ATOM   2206  NE1 TRP A 299      17.050  18.379   4.848  4.00  1.00            
ATOM   2207  CE2 TRP A 299      17.121  18.885   3.567  4.00  1.00            
ATOM   2208  CE3 TRP A 299      17.256  21.064   2.547  4.00  1.00            
ATOM   2209  CZ2 TRP A 299      17.150  18.259   2.353  4.00  1.00            
ATOM   2210  CZ3 TRP A 299      17.276  20.430   1.325  4.00  1.00            
ATOM   2211  CH2 TRP A 299      17.225  19.054   1.231  4.00  1.00            
ATOM   2212    C TRP A 299      15.515  22.247   7.286  4.00  1.00            
ATOM   2213    O TRP A 299      16.246  22.470   8.250  4.00  1.00            
ATOM   2214    N ILE A 300      14.346  21.606   7.421  4.00  1.00            
ATOM   2215   CA ILE A 300      13.944  21.193   8.730  4.00  1.00            
ATOM   2216   CB ILE A 300      12.513  21.534   9.024  4.00  1.00            
ATOM   2217  CG1 ILE A 300      12.263  23.046   8.889  4.00  1.00            
ATOM   2218  CG2 ILE A 300      12.168  20.959  10.407  4.00  1.00            
ATOM   2219  CD1 ILE A 300      10.780  23.402   8.777  4.00  1.00            
ATOM   2220    C ILE A 300      13.982  19.712   8.705  4.00  1.00            
ATOM   2221    O ILE A 300      13.303  19.074   7.904  4.00  1.00            
ATOM   2222    N LEU A 301      14.808  19.121   9.575  4.00  1.00            
ATOM   2223   CA LEU A 301      14.764  17.703   9.653  4.00  1.00            
ATOM   2224   CB LEU A 301      15.904  17.096  10.490  4.00  1.00            
ATOM   2225   CG LEU A 301      17.318  17.471  10.010  4.00  1.00            
ATOM   2226  CD1 LEU A 301      18.390  16.803  10.886  4.00  1.00            
ATOM   2227  CD2 LEU A 301      17.506  17.196   8.510  4.00  1.00            
ATOM   2228    C LEU A 301      13.508  17.484  10.444  4.00  1.00            
ATOM   2229    O LEU A 301      13.011  18.418  11.072  4.00  1.00            
ATOM   2230    N GLY A 302      12.934  16.268  10.426  1.00  1.00            
ATOM   2231   CA GLY A 302      11.720  16.067  11.168  1.00  1.00            
ATOM   2232    C GLY A 302      11.746  14.664  11.679  1.00  1.00            
ATOM   2233    O GLY A 302      12.809  14.061  11.827  1.00  1.00            
ATOM   2234    N ASP A 303      10.555  14.103  11.959  2.00  1.00            
ATOM   2235   CA ASP A 303      10.482  12.788  12.520  2.00  1.00            
ATOM   2236   CB ASP A 303       9.051  12.245  12.702  2.00  1.00            
ATOM   2237   CG ASP A 303       8.330  13.079  13.734  2.00  1.00            
ATOM   2238  OD1 ASP A 303       8.437  14.323  13.616  2.00  1.00            
ATOM   2239  OD2 ASP A 303       7.682  12.501  14.646  2.00  1.00            
ATOM   2240    C ASP A 303      11.082  11.805  11.561  2.00  1.00            
ATOM   2241    O ASP A 303      11.788  10.900  11.997  2.00  1.00            
ATOM   2242    N VAL A 304      10.796  11.933  10.241  2.00  1.00            
ATOM   2243   CA VAL A 304      11.351  10.988   9.305  2.00  1.00            
ATOM   2244   CB VAL A 304      10.708  11.038   7.952  2.00  1.00            
ATOM   2245  CG1 VAL A 304      11.439  10.051   7.026  2.00  1.00            
ATOM   2246  CG2 VAL A 304       9.211  10.735   8.126  2.00  1.00            
ATOM   2247    C VAL A 304      12.782  11.392   9.170  2.00  1.00            
ATOM   2248    O VAL A 304      13.164  12.090   8.232  2.00  1.00            
ATOM   2249    N PHE A 305      13.608  10.937  10.136  2.00  1.00            
ATOM   2250   CA PHE A 305      14.982  11.319  10.213  2.00  1.00            
ATOM   2251   CB PHE A 305      15.185  12.818   9.936  2.00  1.00            
ATOM   2252   CG PHE A 305      16.604  13.011   9.537  2.00  1.00            
ATOM   2253  CD1 PHE A 305      17.581  13.227  10.478  2.00  1.00            
ATOM   2254  CD2 PHE A 305      16.954  12.961   8.207  2.00  1.00            
ATOM   2255  CE1 PHE A 305      18.889  13.400  10.094  2.00  1.00            
ATOM   2256  CE2 PHE A 305      18.260  13.134   7.816  2.00  1.00            
ATOM   2257   CZ PHE A 305      19.231  13.355   8.763  2.00  1.00            
ATOM   2258    C PHE A 305      15.334  11.070  11.650  2.00  1.00            
ATOM   2259    O PHE A 305      16.136  10.193  11.972  2.00  1.00            
ATOM   2260    N ILE A 306      14.702  11.854  12.552  2.00  1.00            
ATOM   2261   CA ILE A 306      14.901  11.786  13.975  2.00  1.00            
ATOM   2262   CB ILE A 306      14.104  12.793  14.758  2.00  1.00            
ATOM   2263  CG1 ILE A 306      12.593  12.559  14.618  2.00  1.00            
ATOM   2264  CG2 ILE A 306      14.565  14.188  14.309  2.00  1.00            
ATOM   2265  CD1 ILE A 306      11.771  13.359  15.629  2.00  1.00            
ATOM   2266    C ILE A 306      14.516  10.409  14.427  2.00  1.00            
ATOM   2267    O ILE A 306      15.111   9.865  15.351  2.00  1.00            
ATOM   2268    N ARG A 307      13.506   9.791  13.791  3.00  1.00            
ATOM   2269   CA ARG A 307      13.081   8.483  14.209  3.00  1.00            
ATOM   2270   CB ARG A 307      11.974   7.917  13.302  3.00  1.00            
ATOM   2271   CG ARG A 307      11.643   6.448  13.560  3.00  1.00            
ATOM   2272   CD ARG A 307      12.013   5.540  12.384  3.00  1.00            
ATOM   2273   NE ARG A 307      11.066   5.853  11.277  3.00  1.00            
ATOM   2274   CZ ARG A 307      11.521   6.015  10.000  3.00  1.00            
ATOM   2275  NH1 ARG A 307      12.855   5.899   9.730  3.00  1.00            
ATOM   2276  NH2 ARG A 307      10.642   6.301   8.997  3.00  1.00            
ATOM   2277    C ARG A 307      14.254   7.551  14.158  3.00  1.00            
ATOM   2278    O ARG A 307      14.469   6.761  15.077  3.00  1.00            
ATOM   2279    N GLN A 308      15.056   7.635  13.087  3.00  1.00            
ATOM   2280   CA GLN A 308      16.218   6.807  12.939  3.00  1.00            
ATOM   2281   CB GLN A 308      16.938   7.062  11.604  3.00  1.00            
ATOM   2282   CG GLN A 308      16.125   6.688  10.364  3.00  1.00            
ATOM   2283   CD GLN A 308      16.434   5.239  10.018  3.00  1.00            
ATOM   2284  OE1 GLN A 308      15.564   4.370  10.073  3.00  1.00            
ATOM   2285  NE2 GLN A 308      17.714   4.970   9.646  3.00  1.00            
ATOM   2286    C GLN A 308      17.184   7.160  14.003  3.00  1.00            
ATOM   2287    O GLN A 308      17.854   6.286  14.551  3.00  1.00            
ATOM   2288    N TYR A 309      17.285   8.456  14.355  4.00  1.00            
ATOM   2289   CA TYR A 309      18.393   8.690  15.214  4.00  1.00            
ATOM   2290   CB TYR A 309      19.466   9.626  14.616  4.00  1.00            
ATOM   2291   CG TYR A 309      19.026  11.047  14.734  4.00  1.00            
ATOM   2292  CD1 TYR A 309      18.291  11.657  13.743  4.00  1.00            
ATOM   2293  CD2 TYR A 309      19.365  11.777  15.853  4.00  1.00            
ATOM   2294  CE1 TYR A 309      17.898  12.970  13.878  4.00  1.00            
ATOM   2295  CE2 TYR A 309      18.975  13.086  15.994  4.00  1.00            
ATOM   2296   CZ TYR A 309      18.238  13.684  15.003  4.00  1.00            
ATOM   2297   OH TYR A 309      17.833  15.028  15.143  4.00  1.00            
ATOM   2298    C TYR A 309      18.029   9.253  16.550  4.00  1.00            
ATOM   2299    O TYR A 309      17.224  10.170  16.683  4.00  1.00            
ATOM   2300    N TYR A 310      18.701   8.725  17.589  4.00  1.00            
ATOM   2301   CA TYR A 310      18.503   9.144  18.943  4.00  1.00            
ATOM   2302   CB TYR A 310      19.277   8.234  19.915  4.00  1.00            
ATOM   2303   CG TYR A 310      18.909   8.509  21.331  4.00  1.00            
ATOM   2304  CD1 TYR A 310      17.684   8.115  21.812  4.00  1.00            
ATOM   2305  CD2 TYR A 310      19.800   9.118  22.185  4.00  1.00            
ATOM   2306  CE1 TYR A 310      17.337   8.344  23.122  4.00  1.00            
ATOM   2307  CE2 TYR A 310      19.460   9.350  23.495  4.00  1.00            
ATOM   2308   CZ TYR A 310      18.227   8.965  23.963  4.00  1.00            
ATOM   2309   OH TYR A 310      17.880   9.200  25.309  4.00  1.00            
ATOM   2310    C TYR A 310      19.033  10.540  19.039  4.00  1.00            
ATOM   2311    O TYR A 310      20.140  10.821  18.582  4.00  1.00            
ATOM   2312    N THR A 311      18.245  11.465  19.626  4.00  1.00            
ATOM   2313   CA THR A 311      18.685  12.830  19.665  4.00  1.00            
ATOM   2314   CB THR A 311      17.730  13.787  19.016  4.00  1.00            
ATOM   2315  OG1 THR A 311      18.298  15.088  18.981  4.00  1.00            
ATOM   2316  CG2 THR A 311      16.416  13.797  19.812  4.00  1.00            
ATOM   2317    C THR A 311      18.853  13.282  21.088  4.00  1.00            
ATOM   2318    O THR A 311      18.036  12.977  21.954  4.00  1.00            
ATOM   2319    N VAL A 312      19.953  14.019  21.364  4.00  1.00            
ATOM   2320   CA VAL A 312      20.180  14.580  22.669  4.00  1.00            
ATOM   2321   CB VAL A 312      21.375  14.013  23.375  4.00  1.00            
ATOM   2322  CG1 VAL A 312      22.627  14.290  22.526  4.00  1.00            
ATOM   2323  CG2 VAL A 312      21.432  14.629  24.783  4.00  1.00            
ATOM   2324    C VAL A 312      20.424  16.046  22.461  4.00  1.00            
ATOM   2325    O VAL A 312      21.186  16.424  21.572  4.00  1.00            
ATOM   2326    N PHE A 313      19.770  16.932  23.248  4.00  1.00            
ATOM   2327   CA PHE A 313      20.090  18.320  23.050  4.00  1.00            
ATOM   2328   CB PHE A 313      18.912  19.319  23.052  4.00  1.00            
ATOM   2329   CG PHE A 313      18.673  19.804  24.440  4.00  1.00            
ATOM   2330  CD1 PHE A 313      17.888  19.108  25.322  4.00  1.00            
ATOM   2331  CD2 PHE A 313      19.258  20.979  24.860  4.00  1.00            
ATOM   2332  CE1 PHE A 313      17.687  19.580  26.599  4.00  1.00            
ATOM   2333  CE2 PHE A 313      19.062  21.456  26.133  4.00  1.00            
ATOM   2334   CZ PHE A 313      18.273  20.752  27.009  4.00  1.00            
ATOM   2335    C PHE A 313      20.929  18.639  24.259  4.00  1.00            
ATOM   2336    O PHE A 313      20.653  18.134  25.347  4.00  1.00            
ATOM   2337    N ASP A 314      21.999  19.452  24.114  4.00  1.00            
ATOM   2338   CA ASP A 314      22.822  19.760  25.259  4.00  1.00            
ATOM   2339   CB ASP A 314      24.309  19.420  25.048  4.00  1.00            
ATOM   2340   CG ASP A 314      24.457  17.911  24.888  4.00  1.00            
ATOM   2341  OD1 ASP A 314      23.412  17.207  24.897  4.00  1.00            
ATOM   2342  OD2 ASP A 314      25.620  17.446  24.755  4.00  1.00            
ATOM   2343    C ASP A 314      22.767  21.231  25.472  4.00  1.00            
ATOM   2344    O ASP A 314      23.279  22.011  24.672  4.00  1.00            
ATOM   2345    N ARG A 315      22.075  21.656  26.535  3.00  1.00            
ATOM   2346   CA ARG A 315      22.030  23.048  26.850  3.00  1.00            
ATOM   2347   CB ARG A 315      20.948  23.385  27.894  3.00  1.00            
ATOM   2348   CG ARG A 315      20.870  24.868  28.270  3.00  1.00            
ATOM   2349   CD ARG A 315      21.517  25.189  29.621  3.00  1.00            
ATOM   2350   NE ARG A 315      21.267  26.628  29.923  3.00  1.00            
ATOM   2351   CZ ARG A 315      22.246  27.562  29.730  3.00  1.00            
ATOM   2352  NH1 ARG A 315      23.475  27.180  29.275  3.00  1.00            
ATOM   2353  NH2 ARG A 315      21.998  28.875  30.001  3.00  1.00            
ATOM   2354    C ARG A 315      23.332  23.513  27.413  3.00  1.00            
ATOM   2355    O ARG A 315      23.787  24.611  27.095  3.00  1.00            
ATOM   2356    N ALA A 316      23.966  22.680  28.267  3.00  1.00            
ATOM   2357   CA ALA A 316      25.155  23.118  28.941  3.00  1.00            
ATOM   2358   CB ALA A 316      25.781  22.022  29.818  3.00  1.00            
ATOM   2359    C ALA A 316      26.144  23.466  27.882  3.00  1.00            
ATOM   2360    O ALA A 316      26.752  24.535  27.909  3.00  1.00            
ATOM   2361    N ASN A 317      26.318  22.568  26.899  3.00  1.00            
ATOM   2362   CA ASN A 317      27.123  22.907  25.769  3.00  1.00            
ATOM   2363   CB ASN A 317      28.346  22.003  25.533  3.00  1.00            
ATOM   2364   CG ASN A 317      29.449  22.444  26.487  3.00  1.00            
ATOM   2365  OD1 ASN A 317      29.306  23.425  27.216  3.00  1.00            
ATOM   2366  ND2 ASN A 317      30.597  21.715  26.460  3.00  1.00            
ATOM   2367    C ASN A 317      26.208  22.752  24.617  3.00  1.00            
ATOM   2368    O ASN A 317      25.758  21.644  24.330  3.00  1.00            
ATOM   2369    N ASN A 318      25.927  23.865  23.917  3.00  1.00            
ATOM   2370   CA ASN A 318      24.947  23.805  22.882  3.00  1.00            
ATOM   2371   CB ASN A 318      24.738  25.140  22.145  3.00  1.00            
ATOM   2372   CG ASN A 318      24.070  26.126  23.094  3.00  1.00            
ATOM   2373  OD1 ASN A 318      24.407  26.200  24.274  3.00  1.00            
ATOM   2374  ND2 ASN A 318      23.089  26.905  22.564  3.00  1.00            
ATOM   2375    C ASN A 318      25.388  22.809  21.878  3.00  1.00            
ATOM   2376    O ASN A 318      26.299  23.059  21.090  3.00  1.00            
ATOM   2377    N LYS A 319      24.738  21.632  21.898  4.00  1.00            
ATOM   2378   CA LYS A 319      25.120  20.638  20.956  4.00  1.00            
ATOM   2379   CB LYS A 319      26.388  19.856  21.341  4.00  1.00            
ATOM   2380   CG LYS A 319      27.665  20.695  21.360  4.00  1.00            
ATOM   2381   CD LYS A 319      28.863  19.952  21.951  4.00  1.00            
ATOM   2382   CE LYS A 319      30.157  20.767  21.944  4.00  1.00            
ATOM   2383   NZ LYS A 319      31.266  19.956  22.492  4.00  1.00            
ATOM   2384    C LYS A 319      24.038  19.614  20.847  4.00  1.00            
ATOM   2385    O LYS A 319      23.156  19.532  21.700  4.00  1.00            
ATOM   2386    N VAL A 320      24.070  18.814  19.758  4.00  1.00            
ATOM   2387   CA VAL A 320      23.141  17.729  19.647  4.00  1.00            
ATOM   2388   CB VAL A 320      22.201  17.782  18.479  4.00  1.00            
ATOM   2389  CG1 VAL A 320      21.455  19.126  18.495  4.00  1.00            
ATOM   2390  CG2 VAL A 320      22.977  17.450  17.201  4.00  1.00            
ATOM   2391    C VAL A 320      23.969  16.505  19.464  4.00  1.00            
ATOM   2392    O VAL A 320      25.008  16.542  18.808  4.00  1.00            
ATOM   2393    N GLY A 321      23.539  15.381  20.061  4.00  1.00            
ATOM   2394   CA GLY A 321      24.287  14.177  19.884  4.00  1.00            
ATOM   2395    C GLY A 321      23.423  13.304  19.034  4.00  1.00            
ATOM   2396    O GLY A 321      22.205  13.269  19.203  4.00  1.00            
ATOM   2397    N LEU A 322      24.040  12.561  18.096  4.00  1.00            
ATOM   2398   CA LEU A 322      23.282  11.727  17.210  4.00  1.00            
ATOM   2399   CB LEU A 322      23.585  11.991  15.722  4.00  1.00            
ATOM   2400   CG LEU A 322      25.086  11.952  15.342  4.00  1.00            
ATOM   2401  CD1 LEU A 322      25.715  10.549  15.422  4.00  1.00            
ATOM   2402  CD2 LEU A 322      25.309  12.575  13.959  4.00  1.00            
ATOM   2403    C LEU A 322      23.633  10.303  17.478  4.00  1.00            
ATOM   2404    O LEU A 322      24.734   9.988  17.929  4.00  1.00            
ATOM   2405    N ALA A 323      22.676   9.396  17.220  4.00  1.00            
ATOM   2406   CA ALA A 323      22.950   8.004  17.376  4.00  1.00            
ATOM   2407   CB ALA A 323      22.721   7.479  18.796  4.00  1.00            
ATOM   2408    C ALA A 323      21.989   7.300  16.478  4.00  1.00            
ATOM   2409    O ALA A 323      20.964   7.842  16.070  4.00  1.00            
ATOM   2410    N PRO A 324      22.347   6.098  16.154  4.00  1.00            
ATOM   2411   CA PRO A 324      21.533   5.288  15.295  4.00  1.00            
ATOM   2412   CD PRO A 324      23.764   5.831  15.961  4.00  1.00            
ATOM   2413   CB PRO A 324      22.463   4.218  14.723  4.00  1.00            
ATOM   2414   CG PRO A 324      23.854   4.867  14.773  4.00  1.00            
ATOM   2415    C PRO A 324      20.239   4.701  15.731  4.00  1.00            
ATOM   2416    O PRO A 324      19.507   4.260  14.850  4.00  1.00            
ATOM   2417    N VAL A 325      19.958   4.653  17.038  4.00  1.00            
ATOM   2418   CA VAL A 325      18.815   3.989  17.607  4.00  1.00            
ATOM   2419   CB VAL A 325      17.433   4.481  17.224  4.00  1.00            
ATOM   2420  CG1 VAL A 325      17.385   6.002  17.439  4.00  1.00            
ATOM   2421  CG2 VAL A 325      16.994   3.961  15.847  4.00  1.00            
ATOM   2422    C VAL A 325      18.927   2.539  17.315  4.00  1.00            
ATOM   2423    O VAL A 325      19.258   2.126  16.205  4.00  1.00            
ATOM   2424    N ALA A 326      18.675   1.721  18.348  1.00  1.00            
ATOM   2425   CA ALA A 326      18.777   0.312  18.174  1.00  1.00            
ATOM   2426   CB ALA A 326      19.569  -0.380  19.297  1.00  1.00            
ATOM   2427    C ALA A 326      17.354  -0.227  18.235  1.00  1.00            
ATOM   2428    O ALA A 326      17.053  -0.977  19.201  1.00  1.00            
ATOM   2429  OXT ALA A 326      16.550   0.105  17.323  1.00  1.00            
ATOM   2430    N ALA B   1      -1.960   9.999   5.095  4.00  0.00            
ATOM   2431   CA ALA B   1      -2.188  11.440   4.870  4.00  0.00            
ATOM   2432   CB ALA B   1      -3.691  11.761   4.908  4.00  0.00            
ATOM   2433    C ALA B   1      -1.513  12.222   5.932  4.00  0.00            
ATOM   2434    O ALA B   1      -1.128  11.672   6.963  4.00  0.00            
ATOM   2435    N PHE B   2      -1.317  13.529   5.690  4.00  0.00            
ATOM   2436   CA PHE B   2      -0.690  14.289   6.714  4.00  0.00            
ATOM   2437   CB PHE B   2       0.585  15.030   6.239  4.00  0.00            
ATOM   2438   CG PHE B   2       0.285  15.878   5.046  4.00  0.00            
ATOM   2439  CD1 PHE B   2       0.239  15.305   3.795  4.00  0.00            
ATOM   2440  CD2 PHE B   2       0.058  17.231   5.160  4.00  0.00            
ATOM   2441  CE1 PHE B   2      -0.031  16.063   2.680  4.00  0.00            
ATOM   2442  CE2 PHE B   2      -0.213  17.994   4.047  4.00  0.00            
ATOM   2443   CZ PHE B   2      -0.257  17.411   2.804  4.00  0.00            
ATOM   2444    C PHE B   2      -1.675  15.251   7.276  4.00  0.00            
ATOM   2445    O PHE B   2      -2.002  16.281   6.690  4.00  0.00            
ATOM   2446    N PRO B   3      -2.194  14.878   8.408  4.00  0.00            
ATOM   2447   CA PRO B   3      -3.135  15.732   9.057  4.00  0.00            
ATOM   2448   CD PRO B   3      -2.464  13.475   8.676  4.00  0.00            
ATOM   2449   CB PRO B   3      -3.833  14.875  10.109  4.00  0.00            
ATOM   2450   CG PRO B   3      -3.741  13.451   9.527  4.00  0.00            
ATOM   2451    C PRO B   3      -2.477  16.939   9.588  4.00  0.00            
ATOM   2452    O PRO B   3      -3.105  17.995   9.621  4.00  0.00            
ATOM   2453    N LEU B   4      -1.218  16.805  10.028  4.00  0.00            
ATOM   2454   CA LEU B   4      -0.597  17.962  10.571  4.00  0.00            
ATOM   2455   CB LEU B   4      -0.790  18.178  12.086  4.00  0.00            
ATOM   2456   CG LEU B   4      -2.196  18.607  12.534  4.00  0.00            
ATOM   2457  CD1 LEU B   4      -2.196  18.954  14.031  4.00  0.00            
ATOM   2458  CD2 LEU B   4      -2.730  19.765  11.683  4.00  0.00            
ATOM   2459    C LEU B   4       0.870  17.902  10.418  4.00  0.00            
ATOM   2460    O LEU B   4       1.480  16.844  10.269  4.00  0.00            
ATOM   2461    N GLU B   5       1.445  19.111  10.411  4.00  0.00            
ATOM   2462   CA GLU B   5       2.842  19.316  10.506  4.00  0.00            
ATOM   2463   CB GLU B   5       3.530  19.651   9.167  4.00  0.00            
ATOM   2464   CG GLU B   5       2.991  20.903   8.469  4.00  0.00            
ATOM   2465   CD GLU B   5       3.854  21.155   7.241  4.00  0.00            
ATOM   2466  OE1 GLU B   5       4.132  20.172   6.502  4.00  0.00            
ATOM   2467  OE2 GLU B   5       4.245  22.333   7.022  4.00  0.00            
ATOM   2468    C GLU B   5       2.920  20.524  11.384  4.00  0.00            
ATOM   2469    O GLU B   5       2.380  21.577  11.051  4.00  0.00            
ATOM   2470    N PHE B   6       3.558  20.413  12.559  4.00  0.00            
ATOM   2471   CA PHE B   6       3.569  21.588  13.374  4.00  0.00            
ATOM   2472   CB PHE B   6       3.096  21.292  14.807  4.00  0.00            
ATOM   2473   CG PHE B   6       2.478  22.532  15.350  4.00  0.00            
ATOM   2474  CD1 PHE B   6       1.176  22.829  15.016  4.00  0.00            
ATOM   2475  CD2 PHE B   6       3.162  23.380  16.185  4.00  0.00            
ATOM   2476  CE1 PHE B   6       0.561  23.960  15.494  4.00  0.00            
ATOM   2477  CE2 PHE B   6       2.549  24.514  16.666  4.00  0.00            
ATOM   2478   CZ PHE B   6       1.252  24.807  16.324  4.00  0.00            
ATOM   2479    C PHE B   6       5.018  21.972  13.405  4.00  0.00            
ATOM   2480    O PHE B   6       5.869  21.196  13.834  4.00  0.00            
ATOM   2481    N ILE B   7       5.331  23.187  12.925  4.00  0.00            
ATOM   2482   CA ILE B   7       6.679  23.681  12.867  4.00  0.00            
ATOM   2483   CB ILE B   7       7.109  24.115  11.495  4.00  0.00            
ATOM   2484  CG1 ILE B   7       6.262  25.301  11.004  4.00  0.00            
ATOM   2485  CG2 ILE B   7       7.046  22.887  10.571  4.00  0.00            
ATOM   2486  CD1 ILE B   7       6.816  25.957   9.738  4.00  0.00            
ATOM   2487    C ILE B   7       6.616  24.889  13.713  4.00  0.00            
ATOM   2488    O ILE B   7       5.538  25.235  14.191  4.00  0.00            
ATOM   2489    N ARG B   8       7.733  25.591  13.962  4.00  0.00            
ATOM   2490   CA ARG B   8       7.383  26.534  14.959  4.00  0.00            
ATOM   2491   CB ARG B   8       7.584  26.042  16.403  4.00  0.00            
ATOM   2492   CG ARG B   8       6.409  25.188  16.880  4.00  0.00            
ATOM   2493   CD ARG B   8       5.090  25.968  16.967  4.00  0.00            
ATOM   2494   NE ARG B   8       5.102  26.794  18.209  4.00  0.00            
ATOM   2495   CZ ARG B   8       5.579  28.072  18.203  4.00  0.00            
ATOM   2496  NH1 ARG B   8       5.931  28.671  17.026  4.00  0.00            
ATOM   2497  NH2 ARG B   8       5.692  28.761  19.375  4.00  0.00            
ATOM   2498    C ARG B   8       7.938  27.913  14.890  4.00  0.00            
ATOM   2499    O ARG B   8       7.900  28.597  13.868  4.00  0.00            
ATOM   2500    N GLU B   9       8.471  28.321  16.061  4.00  0.00            
ATOM   2501   CA GLU B   9       8.755  29.666  16.471  4.00  0.00            
ATOM   2502   CB GLU B   9       9.599  29.700  17.758  4.00  0.00            
ATOM   2503   CG GLU B   9       9.827  31.102  18.322  4.00  0.00            
ATOM   2504   CD GLU B   9       8.629  31.448  19.191  4.00  0.00            
ATOM   2505  OE1 GLU B   9       8.240  30.585  20.023  4.00  0.00            
ATOM   2506  OE2 GLU B   9       8.085  32.573  19.034  4.00  0.00            
ATOM   2507    C GLU B   9       9.515  30.435  15.453  4.00  0.00            
ATOM   2508    O GLU B   9       9.099  31.533  15.085  4.00  0.00            
ATOM   2509    N LEU B  10      10.634  29.910  14.944  4.00  0.00            
ATOM   2510   CA LEU B  10      11.317  30.750  14.012  4.00  0.00            
ATOM   2511   CB LEU B  10      12.758  30.272  13.725  4.00  0.00            
ATOM   2512   CG LEU B  10      13.649  31.225  12.894  4.00  0.00            
ATOM   2513  CD1 LEU B  10      15.045  30.614  12.692  4.00  0.00            
ATOM   2514  CD2 LEU B  10      13.011  31.646  11.560  4.00  0.00            
ATOM   2515    C LEU B  10      10.501  30.667  12.728  4.00  0.00            
ATOM   2516    O LEU B  10       9.772  31.650  12.426  4.00  0.00            
ATOM   2517  OXT LEU B  10      10.597  29.620  12.035  4.00  0.00            
END
