# Supplementary material for: Integrative modeling of diverse protein-peptide systems using CABS-dock
Source: PLoS Comput Biol. 2023 Jul 5;19(7):e1011275. doi: 10.1371/journal.pcbi.1011275 (PMC10351741; doi:10.1371/journal.pcbi.1011275)
Supplement: S1 File — Files in pdb format containing atomic coordinates of the structures obtained in this study: the highest-scored amyloid models and 10 examples of the docked peptide for each enzyme-substrate complex. (ZIP) [file pcbi.1011275.s006.zip › 3_pepsin_AFPLEFIREL/365.pdb]

CRYST1    0.000    0.000    0.000   0.00   0.00   0.00 P 1           1
ATOM      1    N ILE A   1      14.799  13.093  35.715  1.00  1.00            
ATOM      2   CA ILE A   1      14.709  11.875  34.876  1.00  1.00            
ATOM      3   CB ILE A   1      15.093  10.675  35.691  1.00  1.00            
ATOM      4  CG1 ILE A   1      16.481  10.894  36.316  1.00  1.00            
ATOM      5  CG2 ILE A   1      15.043   9.432  34.784  1.00  1.00            
ATOM      6  CD1 ILE A   1      16.800   9.921  37.451  1.00  1.00            
ATOM      7    C ILE A   1      13.284  11.746  34.456  1.00  1.00            
ATOM      8    O ILE A   1      12.632  10.728  34.684  1.00  1.00            
ATOM      9    N GLY A   2      12.764  12.807  33.816  4.00  1.00            
ATOM     10   CA GLY A   2      11.390  12.800  33.431  4.00  1.00            
ATOM     11    C GLY A   2      11.194  11.764  32.380  4.00  1.00            
ATOM     12    O GLY A   2      12.007  11.623  31.467  4.00  1.00            
ATOM     13    N ASP A   3      10.086  11.005  32.492  4.00  1.00            
ATOM     14   CA ASP A   3       9.791  10.001  31.513  4.00  1.00            
ATOM     15   CB ASP A   3       9.592   8.589  32.099  4.00  1.00            
ATOM     16   CG ASP A   3      10.919   8.050  32.613  4.00  1.00            
ATOM     17  OD1 ASP A   3      11.977   8.608  32.218  4.00  1.00            
ATOM     18  OD2 ASP A   3      10.891   7.078  33.414  4.00  1.00            
ATOM     19    C ASP A   3       8.468  10.358  30.900  4.00  1.00            
ATOM     20    O ASP A   3       7.422  10.055  31.471  4.00  1.00            
ATOM     21    N GLU A   4       8.467  11.021  29.724  4.00  1.00            
ATOM     22   CA GLU A   4       7.219  11.339  29.084  4.00  1.00            
ATOM     23   CB GLU A   4       7.097  12.811  28.643  4.00  1.00            
ATOM     24   CG GLU A   4       6.778  13.798  29.770  4.00  1.00            
ATOM     25   CD GLU A   4       5.284  14.092  29.723  4.00  1.00            
ATOM     26  OE1 GLU A   4       4.789  14.448  28.621  4.00  1.00            
ATOM     27  OE2 GLU A   4       4.618  13.973  30.785  4.00  1.00            
ATOM     28    C GLU A   4       7.151  10.517  27.839  4.00  1.00            
ATOM     29    O GLU A   4       7.874  10.773  26.877  4.00  1.00            
ATOM     30    N PRO A   5       6.309   9.522  27.842  4.00  1.00            
ATOM     31   CA PRO A   5       6.160   8.684  26.685  4.00  1.00            
ATOM     32   CD PRO A   5       5.965   8.818  29.066  4.00  1.00            
ATOM     33   CB PRO A   5       5.544   7.373  27.177  4.00  1.00            
ATOM     34   CG PRO A   5       5.036   7.690  28.594  4.00  1.00            
ATOM     35    C PRO A   5       5.321   9.430  25.720  4.00  1.00            
ATOM     36    O PRO A   5       4.578  10.314  26.139  4.00  1.00            
ATOM     37    N LEU A   6       5.431   9.110  24.424  4.00  1.00            
ATOM     38   CA LEU A   6       4.621   9.876  23.547  4.00  1.00            
ATOM     39   CB LEU A   6       5.408  10.659  22.481  4.00  1.00            
ATOM     40   CG LEU A   6       6.517  11.582  23.028  4.00  1.00            
ATOM     41  CD1 LEU A   6       6.999  12.552  21.937  4.00  1.00            
ATOM     42  CD2 LEU A   6       6.126  12.279  24.342  4.00  1.00            
ATOM     43    C LEU A   6       3.730   8.952  22.816  4.00  1.00            
ATOM     44    O LEU A   6       4.120   7.838  22.469  4.00  1.00            
ATOM     45    N GLU A   7       2.484   9.388  22.577  4.00  1.00            
ATOM     46   CA GLU A   7       1.654   8.513  21.827  4.00  1.00            
ATOM     47   CB GLU A   7       0.145   8.797  21.918  4.00  1.00            
ATOM     48   CG GLU A   7      -0.470   8.475  23.281  4.00  1.00            
ATOM     49   CD GLU A   7      -1.982   8.417  23.097  4.00  1.00            
ATOM     50  OE1 GLU A   7      -2.637   9.485  23.224  4.00  1.00            
ATOM     51  OE2 GLU A   7      -2.500   7.303  22.817  4.00  1.00            
ATOM     52    C GLU A   7       2.050   8.632  20.416  4.00  1.00            
ATOM     53    O GLU A   7       2.306   9.719  19.904  4.00  1.00            
ATOM     54    N ASN A   8       2.146   7.475  19.758  4.00  1.00            
ATOM     55   CA ASN A   8       2.408   7.518  18.367  4.00  1.00            
ATOM     56   CB ASN A   8       3.156   6.282  17.848  4.00  1.00            
ATOM     57   CG ASN A   8       3.561   6.552  16.407  4.00  1.00            
ATOM     58  OD1 ASN A   8       4.276   7.512  16.124  4.00  1.00            
ATOM     59  ND2 ASN A   8       3.102   5.680  15.470  4.00  1.00            
ATOM     60    C ASN A   8       1.043   7.479  17.795  4.00  1.00            
ATOM     61    O ASN A   8       0.166   6.775  18.293  4.00  1.00            
ATOM     62    N TYR A   9       0.817   8.262  16.741  4.00  1.00            
ATOM     63   CA TYR A   9      -0.464   8.205  16.133  4.00  1.00            
ATOM     64   CB TYR A   9      -1.146   9.567  15.877  4.00  1.00            
ATOM     65   CG TYR A   9      -2.548   9.286  15.424  4.00  1.00            
ATOM     66  CD1 TYR A   9      -3.455   8.745  16.307  4.00  1.00            
ATOM     67  CD2 TYR A   9      -2.983   9.580  14.149  4.00  1.00            
ATOM     68  CE1 TYR A   9      -4.750   8.480  15.922  4.00  1.00            
ATOM     69  CE2 TYR A   9      -4.277   9.317  13.756  4.00  1.00            
ATOM     70   CZ TYR A   9      -5.168   8.762  14.643  4.00  1.00            
ATOM     71   OH TYR A   9      -6.498   8.489  14.247  4.00  1.00            
ATOM     72    C TYR A   9      -0.094   7.610  14.832  4.00  1.00            
ATOM     73    O TYR A   9       0.653   6.632  14.807  4.00  1.00            
ATOM     74    N LEU A  10      -0.615   8.128  13.710  3.00  1.00            
ATOM     75   CA LEU A  10       0.050   7.715  12.518  3.00  1.00            
ATOM     76   CB LEU A  10      -0.529   8.309  11.222  3.00  1.00            
ATOM     77   CG LEU A  10       0.216   7.843   9.957  3.00  1.00            
ATOM     78  CD1 LEU A  10       0.195   6.312   9.834  3.00  1.00            
ATOM     79  CD2 LEU A  10      -0.333   8.538   8.701  3.00  1.00            
ATOM     80    C LEU A  10       1.392   8.321  12.785  3.00  1.00            
ATOM     81    O LEU A  10       1.473   9.336  13.480  3.00  1.00            
ATOM     82    N ASP A  11       2.469   7.749  12.221  3.00  1.00            
ATOM     83   CA ASP A  11       3.792   8.083  12.665  3.00  1.00            
ATOM     84   CB ASP A  11       4.932   7.351  11.930  3.00  1.00            
ATOM     85   CG ASP A  11       4.982   7.812  10.488  3.00  1.00            
ATOM     86  OD1 ASP A  11       3.912   8.164   9.925  3.00  1.00            
ATOM     87  OD2 ASP A  11       6.112   7.823   9.931  3.00  1.00            
ATOM     88    C ASP A  11       4.030   9.566  12.585  3.00  1.00            
ATOM     89    O ASP A  11       4.933  10.087  13.236  3.00  1.00            
ATOM     90    N THR A  12       3.214  10.293  11.801  3.00  1.00            
ATOM     91   CA THR A  12       3.377  11.708  11.640  3.00  1.00            
ATOM     92   CB THR A  12       2.283  12.316  10.813  3.00  1.00            
ATOM     93  OG1 THR A  12       2.258  11.726   9.523  3.00  1.00            
ATOM     94  CG2 THR A  12       2.525  13.830  10.700  3.00  1.00            
ATOM     95    C THR A  12       3.410  12.463  12.943  3.00  1.00            
ATOM     96    O THR A  12       4.355  13.213  13.187  3.00  1.00            
ATOM     97    N GLU A  13       2.426  12.286  13.843  4.00  1.00            
ATOM     98   CA GLU A  13       2.409  13.144  15.002  4.00  1.00            
ATOM     99   CB GLU A  13       0.995  13.668  15.308  4.00  1.00            
ATOM    100   CG GLU A  13       0.423  14.534  14.181  4.00  1.00            
ATOM    101   CD GLU A  13      -1.043  14.806  14.480  4.00  1.00            
ATOM    102  OE1 GLU A  13      -1.773  13.829  14.800  4.00  1.00            
ATOM    103  OE2 GLU A  13      -1.455  15.993  14.393  4.00  1.00            
ATOM    104    C GLU A  13       2.886  12.372  16.206  4.00  1.00            
ATOM    105    O GLU A  13       2.859  11.143  16.225  4.00  1.00            
ATOM    106    N TYR A  14       3.355  13.103  17.244  4.00  1.00            
ATOM    107   CA TYR A  14       3.792  12.551  18.505  4.00  1.00            
ATOM    108   CB TYR A  14       5.108  13.103  19.070  4.00  1.00            
ATOM    109   CG TYR A  14       6.280  12.796  18.222  4.00  1.00            
ATOM    110  CD1 TYR A  14       6.533  13.545  17.101  4.00  1.00            
ATOM    111  CD2 TYR A  14       7.140  11.785  18.577  4.00  1.00            
ATOM    112  CE1 TYR A  14       7.632  13.273  16.327  4.00  1.00            
ATOM    113  CE2 TYR A  14       8.240  11.508  17.808  4.00  1.00            
ATOM    114   CZ TYR A  14       8.482  12.254  16.681  4.00  1.00            
ATOM    115   OH TYR A  14       9.613  11.974  15.894  4.00  1.00            
ATOM    116    C TYR A  14       2.829  13.181  19.482  4.00  1.00            
ATOM    117    O TYR A  14       2.066  14.070  19.107  4.00  1.00            
ATOM    118    N PHE A  15       2.809  12.735  20.758  4.00  1.00            
ATOM    119   CA PHE A  15       1.915  13.338  21.718  4.00  1.00            
ATOM    120   CB PHE A  15       0.558  12.616  21.820  4.00  1.00            
ATOM    121   CG PHE A  15      -0.070  12.543  20.470  4.00  1.00            
ATOM    122  CD1 PHE A  15       0.285  11.537  19.602  4.00  1.00            
ATOM    123  CD2 PHE A  15      -1.015  13.458  20.072  4.00  1.00            
ATOM    124  CE1 PHE A  15      -0.279  11.443  18.355  4.00  1.00            
ATOM    125  CE2 PHE A  15      -1.587  13.373  18.825  4.00  1.00            
ATOM    126   CZ PHE A  15      -1.219  12.365  17.966  4.00  1.00            
ATOM    127    C PHE A  15       2.555  13.153  23.057  4.00  1.00            
ATOM    128    O PHE A  15       3.719  12.771  23.140  4.00  1.00            
ATOM    129    N GLY A  16       1.811  13.444  24.145  4.00  1.00            
ATOM    130   CA GLY A  16       2.331  13.246  25.470  4.00  1.00            
ATOM    131    C GLY A  16       1.237  13.611  26.429  4.00  1.00            
ATOM    132    O GLY A  16       0.217  14.173  26.032  4.00  1.00            
ATOM    133    N THR A  17       1.412  13.292  27.731  4.00  1.00            
ATOM    134   CA THR A  17       0.400  13.665  28.681  4.00  1.00            
ATOM    135   CB THR A  17      -0.188  12.520  29.458  4.00  1.00            
ATOM    136  OG1 THR A  17       0.812  11.849  30.208  4.00  1.00            
ATOM    137  CG2 THR A  17      -0.868  11.555  28.475  4.00  1.00            
ATOM    138    C THR A  17       1.012  14.607  29.652  4.00  1.00            
ATOM    139    O THR A  17       2.121  14.393  30.138  4.00  1.00            
ATOM    140    N ILE A  18       0.285  15.702  29.943  4.00  1.00            
ATOM    141   CA ILE A  18       0.789  16.697  30.837  4.00  1.00            
ATOM    142   CB ILE A  18       1.125  17.980  30.132  4.00  1.00            
ATOM    143  CG1 ILE A  18       2.119  17.722  28.985  4.00  1.00            
ATOM    144  CG2 ILE A  18       1.630  18.978  31.188  4.00  1.00            
ATOM    145  CD1 ILE A  18       3.437  17.102  29.444  4.00  1.00            
ATOM    146    C ILE A  18      -0.322  17.017  31.798  4.00  1.00            
ATOM    147    O ILE A  18      -1.495  16.979  31.427  4.00  1.00            
ATOM    148    N GLY A  19       0.011  17.325  33.070  4.00  1.00            
ATOM    149   CA GLY A  19      -1.009  17.695  34.014  4.00  1.00            
ATOM    150    C GLY A  19      -0.708  19.090  34.444  4.00  1.00            
ATOM    151    O GLY A  19       0.365  19.380  34.971  4.00  1.00            
ATOM    152    N ILE A  20      -1.671  20.000  34.227  4.00  1.00            
ATOM    153   CA ILE A  20      -1.462  21.347  34.649  4.00  1.00            
ATOM    154   CB ILE A  20      -1.537  22.356  33.533  4.00  1.00            
ATOM    155  CG1 ILE A  20      -2.901  22.326  32.829  4.00  1.00            
ATOM    156  CG2 ILE A  20      -0.347  22.125  32.587  4.00  1.00            
ATOM    157  CD1 ILE A  20      -3.038  23.418  31.768  4.00  1.00            
ATOM    158    C ILE A  20      -2.508  21.639  35.676  4.00  1.00            
ATOM    159    O ILE A  20      -3.691  21.384  35.458  4.00  1.00            
ATOM    160    N GLY A  21      -2.080  22.153  36.849  3.00  1.00            
ATOM    161   CA GLY A  21      -3.009  22.515  37.881  3.00  1.00            
ATOM    162    C GLY A  21      -3.019  21.501  38.990  3.00  1.00            
ATOM    163    O GLY A  21      -2.602  20.356  38.816  3.00  1.00            
ATOM    164    N THR A  22      -3.520  21.923  40.181  3.00  1.00            
ATOM    165   CA THR A  22      -3.511  21.085  41.353  3.00  1.00            
ATOM    166   CB THR A  22      -3.956  21.726  42.647  3.00  1.00            
ATOM    167  OG1 THR A  22      -3.116  22.797  43.039  3.00  1.00            
ATOM    168  CG2 THR A  22      -3.938  20.642  43.737  3.00  1.00            
ATOM    169    C THR A  22      -4.360  19.869  41.212  3.00  1.00            
ATOM    170    O THR A  22      -3.866  18.774  41.468  3.00  1.00            
ATOM    171    N PRO A  23      -5.608  19.946  40.826  3.00  1.00            
ATOM    172   CA PRO A  23      -6.347  18.720  40.722  3.00  1.00            
ATOM    173   CD PRO A  23      -6.476  21.077  41.121  3.00  1.00            
ATOM    174   CB PRO A  23      -7.802  19.127  40.518  3.00  1.00            
ATOM    175   CG PRO A  23      -7.892  20.485  41.238  3.00  1.00            
ATOM    176    C PRO A  23      -5.734  18.007  39.565  3.00  1.00            
ATOM    177    O PRO A  23      -5.894  16.793  39.436  3.00  1.00            
ATOM    178    N ALA A  24      -5.040  18.786  38.718  3.00  1.00            
ATOM    179   CA ALA A  24      -4.374  18.340  37.546  3.00  1.00            
ATOM    180   CB ALA A  24      -3.827  16.906  37.637  3.00  1.00            
ATOM    181    C ALA A  24      -5.395  18.376  36.465  3.00  1.00            
ATOM    182    O ALA A  24      -6.516  17.905  36.646  3.00  1.00            
ATOM    183    N GLN A  25      -5.029  18.954  35.307  4.00  1.00            
ATOM    184   CA GLN A  25      -5.946  18.950  34.212  4.00  1.00            
ATOM    185   CB GLN A  25      -6.231  20.331  33.596  4.00  1.00            
ATOM    186   CG GLN A  25      -7.407  20.330  32.612  4.00  1.00            
ATOM    187   CD GLN A  25      -8.711  20.271  33.400  4.00  1.00            
ATOM    188  OE1 GLN A  25      -8.715  20.342  34.629  4.00  1.00            
ATOM    189  NE2 GLN A  25      -9.853  20.135  32.674  4.00  1.00            
ATOM    190    C GLN A  25      -5.264  18.088  33.191  4.00  1.00            
ATOM    191    O GLN A  25      -4.044  18.145  33.051  4.00  1.00            
ATOM    192    N ASP A  26      -6.022  17.240  32.470  4.00  1.00            
ATOM    193   CA ASP A  26      -5.407  16.326  31.544  4.00  1.00            
ATOM    194   CB ASP A  26      -6.221  15.022  31.396  4.00  1.00            
ATOM    195   CG ASP A  26      -5.456  13.980  30.587  4.00  1.00            
ATOM    196  OD1 ASP A  26      -4.758  14.359  29.609  4.00  1.00            
ATOM    197  OD2 ASP A  26      -5.569  12.777  30.947  4.00  1.00            
ATOM    198    C ASP A  26      -5.319  16.980  30.203  4.00  1.00            
ATOM    199    O ASP A  26      -6.332  17.354  29.610  4.00  1.00            
ATOM    200    N PHE A  27      -4.077  17.137  29.700  4.00  1.00            
ATOM    201   CA PHE A  27      -3.841  17.725  28.413  4.00  1.00            
ATOM    202   CB PHE A  27      -3.118  19.084  28.457  4.00  1.00            
ATOM    203   CG PHE A  27      -4.026  20.148  28.971  4.00  1.00            
ATOM    204  CD1 PHE A  27      -4.301  20.246  30.313  4.00  1.00            
ATOM    205  CD2 PHE A  27      -4.578  21.066  28.106  4.00  1.00            
ATOM    206  CE1 PHE A  27      -5.131  21.237  30.781  4.00  1.00            
ATOM    207  CE2 PHE A  27      -5.409  22.060  28.568  4.00  1.00            
ATOM    208   CZ PHE A  27      -5.687  22.144  29.910  4.00  1.00            
ATOM    209    C PHE A  27      -2.922  16.832  27.657  4.00  1.00            
ATOM    210    O PHE A  27      -2.067  16.160  28.232  4.00  1.00            
ATOM    211    N THR A  28      -3.098  16.788  26.327  4.00  1.00            
ATOM    212   CA THR A  28      -2.161  16.061  25.535  4.00  1.00            
ATOM    213   CB THR A  28      -2.784  15.018  24.656  4.00  1.00            
ATOM    214  OG1 THR A  28      -3.716  15.608  23.761  4.00  1.00            
ATOM    215  CG2 THR A  28      -3.485  13.992  25.563  4.00  1.00            
ATOM    216    C THR A  28      -1.471  17.097  24.698  4.00  1.00            
ATOM    217    O THR A  28      -2.106  17.801  23.917  4.00  1.00            
ATOM    218    N VAL A  29      -0.136  17.222  24.857  4.00  1.00            
ATOM    219   CA VAL A  29       0.613  18.246  24.181  4.00  1.00            
ATOM    220   CB VAL A  29       1.459  19.061  25.106  4.00  1.00            
ATOM    221  CG1 VAL A  29       0.553  19.827  26.086  4.00  1.00            
ATOM    222  CG2 VAL A  29       2.440  18.094  25.785  4.00  1.00            
ATOM    223    C VAL A  29       1.566  17.584  23.254  4.00  1.00            
ATOM    224    O VAL A  29       1.920  16.420  23.428  4.00  1.00            
ATOM    225    N ILE A  30       1.995  18.323  22.216  4.00  1.00            
ATOM    226   CA ILE A  30       2.962  17.738  21.351  4.00  1.00            
ATOM    227   CB ILE A  30       2.709  17.900  19.883  4.00  1.00            
ATOM    228  CG1 ILE A  30       1.449  17.141  19.459  4.00  1.00            
ATOM    229  CG2 ILE A  30       3.973  17.438  19.139  4.00  1.00            
ATOM    230  CD1 ILE A  30       1.168  17.297  17.969  4.00  1.00            
ATOM    231    C ILE A  30       4.268  18.414  21.623  4.00  1.00            
ATOM    232    O ILE A  30       4.354  19.641  21.638  4.00  1.00            
ATOM    233    N PHE A  31       5.328  17.616  21.866  4.00  1.00            
ATOM    234   CA PHE A  31       6.622  18.171  22.148  4.00  1.00            
ATOM    235   CB PHE A  31       7.604  17.125  22.699  4.00  1.00            
ATOM    236   CG PHE A  31       7.116  16.772  24.063  4.00  1.00            
ATOM    237  CD1 PHE A  31       5.999  15.986  24.247  4.00  1.00            
ATOM    238  CD2 PHE A  31       7.793  17.225  25.169  4.00  1.00            
ATOM    239  CE1 PHE A  31       5.563  15.671  25.514  4.00  1.00            
ATOM    240  CE2 PHE A  31       7.364  16.913  26.437  4.00  1.00            
ATOM    241   CZ PHE A  31       6.246  16.136  26.613  4.00  1.00            
ATOM    242    C PHE A  31       7.164  18.748  20.869  4.00  1.00            
ATOM    243    O PHE A  31       7.020  18.143  19.808  4.00  1.00            
ATOM    244    N ASP A  32       7.779  19.955  20.923  4.00  1.00            
ATOM    245   CA ASP A  32       8.288  20.548  19.712  4.00  1.00            
ATOM    246   CB ASP A  32       7.305  21.545  19.062  4.00  1.00            
ATOM    247   CG ASP A  32       7.793  21.793  17.646  4.00  1.00            
ATOM    248  OD1 ASP A  32       8.837  21.184  17.298  4.00  1.00            
ATOM    249  OD2 ASP A  32       7.148  22.575  16.896  4.00  1.00            
ATOM    250    C ASP A  32       9.568  21.284  19.996  4.00  1.00            
ATOM    251    O ASP A  32       9.579  22.247  20.759  4.00  1.00            
ATOM    252    N THR A  33      10.685  20.839  19.379  3.00  1.00            
ATOM    253   CA THR A  33      11.966  21.494  19.482  3.00  1.00            
ATOM    254   CB THR A  33      13.072  20.749  18.793  3.00  1.00            
ATOM    255  OG1 THR A  33      14.324  21.374  19.039  3.00  1.00            
ATOM    256  CG2 THR A  33      12.775  20.721  17.289  3.00  1.00            
ATOM    257    C THR A  33      11.786  22.785  18.796  3.00  1.00            
ATOM    258    O THR A  33      12.419  23.792  19.112  3.00  1.00            
ATOM    259    N GLY A  34      10.862  22.765  17.832  3.00  1.00            
ATOM    260   CA GLY A  34      10.639  23.889  17.000  3.00  1.00            
ATOM    261    C GLY A  34      10.290  25.096  17.808  3.00  1.00            
ATOM    262    O GLY A  34      10.758  26.191  17.499  3.00  1.00            
ATOM    263    N SER A  35       9.469  24.956  18.866  1.00  1.00            
ATOM    264   CA SER A  35       9.078  26.163  19.535  1.00  1.00            
ATOM    265   CB SER A  35       7.571  26.455  19.431  1.00  1.00            
ATOM    266   OG SER A  35       6.837  25.419  20.066  1.00  1.00            
ATOM    267    C SER A  35       9.411  26.117  21.002  1.00  1.00            
ATOM    268    O SER A  35       9.741  25.065  21.537  1.00  1.00            
ATOM    269    N SER A  36       9.456  27.308  21.655  1.00  1.00            
ATOM    270   CA SER A  36       9.701  27.479  23.074  1.00  1.00            
ATOM    271   CB SER A  36      10.427  28.798  23.382  1.00  1.00            
ATOM    272   OG SER A  36      11.732  28.765  22.825  1.00  1.00            
ATOM    273    C SER A  36       8.463  27.430  23.954  1.00  1.00            
ATOM    274    O SER A  36       8.528  26.938  25.079  1.00  1.00            
ATOM    275    N ASN A  37       7.297  27.918  23.473  1.00  1.00            
ATOM    276   CA ASN A  37       6.134  28.160  24.310  1.00  1.00            
ATOM    277   CB ASN A  37       5.100  29.070  23.616  1.00  1.00            
ATOM    278   CG ASN A  37       3.946  29.329  24.571  1.00  1.00            
ATOM    279  OD1 ASN A  37       2.974  28.577  24.591  1.00  1.00            
ATOM    280  ND2 ASN A  37       4.056  30.404  25.399  1.00  1.00            
ATOM    281    C ASN A  37       5.415  26.903  24.772  1.00  1.00            
ATOM    282    O ASN A  37       5.459  25.863  24.114  1.00  1.00            
ATOM    283    N LEU A  38       4.737  27.007  25.955  4.00  1.00            
ATOM    284   CA LEU A  38       3.930  26.017  26.655  4.00  1.00            
ATOM    285   CB LEU A  38       4.306  26.003  28.150  4.00  1.00            
ATOM    286   CG LEU A  38       3.644  24.935  29.035  4.00  1.00            
ATOM    287  CD1 LEU A  38       4.133  23.526  28.672  4.00  1.00            
ATOM    288  CD2 LEU A  38       3.868  25.256  30.521  4.00  1.00            
ATOM    289    C LEU A  38       2.497  26.518  26.527  4.00  1.00            
ATOM    290    O LEU A  38       2.173  27.587  27.043  4.00  1.00            
ATOM    291    N TRP A  39       1.600  25.762  25.837  4.00  1.00            
ATOM    292   CA TRP A  39       0.242  26.207  25.564  4.00  1.00            
ATOM    293   CB TRP A  39       0.085  26.692  24.112  4.00  1.00            
ATOM    294   CG TRP A  39      -1.332  26.874  23.622  4.00  1.00            
ATOM    295  CD2 TRP A  39      -1.825  26.245  22.430  4.00  1.00            
ATOM    296  CD1 TRP A  39      -2.347  27.649  24.100  4.00  1.00            
ATOM    297  NE1 TRP A  39      -3.450  27.530  23.286  4.00  1.00            
ATOM    298  CE2 TRP A  39      -3.140  26.673  22.252  4.00  1.00            
ATOM    299  CE3 TRP A  39      -1.225  25.388  21.552  4.00  1.00            
ATOM    300  CZ2 TRP A  39      -3.880  26.247  21.185  4.00  1.00            
ATOM    301  CZ3 TRP A  39      -1.973  24.954  20.481  4.00  1.00            
ATOM    302  CH2 TRP A  39      -3.276  25.377  20.304  4.00  1.00            
ATOM    303    C TRP A  39      -0.752  25.112  25.798  4.00  1.00            
ATOM    304    O TRP A  39      -0.427  23.927  25.737  4.00  1.00            
ATOM    305    N VAL A  40      -2.006  25.522  26.104  4.00  1.00            
ATOM    306   CA VAL A  40      -3.114  24.629  26.315  4.00  1.00            
ATOM    307   CB VAL A  40      -3.275  24.229  27.756  4.00  1.00            
ATOM    308  CG1 VAL A  40      -2.004  23.489  28.203  4.00  1.00            
ATOM    309  CG2 VAL A  40      -3.583  25.492  28.582  4.00  1.00            
ATOM    310    C VAL A  40      -4.368  25.413  25.948  4.00  1.00            
ATOM    311    O VAL A  40      -4.340  26.644  25.991  4.00  1.00            
ATOM    312    N PRO A  41      -5.467  24.785  25.567  1.00  1.00            
ATOM    313   CA PRO A  41      -6.670  25.533  25.235  1.00  1.00            
ATOM    314   CD PRO A  41      -5.372  23.563  24.785  1.00  1.00            
ATOM    315   CB PRO A  41      -7.572  24.568  24.477  1.00  1.00            
ATOM    316   CG PRO A  41      -6.575  23.592  23.825  1.00  1.00            
ATOM    317    C PRO A  41      -7.231  26.031  26.542  1.00  1.00            
ATOM    318    O PRO A  41      -6.859  25.476  27.574  1.00  1.00            
ATOM    319    N SER A  42      -8.089  27.080  26.548  4.00  1.00            
ATOM    320   CA SER A  42      -8.533  27.552  27.833  4.00  1.00            
ATOM    321   CB SER A  42      -7.785  28.817  28.291  4.00  1.00            
ATOM    322   OG SER A  42      -8.196  29.202  29.593  4.00  1.00            
ATOM    323    C SER A  42      -9.980  27.866  27.802  4.00  1.00            
ATOM    324    O SER A  42     -10.557  28.132  26.751  4.00  1.00            
ATOM    325    N VAL A  43     -10.614  27.825  28.992  3.00  1.00            
ATOM    326   CA VAL A  43     -11.933  28.366  29.068  3.00  1.00            
ATOM    327   CB VAL A  43     -12.493  28.378  30.460  3.00  1.00            
ATOM    328  CG1 VAL A  43     -13.873  29.054  30.423  3.00  1.00            
ATOM    329  CG2 VAL A  43     -12.499  26.941  31.011  3.00  1.00            
ATOM    330    C VAL A  43     -11.591  29.778  28.716  3.00  1.00            
ATOM    331    O VAL A  43     -10.489  30.236  29.020  3.00  1.00            
ATOM    332    N TYR A  44     -12.524  30.539  28.136  3.00  1.00            
ATOM    333   CA TYR A  44     -12.153  31.780  27.521  3.00  1.00            
ATOM    334   CB TYR A  44     -11.266  32.754  28.329  3.00  1.00            
ATOM    335   CG TYR A  44     -12.155  33.355  29.358  3.00  1.00            
ATOM    336  CD1 TYR A  44     -12.878  34.491  29.068  3.00  1.00            
ATOM    337  CD2 TYR A  44     -12.283  32.776  30.596  3.00  1.00            
ATOM    338  CE1 TYR A  44     -13.711  35.055  30.005  3.00  1.00            
ATOM    339  CE2 TYR A  44     -13.115  33.337  31.537  3.00  1.00            
ATOM    340   CZ TYR A  44     -13.828  34.476  31.245  3.00  1.00            
ATOM    341   OH TYR A  44     -14.683  35.047  32.212  3.00  1.00            
ATOM    342    C TYR A  44     -11.541  31.495  26.181  3.00  1.00            
ATOM    343    O TYR A  44     -10.754  32.286  25.663  3.00  1.00            
ATOM    344    N CYS A  45     -11.915  30.342  25.577  1.00  1.00            
ATOM    345   CA CYS A  45     -11.525  30.021  24.228  1.00  1.00            
ATOM    346   CB CYS A  45     -10.480  28.899  24.126  1.00  1.00            
ATOM    347   SG CYS A  45     -10.031  28.531  22.407  1.00  1.00            
ATOM    348    C CYS A  45     -12.743  29.517  23.518  1.00  1.00            
ATOM    349    O CYS A  45     -13.140  28.362  23.669  1.00  1.00            
ATOM    350    N SER A  46     -13.371  30.401  22.726  1.00  1.00            
ATOM    351   CA SER A  46     -14.571  30.108  22.001  1.00  1.00            
ATOM    352   CB SER A  46     -15.335  31.388  21.608  1.00  1.00            
ATOM    353   OG SER A  46     -14.547  32.180  20.729  1.00  1.00            
ATOM    354    C SER A  46     -14.294  29.361  20.741  1.00  1.00            
ATOM    355    O SER A  46     -15.217  28.858  20.101  1.00  1.00            
ATOM    356    N SER A  47     -13.017  29.258  20.349  1.00  1.00            
ATOM    357   CA SER A  47     -12.713  28.702  19.066  1.00  1.00            
ATOM    358   CB SER A  47     -11.210  28.621  18.760  1.00  1.00            
ATOM    359   OG SER A  47     -10.673  29.928  18.627  1.00  1.00            
ATOM    360    C SER A  47     -13.278  27.331  18.912  1.00  1.00            
ATOM    361    O SER A  47     -13.640  26.665  19.880  1.00  1.00            
ATOM    362    N LEU A  48     -13.384  26.914  17.634  2.00  1.00            
ATOM    363   CA LEU A  48     -13.942  25.658  17.232  2.00  1.00            
ATOM    364   CB LEU A  48     -13.901  25.431  15.704  2.00  1.00            
ATOM    365   CG LEU A  48     -14.709  26.411  14.832  2.00  1.00            
ATOM    366  CD1 LEU A  48     -16.216  26.304  15.108  2.00  1.00            
ATOM    367  CD2 LEU A  48     -14.159  27.840  14.933  2.00  1.00            
ATOM    368    C LEU A  48     -13.108  24.548  17.787  2.00  1.00            
ATOM    369    O LEU A  48     -13.632  23.573  18.323  2.00  1.00            
ATOM    370    N ALA A  49     -11.774  24.686  17.683  2.00  1.00            
ATOM    371   CA ALA A  49     -10.865  23.650  18.080  2.00  1.00            
ATOM    372   CB ALA A  49      -9.393  24.029  17.854  2.00  1.00            
ATOM    373    C ALA A  49     -11.049  23.389  19.541  2.00  1.00            
ATOM    374    O ALA A  49     -11.021  22.246  19.996  2.00  1.00            
ATOM    375    N CYS A  50     -11.266  24.465  20.312  2.00  1.00            
ATOM    376   CA CYS A  50     -11.417  24.400  21.736  2.00  1.00            
ATOM    377   CB CYS A  50     -11.658  25.796  22.332  2.00  1.00            
ATOM    378   SG CYS A  50     -11.887  25.784  24.131  2.00  1.00            
ATOM    379    C CYS A  50     -12.601  23.569  22.056  2.00  1.00            
ATOM    380    O CYS A  50     -12.618  22.856  23.058  2.00  1.00            
ATOM    381    N SER A  51     -13.628  23.641  21.200  2.00  1.00            
ATOM    382   CA SER A  51     -14.824  22.923  21.478  2.00  1.00            
ATOM    383   CB SER A  51     -15.874  23.044  20.362  2.00  1.00            
ATOM    384   OG SER A  51     -17.029  22.292  20.702  2.00  1.00            
ATOM    385    C SER A  51     -14.507  21.464  21.640  2.00  1.00            
ATOM    386    O SER A  51     -15.028  20.832  22.557  2.00  1.00            
ATOM    387    N ASP A  52     -13.656  20.868  20.778  2.00  1.00            
ATOM    388   CA ASP A  52     -13.407  19.474  21.017  2.00  1.00            
ATOM    389   CB ASP A  52     -13.667  18.554  19.803  2.00  1.00            
ATOM    390   CG ASP A  52     -12.723  18.902  18.667  2.00  1.00            
ATOM    391  OD1 ASP A  52     -12.307  20.086  18.580  2.00  1.00            
ATOM    392  OD2 ASP A  52     -12.405  17.980  17.868  2.00  1.00            
ATOM    393    C ASP A  52     -12.011  19.288  21.497  2.00  1.00            
ATOM    394    O ASP A  52     -11.232  18.520  20.936  2.00  1.00            
ATOM    395    N HIS A  53     -11.671  19.989  22.591  1.00  1.00            
ATOM    396   CA HIS A  53     -10.376  19.840  23.173  1.00  1.00            
ATOM    397  ND1 HIS A  53      -7.737  21.867  21.198  1.00  1.00            
ATOM    398   CG HIS A  53      -8.696  20.953  21.577  1.00  1.00            
ATOM    399   CB HIS A  53      -9.395  20.998  22.903  1.00  1.00            
ATOM    400  NE2 HIS A  53      -7.935  20.421  19.521  1.00  1.00            
ATOM    401  CD2 HIS A  53      -8.806  20.078  20.541  1.00  1.00            
ATOM    402  CE1 HIS A  53      -7.315  21.501  19.961  1.00  1.00            
ATOM    403    C HIS A  53     -10.565  19.836  24.645  1.00  1.00            
ATOM    404    O HIS A  53     -11.685  19.879  25.151  1.00  1.00            
ATOM    405    N ASN A  54      -9.437  19.756  25.370  1.00  1.00            
ATOM    406   CA ASN A  54      -9.504  19.793  26.792  1.00  1.00            
ATOM    407   CB ASN A  54      -8.614  18.733  27.467  1.00  1.00            
ATOM    408   CG ASN A  54      -9.196  17.366  27.116  1.00  1.00            
ATOM    409  OD1 ASN A  54     -10.346  17.067  27.433  1.00  1.00            
ATOM    410  ND2 ASN A  54      -8.387  16.518  26.427  1.00  1.00            
ATOM    411    C ASN A  54      -9.048  21.142  27.195  1.00  1.00            
ATOM    412    O ASN A  54      -7.944  21.567  26.860  1.00  1.00            
ATOM    413    N GLN A  55      -9.909  21.861  27.933  1.00  1.00            
ATOM    414   CA GLN A  55      -9.546  23.200  28.242  1.00  1.00            
ATOM    415   CB GLN A  55     -10.695  24.219  28.166  1.00  1.00            
ATOM    416   CG GLN A  55     -11.311  24.354  26.778  1.00  1.00            
ATOM    417   CD GLN A  55     -12.595  23.542  26.761  1.00  1.00            
ATOM    418  OE1 GLN A  55     -13.278  23.452  25.741  1.00  1.00            
ATOM    419  NE2 GLN A  55     -12.943  22.943  27.931  1.00  1.00            
ATOM    420    C GLN A  55      -9.022  23.270  29.625  1.00  1.00            
ATOM    421    O GLN A  55      -9.238  22.376  30.442  1.00  1.00            
ATOM    422    N PHE A  56      -8.268  24.347  29.905  4.00  1.00            
ATOM    423   CA PHE A  56      -7.826  24.518  31.247  4.00  1.00            
ATOM    424   CB PHE A  56      -6.431  25.128  31.417  4.00  1.00            
ATOM    425   CG PHE A  56      -6.102  24.897  32.851  4.00  1.00            
ATOM    426  CD1 PHE A  56      -5.569  23.691  33.244  4.00  1.00            
ATOM    427  CD2 PHE A  56      -6.337  25.861  33.804  4.00  1.00            
ATOM    428  CE1 PHE A  56      -5.259  23.452  34.561  4.00  1.00            
ATOM    429  CE2 PHE A  56      -6.030  25.627  35.125  4.00  1.00            
ATOM    430   CZ PHE A  56      -5.488  24.422  35.506  4.00  1.00            
ATOM    431    C PHE A  56      -8.816  25.438  31.872  4.00  1.00            
ATOM    432    O PHE A  56      -9.384  26.304  31.205  4.00  1.00            
ATOM    433    N ASN A  57      -9.067  25.255  33.178  1.00  1.00            
ATOM    434   CA ASN A  57     -10.154  25.965  33.773  1.00  1.00            
ATOM    435   CB ASN A  57     -10.391  25.523  35.225  1.00  1.00            
ATOM    436   CG ASN A  57     -10.812  24.064  35.144  1.00  1.00            
ATOM    437  OD1 ASN A  57     -10.360  23.224  35.921  1.00  1.00            
ATOM    438  ND2 ASN A  57     -11.696  23.752  34.160  1.00  1.00            
ATOM    439    C ASN A  57     -10.004  27.462  33.756  1.00  1.00            
ATOM    440    O ASN A  57     -10.778  28.074  33.022  1.00  1.00            
ATOM    441    N PRO A  58      -9.136  28.174  34.455  2.00  1.00            
ATOM    442   CA PRO A  58      -8.271  27.758  35.547  2.00  1.00            
ATOM    443   CD PRO A  58      -8.700  29.438  33.883  2.00  1.00            
ATOM    444   CB PRO A  58      -7.111  28.757  35.558  2.00  1.00            
ATOM    445   CG PRO A  58      -7.682  30.008  34.877  2.00  1.00            
ATOM    446    C PRO A  58      -8.977  27.742  36.869  2.00  1.00            
ATOM    447    O PRO A  58      -8.332  27.443  37.875  2.00  1.00            
ATOM    448    N ASP A  59     -10.289  28.029  36.896  2.00  1.00            
ATOM    449   CA ASP A  59     -11.014  28.277  38.113  2.00  1.00            
ATOM    450   CB ASP A  59     -12.528  28.395  37.843  2.00  1.00            
ATOM    451   CG ASP A  59     -13.264  28.668  39.146  2.00  1.00            
ATOM    452  OD1 ASP A  59     -13.304  27.761  40.021  2.00  1.00            
ATOM    453  OD2 ASP A  59     -13.797  29.802  39.283  2.00  1.00            
ATOM    454    C ASP A  59     -10.798  27.161  39.096  2.00  1.00            
ATOM    455    O ASP A  59     -10.610  27.408  40.286  2.00  1.00            
ATOM    456    N ASP A  60     -10.799  25.906  38.621  2.00  1.00            
ATOM    457   CA ASP A  60     -10.739  24.721  39.438  2.00  1.00            
ATOM    458   CB ASP A  60     -10.942  23.451  38.592  2.00  1.00            
ATOM    459   CG ASP A  60     -11.198  22.268  39.511  2.00  1.00            
ATOM    460  OD1 ASP A  60     -11.477  22.498  40.717  2.00  1.00            
ATOM    461  OD2 ASP A  60     -11.128  21.114  39.011  2.00  1.00            
ATOM    462    C ASP A  60      -9.439  24.564  40.176  2.00  1.00            
ATOM    463    O ASP A  60      -9.403  23.964  41.249  2.00  1.00            
ATOM    464    N SER A  61      -8.343  25.116  39.638  1.00  1.00            
ATOM    465   CA SER A  61      -7.014  24.779  40.067  1.00  1.00            
ATOM    466   CB SER A  61      -5.939  25.568  39.298  1.00  1.00            
ATOM    467   OG SER A  61      -4.641  25.172  39.717  1.00  1.00            
ATOM    468    C SER A  61      -6.687  24.896  41.524  1.00  1.00            
ATOM    469    O SER A  61      -6.295  23.899  42.129  1.00  1.00            
ATOM    470    N SER A  62      -6.836  26.086  42.129  1.00  1.00            
ATOM    471   CA SER A  62      -6.400  26.324  43.482  1.00  1.00            
ATOM    472   CB SER A  62      -6.769  25.209  44.479  1.00  1.00            
ATOM    473   OG SER A  62      -8.179  25.073  44.562  1.00  1.00            
ATOM    474    C SER A  62      -4.898  26.461  43.467  1.00  1.00            
ATOM    475    O SER A  62      -4.310  26.842  44.479  1.00  1.00            
ATOM    476    N THR A  63      -4.224  26.176  42.326  1.00  1.00            
ATOM    477   CA THR A  63      -2.809  26.452  42.242  1.00  1.00            
ATOM    478   CB THR A  63      -1.922  25.218  42.212  1.00  1.00            
ATOM    479  OG1 THR A  63      -0.560  25.611  42.287  1.00  1.00            
ATOM    480  CG2 THR A  63      -2.164  24.343  40.959  1.00  1.00            
ATOM    481    C THR A  63      -2.610  27.266  40.990  1.00  1.00            
ATOM    482    O THR A  63      -1.953  26.871  40.028  1.00  1.00            
ATOM    483    N PHE A  64      -3.156  28.487  40.975  1.00  1.00            
ATOM    484   CA PHE A  64      -3.083  29.255  39.768  1.00  1.00            
ATOM    485   CB PHE A  64      -4.468  29.305  39.096  1.00  1.00            
ATOM    486   CG PHE A  64      -4.543  30.383  38.072  1.00  1.00            
ATOM    487  CD1 PHE A  64      -4.933  31.644  38.457  1.00  1.00            
ATOM    488  CD2 PHE A  64      -4.252  30.152  36.746  1.00  1.00            
ATOM    489  CE1 PHE A  64      -5.020  32.665  37.544  1.00  1.00            
ATOM    490  CE2 PHE A  64      -4.339  31.172  35.825  1.00  1.00            
ATOM    491   CZ PHE A  64      -4.722  32.430  36.223  1.00  1.00            
ATOM    492    C PHE A  64      -2.709  30.648  40.148  1.00  1.00            
ATOM    493    O PHE A  64      -3.102  31.150  41.199  1.00  1.00            
ATOM    494    N GLU A  65      -1.898  31.296  39.295  4.00  1.00            
ATOM    495   CA GLU A  65      -1.550  32.669  39.496  4.00  1.00            
ATOM    496   CB GLU A  65      -0.064  32.894  39.807  4.00  1.00            
ATOM    497   CG GLU A  65       0.298  34.363  40.033  4.00  1.00            
ATOM    498   CD GLU A  65       1.797  34.430  40.290  4.00  1.00            
ATOM    499  OE1 GLU A  65       2.417  33.346  40.454  4.00  1.00            
ATOM    500  OE2 GLU A  65       2.344  35.564  40.321  4.00  1.00            
ATOM    501    C GLU A  65      -1.811  33.300  38.170  4.00  1.00            
ATOM    502    O GLU A  65      -1.396  32.773  37.138  4.00  1.00            
ATOM    503    N ALA A  66      -2.519  34.441  38.150  4.00  1.00            
ATOM    504   CA ALA A  66      -2.786  35.031  36.876  4.00  1.00            
ATOM    505   CB ALA A  66      -4.267  35.389  36.667  4.00  1.00            
ATOM    506    C ALA A  66      -2.007  36.309  36.805  4.00  1.00            
ATOM    507    O ALA A  66      -1.985  37.092  37.754  4.00  1.00            
ATOM    508    N THR A  67      -1.331  36.542  35.663  4.00  1.00            
ATOM    509   CA THR A  67      -0.588  37.755  35.479  4.00  1.00            
ATOM    510   CB THR A  67       0.888  37.558  35.273  4.00  1.00            
ATOM    511  OG1 THR A  67       1.132  36.748  34.134  4.00  1.00            
ATOM    512  CG2 THR A  67       1.484  36.919  36.539  4.00  1.00            
ATOM    513    C THR A  67      -1.152  38.421  34.265  4.00  1.00            
ATOM    514    O THR A  67      -1.850  37.800  33.465  4.00  1.00            
ATOM    515    N SER A  68      -0.859  39.726  34.120  4.00  1.00            
ATOM    516   CA SER A  68      -1.418  40.582  33.109  4.00  1.00            
ATOM    517   CB SER A  68      -1.035  42.055  33.338  4.00  1.00            
ATOM    518   OG SER A  68       0.371  42.222  33.215  4.00  1.00            
ATOM    519    C SER A  68      -0.992  40.230  31.714  4.00  1.00            
ATOM    520    O SER A  68      -1.780  40.372  30.782  4.00  1.00            
ATOM    521    N GLN A  69       0.246  39.740  31.519  4.00  1.00            
ATOM    522   CA GLN A  69       0.742  39.602  30.175  4.00  1.00            
ATOM    523   CB GLN A  69       2.231  39.229  30.115  4.00  1.00            
ATOM    524   CG GLN A  69       2.581  37.889  30.754  4.00  1.00            
ATOM    525   CD GLN A  69       4.089  37.901  30.938  4.00  1.00            
ATOM    526  OE1 GLN A  69       4.729  38.937  30.763  4.00  1.00            
ATOM    527  NE2 GLN A  69       4.673  36.733  31.310  4.00  1.00            
ATOM    528    C GLN A  69      -0.060  38.673  29.334  4.00  1.00            
ATOM    529    O GLN A  69      -0.329  37.528  29.697  4.00  1.00            
ATOM    530    N GLU A  70      -0.485  39.194  28.163  4.00  1.00            
ATOM    531   CA GLU A  70      -1.159  38.385  27.200  4.00  1.00            
ATOM    532   CB GLU A  70      -2.114  39.122  26.240  4.00  1.00            
ATOM    533   CG GLU A  70      -3.420  39.595  26.881  4.00  1.00            
ATOM    534   CD GLU A  70      -4.293  40.172  25.774  4.00  1.00            
ATOM    535  OE1 GLU A  70      -3.849  40.130  24.596  4.00  1.00            
ATOM    536  OE2 GLU A  70      -5.417  40.652  26.088  4.00  1.00            
ATOM    537    C GLU A  70      -0.096  37.779  26.367  4.00  1.00            
ATOM    538    O GLU A  70       1.013  38.304  26.288  4.00  1.00            
ATOM    539    N LEU A  71      -0.403  36.636  25.734  4.00  1.00            
ATOM    540   CA LEU A  71       0.607  36.006  24.950  4.00  1.00            
ATOM    541   CB LEU A  71       0.805  34.514  25.273  4.00  1.00            
ATOM    542   CG LEU A  71       1.186  34.211  26.734  4.00  1.00            
ATOM    543  CD1 LEU A  71       1.498  32.717  26.923  4.00  1.00            
ATOM    544  CD2 LEU A  71       2.315  35.123  27.229  4.00  1.00            
ATOM    545    C LEU A  71       0.187  36.066  23.520  4.00  1.00            
ATOM    546    O LEU A  71      -0.997  35.984  23.199  4.00  1.00            
ATOM    547    N SER A  72       1.176  36.238  22.625  4.00  1.00            
ATOM    548   CA SER A  72       0.905  36.227  21.220  4.00  1.00            
ATOM    549   CB SER A  72       1.267  37.548  20.519  4.00  1.00            
ATOM    550   OG SER A  72       0.976  37.465  19.131  4.00  1.00            
ATOM    551    C SER A  72       1.798  35.168  20.642  4.00  1.00            
ATOM    552    O SER A  72       2.964  35.059  21.020  4.00  1.00            
ATOM    553    N ILE A  73       1.267  34.328  19.729  4.00  1.00            
ATOM    554   CA ILE A  73       2.091  33.314  19.129  4.00  1.00            
ATOM    555   CB ILE A  73       1.866  31.941  19.709  4.00  1.00            
ATOM    556  CG1 ILE A  73       2.959  30.963  19.245  4.00  1.00            
ATOM    557  CG2 ILE A  73       0.441  31.489  19.347  4.00  1.00            
ATOM    558  CD1 ILE A  73       2.940  29.630  19.995  4.00  1.00            
ATOM    559    C ILE A  73       1.739  33.238  17.684  4.00  1.00            
ATOM    560    O ILE A  73       0.580  33.408  17.308  4.00  1.00            
ATOM    561    N THR A  74       2.757  33.014  16.832  4.00  1.00            
ATOM    562   CA THR A  74       2.530  32.833  15.430  4.00  1.00            
ATOM    563   CB THR A  74       2.910  34.025  14.598  4.00  1.00            
ATOM    564  OG1 THR A  74       2.530  33.814  13.245  4.00  1.00            
ATOM    565  CG2 THR A  74       4.430  34.247  14.700  4.00  1.00            
ATOM    566    C THR A  74       3.418  31.703  15.006  4.00  1.00            
ATOM    567    O THR A  74       4.570  31.598  15.427  4.00  1.00            
ATOM    568    N TYR A  75       2.864  30.792  14.194  4.00  1.00            
ATOM    569   CA TYR A  75       3.586  29.715  13.582  4.00  1.00            
ATOM    570   CB TYR A  75       3.459  28.375  14.361  4.00  1.00            
ATOM    571   CG TYR A  75       3.768  27.340  13.358  4.00  1.00            
ATOM    572  CD1 TYR A  75       5.003  27.278  12.760  4.00  1.00            
ATOM    573  CD2 TYR A  75       2.816  26.404  13.056  4.00  1.00            
ATOM    574  CE1 TYR A  75       5.215  26.352  11.780  4.00  1.00            
ATOM    575  CE2 TYR A  75       3.063  25.471  12.089  4.00  1.00            
ATOM    576   CZ TYR A  75       4.256  25.449  11.427  4.00  1.00            
ATOM    577   OH TYR A  75       4.505  24.493  10.422  4.00  1.00            
ATOM    578    C TYR A  75       3.033  29.708  12.177  4.00  1.00            
ATOM    579    O TYR A  75       1.946  30.230  11.938  4.00  1.00            
ATOM    580    N GLY A  76       3.777  29.146  11.208  3.00  1.00            
ATOM    581   CA GLY A  76       3.434  29.060   9.837  3.00  1.00            
ATOM    582    C GLY A  76       2.066  28.479   9.798  3.00  1.00            
ATOM    583    O GLY A  76       1.233  28.879   8.988  3.00  1.00            
ATOM    584    N THR A  77       1.803  27.504  10.680  3.00  1.00            
ATOM    585   CA THR A  77       0.504  26.925  10.776  3.00  1.00            
ATOM    586   CB THR A  77       0.426  25.425  10.833  3.00  1.00            
ATOM    587  OG1 THR A  77       1.023  24.860   9.676  3.00  1.00            
ATOM    588  CG2 THR A  77      -1.055  25.023  10.909  3.00  1.00            
ATOM    589    C THR A  77      -0.198  27.478  11.975  3.00  1.00            
ATOM    590    O THR A  77      -0.050  26.985  13.093  3.00  1.00            
ATOM    591    N GLY A  78      -0.983  28.550  11.754  4.00  1.00            
ATOM    592   CA GLY A  78      -1.852  29.050  12.776  4.00  1.00            
ATOM    593    C GLY A  78      -1.273  30.159  13.597  4.00  1.00            
ATOM    594    O GLY A  78      -0.069  30.409  13.595  4.00  1.00            
ATOM    595    N SER A  79      -2.184  30.853  14.325  4.00  1.00            
ATOM    596   CA SER A  79      -1.861  31.924  15.225  4.00  1.00            
ATOM    597   CB SER A  79      -2.078  33.322  14.621  4.00  1.00            
ATOM    598   OG SER A  79      -3.441  33.489  14.263  4.00  1.00            
ATOM    599    C SER A  79      -2.739  31.788  16.434  4.00  1.00            
ATOM    600    O SER A  79      -3.899  31.395  16.323  4.00  1.00            
ATOM    601    N MET A  80      -2.198  32.094  17.636  4.00  1.00            
ATOM    602   CA MET A  80      -2.989  31.983  18.832  4.00  1.00            
ATOM    603   CB MET A  80      -2.700  30.721  19.668  4.00  1.00            
ATOM    604   CG MET A  80      -3.046  29.402  18.972  4.00  1.00            
ATOM    605   SD MET A  80      -1.871  28.899  17.681  4.00  1.00            
ATOM    606   CE MET A  80      -0.532  28.591  18.867  4.00  1.00            
ATOM    607    C MET A  80      -2.691  33.161  19.716  4.00  1.00            
ATOM    608    O MET A  80      -1.631  33.774  19.618  4.00  1.00            
ATOM    609    N THR A  81      -3.656  33.506  20.600  4.00  1.00            
ATOM    610   CA THR A  81      -3.519  34.558  21.574  4.00  1.00            
ATOM    611   CB THR A  81      -4.500  35.676  21.391  4.00  1.00            
ATOM    612  OG1 THR A  81      -5.824  35.193  21.565  4.00  1.00            
ATOM    613  CG2 THR A  81      -4.330  36.250  19.975  4.00  1.00            
ATOM    614    C THR A  81      -3.828  33.897  22.880  4.00  1.00            
ATOM    615    O THR A  81      -4.354  32.785  22.892  4.00  1.00            
ATOM    616    N GLY A  82      -3.491  34.537  24.020  4.00  1.00            
ATOM    617   CA GLY A  82      -3.782  33.896  25.272  4.00  1.00            
ATOM    618    C GLY A  82      -3.304  34.761  26.396  4.00  1.00            
ATOM    619    O GLY A  82      -2.953  35.924  26.203  4.00  1.00            
ATOM    620    N ILE A  83      -3.293  34.185  27.617  4.00  1.00            
ATOM    621   CA ILE A  83      -2.880  34.885  28.801  4.00  1.00            
ATOM    622   CB ILE A  83      -3.993  35.052  29.793  4.00  1.00            
ATOM    623  CG1 ILE A  83      -3.720  36.226  30.747  4.00  1.00            
ATOM    624  CG2 ILE A  83      -4.170  33.700  30.502  4.00  1.00            
ATOM    625  CD1 ILE A  83      -3.881  37.589  30.071  4.00  1.00            
ATOM    626    C ILE A  83      -1.842  34.038  29.450  4.00  1.00            
ATOM    627    O ILE A  83      -1.822  32.821  29.267  4.00  1.00            
ATOM    628    N LEU A  84      -0.933  34.665  30.215  4.00  1.00            
ATOM    629   CA LEU A  84       0.105  33.897  30.827  4.00  1.00            
ATOM    630   CB LEU A  84       1.485  34.575  30.705  4.00  1.00            
ATOM    631   CG LEU A  84       2.684  33.712  31.147  4.00  1.00            
ATOM    632  CD1 LEU A  84       2.675  33.440  32.660  4.00  1.00            
ATOM    633  CD2 LEU A  84       2.781  32.429  30.304  4.00  1.00            
ATOM    634    C LEU A  84      -0.233  33.745  32.262  4.00  1.00            
ATOM    635    O LEU A  84      -0.720  34.675  32.906  4.00  1.00            
ATOM    636    N GLY A  85       0.007  32.535  32.792  4.00  1.00            
ATOM    637   CA GLY A  85      -0.305  32.293  34.159  4.00  1.00            
ATOM    638    C GLY A  85       0.720  31.341  34.698  4.00  1.00            
ATOM    639    O GLY A  85       1.526  30.793  33.948  4.00  1.00            
ATOM    640    N TYR A  86       0.709  31.126  36.032  4.00  1.00            
ATOM    641   CA TYR A  86       1.658  30.259  36.677  4.00  1.00            
ATOM    642   CB TYR A  86       2.422  30.970  37.818  4.00  1.00            
ATOM    643   CG TYR A  86       3.194  32.139  37.287  4.00  1.00            
ATOM    644  CD1 TYR A  86       2.539  33.238  36.777  4.00  1.00            
ATOM    645  CD2 TYR A  86       4.570  32.164  37.338  4.00  1.00            
ATOM    646  CE1 TYR A  86       3.237  34.323  36.299  4.00  1.00            
ATOM    647  CE2 TYR A  86       5.276  33.248  36.862  4.00  1.00            
ATOM    648   CZ TYR A  86       4.610  34.331  36.338  4.00  1.00            
ATOM    649   OH TYR A  86       5.327  35.445  35.849  4.00  1.00            
ATOM    650    C TYR A  86       0.865  29.161  37.346  4.00  1.00            
ATOM    651    O TYR A  86      -0.054  29.435  38.114  4.00  1.00            
ATOM    652    N ASP A  87       1.185  27.882  37.047  4.00  1.00            
ATOM    653   CA ASP A  87       0.541  26.751  37.674  4.00  1.00            
ATOM    654   CB ASP A  87      -0.451  25.987  36.779  4.00  1.00            
ATOM    655   CG ASP A  87      -1.752  26.768  36.694  4.00  1.00            
ATOM    656  OD1 ASP A  87      -1.904  27.747  37.472  4.00  1.00            
ATOM    657  OD2 ASP A  87      -2.615  26.389  35.859  4.00  1.00            
ATOM    658    C ASP A  87       1.627  25.785  37.992  4.00  1.00            
ATOM    659    O ASP A  87       2.804  26.141  38.032  4.00  1.00            
ATOM    660    N THR A  88       1.233  24.527  38.260  4.00  1.00            
ATOM    661   CA THR A  88       2.167  23.467  38.500  4.00  1.00            
ATOM    662   CB THR A  88       1.882  22.699  39.756  4.00  1.00            
ATOM    663  OG1 THR A  88       2.915  21.759  40.002  4.00  1.00            
ATOM    664  CG2 THR A  88       0.532  21.978  39.595  4.00  1.00            
ATOM    665    C THR A  88       1.973  22.521  37.363  4.00  1.00            
ATOM    666    O THR A  88       0.851  22.334  36.895  4.00  1.00            
ATOM    667    N VAL A  89       3.066  21.924  36.849  4.00  1.00            
ATOM    668   CA VAL A  89       2.866  20.997  35.777  4.00  1.00            
ATOM    669   CB VAL A  89       3.413  21.440  34.451  4.00  1.00            
ATOM    670  CG1 VAL A  89       2.651  22.701  34.011  4.00  1.00            
ATOM    671  CG2 VAL A  89       4.933  21.627  34.573  4.00  1.00            
ATOM    672    C VAL A  89       3.523  19.709  36.126  4.00  1.00            
ATOM    673    O VAL A  89       4.640  19.688  36.639  4.00  1.00            
ATOM    674    N GLN A  90       2.828  18.582  35.878  4.00  1.00            
ATOM    675   CA GLN A  90       3.483  17.340  36.136  4.00  1.00            
ATOM    676   CB GLN A  90       2.650  16.302  36.908  4.00  1.00            
ATOM    677   CG GLN A  90       2.404  16.681  38.367  4.00  1.00            
ATOM    678   CD GLN A  90       1.749  15.487  39.046  4.00  1.00            
ATOM    679  OE1 GLN A  90       0.929  15.639  39.949  4.00  1.00            
ATOM    680  NE2 GLN A  90       2.137  14.258  38.610  4.00  1.00            
ATOM    681    C GLN A  90       3.811  16.747  34.820  4.00  1.00            
ATOM    682    O GLN A  90       2.928  16.294  34.093  4.00  1.00            
ATOM    683    N VAL A  91       5.108  16.745  34.468  4.00  1.00            
ATOM    684   CA VAL A  91       5.449  16.164  33.213  4.00  1.00            
ATOM    685   CB VAL A  91       6.074  17.112  32.227  4.00  1.00            
ATOM    686  CG1 VAL A  91       5.045  18.196  31.871  4.00  1.00            
ATOM    687  CG2 VAL A  91       7.391  17.654  32.809  4.00  1.00            
ATOM    688    C VAL A  91       6.446  15.095  33.456  4.00  1.00            
ATOM    689    O VAL A  91       7.422  15.278  34.180  4.00  1.00            
ATOM    690    N GLY A  92       6.191  13.918  32.872  3.00  1.00            
ATOM    691   CA GLY A  92       7.157  12.878  32.939  3.00  1.00            
ATOM    692    C GLY A  92       7.241  12.353  34.336  3.00  1.00            
ATOM    693    O GLY A  92       8.162  11.604  34.656  3.00  1.00            
ATOM    694    N GLY A  93       6.286  12.715  35.214  3.00  1.00            
ATOM    695   CA GLY A  93       6.335  12.182  36.547  3.00  1.00            
ATOM    696    C GLY A  93       7.169  13.064  37.425  3.00  1.00            
ATOM    697    O GLY A  93       7.498  12.692  38.551  3.00  1.00            
ATOM    698    N ILE A  94       7.548  14.255  36.930  4.00  1.00            
ATOM    699   CA ILE A  94       8.297  15.177  37.736  4.00  1.00            
ATOM    700   CB ILE A  94       9.551  15.681  37.079  4.00  1.00            
ATOM    701  CG1 ILE A  94      10.549  14.532  36.869  4.00  1.00            
ATOM    702  CG2 ILE A  94      10.100  16.847  37.920  4.00  1.00            
ATOM    703  CD1 ILE A  94      11.735  14.908  35.982  4.00  1.00            
ATOM    704    C ILE A  94       7.391  16.361  37.898  4.00  1.00            
ATOM    705    O ILE A  94       6.755  16.786  36.936  4.00  1.00            
ATOM    706    N SER A  95       7.283  16.926  39.120  4.00  1.00            
ATOM    707   CA SER A  95       6.384  18.037  39.285  4.00  1.00            
ATOM    708   CB SER A  95       5.720  18.100  40.672  4.00  1.00            
ATOM    709   OG SER A  95       4.888  16.967  40.863  4.00  1.00            
ATOM    710    C SER A  95       7.157  19.303  39.104  4.00  1.00            
ATOM    711    O SER A  95       8.057  19.613  39.883  4.00  1.00            
ATOM    712    N ASP A  96       6.812  20.072  38.052  4.00  1.00            
ATOM    713   CA ASP A  96       7.457  21.325  37.787  4.00  1.00            
ATOM    714   CB ASP A  96       7.612  21.625  36.285  4.00  1.00            
ATOM    715   CG ASP A  96       8.445  22.887  36.115  4.00  1.00            
ATOM    716  OD1 ASP A  96       9.134  23.282  37.092  4.00  1.00            
ATOM    717  OD2 ASP A  96       8.398  23.477  35.002  4.00  1.00            
ATOM    718    C ASP A  96       6.547  22.370  38.352  4.00  1.00            
ATOM    719    O ASP A  96       5.404  22.510  37.921  4.00  1.00            
ATOM    720    N THR A  97       7.029  23.131  39.353  4.00  1.00            
ATOM    721   CA THR A  97       6.190  24.113  39.975  4.00  1.00            
ATOM    722   CB THR A  97       6.470  24.279  41.441  4.00  1.00            
ATOM    723  OG1 THR A  97       5.487  25.111  42.039  4.00  1.00            
ATOM    724  CG2 THR A  97       7.864  24.909  41.610  4.00  1.00            
ATOM    725    C THR A  97       6.453  25.434  39.347  4.00  1.00            
ATOM    726    O THR A  97       7.492  25.653  38.726  4.00  1.00            
ATOM    727    N ASN A  98       5.486  26.353  39.495  4.00  1.00            
ATOM    728   CA ASN A  98       5.661  27.693  39.034  4.00  1.00            
ATOM    729   CB ASN A  98       6.808  28.427  39.762  4.00  1.00            
ATOM    730   CG ASN A  98       6.449  28.648  41.228  4.00  1.00            
ATOM    731  OD1 ASN A  98       5.643  29.515  41.563  4.00  1.00            
ATOM    732  ND2 ASN A  98       7.074  27.845  42.132  4.00  1.00            
ATOM    733    C ASN A  98       6.004  27.725  37.578  4.00  1.00            
ATOM    734    O ASN A  98       6.832  28.531  37.157  4.00  1.00            
ATOM    735    N GLN A  99       5.380  26.865  36.758  4.00  1.00            
ATOM    736   CA GLN A  99       5.667  26.921  35.354  4.00  1.00            
ATOM    737   CB GLN A  99       5.508  25.559  34.655  4.00  1.00            
ATOM    738   CG GLN A  99       5.561  25.616  33.125  4.00  1.00            
ATOM    739   CD GLN A  99       6.946  26.050  32.669  4.00  1.00            
ATOM    740  OE1 GLN A  99       7.198  26.193  31.473  4.00  1.00            
ATOM    741  NE2 GLN A  99       7.871  26.265  33.641  4.00  1.00            
ATOM    742    C GLN A  99       4.695  27.869  34.750  4.00  1.00            
ATOM    743    O GLN A  99       3.507  27.847  35.071  4.00  1.00            
ATOM    744    N ILE A 100       5.190  28.734  33.850  4.00  1.00            
ATOM    745   CA ILE A 100       4.329  29.692  33.236  4.00  1.00            
ATOM    746   CB ILE A 100       4.950  31.039  33.017  4.00  1.00            
ATOM    747  CG1 ILE A 100       6.159  30.945  32.072  4.00  1.00            
ATOM    748  CG2 ILE A 100       5.264  31.639  34.394  4.00  1.00            
ATOM    749  CD1 ILE A 100       7.323  30.114  32.612  4.00  1.00            
ATOM    750    C ILE A 100       3.940  29.158  31.912  4.00  1.00            
ATOM    751    O ILE A 100       4.769  28.685  31.137  4.00  1.00            
ATOM    752    N PHE A 101       2.627  29.196  31.644  4.00  1.00            
ATOM    753   CA PHE A 101       2.143  28.695  30.405  4.00  1.00            
ATOM    754   CB PHE A 101       1.404  27.355  30.552  4.00  1.00            
ATOM    755   CG PHE A 101       0.179  27.622  31.354  4.00  1.00            
ATOM    756  CD1 PHE A 101       0.244  27.692  32.726  4.00  1.00            
ATOM    757  CD2 PHE A 101      -1.032  27.822  30.733  4.00  1.00            
ATOM    758  CE1 PHE A 101      -0.886  27.944  33.465  4.00  1.00            
ATOM    759  CE2 PHE A 101      -2.166  28.074  31.469  4.00  1.00            
ATOM    760   CZ PHE A 101      -2.094  28.134  32.839  4.00  1.00            
ATOM    761    C PHE A 101       1.167  29.680  29.918  4.00  1.00            
ATOM    762    O PHE A 101       0.755  30.584  30.642  4.00  1.00            
ATOM    763    N GLY A 102       0.786  29.537  28.645  4.00  1.00            
ATOM    764   CA GLY A 102      -0.153  30.483  28.177  4.00  1.00            
ATOM    765    C GLY A 102      -1.379  29.745  27.755  4.00  1.00            
ATOM    766    O GLY A 102      -1.366  28.992  26.783  4.00  1.00            
ATOM    767    N LEU A 103      -2.485  29.954  28.492  4.00  1.00            
ATOM    768   CA LEU A 103      -3.721  29.350  28.104  4.00  1.00            
ATOM    769   CB LEU A 103      -4.743  29.232  29.251  4.00  1.00            
ATOM    770   CG LEU A 103      -5.003  30.541  30.017  4.00  1.00            
ATOM    771  CD1 LEU A 103      -5.755  31.560  29.149  4.00  1.00            
ATOM    772  CD2 LEU A 103      -5.682  30.271  31.370  4.00  1.00            
ATOM    773    C LEU A 103      -4.234  30.211  27.015  4.00  1.00            
ATOM    774    O LEU A 103      -3.924  31.401  26.979  4.00  1.00            
ATOM    775    N SER A 104      -5.021  29.652  26.079  4.00  1.00            
ATOM    776   CA SER A 104      -5.270  30.533  24.990  4.00  1.00            
ATOM    777   CB SER A 104      -4.500  30.160  23.711  4.00  1.00            
ATOM    778   OG SER A 104      -3.109  30.377  23.897  4.00  1.00            
ATOM    779    C SER A 104      -6.708  30.689  24.612  4.00  1.00            
ATOM    780    O SER A 104      -7.492  29.742  24.603  4.00  1.00            
ATOM    781    N GLU A 105      -7.064  31.961  24.323  4.00  1.00            
ATOM    782   CA GLU A 105      -8.351  32.398  23.861  4.00  1.00            
ATOM    783   CB GLU A 105      -8.518  33.925  23.973  4.00  1.00            
ATOM    784   CG GLU A 105      -9.883  34.452  23.518  4.00  1.00            
ATOM    785   CD GLU A 105      -9.892  35.956  23.767  4.00  1.00            
ATOM    786  OE1 GLU A 105      -8.843  36.480  24.228  4.00  1.00            
ATOM    787  OE2 GLU A 105     -10.944  36.600  23.507  4.00  1.00            
ATOM    788    C GLU A 105      -8.567  32.031  22.415  4.00  1.00            
ATOM    789    O GLU A 105      -9.645  31.565  22.051  4.00  1.00            
ATOM    790    N THR A 106      -7.546  32.214  21.541  4.00  1.00            
ATOM    791   CA THR A 106      -7.826  32.011  20.142  4.00  1.00            
ATOM    792   CB THR A 106      -7.628  33.241  19.296  4.00  1.00            
ATOM    793  OG1 THR A 106      -6.270  33.656  19.323  4.00  1.00            
ATOM    794  CG2 THR A 106      -8.535  34.361  19.837  4.00  1.00            
ATOM    795    C THR A 106      -6.990  30.922  19.551  4.00  1.00            
ATOM    796    O THR A 106      -5.780  30.847  19.760  4.00  1.00            
ATOM    797    N GLU A 107      -7.667  30.020  18.807  1.00  1.00            
ATOM    798   CA GLU A 107      -7.014  28.992  18.050  1.00  1.00            
ATOM    799   CB GLU A 107      -7.143  27.593  18.690  1.00  1.00            
ATOM    800   CG GLU A 107      -6.570  27.435  20.100  1.00  1.00            
ATOM    801   CD GLU A 107      -7.139  26.135  20.668  1.00  1.00            
ATOM    802  OE1 GLU A 107      -8.333  26.145  21.070  1.00  1.00            
ATOM    803  OE2 GLU A 107      -6.398  25.115  20.701  1.00  1.00            
ATOM    804    C GLU A 107      -7.820  28.853  16.796  1.00  1.00            
ATOM    805    O GLU A 107      -8.620  27.925  16.694  1.00  1.00            
ATOM    806    N PRO A 108      -7.663  29.718  15.837  1.00  1.00            
ATOM    807   CA PRO A 108      -8.439  29.549  14.640  1.00  1.00            
ATOM    808   CD PRO A 108      -7.436  31.124  16.135  1.00  1.00            
ATOM    809   CB PRO A 108      -8.461  30.910  13.951  1.00  1.00            
ATOM    810   CG PRO A 108      -8.269  31.905  15.107  1.00  1.00            
ATOM    811    C PRO A 108      -7.702  28.526  13.862  1.00  1.00            
ATOM    812    O PRO A 108      -6.544  28.266  14.184  1.00  1.00            
ATOM    813    N GLY A 109      -8.338  27.935  12.844  1.00  1.00            
ATOM    814   CA GLY A 109      -7.579  27.021  12.061  1.00  1.00            
ATOM    815    C GLY A 109      -8.167  25.662  12.144  1.00  1.00            
ATOM    816    O GLY A 109      -8.509  25.153  13.210  1.00  1.00            
ATOM    817    N SER A 110      -8.298  25.059  10.952  2.00  1.00            
ATOM    818   CA SER A 110      -8.773  23.728  10.773  2.00  1.00            
ATOM    819   CB SER A 110      -9.071  23.411   9.299  2.00  1.00            
ATOM    820   OG SER A 110     -10.075  24.282   8.802  2.00  1.00            
ATOM    821    C SER A 110      -7.678  22.819  11.177  2.00  1.00            
ATOM    822    O SER A 110      -7.879  21.613  11.250  2.00  1.00            
ATOM    823    N PHE A 111      -6.462  23.370  11.333  2.00  1.00            
ATOM    824   CA PHE A 111      -5.343  22.562  11.709  2.00  1.00            
ATOM    825   CB PHE A 111      -3.996  23.238  11.396  2.00  1.00            
ATOM    826   CG PHE A 111      -3.973  24.566  12.063  2.00  1.00            
ATOM    827  CD1 PHE A 111      -4.576  25.642  11.455  2.00  1.00            
ATOM    828  CD2 PHE A 111      -3.370  24.737  13.285  2.00  1.00            
ATOM    829  CE1 PHE A 111      -4.573  26.880  12.050  2.00  1.00            
ATOM    830  CE2 PHE A 111      -3.363  25.976  13.884  2.00  1.00            
ATOM    831   CZ PHE A 111      -3.962  27.049  13.269  2.00  1.00            
ATOM    832    C PHE A 111      -5.378  22.105  13.139  2.00  1.00            
ATOM    833    O PHE A 111      -5.174  20.923  13.410  2.00  1.00            
ATOM    834    N LEU A 112      -5.630  23.012  14.107  2.00  1.00            
ATOM    835   CA LEU A 112      -5.613  22.574  15.480  2.00  1.00            
ATOM    836   CB LEU A 112      -5.807  23.718  16.492  2.00  1.00            
ATOM    837   CG LEU A 112      -4.734  24.822  16.445  2.00  1.00            
ATOM    838  CD1 LEU A 112      -4.927  25.801  17.613  2.00  1.00            
ATOM    839  CD2 LEU A 112      -3.310  24.245  16.366  2.00  1.00            
ATOM    840    C LEU A 112      -6.745  21.636  15.682  2.00  1.00            
ATOM    841    O LEU A 112      -6.591  20.545  16.224  2.00  1.00            
ATOM    842    N TYR A 113      -7.936  22.049  15.213  2.00  1.00            
ATOM    843   CA TYR A 113      -9.050  21.160  15.175  2.00  1.00            
ATOM    844   CB TYR A 113     -10.319  21.833  14.621  2.00  1.00            
ATOM    845   CG TYR A 113     -11.379  20.803  14.479  2.00  1.00            
ATOM    846  CD1 TYR A 113     -11.908  20.174  15.582  2.00  1.00            
ATOM    847  CD2 TYR A 113     -11.862  20.492  13.230  2.00  1.00            
ATOM    848  CE1 TYR A 113     -12.893  19.228  15.433  2.00  1.00            
ATOM    849  CE2 TYR A 113     -12.848  19.549  13.077  2.00  1.00            
ATOM    850   CZ TYR A 113     -13.363  18.914  14.180  2.00  1.00            
ATOM    851   OH TYR A 113     -14.377  17.945  14.024  2.00  1.00            
ATOM    852    C TYR A 113      -8.540  20.135  14.240  2.00  1.00            
ATOM    853    O TYR A 113      -7.657  20.419  13.436  2.00  1.00            
ATOM    854    N TYR A 114      -8.988  18.888  14.368  2.00  1.00            
ATOM    855   CA TYR A 114      -8.467  17.929  13.453  2.00  1.00            
ATOM    856   CB TYR A 114      -8.657  18.371  11.974  2.00  1.00            
ATOM    857   CG TYR A 114      -8.303  17.277  11.035  2.00  1.00            
ATOM    858  CD1 TYR A 114      -9.217  16.281  10.791  2.00  1.00            
ATOM    859  CD2 TYR A 114      -7.083  17.237  10.401  2.00  1.00            
ATOM    860  CE1 TYR A 114      -8.920  15.256   9.931  2.00  1.00            
ATOM    861  CE2 TYR A 114      -6.779  16.212   9.539  2.00  1.00            
ATOM    862   CZ TYR A 114      -7.700  15.220   9.305  2.00  1.00            
ATOM    863   OH TYR A 114      -7.398  14.163   8.422  2.00  1.00            
ATOM    864    C TYR A 114      -7.046  17.644  13.796  2.00  1.00            
ATOM    865    O TYR A 114      -6.288  17.082  13.010  2.00  1.00            
ATOM    866    N ALA A 115      -6.657  18.020  15.023  1.00  1.00            
ATOM    867   CA ALA A 115      -5.386  17.620  15.542  1.00  1.00            
ATOM    868   CB ALA A 115      -4.502  18.790  15.990  1.00  1.00            
ATOM    869    C ALA A 115      -5.801  16.873  16.750  1.00  1.00            
ATOM    870    O ALA A 115      -6.607  17.350  17.548  1.00  1.00            
ATOM    871    N PRO A 116      -5.298  15.697  16.888  1.00  1.00            
ATOM    872   CA PRO A 116      -5.665  14.934  18.036  1.00  1.00            
ATOM    873   CD PRO A 116      -4.987  14.868  15.738  1.00  1.00            
ATOM    874   CB PRO A 116      -5.175  13.515  17.749  1.00  1.00            
ATOM    875   CG PRO A 116      -5.218  13.424  16.211  1.00  1.00            
ATOM    876    C PRO A 116      -5.080  15.567  19.251  1.00  1.00            
ATOM    877    O PRO A 116      -5.540  15.276  20.355  1.00  1.00            
ATOM    878    N PHE A 117      -4.077  16.445  19.073  1.00  1.00            
ATOM    879   CA PHE A 117      -3.384  16.989  20.200  1.00  1.00            
ATOM    880   CB PHE A 117      -1.883  17.170  19.943  1.00  1.00            
ATOM    881   CG PHE A 117      -1.764  18.099  18.787  1.00  1.00            
ATOM    882  CD1 PHE A 117      -1.706  19.459  18.978  1.00  1.00            
ATOM    883  CD2 PHE A 117      -1.720  17.603  17.507  1.00  1.00            
ATOM    884  CE1 PHE A 117      -1.598  20.312  17.905  1.00  1.00            
ATOM    885  CE2 PHE A 117      -1.611  18.449  16.431  1.00  1.00            
ATOM    886   CZ PHE A 117      -1.550  19.808  16.628  1.00  1.00            
ATOM    887    C PHE A 117      -3.931  18.301  20.612  1.00  1.00            
ATOM    888    O PHE A 117      -4.311  19.142  19.797  1.00  1.00            
ATOM    889    N ASP A 118      -4.012  18.457  21.943  1.00  1.00            
ATOM    890   CA ASP A 118      -4.549  19.632  22.533  1.00  1.00            
ATOM    891   CB ASP A 118      -4.936  19.464  24.015  1.00  1.00            
ATOM    892   CG ASP A 118      -6.317  18.823  24.092  1.00  1.00            
ATOM    893  OD1 ASP A 118      -7.104  19.000  23.123  1.00  1.00            
ATOM    894  OD2 ASP A 118      -6.611  18.167  25.125  1.00  1.00            
ATOM    895    C ASP A 118      -3.712  20.881  22.444  1.00  1.00            
ATOM    896    O ASP A 118      -4.208  21.917  22.002  1.00  1.00            
ATOM    897    N GLY A 119      -2.419  20.845  22.828  4.00  1.00            
ATOM    898   CA GLY A 119      -1.694  22.093  22.882  4.00  1.00            
ATOM    899    C GLY A 119      -0.260  21.829  22.549  4.00  1.00            
ATOM    900    O GLY A 119       0.077  20.766  22.030  4.00  1.00            
ATOM    901    N ILE A 120       0.634  22.802  22.834  4.00  1.00            
ATOM    902   CA ILE A 120       2.000  22.594  22.450  4.00  1.00            
ATOM    903   CB ILE A 120       2.475  23.508  21.356  4.00  1.00            
ATOM    904  CG1 ILE A 120       2.492  24.963  21.848  4.00  1.00            
ATOM    905  CG2 ILE A 120       1.585  23.285  20.120  4.00  1.00            
ATOM    906  CD1 ILE A 120       3.333  25.881  20.962  4.00  1.00            
ATOM    907    C ILE A 120       2.930  22.831  23.596  4.00  1.00            
ATOM    908    O ILE A 120       2.690  23.677  24.456  4.00  1.00            
ATOM    909    N LEU A 121       4.017  22.033  23.631  4.00  1.00            
ATOM    910   CA LEU A 121       5.098  22.223  24.554  4.00  1.00            
ATOM    911   CB LEU A 121       5.405  20.995  25.427  4.00  1.00            
ATOM    912   CG LEU A 121       4.175  20.446  26.173  4.00  1.00            
ATOM    913  CD1 LEU A 121       4.577  19.454  27.280  4.00  1.00            
ATOM    914  CD2 LEU A 121       3.250  21.572  26.652  4.00  1.00            
ATOM    915    C LEU A 121       6.253  22.385  23.656  4.00  1.00            
ATOM    916    O LEU A 121       6.362  21.689  22.649  4.00  1.00            
ATOM    917    N GLY A 122       7.151  23.318  23.968  4.00  1.00            
ATOM    918   CA GLY A 122       8.189  23.395  23.008  4.00  1.00            
ATOM    919    C GLY A 122       9.480  23.365  23.710  4.00  1.00            
ATOM    920    O GLY A 122       9.712  24.108  24.662  4.00  1.00            
ATOM    921    N LEU A 123      10.366  22.477  23.243  1.00  1.00            
ATOM    922   CA LEU A 123      11.651  22.496  23.829  1.00  1.00            
ATOM    923   CB LEU A 123      12.178  21.117  24.273  1.00  1.00            
ATOM    924   CG LEU A 123      11.372  20.488  25.425  1.00  1.00            
ATOM    925  CD1 LEU A 123       9.944  20.143  24.975  1.00  1.00            
ATOM    926  CD2 LEU A 123      12.119  19.298  26.054  1.00  1.00            
ATOM    927    C LEU A 123      12.584  23.022  22.788  1.00  1.00            
ATOM    928    O LEU A 123      13.053  22.301  21.909  1.00  1.00            
ATOM    929    N ALA A 124      12.849  24.331  22.872  1.00  1.00            
ATOM    930   CA ALA A 124      13.764  25.020  22.018  1.00  1.00            
ATOM    931   CB ALA A 124      13.082  25.802  20.884  1.00  1.00            
ATOM    932    C ALA A 124      14.335  26.027  22.963  1.00  1.00            
ATOM    933    O ALA A 124      13.730  26.325  23.993  1.00  1.00            
ATOM    934    N TYR A 125      15.522  26.564  22.663  1.00  1.00            
ATOM    935   CA TYR A 125      16.111  27.527  23.538  1.00  1.00            
ATOM    936   CB TYR A 125      17.479  28.048  23.033  1.00  1.00            
ATOM    937   CG TYR A 125      17.977  29.085  23.984  1.00  1.00            
ATOM    938  CD1 TYR A 125      18.632  28.737  25.145  1.00  1.00            
ATOM    939  CD2 TYR A 125      17.791  30.418  23.705  1.00  1.00            
ATOM    940  CE1 TYR A 125      19.082  29.707  26.013  1.00  1.00            
ATOM    941  CE2 TYR A 125      18.238  31.391  24.568  1.00  1.00            
ATOM    942   CZ TYR A 125      18.885  31.037  25.725  1.00  1.00            
ATOM    943   OH TYR A 125      19.343  32.036  26.610  1.00  1.00            
ATOM    944    C TYR A 125      15.178  28.712  23.665  1.00  1.00            
ATOM    945    O TYR A 125      14.315  28.933  22.817  1.00  1.00            
ATOM    946    N PRO A 126      15.319  29.455  24.742  2.00  1.00            
ATOM    947   CA PRO A 126      14.490  30.610  25.025  2.00  1.00            
ATOM    948   CD PRO A 126      15.723  28.802  25.982  2.00  1.00            
ATOM    949   CB PRO A 126      14.793  30.993  26.469  2.00  1.00            
ATOM    950   CG PRO A 126      15.134  29.645  27.123  2.00  1.00            
ATOM    951    C PRO A 126      14.505  31.788  24.078  2.00  1.00            
ATOM    952    O PRO A 126      13.635  32.642  24.247  2.00  1.00            
ATOM    953    N SER A 127      15.435  31.895  23.105  2.00  1.00            
ATOM    954   CA SER A 127      15.449  33.069  22.262  2.00  1.00            
ATOM    955   CB SER A 127      16.479  32.978  21.126  2.00  1.00            
ATOM    956   OG SER A 127      17.795  32.968  21.656  2.00  1.00            
ATOM    957    C SER A 127      14.103  33.243  21.617  2.00  1.00            
ATOM    958    O SER A 127      13.463  34.278  21.801  2.00  1.00            
ATOM    959    N ILE A 128      13.605  32.237  20.868  2.00  1.00            
ATOM    960   CA ILE A 128      12.322  32.448  20.256  2.00  1.00            
ATOM    961   CB ILE A 128      12.115  31.662  18.991  2.00  1.00            
ATOM    962  CG1 ILE A 128      13.095  32.122  17.899  2.00  1.00            
ATOM    963  CG2 ILE A 128      10.632  31.774  18.597  2.00  1.00            
ATOM    964  CD1 ILE A 128      13.143  31.181  16.697  2.00  1.00            
ATOM    965    C ILE A 128      11.311  31.961  21.233  2.00  1.00            
ATOM    966    O ILE A 128      10.883  30.809  21.196  2.00  1.00            
ATOM    967    N SER A 129      10.921  32.861  22.148  1.00  1.00            
ATOM    968   CA SER A 129       9.888  32.583  23.091  1.00  1.00            
ATOM    969   CB SER A 129      10.354  32.578  24.554  1.00  1.00            
ATOM    970   OG SER A 129      10.825  33.867  24.916  1.00  1.00            
ATOM    971    C SER A 129       8.965  33.748  22.930  1.00  1.00            
ATOM    972    O SER A 129       9.419  34.857  22.649  1.00  1.00            
ATOM    973    N ALA A 130       7.643  33.550  23.064  2.00  1.00            
ATOM    974   CA ALA A 130       6.825  34.669  22.699  2.00  1.00            
ATOM    975   CB ALA A 130       5.326  34.323  22.648  2.00  1.00            
ATOM    976    C ALA A 130       6.943  35.886  23.579  2.00  1.00            
ATOM    977    O ALA A 130       7.383  36.937  23.118  2.00  1.00            
ATOM    978    N SER A 131       6.567  35.786  24.873  2.00  1.00            
ATOM    979   CA SER A 131       6.628  36.924  25.759  2.00  1.00            
ATOM    980   CB SER A 131       5.647  36.841  26.942  2.00  1.00            
ATOM    981   OG SER A 131       4.313  36.899  26.464  2.00  1.00            
ATOM    982    C SER A 131       8.003  36.955  26.337  2.00  1.00            
ATOM    983    O SER A 131       8.406  37.935  26.962  2.00  1.00            
ATOM    984    N GLY A 132       8.783  35.883  26.105  2.00  1.00            
ATOM    985   CA GLY A 132      10.030  35.760  26.795  2.00  1.00            
ATOM    986    C GLY A 132       9.755  34.847  27.950  2.00  1.00            
ATOM    987    O GLY A 132      10.421  34.902  28.983  2.00  1.00            
ATOM    988    N ALA A 133       8.734  33.981  27.773  1.00  1.00            
ATOM    989   CA ALA A 133       8.282  33.036  28.757  1.00  1.00            
ATOM    990   CB ALA A 133       7.011  32.278  28.337  1.00  1.00            
ATOM    991    C ALA A 133       9.350  32.033  29.014  1.00  1.00            
ATOM    992    O ALA A 133      10.233  31.813  28.187  1.00  1.00            
ATOM    993    N THR A 134       9.303  31.430  30.219  1.00  1.00            
ATOM    994   CA THR A 134      10.259  30.427  30.569  1.00  1.00            
ATOM    995   CB THR A 134      10.275  30.070  32.030  1.00  1.00            
ATOM    996  OG1 THR A 134      10.578  31.208  32.823  1.00  1.00            
ATOM    997  CG2 THR A 134      11.324  28.964  32.250  1.00  1.00            
ATOM    998    C THR A 134       9.854  29.176  29.848  1.00  1.00            
ATOM    999    O THR A 134       8.667  28.900  29.693  1.00  1.00            
ATOM   1000    N PRO A 135      10.806  28.430  29.358  1.00  1.00            
ATOM   1001   CA PRO A 135      10.475  27.211  28.666  1.00  1.00            
ATOM   1002   CD PRO A 135      12.011  29.038  28.820  1.00  1.00            
ATOM   1003   CB PRO A 135      11.648  26.911  27.728  1.00  1.00            
ATOM   1004   CG PRO A 135      12.767  27.865  28.179  1.00  1.00            
ATOM   1005    C PRO A 135      10.231  26.165  29.709  1.00  1.00            
ATOM   1006    O PRO A 135      10.604  26.377  30.861  1.00  1.00            
ATOM   1007    N VAL A 136       9.601  25.036  29.336  2.00  1.00            
ATOM   1008   CA VAL A 136       9.314  24.016  30.302  2.00  1.00            
ATOM   1009   CB VAL A 136       8.652  22.816  29.682  2.00  1.00            
ATOM   1010  CG1 VAL A 136       8.538  21.708  30.744  2.00  1.00            
ATOM   1011  CG2 VAL A 136       7.313  23.247  29.060  2.00  1.00            
ATOM   1012    C VAL A 136      10.610  23.523  30.873  2.00  1.00            
ATOM   1013    O VAL A 136      10.762  23.412  32.088  2.00  1.00            
ATOM   1014    N PHE A 137      11.591  23.229  29.996  2.00  1.00            
ATOM   1015   CA PHE A 137      12.837  22.641  30.409  2.00  1.00            
ATOM   1016   CB PHE A 137      13.714  22.216  29.217  2.00  1.00            
ATOM   1017   CG PHE A 137      14.678  21.193  29.716  2.00  1.00            
ATOM   1018  CD1 PHE A 137      14.271  19.881  29.814  2.00  1.00            
ATOM   1019  CD2 PHE A 137      15.964  21.522  30.081  2.00  1.00            
ATOM   1020  CE1 PHE A 137      15.125  18.903  30.266  2.00  1.00            
ATOM   1021  CE2 PHE A 137      16.825  20.547  30.533  2.00  1.00            
ATOM   1022   CZ PHE A 137      16.406  19.240  30.628  2.00  1.00            
ATOM   1023    C PHE A 137      13.624  23.607  31.249  2.00  1.00            
ATOM   1024    O PHE A 137      14.191  23.223  32.270  2.00  1.00            
ATOM   1025    N ASP A 138      13.665  24.899  30.857  2.00  1.00            
ATOM   1026   CA ASP A 138      14.480  25.863  31.550  2.00  1.00            
ATOM   1027   CB ASP A 138      14.349  27.282  30.969  2.00  1.00            
ATOM   1028   CG ASP A 138      15.399  28.174  31.619  2.00  1.00            
ATOM   1029  OD1 ASP A 138      16.115  27.681  32.532  2.00  1.00            
ATOM   1030  OD2 ASP A 138      15.501  29.361  31.210  2.00  1.00            
ATOM   1031    C ASP A 138      14.045  25.919  32.969  2.00  1.00            
ATOM   1032    O ASP A 138      14.869  25.922  33.883  2.00  1.00            
ATOM   1033    N ASN A 139      12.725  25.936  33.188  2.00  1.00            
ATOM   1034   CA ASN A 139      12.244  26.054  34.523  2.00  1.00            
ATOM   1035   CB ASN A 139      10.717  26.210  34.592  2.00  1.00            
ATOM   1036   CG ASN A 139      10.387  26.878  35.921  2.00  1.00            
ATOM   1037  OD1 ASN A 139      10.504  26.278  36.988  2.00  1.00            
ATOM   1038  ND2 ASN A 139       9.983  28.174  35.852  2.00  1.00            
ATOM   1039    C ASN A 139      12.641  24.830  35.284  2.00  1.00            
ATOM   1040    O ASN A 139      13.018  24.909  36.451  2.00  1.00            
ATOM   1041    N LEU A 140      12.582  23.661  34.621  2.00  1.00            
ATOM   1042   CA LEU A 140      12.920  22.429  35.266  2.00  1.00            
ATOM   1043   CB LEU A 140      12.836  21.229  34.310  2.00  1.00            
ATOM   1044   CG LEU A 140      11.433  21.056  33.698  2.00  1.00            
ATOM   1045  CD1 LEU A 140      11.367  19.848  32.750  2.00  1.00            
ATOM   1046  CD2 LEU A 140      10.350  21.032  34.786  2.00  1.00            
ATOM   1047    C LEU A 140      14.345  22.565  35.685  2.00  1.00            
ATOM   1048    O LEU A 140      14.707  22.175  36.790  2.00  1.00            
ATOM   1049    N TRP A 141      15.185  23.152  34.810  2.00  1.00            
ATOM   1050   CA TRP A 141      16.585  23.291  35.093  2.00  1.00            
ATOM   1051   CB TRP A 141      17.415  23.813  33.905  2.00  1.00            
ATOM   1052   CG TRP A 141      18.870  24.075  34.235  2.00  1.00            
ATOM   1053  CD2 TRP A 141      19.882  23.069  34.410  2.00  1.00            
ATOM   1054  CD1 TRP A 141      19.479  25.273  34.468  2.00  1.00            
ATOM   1055  NE1 TRP A 141      20.805  25.079  34.772  2.00  1.00            
ATOM   1056  CE2 TRP A 141      21.068  23.728  34.744  2.00  1.00            
ATOM   1057  CE3 TRP A 141      19.832  21.708  34.309  2.00  1.00            
ATOM   1058  CZ2 TRP A 141      22.220  23.037  34.984  2.00  1.00            
ATOM   1059  CZ3 TRP A 141      20.998  21.014  34.545  2.00  1.00            
ATOM   1060  CH2 TRP A 141      22.168  21.665  34.876  2.00  1.00            
ATOM   1061    C TRP A 141      16.830  24.192  36.275  2.00  1.00            
ATOM   1062    O TRP A 141      17.663  23.865  37.118  2.00  1.00            
ATOM   1063    N ASP A 142      16.115  25.334  36.390  2.00  1.00            
ATOM   1064   CA ASP A 142      16.403  26.264  37.459  2.00  1.00            
ATOM   1065   CB ASP A 142      15.408  27.440  37.534  2.00  1.00            
ATOM   1066   CG ASP A 142      15.730  28.493  36.482  2.00  1.00            
ATOM   1067  OD1 ASP A 142      16.800  29.146  36.611  2.00  1.00            
ATOM   1068  OD2 ASP A 142      14.908  28.667  35.544  2.00  1.00            
ATOM   1069    C ASP A 142      16.266  25.557  38.759  2.00  1.00            
ATOM   1070    O ASP A 142      17.176  25.572  39.587  2.00  1.00            
ATOM   1071    N GLN A 143      15.117  24.895  38.957  3.00  1.00            
ATOM   1072   CA GLN A 143      14.915  24.161  40.163  3.00  1.00            
ATOM   1073   CB GLN A 143      13.455  23.738  40.365  3.00  1.00            
ATOM   1074   CG GLN A 143      12.524  24.939  40.524  3.00  1.00            
ATOM   1075   CD GLN A 143      11.104  24.422  40.670  3.00  1.00            
ATOM   1076  OE1 GLN A 143      10.839  23.497  41.437  3.00  1.00            
ATOM   1077  NE2 GLN A 143      10.162  25.032  39.902  3.00  1.00            
ATOM   1078    C GLN A 143      15.747  22.940  39.979  3.00  1.00            
ATOM   1079    O GLN A 143      16.105  22.601  38.854  3.00  1.00            
ATOM   1080    N GLY A 144      16.134  22.248  41.060  3.00  1.00            
ATOM   1081   CA GLY A 144      16.949  21.113  40.761  3.00  1.00            
ATOM   1082    C GLY A 144      16.038  19.941  40.628  3.00  1.00            
ATOM   1083    O GLY A 144      16.170  18.945  41.340  3.00  1.00            
ATOM   1084    N LEU A 145      15.066  20.058  39.704  1.00  1.00            
ATOM   1085   CA LEU A 145      14.167  18.984  39.427  1.00  1.00            
ATOM   1086   CB LEU A 145      13.003  19.383  38.504  1.00  1.00            
ATOM   1087   CG LEU A 145      12.082  20.462  39.105  1.00  1.00            
ATOM   1088  CD1 LEU A 145      10.841  20.680  38.225  1.00  1.00            
ATOM   1089  CD2 LEU A 145      11.729  20.170  40.573  1.00  1.00            
ATOM   1090    C LEU A 145      14.932  17.919  38.751  1.00  1.00            
ATOM   1091    O LEU A 145      14.786  16.736  39.058  1.00  1.00            
ATOM   1092    N VAL A 146      15.802  18.325  37.814  1.00  1.00            
ATOM   1093   CA VAL A 146      16.451  17.295  37.087  1.00  1.00            
ATOM   1094   CB VAL A 146      16.054  17.234  35.647  1.00  1.00            
ATOM   1095  CG1 VAL A 146      16.488  18.550  34.983  1.00  1.00            
ATOM   1096  CG2 VAL A 146      16.678  15.973  35.022  1.00  1.00            
ATOM   1097    C VAL A 146      17.923  17.449  37.124  1.00  1.00            
ATOM   1098    O VAL A 146      18.462  18.553  37.099  1.00  1.00            
ATOM   1099    N SER A 147      18.609  16.296  37.216  1.00  1.00            
ATOM   1100   CA SER A 147      20.026  16.312  37.111  1.00  1.00            
ATOM   1101   CB SER A 147      20.716  15.085  37.732  1.00  1.00            
ATOM   1102   OG SER A 147      20.522  15.075  39.139  1.00  1.00            
ATOM   1103    C SER A 147      20.280  16.286  35.646  1.00  1.00            
ATOM   1104    O SER A 147      19.426  15.866  34.865  1.00  1.00            
ATOM   1105    N GLN A 148      21.468  16.749  35.238  1.00  1.00            
ATOM   1106   CA GLN A 148      21.827  16.752  33.857  1.00  1.00            
ATOM   1107   CB GLN A 148      21.742  15.370  33.191  1.00  1.00            
ATOM   1108   CG GLN A 148      22.309  15.348  31.771  1.00  1.00            
ATOM   1109   CD GLN A 148      22.436  13.890  31.350  1.00  1.00            
ATOM   1110  OE1 GLN A 148      22.491  13.573  30.164  1.00  1.00            
ATOM   1111  NE2 GLN A 148      22.483  12.976  32.355  1.00  1.00            
ATOM   1112    C GLN A 148      20.979  17.730  33.109  1.00  1.00            
ATOM   1113    O GLN A 148      19.753  17.639  33.083  1.00  1.00            
ATOM   1114    N ASP A 149      21.645  18.723  32.488  1.00  1.00            
ATOM   1115   CA ASP A 149      20.975  19.671  31.652  1.00  1.00            
ATOM   1116   CB ASP A 149      21.773  20.980  31.493  1.00  1.00            
ATOM   1117   CG ASP A 149      20.934  22.008  30.743  1.00  1.00            
ATOM   1118  OD1 ASP A 149      19.693  21.814  30.659  1.00  1.00            
ATOM   1119  OD2 ASP A 149      21.523  23.008  30.253  1.00  1.00            
ATOM   1120    C ASP A 149      21.007  18.975  30.340  1.00  1.00            
ATOM   1121    O ASP A 149      21.975  19.093  29.591  1.00  1.00            
ATOM   1122    N LEU A 150      19.955  18.190  30.051  4.00  1.00            
ATOM   1123   CA LEU A 150      20.020  17.372  28.882  4.00  1.00            
ATOM   1124   CB LEU A 150      20.828  16.108  29.249  4.00  1.00            
ATOM   1125   CG LEU A 150      21.152  15.148  28.110  4.00  1.00            
ATOM   1126  CD1 LEU A 150      19.880  14.472  27.573  4.00  1.00            
ATOM   1127  CD2 LEU A 150      22.016  15.873  27.065  4.00  1.00            
ATOM   1128    C LEU A 150      18.614  17.003  28.546  4.00  1.00            
ATOM   1129    O LEU A 150      17.754  16.905  29.419  4.00  1.00            
ATOM   1130    N PHE A 151      18.348  16.819  27.245  4.00  1.00            
ATOM   1131   CA PHE A 151      17.055  16.438  26.778  4.00  1.00            
ATOM   1132   CB PHE A 151      16.424  17.614  26.009  4.00  1.00            
ATOM   1133   CG PHE A 151      15.194  17.244  25.263  4.00  1.00            
ATOM   1134  CD1 PHE A 151      14.036  16.900  25.917  4.00  1.00            
ATOM   1135  CD2 PHE A 151      15.201  17.300  23.889  4.00  1.00            
ATOM   1136  CE1 PHE A 151      12.907  16.585  25.201  4.00  1.00            
ATOM   1137  CE2 PHE A 151      14.073  16.988  23.172  4.00  1.00            
ATOM   1138   CZ PHE A 151      12.923  16.625  23.827  4.00  1.00            
ATOM   1139    C PHE A 151      17.291  15.278  25.840  4.00  1.00            
ATOM   1140    O PHE A 151      18.311  15.239  25.153  4.00  1.00            
ATOM   1141    N SER A 152      16.382  14.275  25.804  4.00  1.00            
ATOM   1142   CA SER A 152      16.580  13.156  24.912  4.00  1.00            
ATOM   1143   CB SER A 152      16.775  11.794  25.602  4.00  1.00            
ATOM   1144   OG SER A 152      18.048  11.726  26.224  4.00  1.00            
ATOM   1145    C SER A 152      15.348  13.004  24.081  4.00  1.00            
ATOM   1146    O SER A 152      14.266  13.439  24.470  4.00  1.00            
ATOM   1147    N VAL A 153      15.495  12.400  22.883  4.00  1.00            
ATOM   1148   CA VAL A 153      14.349  12.181  22.052  4.00  1.00            
ATOM   1149   CB VAL A 153      14.226  13.153  20.917  4.00  1.00            
ATOM   1150  CG1 VAL A 153      13.028  12.735  20.046  4.00  1.00            
ATOM   1151  CG2 VAL A 153      14.109  14.570  21.496  4.00  1.00            
ATOM   1152    C VAL A 153      14.468  10.826  21.439  4.00  1.00            
ATOM   1153    O VAL A 153      15.553  10.390  21.059  4.00  1.00            
ATOM   1154    N TYR A 154      13.329  10.116  21.369  4.00  1.00            
ATOM   1155   CA TYR A 154      13.232   8.823  20.753  4.00  1.00            
ATOM   1156   CB TYR A 154      13.121   7.711  21.808  4.00  1.00            
ATOM   1157   CG TYR A 154      12.955   6.394  21.141  4.00  1.00            
ATOM   1158  CD1 TYR A 154      14.029   5.775  20.547  4.00  1.00            
ATOM   1159  CD2 TYR A 154      11.728   5.769  21.132  4.00  1.00            
ATOM   1160  CE1 TYR A 154      13.876   4.553  19.942  4.00  1.00            
ATOM   1161  CE2 TYR A 154      11.568   4.544  20.529  4.00  1.00            
ATOM   1162   CZ TYR A 154      12.648   3.939  19.933  4.00  1.00            
ATOM   1163   OH TYR A 154      12.501   2.683  19.310  4.00  1.00            
ATOM   1164    C TYR A 154      11.931   8.877  19.995  4.00  1.00            
ATOM   1165    O TYR A 154      10.945   9.431  20.477  4.00  1.00            
ATOM   1166    N LEU A 155      11.915   8.330  18.765  1.00  1.00            
ATOM   1167   CA LEU A 155      10.756   8.267  17.912  1.00  1.00            
ATOM   1168   CB LEU A 155      11.019   9.078  16.625  1.00  1.00            
ATOM   1169   CG LEU A 155       9.901   9.185  15.564  1.00  1.00            
ATOM   1170  CD1 LEU A 155      10.446   9.862  14.295  1.00  1.00            
ATOM   1171  CD2 LEU A 155       9.233   7.846  15.230  1.00  1.00            
ATOM   1172    C LEU A 155      10.735   6.813  17.541  1.00  1.00            
ATOM   1173    O LEU A 155      11.793   6.223  17.327  1.00  1.00            
ATOM   1174    N SER A 156       9.552   6.174  17.476  1.00  1.00            
ATOM   1175   CA SER A 156       9.572   4.785  17.120  1.00  1.00            
ATOM   1176   CB SER A 156       8.875   3.876  18.147  1.00  1.00            
ATOM   1177   OG SER A 156       8.942   2.522  17.726  1.00  1.00            
ATOM   1178    C SER A 156       8.835   4.638  15.821  1.00  1.00            
ATOM   1179    O SER A 156       7.955   5.431  15.494  1.00  1.00            
ATOM   1180    N SER A 157       9.199   3.607  15.031  1.00  1.00            
ATOM   1181   CA SER A 157       8.602   3.418  13.739  1.00  1.00            
ATOM   1182   CB SER A 157       9.544   2.764  12.716  1.00  1.00            
ATOM   1183   OG SER A 157      10.668   3.599  12.487  1.00  1.00            
ATOM   1184    C SER A 157       7.405   2.535  13.832  1.00  1.00            
ATOM   1185    O SER A 157       7.127   1.909  14.854  1.00  1.00            
ATOM   1186    N ASN A 158       6.658   2.514  12.715  3.00  1.00            
ATOM   1187   CA ASN A 158       5.540   1.665  12.434  3.00  1.00            
ATOM   1188   CB ASN A 158       5.948   0.233  12.067  3.00  1.00            
ATOM   1189   CG ASN A 158       6.495   0.308  10.651  3.00  1.00            
ATOM   1190  OD1 ASN A 158       5.739   0.475   9.695  3.00  1.00            
ATOM   1191  ND2 ASN A 158       7.843   0.205  10.512  3.00  1.00            
ATOM   1192    C ASN A 158       4.475   1.616  13.482  3.00  1.00            
ATOM   1193    O ASN A 158       4.084   0.530  13.906  3.00  1.00            
ATOM   1194    N ASP A 159       3.983   2.788  13.929  3.00  1.00            
ATOM   1195   CA ASP A 159       2.841   2.862  14.801  3.00  1.00            
ATOM   1196   CB ASP A 159       1.541   2.421  14.102  3.00  1.00            
ATOM   1197   CG ASP A 159       1.228   3.430  13.001  3.00  1.00            
ATOM   1198  OD1 ASP A 159       1.697   4.595  13.102  3.00  1.00            
ATOM   1199  OD2 ASP A 159       0.511   3.041  12.039  3.00  1.00            
ATOM   1200    C ASP A 159       3.072   1.990  15.990  3.00  1.00            
ATOM   1201    O ASP A 159       2.129   1.502  16.610  3.00  1.00            
ATOM   1202    N ASP A 160       4.349   1.773  16.343  1.00  1.00            
ATOM   1203   CA ASP A 160       4.652   1.008  17.512  1.00  1.00            
ATOM   1204   CB ASP A 160       6.065   0.398  17.477  1.00  1.00            
ATOM   1205   CG ASP A 160       6.301  -0.421  18.740  1.00  1.00            
ATOM   1206  OD1 ASP A 160       5.304  -0.900  19.343  1.00  1.00            
ATOM   1207  OD2 ASP A 160       7.493  -0.584  19.115  1.00  1.00            
ATOM   1208    C ASP A 160       4.623   2.005  18.626  1.00  1.00            
ATOM   1209    O ASP A 160       4.971   3.170  18.433  1.00  1.00            
ATOM   1210    N SER A 161       4.189   1.585  19.823  1.00  1.00            
ATOM   1211   CA SER A 161       4.174   2.522  20.903  1.00  1.00            
ATOM   1212   CB SER A 161       3.306   2.073  22.096  1.00  1.00            
ATOM   1213   OG SER A 161       1.943   1.960  21.707  1.00  1.00            
ATOM   1214    C SER A 161       5.600   2.625  21.369  1.00  1.00            
ATOM   1215    O SER A 161       6.483   1.980  20.806  1.00  1.00            
ATOM   1216    N GLY A 162       5.880   3.458  22.397  1.00  1.00            
ATOM   1217   CA GLY A 162       7.219   3.487  22.930  1.00  1.00            
ATOM   1218    C GLY A 162       8.087   4.618  22.428  1.00  1.00            
ATOM   1219    O GLY A 162       9.307   4.469  22.397  1.00  1.00            
ATOM   1220    N SER A 163       7.522   5.766  21.998  4.00  1.00            
ATOM   1221   CA SER A 163       8.385   6.872  21.642  4.00  1.00            
ATOM   1222   CB SER A 163       7.758   7.810  20.600  4.00  1.00            
ATOM   1223   OG SER A 163       6.541   8.342  21.101  4.00  1.00            
ATOM   1224    C SER A 163       8.644   7.644  22.886  4.00  1.00            
ATOM   1225    O SER A 163       7.798   7.668  23.780  4.00  1.00            
ATOM   1226    N VAL A 164       9.813   8.307  23.003  4.00  1.00            
ATOM   1227   CA VAL A 164       9.956   8.928  24.279  4.00  1.00            
ATOM   1228   CB VAL A 164      10.582   8.028  25.307  4.00  1.00            
ATOM   1229  CG1 VAL A 164      12.070   7.854  24.968  4.00  1.00            
ATOM   1230  CG2 VAL A 164      10.305   8.599  26.710  4.00  1.00            
ATOM   1231    C VAL A 164      10.721  10.185  24.257  4.00  1.00            
ATOM   1232    O VAL A 164      11.562  10.449  23.399  4.00  1.00            
ATOM   1233    N VAL A 165      10.361  11.010  25.247  4.00  1.00            
ATOM   1234   CA VAL A 165      11.037  12.207  25.578  4.00  1.00            
ATOM   1235   CB VAL A 165      10.122  13.399  25.607  4.00  1.00            
ATOM   1236  CG1 VAL A 165      10.904  14.612  26.133  4.00  1.00            
ATOM   1237  CG2 VAL A 165       9.515  13.594  24.207  4.00  1.00            
ATOM   1238    C VAL A 165      11.455  11.963  26.993  4.00  1.00            
ATOM   1239    O VAL A 165      10.617  11.723  27.862  4.00  1.00            
ATOM   1240    N LEU A 166      12.772  11.986  27.250  4.00  1.00            
ATOM   1241   CA LEU A 166      13.291  11.791  28.572  4.00  1.00            
ATOM   1242   CB LEU A 166      14.446  10.776  28.588  4.00  1.00            
ATOM   1243   CG LEU A 166      15.058  10.511  29.973  4.00  1.00            
ATOM   1244  CD1 LEU A 166      14.040   9.841  30.904  4.00  1.00            
ATOM   1245  CD2 LEU A 166      16.360   9.701  29.862  4.00  1.00            
ATOM   1246    C LEU A 166      13.855  13.113  28.884  4.00  1.00            
ATOM   1247    O LEU A 166      14.332  13.825  28.002  4.00  1.00            
ATOM   1248    N LEU A 167      13.794  13.504  30.152  4.00  1.00            
ATOM   1249   CA LEU A 167      14.344  14.783  30.403  4.00  1.00            
ATOM   1250   CB LEU A 167      13.642  15.541  31.536  4.00  1.00            
ATOM   1251   CG LEU A 167      12.267  16.078  31.092  4.00  1.00            
ATOM   1252  CD1 LEU A 167      11.354  14.947  30.591  4.00  1.00            
ATOM   1253  CD2 LEU A 167      11.624  16.940  32.189  4.00  1.00            
ATOM   1254    C LEU A 167      15.782  14.596  30.724  4.00  1.00            
ATOM   1255    O LEU A 167      16.509  14.019  29.917  4.00  1.00            
ATOM   1256    N GLY A 168      16.235  15.129  31.879  3.00  1.00            
ATOM   1257   CA GLY A 168      17.614  14.979  32.235  3.00  1.00            
ATOM   1258    C GLY A 168      17.890  13.519  32.226  3.00  1.00            
ATOM   1259    O GLY A 168      17.506  12.801  33.147  3.00  1.00            
ATOM   1260    N GLY A 169      18.581  13.051  31.169  1.00  1.00            
ATOM   1261   CA GLY A 169      18.856  11.656  31.083  1.00  1.00            
ATOM   1262    C GLY A 169      19.013  11.252  29.656  1.00  1.00            
ATOM   1263    O GLY A 169      18.488  11.898  28.753  1.00  1.00            
ATOM   1264    N ILE A 170      19.767  10.154  29.439  1.00  1.00            
ATOM   1265   CA ILE A 170      19.962   9.540  28.156  1.00  1.00            
ATOM   1266   CB ILE A 170      21.392   9.604  27.684  1.00  1.00            
ATOM   1267  CG1 ILE A 170      21.480   9.283  26.189  1.00  1.00            
ATOM   1268  CG2 ILE A 170      22.268   8.712  28.579  1.00  1.00            
ATOM   1269  CD1 ILE A 170      20.949  10.424  25.325  1.00  1.00            
ATOM   1270    C ILE A 170      19.622   8.101  28.416  1.00  1.00            
ATOM   1271    O ILE A 170      19.955   7.558  29.468  1.00  1.00            
ATOM   1272    N ASP A 171      18.897   7.451  27.493  1.00  1.00            
ATOM   1273   CA ASP A 171      18.458   6.099  27.696  1.00  1.00            
ATOM   1274   CB ASP A 171      17.508   5.648  26.572  1.00  1.00            
ATOM   1275   CG ASP A 171      16.227   6.470  26.680  1.00  1.00            
ATOM   1276  OD1 ASP A 171      15.348   6.087  27.497  1.00  1.00            
ATOM   1277  OD2 ASP A 171      16.119   7.499  25.962  1.00  1.00            
ATOM   1278    C ASP A 171      19.625   5.146  27.719  1.00  1.00            
ATOM   1279    O ASP A 171      19.663   4.250  28.558  1.00  1.00            
ATOM   1280    N SER A 172      20.605   5.319  26.800  3.00  1.00            
ATOM   1281   CA SER A 172      21.745   4.442  26.650  3.00  1.00            
ATOM   1282   CB SER A 172      22.755   4.483  27.823  3.00  1.00            
ATOM   1283   OG SER A 172      22.178   4.019  29.034  3.00  1.00            
ATOM   1284    C SER A 172      21.250   3.056  26.427  3.00  1.00            
ATOM   1285    O SER A 172      21.851   2.064  26.838  3.00  1.00            
ATOM   1286    N SER A 173      20.100   3.006  25.744  3.00  1.00            
ATOM   1287   CA SER A 173      19.411   1.867  25.226  3.00  1.00            
ATOM   1288   CB SER A 173      18.250   1.391  26.114  3.00  1.00            
ATOM   1289   OG SER A 173      18.735   0.959  27.377  3.00  1.00            
ATOM   1290    C SER A 173      18.770   2.551  24.068  3.00  1.00            
ATOM   1291    O SER A 173      18.702   3.779  24.059  3.00  1.00            
ATOM   1292    N TYR A 174      18.289   1.823  23.057  1.00  1.00            
ATOM   1293   CA TYR A 174      17.717   2.539  21.959  1.00  1.00            
ATOM   1294   CB TYR A 174      16.455   3.343  22.311  1.00  1.00            
ATOM   1295   CG TYR A 174      15.386   2.320  22.482  1.00  1.00            
ATOM   1296  CD1 TYR A 174      15.145   1.736  23.703  1.00  1.00            
ATOM   1297  CD2 TYR A 174      14.638   1.928  21.394  1.00  1.00            
ATOM   1298  CE1 TYR A 174      14.158   0.787  23.835  1.00  1.00            
ATOM   1299  CE2 TYR A 174      13.651   0.980  21.519  1.00  1.00            
ATOM   1300   CZ TYR A 174      13.411   0.409  22.744  1.00  1.00            
ATOM   1301   OH TYR A 174      12.401  -0.564  22.885  1.00  1.00            
ATOM   1302    C TYR A 174      18.749   3.426  21.336  1.00  1.00            
ATOM   1303    O TYR A 174      18.414   4.409  20.676  1.00  1.00            
ATOM   1304    N TYR A 175      20.046   3.097  21.519  4.00  1.00            
ATOM   1305   CA TYR A 175      21.068   3.825  20.820  4.00  1.00            
ATOM   1306   CB TYR A 175      21.794   4.907  21.654  4.00  1.00            
ATOM   1307   CG TYR A 175      22.842   4.339  22.549  4.00  1.00            
ATOM   1308  CD1 TYR A 175      22.534   3.833  23.789  4.00  1.00            
ATOM   1309  CD2 TYR A 175      24.156   4.320  22.135  4.00  1.00            
ATOM   1310  CE1 TYR A 175      23.530   3.323  24.591  4.00  1.00            
ATOM   1311  CE2 TYR A 175      25.152   3.812  22.934  4.00  1.00            
ATOM   1312   CZ TYR A 175      24.836   3.311  24.173  4.00  1.00            
ATOM   1313   OH TYR A 175      25.842   2.786  25.011  4.00  1.00            
ATOM   1314    C TYR A 175      22.047   2.783  20.373  4.00  1.00            
ATOM   1315    O TYR A 175      22.059   1.671  20.898  4.00  1.00            
ATOM   1316    N THR A 176      22.879   3.102  19.366  1.00  1.00            
ATOM   1317   CA THR A 176      23.788   2.132  18.823  1.00  1.00            
ATOM   1318   CB THR A 176      24.003   2.329  17.338  1.00  1.00            
ATOM   1319  OG1 THR A 176      22.748   2.318  16.672  1.00  1.00            
ATOM   1320  CG2 THR A 176      24.871   1.190  16.763  1.00  1.00            
ATOM   1321    C THR A 176      25.095   2.305  19.521  1.00  1.00            
ATOM   1322    O THR A 176      25.216   2.066  20.722  1.00  1.00            
ATOM   1323    N GLY A 177      26.114   2.732  18.755  1.00  1.00            
ATOM   1324   CA GLY A 177      27.433   2.899  19.270  1.00  1.00            
ATOM   1325    C GLY A 177      27.454   4.218  19.950  1.00  1.00            
ATOM   1326    O GLY A 177      26.431   4.701  20.434  1.00  1.00            
ATOM   1327    N SER A 178      28.641   4.837  20.004  1.00  1.00            
ATOM   1328   CA SER A 178      28.775   6.060  20.723  1.00  1.00            
ATOM   1329   CB SER A 178      30.230   6.541  20.829  1.00  1.00            
ATOM   1330   OG SER A 178      30.998   5.593  21.556  1.00  1.00            
ATOM   1331    C SER A 178      27.975   7.129  20.058  1.00  1.00            
ATOM   1332    O SER A 178      27.503   6.977  18.932  1.00  1.00            
ATOM   1333    N LEU A 179      27.792   8.250  20.783  1.00  1.00            
ATOM   1334   CA LEU A 179      26.990   9.343  20.320  1.00  1.00            
ATOM   1335   CB LEU A 179      26.258  10.016  21.491  1.00  1.00            
ATOM   1336   CG LEU A 179      25.088  10.915  21.072  1.00  1.00            
ATOM   1337  CD1 LEU A 179      23.939  10.068  20.497  1.00  1.00            
ATOM   1338  CD2 LEU A 179      24.633  11.818  22.229  1.00  1.00            
ATOM   1339    C LEU A 179      27.930  10.330  19.719  1.00  1.00            
ATOM   1340    O LEU A 179      28.827  10.834  20.394  1.00  1.00            
ATOM   1341    N ASN A 180      27.774  10.613  18.413  4.00  1.00            
ATOM   1342   CA ASN A 180      28.640  11.589  17.828  4.00  1.00            
ATOM   1343   CB ASN A 180      28.771  11.499  16.295  4.00  1.00            
ATOM   1344   CG ASN A 180      27.401  11.707  15.668  4.00  1.00            
ATOM   1345  OD1 ASN A 180      26.720  10.748  15.313  4.00  1.00            
ATOM   1346  ND2 ASN A 180      26.975  12.991  15.536  4.00  1.00            
ATOM   1347    C ASN A 180      28.068  12.921  18.188  4.00  1.00            
ATOM   1348    O ASN A 180      26.855  13.056  18.345  4.00  1.00            
ATOM   1349    N TRP A 181      28.922  13.950  18.351  4.00  1.00            
ATOM   1350   CA TRP A 181      28.371  15.208  18.759  4.00  1.00            
ATOM   1351   CB TRP A 181      28.963  15.752  20.080  4.00  1.00            
ATOM   1352   CG TRP A 181      30.467  15.941  20.150  4.00  1.00            
ATOM   1353  CD2 TRP A 181      31.377  14.967  20.689  4.00  1.00            
ATOM   1354  CD1 TRP A 181      31.226  17.020  19.799  4.00  1.00            
ATOM   1355  NE1 TRP A 181      32.549  16.783  20.094  4.00  1.00            
ATOM   1356  CE2 TRP A 181      32.657  15.521  20.642  4.00  1.00            
ATOM   1357  CE3 TRP A 181      31.165  13.715  21.193  4.00  1.00            
ATOM   1358  CZ2 TRP A 181      33.744  14.832  21.098  4.00  1.00            
ATOM   1359  CZ3 TRP A 181      32.265  13.017  21.644  4.00  1.00            
ATOM   1360  CH2 TRP A 181      33.530  13.566  21.598  4.00  1.00            
ATOM   1361    C TRP A 181      28.561  16.230  17.681  4.00  1.00            
ATOM   1362    O TRP A 181      29.567  16.232  16.973  4.00  1.00            
ATOM   1363    N VAL A 182      27.559  17.126  17.529  4.00  1.00            
ATOM   1364   CA VAL A 182      27.595  18.142  16.517  4.00  1.00            
ATOM   1365   CB VAL A 182      26.526  17.941  15.478  4.00  1.00            
ATOM   1366  CG1 VAL A 182      26.603  19.078  14.447  4.00  1.00            
ATOM   1367  CG2 VAL A 182      26.703  16.535  14.877  4.00  1.00            
ATOM   1368    C VAL A 182      27.359  19.456  17.175  4.00  1.00            
ATOM   1369    O VAL A 182      26.615  19.576  18.147  4.00  1.00            
ATOM   1370    N PRO A 183      28.034  20.441  16.666  4.00  1.00            
ATOM   1371   CA PRO A 183      27.897  21.757  17.223  4.00  1.00            
ATOM   1372   CD PRO A 183      29.381  20.200  16.165  4.00  1.00            
ATOM   1373   CB PRO A 183      29.112  22.542  16.736  4.00  1.00            
ATOM   1374   CG PRO A 183      30.185  21.458  16.521  4.00  1.00            
ATOM   1375    C PRO A 183      26.592  22.336  16.789  4.00  1.00            
ATOM   1376    O PRO A 183      26.099  21.967  15.725  4.00  1.00            
ATOM   1377    N VAL A 184      26.004  23.232  17.599  1.00  1.00            
ATOM   1378   CA VAL A 184      24.793  23.840  17.149  1.00  1.00            
ATOM   1379   CB VAL A 184      23.775  24.064  18.243  1.00  1.00            
ATOM   1380  CG1 VAL A 184      24.196  25.237  19.141  1.00  1.00            
ATOM   1381  CG2 VAL A 184      22.386  24.224  17.612  1.00  1.00            
ATOM   1382    C VAL A 184      25.223  25.134  16.554  1.00  1.00            
ATOM   1383    O VAL A 184      25.962  25.906  17.165  1.00  1.00            
ATOM   1384    N SER A 185      24.832  25.379  15.297  1.00  1.00            
ATOM   1385   CA SER A 185      25.279  26.581  14.672  1.00  1.00            
ATOM   1386   CB SER A 185      24.900  26.665  13.180  1.00  1.00            
ATOM   1387   OG SER A 185      25.571  25.655  12.440  1.00  1.00            
ATOM   1388    C SER A 185      24.672  27.762  15.355  1.00  1.00            
ATOM   1389    O SER A 185      25.382  28.651  15.821  1.00  1.00            
ATOM   1390    N VAL A 186      23.328  27.795  15.454  1.00  1.00            
ATOM   1391   CA VAL A 186      22.712  28.952  16.033  1.00  1.00            
ATOM   1392   CB VAL A 186      21.947  29.773  15.033  1.00  1.00            
ATOM   1393  CG1 VAL A 186      21.307  30.970  15.758  1.00  1.00            
ATOM   1394  CG2 VAL A 186      22.901  30.167  13.889  1.00  1.00            
ATOM   1395    C VAL A 186      21.750  28.499  17.080  1.00  1.00            
ATOM   1396    O VAL A 186      21.142  27.434  16.973  1.00  1.00            
ATOM   1397    N GLU A 187      21.626  29.306  18.150  4.00  1.00            
ATOM   1398   CA GLU A 187      20.675  29.052  19.189  4.00  1.00            
ATOM   1399   CB GLU A 187      20.988  29.760  20.521  4.00  1.00            
ATOM   1400   CG GLU A 187      22.203  29.198  21.266  4.00  1.00            
ATOM   1401   CD GLU A 187      23.468  29.879  20.759  4.00  1.00            
ATOM   1402  OE1 GLU A 187      23.795  29.726  19.552  4.00  1.00            
ATOM   1403  OE2 GLU A 187      24.134  30.562  21.582  4.00  1.00            
ATOM   1404    C GLU A 187      19.420  29.626  18.656  4.00  1.00            
ATOM   1405    O GLU A 187      19.422  30.306  17.632  4.00  1.00            
ATOM   1406    N GLY A 188      18.297  29.346  19.322  3.00  1.00            
ATOM   1407   CA GLY A 188      17.069  29.866  18.829  3.00  1.00            
ATOM   1408    C GLY A 188      16.306  28.695  18.339  3.00  1.00            
ATOM   1409    O GLY A 188      15.091  28.604  18.500  3.00  1.00            
ATOM   1410    N TYR A 189      17.037  27.760  17.721  3.00  1.00            
ATOM   1411   CA TYR A 189      16.472  26.540  17.248  3.00  1.00            
ATOM   1412   CB TYR A 189      16.153  26.618  15.752  3.00  1.00            
ATOM   1413   CG TYR A 189      15.086  25.637  15.457  3.00  1.00            
ATOM   1414  CD1 TYR A 189      15.358  24.317  15.186  3.00  1.00            
ATOM   1415  CD2 TYR A 189      13.788  26.084  15.475  3.00  1.00            
ATOM   1416  CE1 TYR A 189      14.325  23.451  14.920  3.00  1.00            
ATOM   1417  CE2 TYR A 189      12.755  25.227  15.210  3.00  1.00            
ATOM   1418   CZ TYR A 189      13.029  23.912  14.932  3.00  1.00            
ATOM   1419   OH TYR A 189      11.965  23.036  14.660  3.00  1.00            
ATOM   1420    C TYR A 189      17.650  25.647  17.367  3.00  1.00            
ATOM   1421    O TYR A 189      18.774  26.137  17.472  3.00  1.00            
ATOM   1422    N TRP A 190      17.474  24.323  17.377  4.00  1.00            
ATOM   1423   CA TRP A 190      18.712  23.621  17.411  4.00  1.00            
ATOM   1424   CB TRP A 190      18.617  22.203  17.994  4.00  1.00            
ATOM   1425   CG TRP A 190      18.389  22.169  19.484  4.00  1.00            
ATOM   1426  CD2 TRP A 190      19.445  22.080  20.451  4.00  1.00            
ATOM   1427  CD1 TRP A 190      17.220  22.205  20.189  4.00  1.00            
ATOM   1428  NE1 TRP A 190      17.485  22.151  21.536  4.00  1.00            
ATOM   1429  CE2 TRP A 190      18.851  22.072  21.711  4.00  1.00            
ATOM   1430  CE3 TRP A 190      20.801  22.010  20.301  4.00  1.00            
ATOM   1431  CZ2 TRP A 190      19.606  21.997  22.845  4.00  1.00            
ATOM   1432  CZ3 TRP A 190      21.560  21.932  21.447  4.00  1.00            
ATOM   1433  CH2 TRP A 190      20.974  21.927  22.695  4.00  1.00            
ATOM   1434    C TRP A 190      19.118  23.495  15.989  4.00  1.00            
ATOM   1435    O TRP A 190      18.815  22.504  15.327  4.00  1.00            
ATOM   1436    N GLN A 191      19.830  24.519  15.490  4.00  1.00            
ATOM   1437   CA GLN A 191      20.209  24.499  14.116  4.00  1.00            
ATOM   1438   CB GLN A 191      20.351  25.892  13.478  4.00  1.00            
ATOM   1439   CG GLN A 191      20.680  25.861  11.980  4.00  1.00            
ATOM   1440   CD GLN A 191      20.951  27.289  11.525  4.00  1.00            
ATOM   1441  OE1 GLN A 191      20.365  27.780  10.562  4.00  1.00            
ATOM   1442  NE2 GLN A 191      21.880  27.979  12.240  4.00  1.00            
ATOM   1443    C GLN A 191      21.549  23.859  14.035  4.00  1.00            
ATOM   1444    O GLN A 191      22.418  24.070  14.877  4.00  1.00            
ATOM   1445    N ILE A 192      21.733  23.043  12.991  4.00  1.00            
ATOM   1446   CA ILE A 192      22.949  22.339  12.741  4.00  1.00            
ATOM   1447   CB ILE A 192      22.722  20.849  12.866  4.00  1.00            
ATOM   1448  CG1 ILE A 192      24.013  20.012  12.793  4.00  1.00            
ATOM   1449  CG2 ILE A 192      21.649  20.459  11.834  4.00  1.00            
ATOM   1450  CD1 ILE A 192      24.674  19.955  11.419  4.00  1.00            
ATOM   1451    C ILE A 192      23.305  22.684  11.301  4.00  1.00            
ATOM   1452    O ILE A 192      22.419  22.929  10.484  4.00  1.00            
ATOM   1453    N THR A 193      24.614  22.728  10.961  4.00  1.00            
ATOM   1454   CA THR A 193      25.150  23.177   9.691  4.00  1.00            
ATOM   1455   CB THR A 193      26.648  23.267   9.710  4.00  1.00            
ATOM   1456  OG1 THR A 193      27.114  23.973   8.570  4.00  1.00            
ATOM   1457  CG2 THR A 193      27.226  21.842   9.719  4.00  1.00            
ATOM   1458    C THR A 193      24.770  22.355   8.467  4.00  1.00            
ATOM   1459    O THR A 193      24.448  22.933   7.434  4.00  1.00            
ATOM   1460    N LEU A 194      24.771  21.004   8.507  4.00  1.00            
ATOM   1461   CA LEU A 194      24.409  20.221   7.333  4.00  1.00            
ATOM   1462   CB LEU A 194      22.891  20.341   7.035  4.00  1.00            
ATOM   1463   CG LEU A 194      22.258  19.362   6.014  4.00  1.00            
ATOM   1464  CD1 LEU A 194      20.754  19.652   5.869  4.00  1.00            
ATOM   1465  CD2 LEU A 194      22.965  19.342   4.649  4.00  1.00            
ATOM   1466    C LEU A 194      25.205  20.578   6.098  4.00  1.00            
ATOM   1467    O LEU A 194      24.748  21.339   5.248  4.00  1.00            
ATOM   1468    N ASP A 195      26.447  20.040   5.988  4.00  1.00            
ATOM   1469   CA ASP A 195      27.311  20.312   4.862  4.00  1.00            
ATOM   1470   CB ASP A 195      28.759  19.795   4.998  4.00  1.00            
ATOM   1471   CG ASP A 195      29.505  20.749   5.915  4.00  1.00            
ATOM   1472  OD1 ASP A 195      29.148  21.957   5.914  4.00  1.00            
ATOM   1473  OD2 ASP A 195      30.436  20.290   6.629  4.00  1.00            
ATOM   1474    C ASP A 195      26.777  19.862   3.531  4.00  1.00            
ATOM   1475    O ASP A 195      26.671  20.679   2.618  4.00  1.00            
ATOM   1476    N SER A 196      26.395  18.582   3.357  4.00  1.00            
ATOM   1477   CA SER A 196      25.988  18.183   2.038  4.00  1.00            
ATOM   1478   CB SER A 196      27.147  17.731   1.136  4.00  1.00            
ATOM   1479   OG SER A 196      27.673  16.499   1.609  4.00  1.00            
ATOM   1480    C SER A 196      25.078  16.998   2.157  4.00  1.00            
ATOM   1481    O SER A 196      24.904  16.419   3.227  4.00  1.00            
ATOM   1482    N ILE A 197      24.445  16.638   1.023  4.00  1.00            
ATOM   1483   CA ILE A 197      23.594  15.487   0.904  4.00  1.00            
ATOM   1484   CB ILE A 197      22.168  15.857   0.630  4.00  1.00            
ATOM   1485  CG1 ILE A 197      21.219  14.648   0.532  4.00  1.00            
ATOM   1486  CG2 ILE A 197      22.221  16.700  -0.644  4.00  1.00            
ATOM   1487  CD1 ILE A 197      21.374  13.832  -0.751  4.00  1.00            
ATOM   1488    C ILE A 197      24.132  14.768  -0.276  4.00  1.00            
ATOM   1489    O ILE A 197      24.602  15.391  -1.225  4.00  1.00            
ATOM   1490    N THR A 198      24.112  13.428  -0.250  4.00  1.00            
ATOM   1491   CA THR A 198      24.711  12.788  -1.369  4.00  1.00            
ATOM   1492   CB THR A 198      25.987  12.096  -0.974  4.00  1.00            
ATOM   1493  OG1 THR A 198      26.845  13.027  -0.332  4.00  1.00            
ATOM   1494  CG2 THR A 198      26.693  11.525  -2.218  4.00  1.00            
ATOM   1495    C THR A 198      23.780  11.737  -1.893  4.00  1.00            
ATOM   1496    O THR A 198      22.827  11.332  -1.231  4.00  1.00            
ATOM   1497    N MET A 199      24.045  11.297  -3.136  4.00  1.00            
ATOM   1498   CA MET A 199      23.356  10.223  -3.777  4.00  1.00            
ATOM   1499   CB MET A 199      22.691  10.615  -5.113  4.00  1.00            
ATOM   1500   CG MET A 199      23.652  11.140  -6.179  4.00  1.00            
ATOM   1501   SD MET A 199      22.819  11.842  -7.636  4.00  1.00            
ATOM   1502   CE MET A 199      22.117  10.270  -8.210  4.00  1.00            
ATOM   1503    C MET A 199      24.435   9.218  -4.011  4.00  1.00            
ATOM   1504    O MET A 199      25.261   9.004  -3.125  4.00  1.00            
ATOM   1505    N ASP A 200      24.478   8.548  -5.177  3.00  1.00            
ATOM   1506   CA ASP A 200      25.551   7.603  -5.282  3.00  1.00            
ATOM   1507   CB ASP A 200      25.284   6.420  -6.245  3.00  1.00            
ATOM   1508   CG ASP A 200      25.114   6.888  -7.683  3.00  1.00            
ATOM   1509  OD1 ASP A 200      25.097   8.126  -7.912  3.00  1.00            
ATOM   1510  OD2 ASP A 200      25.016   6.005  -8.577  3.00  1.00            
ATOM   1511    C ASP A 200      26.817   8.312  -5.659  3.00  1.00            
ATOM   1512    O ASP A 200      27.363   8.127  -6.746  3.00  1.00            
ATOM   1513    N GLY A 201      27.330   9.138  -4.724  3.00  1.00            
ATOM   1514   CA GLY A 201      28.575   9.821  -4.923  3.00  1.00            
ATOM   1515    C GLY A 201      28.341  11.202  -5.455  3.00  1.00            
ATOM   1516    O GLY A 201      29.272  12.004  -5.506  3.00  1.00            
ATOM   1517    N GLU A 202      27.102  11.523  -5.875  4.00  1.00            
ATOM   1518   CA GLU A 202      26.842  12.846  -6.373  4.00  1.00            
ATOM   1519   CB GLU A 202      25.718  12.917  -7.423  4.00  1.00            
ATOM   1520   CG GLU A 202      26.128  12.441  -8.816  4.00  1.00            
ATOM   1521   CD GLU A 202      26.794  13.615  -9.517  4.00  1.00            
ATOM   1522  OE1 GLU A 202      27.058  14.641  -8.833  4.00  1.00            
ATOM   1523  OE2 GLU A 202      27.043  13.507 -10.748  4.00  1.00            
ATOM   1524    C GLU A 202      26.403  13.708  -5.221  4.00  1.00            
ATOM   1525    O GLU A 202      25.863  13.206  -4.236  4.00  1.00            
ATOM   1526    N THR A 203      26.645  15.038  -5.313  4.00  1.00            
ATOM   1527   CA THR A 203      26.220  15.970  -4.296  4.00  1.00            
ATOM   1528   CB THR A 203      27.302  16.962  -3.946  4.00  1.00            
ATOM   1529  OG1 THR A 203      26.834  17.869  -2.960  4.00  1.00            
ATOM   1530  CG2 THR A 203      27.805  17.694  -5.206  4.00  1.00            
ATOM   1531    C THR A 203      25.011  16.683  -4.820  4.00  1.00            
ATOM   1532    O THR A 203      25.079  17.818  -5.289  4.00  1.00            
ATOM   1533    N ILE A 204      23.841  16.017  -4.748  4.00  1.00            
ATOM   1534   CA ILE A 204      22.680  16.595  -5.352  4.00  1.00            
ATOM   1535   CB ILE A 204      21.579  15.580  -5.519  4.00  1.00            
ATOM   1536  CG1 ILE A 204      20.446  16.150  -6.386  4.00  1.00            
ATOM   1537  CG2 ILE A 204      21.151  15.060  -4.136  4.00  1.00            
ATOM   1538  CD1 ILE A 204      20.847  16.354  -7.847  4.00  1.00            
ATOM   1539    C ILE A 204      22.142  17.818  -4.658  4.00  1.00            
ATOM   1540    O ILE A 204      22.085  18.890  -5.257  4.00  1.00            
ATOM   1541    N ALA A 205      21.742  17.705  -3.375  4.00  1.00            
ATOM   1542   CA ALA A 205      20.993  18.797  -2.815  4.00  1.00            
ATOM   1543   CB ALA A 205      20.055  18.385  -1.666  4.00  1.00            
ATOM   1544    C ALA A 205      21.667  20.052  -2.371  4.00  1.00            
ATOM   1545    O ALA A 205      21.328  21.138  -2.837  4.00  1.00            
ATOM   1546    N CYS A 206      22.658  19.947  -1.475  1.00  1.00            
ATOM   1547   CA CYS A 206      23.197  21.150  -0.904  1.00  1.00            
ATOM   1548   CB CYS A 206      23.713  20.945   0.526  1.00  1.00            
ATOM   1549   SG CYS A 206      22.480  20.127   1.578  1.00  1.00            
ATOM   1550    C CYS A 206      24.380  21.402  -1.756  1.00  1.00            
ATOM   1551    O CYS A 206      24.472  20.919  -2.884  1.00  1.00            
ATOM   1552    N SER A 207      25.321  22.177  -1.221  3.00  1.00            
ATOM   1553   CA SER A 207      26.506  22.516  -1.931  3.00  1.00            
ATOM   1554   CB SER A 207      26.411  23.918  -2.563  3.00  1.00            
ATOM   1555   OG SER A 207      26.082  24.888  -1.577  3.00  1.00            
ATOM   1556    C SER A 207      27.554  22.523  -0.874  3.00  1.00            
ATOM   1557    O SER A 207      27.754  21.517  -0.195  3.00  1.00            
ATOM   1558    N GLY A 208      28.260  23.653  -0.704  3.00  1.00            
ATOM   1559   CA GLY A 208      29.245  23.695   0.326  3.00  1.00            
ATOM   1560    C GLY A 208      28.543  23.418   1.614  3.00  1.00            
ATOM   1561    O GLY A 208      29.063  22.700   2.467  3.00  1.00            
ATOM   1562    N GLY A 209      27.332  23.979   1.803  1.00  1.00            
ATOM   1563   CA GLY A 209      26.667  23.676   3.033  1.00  1.00            
ATOM   1564    C GLY A 209      25.315  24.314   3.061  1.00  1.00            
ATOM   1565    O GLY A 209      24.973  25.117   2.194  1.00  1.00            
ATOM   1566    N CYS A 210      24.511  23.960   4.089  4.00  1.00            
ATOM   1567   CA CYS A 210      23.181  24.484   4.212  4.00  1.00            
ATOM   1568   CB CYS A 210      22.072  23.510   3.781  4.00  1.00            
ATOM   1569   SG CYS A 210      22.030  23.265   1.982  4.00  1.00            
ATOM   1570    C CYS A 210      22.912  24.828   5.624  4.00  1.00            
ATOM   1571    O CYS A 210      23.819  25.147   6.392  4.00  1.00            
ATOM   1572    N GLN A 211      21.613  24.854   5.970  4.00  1.00            
ATOM   1573   CA GLN A 211      21.245  25.067   7.328  4.00  1.00            
ATOM   1574   CB GLN A 211      20.706  26.475   7.627  4.00  1.00            
ATOM   1575   CG GLN A 211      19.376  26.803   6.956  4.00  1.00            
ATOM   1576   CD GLN A 211      19.020  28.227   7.356  4.00  1.00            
ATOM   1577  OE1 GLN A 211      18.345  28.458   8.358  4.00  1.00            
ATOM   1578  NE2 GLN A 211      19.497  29.216   6.553  4.00  1.00            
ATOM   1579    C GLN A 211      20.199  24.065   7.640  4.00  1.00            
ATOM   1580    O GLN A 211      19.244  23.880   6.887  4.00  1.00            
ATOM   1581    N ALA A 212      20.368  23.368   8.771  4.00  1.00            
ATOM   1582   CA ALA A 212      19.407  22.364   9.068  4.00  1.00            
ATOM   1583   CB ALA A 212      19.971  20.936   8.978  4.00  1.00            
ATOM   1584    C ALA A 212      18.952  22.568  10.452  4.00  1.00            
ATOM   1585    O ALA A 212      19.721  22.942  11.333  4.00  1.00            
ATOM   1586    N ILE A 213      17.651  22.358  10.667  4.00  1.00            
ATOM   1587   CA ILE A 213      17.186  22.462  12.000  4.00  1.00            
ATOM   1588   CB ILE A 213      16.234  23.610  12.219  4.00  1.00            
ATOM   1589  CG1 ILE A 213      14.969  23.460  11.356  4.00  1.00            
ATOM   1590  CG2 ILE A 213      17.002  24.922  11.984  4.00  1.00            
ATOM   1591  CD1 ILE A 213      13.911  24.523  11.648  4.00  1.00            
ATOM   1592    C ILE A 213      16.465  21.191  12.295  4.00  1.00            
ATOM   1593    O ILE A 213      15.587  20.775  11.541  4.00  1.00            
ATOM   1594    N VAL A 214      16.845  20.521  13.399  4.00  1.00            
ATOM   1595   CA VAL A 214      16.165  19.315  13.755  4.00  1.00            
ATOM   1596   CB VAL A 214      16.928  18.464  14.725  4.00  1.00            
ATOM   1597  CG1 VAL A 214      16.046  17.267  15.110  4.00  1.00            
ATOM   1598  CG2 VAL A 214      18.276  18.075  14.089  4.00  1.00            
ATOM   1599    C VAL A 214      14.897  19.745  14.408  4.00  1.00            
ATOM   1600    O VAL A 214      14.874  20.725  15.151  4.00  1.00            
ATOM   1601    N ASP A 215      13.794  19.030  14.129  1.00  1.00            
ATOM   1602   CA ASP A 215      12.534  19.482  14.631  1.00  1.00            
ATOM   1603   CB ASP A 215      11.893  20.453  13.630  1.00  1.00            
ATOM   1604   CG ASP A 215      10.470  20.750  14.054  1.00  1.00            
ATOM   1605  OD1 ASP A 215      10.281  21.166  15.226  1.00  1.00            
ATOM   1606  OD2 ASP A 215       9.549  20.548  13.220  1.00  1.00            
ATOM   1607    C ASP A 215      11.613  18.311  14.738  1.00  1.00            
ATOM   1608    O ASP A 215      11.348  17.629  13.750  1.00  1.00            
ATOM   1609    N THR A 216      11.127  18.033  15.961  3.00  1.00            
ATOM   1610   CA THR A 216      10.188  16.972  16.171  3.00  1.00            
ATOM   1611   CB THR A 216      10.056  16.546  17.601  3.00  1.00            
ATOM   1612  OG1 THR A 216       9.201  15.415  17.679  3.00  1.00            
ATOM   1613  CG2 THR A 216       9.491  17.711  18.429  3.00  1.00            
ATOM   1614    C THR A 216       8.823  17.339  15.664  3.00  1.00            
ATOM   1615    O THR A 216       8.072  16.481  15.204  3.00  1.00            
ATOM   1616    N GLY A 217       8.471  18.638  15.717  3.00  1.00            
ATOM   1617   CA GLY A 217       7.141  19.087  15.408  3.00  1.00            
ATOM   1618    C GLY A 217       6.743  18.683  14.019  3.00  1.00            
ATOM   1619    O GLY A 217       5.584  18.343  13.787  3.00  1.00            
ATOM   1620    N THR A 218       7.675  18.713  13.047  1.00  1.00            
ATOM   1621   CA THR A 218       7.293  18.420  11.691  1.00  1.00            
ATOM   1622   CB THR A 218       8.064  19.216  10.681  1.00  1.00            
ATOM   1623  OG1 THR A 218       9.434  18.843  10.728  1.00  1.00            
ATOM   1624  CG2 THR A 218       7.924  20.715  10.999  1.00  1.00            
ATOM   1625    C THR A 218       7.611  17.010  11.380  1.00  1.00            
ATOM   1626    O THR A 218       8.663  16.484  11.740  1.00  1.00            
ATOM   1627    N SER A 219       6.654  16.358  10.708  1.00  1.00            
ATOM   1628   CA SER A 219       6.819  15.002  10.324  1.00  1.00            
ATOM   1629   CB SER A 219       5.483  14.338   9.950  1.00  1.00            
ATOM   1630   OG SER A 219       4.850  15.067   8.910  1.00  1.00            
ATOM   1631    C SER A 219       7.781  14.817   9.187  1.00  1.00            
ATOM   1632    O SER A 219       8.717  14.024   9.289  1.00  1.00            
ATOM   1633    N LEU A 220       7.602  15.567   8.081  1.00  1.00            
ATOM   1634   CA LEU A 220       8.381  15.285   6.907  1.00  1.00            
ATOM   1635   CB LEU A 220       7.606  15.392   5.575  1.00  1.00            
ATOM   1636   CG LEU A 220       6.632  14.222   5.314  1.00  1.00            
ATOM   1637  CD1 LEU A 220       5.540  14.136   6.386  1.00  1.00            
ATOM   1638  CD2 LEU A 220       6.050  14.273   3.891  1.00  1.00            
ATOM   1639    C LEU A 220       9.614  16.124   6.786  1.00  1.00            
ATOM   1640    O LEU A 220       9.830  17.076   7.536  1.00  1.00            
ATOM   1641    N LEU A 221      10.477  15.720   5.821  4.00  1.00            
ATOM   1642   CA LEU A 221      11.712  16.382   5.506  4.00  1.00            
ATOM   1643   CB LEU A 221      12.613  15.578   4.562  4.00  1.00            
ATOM   1644   CG LEU A 221      12.860  14.133   5.020  4.00  1.00            
ATOM   1645  CD1 LEU A 221      11.584  13.282   4.898  4.00  1.00            
ATOM   1646  CD2 LEU A 221      14.053  13.513   4.281  4.00  1.00            
ATOM   1647    C LEU A 221      11.308  17.558   4.724  4.00  1.00            
ATOM   1648    O LEU A 221      10.681  17.438   3.674  4.00  1.00            
ATOM   1649    N THR A 222      11.646  18.743   5.225  4.00  1.00            
ATOM   1650   CA THR A 222      11.273  19.869   4.454  4.00  1.00            
ATOM   1651   CB THR A 222      10.748  21.010   5.276  4.00  1.00            
ATOM   1652  OG1 THR A 222      11.765  21.504   6.136  4.00  1.00            
ATOM   1653  CG2 THR A 222       9.556  20.505   6.108  4.00  1.00            
ATOM   1654    C THR A 222      12.523  20.344   3.797  4.00  1.00            
ATOM   1655    O THR A 222      13.598  19.780   4.002  4.00  1.00            
ATOM   1656    N GLY A 223      12.404  21.399   2.973  4.00  1.00            
ATOM   1657   CA GLY A 223      13.548  21.934   2.299  4.00  1.00            
ATOM   1658    C GLY A 223      13.042  23.061   1.462  4.00  1.00            
ATOM   1659    O GLY A 223      11.860  23.391   1.527  4.00  1.00            
ATOM   1660    N PRO A 224      13.867  23.649   0.640  1.00  1.00            
ATOM   1661   CA PRO A 224      13.437  24.776  -0.129  1.00  1.00            
ATOM   1662   CD PRO A 224      15.314  23.576   0.760  1.00  1.00            
ATOM   1663   CB PRO A 224      14.661  25.227  -0.921  1.00  1.00            
ATOM   1664   CG PRO A 224      15.841  24.793  -0.024  1.00  1.00            
ATOM   1665    C PRO A 224      12.188  24.637  -0.902  1.00  1.00            
ATOM   1666    O PRO A 224      11.192  25.248  -0.524  1.00  1.00            
ATOM   1667    N THR A 225      12.250  23.824  -1.958  2.00  1.00            
ATOM   1668   CA THR A 225      11.230  23.498  -2.899  2.00  1.00            
ATOM   1669   CB THR A 225      10.384  24.623  -3.446  2.00  1.00            
ATOM   1670  OG1 THR A 225       9.531  25.183  -2.461  2.00  1.00            
ATOM   1671  CG2 THR A 225       9.541  24.057  -4.600  2.00  1.00            
ATOM   1672    C THR A 225      12.032  22.996  -4.051  2.00  1.00            
ATOM   1673    O THR A 225      11.894  21.861  -4.505  2.00  1.00            
ATOM   1674    N SER A 226      12.918  23.894  -4.529  2.00  1.00            
ATOM   1675   CA SER A 226      13.799  23.694  -5.639  2.00  1.00            
ATOM   1676   CB SER A 226      14.682  24.925  -5.901  2.00  1.00            
ATOM   1677   OG SER A 226      15.498  25.181  -4.767  2.00  1.00            
ATOM   1678    C SER A 226      14.725  22.553  -5.380  2.00  1.00            
ATOM   1679    O SER A 226      14.820  21.630  -6.188  2.00  1.00            
ATOM   1680    N ALA A 227      15.424  22.571  -4.234  2.00  1.00            
ATOM   1681   CA ALA A 227      16.360  21.520  -3.967  2.00  1.00            
ATOM   1682   CB ALA A 227      17.073  21.666  -2.611  2.00  1.00            
ATOM   1683    C ALA A 227      15.565  20.257  -3.922  2.00  1.00            
ATOM   1684    O ALA A 227      16.003  19.210  -4.398  2.00  1.00            
ATOM   1685    N ILE A 228      14.344  20.345  -3.364  2.00  1.00            
ATOM   1686   CA ILE A 228      13.503  19.199  -3.176  2.00  1.00            
ATOM   1687   CB ILE A 228      12.202  19.505  -2.505  2.00  1.00            
ATOM   1688  CG1 ILE A 228      12.456  20.116  -1.118  2.00  1.00            
ATOM   1689  CG2 ILE A 228      11.393  18.197  -2.462  2.00  1.00            
ATOM   1690  CD1 ILE A 228      13.305  19.229  -0.207  2.00  1.00            
ATOM   1691    C ILE A 228      13.169  18.576  -4.492  2.00  1.00            
ATOM   1692    O ILE A 228      13.169  17.353  -4.618  2.00  1.00            
ATOM   1693    N ALA A 229      12.886  19.401  -5.515  2.00  1.00            
ATOM   1694   CA ALA A 229      12.486  18.864  -6.784  2.00  1.00            
ATOM   1695   CB ALA A 229      12.281  19.949  -7.859  2.00  1.00            
ATOM   1696    C ALA A 229      13.591  17.979  -7.256  2.00  1.00            
ATOM   1697    O ALA A 229      13.349  16.898  -7.791  2.00  1.00            
ATOM   1698    N ASN A 230      14.843  18.409  -7.029  2.00  1.00            
ATOM   1699   CA ASN A 230      15.981  17.669  -7.485  2.00  1.00            
ATOM   1700   CB ASN A 230      17.308  18.350  -7.100  2.00  1.00            
ATOM   1701   CG ASN A 230      17.384  19.693  -7.820  2.00  1.00            
ATOM   1702  OD1 ASN A 230      16.876  19.846  -8.929  2.00  1.00            
ATOM   1703  ND2 ASN A 230      18.032  20.697  -7.170  2.00  1.00            
ATOM   1704    C ASN A 230      15.964  16.311  -6.866  2.00  1.00            
ATOM   1705    O ASN A 230      16.202  15.313  -7.543  2.00  1.00            
ATOM   1706    N ILE A 231      15.674  16.246  -5.557  2.00  1.00            
ATOM   1707   CA ILE A 231      15.669  15.008  -4.835  2.00  1.00            
ATOM   1708   CB ILE A 231      15.443  15.233  -3.368  2.00  1.00            
ATOM   1709  CG1 ILE A 231      16.490  16.214  -2.806  2.00  1.00            
ATOM   1710  CG2 ILE A 231      15.457  13.865  -2.670  2.00  1.00            
ATOM   1711  CD1 ILE A 231      17.936  15.753  -2.976  2.00  1.00            
ATOM   1712    C ILE A 231      14.570  14.140  -5.329  2.00  1.00            
ATOM   1713    O ILE A 231      14.754  12.946  -5.560  2.00  1.00            
ATOM   1714    N GLN A 232      13.393  14.748  -5.518  2.00  1.00            
ATOM   1715   CA GLN A 232      12.222  14.009  -5.858  2.00  1.00            
ATOM   1716   CB GLN A 232      10.973  14.894  -5.905  2.00  1.00            
ATOM   1717   CG GLN A 232       9.706  14.112  -6.244  2.00  1.00            
ATOM   1718   CD GLN A 232       8.533  15.072  -6.142  2.00  1.00            
ATOM   1719  OE1 GLN A 232       8.147  15.489  -5.052  2.00  1.00            
ATOM   1720  NE2 GLN A 232       7.951  15.439  -7.315  2.00  1.00            
ATOM   1721    C GLN A 232      12.386  13.342  -7.182  2.00  1.00            
ATOM   1722    O GLN A 232      11.924  12.219  -7.347  2.00  1.00            
ATOM   1723    N SER A 233      13.013  14.009  -8.169  2.00  1.00            
ATOM   1724   CA SER A 233      13.201  13.399  -9.459  2.00  1.00            
ATOM   1725   CB SER A 233      13.796  14.374 -10.489  2.00  1.00            
ATOM   1726   OG SER A 233      12.907  15.459 -10.709  2.00  1.00            
ATOM   1727    C SER A 233      14.178  12.276  -9.289  2.00  1.00            
ATOM   1728    O SER A 233      14.108  11.256  -9.974  2.00  1.00            
ATOM   1729    N ASP A 234      15.112  12.441  -8.335  2.00  1.00            
ATOM   1730   CA ASP A 234      16.151  11.478  -8.108  2.00  1.00            
ATOM   1731   CB ASP A 234      17.050  11.887  -6.928  2.00  1.00            
ATOM   1732   CG ASP A 234      18.252  10.956  -6.856  2.00  1.00            
ATOM   1733  OD1 ASP A 234      18.416  10.124  -7.787  2.00  1.00            
ATOM   1734  OD2 ASP A 234      19.023  11.069  -5.865  2.00  1.00            
ATOM   1735    C ASP A 234      15.511  10.178  -7.748  2.00  1.00            
ATOM   1736    O ASP A 234      15.869   9.130  -8.282  2.00  1.00            
ATOM   1737    N ILE A 235      14.515  10.223  -6.845  2.00  1.00            
ATOM   1738   CA ILE A 235      13.802   9.041  -6.463  2.00  1.00            
ATOM   1739   CB ILE A 235      13.153   9.097  -5.115  2.00  1.00            
ATOM   1740  CG1 ILE A 235      12.588   7.707  -4.764  2.00  1.00            
ATOM   1741  CG2 ILE A 235      12.091  10.211  -5.149  2.00  1.00            
ATOM   1742  CD1 ILE A 235      11.975   7.608  -3.370  2.00  1.00            
ATOM   1743    C ILE A 235      12.689   9.015  -7.443  2.00  1.00            
ATOM   1744    O ILE A 235      12.541   9.945  -8.228  2.00  1.00            
ATOM   1745    N GLY A 236      11.915   7.930  -7.532  3.00  1.00            
ATOM   1746   CA GLY A 236      10.876   8.120  -8.487  3.00  1.00            
ATOM   1747    C GLY A 236       9.669   8.558  -7.732  3.00  1.00            
ATOM   1748    O GLY A 236       8.928   7.741  -7.187  3.00  1.00            
ATOM   1749    N ALA A 237       9.455   9.885  -7.680  1.00  1.00            
ATOM   1750   CA ALA A 237       8.285  10.422  -7.056  1.00  1.00            
ATOM   1751   CB ALA A 237       8.596  11.313  -5.844  1.00  1.00            
ATOM   1752    C ALA A 237       7.670  11.289  -8.105  1.00  1.00            
ATOM   1753    O ALA A 237       8.318  12.197  -8.623  1.00  1.00            
ATOM   1754    N SER A 238       6.401  11.022  -8.463  1.00  1.00            
ATOM   1755   CA SER A 238       5.761  11.855  -9.437  1.00  1.00            
ATOM   1756   CB SER A 238       5.311  11.130 -10.717  1.00  1.00            
ATOM   1757   OG SER A 238       6.445  10.681 -11.444  1.00  1.00            
ATOM   1758    C SER A 238       4.550  12.394  -8.774  1.00  1.00            
ATOM   1759    O SER A 238       3.951  11.742  -7.920  1.00  1.00            
ATOM   1760    N GLU A 239       4.167  13.622  -9.149  1.00  1.00            
ATOM   1761   CA GLU A 239       3.037  14.209  -8.512  1.00  1.00            
ATOM   1762   CB GLU A 239       3.072  15.747  -8.525  1.00  1.00            
ATOM   1763   CG GLU A 239       3.160  16.335  -9.935  1.00  1.00            
ATOM   1764   CD GLU A 239       3.285  17.848  -9.829  1.00  1.00            
ATOM   1765  OE1 GLU A 239       3.241  18.374  -8.685  1.00  1.00            
ATOM   1766  OE2 GLU A 239       3.433  18.499 -10.898  1.00  1.00            
ATOM   1767    C GLU A 239       1.826  13.765  -9.233  1.00  1.00            
ATOM   1768    O GLU A 239       1.707  13.921 -10.446  1.00  1.00            
ATOM   1769    N ASN A 240       0.902  13.160  -8.474  1.00  1.00            
ATOM   1770   CA ASN A 240      -0.342  12.767  -9.038  1.00  1.00            
ATOM   1771   CB ASN A 240      -1.083  11.668  -8.260  1.00  1.00            
ATOM   1772   CG ASN A 240      -0.370  10.340  -8.458  1.00  1.00            
ATOM   1773  OD1 ASN A 240      -0.255   9.547  -7.527  1.00  1.00            
ATOM   1774  ND2 ASN A 240       0.102  10.079  -9.706  1.00  1.00            
ATOM   1775    C ASN A 240      -1.188  13.971  -8.931  1.00  1.00            
ATOM   1776    O ASN A 240      -0.745  15.029  -8.482  1.00  1.00            
ATOM   1777    N SER A 241      -2.436  13.857  -9.390  3.00  1.00            
ATOM   1778   CA SER A 241      -3.261  14.988  -9.178  3.00  1.00            
ATOM   1779   CB SER A 241      -4.611  14.904  -9.913  3.00  1.00            
ATOM   1780   OG SER A 241      -5.375  16.072  -9.662  3.00  1.00            
ATOM   1781    C SER A 241      -3.509  14.985  -7.706  3.00  1.00            
ATOM   1782    O SER A 241      -3.215  14.006  -7.021  3.00  1.00            
ATOM   1783    N ASP A 242      -4.027  16.102  -7.171  3.00  1.00            
ATOM   1784   CA ASP A 242      -4.292  16.214  -5.768  3.00  1.00            
ATOM   1785   CB ASP A 242      -5.309  15.186  -5.246  3.00  1.00            
ATOM   1786   CG ASP A 242      -6.688  15.609  -5.737  3.00  1.00            
ATOM   1787  OD1 ASP A 242      -6.754  16.419  -6.702  3.00  1.00            
ATOM   1788  OD2 ASP A 242      -7.695  15.138  -5.145  3.00  1.00            
ATOM   1789    C ASP A 242      -3.027  16.104  -4.971  3.00  1.00            
ATOM   1790    O ASP A 242      -3.052  15.709  -3.807  3.00  1.00            
ATOM   1791    N GLY A 243      -1.884  16.462  -5.588  1.00  1.00            
ATOM   1792   CA GLY A 243      -0.645  16.593  -4.872  1.00  1.00            
ATOM   1793    C GLY A 243      -0.239  15.311  -4.191  1.00  1.00            
ATOM   1794    O GLY A 243       0.120  15.320  -3.014  1.00  1.00            
ATOM   1795    N GLU A 244      -0.289  14.170  -4.905  1.00  1.00            
ATOM   1796   CA GLU A 244       0.010  12.879  -4.332  1.00  1.00            
ATOM   1797   CB GLU A 244      -0.373  11.712  -5.258  1.00  1.00            
ATOM   1798   CG GLU A 244      -1.880  11.516  -5.423  1.00  1.00            
ATOM   1799   CD GLU A 244      -2.372  10.576  -4.328  1.00  1.00            
ATOM   1800  OE1 GLU A 244      -1.813   9.452  -4.210  1.00  1.00            
ATOM   1801  OE2 GLU A 244      -3.324  10.967  -3.603  1.00  1.00            
ATOM   1802    C GLU A 244       1.456  12.643  -3.970  1.00  1.00            
ATOM   1803    O GLU A 244       1.727  12.103  -2.898  1.00  1.00            
ATOM   1804    N MET A 245       2.427  13.038  -4.822  1.00  1.00            
ATOM   1805   CA MET A 245       3.816  12.733  -4.554  1.00  1.00            
ATOM   1806   CB MET A 245       4.434  13.585  -3.431  1.00  1.00            
ATOM   1807   CG MET A 245       4.562  15.068  -3.788  1.00  1.00            
ATOM   1808   SD MET A 245       5.310  16.102  -2.493  1.00  1.00            
ATOM   1809   CE MET A 245       3.816  16.227  -1.469  1.00  1.00            
ATOM   1810    C MET A 245       3.990  11.287  -4.210  1.00  1.00            
ATOM   1811    O MET A 245       4.398  10.951  -3.098  1.00  1.00            
ATOM   1812    N VAL A 246       3.694  10.388  -5.170  4.00  1.00            
ATOM   1813   CA VAL A 246       3.742   8.983  -4.887  4.00  1.00            
ATOM   1814   CB VAL A 246       2.498   8.258  -5.328  4.00  1.00            
ATOM   1815  CG1 VAL A 246       2.447   8.276  -6.862  4.00  1.00            
ATOM   1816  CG2 VAL A 246       2.471   6.850  -4.707  4.00  1.00            
ATOM   1817    C VAL A 246       4.915   8.322  -5.518  4.00  1.00            
ATOM   1818    O VAL A 246       5.528   8.834  -6.454  4.00  1.00            
ATOM   1819    N ILE A 247       5.265   7.153  -4.949  4.00  1.00            
ATOM   1820   CA ILE A 247       6.365   6.356  -5.391  4.00  1.00            
ATOM   1821   CB ILE A 247       7.497   6.395  -4.409  4.00  1.00            
ATOM   1822  CG1 ILE A 247       7.920   7.854  -4.161  4.00  1.00            
ATOM   1823  CG2 ILE A 247       8.633   5.501  -4.936  4.00  1.00            
ATOM   1824  CD1 ILE A 247       8.776   8.039  -2.909  4.00  1.00            
ATOM   1825    C ILE A 247       5.869   4.943  -5.415  4.00  1.00            
ATOM   1826    O ILE A 247       4.863   4.622  -4.785  4.00  1.00            
ATOM   1827    N SER A 248       6.546   4.067  -6.186  1.00  1.00            
ATOM   1828   CA SER A 248       6.180   2.680  -6.215  1.00  1.00            
ATOM   1829   CB SER A 248       6.666   1.938  -7.472  1.00  1.00            
ATOM   1830   OG SER A 248       6.331   0.560  -7.384  1.00  1.00            
ATOM   1831    C SER A 248       6.829   2.014  -5.037  1.00  1.00            
ATOM   1832    O SER A 248       7.821   2.503  -4.501  1.00  1.00            
ATOM   1833    N CYS A 249       6.252   0.877  -4.599  3.00  1.00            
ATOM   1834   CA CYS A 249       6.726   0.110  -3.476  3.00  1.00            
ATOM   1835   CB CYS A 249       5.754  -1.022  -3.100  3.00  1.00            
ATOM   1836   SG CYS A 249       6.326  -2.008  -1.683  3.00  1.00            
ATOM   1837    C CYS A 249       8.052  -0.522  -3.766  3.00  1.00            
ATOM   1838    O CYS A 249       8.938  -0.545  -2.913  3.00  1.00            
ATOM   1839    N SER A 250       8.234  -1.048  -4.990  2.00  1.00            
ATOM   1840   CA SER A 250       9.433  -1.773  -5.306  2.00  1.00            
ATOM   1841   CB SER A 250       9.436  -2.313  -6.744  2.00  1.00            
ATOM   1842   OG SER A 250       9.413  -1.231  -7.662  2.00  1.00            
ATOM   1843    C SER A 250      10.597  -0.857  -5.179  2.00  1.00            
ATOM   1844    O SER A 250      11.699  -1.274  -4.831  2.00  1.00            
ATOM   1845    N SER A 251      10.380   0.436  -5.438  2.00  1.00            
ATOM   1846   CA SER A 251      11.482   1.336  -5.380  2.00  1.00            
ATOM   1847   CB SER A 251      11.079   2.775  -5.746  2.00  1.00            
ATOM   1848   OG SER A 251      12.219   3.618  -5.775  2.00  1.00            
ATOM   1849    C SER A 251      11.976   1.329  -3.977  2.00  1.00            
ATOM   1850    O SER A 251      13.125   1.690  -3.726  2.00  1.00            
ATOM   1851    N ILE A 252      11.121   0.905  -3.023  2.00  1.00            
ATOM   1852   CA ILE A 252      11.582   0.884  -1.667  2.00  1.00            
ATOM   1853   CB ILE A 252      10.631   0.259  -0.687  2.00  1.00            
ATOM   1854  CG1 ILE A 252       9.292   1.006  -0.596  2.00  1.00            
ATOM   1855  CG2 ILE A 252      11.379   0.166   0.654  2.00  1.00            
ATOM   1856  CD1 ILE A 252       8.223   0.219   0.166  2.00  1.00            
ATOM   1857    C ILE A 252      12.752  -0.046  -1.638  2.00  1.00            
ATOM   1858    O ILE A 252      13.823   0.308  -1.148  2.00  1.00            
ATOM   1859    N ASP A 253      12.584  -1.253  -2.214  2.00  1.00            
ATOM   1860   CA ASP A 253      13.613  -2.246  -2.139  2.00  1.00            
ATOM   1861   CB ASP A 253      13.181  -3.646  -2.643  2.00  1.00            
ATOM   1862   CG ASP A 253      12.873  -3.650  -4.139  2.00  1.00            
ATOM   1863  OD1 ASP A 253      13.815  -3.467  -4.955  2.00  1.00            
ATOM   1864  OD2 ASP A 253      11.680  -3.863  -4.486  2.00  1.00            
ATOM   1865    C ASP A 253      14.826  -1.801  -2.883  2.00  1.00            
ATOM   1866    O ASP A 253      15.943  -2.010  -2.415  2.00  1.00            
ATOM   1867    N SER A 254      14.667  -1.166  -4.059  2.00  1.00            
ATOM   1868   CA SER A 254      15.875  -0.810  -4.738  2.00  1.00            
ATOM   1869   CB SER A 254      15.920  -1.301  -6.194  2.00  1.00            
ATOM   1870   OG SER A 254      14.848  -0.739  -6.935  2.00  1.00            
ATOM   1871    C SER A 254      16.003   0.680  -4.742  2.00  1.00            
ATOM   1872    O SER A 254      15.501   1.371  -5.629  2.00  1.00            
ATOM   1873    N LEU A 255      16.694   1.218  -3.722  1.00  1.00            
ATOM   1874   CA LEU A 255      16.950   2.628  -3.654  1.00  1.00            
ATOM   1875   CB LEU A 255      15.877   3.407  -2.873  1.00  1.00            
ATOM   1876   CG LEU A 255      16.081   4.935  -2.802  1.00  1.00            
ATOM   1877  CD1 LEU A 255      17.270   5.328  -1.912  1.00  1.00            
ATOM   1878  CD2 LEU A 255      16.168   5.535  -4.212  1.00  1.00            
ATOM   1879    C LEU A 255      18.262   2.746  -2.920  1.00  1.00            
ATOM   1880    O LEU A 255      18.534   1.971  -2.003  1.00  1.00            
ATOM   1881    N PRO A 256      19.103   3.664  -3.323  1.00  1.00            
ATOM   1882   CA PRO A 256      20.394   3.854  -2.706  1.00  1.00            
ATOM   1883   CD PRO A 256      19.065   4.196  -4.673  1.00  1.00            
ATOM   1884   CB PRO A 256      21.194   4.749  -3.659  1.00  1.00            
ATOM   1885   CG PRO A 256      20.159   5.276  -4.667  1.00  1.00            
ATOM   1886    C PRO A 256      20.611   4.197  -1.267  1.00  1.00            
ATOM   1887    O PRO A 256      21.197   3.373  -0.567  1.00  1.00            
ATOM   1888    N ASP A 257      20.147   5.379  -0.813  1.00  1.00            
ATOM   1889   CA ASP A 257      20.353   5.887   0.519  1.00  1.00            
ATOM   1890   CB ASP A 257      21.522   5.291   1.337  1.00  1.00            
ATOM   1891   CG ASP A 257      22.854   5.595   0.662  1.00  1.00            
ATOM   1892  OD1 ASP A 257      22.881   5.749  -0.588  1.00  1.00            
ATOM   1893  OD2 ASP A 257      23.871   5.681   1.401  1.00  1.00            
ATOM   1894    C ASP A 257      20.623   7.339   0.350  1.00  1.00            
ATOM   1895    O ASP A 257      21.321   7.751  -0.575  1.00  1.00            
ATOM   1896    N ILE A 258      20.033   8.174   1.217  4.00  1.00            
ATOM   1897   CA ILE A 258      20.355   9.555   1.094  4.00  1.00            
ATOM   1898   CB ILE A 258      19.200  10.488   1.280  4.00  1.00            
ATOM   1899  CG1 ILE A 258      18.135  10.262   0.196  4.00  1.00            
ATOM   1900  CG2 ILE A 258      19.768  11.917   1.305  4.00  1.00            
ATOM   1901  CD1 ILE A 258      16.801  10.942   0.502  4.00  1.00            
ATOM   1902    C ILE A 258      21.281   9.827   2.245  4.00  1.00            
ATOM   1903    O ILE A 258      20.936   9.567   3.396  4.00  1.00            
ATOM   1904    N VAL A 259      22.495  10.348   1.969  4.00  1.00            
ATOM   1905   CA VAL A 259      23.422  10.573   3.046  4.00  1.00            
ATOM   1906   CB VAL A 259      24.835  10.169   2.725  4.00  1.00            
ATOM   1907  CG1 VAL A 259      25.745  10.611   3.885  4.00  1.00            
ATOM   1908  CG2 VAL A 259      24.875   8.656   2.450  4.00  1.00            
ATOM   1909    C VAL A 259      23.460  12.047   3.352  4.00  1.00            
ATOM   1910    O VAL A 259      23.502  12.873   2.443  4.00  1.00            
ATOM   1911    N PHE A 260      23.416  12.411   4.655  4.00  1.00            
ATOM   1912   CA PHE A 260      23.573  13.779   5.086  4.00  1.00            
ATOM   1913   CB PHE A 260      22.479  14.267   6.053  4.00  1.00            
ATOM   1914   CG PHE A 260      21.262  14.464   5.216  4.00  1.00            
ATOM   1915  CD1 PHE A 260      20.521  13.387   4.793  4.00  1.00            
ATOM   1916  CD2 PHE A 260      20.861  15.729   4.851  4.00  1.00            
ATOM   1917  CE1 PHE A 260      19.402  13.569   4.016  4.00  1.00            
ATOM   1918  CE2 PHE A 260      19.742  15.918   4.075  4.00  1.00            
ATOM   1919   CZ PHE A 260      19.010  14.836   3.654  4.00  1.00            
ATOM   1920    C PHE A 260      24.914  13.806   5.774  4.00  1.00            
ATOM   1921    O PHE A 260      25.241  12.912   6.554  4.00  1.00            
ATOM   1922    N THR A 261      25.733  14.835   5.466  4.00  1.00            
ATOM   1923   CA THR A 261      27.120  14.935   5.856  4.00  1.00            
ATOM   1924   CB THR A 261      27.831  16.048   5.152  4.00  1.00            
ATOM   1925  OG1 THR A 261      29.233  15.961   5.365  4.00  1.00            
ATOM   1926  CG2 THR A 261      27.297  17.362   5.725  4.00  1.00            
ATOM   1927    C THR A 261      27.412  15.106   7.324  4.00  1.00            
ATOM   1928    O THR A 261      28.340  14.457   7.802  4.00  1.00            
ATOM   1929    N ILE A 262      26.708  15.982   8.096  4.00  1.00            
ATOM   1930   CA ILE A 262      27.150  16.209   9.460  4.00  1.00            
ATOM   1931   CB ILE A 262      27.244  14.935  10.267  4.00  1.00            
ATOM   1932  CG1 ILE A 262      25.923  14.153  10.172  4.00  1.00            
ATOM   1933  CG2 ILE A 262      27.596  15.280  11.725  4.00  1.00            
ATOM   1934  CD1 ILE A 262      24.710  14.925  10.687  4.00  1.00            
ATOM   1935    C ILE A 262      28.513  16.845   9.354  4.00  1.00            
ATOM   1936    O ILE A 262      29.031  17.062   8.259  4.00  1.00            
ATOM   1937    N ASP A 263      29.088  17.310  10.480  3.00  1.00            
ATOM   1938   CA ASP A 263      30.416  17.831  10.365  3.00  1.00            
ATOM   1939   CB ASP A 263      30.865  18.685  11.562  3.00  1.00            
ATOM   1940   CG ASP A 263      30.241  20.058  11.366  3.00  1.00            
ATOM   1941  OD1 ASP A 263      30.206  20.519  10.195  3.00  1.00            
ATOM   1942  OD2 ASP A 263      29.792  20.660  12.378  3.00  1.00            
ATOM   1943    C ASP A 263      31.367  16.679  10.189  3.00  1.00            
ATOM   1944    O ASP A 263      32.188  16.391  11.057  3.00  1.00            
ATOM   1945    N GLY A 264      31.272  15.991   9.028  3.00  1.00            
ATOM   1946   CA GLY A 264      32.183  14.953   8.637  3.00  1.00            
ATOM   1947    C GLY A 264      31.694  13.564   8.956  3.00  1.00            
ATOM   1948    O GLY A 264      32.282  12.594   8.479  3.00  1.00            
ATOM   1949    N VAL A 265      30.622  13.396   9.754  4.00  1.00            
ATOM   1950   CA VAL A 265      30.195  12.046  10.043  4.00  1.00            
ATOM   1951   CB VAL A 265      29.745  11.864  11.462  4.00  1.00            
ATOM   1952  CG1 VAL A 265      29.252  10.419  11.648  4.00  1.00            
ATOM   1953  CG2 VAL A 265      30.903  12.264  12.392  4.00  1.00            
ATOM   1954    C VAL A 265      29.017  11.765   9.156  4.00  1.00            
ATOM   1955    O VAL A 265      27.985  12.423   9.260  4.00  1.00            
ATOM   1956    N GLN A 266      29.120  10.752   8.272  4.00  1.00            
ATOM   1957   CA GLN A 266      28.050  10.509   7.340  4.00  1.00            
ATOM   1958   CB GLN A 266      28.427   9.561   6.187  4.00  1.00            
ATOM   1959   CG GLN A 266      29.523  10.088   5.257  4.00  1.00            
ATOM   1960   CD GLN A 266      30.885   9.651   5.788  4.00  1.00            
ATOM   1961  OE1 GLN A 266      31.006   9.115   6.889  4.00  1.00            
ATOM   1962  NE2 GLN A 266      31.946   9.863   4.965  4.00  1.00            
ATOM   1963    C GLN A 266      26.894   9.886   8.047  4.00  1.00            
ATOM   1964    O GLN A 266      27.060   8.933   8.806  4.00  1.00            
ATOM   1965    N TYR A 267      25.678  10.430   7.817  4.00  1.00            
ATOM   1966   CA TYR A 267      24.514   9.829   8.407  4.00  1.00            
ATOM   1967   CB TYR A 267      23.721  10.767   9.321  4.00  1.00            
ATOM   1968   CG TYR A 267      23.042   9.869  10.297  4.00  1.00            
ATOM   1969  CD1 TYR A 267      21.877   9.206   9.991  4.00  1.00            
ATOM   1970  CD2 TYR A 267      23.623   9.663  11.528  4.00  1.00            
ATOM   1971  CE1 TYR A 267      21.284   8.376  10.915  4.00  1.00            
ATOM   1972  CE2 TYR A 267      23.037   8.837  12.456  4.00  1.00            
ATOM   1973   CZ TYR A 267      21.863   8.197  12.149  4.00  1.00            
ATOM   1974   OH TYR A 267      21.260   7.349  13.102  4.00  1.00            
ATOM   1975    C TYR A 267      23.640   9.487   7.247  4.00  1.00            
ATOM   1976    O TYR A 267      23.173  10.360   6.517  4.00  1.00            
ATOM   1977    N PRO A 268      23.436   8.214   7.065  4.00  1.00            
ATOM   1978   CA PRO A 268      22.613   7.730   5.986  4.00  1.00            
ATOM   1979   CD PRO A 268      24.472   7.261   7.421  4.00  1.00            
ATOM   1980   CB PRO A 268      23.147   6.337   5.638  4.00  1.00            
ATOM   1981   CG PRO A 268      23.975   5.921   6.865  4.00  1.00            
ATOM   1982    C PRO A 268      21.141   7.713   6.239  4.00  1.00            
ATOM   1983    O PRO A 268      20.725   7.778   7.391  4.00  1.00            
ATOM   1984    N LEU A 269      20.350   7.638   5.143  4.00  1.00            
ATOM   1985   CA LEU A 269      18.919   7.502   5.176  4.00  1.00            
ATOM   1986   CB LEU A 269      18.178   8.742   4.649  4.00  1.00            
ATOM   1987   CG LEU A 269      18.527  10.047   5.394  4.00  1.00            
ATOM   1988  CD1 LEU A 269      17.720  11.234   4.843  4.00  1.00            
ATOM   1989  CD2 LEU A 269      18.395   9.892   6.917  4.00  1.00            
ATOM   1990    C LEU A 269      18.628   6.397   4.206  4.00  1.00            
ATOM   1991    O LEU A 269      19.323   6.252   3.201  4.00  1.00            
ATOM   1992    N SER A 270      17.616   5.559   4.486  1.00  1.00            
ATOM   1993   CA SER A 270      17.303   4.493   3.575  1.00  1.00            
ATOM   1994   CB SER A 270      16.891   3.196   4.287  1.00  1.00            
ATOM   1995   OG SER A 270      17.957   2.727   5.100  1.00  1.00            
ATOM   1996    C SER A 270      16.140   4.917   2.755  1.00  1.00            
ATOM   1997    O SER A 270      15.665   6.044   2.857  1.00  1.00            
ATOM   1998    N PRO A 271      15.773   4.052   1.853  2.00  1.00            
ATOM   1999   CA PRO A 271      14.529   4.137   1.143  2.00  1.00            
ATOM   2000   CD PRO A 271      16.733   3.195   1.185  2.00  1.00            
ATOM   2001   CB PRO A 271      14.683   3.255  -0.093  2.00  1.00            
ATOM   2002   CG PRO A 271      15.876   2.342   0.238  2.00  1.00            
ATOM   2003    C PRO A 271      13.443   3.660   2.040  2.00  1.00            
ATOM   2004    O PRO A 271      12.283   3.972   1.779  2.00  1.00            
ATOM   2005    N SER A 272      13.789   2.901   3.100  2.00  1.00            
ATOM   2006   CA SER A 272      12.777   2.479   4.020  2.00  1.00            
ATOM   2007   CB SER A 272      13.321   1.569   5.134  2.00  1.00            
ATOM   2008   OG SER A 272      14.293   2.260   5.902  2.00  1.00            
ATOM   2009    C SER A 272      12.225   3.738   4.626  2.00  1.00            
ATOM   2010    O SER A 272      11.039   4.033   4.497  2.00  1.00            
ATOM   2011    N ALA A 273      13.094   4.542   5.280  2.00  1.00            
ATOM   2012   CA ALA A 273      12.712   5.862   5.693  2.00  1.00            
ATOM   2013   CB ALA A 273      13.711   6.551   6.639  2.00  1.00            
ATOM   2014    C ALA A 273      12.766   6.559   4.373  2.00  1.00            
ATOM   2015    O ALA A 273      13.217   5.967   3.407  2.00  1.00            
ATOM   2016    N TYR A 274      12.279   7.791   4.223  2.00  1.00            
ATOM   2017   CA TYR A 274      12.368   8.407   2.923  2.00  1.00            
ATOM   2018   CB TYR A 274      13.780   8.372   2.286  2.00  1.00            
ATOM   2019   CG TYR A 274      13.776   9.029   0.945  2.00  1.00            
ATOM   2020  CD1 TYR A 274      13.768  10.400   0.831  2.00  1.00            
ATOM   2021  CD2 TYR A 274      13.804   8.263  -0.199  2.00  1.00            
ATOM   2022  CE1 TYR A 274      13.772  11.004  -0.404  2.00  1.00            
ATOM   2023  CE2 TYR A 274      13.809   8.861  -1.436  2.00  1.00            
ATOM   2024   CZ TYR A 274      13.791  10.231  -1.541  2.00  1.00            
ATOM   2025   OH TYR A 274      13.795  10.839  -2.814  2.00  1.00            
ATOM   2026    C TYR A 274      11.352   7.839   1.981  2.00  1.00            
ATOM   2027    O TYR A 274      11.113   8.385   0.905  2.00  1.00            
ATOM   2028    N ILE A 275      10.691   6.742   2.365  4.00  1.00            
ATOM   2029   CA ILE A 275       9.570   6.290   1.598  4.00  1.00            
ATOM   2030   CB ILE A 275       9.819   5.100   0.725  4.00  1.00            
ATOM   2031  CG1 ILE A 275      10.760   5.461  -0.437  4.00  1.00            
ATOM   2032  CG2 ILE A 275       8.445   4.574   0.278  4.00  1.00            
ATOM   2033  CD1 ILE A 275      11.266   4.242  -1.205  4.00  1.00            
ATOM   2034    C ILE A 275       8.590   5.887   2.659  4.00  1.00            
ATOM   2035    O ILE A 275       8.969   5.228   3.627  4.00  1.00            
ATOM   2036    N LEU A 276       7.306   6.284   2.537  4.00  1.00            
ATOM   2037   CA LEU A 276       6.390   5.972   3.600  4.00  1.00            
ATOM   2038   CB LEU A 276       5.654   7.220   4.127  4.00  1.00            
ATOM   2039   CG LEU A 276       4.905   7.030   5.461  4.00  1.00            
ATOM   2040  CD1 LEU A 276       3.787   5.984   5.358  4.00  1.00            
ATOM   2041  CD2 LEU A 276       5.889   6.770   6.614  4.00  1.00            
ATOM   2042    C LEU A 276       5.384   5.030   3.042  4.00  1.00            
ATOM   2043    O LEU A 276       4.875   5.232   1.941  4.00  1.00            
ATOM   2044    N GLN A 277       5.068   3.963   3.798  4.00  1.00            
ATOM   2045   CA GLN A 277       4.155   3.004   3.263  4.00  1.00            
ATOM   2046   CB GLN A 277       4.618   1.546   3.455  4.00  1.00            
ATOM   2047   CG GLN A 277       5.934   1.184   2.757  4.00  1.00            
ATOM   2048   CD GLN A 277       7.071   1.289   3.768  4.00  1.00            
ATOM   2049  OE1 GLN A 277       8.211   1.579   3.411  4.00  1.00            
ATOM   2050  NE2 GLN A 277       6.756   1.029   5.065  4.00  1.00            
ATOM   2051    C GLN A 277       2.850   3.121   3.989  4.00  1.00            
ATOM   2052    O GLN A 277       2.808   3.164   5.219  4.00  1.00            
ATOM   2053    N ASP A 278       1.750   3.221   3.216  4.00  1.00            
ATOM   2054   CA ASP A 278       0.407   3.186   3.731  4.00  1.00            
ATOM   2055   CB ASP A 278      -0.573   4.121   3.001  4.00  1.00            
ATOM   2056   CG ASP A 278      -0.337   5.546   3.484  4.00  1.00            
ATOM   2057  OD1 ASP A 278      -0.575   5.809   4.693  4.00  1.00            
ATOM   2058  OD2 ASP A 278       0.066   6.394   2.644  4.00  1.00            
ATOM   2059    C ASP A 278      -0.028   1.785   3.501  4.00  1.00            
ATOM   2060    O ASP A 278       0.786   0.863   3.513  4.00  1.00            
ATOM   2061    N ASP A 279      -1.337   1.583   3.303  3.00  1.00            
ATOM   2062   CA ASP A 279      -1.781   0.247   3.079  3.00  1.00            
ATOM   2063   CB ASP A 279      -3.308   0.188   2.898  3.00  1.00            
ATOM   2064   CG ASP A 279      -3.813  -1.172   3.355  3.00  1.00            
ATOM   2065  OD1 ASP A 279      -3.174  -2.204   3.019  3.00  1.00            
ATOM   2066  OD2 ASP A 279      -4.844  -1.185   4.079  3.00  1.00            
ATOM   2067    C ASP A 279      -1.111  -0.222   1.821  3.00  1.00            
ATOM   2068    O ASP A 279      -0.530  -1.305   1.793  3.00  1.00            
ATOM   2069    N ASP A 280      -1.153   0.600   0.748  3.00  1.00            
ATOM   2070   CA ASP A 280      -0.477   0.242  -0.473  3.00  1.00            
ATOM   2071   CB ASP A 280      -1.397  -0.392  -1.533  3.00  1.00            
ATOM   2072   CG ASP A 280      -1.724  -1.822  -1.135  3.00  1.00            
ATOM   2073  OD1 ASP A 280      -2.176  -2.035   0.020  3.00  1.00            
ATOM   2074  OD2 ASP A 280      -1.510  -2.727  -1.984  3.00  1.00            
ATOM   2075    C ASP A 280       0.047   1.517  -1.115  3.00  1.00            
ATOM   2076    O ASP A 280       0.391   1.519  -2.296  3.00  1.00            
ATOM   2077    N SER A 281       0.140   2.626  -0.347  4.00  1.00            
ATOM   2078   CA SER A 281       0.443   3.948  -0.859  4.00  1.00            
ATOM   2079   CB SER A 281       0.109   5.047   0.165  4.00  1.00            
ATOM   2080   OG SER A 281       0.368   6.327  -0.392  4.00  1.00            
ATOM   2081    C SER A 281       1.855   4.212  -1.357  4.00  1.00            
ATOM   2082    O SER A 281       2.031   4.572  -2.520  4.00  1.00            
ATOM   2083    N CYS A 282       2.902   4.027  -0.519  4.00  1.00            
ATOM   2084   CA CYS A 282       4.278   4.346  -0.863  4.00  1.00            
ATOM   2085   CB CYS A 282       4.901   3.355  -1.863  4.00  1.00            
ATOM   2086   SG CYS A 282       5.089   1.694  -1.149  4.00  1.00            
ATOM   2087    C CYS A 282       4.485   5.751  -1.377  4.00  1.00            
ATOM   2088    O CYS A 282       4.858   5.944  -2.534  4.00  1.00            
ATOM   2089    N THR A 283       4.256   6.775  -0.520  4.00  1.00            
ATOM   2090   CA THR A 283       4.482   8.162  -0.866  4.00  1.00            
ATOM   2091   CB THR A 283       3.489   9.081  -0.205  4.00  1.00            
ATOM   2092  OG1 THR A 283       3.614  10.405  -0.703  4.00  1.00            
ATOM   2093  CG2 THR A 283       3.733   9.055   1.312  4.00  1.00            
ATOM   2094    C THR A 283       5.869   8.574  -0.414  4.00  1.00            
ATOM   2095    O THR A 283       6.540   7.820   0.289  4.00  1.00            
ATOM   2096    N SER A 284       6.324   9.797  -0.800  4.00  1.00            
ATOM   2097   CA SER A 284       7.663  10.280  -0.510  4.00  1.00            
ATOM   2098   CB SER A 284       8.260  11.110  -1.657  4.00  1.00            
ATOM   2099   OG SER A 284       7.512  12.305  -1.823  4.00  1.00            
ATOM   2100    C SER A 284       7.640  11.177   0.706  4.00  1.00            
ATOM   2101    O SER A 284       6.702  11.946   0.903  4.00  1.00            
ATOM   2102    N GLY A 285       8.687  11.070   1.565  1.00  1.00            
ATOM   2103   CA GLY A 285       8.880  11.824   2.788  1.00  1.00            
ATOM   2104    C GLY A 285       9.150  13.271   2.504  1.00  1.00            
ATOM   2105    O GLY A 285       8.714  14.146   3.252  1.00  1.00            
ATOM   2106    N PHE A 286       9.902  13.571   1.429  4.00  1.00            
ATOM   2107   CA PHE A 286      10.257  14.941   1.183  4.00  1.00            
ATOM   2108   CB PHE A 286      11.238  15.183   0.013  4.00  1.00            
ATOM   2109   CG PHE A 286      12.658  14.988   0.439  4.00  1.00            
ATOM   2110  CD1 PHE A 286      13.262  15.925   1.245  4.00  1.00            
ATOM   2111  CD2 PHE A 286      13.402  13.909   0.014  4.00  1.00            
ATOM   2112  CE1 PHE A 286      14.572  15.782   1.641  4.00  1.00            
ATOM   2113  CE2 PHE A 286      14.714  13.762   0.406  4.00  1.00            
ATOM   2114   CZ PHE A 286      15.303  14.697   1.223  4.00  1.00            
ATOM   2115    C PHE A 286       9.069  15.782   0.887  4.00  1.00            
ATOM   2116    O PHE A 286       8.080  15.330   0.312  4.00  1.00            
ATOM   2117    N GLU A 287       9.159  17.056   1.316  4.00  1.00            
ATOM   2118   CA GLU A 287       8.132  18.007   1.044  4.00  1.00            
ATOM   2119   CB GLU A 287       7.163  18.260   2.212  4.00  1.00            
ATOM   2120   CG GLU A 287       7.819  18.874   3.445  4.00  1.00            
ATOM   2121   CD GLU A 287       6.724  19.122   4.472  4.00  1.00            
ATOM   2122  OE1 GLU A 287       5.770  18.301   4.531  4.00  1.00            
ATOM   2123  OE2 GLU A 287       6.825  20.141   5.207  4.00  1.00            
ATOM   2124    C GLU A 287       8.789  19.287   0.704  4.00  1.00            
ATOM   2125    O GLU A 287       9.989  19.467   0.910  4.00  1.00            
ATOM   2126    N GLY A 288       8.006  20.215   0.140  4.00  1.00            
ATOM   2127   CA GLY A 288       8.613  21.447  -0.214  4.00  1.00            
ATOM   2128    C GLY A 288       8.124  22.488   0.727  4.00  1.00            
ATOM   2129    O GLY A 288       6.923  22.627   0.946  4.00  1.00            
ATOM   2130    N MET A 289       9.063  23.244   1.327  1.00  1.00            
ATOM   2131   CA MET A 289       8.638  24.289   2.200  1.00  1.00            
ATOM   2132   CB MET A 289       8.231  23.786   3.598  1.00  1.00            
ATOM   2133   CG MET A 289       8.077  24.904   4.632  1.00  1.00            
ATOM   2134   SD MET A 289       6.762  26.108   4.283  1.00  1.00            
ATOM   2135   CE MET A 289       5.373  24.949   4.441  1.00  1.00            
ATOM   2136    C MET A 289       9.746  25.279   2.380  1.00  1.00            
ATOM   2137    O MET A 289      10.721  25.021   3.084  1.00  1.00            
ATOM   2138    N ASP A 290       9.580  26.483   1.798  1.00  1.00            
ATOM   2139   CA ASP A 290      10.624  27.461   1.876  1.00  1.00            
ATOM   2140   CB ASP A 290      10.688  28.381   0.646  1.00  1.00            
ATOM   2141   CG ASP A 290      12.056  29.043   0.638  1.00  1.00            
ATOM   2142  OD1 ASP A 290      12.647  29.198   1.740  1.00  1.00            
ATOM   2143  OD2 ASP A 290      12.533  29.397  -0.474  1.00  1.00            
ATOM   2144    C ASP A 290      10.386  28.295   3.076  1.00  1.00            
ATOM   2145    O ASP A 290       9.396  29.020   3.166  1.00  1.00            
ATOM   2146    N VAL A 291      11.300  28.176   4.050  1.00  1.00            
ATOM   2147   CA VAL A 291      11.180  28.971   5.229  1.00  1.00            
ATOM   2148   CB VAL A 291      11.229  28.168   6.486  1.00  1.00            
ATOM   2149  CG1 VAL A 291       9.939  27.337   6.581  1.00  1.00            
ATOM   2150  CG2 VAL A 291      12.483  27.291   6.430  1.00  1.00            
ATOM   2151    C VAL A 291      12.325  29.937   5.213  1.00  1.00            
ATOM   2152    O VAL A 291      13.490  29.545   5.205  1.00  1.00            
ATOM   2153    N PRO A 292      12.001  31.205   5.172  4.00  1.00            
ATOM   2154   CA PRO A 292      13.046  32.197   5.171  4.00  1.00            
ATOM   2155   CD PRO A 292      10.868  31.619   4.360  4.00  1.00            
ATOM   2156   CB PRO A 292      12.431  33.456   4.553  4.00  1.00            
ATOM   2157   CG PRO A 292      11.299  32.921   3.663  4.00  1.00            
ATOM   2158    C PRO A 292      13.600  32.443   6.528  4.00  1.00            
ATOM   2159    O PRO A 292      12.844  32.358   7.496  4.00  1.00            
ATOM   2160    N THR A 293      14.910  32.741   6.625  1.00  1.00            
ATOM   2161   CA THR A 293      15.493  33.123   7.876  1.00  1.00            
ATOM   2162   CB THR A 293      16.160  32.025   8.656  1.00  1.00            
ATOM   2163  OG1 THR A 293      17.376  31.640   8.037  1.00  1.00            
ATOM   2164  CG2 THR A 293      15.202  30.825   8.738  1.00  1.00            
ATOM   2165    C THR A 293      16.578  34.060   7.488  1.00  1.00            
ATOM   2166    O THR A 293      16.854  34.250   6.305  1.00  1.00            
ATOM   2167    N SER A 294      17.213  34.697   8.479  1.00  1.00            
ATOM   2168   CA SER A 294      18.275  35.593   8.156  1.00  1.00            
ATOM   2169   CB SER A 294      18.804  36.336   9.394  1.00  1.00            
ATOM   2170   OG SER A 294      19.857  37.218   9.036  1.00  1.00            
ATOM   2171    C SER A 294      19.410  34.805   7.587  1.00  1.00            
ATOM   2172    O SER A 294      20.011  35.199   6.590  1.00  1.00            
ATOM   2173    N SER A 295      19.714  33.646   8.205  1.00  1.00            
ATOM   2174   CA SER A 295      20.832  32.854   7.782  1.00  1.00            
ATOM   2175   CB SER A 295      21.035  31.585   8.627  1.00  1.00            
ATOM   2176   OG SER A 295      22.156  30.858   8.145  1.00  1.00            
ATOM   2177    C SER A 295      20.601  32.418   6.372  1.00  1.00            
ATOM   2178    O SER A 295      21.511  32.484   5.548  1.00  1.00            
ATOM   2179    N GLY A 296      19.373  31.970   6.049  1.00  1.00            
ATOM   2180   CA GLY A 296      19.133  31.521   4.708  1.00  1.00            
ATOM   2181    C GLY A 296      17.883  30.705   4.714  1.00  1.00            
ATOM   2182    O GLY A 296      17.083  30.762   5.644  1.00  1.00            
ATOM   2183    N GLU A 297      17.659  29.927   3.644  4.00  1.00            
ATOM   2184   CA GLU A 297      16.514  29.073   3.660  4.00  1.00            
ATOM   2185   CB GLU A 297      16.192  28.464   2.283  4.00  1.00            
ATOM   2186   CG GLU A 297      17.367  27.699   1.668  4.00  1.00            
ATOM   2187   CD GLU A 297      18.316  28.713   1.041  4.00  1.00            
ATOM   2188  OE1 GLU A 297      17.882  29.874   0.815  4.00  1.00            
ATOM   2189  OE2 GLU A 297      19.491  28.339   0.779  4.00  1.00            
ATOM   2190    C GLU A 297      16.860  27.962   4.586  4.00  1.00            
ATOM   2191    O GLU A 297      18.031  27.609   4.707  4.00  1.00            
ATOM   2192    N LEU A 298      15.869  27.383   5.293  1.00  1.00            
ATOM   2193   CA LEU A 298      16.301  26.370   6.204  1.00  1.00            
ATOM   2194   CB LEU A 298      16.178  26.769   7.695  1.00  1.00            
ATOM   2195   CG LEU A 298      14.752  26.915   8.252  1.00  1.00            
ATOM   2196  CD1 LEU A 298      14.084  25.548   8.453  1.00  1.00            
ATOM   2197  CD2 LEU A 298      14.720  27.799   9.511  1.00  1.00            
ATOM   2198    C LEU A 298      15.617  25.054   5.968  1.00  1.00            
ATOM   2199    O LEU A 298      14.401  24.989   5.790  1.00  1.00            
ATOM   2200    N TRP A 299      16.425  23.966   5.924  4.00  1.00            
ATOM   2201   CA TRP A 299      15.954  22.607   5.811  4.00  1.00            
ATOM   2202   CB TRP A 299      17.030  21.619   5.325  4.00  1.00            
ATOM   2203   CG TRP A 299      17.314  21.636   3.843  4.00  1.00            
ATOM   2204  CD2 TRP A 299      17.994  22.689   3.141  4.00  1.00            
ATOM   2205  CD1 TRP A 299      16.968  20.710   2.904  4.00  1.00            
ATOM   2206  NE1 TRP A 299      17.400  21.112   1.664  4.00  1.00            
ATOM   2207  CE2 TRP A 299      18.030  22.331   1.794  4.00  1.00            
ATOM   2208  CE3 TRP A 299      18.539  23.861   3.581  4.00  1.00            
ATOM   2209  CZ2 TRP A 299      18.614  23.141   0.862  4.00  1.00            
ATOM   2210  CZ3 TRP A 299      19.133  24.672   2.638  4.00  1.00            
ATOM   2211  CH2 TRP A 299      19.170  24.320   1.305  4.00  1.00            
ATOM   2212    C TRP A 299      15.594  22.199   7.176  4.00  1.00            
ATOM   2213    O TRP A 299      16.235  22.588   8.150  4.00  1.00            
ATOM   2214    N ILE A 300      14.521  21.414   7.271  4.00  1.00            
ATOM   2215   CA ILE A 300      14.152  20.931   8.550  4.00  1.00            
ATOM   2216   CB ILE A 300      12.750  21.290   8.931  4.00  1.00            
ATOM   2217  CG1 ILE A 300      12.606  22.803   9.113  4.00  1.00            
ATOM   2218  CG2 ILE A 300      12.356  20.461  10.164  4.00  1.00            
ATOM   2219  CD1 ILE A 300      11.148  23.220   9.237  4.00  1.00            
ATOM   2220    C ILE A 300      14.178  19.446   8.453  4.00  1.00            
ATOM   2221    O ILE A 300      13.640  18.865   7.512  4.00  1.00            
ATOM   2222    N LEU A 301      14.830  18.791   9.424  4.00  1.00            
ATOM   2223   CA LEU A 301      14.864  17.361   9.427  4.00  1.00            
ATOM   2224   CB LEU A 301      16.219  16.854   9.929  4.00  1.00            
ATOM   2225   CG LEU A 301      17.362  17.567   9.179  4.00  1.00            
ATOM   2226  CD1 LEU A 301      18.733  16.950   9.491  4.00  1.00            
ATOM   2227  CD2 LEU A 301      17.055  17.676   7.676  4.00  1.00            
ATOM   2228    C LEU A 301      13.797  17.011  10.409  4.00  1.00            
ATOM   2229    O LEU A 301      13.777  17.537  11.520  4.00  1.00            
ATOM   2230    N GLY A 302      12.839  16.158  10.008  1.00  1.00            
ATOM   2231   CA GLY A 302      11.751  15.900  10.903  1.00  1.00            
ATOM   2232    C GLY A 302      11.743  14.459  11.365  1.00  1.00            
ATOM   2233    O GLY A 302      12.787  13.833  11.538  1.00  1.00            
ATOM   2234    N ASP A 303      10.519  13.897  11.542  2.00  1.00            
ATOM   2235   CA ASP A 303      10.291  12.566  12.056  2.00  1.00            
ATOM   2236   CB ASP A 303       8.801  12.186  12.141  2.00  1.00            
ATOM   2237   CG ASP A 303       8.182  12.990  13.278  2.00  1.00            
ATOM   2238  OD1 ASP A 303       8.943  13.728  13.959  2.00  1.00            
ATOM   2239  OD2 ASP A 303       6.945  12.875  13.484  2.00  1.00            
ATOM   2240    C ASP A 303      10.974  11.584  11.145  2.00  1.00            
ATOM   2241    O ASP A 303      11.580  10.623  11.615  2.00  1.00            
ATOM   2242    N VAL A 304      10.932  11.812   9.816  2.00  1.00            
ATOM   2243   CA VAL A 304      11.512  10.865   8.899  2.00  1.00            
ATOM   2244   CB VAL A 304      11.415  11.324   7.475  2.00  1.00            
ATOM   2245  CG1 VAL A 304      12.121  10.300   6.572  2.00  1.00            
ATOM   2246  CG2 VAL A 304       9.930  11.536   7.142  2.00  1.00            
ATOM   2247    C VAL A 304      12.972  10.693   9.228  2.00  1.00            
ATOM   2248    O VAL A 304      13.429   9.566   9.407  2.00  1.00            
ATOM   2249    N PHE A 305      13.747  11.796   9.338  2.00  1.00            
ATOM   2250   CA PHE A 305      15.156  11.676   9.639  2.00  1.00            
ATOM   2251   CB PHE A 305      15.922  13.017   9.710  2.00  1.00            
ATOM   2252   CG PHE A 305      15.985  13.730   8.401  2.00  1.00            
ATOM   2253  CD1 PHE A 305      16.974  13.435   7.490  2.00  1.00            
ATOM   2254  CD2 PHE A 305      15.066  14.708   8.095  2.00  1.00            
ATOM   2255  CE1 PHE A 305      17.040  14.098   6.286  2.00  1.00            
ATOM   2256  CE2 PHE A 305      15.126  15.374   6.894  2.00  1.00            
ATOM   2257   CZ PHE A 305      16.115  15.069   5.990  2.00  1.00            
ATOM   2258    C PHE A 305      15.295  11.133  11.032  2.00  1.00            
ATOM   2259    O PHE A 305      16.058  10.201  11.281  2.00  1.00            
ATOM   2260    N ILE A 306      14.498  11.701  11.957  2.00  1.00            
ATOM   2261   CA ILE A 306      14.557  11.546  13.388  2.00  1.00            
ATOM   2262   CB ILE A 306      13.685  12.537  14.103  2.00  1.00            
ATOM   2263  CG1 ILE A 306      14.241  13.953  13.856  2.00  1.00            
ATOM   2264  CG2 ILE A 306      13.630  12.162  15.592  2.00  1.00            
ATOM   2265  CD1 ILE A 306      13.290  15.081  14.247  2.00  1.00            
ATOM   2266    C ILE A 306      14.316  10.159  13.905  2.00  1.00            
ATOM   2267    O ILE A 306      14.940   9.790  14.899  2.00  1.00            
ATOM   2268    N ARG A 307      13.424   9.359  13.286  3.00  1.00            
ATOM   2269   CA ARG A 307      13.138   8.036  13.796  3.00  1.00            
ATOM   2270   CB ARG A 307      12.350   7.159  12.805  3.00  1.00            
ATOM   2271   CG ARG A 307      10.835   7.339  12.670  3.00  1.00            
ATOM   2272   CD ARG A 307      10.304   6.466  11.522  3.00  1.00            
ATOM   2273   NE ARG A 307       8.828   6.294  11.646  3.00  1.00            
ATOM   2274   CZ ARG A 307       8.206   5.405  10.815  3.00  1.00            
ATOM   2275  NH1 ARG A 307       8.920   4.780   9.833  3.00  1.00            
ATOM   2276  NH2 ARG A 307       6.881   5.120  10.969  3.00  1.00            
ATOM   2277    C ARG A 307      14.431   7.310  13.894  3.00  1.00            
ATOM   2278    O ARG A 307      14.684   6.632  14.885  3.00  1.00            
ATOM   2279    N GLN A 308      15.278   7.448  12.862  3.00  1.00            
ATOM   2280   CA GLN A 308      16.527   6.756  12.779  3.00  1.00            
ATOM   2281   CB GLN A 308      17.164   6.876  11.384  3.00  1.00            
ATOM   2282   CG GLN A 308      16.285   6.193  10.330  3.00  1.00            
ATOM   2283   CD GLN A 308      16.973   6.257   8.977  3.00  1.00            
ATOM   2284  OE1 GLN A 308      18.157   6.575   8.881  3.00  1.00            
ATOM   2285  NE2 GLN A 308      16.212   5.934   7.898  3.00  1.00            
ATOM   2286    C GLN A 308      17.472   7.208  13.835  3.00  1.00            
ATOM   2287    O GLN A 308      18.246   6.419  14.375  3.00  1.00            
ATOM   2288    N TYR A 309      17.416   8.496  14.176  4.00  1.00            
ATOM   2289   CA TYR A 309      18.368   9.054  15.081  4.00  1.00            
ATOM   2290   CB TYR A 309      18.592  10.555  14.831  4.00  1.00            
ATOM   2291   CG TYR A 309      19.191  10.845  13.494  4.00  1.00            
ATOM   2292  CD1 TYR A 309      18.573  10.463  12.326  4.00  1.00            
ATOM   2293  CD2 TYR A 309      20.357  11.570  13.408  4.00  1.00            
ATOM   2294  CE1 TYR A 309      19.121  10.763  11.099  4.00  1.00            
ATOM   2295  CE2 TYR A 309      20.913  11.877  12.189  4.00  1.00            
ATOM   2296   CZ TYR A 309      20.297  11.470  11.029  4.00  1.00            
ATOM   2297   OH TYR A 309      20.869  11.789   9.779  4.00  1.00            
ATOM   2298    C TYR A 309      17.887   9.013  16.483  4.00  1.00            
ATOM   2299    O TYR A 309      16.693   9.095  16.766  4.00  1.00            
ATOM   2300    N TYR A 310      18.864   8.853  17.393  4.00  1.00            
ATOM   2301   CA TYR A 310      18.661   8.960  18.801  4.00  1.00            
ATOM   2302   CB TYR A 310      19.394   7.844  19.562  4.00  1.00            
ATOM   2303   CG TYR A 310      19.165   8.028  21.015  4.00  1.00            
ATOM   2304  CD1 TYR A 310      17.969   7.668  21.588  4.00  1.00            
ATOM   2305  CD2 TYR A 310      20.167   8.541  21.799  4.00  1.00            
ATOM   2306  CE1 TYR A 310      17.764   7.840  22.935  4.00  1.00            
ATOM   2307  CE2 TYR A 310      19.967   8.713  23.145  4.00  1.00            
ATOM   2308   CZ TYR A 310      18.766   8.365  23.713  4.00  1.00            
ATOM   2309   OH TYR A 310      18.562   8.546  25.094  4.00  1.00            
ATOM   2310    C TYR A 310      19.296  10.267  19.115  4.00  1.00            
ATOM   2311    O TYR A 310      20.519  10.396  19.091  4.00  1.00            
ATOM   2312    N THR A 311      18.471  11.290  19.404  4.00  1.00            
ATOM   2313   CA THR A 311      19.071  12.574  19.560  4.00  1.00            
ATOM   2314   CB THR A 311      18.497  13.630  18.666  4.00  1.00            
ATOM   2315  OG1 THR A 311      18.648  13.246  17.307  4.00  1.00            
ATOM   2316  CG2 THR A 311      19.253  14.943  18.931  4.00  1.00            
ATOM   2317    C THR A 311      18.945  13.044  20.951  4.00  1.00            
ATOM   2318    O THR A 311      17.924  12.876  21.616  4.00  1.00            
ATOM   2319    N VAL A 312      20.048  13.644  21.413  4.00  1.00            
ATOM   2320   CA VAL A 312      20.103  14.181  22.721  4.00  1.00            
ATOM   2321   CB VAL A 312      21.197  13.545  23.519  4.00  1.00            
ATOM   2322  CG1 VAL A 312      22.555  13.819  22.855  4.00  1.00            
ATOM   2323  CG2 VAL A 312      21.101  14.078  24.937  4.00  1.00            
ATOM   2324    C VAL A 312      20.388  15.636  22.565  4.00  1.00            
ATOM   2325    O VAL A 312      21.301  16.034  21.844  4.00  1.00            
ATOM   2326    N PHE A 313      19.578  16.484  23.217  4.00  1.00            
ATOM   2327   CA PHE A 313      19.856  17.880  23.123  4.00  1.00            
ATOM   2328   CB PHE A 313      18.599  18.743  22.952  4.00  1.00            
ATOM   2329   CG PHE A 313      18.185  18.459  21.548  4.00  1.00            
ATOM   2330  CD1 PHE A 313      18.733  19.187  20.516  4.00  1.00            
ATOM   2331  CD2 PHE A 313      17.280  17.464  21.252  4.00  1.00            
ATOM   2332  CE1 PHE A 313      18.379  18.942  19.211  4.00  1.00            
ATOM   2333  CE2 PHE A 313      16.922  17.214  19.947  4.00  1.00            
ATOM   2334   CZ PHE A 313      17.470  17.953  18.925  4.00  1.00            
ATOM   2335    C PHE A 313      20.622  18.215  24.362  4.00  1.00            
ATOM   2336    O PHE A 313      20.356  17.661  25.427  4.00  1.00            
ATOM   2337    N ASP A 314      21.621  19.117  24.259  4.00  1.00            
ATOM   2338   CA ASP A 314      22.479  19.277  25.393  4.00  1.00            
ATOM   2339   CB ASP A 314      23.955  19.453  25.031  4.00  1.00            
ATOM   2340   CG ASP A 314      24.783  19.059  26.247  4.00  1.00            
ATOM   2341  OD1 ASP A 314      24.222  18.370  27.139  4.00  1.00            
ATOM   2342  OD2 ASP A 314      25.984  19.435  26.298  4.00  1.00            
ATOM   2343    C ASP A 314      22.028  20.404  26.280  4.00  1.00            
ATOM   2344    O ASP A 314      21.474  20.157  27.347  4.00  1.00            
ATOM   2345    N ARG A 315      22.227  21.666  25.853  3.00  1.00            
ATOM   2346   CA ARG A 315      21.931  22.841  26.639  3.00  1.00            
ATOM   2347   CB ARG A 315      20.629  22.762  27.445  3.00  1.00            
ATOM   2348   CG ARG A 315      19.372  23.002  26.618  3.00  1.00            
ATOM   2349   CD ARG A 315      18.128  23.075  27.497  3.00  1.00            
ATOM   2350   NE ARG A 315      16.996  23.535  26.652  3.00  1.00            
ATOM   2351   CZ ARG A 315      15.923  24.123  27.255  3.00  1.00            
ATOM   2352  NH1 ARG A 315      15.904  24.284  28.611  3.00  1.00            
ATOM   2353  NH2 ARG A 315      14.866  24.544  26.502  3.00  1.00            
ATOM   2354    C ARG A 315      23.039  23.027  27.623  3.00  1.00            
ATOM   2355    O ARG A 315      23.365  24.160  27.972  3.00  1.00            
ATOM   2356    N ALA A 316      23.675  21.933  28.089  3.00  1.00            
ATOM   2357   CA ALA A 316      24.797  22.133  28.964  3.00  1.00            
ATOM   2358   CB ALA A 316      25.335  20.822  29.558  3.00  1.00            
ATOM   2359    C ALA A 316      25.873  22.724  28.136  3.00  1.00            
ATOM   2360    O ALA A 316      26.469  23.751  28.463  3.00  1.00            
ATOM   2361    N ASN A 317      26.107  22.061  26.997  3.00  1.00            
ATOM   2362   CA ASN A 317      27.032  22.489  26.009  3.00  1.00            
ATOM   2363   CB ASN A 317      28.119  21.447  25.687  3.00  1.00            
ATOM   2364   CG ASN A 317      29.064  21.385  26.883  3.00  1.00            
ATOM   2365  OD1 ASN A 317      30.051  22.116  26.948  3.00  1.00            
ATOM   2366  ND2 ASN A 317      28.743  20.505  27.870  3.00  1.00            
ATOM   2367    C ASN A 317      26.136  22.634  24.842  3.00  1.00            
ATOM   2368    O ASN A 317      25.265  21.801  24.631  3.00  1.00            
ATOM   2369    N ASN A 318      26.258  23.703  24.056  3.00  1.00            
ATOM   2370   CA ASN A 318      25.275  23.724  23.024  3.00  1.00            
ATOM   2371   CB ASN A 318      25.185  25.080  22.308  3.00  1.00            
ATOM   2372   CG ASN A 318      24.902  26.162  23.338  3.00  1.00            
ATOM   2373  OD1 ASN A 318      24.213  25.935  24.331  3.00  1.00            
ATOM   2374  ND2 ASN A 318      25.459  27.380  23.094  3.00  1.00            
ATOM   2375    C ASN A 318      25.781  22.765  21.997  3.00  1.00            
ATOM   2376    O ASN A 318      26.624  23.120  21.174  3.00  1.00            
ATOM   2377    N LYS A 319      25.287  21.513  22.032  4.00  1.00            
ATOM   2378   CA LYS A 319      25.736  20.534  21.092  4.00  1.00            
ATOM   2379   CB LYS A 319      26.978  19.756  21.552  4.00  1.00            
ATOM   2380   CG LYS A 319      26.800  19.041  22.891  4.00  1.00            
ATOM   2381   CD LYS A 319      27.938  18.064  23.183  4.00  1.00            
ATOM   2382   CE LYS A 319      29.159  18.312  22.293  4.00  1.00            
ATOM   2383   NZ LYS A 319      30.365  17.707  22.900  4.00  1.00            
ATOM   2384    C LYS A 319      24.634  19.547  20.892  4.00  1.00            
ATOM   2385    O LYS A 319      23.738  19.416  21.725  4.00  1.00            
ATOM   2386    N VAL A 320      24.666  18.831  19.752  4.00  1.00            
ATOM   2387   CA VAL A 320      23.648  17.859  19.492  4.00  1.00            
ATOM   2388   CB VAL A 320      22.936  18.054  18.186  4.00  1.00            
ATOM   2389  CG1 VAL A 320      21.986  16.862  17.967  4.00  1.00            
ATOM   2390  CG2 VAL A 320      22.226  19.419  18.217  4.00  1.00            
ATOM   2391    C VAL A 320      24.312  16.532  19.425  4.00  1.00            
ATOM   2392    O VAL A 320      25.461  16.414  19.001  4.00  1.00            
ATOM   2393    N GLY A 321      23.590  15.491  19.874  4.00  1.00            
ATOM   2394   CA GLY A 321      24.120  14.168  19.819  4.00  1.00            
ATOM   2395    C GLY A 321      23.262  13.439  18.859  4.00  1.00            
ATOM   2396    O GLY A 321      22.051  13.650  18.801  4.00  1.00            
ATOM   2397    N LEU A 322      23.882  12.572  18.049  4.00  1.00            
ATOM   2398   CA LEU A 322      23.088  11.829  17.133  4.00  1.00            
ATOM   2399   CB LEU A 322      23.166  12.350  15.685  4.00  1.00            
ATOM   2400   CG LEU A 322      22.734  13.817  15.514  4.00  1.00            
ATOM   2401  CD1 LEU A 322      23.702  14.759  16.249  4.00  1.00            
ATOM   2402  CD2 LEU A 322      22.553  14.181  14.029  4.00  1.00            
ATOM   2403    C LEU A 322      23.674  10.461  17.094  4.00  1.00            
ATOM   2404    O LEU A 322      24.893  10.295  17.092  4.00  1.00            
ATOM   2405    N ALA A 323      22.808   9.438  17.082  4.00  1.00            
ATOM   2406   CA ALA A 323      23.284   8.095  16.984  4.00  1.00            
ATOM   2407   CB ALA A 323      23.578   7.445  18.349  4.00  1.00            
ATOM   2408    C ALA A 323      22.162   7.330  16.359  4.00  1.00            
ATOM   2409    O ALA A 323      21.026   7.796  16.354  4.00  1.00            
ATOM   2410    N PRO A 324      22.436   6.188  15.795  4.00  1.00            
ATOM   2411   CA PRO A 324      21.392   5.410  15.186  4.00  1.00            
ATOM   2412   CD PRO A 324      23.735   5.909  15.211  4.00  1.00            
ATOM   2413   CB PRO A 324      22.084   4.431  14.233  4.00  1.00            
ATOM   2414   CG PRO A 324      23.573   4.498  14.625  4.00  1.00            
ATOM   2415    C PRO A 324      20.592   4.759  16.254  4.00  1.00            
ATOM   2416    O PRO A 324      21.111   4.553  17.352  4.00  1.00            
ATOM   2417    N VAL A 325      19.326   4.441  15.958  4.00  1.00            
ATOM   2418   CA VAL A 325      18.455   3.932  16.966  4.00  1.00            
ATOM   2419   CB VAL A 325      17.036   3.839  16.512  4.00  1.00            
ATOM   2420  CG1 VAL A 325      16.216   3.049  17.549  4.00  1.00            
ATOM   2421  CG2 VAL A 325      16.554   5.278  16.328  4.00  1.00            
ATOM   2422    C VAL A 325      18.818   2.609  17.520  4.00  1.00            
ATOM   2423    O VAL A 325      19.015   2.469  18.726  4.00  1.00            
ATOM   2424    N ALA A 326      18.944   1.596  16.661  1.00  1.00            
ATOM   2425   CA ALA A 326      19.137   0.314  17.245  1.00  1.00            
ATOM   2426   CB ALA A 326      18.062  -0.699  16.814  1.00  1.00            
ATOM   2427    C ALA A 326      20.472  -0.215  16.742  1.00  1.00            
ATOM   2428    O ALA A 326      21.292  -0.665  17.586  1.00  1.00            
ATOM   2429  OXT ALA A 326      20.685  -0.187  15.500  1.00  1.00            
ATOM   2430    N ALA B   1      -4.821  15.152   5.012  4.00  0.00            
ATOM   2431   CA ALA B   1      -3.983  14.537   6.062  4.00  0.00            
ATOM   2432   CB ALA B   1      -2.506  14.522   5.634  4.00  0.00            
ATOM   2433    C ALA B   1      -4.110  15.301   7.344  4.00  0.00            
ATOM   2434    O ALA B   1      -4.523  16.459   7.353  4.00  0.00            
ATOM   2435    N PHE B   2      -3.775  14.643   8.468  4.00  0.00            
ATOM   2436   CA PHE B   2      -3.887  15.209   9.786  4.00  0.00            
ATOM   2437   CB PHE B   2      -3.509  14.205  10.888  4.00  0.00            
ATOM   2438   CG PHE B   2      -4.502  13.099  10.878  4.00  0.00            
ATOM   2439  CD1 PHE B   2      -5.647  13.187  11.634  4.00  0.00            
ATOM   2440  CD2 PHE B   2      -4.287  11.979  10.111  4.00  0.00            
ATOM   2441  CE1 PHE B   2      -6.566  12.164  11.625  4.00  0.00            
ATOM   2442  CE2 PHE B   2      -5.201  10.955  10.097  4.00  0.00            
ATOM   2443   CZ PHE B   2      -6.344  11.048  10.855  4.00  0.00            
ATOM   2444    C PHE B   2      -3.009  16.404  10.045  4.00  0.00            
ATOM   2445    O PHE B   2      -3.501  17.440  10.488  4.00  0.00            
ATOM   2446    N PRO B   3      -1.733  16.311   9.795  4.00  0.00            
ATOM   2447   CA PRO B   3      -0.740  16.744  10.737  4.00  0.00            
ATOM   2448   CD PRO B   3      -1.142  15.786   8.571  4.00  0.00            
ATOM   2449   CB PRO B   3       0.565  16.115  10.252  4.00  0.00            
ATOM   2450   CG PRO B   3       0.369  16.016   8.730  4.00  0.00            
ATOM   2451    C PRO B   3      -0.522  18.197  10.955  4.00  0.00            
ATOM   2452    O PRO B   3      -0.989  19.023  10.173  4.00  0.00            
ATOM   2453    N LEU B   4       0.201  18.489  12.059  4.00  0.00            
ATOM   2454   CA LEU B   4       0.637  19.803  12.410  4.00  0.00            
ATOM   2455   CB LEU B   4       0.391  20.171  13.878  4.00  0.00            
ATOM   2456   CG LEU B   4       1.049  21.510  14.257  4.00  0.00            
ATOM   2457  CD1 LEU B   4       0.378  22.692  13.547  4.00  0.00            
ATOM   2458  CD2 LEU B   4       1.140  21.686  15.778  4.00  0.00            
ATOM   2459    C LEU B   4       2.129  19.854  12.236  4.00  0.00            
ATOM   2460    O LEU B   4       2.873  19.248  13.006  4.00  0.00            
ATOM   2461    N GLU B   5       2.602  20.567  11.193  4.00  0.00            
ATOM   2462   CA GLU B   5       4.009  20.814  11.016  4.00  0.00            
ATOM   2463   CB GLU B   5       4.351  21.125   9.546  4.00  0.00            
ATOM   2464   CG GLU B   5       4.000  19.960   8.613  4.00  0.00            
ATOM   2465   CD GLU B   5       4.271  20.367   7.168  4.00  0.00            
ATOM   2466  OE1 GLU B   5       5.078  21.308   6.952  4.00  0.00            
ATOM   2467  OE2 GLU B   5       3.669  19.734   6.259  4.00  0.00            
ATOM   2468    C GLU B   5       4.177  22.036  11.850  4.00  0.00            
ATOM   2469    O GLU B   5       3.200  22.762  11.995  4.00  0.00            
ATOM   2470    N PHE B   6       5.336  22.290  12.494  4.00  0.00            
ATOM   2471   CA PHE B   6       5.334  23.499  13.284  4.00  0.00            
ATOM   2472   CB PHE B   6       4.754  23.224  14.688  4.00  0.00            
ATOM   2473   CG PHE B   6       4.563  24.489  15.450  4.00  0.00            
ATOM   2474  CD1 PHE B   6       5.629  25.146  16.020  4.00  0.00            
ATOM   2475  CD2 PHE B   6       3.303  25.015  15.594  4.00  0.00            
ATOM   2476  CE1 PHE B   6       5.434  26.314  16.720  4.00  0.00            
ATOM   2477  CE2 PHE B   6       3.102  26.180  16.293  4.00  0.00            
ATOM   2478   CZ PHE B   6       4.170  26.835  16.856  4.00  0.00            
ATOM   2479    C PHE B   6       6.760  23.944  13.527  4.00  0.00            
ATOM   2480    O PHE B   6       7.388  23.552  14.510  4.00  0.00            
ATOM   2481    N ILE B   7       7.295  24.767  12.611  4.00  0.00            
ATOM   2482   CA ILE B   7       8.564  25.426  12.602  4.00  0.00            
ATOM   2483   CB ILE B   7       8.894  25.954  11.234  4.00  0.00            
ATOM   2484  CG1 ILE B   7       7.912  27.058  10.802  4.00  0.00            
ATOM   2485  CG2 ILE B   7       8.869  24.753  10.281  4.00  0.00            
ATOM   2486  CD1 ILE B   7       8.392  27.859   9.594  4.00  0.00            
ATOM   2487    C ILE B   7       8.702  26.585  13.558  4.00  0.00            
ATOM   2488    O ILE B   7       9.681  26.665  14.299  4.00  0.00            
ATOM   2489    N ARG B   8       7.717  27.505  13.575  4.00  0.00            
ATOM   2490   CA ARG B   8       7.737  28.709  14.363  4.00  0.00            
ATOM   2491   CB ARG B   8       7.497  28.480  15.867  4.00  0.00            
ATOM   2492   CG ARG B   8       7.182  29.775  16.623  4.00  0.00            
ATOM   2493   CD ARG B   8       6.927  29.591  18.120  4.00  0.00            
ATOM   2494   NE ARG B   8       6.405  30.890  18.631  4.00  0.00            
ATOM   2495   CZ ARG B   8       6.410  31.158  19.969  4.00  0.00            
ATOM   2496  NH1 ARG B   8       6.944  30.258  20.845  4.00  0.00            
ATOM   2497  NH2 ARG B   8       5.883  32.330  20.428  4.00  0.00            
ATOM   2498    C ARG B   8       8.972  29.527  14.217  4.00  0.00            
ATOM   2499    O ARG B   8       9.907  29.412  15.008  4.00  0.00            
ATOM   2500    N GLU B   9       9.001  30.375  13.172  4.00  0.00            
ATOM   2501   CA GLU B   9      10.103  31.273  13.032  4.00  0.00            
ATOM   2502   CB GLU B   9      10.705  31.349  11.624  4.00  0.00            
ATOM   2503   CG GLU B   9      11.881  32.327  11.554  4.00  0.00            
ATOM   2504   CD GLU B   9      12.953  31.845  12.531  4.00  0.00            
ATOM   2505  OE1 GLU B   9      12.977  30.621  12.832  4.00  0.00            
ATOM   2506  OE2 GLU B   9      13.760  32.697  12.991  4.00  0.00            
ATOM   2507    C GLU B   9       9.653  32.642  13.421  4.00  0.00            
ATOM   2508    O GLU B   9       8.472  32.972  13.325  4.00  0.00            
ATOM   2509    N LEU B  10      10.610  33.474  13.888  4.00  0.00            
ATOM   2510   CA LEU B  10      10.343  34.822  14.308  4.00  0.00            
ATOM   2511   CB LEU B  10      11.593  35.548  14.844  4.00  0.00            
ATOM   2512   CG LEU B  10      12.255  34.876  16.063  4.00  0.00            
ATOM   2513  CD1 LEU B  10      13.406  35.736  16.610  4.00  0.00            
ATOM   2514  CD2 LEU B  10      11.223  34.512  17.142  4.00  0.00            
ATOM   2515    C LEU B  10       9.882  35.621  13.085  4.00  0.00            
ATOM   2516    O LEU B  10       9.479  35.007  12.061  4.00  0.00            
ATOM   2517  OXT LEU B  10       9.940  36.876  13.164  4.00  0.00            
END
