# Supplementary material for: Integrative modeling of diverse protein-peptide systems using CABS-dock
Source: PLoS Comput Biol. 2023 Jul 5;19(7):e1011275. doi: 10.1371/journal.pcbi.1011275 (PMC10351741; doi:10.1371/journal.pcbi.1011275)
Supplement: S1 File — Files in pdb format containing atomic coordinates of the structures obtained in this study: the highest-scored amyloid models and 10 examples of the docked peptide for each enzyme-substrate complex. (ZIP) [file pcbi.1011275.s006.zip › 3_pepsin_AFPLEFIREL/430.pdb]

CRYST1    0.000    0.000    0.000   0.00   0.00   0.00 P 1           1
ATOM      1    N ILE A   1      15.476  12.838  34.930  1.00  1.00            
ATOM      2   CA ILE A   1      15.143  11.525  35.533  1.00  1.00            
ATOM      3   CB ILE A   1      15.215  11.615  37.035  1.00  1.00            
ATOM      4  CG1 ILE A   1      15.237  10.217  37.688  1.00  1.00            
ATOM      5  CG2 ILE A   1      14.068  12.516  37.518  1.00  1.00            
ATOM      6  CD1 ILE A   1      13.965   9.397  37.476  1.00  1.00            
ATOM      7    C ILE A   1      13.766  11.131  35.102  1.00  1.00            
ATOM      8    O ILE A   1      13.494   9.962  34.832  1.00  1.00            
ATOM      9    N GLY A   2      12.863  12.125  34.993  4.00  1.00            
ATOM     10   CA GLY A   2      11.508  11.848  34.617  4.00  1.00            
ATOM     11    C GLY A   2      11.462  11.416  33.193  4.00  1.00            
ATOM     12    O GLY A   2      12.185  11.936  32.344  4.00  1.00            
ATOM     13    N ASP A   3      10.580  10.437  32.909  4.00  1.00            
ATOM     14   CA ASP A   3      10.415   9.960  31.572  4.00  1.00            
ATOM     15   CB ASP A   3      10.672   8.450  31.410  4.00  1.00            
ATOM     16   CG ASP A   3       9.645   7.695  32.236  4.00  1.00            
ATOM     17  OD1 ASP A   3       9.434   8.084  33.415  4.00  1.00            
ATOM     18  OD2 ASP A   3       9.049   6.725  31.695  4.00  1.00            
ATOM     19    C ASP A   3       9.005  10.240  31.161  4.00  1.00            
ATOM     20    O ASP A   3       8.068   9.918  31.889  4.00  1.00            
ATOM     21    N GLU A   4       8.823  10.894  29.993  4.00  1.00            
ATOM     22   CA GLU A   4       7.502  11.123  29.484  4.00  1.00            
ATOM     23   CB GLU A   4       7.280  12.520  28.880  4.00  1.00            
ATOM     24   CG GLU A   4       7.216  13.640  29.914  4.00  1.00            
ATOM     25   CD GLU A   4       6.923  14.920  29.151  4.00  1.00            
ATOM     26  OE1 GLU A   4       5.863  14.967  28.469  4.00  1.00            
ATOM     27  OE2 GLU A   4       7.754  15.863  29.232  4.00  1.00            
ATOM     28    C GLU A   4       7.317  10.160  28.362  4.00  1.00            
ATOM     29    O GLU A   4       8.021  10.227  27.358  4.00  1.00            
ATOM     30    N PRO A   5       6.404   9.245  28.502  4.00  1.00            
ATOM     31   CA PRO A   5       6.226   8.328  27.418  4.00  1.00            
ATOM     32   CD PRO A   5       6.206   8.592  29.789  4.00  1.00            
ATOM     33   CB PRO A   5       5.480   7.126  27.991  4.00  1.00            
ATOM     34   CG PRO A   5       5.906   7.116  29.470  4.00  1.00            
ATOM     35    C PRO A   5       5.505   9.054  26.350  4.00  1.00            
ATOM     36    O PRO A   5       4.829  10.033  26.661  4.00  1.00            
ATOM     37    N LEU A   6       5.634   8.612  25.092  4.00  1.00            
ATOM     38   CA LEU A   6       4.969   9.361  24.079  4.00  1.00            
ATOM     39   CB LEU A   6       5.701   9.467  22.734  4.00  1.00            
ATOM     40   CG LEU A   6       5.342   8.320  21.750  4.00  1.00            
ATOM     41  CD1 LEU A   6       5.891   8.580  20.344  4.00  1.00            
ATOM     42  CD2 LEU A   6       5.701   6.929  22.297  4.00  1.00            
ATOM     43    C LEU A   6       3.741   8.610  23.685  4.00  1.00            
ATOM     44    O LEU A   6       3.487   7.496  24.141  4.00  1.00            
ATOM     45    N GLU A   7       2.932   9.253  22.826  4.00  1.00            
ATOM     46   CA GLU A   7       1.834   8.606  22.184  4.00  1.00            
ATOM     47   CB GLU A   7       0.517   9.365  22.432  4.00  1.00            
ATOM     48   CG GLU A   7      -0.675   8.914  21.588  4.00  1.00            
ATOM     49   CD GLU A   7      -1.826   9.863  21.913  4.00  1.00            
ATOM     50  OE1 GLU A   7      -2.048  10.128  23.125  4.00  1.00            
ATOM     51  OE2 GLU A   7      -2.487  10.350  20.958  4.00  1.00            
ATOM     52    C GLU A   7       2.123   8.742  20.719  4.00  1.00            
ATOM     53    O GLU A   7       2.059   9.848  20.186  4.00  1.00            
ATOM     54    N ASN A   8       2.439   7.634  20.011  4.00  1.00            
ATOM     55   CA ASN A   8       2.741   7.801  18.617  4.00  1.00            
ATOM     56   CB ASN A   8       3.909   6.945  18.096  4.00  1.00            
ATOM     57   CG ASN A   8       3.598   5.479  18.295  4.00  1.00            
ATOM     58  OD1 ASN A   8       3.377   5.011  19.412  4.00  1.00            
ATOM     59  ND2 ASN A   8       3.594   4.728  17.169  4.00  1.00            
ATOM     60    C ASN A   8       1.491   7.573  17.835  4.00  1.00            
ATOM     61    O ASN A   8       0.800   6.572  18.013  4.00  1.00            
ATOM     62    N TYR A   9       1.152   8.550  16.968  4.00  1.00            
ATOM     63   CA TYR A   9      -0.080   8.477  16.239  4.00  1.00            
ATOM     64   CB TYR A   9      -0.914   9.751  16.452  4.00  1.00            
ATOM     65   CG TYR A   9      -2.238   9.586  15.802  4.00  1.00            
ATOM     66  CD1 TYR A   9      -3.253   8.931  16.462  4.00  1.00            
ATOM     67  CD2 TYR A   9      -2.471  10.092  14.546  4.00  1.00            
ATOM     68  CE1 TYR A   9      -4.484   8.775  15.874  4.00  1.00            
ATOM     69  CE2 TYR A   9      -3.701   9.937  13.953  4.00  1.00            
ATOM     70   CZ TYR A   9      -4.708   9.277  14.616  4.00  1.00            
ATOM     71   OH TYR A   9      -5.972   9.117  14.011  4.00  1.00            
ATOM     72    C TYR A   9       0.248   8.369  14.785  4.00  1.00            
ATOM     73    O TYR A   9       0.538   9.365  14.125  4.00  1.00            
ATOM     74    N LEU A  10       0.217   7.132  14.259  3.00  1.00            
ATOM     75   CA LEU A  10       0.394   6.847  12.865  3.00  1.00            
ATOM     76   CB LEU A  10      -0.796   7.284  11.996  3.00  1.00            
ATOM     77   CG LEU A  10      -2.075   6.486  12.306  3.00  1.00            
ATOM     78  CD1 LEU A  10      -2.554   6.748  13.742  3.00  1.00            
ATOM     79  CD2 LEU A  10      -3.161   6.729  11.247  3.00  1.00            
ATOM     80    C LEU A  10       1.662   7.414  12.296  3.00  1.00            
ATOM     81    O LEU A  10       1.698   7.799  11.128  3.00  1.00            
ATOM     82    N ASP A  11       2.738   7.475  13.102  3.00  1.00            
ATOM     83   CA ASP A  11       4.048   7.894  12.667  3.00  1.00            
ATOM     84   CB ASP A  11       4.579   7.032  11.505  3.00  1.00            
ATOM     85   CG ASP A  11       6.107   7.028  11.504  3.00  1.00            
ATOM     86  OD1 ASP A  11       6.739   8.092  11.739  3.00  1.00            
ATOM     87  OD2 ASP A  11       6.670   5.925  11.278  3.00  1.00            
ATOM     88    C ASP A  11       3.990   9.322  12.250  3.00  1.00            
ATOM     89    O ASP A  11       4.960   9.886  11.749  3.00  1.00            
ATOM     90    N THR A  12       2.843   9.969  12.469  3.00  1.00            
ATOM     91   CA THR A  12       2.801  11.361  12.190  3.00  1.00            
ATOM     92   CB THR A  12       2.000  11.709  10.970  3.00  1.00            
ATOM     93  OG1 THR A  12       2.564  11.090   9.823  3.00  1.00            
ATOM     94  CG2 THR A  12       1.981  13.239  10.806  3.00  1.00            
ATOM     95    C THR A  12       2.088  11.951  13.363  3.00  1.00            
ATOM     96    O THR A  12       0.872  11.797  13.471  3.00  1.00            
ATOM     97    N GLU A  13       2.849  12.619  14.257  4.00  1.00            
ATOM     98   CA GLU A  13       2.407  13.257  15.471  4.00  1.00            
ATOM     99   CB GLU A  13       0.883  13.339  15.712  4.00  1.00            
ATOM    100   CG GLU A  13       0.163  14.287  14.756  4.00  1.00            
ATOM    101   CD GLU A  13      -1.321  14.284  15.086  4.00  1.00            
ATOM    102  OE1 GLU A  13      -1.745  13.460  15.939  4.00  1.00            
ATOM    103  OE2 GLU A  13      -2.053  15.114  14.481  4.00  1.00            
ATOM    104    C GLU A  13       2.961  12.459  16.615  4.00  1.00            
ATOM    105    O GLU A  13       2.915  11.230  16.614  4.00  1.00            
ATOM    106    N TYR A  14       3.506  13.162  17.629  4.00  1.00            
ATOM    107   CA TYR A  14       4.116  12.609  18.813  4.00  1.00            
ATOM    108   CB TYR A  14       5.610  12.994  18.794  4.00  1.00            
ATOM    109   CG TYR A  14       6.378  12.527  19.978  4.00  1.00            
ATOM    110  CD1 TYR A  14       6.969  11.289  19.983  4.00  1.00            
ATOM    111  CD2 TYR A  14       6.536  13.350  21.069  4.00  1.00            
ATOM    112  CE1 TYR A  14       7.689  10.864  21.072  4.00  1.00            
ATOM    113  CE2 TYR A  14       7.254  12.934  22.164  4.00  1.00            
ATOM    114   CZ TYR A  14       7.830  11.687  22.162  4.00  1.00            
ATOM    115   OH TYR A  14       8.568  11.246  23.278  4.00  1.00            
ATOM    116    C TYR A  14       3.456  13.363  19.931  4.00  1.00            
ATOM    117    O TYR A  14       3.415  14.591  19.899  4.00  1.00            
ATOM    118    N PHE A  15       2.908  12.664  20.946  4.00  1.00            
ATOM    119   CA PHE A  15       2.254  13.371  22.015  4.00  1.00            
ATOM    120   CB PHE A  15       0.721  13.196  22.061  4.00  1.00            
ATOM    121   CG PHE A  15       0.077  13.860  20.889  4.00  1.00            
ATOM    122  CD1 PHE A  15      -0.076  15.226  20.851  4.00  1.00            
ATOM    123  CD2 PHE A  15      -0.407  13.112  19.838  4.00  1.00            
ATOM    124  CE1 PHE A  15      -0.676  15.842  19.778  4.00  1.00            
ATOM    125  CE2 PHE A  15      -1.009  13.721  18.761  4.00  1.00            
ATOM    126   CZ PHE A  15      -1.145  15.088  18.729  4.00  1.00            
ATOM    127    C PHE A  15       2.758  12.821  23.307  4.00  1.00            
ATOM    128    O PHE A  15       3.420  11.786  23.343  4.00  1.00            
ATOM    129    N GLY A  16       2.456  13.542  24.405  4.00  1.00            
ATOM    130   CA GLY A  16       2.814  13.157  25.740  4.00  1.00            
ATOM    131    C GLY A  16       1.788  13.815  26.606  4.00  1.00            
ATOM    132    O GLY A  16       0.950  14.559  26.098  4.00  1.00            
ATOM    133    N THR A  17       1.806  13.575  27.935  4.00  1.00            
ATOM    134   CA THR A  17       0.757  14.193  28.692  4.00  1.00            
ATOM    135   CB THR A  17      -0.309  13.239  29.138  4.00  1.00            
ATOM    136  OG1 THR A  17      -1.411  13.961  29.669  4.00  1.00            
ATOM    137  CG2 THR A  17       0.277  12.290  30.195  4.00  1.00            
ATOM    138    C THR A  17       1.279  14.892  29.901  4.00  1.00            
ATOM    139    O THR A  17       2.259  14.468  30.512  4.00  1.00            
ATOM    140    N ILE A  18       0.623  16.017  30.263  4.00  1.00            
ATOM    141   CA ILE A  18       1.008  16.742  31.438  4.00  1.00            
ATOM    142   CB ILE A  18       1.907  17.919  31.197  4.00  1.00            
ATOM    143  CG1 ILE A  18       1.217  18.957  30.311  4.00  1.00            
ATOM    144  CG2 ILE A  18       3.238  17.393  30.635  4.00  1.00            
ATOM    145  CD1 ILE A  18       1.918  20.316  30.287  4.00  1.00            
ATOM    146    C ILE A  18      -0.200  17.204  32.160  4.00  1.00            
ATOM    147    O ILE A  18      -1.290  17.294  31.596  4.00  1.00            
ATOM    148    N GLY A  19      -0.029  17.485  33.463  4.00  1.00            
ATOM    149   CA GLY A  19      -1.152  17.932  34.217  4.00  1.00            
ATOM    150    C GLY A  19      -0.834  19.292  34.754  4.00  1.00            
ATOM    151    O GLY A  19       0.142  19.489  35.478  4.00  1.00            
ATOM    152    N ILE A  20      -1.695  20.257  34.392  4.00  1.00            
ATOM    153   CA ILE A  20      -1.558  21.661  34.640  4.00  1.00            
ATOM    154   CB ILE A  20      -2.483  22.443  33.755  4.00  1.00            
ATOM    155  CG1 ILE A  20      -2.127  23.936  33.740  4.00  1.00            
ATOM    156  CG2 ILE A  20      -3.913  22.125  34.202  4.00  1.00            
ATOM    157  CD1 ILE A  20      -2.807  24.689  32.598  4.00  1.00            
ATOM    158    C ILE A  20      -1.735  22.159  36.042  4.00  1.00            
ATOM    159    O ILE A  20      -0.899  22.937  36.494  4.00  1.00            
ATOM    160    N GLY A  21      -2.776  21.749  36.798  3.00  1.00            
ATOM    161   CA GLY A  21      -2.974  22.505  38.013  3.00  1.00            
ATOM    162    C GLY A  21      -2.997  21.647  39.243  3.00  1.00            
ATOM    163    O GLY A  21      -2.746  20.444  39.193  3.00  1.00            
ATOM    164    N THR A  22      -3.312  22.281  40.402  3.00  1.00            
ATOM    165   CA THR A  22      -3.268  21.604  41.669  3.00  1.00            
ATOM    166   CB THR A  22      -3.389  22.530  42.861  3.00  1.00            
ATOM    167  OG1 THR A  22      -3.507  21.777  44.060  3.00  1.00            
ATOM    168  CG2 THR A  22      -4.506  23.573  42.684  3.00  1.00            
ATOM    169    C THR A  22      -4.178  20.410  41.715  3.00  1.00            
ATOM    170    O THR A  22      -3.654  19.319  41.932  3.00  1.00            
ATOM    171    N PRO A  23      -5.469  20.448  41.520  3.00  1.00            
ATOM    172   CA PRO A  23      -6.071  19.191  41.201  3.00  1.00            
ATOM    173   CD PRO A  23      -6.373  21.253  42.319  3.00  1.00            
ATOM    174   CB PRO A  23      -7.574  19.347  41.445  3.00  1.00            
ATOM    175   CG PRO A  23      -7.760  20.829  41.822  3.00  1.00            
ATOM    176    C PRO A  23      -5.596  19.189  39.796  3.00  1.00            
ATOM    177    O PRO A  23      -5.383  20.273  39.256  3.00  1.00            
ATOM    178    N ALA A  24      -5.406  18.034  39.158  3.00  1.00            
ATOM    179   CA ALA A  24      -4.722  18.216  37.921  3.00  1.00            
ATOM    180   CB ALA A  24      -3.663  17.137  37.649  3.00  1.00            
ATOM    181    C ALA A  24      -5.644  18.216  36.750  3.00  1.00            
ATOM    182    O ALA A  24      -6.615  17.463  36.692  3.00  1.00            
ATOM    183    N GLN A  25      -5.345  19.104  35.776  4.00  1.00            
ATOM    184   CA GLN A  25      -6.096  19.118  34.559  4.00  1.00            
ATOM    185   CB GLN A  25      -6.363  20.508  33.963  4.00  1.00            
ATOM    186   CG GLN A  25      -7.352  20.456  32.796  4.00  1.00            
ATOM    187   CD GLN A  25      -8.710  20.012  33.339  4.00  1.00            
ATOM    188  OE1 GLN A  25      -9.438  20.793  33.949  4.00  1.00            
ATOM    189  NE2 GLN A  25      -9.063  18.719  33.106  4.00  1.00            
ATOM    190    C GLN A  25      -5.292  18.310  33.599  4.00  1.00            
ATOM    191    O GLN A  25      -4.084  18.498  33.482  4.00  1.00            
ATOM    192    N ASP A  26      -5.939  17.356  32.902  4.00  1.00            
ATOM    193   CA ASP A  26      -5.182  16.506  32.036  4.00  1.00            
ATOM    194   CB ASP A  26      -5.644  15.041  32.023  4.00  1.00            
ATOM    195   CG ASP A  26      -5.095  14.369  33.273  4.00  1.00            
ATOM    196  OD1 ASP A  26      -3.864  14.489  33.511  4.00  1.00            
ATOM    197  OD2 ASP A  26      -5.895  13.733  34.011  4.00  1.00            
ATOM    198    C ASP A  26      -5.228  17.009  30.655  4.00  1.00            
ATOM    199    O ASP A  26      -6.292  17.271  30.098  4.00  1.00            
ATOM    200    N PHE A  27      -4.032  17.195  30.077  4.00  1.00            
ATOM    201   CA PHE A  27      -4.037  17.567  28.713  4.00  1.00            
ATOM    202   CB PHE A  27      -4.118  19.090  28.441  4.00  1.00            
ATOM    203   CG PHE A  27      -2.993  19.855  29.058  4.00  1.00            
ATOM    204  CD1 PHE A  27      -1.779  19.975  28.425  4.00  1.00            
ATOM    205  CD2 PHE A  27      -3.173  20.484  30.268  4.00  1.00            
ATOM    206  CE1 PHE A  27      -0.757  20.696  29.000  4.00  1.00            
ATOM    207  CE2 PHE A  27      -2.155  21.204  30.848  4.00  1.00            
ATOM    208   CZ PHE A  27      -0.942  21.310  30.215  4.00  1.00            
ATOM    209    C PHE A  27      -2.874  16.975  28.015  4.00  1.00            
ATOM    210    O PHE A  27      -1.836  16.695  28.614  4.00  1.00            
ATOM    211    N THR A  28      -3.052  16.747  26.701  4.00  1.00            
ATOM    212   CA THR A  28      -2.014  16.168  25.916  4.00  1.00            
ATOM    213   CB THR A  28      -2.484  15.109  24.960  4.00  1.00            
ATOM    214  OG1 THR A  28      -1.384  14.592  24.226  4.00  1.00            
ATOM    215  CG2 THR A  28      -3.546  15.697  24.018  4.00  1.00            
ATOM    216    C THR A  28      -1.361  17.263  25.163  4.00  1.00            
ATOM    217    O THR A  28      -1.972  18.292  24.887  4.00  1.00            
ATOM    218    N VAL A  29      -0.072  17.074  24.841  4.00  1.00            
ATOM    219   CA VAL A  29       0.623  18.136  24.192  4.00  1.00            
ATOM    220   CB VAL A  29       1.343  18.980  25.195  4.00  1.00            
ATOM    221  CG1 VAL A  29       2.066  20.096  24.456  4.00  1.00            
ATOM    222  CG2 VAL A  29       0.325  19.485  26.232  4.00  1.00            
ATOM    223    C VAL A  29       1.637  17.510  23.268  4.00  1.00            
ATOM    224    O VAL A  29       1.950  16.327  23.391  4.00  1.00            
ATOM    225    N ILE A  30       2.156  18.290  22.289  4.00  1.00            
ATOM    226   CA ILE A  30       3.188  17.811  21.406  4.00  1.00            
ATOM    227   CB ILE A  30       3.018  18.198  19.960  4.00  1.00            
ATOM    228  CG1 ILE A  30       4.008  17.416  19.073  4.00  1.00            
ATOM    229  CG2 ILE A  30       3.161  19.723  19.847  4.00  1.00            
ATOM    230  CD1 ILE A  30       3.759  17.581  17.573  4.00  1.00            
ATOM    231    C ILE A  30       4.452  18.452  21.916  4.00  1.00            
ATOM    232    O ILE A  30       4.464  19.633  22.260  4.00  1.00            
ATOM    233    N PHE A  31       5.547  17.669  22.004  4.00  1.00            
ATOM    234   CA PHE A  31       6.784  18.088  22.615  4.00  1.00            
ATOM    235   CB PHE A  31       7.795  16.938  22.692  4.00  1.00            
ATOM    236   CG PHE A  31       8.826  17.372  23.667  4.00  1.00            
ATOM    237  CD1 PHE A  31       8.524  17.389  25.009  4.00  1.00            
ATOM    238  CD2 PHE A  31      10.082  17.746  23.255  4.00  1.00            
ATOM    239  CE1 PHE A  31       9.460  17.786  25.932  4.00  1.00            
ATOM    240  CE2 PHE A  31      11.021  18.141  24.177  4.00  1.00            
ATOM    241   CZ PHE A  31      10.713  18.163  25.516  4.00  1.00            
ATOM    242    C PHE A  31       7.422  19.234  21.871  4.00  1.00            
ATOM    243    O PHE A  31       7.878  20.201  22.480  4.00  1.00            
ATOM    244    N ASP A  32       7.446  19.154  20.529  4.00  1.00            
ATOM    245   CA ASP A  32       7.948  20.157  19.624  4.00  1.00            
ATOM    246   CB ASP A  32       6.978  21.336  19.413  4.00  1.00            
ATOM    247   CG ASP A  32       5.842  20.858  18.519  4.00  1.00            
ATOM    248  OD1 ASP A  32       5.841  19.647  18.170  4.00  1.00            
ATOM    249  OD2 ASP A  32       4.964  21.691  18.170  4.00  1.00            
ATOM    250    C ASP A  32       9.310  20.738  19.830  4.00  1.00            
ATOM    251    O ASP A  32       9.446  21.846  20.349  4.00  1.00            
ATOM    252    N THR A  33      10.363  19.988  19.441  3.00  1.00            
ATOM    253   CA THR A  33      11.646  20.620  19.297  3.00  1.00            
ATOM    254   CB THR A  33      12.705  19.645  18.878  3.00  1.00            
ATOM    255  OG1 THR A  33      12.784  18.586  19.820  3.00  1.00            
ATOM    256  CG2 THR A  33      14.055  20.372  18.789  3.00  1.00            
ATOM    257    C THR A  33      11.363  21.533  18.142  3.00  1.00            
ATOM    258    O THR A  33      11.122  21.076  17.025  3.00  1.00            
ATOM    259    N GLY A  34      11.362  22.854  18.395  3.00  1.00            
ATOM    260   CA GLY A  34      10.952  23.830  17.424  3.00  1.00            
ATOM    261    C GLY A  34      10.632  25.027  18.257  3.00  1.00            
ATOM    262    O GLY A  34      11.530  25.709  18.748  3.00  1.00            
ATOM    263    N SER A  35       9.330  25.316  18.448  1.00  1.00            
ATOM    264   CA SER A  35       8.972  26.462  19.227  1.00  1.00            
ATOM    265   CB SER A  35       7.523  26.932  19.006  1.00  1.00            
ATOM    266   OG SER A  35       7.249  28.069  19.812  1.00  1.00            
ATOM    267    C SER A  35       9.124  26.155  20.691  1.00  1.00            
ATOM    268    O SER A  35       8.956  25.013  21.112  1.00  1.00            
ATOM    269    N SER A  36       9.493  27.181  21.493  1.00  1.00            
ATOM    270   CA SER A  36       9.725  27.062  22.911  1.00  1.00            
ATOM    271   CB SER A  36      10.644  28.167  23.464  1.00  1.00            
ATOM    272   OG SER A  36       9.965  29.414  23.444  1.00  1.00            
ATOM    273    C SER A  36       8.496  27.095  23.765  1.00  1.00            
ATOM    274    O SER A  36       8.428  26.405  24.780  1.00  1.00            
ATOM    275    N ASN A  37       7.480  27.884  23.380  1.00  1.00            
ATOM    276   CA ASN A  37       6.472  28.155  24.363  1.00  1.00            
ATOM    277   CB ASN A  37       5.696  29.456  24.120  1.00  1.00            
ATOM    278   CG ASN A  37       5.234  29.937  25.490  1.00  1.00            
ATOM    279  OD1 ASN A  37       5.542  29.329  26.514  1.00  1.00            
ATOM    280  ND2 ASN A  37       4.496  31.077  25.520  1.00  1.00            
ATOM    281    C ASN A  37       5.484  27.026  24.555  1.00  1.00            
ATOM    282    O ASN A  37       5.160  26.289  23.626  1.00  1.00            
ATOM    283    N LEU A  38       5.014  26.864  25.821  4.00  1.00            
ATOM    284   CA LEU A  38       3.992  25.941  26.268  4.00  1.00            
ATOM    285   CB LEU A  38       4.073  25.654  27.779  4.00  1.00            
ATOM    286   CG LEU A  38       2.886  24.847  28.334  4.00  1.00            
ATOM    287  CD1 LEU A  38       2.814  23.451  27.702  4.00  1.00            
ATOM    288  CD2 LEU A  38       2.905  24.807  29.872  4.00  1.00            
ATOM    289    C LEU A  38       2.695  26.637  26.031  4.00  1.00            
ATOM    290    O LEU A  38       2.626  27.866  26.053  4.00  1.00            
ATOM    291    N TRP A  39       1.622  25.866  25.786  4.00  1.00            
ATOM    292   CA TRP A  39       0.379  26.502  25.474  4.00  1.00            
ATOM    293   CB TRP A  39       0.404  26.900  23.995  4.00  1.00            
ATOM    294   CG TRP A  39      -0.771  27.660  23.469  4.00  1.00            
ATOM    295  CD2 TRP A  39      -0.864  29.078  23.610  4.00  1.00            
ATOM    296  CD1 TRP A  39      -1.877  27.254  22.781  4.00  1.00            
ATOM    297  NE1 TRP A  39      -2.652  28.346  22.469  4.00  1.00            
ATOM    298  CE2 TRP A  39      -2.036  29.475  22.977  4.00  1.00            
ATOM    299  CE3 TRP A  39      -0.026  29.974  24.212  4.00  1.00            
ATOM    300  CZ2 TRP A  39      -2.391  30.789  22.936  4.00  1.00            
ATOM    301  CZ3 TRP A  39      -0.391  31.299  24.177  4.00  1.00            
ATOM    302  CH2 TRP A  39      -1.552  31.695  23.548  4.00  1.00            
ATOM    303    C TRP A  39      -0.661  25.449  25.631  4.00  1.00            
ATOM    304    O TRP A  39      -0.373  24.257  25.525  4.00  1.00            
ATOM    305    N VAL A  40      -1.903  25.869  25.908  4.00  1.00            
ATOM    306   CA VAL A  40      -2.967  24.925  26.020  4.00  1.00            
ATOM    307   CB VAL A  40      -3.112  24.342  27.404  4.00  1.00            
ATOM    308  CG1 VAL A  40      -4.343  23.417  27.454  4.00  1.00            
ATOM    309  CG2 VAL A  40      -1.805  23.623  27.777  4.00  1.00            
ATOM    310    C VAL A  40      -4.212  25.708  25.737  4.00  1.00            
ATOM    311    O VAL A  40      -4.223  26.936  25.810  4.00  1.00            
ATOM    312    N PRO A  41      -5.251  25.018  25.373  1.00  1.00            
ATOM    313   CA PRO A  41      -6.486  25.694  25.099  1.00  1.00            
ATOM    314   CD PRO A  41      -5.070  23.858  24.516  1.00  1.00            
ATOM    315   CB PRO A  41      -7.314  24.734  24.250  1.00  1.00            
ATOM    316   CG PRO A  41      -6.255  23.877  23.540  1.00  1.00            
ATOM    317    C PRO A  41      -7.130  26.027  26.390  1.00  1.00            
ATOM    318    O PRO A  41      -6.733  25.458  27.406  1.00  1.00            
ATOM    319    N SER A  42      -8.114  26.942  26.393  4.00  1.00            
ATOM    320   CA SER A  42      -8.675  27.243  27.667  4.00  1.00            
ATOM    321   CB SER A  42      -7.899  28.345  28.410  4.00  1.00            
ATOM    322   OG SER A  42      -7.942  29.557  27.674  4.00  1.00            
ATOM    323    C SER A  42     -10.061  27.703  27.532  4.00  1.00            
ATOM    324    O SER A  42     -10.578  27.917  26.437  4.00  1.00            
ATOM    325    N VAL A  43     -10.698  27.841  28.706  3.00  1.00            
ATOM    326   CA VAL A  43     -11.959  28.486  28.756  3.00  1.00            
ATOM    327   CB VAL A  43     -12.533  28.588  30.135  3.00  1.00            
ATOM    328  CG1 VAL A  43     -11.531  29.358  31.009  3.00  1.00            
ATOM    329  CG2 VAL A  43     -13.913  29.262  30.051  3.00  1.00            
ATOM    330    C VAL A  43     -11.573  29.864  28.321  3.00  1.00            
ATOM    331    O VAL A  43     -10.406  30.242  28.432  3.00  1.00            
ATOM    332    N TYR A  44     -12.531  30.669  27.844  3.00  1.00            
ATOM    333   CA TYR A  44     -12.176  31.919  27.241  3.00  1.00            
ATOM    334   CB TYR A  44     -11.238  32.811  28.079  3.00  1.00            
ATOM    335   CG TYR A  44     -12.013  33.145  29.303  3.00  1.00            
ATOM    336  CD1 TYR A  44     -11.985  32.307  30.393  3.00  1.00            
ATOM    337  CD2 TYR A  44     -12.784  34.284  29.354  3.00  1.00            
ATOM    338  CE1 TYR A  44     -12.708  32.605  31.524  3.00  1.00            
ATOM    339  CE2 TYR A  44     -13.509  34.585  30.483  3.00  1.00            
ATOM    340   CZ TYR A  44     -13.471  33.748  31.569  3.00  1.00            
ATOM    341   OH TYR A  44     -14.219  34.062  32.725  3.00  1.00            
ATOM    342    C TYR A  44     -11.587  31.635  25.905  3.00  1.00            
ATOM    343    O TYR A  44     -10.724  32.359  25.413  3.00  1.00            
ATOM    344    N CYS A  45     -12.058  30.536  25.281  1.00  1.00            
ATOM    345   CA CYS A  45     -11.656  30.264  23.937  1.00  1.00            
ATOM    346   CB CYS A  45     -10.618  29.139  23.815  1.00  1.00            
ATOM    347   SG CYS A  45     -10.139  28.837  22.088  1.00  1.00            
ATOM    348    C CYS A  45     -12.879  29.820  23.182  1.00  1.00            
ATOM    349    O CYS A  45     -13.363  28.704  23.364  1.00  1.00            
ATOM    350    N SER A  46     -13.410  30.702  22.311  1.00  1.00            
ATOM    351   CA SER A  46     -14.596  30.447  21.535  1.00  1.00            
ATOM    352   CB SER A  46     -15.188  31.733  20.931  1.00  1.00            
ATOM    353   OG SER A  46     -15.565  32.633  21.962  1.00  1.00            
ATOM    354    C SER A  46     -14.298  29.536  20.393  1.00  1.00            
ATOM    355    O SER A  46     -15.214  28.984  19.784  1.00  1.00            
ATOM    356    N SER A  47     -13.008  29.346  20.080  1.00  1.00            
ATOM    357   CA SER A  47     -12.632  28.612  18.910  1.00  1.00            
ATOM    358   CB SER A  47     -11.114  28.389  18.796  1.00  1.00            
ATOM    359   OG SER A  47     -10.825  27.636  17.628  1.00  1.00            
ATOM    360    C SER A  47     -13.275  27.274  18.875  1.00  1.00            
ATOM    361    O SER A  47     -13.566  26.657  19.898  1.00  1.00            
ATOM    362    N LEU A  48     -13.545  26.825  17.636  2.00  1.00            
ATOM    363   CA LEU A  48     -14.088  25.533  17.380  2.00  1.00            
ATOM    364   CB LEU A  48     -14.436  25.296  15.898  2.00  1.00            
ATOM    365   CG LEU A  48     -15.684  26.065  15.415  2.00  1.00            
ATOM    366  CD1 LEU A  48     -15.480  27.585  15.479  2.00  1.00            
ATOM    367  CD2 LEU A  48     -16.123  25.584  14.023  2.00  1.00            
ATOM    368    C LEU A  48     -13.035  24.566  17.801  2.00  1.00            
ATOM    369    O LEU A  48     -13.333  23.473  18.280  2.00  1.00            
ATOM    370    N ALA A  49     -11.762  24.977  17.656  2.00  1.00            
ATOM    371   CA ALA A  49     -10.658  24.128  17.992  2.00  1.00            
ATOM    372   CB ALA A  49      -9.304  24.838  17.831  2.00  1.00            
ATOM    373    C ALA A  49     -10.800  23.748  19.432  2.00  1.00            
ATOM    374    O ALA A  49     -10.612  22.588  19.795  2.00  1.00            
ATOM    375    N CYS A  50     -11.164  24.724  20.281  2.00  1.00            
ATOM    376   CA CYS A  50     -11.315  24.521  21.695  2.00  1.00            
ATOM    377   CB CYS A  50     -11.653  25.823  22.442  2.00  1.00            
ATOM    378   SG CYS A  50     -11.887  25.562  24.225  2.00  1.00            
ATOM    379    C CYS A  50     -12.429  23.559  21.972  2.00  1.00            
ATOM    380    O CYS A  50     -12.309  22.718  22.862  2.00  1.00            
ATOM    381    N SER A  51     -13.530  23.640  21.195  2.00  1.00            
ATOM    382   CA SER A  51     -14.712  22.860  21.456  2.00  1.00            
ATOM    383   CB SER A  51     -15.751  22.976  20.331  2.00  1.00            
ATOM    384   OG SER A  51     -16.873  22.155  20.623  2.00  1.00            
ATOM    385    C SER A  51     -14.336  21.417  21.553  2.00  1.00            
ATOM    386    O SER A  51     -14.745  20.723  22.482  2.00  1.00            
ATOM    387    N ASP A  52     -13.533  20.932  20.593  2.00  1.00            
ATOM    388   CA ASP A  52     -13.186  19.545  20.558  2.00  1.00            
ATOM    389   CB ASP A  52     -12.499  19.108  19.251  2.00  1.00            
ATOM    390   CG ASP A  52     -13.561  19.031  18.163  2.00  1.00            
ATOM    391  OD1 ASP A  52     -14.626  19.683  18.327  2.00  1.00            
ATOM    392  OD2 ASP A  52     -13.320  18.320  17.150  2.00  1.00            
ATOM    393    C ASP A  52     -12.292  19.129  21.690  2.00  1.00            
ATOM    394    O ASP A  52     -12.432  18.021  22.207  2.00  1.00            
ATOM    395    N HIS A  53     -11.356  19.993  22.126  1.00  1.00            
ATOM    396   CA HIS A  53     -10.379  19.533  23.076  1.00  1.00            
ATOM    397  ND1 HIS A  53      -8.610  20.866  20.467  1.00  1.00            
ATOM    398   CG HIS A  53      -8.413  19.984  21.506  1.00  1.00            
ATOM    399   CB HIS A  53      -8.988  20.168  22.880  1.00  1.00            
ATOM    400  NE2 HIS A  53      -7.330  19.229  19.675  1.00  1.00            
ATOM    401  CD2 HIS A  53      -7.628  18.990  21.005  1.00  1.00            
ATOM    402  CE1 HIS A  53      -7.942  20.366  19.396  1.00  1.00            
ATOM    403    C HIS A  53     -10.777  19.900  24.464  1.00  1.00            
ATOM    404    O HIS A  53     -11.891  20.350  24.730  1.00  1.00            
ATOM    405    N ASN A  54      -9.824  19.649  25.386  1.00  1.00            
ATOM    406   CA ASN A  54      -9.924  19.922  26.788  1.00  1.00            
ATOM    407   CB ASN A  54      -8.941  19.082  27.622  1.00  1.00            
ATOM    408   CG ASN A  54      -9.243  19.333  29.088  1.00  1.00            
ATOM    409  OD1 ASN A  54     -10.359  19.102  29.549  1.00  1.00            
ATOM    410  ND2 ASN A  54      -8.223  19.823  29.841  1.00  1.00            
ATOM    411    C ASN A  54      -9.606  21.351  27.000  1.00  1.00            
ATOM    412    O ASN A  54      -8.900  21.980  26.214  1.00  1.00            
ATOM    413    N GLN A  55     -10.162  21.911  28.082  1.00  1.00            
ATOM    414   CA GLN A  55      -9.889  23.279  28.344  1.00  1.00            
ATOM    415   CB GLN A  55     -11.105  24.199  28.124  1.00  1.00            
ATOM    416   CG GLN A  55     -12.368  23.768  28.872  1.00  1.00            
ATOM    417   CD GLN A  55     -13.191  22.942  27.889  1.00  1.00            
ATOM    418  OE1 GLN A  55     -13.261  23.264  26.702  1.00  1.00            
ATOM    419  NE2 GLN A  55     -13.824  21.845  28.384  1.00  1.00            
ATOM    420    C GLN A  55      -9.393  23.432  29.725  1.00  1.00            
ATOM    421    O GLN A  55      -9.779  22.700  30.635  1.00  1.00            
ATOM    422    N PHE A  56      -8.483  24.405  29.897  4.00  1.00            
ATOM    423   CA PHE A  56      -7.963  24.623  31.197  4.00  1.00            
ATOM    424   CB PHE A  56      -6.462  24.965  31.226  4.00  1.00            
ATOM    425   CG PHE A  56      -6.076  25.173  32.652  4.00  1.00            
ATOM    426  CD1 PHE A  56      -6.077  24.127  33.546  4.00  1.00            
ATOM    427  CD2 PHE A  56      -5.693  26.421  33.090  4.00  1.00            
ATOM    428  CE1 PHE A  56      -5.717  24.338  34.856  4.00  1.00            
ATOM    429  CE2 PHE A  56      -5.327  26.633  34.398  4.00  1.00            
ATOM    430   CZ PHE A  56      -5.341  25.586  35.284  4.00  1.00            
ATOM    431    C PHE A  56      -8.729  25.741  31.811  4.00  1.00            
ATOM    432    O PHE A  56      -8.719  26.874  31.333  4.00  1.00            
ATOM    433    N ASN A  57      -9.433  25.406  32.904  1.00  1.00            
ATOM    434   CA ASN A  57     -10.203  26.351  33.643  1.00  1.00            
ATOM    435   CB ASN A  57     -11.369  25.662  34.374  1.00  1.00            
ATOM    436   CG ASN A  57     -12.342  26.707  34.888  1.00  1.00            
ATOM    437  OD1 ASN A  57     -13.252  26.389  35.650  1.00  1.00            
ATOM    438  ND2 ASN A  57     -12.156  27.985  34.460  1.00  1.00            
ATOM    439    C ASN A  57      -9.247  26.844  34.685  1.00  1.00            
ATOM    440    O ASN A  57      -8.698  26.043  35.444  1.00  1.00            
ATOM    441    N PRO A  58      -8.976  28.118  34.734  2.00  1.00            
ATOM    442   CA PRO A  58      -8.061  28.622  35.718  2.00  1.00            
ATOM    443   CD PRO A  58      -9.038  28.974  33.564  2.00  1.00            
ATOM    444   CB PRO A  58      -7.728  30.057  35.296  2.00  1.00            
ATOM    445   CG PRO A  58      -8.693  30.360  34.132  2.00  1.00            
ATOM    446    C PRO A  58      -8.652  28.466  37.074  2.00  1.00            
ATOM    447    O PRO A  58      -7.902  28.393  38.048  2.00  1.00            
ATOM    448    N ASP A  59      -9.992  28.430  37.164  2.00  1.00            
ATOM    449   CA ASP A  59     -10.588  28.168  38.433  2.00  1.00            
ATOM    450   CB ASP A  59     -12.075  28.551  38.530  2.00  1.00            
ATOM    451   CG ASP A  59     -12.167  30.065  38.625  2.00  1.00            
ATOM    452  OD1 ASP A  59     -11.093  30.708  38.773  2.00  1.00            
ATOM    453  OD2 ASP A  59     -13.307  30.599  38.560  2.00  1.00            
ATOM    454    C ASP A  59     -10.486  26.691  38.552  2.00  1.00            
ATOM    455    O ASP A  59      -9.972  26.023  37.656  2.00  1.00            
ATOM    456    N ASP A  60     -10.955  26.139  39.675  2.00  1.00            
ATOM    457   CA ASP A  60     -10.841  24.729  39.845  2.00  1.00            
ATOM    458   CB ASP A  60     -11.423  23.921  38.668  2.00  1.00            
ATOM    459   CG ASP A  60     -12.946  23.985  38.729  2.00  1.00            
ATOM    460  OD1 ASP A  60     -13.488  24.225  39.840  2.00  1.00            
ATOM    461  OD2 ASP A  60     -13.589  23.790  37.662  2.00  1.00            
ATOM    462    C ASP A  60      -9.395  24.386  39.978  2.00  1.00            
ATOM    463    O ASP A  60      -9.020  23.215  39.950  2.00  1.00            
ATOM    464    N SER A  61      -8.541  25.409  40.149  1.00  1.00            
ATOM    465   CA SER A  61      -7.149  25.171  40.392  1.00  1.00            
ATOM    466   CB SER A  61      -6.267  25.375  39.149  1.00  1.00            
ATOM    467   OG SER A  61      -4.906  25.136  39.473  1.00  1.00            
ATOM    468    C SER A  61      -6.774  26.208  41.396  1.00  1.00            
ATOM    469    O SER A  61      -6.908  27.405  41.146  1.00  1.00            
ATOM    470    N SER A  62      -6.315  25.776  42.582  1.00  1.00            
ATOM    471   CA SER A  62      -6.002  26.732  43.601  1.00  1.00            
ATOM    472   CB SER A  62      -5.766  26.093  44.980  1.00  1.00            
ATOM    473   OG SER A  62      -4.610  25.273  44.947  1.00  1.00            
ATOM    474    C SER A  62      -4.771  27.506  43.243  1.00  1.00            
ATOM    475    O SER A  62      -4.724  28.724  43.407  1.00  1.00            
ATOM    476    N THR A  63      -3.747  26.808  42.718  1.00  1.00            
ATOM    477   CA THR A  63      -2.450  27.381  42.482  1.00  1.00            
ATOM    478   CB THR A  63      -1.422  26.361  42.115  1.00  1.00            
ATOM    479  OG1 THR A  63      -0.127  26.946  42.132  1.00  1.00            
ATOM    480  CG2 THR A  63      -1.756  25.822  40.718  1.00  1.00            
ATOM    481    C THR A  63      -2.447  28.448  41.412  1.00  1.00            
ATOM    482    O THR A  63      -1.753  29.453  41.562  1.00  1.00            
ATOM    483    N PHE A  64      -3.227  28.288  40.321  1.00  1.00            
ATOM    484   CA PHE A  64      -3.138  29.172  39.178  1.00  1.00            
ATOM    485   CB PHE A  64      -4.222  28.933  38.111  1.00  1.00            
ATOM    486   CG PHE A  64      -3.925  29.826  36.953  1.00  1.00            
ATOM    487  CD1 PHE A  64      -3.017  29.432  35.998  1.00  1.00            
ATOM    488  CD2 PHE A  64      -4.545  31.047  36.815  1.00  1.00            
ATOM    489  CE1 PHE A  64      -2.734  30.243  34.924  1.00  1.00            
ATOM    490  CE2 PHE A  64      -4.266  31.862  35.741  1.00  1.00            
ATOM    491   CZ PHE A  64      -3.358  31.461  34.792  1.00  1.00            
ATOM    492    C PHE A  64      -3.225  30.618  39.565  1.00  1.00            
ATOM    493    O PHE A  64      -4.009  31.001  40.433  1.00  1.00            
ATOM    494    N GLU A  65      -2.373  31.452  38.917  4.00  1.00            
ATOM    495   CA GLU A  65      -2.368  32.875  39.128  4.00  1.00            
ATOM    496   CB GLU A  65      -1.150  33.436  39.895  4.00  1.00            
ATOM    497   CG GLU A  65       0.179  33.373  39.138  4.00  1.00            
ATOM    498   CD GLU A  65       1.226  34.121  39.959  4.00  1.00            
ATOM    499  OE1 GLU A  65       1.045  34.232  41.200  4.00  1.00            
ATOM    500  OE2 GLU A  65       2.224  34.595  39.350  4.00  1.00            
ATOM    501    C GLU A  65      -2.376  33.540  37.797  4.00  1.00            
ATOM    502    O GLU A  65      -1.978  32.953  36.791  4.00  1.00            
ATOM    503    N ALA A  66      -2.843  34.802  37.757  4.00  1.00            
ATOM    504   CA ALA A  66      -2.913  35.465  36.494  4.00  1.00            
ATOM    505   CB ALA A  66      -4.328  35.946  36.128  4.00  1.00            
ATOM    506    C ALA A  66      -2.034  36.670  36.505  4.00  1.00            
ATOM    507    O ALA A  66      -1.888  37.353  37.518  4.00  1.00            
ATOM    508    N THR A  67      -1.400  36.931  35.347  4.00  1.00            
ATOM    509   CA THR A  67      -0.589  38.095  35.158  4.00  1.00            
ATOM    510   CB THR A  67       0.852  37.812  34.832  4.00  1.00            
ATOM    511  OG1 THR A  67       0.945  37.119  33.597  4.00  1.00            
ATOM    512  CG2 THR A  67       1.480  36.978  35.962  4.00  1.00            
ATOM    513    C THR A  67      -1.161  38.752  33.947  4.00  1.00            
ATOM    514    O THR A  67      -1.781  38.087  33.119  4.00  1.00            
ATOM    515    N SER A  68      -0.998  40.078  33.801  4.00  1.00            
ATOM    516   CA SER A  68      -1.569  40.647  32.619  4.00  1.00            
ATOM    517   CB SER A  68      -2.085  42.081  32.805  4.00  1.00            
ATOM    518   OG SER A  68      -2.664  42.539  31.592  4.00  1.00            
ATOM    519    C SER A  68      -0.486  40.686  31.601  4.00  1.00            
ATOM    520    O SER A  68       0.397  41.541  31.639  4.00  1.00            
ATOM    521    N GLN A  69      -0.537  39.724  30.667  4.00  1.00            
ATOM    522   CA GLN A  69       0.408  39.632  29.601  4.00  1.00            
ATOM    523   CB GLN A  69       1.597  38.715  29.925  4.00  1.00            
ATOM    524   CG GLN A  69       2.553  39.280  30.977  4.00  1.00            
ATOM    525   CD GLN A  69       3.624  40.083  30.254  4.00  1.00            
ATOM    526  OE1 GLN A  69       4.741  39.606  30.053  4.00  1.00            
ATOM    527  NE2 GLN A  69       3.282  41.333  29.844  4.00  1.00            
ATOM    528    C GLN A  69      -0.353  38.986  28.484  4.00  1.00            
ATOM    529    O GLN A  69      -1.224  38.152  28.726  4.00  1.00            
ATOM    530    N GLU A  70      -0.066  39.368  27.225  4.00  1.00            
ATOM    531   CA GLU A  70      -0.766  38.756  26.132  4.00  1.00            
ATOM    532   CB GLU A  70      -1.393  39.755  25.148  4.00  1.00            
ATOM    533   CG GLU A  70      -2.573  40.519  25.751  4.00  1.00            
ATOM    534   CD GLU A  70      -3.111  41.460  24.685  4.00  1.00            
ATOM    535  OE1 GLU A  70      -2.332  41.811  23.759  4.00  1.00            
ATOM    536  OE2 GLU A  70      -4.309  41.835  24.779  4.00  1.00            
ATOM    537    C GLU A  70       0.235  37.930  25.387  4.00  1.00            
ATOM    538    O GLU A  70       1.411  38.283  25.313  4.00  1.00            
ATOM    539    N LEU A  71      -0.196  36.776  24.841  4.00  1.00            
ATOM    540   CA LEU A  71       0.735  35.948  24.126  4.00  1.00            
ATOM    541   CB LEU A  71       0.809  34.506  24.664  4.00  1.00            
ATOM    542   CG LEU A  71       1.241  34.390  26.140  4.00  1.00            
ATOM    543  CD1 LEU A  71       0.178  34.974  27.088  4.00  1.00            
ATOM    544  CD2 LEU A  71       1.631  32.944  26.492  4.00  1.00            
ATOM    545    C LEU A  71       0.260  35.844  22.716  4.00  1.00            
ATOM    546    O LEU A  71      -0.908  35.554  22.460  4.00  1.00            
ATOM    547    N SER A  72       1.162  36.095  21.749  4.00  1.00            
ATOM    548   CA SER A  72       0.770  35.949  20.383  4.00  1.00            
ATOM    549   CB SER A  72       0.699  37.280  19.613  4.00  1.00            
ATOM    550   OG SER A  72       1.987  37.871  19.536  4.00  1.00            
ATOM    551    C SER A  72       1.796  35.102  19.739  4.00  1.00            
ATOM    552    O SER A  72       2.993  35.345  19.878  4.00  1.00            
ATOM    553    N ILE A  73       1.349  34.059  19.019  4.00  1.00            
ATOM    554   CA ILE A  73       2.354  33.241  18.437  4.00  1.00            
ATOM    555   CB ILE A  73       2.591  31.957  19.178  4.00  1.00            
ATOM    556  CG1 ILE A  73       2.986  32.247  20.638  4.00  1.00            
ATOM    557  CG2 ILE A  73       3.675  31.178  18.415  4.00  1.00            
ATOM    558  CD1 ILE A  73       3.022  31.003  21.524  4.00  1.00            
ATOM    559    C ILE A  73       1.996  32.904  17.033  4.00  1.00            
ATOM    560    O ILE A  73       0.831  32.696  16.695  4.00  1.00            
ATOM    561    N THR A  74       3.031  32.852  16.175  4.00  1.00            
ATOM    562   CA THR A  74       2.858  32.500  14.800  4.00  1.00            
ATOM    563   CB THR A  74       3.544  33.440  13.855  4.00  1.00            
ATOM    564  OG1 THR A  74       3.307  33.046  12.512  4.00  1.00            
ATOM    565  CG2 THR A  74       5.050  33.432  14.162  4.00  1.00            
ATOM    566    C THR A  74       3.489  31.163  14.634  4.00  1.00            
ATOM    567    O THR A  74       4.544  30.876  15.199  4.00  1.00            
ATOM    568    N TYR A  75       2.822  30.290  13.866  4.00  1.00            
ATOM    569   CA TYR A  75       3.328  28.980  13.602  4.00  1.00            
ATOM    570   CB TYR A  75       2.453  27.841  14.158  4.00  1.00            
ATOM    571   CG TYR A  75       2.609  27.805  15.637  4.00  1.00            
ATOM    572  CD1 TYR A  75       2.026  28.762  16.432  4.00  1.00            
ATOM    573  CD2 TYR A  75       3.326  26.789  16.227  4.00  1.00            
ATOM    574  CE1 TYR A  75       2.177  28.714  17.799  4.00  1.00            
ATOM    575  CE2 TYR A  75       3.478  26.736  17.591  4.00  1.00            
ATOM    576   CZ TYR A  75       2.905  27.703  18.380  4.00  1.00            
ATOM    577   OH TYR A  75       3.060  27.655  19.781  4.00  1.00            
ATOM    578    C TYR A  75       3.300  28.850  12.124  4.00  1.00            
ATOM    579    O TYR A  75       2.614  29.610  11.442  4.00  1.00            
ATOM    580    N GLY A  76       4.082  27.900  11.586  3.00  1.00            
ATOM    581   CA GLY A  76       4.018  27.703  10.175  3.00  1.00            
ATOM    582    C GLY A  76       2.594  27.310   9.948  3.00  1.00            
ATOM    583    O GLY A  76       1.978  27.677   8.951  3.00  1.00            
ATOM    584    N THR A  77       2.050  26.527  10.901  3.00  1.00            
ATOM    585   CA THR A  77       0.703  26.046  10.832  3.00  1.00            
ATOM    586   CB THR A  77       0.380  25.062  11.922  3.00  1.00            
ATOM    587  OG1 THR A  77      -0.937  24.559  11.753  3.00  1.00            
ATOM    588  CG2 THR A  77       0.531  25.753  13.288  3.00  1.00            
ATOM    589    C THR A  77      -0.304  27.161  10.915  3.00  1.00            
ATOM    590    O THR A  77      -1.223  27.221  10.099  3.00  1.00            
ATOM    591    N GLY A  78      -0.165  28.092  11.882  4.00  1.00            
ATOM    592   CA GLY A  78      -1.161  29.122  12.034  4.00  1.00            
ATOM    593    C GLY A  78      -0.830  29.860  13.299  4.00  1.00            
ATOM    594    O GLY A  78       0.265  29.701  13.834  4.00  1.00            
ATOM    595    N SER A  79      -1.764  30.688  13.823  4.00  1.00            
ATOM    596   CA SER A  79      -1.421  31.427  15.007  4.00  1.00            
ATOM    597   CB SER A  79      -1.360  32.951  14.803  4.00  1.00            
ATOM    598   OG SER A  79      -2.665  33.470  14.596  4.00  1.00            
ATOM    599    C SER A  79      -2.427  31.170  16.090  4.00  1.00            
ATOM    600    O SER A  79      -3.554  30.753  15.827  4.00  1.00            
ATOM    601    N MET A  80      -2.003  31.397  17.354  4.00  1.00            
ATOM    602   CA MET A  80      -2.825  31.227  18.522  4.00  1.00            
ATOM    603   CB MET A  80      -2.392  30.037  19.396  4.00  1.00            
ATOM    604   CG MET A  80      -2.470  28.689  18.678  4.00  1.00            
ATOM    605   SD MET A  80      -1.916  27.273  19.675  4.00  1.00            
ATOM    606   CE MET A  80      -0.178  27.797  19.724  4.00  1.00            
ATOM    607    C MET A  80      -2.606  32.460  19.349  4.00  1.00            
ATOM    608    O MET A  80      -1.562  33.101  19.237  4.00  1.00            
ATOM    609    N THR A  81      -3.591  32.831  20.197  4.00  1.00            
ATOM    610   CA THR A  81      -3.485  34.014  21.015  4.00  1.00            
ATOM    611   CB THR A  81      -4.512  35.053  20.653  4.00  1.00            
ATOM    612  OG1 THR A  81      -4.375  35.428  19.290  4.00  1.00            
ATOM    613  CG2 THR A  81      -4.334  36.281  21.561  4.00  1.00            
ATOM    614    C THR A  81      -3.773  33.611  22.417  4.00  1.00            
ATOM    615    O THR A  81      -4.423  32.594  22.641  4.00  1.00            
ATOM    616    N GLY A  82      -3.297  34.387  23.416  4.00  1.00            
ATOM    617   CA GLY A  82      -3.613  33.933  24.735  4.00  1.00            
ATOM    618    C GLY A  82      -3.129  34.855  25.782  4.00  1.00            
ATOM    619    O GLY A  82      -2.620  35.942  25.516  4.00  1.00            
ATOM    620    N ILE A  83      -3.304  34.392  27.032  4.00  1.00            
ATOM    621   CA ILE A  83      -2.920  35.130  28.185  4.00  1.00            
ATOM    622   CB ILE A  83      -4.084  35.534  29.039  4.00  1.00            
ATOM    623  CG1 ILE A  83      -3.654  36.574  30.083  4.00  1.00            
ATOM    624  CG2 ILE A  83      -4.713  34.258  29.625  4.00  1.00            
ATOM    625  CD1 ILE A  83      -4.832  37.265  30.767  4.00  1.00            
ATOM    626    C ILE A  83      -2.016  34.246  28.998  4.00  1.00            
ATOM    627    O ILE A  83      -2.109  33.022  28.936  4.00  1.00            
ATOM    628    N LEU A  84      -1.094  34.858  29.772  4.00  1.00            
ATOM    629   CA LEU A  84      -0.123  34.141  30.560  4.00  1.00            
ATOM    630   CB LEU A  84       1.083  35.008  30.972  4.00  1.00            
ATOM    631   CG LEU A  84       2.010  35.397  29.806  4.00  1.00            
ATOM    632  CD1 LEU A  84       3.185  36.258  30.295  4.00  1.00            
ATOM    633  CD2 LEU A  84       2.487  34.152  29.042  4.00  1.00            
ATOM    634    C LEU A  84      -0.745  33.625  31.821  4.00  1.00            
ATOM    635    O LEU A  84      -1.829  34.051  32.215  4.00  1.00            
ATOM    636    N GLY A  85      -0.070  32.652  32.477  4.00  1.00            
ATOM    637   CA GLY A  85      -0.572  32.112  33.711  4.00  1.00            
ATOM    638    C GLY A  85       0.514  31.342  34.365  4.00  1.00            
ATOM    639    O GLY A  85       1.470  30.902  33.729  4.00  1.00            
ATOM    640    N TYR A  86       0.364  31.170  35.685  4.00  1.00            
ATOM    641   CA TYR A  86       1.277  30.434  36.496  4.00  1.00            
ATOM    642   CB TYR A  86       1.823  31.278  37.661  4.00  1.00            
ATOM    643   CG TYR A  86       1.991  30.421  38.868  4.00  1.00            
ATOM    644  CD1 TYR A  86       3.093  29.626  39.076  4.00  1.00            
ATOM    645  CD2 TYR A  86       0.988  30.419  39.811  4.00  1.00            
ATOM    646  CE1 TYR A  86       3.183  28.859  40.216  4.00  1.00            
ATOM    647  CE2 TYR A  86       1.078  29.655  40.949  4.00  1.00            
ATOM    648   CZ TYR A  86       2.183  28.870  41.155  4.00  1.00            
ATOM    649   OH TYR A  86       2.292  28.080  42.319  4.00  1.00            
ATOM    650    C TYR A  86       0.540  29.254  37.034  4.00  1.00            
ATOM    651    O TYR A  86      -0.512  29.397  37.653  4.00  1.00            
ATOM    652    N ASP A  87       1.073  28.042  36.776  4.00  1.00            
ATOM    653   CA ASP A  87       0.407  26.860  37.231  4.00  1.00            
ATOM    654   CB ASP A  87      -0.462  26.234  36.129  4.00  1.00            
ATOM    655   CG ASP A  87      -1.636  25.546  36.801  4.00  1.00            
ATOM    656  OD1 ASP A  87      -1.553  25.303  38.034  4.00  1.00            
ATOM    657  OD2 ASP A  87      -2.636  25.257  36.091  4.00  1.00            
ATOM    658    C ASP A  87       1.473  25.888  37.635  4.00  1.00            
ATOM    659    O ASP A  87       2.658  26.215  37.603  4.00  1.00            
ATOM    660    N THR A  88       1.081  24.675  38.080  4.00  1.00            
ATOM    661   CA THR A  88       2.075  23.700  38.432  4.00  1.00            
ATOM    662   CB THR A  88       1.967  23.249  39.863  4.00  1.00            
ATOM    663  OG1 THR A  88       0.703  22.646  40.105  4.00  1.00            
ATOM    664  CG2 THR A  88       2.133  24.480  40.771  4.00  1.00            
ATOM    665    C THR A  88       1.894  22.529  37.539  4.00  1.00            
ATOM    666    O THR A  88       0.967  21.737  37.705  4.00  1.00            
ATOM    667    N VAL A  89       2.815  22.370  36.576  4.00  1.00            
ATOM    668   CA VAL A  89       2.634  21.317  35.632  4.00  1.00            
ATOM    669   CB VAL A  89       3.137  21.646  34.260  4.00  1.00            
ATOM    670  CG1 VAL A  89       3.028  20.387  33.386  4.00  1.00            
ATOM    671  CG2 VAL A  89       2.334  22.839  33.719  4.00  1.00            
ATOM    672    C VAL A  89       3.363  20.102  36.078  4.00  1.00            
ATOM    673    O VAL A  89       4.517  20.161  36.500  4.00  1.00            
ATOM    674    N GLN A  90       2.657  18.958  36.019  4.00  1.00            
ATOM    675   CA GLN A  90       3.298  17.704  36.247  4.00  1.00            
ATOM    676   CB GLN A  90       2.364  16.588  36.752  4.00  1.00            
ATOM    677   CG GLN A  90       1.905  16.784  38.201  4.00  1.00            
ATOM    678   CD GLN A  90       0.946  15.654  38.558  4.00  1.00            
ATOM    679  OE1 GLN A  90       0.160  15.209  37.722  4.00  1.00            
ATOM    680  NE2 GLN A  90       1.009  15.172  39.828  4.00  1.00            
ATOM    681    C GLN A  90       3.800  17.337  34.881  4.00  1.00            
ATOM    682    O GLN A  90       3.108  17.550  33.887  4.00  1.00            
ATOM    683    N VAL A  91       5.034  16.805  34.792  4.00  1.00            
ATOM    684   CA VAL A  91       5.610  16.425  33.530  4.00  1.00            
ATOM    685   CB VAL A  91       6.973  17.031  33.285  4.00  1.00            
ATOM    686  CG1 VAL A  91       7.467  16.681  31.866  4.00  1.00            
ATOM    687  CG2 VAL A  91       6.873  18.544  33.542  4.00  1.00            
ATOM    688    C VAL A  91       5.726  14.945  33.706  4.00  1.00            
ATOM    689    O VAL A  91       4.945  14.381  34.468  4.00  1.00            
ATOM    690    N GLY A  92       6.629  14.249  32.989  3.00  1.00            
ATOM    691   CA GLY A  92       6.709  12.832  33.203  3.00  1.00            
ATOM    692    C GLY A  92       7.176  12.584  34.608  3.00  1.00            
ATOM    693    O GLY A  92       8.375  12.561  34.882  3.00  1.00            
ATOM    694    N GLY A  93       6.222  12.380  35.538  3.00  1.00            
ATOM    695   CA GLY A  93       6.499  12.044  36.905  3.00  1.00            
ATOM    696    C GLY A  93       7.195  13.165  37.604  3.00  1.00            
ATOM    697    O GLY A  93       7.749  12.955  38.681  3.00  1.00            
ATOM    698    N ILE A  94       7.203  14.387  37.045  4.00  1.00            
ATOM    699   CA ILE A  94       7.902  15.390  37.793  4.00  1.00            
ATOM    700   CB ILE A  94       9.173  15.881  37.153  4.00  1.00            
ATOM    701  CG1 ILE A  94       8.891  16.561  35.806  4.00  1.00            
ATOM    702  CG2 ILE A  94      10.147  14.695  37.054  4.00  1.00            
ATOM    703  CD1 ILE A  94      10.079  17.367  35.279  4.00  1.00            
ATOM    704    C ILE A  94       7.001  16.562  38.001  4.00  1.00            
ATOM    705    O ILE A  94       6.281  16.971  37.092  4.00  1.00            
ATOM    706    N SER A  95       7.011  17.129  39.225  4.00  1.00            
ATOM    707   CA SER A  95       6.193  18.280  39.476  4.00  1.00            
ATOM    708   CB SER A  95       5.622  18.337  40.905  4.00  1.00            
ATOM    709   OG SER A  95       6.675  18.359  41.858  4.00  1.00            
ATOM    710    C SER A  95       7.062  19.479  39.258  4.00  1.00            
ATOM    711    O SER A  95       8.061  19.675  39.949  4.00  1.00            
ATOM    712    N ASP A  96       6.692  20.303  38.256  4.00  1.00            
ATOM    713   CA ASP A  96       7.406  21.501  37.904  4.00  1.00            
ATOM    714   CB ASP A  96       7.464  21.701  36.377  4.00  1.00            
ATOM    715   CG ASP A  96       8.568  22.685  36.025  4.00  1.00            
ATOM    716  OD1 ASP A  96       9.125  23.323  36.958  4.00  1.00            
ATOM    717  OD2 ASP A  96       8.872  22.805  34.809  4.00  1.00            
ATOM    718    C ASP A  96       6.579  22.610  38.496  4.00  1.00            
ATOM    719    O ASP A  96       5.383  22.698  38.227  4.00  1.00            
ATOM    720    N THR A  97       7.183  23.485  39.330  4.00  1.00            
ATOM    721   CA THR A  97       6.418  24.504  40.005  4.00  1.00            
ATOM    722   CB THR A  97       6.824  24.684  41.439  4.00  1.00            
ATOM    723  OG1 THR A  97       5.977  25.628  42.078  4.00  1.00            
ATOM    724  CG2 THR A  97       8.283  25.168  41.471  4.00  1.00            
ATOM    725    C THR A  97       6.634  25.828  39.316  4.00  1.00            
ATOM    726    O THR A  97       7.682  26.062  38.715  4.00  1.00            
ATOM    727    N ASN A  98       5.607  26.711  39.368  4.00  1.00            
ATOM    728   CA ASN A  98       5.664  28.065  38.873  4.00  1.00            
ATOM    729   CB ASN A  98       6.568  28.945  39.762  4.00  1.00            
ATOM    730   CG ASN A  98       6.385  30.421  39.436  4.00  1.00            
ATOM    731  OD1 ASN A  98       6.073  30.797  38.308  4.00  1.00            
ATOM    732  ND2 ASN A  98       6.593  31.289  40.463  4.00  1.00            
ATOM    733    C ASN A  98       6.195  28.090  37.472  4.00  1.00            
ATOM    734    O ASN A  98       7.157  28.796  37.176  4.00  1.00            
ATOM    735    N GLN A  99       5.591  27.287  36.577  4.00  1.00            
ATOM    736   CA GLN A  99       5.925  27.305  35.179  4.00  1.00            
ATOM    737   CB GLN A  99       5.695  25.926  34.533  4.00  1.00            
ATOM    738   CG GLN A  99       5.978  25.855  33.035  4.00  1.00            
ATOM    739   CD GLN A  99       4.644  25.967  32.314  4.00  1.00            
ATOM    740  OE1 GLN A  99       4.535  26.617  31.276  4.00  1.00            
ATOM    741  NE2 GLN A  99       3.598  25.301  32.872  4.00  1.00            
ATOM    742    C GLN A  99       4.982  28.318  34.589  4.00  1.00            
ATOM    743    O GLN A  99       3.910  28.562  35.139  4.00  1.00            
ATOM    744    N ILE A 100       5.359  28.961  33.466  4.00  1.00            
ATOM    745   CA ILE A 100       4.533  30.006  32.917  4.00  1.00            
ATOM    746   CB ILE A 100       5.343  31.237  32.644  4.00  1.00            
ATOM    747  CG1 ILE A 100       6.010  31.717  33.946  4.00  1.00            
ATOM    748  CG2 ILE A 100       4.430  32.278  31.978  4.00  1.00            
ATOM    749  CD1 ILE A 100       7.139  32.725  33.729  4.00  1.00            
ATOM    750    C ILE A 100       3.991  29.510  31.619  4.00  1.00            
ATOM    751    O ILE A 100       4.750  29.089  30.748  4.00  1.00            
ATOM    752    N PHE A 101       2.653  29.552  31.444  4.00  1.00            
ATOM    753   CA PHE A 101       2.147  28.987  30.228  4.00  1.00            
ATOM    754   CB PHE A 101       1.530  27.585  30.398  4.00  1.00            
ATOM    755   CG PHE A 101       0.253  27.715  31.148  4.00  1.00            
ATOM    756  CD1 PHE A 101       0.230  27.721  32.525  4.00  1.00            
ATOM    757  CD2 PHE A 101      -0.930  27.835  30.459  4.00  1.00            
ATOM    758  CE1 PHE A 101      -0.958  27.844  33.207  4.00  1.00            
ATOM    759  CE2 PHE A 101      -2.119  27.958  31.136  4.00  1.00            
ATOM    760   CZ PHE A 101      -2.136  27.963  32.510  4.00  1.00            
ATOM    761    C PHE A 101       1.113  29.856  29.630  4.00  1.00            
ATOM    762    O PHE A 101       0.778  30.920  30.148  4.00  1.00            
ATOM    763    N GLY A 102       0.591  29.400  28.478  4.00  1.00            
ATOM    764   CA GLY A 102      -0.355  30.212  27.800  4.00  1.00            
ATOM    765    C GLY A 102      -1.665  29.507  27.722  4.00  1.00            
ATOM    766    O GLY A 102      -1.746  28.334  27.358  4.00  1.00            
ATOM    767    N LEU A 103      -2.736  30.229  28.098  4.00  1.00            
ATOM    768   CA LEU A 103      -4.058  29.737  27.871  4.00  1.00            
ATOM    769   CB LEU A 103      -5.123  30.276  28.842  4.00  1.00            
ATOM    770   CG LEU A 103      -4.896  29.884  30.311  4.00  1.00            
ATOM    771  CD1 LEU A 103      -3.635  30.557  30.879  4.00  1.00            
ATOM    772  CD2 LEU A 103      -6.154  30.154  31.152  4.00  1.00            
ATOM    773    C LEU A 103      -4.362  30.360  26.527  4.00  1.00            
ATOM    774    O LEU A 103      -3.738  31.362  26.183  4.00  1.00            
ATOM    775    N SER A 104      -5.294  29.828  25.701  4.00  1.00            
ATOM    776   CA SER A 104      -5.393  30.477  24.413  4.00  1.00            
ATOM    777   CB SER A 104      -5.051  29.556  23.225  4.00  1.00            
ATOM    778   OG SER A 104      -6.045  28.555  23.072  4.00  1.00            
ATOM    779    C SER A 104      -6.755  31.014  24.143  4.00  1.00            
ATOM    780    O SER A 104      -7.768  30.350  24.356  4.00  1.00            
ATOM    781    N GLU A 105      -6.795  32.276  23.679  4.00  1.00            
ATOM    782   CA GLU A 105      -8.032  32.902  23.349  4.00  1.00            
ATOM    783   CB GLU A 105      -7.872  34.412  23.107  4.00  1.00            
ATOM    784   CG GLU A 105      -7.268  35.163  24.298  4.00  1.00            
ATOM    785   CD GLU A 105      -8.290  35.270  25.420  4.00  1.00            
ATOM    786  OE1 GLU A 105      -9.511  35.162  25.131  4.00  1.00            
ATOM    787  OE2 GLU A 105      -7.856  35.476  26.585  4.00  1.00            
ATOM    788    C GLU A 105      -8.604  32.317  22.092  4.00  1.00            
ATOM    789    O GLU A 105      -9.739  31.843  22.083  4.00  1.00            
ATOM    790    N THR A 106      -7.811  32.313  20.997  4.00  1.00            
ATOM    791   CA THR A 106      -8.315  31.841  19.736  4.00  1.00            
ATOM    792   CB THR A 106      -8.650  32.948  18.781  4.00  1.00            
ATOM    793  OG1 THR A 106      -9.652  33.785  19.336  4.00  1.00            
ATOM    794  CG2 THR A 106      -9.135  32.338  17.455  4.00  1.00            
ATOM    795    C THR A 106      -7.268  31.019  19.074  4.00  1.00            
ATOM    796    O THR A 106      -6.136  31.463  18.883  4.00  1.00            
ATOM    797    N GLU A 107      -7.630  29.776  18.719  1.00  1.00            
ATOM    798   CA GLU A 107      -6.749  28.962  17.938  1.00  1.00            
ATOM    799   CB GLU A 107      -6.426  27.619  18.596  1.00  1.00            
ATOM    800   CG GLU A 107      -5.600  27.778  19.874  1.00  1.00            
ATOM    801   CD GLU A 107      -5.350  26.393  20.446  1.00  1.00            
ATOM    802  OE1 GLU A 107      -5.480  25.407  19.673  1.00  1.00            
ATOM    803  OE2 GLU A 107      -5.031  26.303  21.661  1.00  1.00            
ATOM    804    C GLU A 107      -7.551  28.692  16.698  1.00  1.00            
ATOM    805    O GLU A 107      -8.424  27.828  16.680  1.00  1.00            
ATOM    806    N PRO A 108      -7.290  29.450  15.670  1.00  1.00            
ATOM    807   CA PRO A 108      -7.994  29.299  14.422  1.00  1.00            
ATOM    808   CD PRO A 108      -6.754  30.788  15.843  1.00  1.00            
ATOM    809   CB PRO A 108      -7.965  30.678  13.761  1.00  1.00            
ATOM    810   CG PRO A 108      -6.787  31.401  14.437  1.00  1.00            
ATOM    811    C PRO A 108      -7.342  28.272  13.567  1.00  1.00            
ATOM    812    O PRO A 108      -6.223  27.857  13.869  1.00  1.00            
ATOM    813    N GLY A 109      -8.029  27.861  12.486  1.00  1.00            
ATOM    814   CA GLY A 109      -7.456  26.960  11.532  1.00  1.00            
ATOM    815    C GLY A 109      -8.075  25.607  11.658  1.00  1.00            
ATOM    816    O GLY A 109      -8.400  25.152  12.754  1.00  1.00            
ATOM    817    N SER A 110      -8.260  24.936  10.500  2.00  1.00            
ATOM    818   CA SER A 110      -8.799  23.607  10.465  2.00  1.00            
ATOM    819   CB SER A 110      -9.046  23.093   9.037  2.00  1.00            
ATOM    820   OG SER A 110     -10.074  23.853   8.420  2.00  1.00            
ATOM    821    C SER A 110      -7.788  22.719  11.093  2.00  1.00            
ATOM    822    O SER A 110      -8.150  21.796  11.822  2.00  1.00            
ATOM    823    N PHE A 111      -6.487  22.949  10.806  2.00  1.00            
ATOM    824   CA PHE A 111      -5.552  22.201  11.583  2.00  1.00            
ATOM    825   CB PHE A 111      -4.054  22.438  11.301  2.00  1.00            
ATOM    826   CG PHE A 111      -3.300  21.650  12.329  2.00  1.00            
ATOM    827  CD1 PHE A 111      -2.960  20.333  12.104  2.00  1.00            
ATOM    828  CD2 PHE A 111      -2.949  22.223  13.531  2.00  1.00            
ATOM    829  CE1 PHE A 111      -2.274  19.611  13.053  2.00  1.00            
ATOM    830  CE2 PHE A 111      -2.263  21.506  14.484  2.00  1.00            
ATOM    831   CZ PHE A 111      -1.924  20.197  14.246  2.00  1.00            
ATOM    832    C PHE A 111      -5.843  22.738  12.939  2.00  1.00            
ATOM    833    O PHE A 111      -6.199  23.907  13.079  2.00  1.00            
ATOM    834    N LEU A 112      -5.722  21.885  13.959  2.00  1.00            
ATOM    835   CA LEU A 112      -6.096  22.190  15.304  2.00  1.00            
ATOM    836   CB LEU A 112      -5.774  23.626  15.765  2.00  1.00            
ATOM    837   CG LEU A 112      -4.264  23.905  15.899  2.00  1.00            
ATOM    838  CD1 LEU A 112      -4.006  25.341  16.380  2.00  1.00            
ATOM    839  CD2 LEU A 112      -3.575  22.844  16.776  2.00  1.00            
ATOM    840    C LEU A 112      -7.557  21.926  15.473  2.00  1.00            
ATOM    841    O LEU A 112      -7.991  21.567  16.567  2.00  1.00            
ATOM    842    N TYR A 113      -8.372  22.077  14.413  2.00  1.00            
ATOM    843   CA TYR A 113      -9.714  21.593  14.550  2.00  1.00            
ATOM    844   CB TYR A 113     -10.640  21.997  13.388  2.00  1.00            
ATOM    845   CG TYR A 113     -12.001  21.527  13.764  2.00  1.00            
ATOM    846  CD1 TYR A 113     -12.403  20.243  13.480  2.00  1.00            
ATOM    847  CD2 TYR A 113     -12.869  22.375  14.412  2.00  1.00            
ATOM    848  CE1 TYR A 113     -13.659  19.811  13.837  2.00  1.00            
ATOM    849  CE2 TYR A 113     -14.125  21.948  14.772  2.00  1.00            
ATOM    850   CZ TYR A 113     -14.521  20.663  14.483  2.00  1.00            
ATOM    851   OH TYR A 113     -15.809  20.216  14.850  2.00  1.00            
ATOM    852    C TYR A 113      -9.528  20.117  14.499  2.00  1.00            
ATOM    853    O TYR A 113     -10.098  19.366  15.289  2.00  1.00            
ATOM    854    N TYR A 114      -8.668  19.681  13.551  2.00  1.00            
ATOM    855   CA TYR A 114      -8.367  18.291  13.407  2.00  1.00            
ATOM    856   CB TYR A 114      -8.440  17.771  11.958  2.00  1.00            
ATOM    857   CG TYR A 114      -8.238  16.290  11.988  2.00  1.00            
ATOM    858  CD1 TYR A 114      -6.975  15.751  12.086  2.00  1.00            
ATOM    859  CD2 TYR A 114      -9.316  15.436  11.937  2.00  1.00            
ATOM    860  CE1 TYR A 114      -6.787  14.388  12.125  2.00  1.00            
ATOM    861  CE2 TYR A 114      -9.134  14.072  11.974  2.00  1.00            
ATOM    862   CZ TYR A 114      -7.870  13.543  12.068  2.00  1.00            
ATOM    863   OH TYR A 114      -7.686  12.143  12.109  2.00  1.00            
ATOM    864    C TYR A 114      -6.955  18.116  13.844  2.00  1.00            
ATOM    865    O TYR A 114      -6.015  18.454  13.127  2.00  1.00            
ATOM    866    N ALA A 115      -6.794  17.595  15.067  1.00  1.00            
ATOM    867   CA ALA A 115      -5.509  17.298  15.607  1.00  1.00            
ATOM    868   CB ALA A 115      -4.679  18.560  15.900  1.00  1.00            
ATOM    869    C ALA A 115      -5.822  16.683  16.935  1.00  1.00            
ATOM    870    O ALA A 115      -6.708  17.145  17.653  1.00  1.00            
ATOM    871    N PRO A 116      -5.133  15.637  17.263  1.00  1.00            
ATOM    872   CA PRO A 116      -5.358  14.988  18.524  1.00  1.00            
ATOM    873   CD PRO A 116      -4.773  14.678  16.227  1.00  1.00            
ATOM    874   CB PRO A 116      -4.824  13.566  18.375  1.00  1.00            
ATOM    875   CG PRO A 116      -4.932  13.291  16.867  1.00  1.00            
ATOM    876    C PRO A 116      -4.673  15.768  19.632  1.00  1.00            
ATOM    877    O PRO A 116      -4.711  15.321  20.778  1.00  1.00            
ATOM    878    N PHE A 117      -4.069  16.934  19.304  1.00  1.00            
ATOM    879   CA PHE A 117      -3.115  17.684  20.091  1.00  1.00            
ATOM    880   CB PHE A 117      -2.617  18.929  19.334  1.00  1.00            
ATOM    881   CG PHE A 117      -1.653  18.486  18.292  1.00  1.00            
ATOM    882  CD1 PHE A 117      -2.085  17.897  17.128  1.00  1.00            
ATOM    883  CD2 PHE A 117      -0.304  18.676  18.479  1.00  1.00            
ATOM    884  CE1 PHE A 117      -1.184  17.494  16.171  1.00  1.00            
ATOM    885  CE2 PHE A 117       0.602  18.278  17.527  1.00  1.00            
ATOM    886   CZ PHE A 117       0.163  17.684  16.369  1.00  1.00            
ATOM    887    C PHE A 117      -3.390  18.176  21.476  1.00  1.00            
ATOM    888    O PHE A 117      -2.715  17.757  22.415  1.00  1.00            
ATOM    889    N ASP A 118      -4.362  19.071  21.675  1.00  1.00            
ATOM    890   CA ASP A 118      -4.563  19.586  23.000  1.00  1.00            
ATOM    891   CB ASP A 118      -4.834  18.461  24.016  1.00  1.00            
ATOM    892   CG ASP A 118      -6.140  17.778  23.629  1.00  1.00            
ATOM    893  OD1 ASP A 118      -7.228  18.301  23.987  1.00  1.00            
ATOM    894  OD2 ASP A 118      -6.056  16.706  22.972  1.00  1.00            
ATOM    895    C ASP A 118      -3.438  20.429  23.540  1.00  1.00            
ATOM    896    O ASP A 118      -3.253  20.472  24.755  1.00  1.00            
ATOM    897    N GLY A 119      -2.665  21.152  22.704  4.00  1.00            
ATOM    898   CA GLY A 119      -1.713  22.041  23.326  4.00  1.00            
ATOM    899    C GLY A 119      -0.321  21.735  22.892  4.00  1.00            
ATOM    900    O GLY A 119      -0.048  20.672  22.336  4.00  1.00            
ATOM    901    N ILE A 120       0.607  22.686  23.149  4.00  1.00            
ATOM    902   CA ILE A 120       1.953  22.471  22.714  4.00  1.00            
ATOM    903   CB ILE A 120       2.274  23.198  21.440  4.00  1.00            
ATOM    904  CG1 ILE A 120       1.322  22.729  20.329  4.00  1.00            
ATOM    905  CG2 ILE A 120       3.746  22.938  21.088  4.00  1.00            
ATOM    906  CD1 ILE A 120       1.406  23.573  19.060  4.00  1.00            
ATOM    907    C ILE A 120       2.942  22.861  23.756  4.00  1.00            
ATOM    908    O ILE A 120       2.790  23.856  24.462  4.00  1.00            
ATOM    909    N LEU A 121       3.997  22.032  23.849  4.00  1.00            
ATOM    910   CA LEU A 121       5.113  22.194  24.722  4.00  1.00            
ATOM    911   CB LEU A 121       5.680  20.876  25.281  4.00  1.00            
ATOM    912   CG LEU A 121       4.725  20.033  26.140  4.00  1.00            
ATOM    913  CD1 LEU A 121       5.423  18.753  26.629  4.00  1.00            
ATOM    914  CD2 LEU A 121       4.131  20.847  27.295  4.00  1.00            
ATOM    915    C LEU A 121       6.178  22.626  23.777  4.00  1.00            
ATOM    916    O LEU A 121       6.011  22.503  22.566  4.00  1.00            
ATOM    917    N GLY A 122       7.303  23.160  24.269  4.00  1.00            
ATOM    918   CA GLY A 122       8.262  23.464  23.257  4.00  1.00            
ATOM    919    C GLY A 122       9.636  23.260  23.805  4.00  1.00            
ATOM    920    O GLY A 122      10.068  23.956  24.722  4.00  1.00            
ATOM    921    N LEU A 123      10.366  22.291  23.223  1.00  1.00            
ATOM    922   CA LEU A 123      11.740  22.084  23.568  1.00  1.00            
ATOM    923   CB LEU A 123      12.228  20.660  23.254  1.00  1.00            
ATOM    924   CG LEU A 123      13.703  20.389  23.609  1.00  1.00            
ATOM    925  CD1 LEU A 123      13.929  20.394  25.128  1.00  1.00            
ATOM    926  CD2 LEU A 123      14.228  19.116  22.923  1.00  1.00            
ATOM    927    C LEU A 123      12.438  22.979  22.599  1.00  1.00            
ATOM    928    O LEU A 123      12.396  22.750  21.391  1.00  1.00            
ATOM    929    N ALA A 124      13.081  24.039  23.110  1.00  1.00            
ATOM    930   CA ALA A 124      13.752  25.006  22.293  1.00  1.00            
ATOM    931   CB ALA A 124      12.801  25.957  21.551  1.00  1.00            
ATOM    932    C ALA A 124      14.499  25.817  23.276  1.00  1.00            
ATOM    933    O ALA A 124      14.586  25.467  24.453  1.00  1.00            
ATOM    934    N TYR A 125      15.075  26.928  22.813  1.00  1.00            
ATOM    935   CA TYR A 125      15.769  27.745  23.740  1.00  1.00            
ATOM    936   CB TYR A 125      17.176  28.182  23.304  1.00  1.00            
ATOM    937   CG TYR A 125      18.110  27.052  23.555  1.00  1.00            
ATOM    938  CD1 TYR A 125      18.259  26.025  22.654  1.00  1.00            
ATOM    939  CD2 TYR A 125      18.844  27.037  24.719  1.00  1.00            
ATOM    940  CE1 TYR A 125      19.132  24.995  22.919  1.00  1.00            
ATOM    941  CE2 TYR A 125      19.715  26.012  24.988  1.00  1.00            
ATOM    942   CZ TYR A 125      19.860  24.986  24.086  1.00  1.00            
ATOM    943   OH TYR A 125      20.754  23.930  24.362  1.00  1.00            
ATOM    944    C TYR A 125      14.958  28.992  23.905  1.00  1.00            
ATOM    945    O TYR A 125      14.041  29.288  23.139  1.00  1.00            
ATOM    946    N PRO A 126      15.295  29.706  24.937  2.00  1.00            
ATOM    947   CA PRO A 126      14.626  30.935  25.267  2.00  1.00            
ATOM    948   CD PRO A 126      15.876  29.070  26.107  2.00  1.00            
ATOM    949   CB PRO A 126      15.143  31.324  26.650  2.00  1.00            
ATOM    950   CG PRO A 126      15.498  29.972  27.296  2.00  1.00            
ATOM    951    C PRO A 126      14.760  32.010  24.236  2.00  1.00            
ATOM    952    O PRO A 126      14.001  32.976  24.311  2.00  1.00            
ATOM    953    N SER A 127      15.701  31.889  23.279  2.00  1.00            
ATOM    954   CA SER A 127      15.854  32.936  22.308  2.00  1.00            
ATOM    955   CB SER A 127      16.862  32.586  21.201  2.00  1.00            
ATOM    956   OG SER A 127      18.148  32.344  21.751  2.00  1.00            
ATOM    957    C SER A 127      14.533  33.108  21.624  2.00  1.00            
ATOM    958    O SER A 127      14.017  34.222  21.538  2.00  1.00            
ATOM    959    N ILE A 128      13.941  31.999  21.132  2.00  1.00            
ATOM    960   CA ILE A 128      12.664  32.089  20.480  2.00  1.00            
ATOM    961   CB ILE A 128      12.586  31.337  19.174  2.00  1.00            
ATOM    962  CG1 ILE A 128      12.862  29.832  19.355  2.00  1.00            
ATOM    963  CG2 ILE A 128      13.537  32.025  18.183  2.00  1.00            
ATOM    964  CD1 ILE A 128      12.540  29.003  18.112  2.00  1.00            
ATOM    965    C ILE A 128      11.667  31.533  21.418  2.00  1.00            
ATOM    966    O ILE A 128      11.681  30.355  21.770  2.00  1.00            
ATOM    967    N SER A 129      10.789  32.433  21.871  1.00  1.00            
ATOM    968   CA SER A 129       9.736  32.135  22.778  1.00  1.00            
ATOM    969   CB SER A 129      10.141  32.261  24.255  1.00  1.00            
ATOM    970   OG SER A 129      10.451  33.614  24.559  1.00  1.00            
ATOM    971    C SER A 129       8.765  33.229  22.507  1.00  1.00            
ATOM    972    O SER A 129       8.943  33.999  21.564  1.00  1.00            
ATOM    973    N ALA A 130       7.681  33.308  23.291  2.00  1.00            
ATOM    974   CA ALA A 130       6.796  34.414  23.096  2.00  1.00            
ATOM    975   CB ALA A 130       5.407  34.009  22.576  2.00  1.00            
ATOM    976    C ALA A 130       6.594  35.002  24.450  2.00  1.00            
ATOM    977    O ALA A 130       6.459  34.285  25.441  2.00  1.00            
ATOM    978    N SER A 131       6.596  36.341  24.520  2.00  1.00            
ATOM    979   CA SER A 131       6.388  37.031  25.753  2.00  1.00            
ATOM    980   CB SER A 131       5.006  36.790  26.381  2.00  1.00            
ATOM    981   OG SER A 131       4.004  37.420  25.596  2.00  1.00            
ATOM    982    C SER A 131       7.455  36.665  26.731  2.00  1.00            
ATOM    983    O SER A 131       7.308  36.890  27.931  2.00  1.00            
ATOM    984    N GLY A 132       8.577  36.105  26.240  2.00  1.00            
ATOM    985   CA GLY A 132       9.673  35.829  27.123  2.00  1.00            
ATOM    986    C GLY A 132       9.209  34.899  28.200  2.00  1.00            
ATOM    987    O GLY A 132       9.541  35.079  29.371  2.00  1.00            
ATOM    988    N ALA A 133       8.415  33.879  27.834  1.00  1.00            
ATOM    989   CA ALA A 133       7.946  32.923  28.796  1.00  1.00            
ATOM    990   CB ALA A 133       6.800  32.042  28.266  1.00  1.00            
ATOM    991    C ALA A 133       9.127  32.029  29.123  1.00  1.00            
ATOM    992    O ALA A 133      10.225  32.247  28.612  1.00  1.00            
ATOM    993    N THR A 134       8.943  31.015  30.008  1.00  1.00            
ATOM    994   CA THR A 134      10.046  30.248  30.551  1.00  1.00            
ATOM    995   CB THR A 134       9.603  29.274  31.610  1.00  1.00            
ATOM    996  OG1 THR A 134      10.719  28.544  32.099  1.00  1.00            
ATOM    997  CG2 THR A 134       8.500  28.349  31.075  1.00  1.00            
ATOM    998    C THR A 134      10.982  29.546  29.567  1.00  1.00            
ATOM    999    O THR A 134      12.082  30.096  29.519  1.00  1.00            
ATOM   1000    N PRO A 135      10.891  28.477  28.757  1.00  1.00            
ATOM   1001   CA PRO A 135       9.885  27.426  28.616  1.00  1.00            
ATOM   1002   CD PRO A 135      11.721  28.546  27.564  1.00  1.00            
ATOM   1003   CB PRO A 135       9.970  26.938  27.172  1.00  1.00            
ATOM   1004   CG PRO A 135      11.403  27.285  26.753  1.00  1.00            
ATOM   1005    C PRO A 135      10.100  26.290  29.597  1.00  1.00            
ATOM   1006    O PRO A 135      11.107  26.305  30.305  1.00  1.00            
ATOM   1007    N VAL A 136       9.170  25.296  29.650  2.00  1.00            
ATOM   1008   CA VAL A 136       9.284  24.142  30.521  2.00  1.00            
ATOM   1009   CB VAL A 136       8.093  23.229  30.461  2.00  1.00            
ATOM   1010  CG1 VAL A 136       8.366  22.008  31.355  2.00  1.00            
ATOM   1011  CG2 VAL A 136       6.836  24.024  30.849  2.00  1.00            
ATOM   1012    C VAL A 136      10.449  23.356  30.015  2.00  1.00            
ATOM   1013    O VAL A 136      10.422  22.847  28.896  2.00  1.00            
ATOM   1014    N PHE A 137      11.505  23.249  30.847  2.00  1.00            
ATOM   1015   CA PHE A 137      12.723  22.568  30.504  2.00  1.00            
ATOM   1016   CB PHE A 137      13.148  22.742  29.036  2.00  1.00            
ATOM   1017   CG PHE A 137      14.208  21.739  28.742  2.00  1.00            
ATOM   1018  CD1 PHE A 137      15.533  22.030  28.961  2.00  1.00            
ATOM   1019  CD2 PHE A 137      13.870  20.501  28.249  2.00  1.00            
ATOM   1020  CE1 PHE A 137      16.506  21.098  28.685  2.00  1.00            
ATOM   1021  CE2 PHE A 137      14.839  19.565  27.972  2.00  1.00            
ATOM   1022   CZ PHE A 137      16.162  19.863  28.189  2.00  1.00            
ATOM   1023    C PHE A 137      13.730  23.298  31.312  2.00  1.00            
ATOM   1024    O PHE A 137      14.246  22.809  32.317  2.00  1.00            
ATOM   1025    N ASP A 138      14.006  24.530  30.847  2.00  1.00            
ATOM   1026   CA ASP A 138      14.873  25.439  31.517  2.00  1.00            
ATOM   1027   CB ASP A 138      14.836  26.846  30.900  2.00  1.00            
ATOM   1028   CG ASP A 138      15.636  27.768  31.805  2.00  1.00            
ATOM   1029  OD1 ASP A 138      16.628  27.282  32.410  2.00  1.00            
ATOM   1030  OD2 ASP A 138      15.249  28.962  31.925  2.00  1.00            
ATOM   1031    C ASP A 138      14.271  25.572  32.859  2.00  1.00            
ATOM   1032    O ASP A 138      14.958  25.692  33.873  2.00  1.00            
ATOM   1033    N ASN A 139      12.933  25.519  32.876  2.00  1.00            
ATOM   1034   CA ASN A 139      12.204  25.663  34.088  2.00  1.00            
ATOM   1035   CB ASN A 139      10.693  25.488  33.869  2.00  1.00            
ATOM   1036   CG ASN A 139       9.971  26.012  35.098  2.00  1.00            
ATOM   1037  OD1 ASN A 139      10.494  25.962  36.210  2.00  1.00            
ATOM   1038  ND2 ASN A 139       8.731  26.535  34.891  2.00  1.00            
ATOM   1039    C ASN A 139      12.664  24.569  35.027  2.00  1.00            
ATOM   1040    O ASN A 139      12.875  24.819  36.213  2.00  1.00            
ATOM   1041    N LEU A 140      12.853  23.327  34.518  2.00  1.00            
ATOM   1042   CA LEU A 140      13.252  22.203  35.340  2.00  1.00            
ATOM   1043   CB LEU A 140      13.457  20.899  34.543  2.00  1.00            
ATOM   1044   CG LEU A 140      12.197  20.322  33.876  2.00  1.00            
ATOM   1045  CD1 LEU A 140      12.518  19.009  33.141  2.00  1.00            
ATOM   1046  CD2 LEU A 140      11.047  20.169  34.882  2.00  1.00            
ATOM   1047    C LEU A 140      14.599  22.491  35.932  2.00  1.00            
ATOM   1048    O LEU A 140      14.824  22.279  37.122  2.00  1.00            
ATOM   1049    N TRP A 141      15.525  23.001  35.099  2.00  1.00            
ATOM   1050   CA TRP A 141      16.887  23.278  35.469  2.00  1.00            
ATOM   1051   CB TRP A 141      17.692  23.823  34.275  2.00  1.00            
ATOM   1052   CG TRP A 141      18.729  24.869  34.627  2.00  1.00            
ATOM   1053  CD2 TRP A 141      19.891  24.675  35.446  2.00  1.00            
ATOM   1054  CD1 TRP A 141      18.708  26.193  34.299  2.00  1.00            
ATOM   1055  NE1 TRP A 141      19.793  26.833  34.840  2.00  1.00            
ATOM   1056  CE2 TRP A 141      20.530  25.913  35.556  2.00  1.00            
ATOM   1057  CE3 TRP A 141      20.387  23.564  36.062  2.00  1.00            
ATOM   1058  CZ2 TRP A 141      21.673  26.058  36.285  2.00  1.00            
ATOM   1059  CZ3 TRP A 141      21.545  23.713  36.793  2.00  1.00            
ATOM   1060  CH2 TRP A 141      22.176  24.934  36.901  2.00  1.00            
ATOM   1061    C TRP A 141      16.991  24.283  36.564  2.00  1.00            
ATOM   1062    O TRP A 141      17.747  24.070  37.512  2.00  1.00            
ATOM   1063    N ASP A 142      16.245  25.398  36.477  2.00  1.00            
ATOM   1064   CA ASP A 142      16.380  26.417  37.479  2.00  1.00            
ATOM   1065   CB ASP A 142      15.370  27.556  37.301  2.00  1.00            
ATOM   1066   CG ASP A 142      15.691  28.309  36.021  2.00  1.00            
ATOM   1067  OD1 ASP A 142      16.866  28.248  35.572  2.00  1.00            
ATOM   1068  OD2 ASP A 142      14.758  28.958  35.479  2.00  1.00            
ATOM   1069    C ASP A 142      16.044  25.782  38.790  2.00  1.00            
ATOM   1070    O ASP A 142      16.762  25.919  39.781  2.00  1.00            
ATOM   1071    N GLN A 143      14.944  25.015  38.791  3.00  1.00            
ATOM   1072   CA GLN A 143      14.466  24.347  39.960  3.00  1.00            
ATOM   1073   CB GLN A 143      13.150  23.599  39.679  3.00  1.00            
ATOM   1074   CG GLN A 143      12.490  23.030  40.932  3.00  1.00            
ATOM   1075   CD GLN A 143      12.130  24.204  41.830  3.00  1.00            
ATOM   1076  OE1 GLN A 143      12.616  24.308  42.954  3.00  1.00            
ATOM   1077  NE2 GLN A 143      11.258  25.117  41.323  3.00  1.00            
ATOM   1078    C GLN A 143      15.516  23.353  40.360  3.00  1.00            
ATOM   1079    O GLN A 143      15.726  23.105  41.546  3.00  1.00            
ATOM   1080    N GLY A 144      16.222  22.763  39.373  3.00  1.00            
ATOM   1081   CA GLY A 144      17.231  21.795  39.697  3.00  1.00            
ATOM   1082    C GLY A 144      16.570  20.456  39.710  3.00  1.00            
ATOM   1083    O GLY A 144      17.080  19.497  40.288  3.00  1.00            
ATOM   1084    N LEU A 145      15.399  20.372  39.055  1.00  1.00            
ATOM   1085   CA LEU A 145      14.632  19.167  39.047  1.00  1.00            
ATOM   1086   CB LEU A 145      13.254  19.352  38.381  1.00  1.00            
ATOM   1087   CG LEU A 145      12.285  18.175  38.611  1.00  1.00            
ATOM   1088  CD1 LEU A 145      12.728  16.898  37.882  1.00  1.00            
ATOM   1089  CD2 LEU A 145      12.067  17.951  40.117  1.00  1.00            
ATOM   1090    C LEU A 145      15.382  18.090  38.340  1.00  1.00            
ATOM   1091    O LEU A 145      15.433  16.955  38.809  1.00  1.00            
ATOM   1092    N VAL A 146      16.004  18.413  37.194  1.00  1.00            
ATOM   1093   CA VAL A 146      16.689  17.384  36.476  1.00  1.00            
ATOM   1094   CB VAL A 146      16.382  17.416  35.009  1.00  1.00            
ATOM   1095  CG1 VAL A 146      14.908  17.018  34.811  1.00  1.00            
ATOM   1096  CG2 VAL A 146      16.687  18.833  34.498  1.00  1.00            
ATOM   1097    C VAL A 146      18.161  17.546  36.692  1.00  1.00            
ATOM   1098    O VAL A 146      18.707  18.637  36.540  1.00  1.00            
ATOM   1099    N SER A 147      18.841  16.444  37.081  1.00  1.00            
ATOM   1100   CA SER A 147      20.264  16.470  37.283  1.00  1.00            
ATOM   1101   CB SER A 147      20.741  15.391  38.270  1.00  1.00            
ATOM   1102   OG SER A 147      22.158  15.397  38.358  1.00  1.00            
ATOM   1103    C SER A 147      20.839  16.135  35.950  1.00  1.00            
ATOM   1104    O SER A 147      21.078  14.961  35.668  1.00  1.00            
ATOM   1105    N GLN A 148      21.117  17.164  35.111  1.00  1.00            
ATOM   1106   CA GLN A 148      21.472  16.808  33.771  1.00  1.00            
ATOM   1107   CB GLN A 148      20.376  15.895  33.208  1.00  1.00            
ATOM   1108   CG GLN A 148      18.993  16.514  33.417  1.00  1.00            
ATOM   1109   CD GLN A 148      18.515  16.985  32.070  1.00  1.00            
ATOM   1110  OE1 GLN A 148      18.702  16.278  31.082  1.00  1.00            
ATOM   1111  NE2 GLN A 148      17.932  18.211  31.996  1.00  1.00            
ATOM   1112    C GLN A 148      21.628  18.008  32.874  1.00  1.00            
ATOM   1113    O GLN A 148      22.701  18.244  32.322  1.00  1.00            
ATOM   1114    N ASP A 149      20.555  18.813  32.718  1.00  1.00            
ATOM   1115   CA ASP A 149      20.547  19.906  31.780  1.00  1.00            
ATOM   1116   CB ASP A 149      21.659  20.940  32.023  1.00  1.00            
ATOM   1117   CG ASP A 149      21.407  21.608  33.368  1.00  1.00            
ATOM   1118  OD1 ASP A 149      20.830  20.929  34.259  1.00  1.00            
ATOM   1119  OD2 ASP A 149      21.802  22.794  33.528  1.00  1.00            
ATOM   1120    C ASP A 149      20.737  19.363  30.402  1.00  1.00            
ATOM   1121    O ASP A 149      21.554  19.847  29.619  1.00  1.00            
ATOM   1122    N LEU A 150      19.951  18.325  30.096  4.00  1.00            
ATOM   1123   CA LEU A 150      19.970  17.564  28.891  4.00  1.00            
ATOM   1124   CB LEU A 150      20.760  16.268  29.094  4.00  1.00            
ATOM   1125   CG LEU A 150      22.193  16.564  29.581  4.00  1.00            
ATOM   1126  CD1 LEU A 150      22.994  15.277  29.830  4.00  1.00            
ATOM   1127  CD2 LEU A 150      22.910  17.538  28.632  4.00  1.00            
ATOM   1128    C LEU A 150      18.550  17.218  28.519  4.00  1.00            
ATOM   1129    O LEU A 150      17.608  17.604  29.209  4.00  1.00            
ATOM   1130    N PHE A 151      18.376  16.508  27.381  4.00  1.00            
ATOM   1131   CA PHE A 151      17.101  16.062  26.869  4.00  1.00            
ATOM   1132   CB PHE A 151      16.454  17.191  26.052  4.00  1.00            
ATOM   1133   CG PHE A 151      15.273  16.700  25.294  4.00  1.00            
ATOM   1134  CD1 PHE A 151      14.056  16.545  25.908  4.00  1.00            
ATOM   1135  CD2 PHE A 151      15.387  16.414  23.951  4.00  1.00            
ATOM   1136  CE1 PHE A 151      12.973  16.101  25.187  4.00  1.00            
ATOM   1137  CE2 PHE A 151      14.304  15.969  23.229  4.00  1.00            
ATOM   1138   CZ PHE A 151      13.089  15.811  23.849  4.00  1.00            
ATOM   1139    C PHE A 151      17.440  14.924  25.934  4.00  1.00            
ATOM   1140    O PHE A 151      18.548  14.882  25.400  4.00  1.00            
ATOM   1141    N SER A 152      16.520  13.953  25.720  4.00  1.00            
ATOM   1142   CA SER A 152      16.802  12.858  24.818  4.00  1.00            
ATOM   1143   CB SER A 152      17.318  11.598  25.530  4.00  1.00            
ATOM   1144   OG SER A 152      16.315  11.088  26.398  4.00  1.00            
ATOM   1145    C SER A 152      15.528  12.489  24.150  4.00  1.00            
ATOM   1146    O SER A 152      14.471  12.489  24.779  4.00  1.00            
ATOM   1147    N VAL A 153      15.579  12.179  22.841  4.00  1.00            
ATOM   1148   CA VAL A 153      14.336  11.758  22.285  4.00  1.00            
ATOM   1149   CB VAL A 153      13.679  12.731  21.338  4.00  1.00            
ATOM   1150  CG1 VAL A 153      14.281  12.582  19.937  4.00  1.00            
ATOM   1151  CG2 VAL A 153      12.158  12.505  21.386  4.00  1.00            
ATOM   1152    C VAL A 153      14.545  10.458  21.598  4.00  1.00            
ATOM   1153    O VAL A 153      15.480  10.277  20.819  4.00  1.00            
ATOM   1154    N TYR A 154      13.665   9.502  21.930  4.00  1.00            
ATOM   1155   CA TYR A 154      13.640   8.206  21.332  4.00  1.00            
ATOM   1156   CB TYR A 154      13.618   7.058  22.354  4.00  1.00            
ATOM   1157   CG TYR A 154      12.979   5.891  21.682  4.00  1.00            
ATOM   1158  CD1 TYR A 154      13.607   5.187  20.682  4.00  1.00            
ATOM   1159  CD2 TYR A 154      11.718   5.502  22.076  4.00  1.00            
ATOM   1160  CE1 TYR A 154      12.975   4.116  20.092  4.00  1.00            
ATOM   1161  CE2 TYR A 154      11.081   4.433  21.492  4.00  1.00            
ATOM   1162   CZ TYR A 154      11.715   3.737  20.494  4.00  1.00            
ATOM   1163   OH TYR A 154      11.074   2.637  19.885  4.00  1.00            
ATOM   1164    C TYR A 154      12.363   8.165  20.597  4.00  1.00            
ATOM   1165    O TYR A 154      11.301   8.451  21.150  4.00  1.00            
ATOM   1166    N LEU A 155      12.439   7.838  19.303  1.00  1.00            
ATOM   1167   CA LEU A 155      11.218   7.843  18.582  1.00  1.00            
ATOM   1168   CB LEU A 155      11.207   8.869  17.429  1.00  1.00            
ATOM   1169   CG LEU A 155       9.870   9.025  16.667  1.00  1.00            
ATOM   1170  CD1 LEU A 155       9.647   7.942  15.607  1.00  1.00            
ATOM   1171  CD2 LEU A 155       8.691   9.143  17.645  1.00  1.00            
ATOM   1172    C LEU A 155      10.985   6.462  18.061  1.00  1.00            
ATOM   1173    O LEU A 155      11.905   5.658  17.914  1.00  1.00            
ATOM   1174    N SER A 156       9.703   6.168  17.787  1.00  1.00            
ATOM   1175   CA SER A 156       9.217   4.888  17.380  1.00  1.00            
ATOM   1176   CB SER A 156       7.753   4.665  17.790  1.00  1.00            
ATOM   1177   OG SER A 156       6.915   5.599  17.123  1.00  1.00            
ATOM   1178    C SER A 156       9.283   4.700  15.903  1.00  1.00            
ATOM   1179    O SER A 156      10.111   5.283  15.206  1.00  1.00            
ATOM   1180    N SER A 157       8.404   3.806  15.405  1.00  1.00            
ATOM   1181   CA SER A 157       8.395   3.441  14.022  1.00  1.00            
ATOM   1182   CB SER A 157       8.989   2.048  13.755  1.00  1.00            
ATOM   1183   OG SER A 157      10.374   2.040  14.073  1.00  1.00            
ATOM   1184    C SER A 157       7.004   3.443  13.498  1.00  1.00            
ATOM   1185    O SER A 157       6.306   4.455  13.562  1.00  1.00            
ATOM   1186    N ASN A 158       6.580   2.286  12.948  3.00  1.00            
ATOM   1187   CA ASN A 158       5.331   2.210  12.260  3.00  1.00            
ATOM   1188   CB ASN A 158       4.983   0.783  11.783  3.00  1.00            
ATOM   1189   CG ASN A 158       4.919  -0.160  12.978  3.00  1.00            
ATOM   1190  OD1 ASN A 158       3.854  -0.387  13.549  3.00  1.00            
ATOM   1191  ND2 ASN A 158       6.093  -0.723  13.370  3.00  1.00            
ATOM   1192    C ASN A 158       4.234   2.718  13.130  3.00  1.00            
ATOM   1193    O ASN A 158       3.486   3.613  12.741  3.00  1.00            
ATOM   1194    N ASP A 159       4.126   2.169  14.343  3.00  1.00            
ATOM   1195   CA ASP A 159       3.174   2.612  15.304  3.00  1.00            
ATOM   1196   CB ASP A 159       1.716   2.265  14.948  3.00  1.00            
ATOM   1197   CG ASP A 159       0.805   2.855  16.021  3.00  1.00            
ATOM   1198  OD1 ASP A 159       1.331   3.301  17.075  3.00  1.00            
ATOM   1199  OD2 ASP A 159      -0.436   2.869  15.799  3.00  1.00            
ATOM   1200    C ASP A 159       3.557   1.813  16.500  3.00  1.00            
ATOM   1201    O ASP A 159       2.867   0.874  16.891  3.00  1.00            
ATOM   1202    N ASP A 160       4.701   2.178  17.100  1.00  1.00            
ATOM   1203   CA ASP A 160       5.252   1.409  18.168  1.00  1.00            
ATOM   1204   CB ASP A 160       6.732   1.078  17.895  1.00  1.00            
ATOM   1205   CG ASP A 160       7.257   0.066  18.901  1.00  1.00            
ATOM   1206  OD1 ASP A 160       6.628  -0.097  19.979  1.00  1.00            
ATOM   1207  OD2 ASP A 160       8.305  -0.561  18.594  1.00  1.00            
ATOM   1208    C ASP A 160       5.185   2.228  19.414  1.00  1.00            
ATOM   1209    O ASP A 160       5.651   3.366  19.452  1.00  1.00            
ATOM   1210    N SER A 161       4.589   1.663  20.479  1.00  1.00            
ATOM   1211   CA SER A 161       4.506   2.399  21.702  1.00  1.00            
ATOM   1212   CB SER A 161       3.551   1.778  22.738  1.00  1.00            
ATOM   1213   OG SER A 161       3.525   2.568  23.919  1.00  1.00            
ATOM   1214    C SER A 161       5.881   2.386  22.285  1.00  1.00            
ATOM   1215    O SER A 161       6.721   1.581  21.886  1.00  1.00            
ATOM   1216    N GLY A 162       6.161   3.288  23.244  1.00  1.00            
ATOM   1217   CA GLY A 162       7.456   3.214  23.851  1.00  1.00            
ATOM   1218    C GLY A 162       8.341   4.371  23.506  1.00  1.00            
ATOM   1219    O GLY A 162       9.418   4.503  24.085  1.00  1.00            
ATOM   1220    N SER A 163       7.940   5.256  22.577  4.00  1.00            
ATOM   1221   CA SER A 163       8.836   6.338  22.269  4.00  1.00            
ATOM   1222   CB SER A 163       8.382   7.244  21.122  4.00  1.00            
ATOM   1223   OG SER A 163       8.183   6.472  19.947  4.00  1.00            
ATOM   1224    C SER A 163       9.022   7.165  23.504  4.00  1.00            
ATOM   1225    O SER A 163       8.127   7.249  24.344  4.00  1.00            
ATOM   1226    N VAL A 164      10.210   7.793  23.662  4.00  1.00            
ATOM   1227   CA VAL A 164      10.410   8.486  24.902  4.00  1.00            
ATOM   1228   CB VAL A 164      11.277   7.740  25.874  4.00  1.00            
ATOM   1229  CG1 VAL A 164      10.596   6.411  26.240  4.00  1.00            
ATOM   1230  CG2 VAL A 164      12.676   7.593  25.254  4.00  1.00            
ATOM   1231    C VAL A 164      11.059   9.815  24.732  4.00  1.00            
ATOM   1232    O VAL A 164      11.833  10.061  23.807  4.00  1.00            
ATOM   1233    N VAL A 165      10.683  10.718  25.659  4.00  1.00            
ATOM   1234   CA VAL A 165      11.289  11.995  25.883  4.00  1.00            
ATOM   1235   CB VAL A 165      10.325  13.141  25.806  4.00  1.00            
ATOM   1236  CG1 VAL A 165      10.969  14.370  26.463  4.00  1.00            
ATOM   1237  CG2 VAL A 165       9.988  13.391  24.327  4.00  1.00            
ATOM   1238    C VAL A 165      11.752  11.911  27.303  4.00  1.00            
ATOM   1239    O VAL A 165      10.941  11.979  28.226  4.00  1.00            
ATOM   1240    N LEU A 166      13.073  11.755  27.518  4.00  1.00            
ATOM   1241   CA LEU A 166      13.559  11.638  28.863  4.00  1.00            
ATOM   1242   CB LEU A 166      14.613  10.527  29.031  4.00  1.00            
ATOM   1243   CG LEU A 166      15.147  10.357  30.467  4.00  1.00            
ATOM   1244  CD1 LEU A 166      14.026   9.935  31.432  4.00  1.00            
ATOM   1245  CD2 LEU A 166      16.343   9.389  30.497  4.00  1.00            
ATOM   1246    C LEU A 166      14.185  12.942  29.183  4.00  1.00            
ATOM   1247    O LEU A 166      15.106  13.390  28.503  4.00  1.00            
ATOM   1248    N LEU A 167      13.669  13.605  30.228  4.00  1.00            
ATOM   1249   CA LEU A 167      14.167  14.916  30.466  4.00  1.00            
ATOM   1250   CB LEU A 167      13.383  15.702  31.538  4.00  1.00            
ATOM   1251   CG LEU A 167      11.932  16.043  31.150  4.00  1.00            
ATOM   1252  CD1 LEU A 167      11.876  16.905  29.878  4.00  1.00            
ATOM   1253  CD2 LEU A 167      11.056  14.783  31.082  4.00  1.00            
ATOM   1254    C LEU A 167      15.599  14.956  30.886  4.00  1.00            
ATOM   1255    O LEU A 167      16.404  15.621  30.242  4.00  1.00            
ATOM   1256    N GLY A 168      15.977  14.233  31.955  3.00  1.00            
ATOM   1257   CA GLY A 168      17.346  14.318  32.382  3.00  1.00            
ATOM   1258    C GLY A 168      17.850  12.928  32.282  3.00  1.00            
ATOM   1259    O GLY A 168      17.407  12.036  33.004  3.00  1.00            
ATOM   1260    N GLY A 169      18.803  12.707  31.364  1.00  1.00            
ATOM   1261   CA GLY A 169      19.333  11.391  31.249  1.00  1.00            
ATOM   1262    C GLY A 169      19.288  10.969  29.834  1.00  1.00            
ATOM   1263    O GLY A 169      18.419  11.371  29.061  1.00  1.00            
ATOM   1264    N ILE A 170      20.263  10.122  29.477  1.00  1.00            
ATOM   1265   CA ILE A 170      20.307   9.570  28.170  1.00  1.00            
ATOM   1266   CB ILE A 170      21.613   9.810  27.467  1.00  1.00            
ATOM   1267  CG1 ILE A 170      21.913  11.320  27.396  1.00  1.00            
ATOM   1268  CG2 ILE A 170      21.528   9.143  26.085  1.00  1.00            
ATOM   1269  CD1 ILE A 170      23.362  11.643  27.024  1.00  1.00            
ATOM   1270    C ILE A 170      20.168   8.096  28.408  1.00  1.00            
ATOM   1271    O ILE A 170      20.888   7.525  29.226  1.00  1.00            
ATOM   1272    N ASP A 171      19.224   7.445  27.703  1.00  1.00            
ATOM   1273   CA ASP A 171      18.898   6.066  27.943  1.00  1.00            
ATOM   1274   CB ASP A 171      17.625   5.639  27.184  1.00  1.00            
ATOM   1275   CG ASP A 171      17.700   6.067  25.722  1.00  1.00            
ATOM   1276  OD1 ASP A 171      18.820   6.197  25.164  1.00  1.00            
ATOM   1277  OD2 ASP A 171      16.602   6.281  25.142  1.00  1.00            
ATOM   1278    C ASP A 171      20.047   5.119  27.705  1.00  1.00            
ATOM   1279    O ASP A 171      20.291   4.232  28.520  1.00  1.00            
ATOM   1280    N SER A 172      20.797   5.284  26.603  3.00  1.00            
ATOM   1281   CA SER A 172      21.961   4.497  26.290  3.00  1.00            
ATOM   1282   CB SER A 172      22.902   4.320  27.495  3.00  1.00            
ATOM   1283   OG SER A 172      24.027   3.537  27.122  3.00  1.00            
ATOM   1284    C SER A 172      21.622   3.131  25.763  3.00  1.00            
ATOM   1285    O SER A 172      22.397   2.580  24.984  3.00  1.00            
ATOM   1286    N SER A 173      20.463   2.544  26.123  3.00  1.00            
ATOM   1287   CA SER A 173      20.128   1.244  25.589  3.00  1.00            
ATOM   1288   CB SER A 173      19.054   0.523  26.426  3.00  1.00            
ATOM   1289   OG SER A 173      18.799  -0.770  25.897  3.00  1.00            
ATOM   1290    C SER A 173      19.596   1.422  24.207  3.00  1.00            
ATOM   1291    O SER A 173      19.772   0.580  23.328  3.00  1.00            
ATOM   1292    N TYR A 174      18.933   2.567  23.994  1.00  1.00            
ATOM   1293   CA TYR A 174      18.289   2.887  22.761  1.00  1.00            
ATOM   1294   CB TYR A 174      17.500   4.199  22.835  1.00  1.00            
ATOM   1295   CG TYR A 174      16.251   3.894  23.583  1.00  1.00            
ATOM   1296  CD1 TYR A 174      16.281   3.569  24.919  1.00  1.00            
ATOM   1297  CD2 TYR A 174      15.043   3.949  22.932  1.00  1.00            
ATOM   1298  CE1 TYR A 174      15.114   3.297  25.594  1.00  1.00            
ATOM   1299  CE2 TYR A 174      13.874   3.679  23.598  1.00  1.00            
ATOM   1300   CZ TYR A 174      13.911   3.354  24.932  1.00  1.00            
ATOM   1301   OH TYR A 174      12.709   3.078  25.617  1.00  1.00            
ATOM   1302    C TYR A 174      19.291   2.991  21.673  1.00  1.00            
ATOM   1303    O TYR A 174      19.021   2.581  20.545  1.00  1.00            
ATOM   1304    N TYR A 175      20.488   3.526  21.959  4.00  1.00            
ATOM   1305   CA TYR A 175      21.319   3.735  20.818  4.00  1.00            
ATOM   1306   CB TYR A 175      21.840   5.175  20.669  4.00  1.00            
ATOM   1307   CG TYR A 175      22.709   5.479  21.836  4.00  1.00            
ATOM   1308  CD1 TYR A 175      24.035   5.110  21.840  4.00  1.00            
ATOM   1309  CD2 TYR A 175      22.195   6.138  22.926  4.00  1.00            
ATOM   1310  CE1 TYR A 175      24.838   5.393  22.920  4.00  1.00            
ATOM   1311  CE2 TYR A 175      22.993   6.424  24.008  4.00  1.00            
ATOM   1312   CZ TYR A 175      24.316   6.052  24.007  4.00  1.00            
ATOM   1313   OH TYR A 175      25.136   6.344  25.117  4.00  1.00            
ATOM   1314    C TYR A 175      22.488   2.829  20.778  4.00  1.00            
ATOM   1315    O TYR A 175      23.044   2.423  21.798  4.00  1.00            
ATOM   1316    N THR A 176      22.867   2.482  19.534  1.00  1.00            
ATOM   1317   CA THR A 176      23.983   1.630  19.311  1.00  1.00            
ATOM   1318   CB THR A 176      23.710   0.527  18.331  1.00  1.00            
ATOM   1319  OG1 THR A 176      23.365   1.065  17.063  1.00  1.00            
ATOM   1320  CG2 THR A 176      22.554  -0.326  18.878  1.00  1.00            
ATOM   1321    C THR A 176      25.104   2.467  18.793  1.00  1.00            
ATOM   1322    O THR A 176      24.904   3.365  17.976  1.00  1.00            
ATOM   1323    N GLY A 177      26.325   2.200  19.293  1.00  1.00            
ATOM   1324   CA GLY A 177      27.471   2.952  18.879  1.00  1.00            
ATOM   1325    C GLY A 177      27.594   4.112  19.812  1.00  1.00            
ATOM   1326    O GLY A 177      26.700   4.374  20.615  1.00  1.00            
ATOM   1327    N SER A 178      28.717   4.846  19.719  1.00  1.00            
ATOM   1328   CA SER A 178      28.934   5.966  20.585  1.00  1.00            
ATOM   1329   CB SER A 178      30.403   6.421  20.642  1.00  1.00            
ATOM   1330   OG SER A 178      31.219   5.394  21.189  1.00  1.00            
ATOM   1331    C SER A 178      28.127   7.109  20.048  1.00  1.00            
ATOM   1332    O SER A 178      27.585   7.031  18.948  1.00  1.00            
ATOM   1333    N LEU A 179      28.017   8.209  20.824  1.00  1.00            
ATOM   1334   CA LEU A 179      27.220   9.324  20.391  1.00  1.00            
ATOM   1335   CB LEU A 179      26.582  10.096  21.557  1.00  1.00            
ATOM   1336   CG LEU A 179      25.748   9.208  22.502  1.00  1.00            
ATOM   1337  CD1 LEU A 179      26.651   8.293  23.347  1.00  1.00            
ATOM   1338  CD2 LEU A 179      24.777  10.039  23.354  1.00  1.00            
ATOM   1339    C LEU A 179      28.126  10.275  19.688  1.00  1.00            
ATOM   1340    O LEU A 179      29.121  10.725  20.253  1.00  1.00            
ATOM   1341    N ASN A 180      27.813  10.596  18.418  4.00  1.00            
ATOM   1342   CA ASN A 180      28.625  11.542  17.718  4.00  1.00            
ATOM   1343   CB ASN A 180      28.595  11.367  16.193  4.00  1.00            
ATOM   1344   CG ASN A 180      29.298  10.042  15.910  4.00  1.00            
ATOM   1345  OD1 ASN A 180      30.494   9.890  16.152  4.00  1.00            
ATOM   1346  ND2 ASN A 180      28.524   9.045  15.405  4.00  1.00            
ATOM   1347    C ASN A 180      28.129  12.891  18.116  4.00  1.00            
ATOM   1348    O ASN A 180      26.987  13.040  18.549  4.00  1.00            
ATOM   1349    N TRP A 181      28.988  13.921  18.014  4.00  1.00            
ATOM   1350   CA TRP A 181      28.557  15.191  18.508  4.00  1.00            
ATOM   1351   CB TRP A 181      29.311  15.580  19.787  4.00  1.00            
ATOM   1352   CG TRP A 181      30.812  15.483  19.645  4.00  1.00            
ATOM   1353  CD2 TRP A 181      31.549  14.253  19.758  4.00  1.00            
ATOM   1354  CD1 TRP A 181      31.728  16.461  19.395  4.00  1.00            
ATOM   1355  NE1 TRP A 181      32.994  15.922  19.360  4.00  1.00            
ATOM   1356  CE2 TRP A 181      32.898  14.564  19.580  4.00  1.00            
ATOM   1357  CE3 TRP A 181      31.138  12.970  19.995  4.00  1.00            
ATOM   1358  CZ2 TRP A 181      33.858  13.593  19.638  4.00  1.00            
ATOM   1359  CZ3 TRP A 181      32.108  11.993  20.047  4.00  1.00            
ATOM   1360  CH2 TRP A 181      33.442  12.299  19.873  4.00  1.00            
ATOM   1361    C TRP A 181      28.765  16.267  17.492  4.00  1.00            
ATOM   1362    O TRP A 181      29.771  16.286  16.783  4.00  1.00            
ATOM   1363    N VAL A 182      27.782  17.195  17.388  4.00  1.00            
ATOM   1364   CA VAL A 182      27.908  18.326  16.513  4.00  1.00            
ATOM   1365   CB VAL A 182      27.139  18.190  15.234  4.00  1.00            
ATOM   1366  CG1 VAL A 182      27.751  17.029  14.432  4.00  1.00            
ATOM   1367  CG2 VAL A 182      25.651  17.999  15.568  4.00  1.00            
ATOM   1368    C VAL A 182      27.404  19.538  17.235  4.00  1.00            
ATOM   1369    O VAL A 182      26.318  19.530  17.811  4.00  1.00            
ATOM   1370    N PRO A 183      28.181  20.590  17.213  4.00  1.00            
ATOM   1371   CA PRO A 183      27.827  21.823  17.859  4.00  1.00            
ATOM   1372   CD PRO A 183      29.253  20.756  16.247  4.00  1.00            
ATOM   1373   CB PRO A 183      28.976  22.780  17.554  4.00  1.00            
ATOM   1374   CG PRO A 183      29.501  22.274  16.197  4.00  1.00            
ATOM   1375    C PRO A 183      26.560  22.275  17.214  4.00  1.00            
ATOM   1376    O PRO A 183      26.309  21.912  16.067  4.00  1.00            
ATOM   1377    N VAL A 184      25.732  23.034  17.944  1.00  1.00            
ATOM   1378   CA VAL A 184      24.477  23.471  17.416  1.00  1.00            
ATOM   1379   CB VAL A 184      23.564  24.064  18.448  1.00  1.00            
ATOM   1380  CG1 VAL A 184      22.282  24.542  17.742  1.00  1.00            
ATOM   1381  CG2 VAL A 184      23.296  23.002  19.526  1.00  1.00            
ATOM   1382    C VAL A 184      24.642  24.491  16.321  1.00  1.00            
ATOM   1383    O VAL A 184      23.899  24.471  15.343  1.00  1.00            
ATOM   1384    N SER A 185      25.619  25.409  16.443  1.00  1.00            
ATOM   1385   CA SER A 185      25.841  26.438  15.456  1.00  1.00            
ATOM   1386   CB SER A 185      25.836  25.900  14.012  1.00  1.00            
ATOM   1387   OG SER A 185      26.920  25.004  13.814  1.00  1.00            
ATOM   1388    C SER A 185      24.832  27.552  15.538  1.00  1.00            
ATOM   1389    O SER A 185      24.850  28.456  14.706  1.00  1.00            
ATOM   1390    N VAL A 186      23.936  27.544  16.542  1.00  1.00            
ATOM   1391   CA VAL A 186      23.034  28.654  16.728  1.00  1.00            
ATOM   1392   CB VAL A 186      21.992  28.816  15.658  1.00  1.00            
ATOM   1393  CG1 VAL A 186      20.953  27.694  15.806  1.00  1.00            
ATOM   1394  CG2 VAL A 186      21.399  30.230  15.772  1.00  1.00            
ATOM   1395    C VAL A 186      22.311  28.327  17.981  1.00  1.00            
ATOM   1396    O VAL A 186      22.461  27.240  18.535  1.00  1.00            
ATOM   1397    N GLU A 187      21.527  29.284  18.481  4.00  1.00            
ATOM   1398   CA GLU A 187      20.685  29.008  19.597  4.00  1.00            
ATOM   1399   CB GLU A 187      20.673  30.109  20.668  4.00  1.00            
ATOM   1400   CG GLU A 187      21.973  30.210  21.465  4.00  1.00            
ATOM   1401   CD GLU A 187      21.786  31.290  22.518  4.00  1.00            
ATOM   1402  OE1 GLU A 187      20.749  31.245  23.233  4.00  1.00            
ATOM   1403  OE2 GLU A 187      22.676  32.176  22.620  4.00  1.00            
ATOM   1404    C GLU A 187      19.348  29.029  18.948  4.00  1.00            
ATOM   1405    O GLU A 187      19.218  28.615  17.797  4.00  1.00            
ATOM   1406    N GLY A 188      18.311  29.507  19.648  3.00  1.00            
ATOM   1407   CA GLY A 188      17.052  29.518  18.976  3.00  1.00            
ATOM   1408    C GLY A 188      16.602  28.099  18.924  3.00  1.00            
ATOM   1409    O GLY A 188      16.634  27.372  19.915  3.00  1.00            
ATOM   1410    N TYR A 189      16.157  27.700  17.728  3.00  1.00            
ATOM   1411   CA TYR A 189      15.702  26.392  17.376  3.00  1.00            
ATOM   1412   CB TYR A 189      15.198  26.482  15.925  3.00  1.00            
ATOM   1413   CG TYR A 189      14.190  25.466  15.542  3.00  1.00            
ATOM   1414  CD1 TYR A 189      14.500  24.137  15.378  3.00  1.00            
ATOM   1415  CD2 TYR A 189      12.911  25.904  15.293  3.00  1.00            
ATOM   1416  CE1 TYR A 189      13.519  23.251  15.001  3.00  1.00            
ATOM   1417  CE2 TYR A 189      11.931  25.026  14.916  3.00  1.00            
ATOM   1418   CZ TYR A 189      12.238  23.699  14.772  3.00  1.00            
ATOM   1419   OH TYR A 189      11.226  22.807  14.385  3.00  1.00            
ATOM   1420    C TYR A 189      16.968  25.622  17.353  3.00  1.00            
ATOM   1421    O TYR A 189      17.994  26.181  16.965  3.00  1.00            
ATOM   1422    N TRP A 190      16.970  24.358  17.821  4.00  1.00            
ATOM   1423   CA TRP A 190      18.232  23.699  17.711  4.00  1.00            
ATOM   1424   CB TRP A 190      18.315  22.284  18.308  4.00  1.00            
ATOM   1425   CG TRP A 190      18.420  22.299  19.810  4.00  1.00            
ATOM   1426  CD2 TRP A 190      17.295  22.363  20.687  4.00  1.00            
ATOM   1427  CD1 TRP A 190      19.532  22.285  20.602  4.00  1.00            
ATOM   1428  NE1 TRP A 190      19.164  22.342  21.924  4.00  1.00            
ATOM   1429  CE2 TRP A 190      17.788  22.389  21.991  4.00  1.00            
ATOM   1430  CE3 TRP A 190      15.958  22.400  20.423  4.00  1.00            
ATOM   1431  CZ2 TRP A 190      16.949  22.455  23.062  4.00  1.00            
ATOM   1432  CZ3 TRP A 190      15.119  22.462  21.507  4.00  1.00            
ATOM   1433  CH2 TRP A 190      15.600  22.490  22.797  4.00  1.00            
ATOM   1434    C TRP A 190      18.536  23.607  16.243  4.00  1.00            
ATOM   1435    O TRP A 190      17.823  22.940  15.496  4.00  1.00            
ATOM   1436    N GLN A 191      19.608  24.303  15.794  4.00  1.00            
ATOM   1437   CA GLN A 191      19.994  24.279  14.409  4.00  1.00            
ATOM   1438   CB GLN A 191      20.397  25.627  13.782  4.00  1.00            
ATOM   1439   CG GLN A 191      20.547  25.522  12.258  4.00  1.00            
ATOM   1440   CD GLN A 191      21.485  26.609  11.756  4.00  1.00            
ATOM   1441  OE1 GLN A 191      21.481  27.738  12.245  4.00  1.00            
ATOM   1442  NE2 GLN A 191      22.335  26.246  10.759  4.00  1.00            
ATOM   1443    C GLN A 191      21.234  23.452  14.357  4.00  1.00            
ATOM   1444    O GLN A 191      21.784  23.081  15.393  4.00  1.00            
ATOM   1445    N ILE A 192      21.661  23.085  13.135  4.00  1.00            
ATOM   1446   CA ILE A 192      22.872  22.341  12.964  4.00  1.00            
ATOM   1447   CB ILE A 192      22.617  20.858  13.050  4.00  1.00            
ATOM   1448  CG1 ILE A 192      21.995  20.502  14.411  4.00  1.00            
ATOM   1449  CG2 ILE A 192      23.917  20.092  12.760  4.00  1.00            
ATOM   1450  CD1 ILE A 192      21.427  19.084  14.453  4.00  1.00            
ATOM   1451    C ILE A 192      23.358  22.647  11.576  4.00  1.00            
ATOM   1452    O ILE A 192      22.596  23.144  10.747  4.00  1.00            
ATOM   1453    N THR A 193      24.650  22.375  11.285  4.00  1.00            
ATOM   1454   CA THR A 193      25.166  22.585   9.960  4.00  1.00            
ATOM   1455   CB THR A 193      26.625  22.957   9.917  4.00  1.00            
ATOM   1456  OG1 THR A 193      26.991  23.360   8.606  4.00  1.00            
ATOM   1457  CG2 THR A 193      27.475  21.751  10.351  4.00  1.00            
ATOM   1458    C THR A 193      24.994  21.288   9.215  4.00  1.00            
ATOM   1459    O THR A 193      25.273  20.217   9.752  4.00  1.00            
ATOM   1460    N LEU A 194      24.472  21.346   7.968  4.00  1.00            
ATOM   1461   CA LEU A 194      24.350  20.156   7.163  4.00  1.00            
ATOM   1462   CB LEU A 194      22.992  19.987   6.467  4.00  1.00            
ATOM   1463   CG LEU A 194      21.812  19.876   7.442  4.00  1.00            
ATOM   1464  CD1 LEU A 194      20.507  19.553   6.699  4.00  1.00            
ATOM   1465  CD2 LEU A 194      22.100  18.912   8.602  4.00  1.00            
ATOM   1466    C LEU A 194      25.350  20.326   6.060  4.00  1.00            
ATOM   1467    O LEU A 194      25.248  21.256   5.261  4.00  1.00            
ATOM   1468    N ASP A 195      26.366  19.444   6.000  4.00  1.00            
ATOM   1469   CA ASP A 195      27.392  19.634   5.015  4.00  1.00            
ATOM   1470   CB ASP A 195      28.590  18.690   5.218  4.00  1.00            
ATOM   1471   CG ASP A 195      29.785  19.301   4.501  4.00  1.00            
ATOM   1472  OD1 ASP A 195      29.731  20.526   4.216  4.00  1.00            
ATOM   1473  OD2 ASP A 195      30.766  18.557   4.232  4.00  1.00            
ATOM   1474    C ASP A 195      26.871  19.425   3.639  4.00  1.00            
ATOM   1475    O ASP A 195      26.971  20.317   2.798  4.00  1.00            
ATOM   1476    N SER A 196      26.262  18.254   3.374  4.00  1.00            
ATOM   1477   CA SER A 196      25.845  18.054   2.021  4.00  1.00            
ATOM   1478   CB SER A 196      27.003  17.674   1.082  4.00  1.00            
ATOM   1479   OG SER A 196      27.965  18.717   1.041  4.00  1.00            
ATOM   1480    C SER A 196      24.874  16.916   1.957  4.00  1.00            
ATOM   1481    O SER A 196      24.838  16.065   2.844  4.00  1.00            
ATOM   1482    N ILE A 197      24.044  16.881   0.890  4.00  1.00            
ATOM   1483   CA ILE A 197      23.159  15.764   0.704  4.00  1.00            
ATOM   1484   CB ILE A 197      21.713  16.113   0.521  4.00  1.00            
ATOM   1485  CG1 ILE A 197      21.174  16.779   1.797  4.00  1.00            
ATOM   1486  CG2 ILE A 197      20.954  14.832   0.134  4.00  1.00            
ATOM   1487  CD1 ILE A 197      19.778  17.378   1.635  4.00  1.00            
ATOM   1488    C ILE A 197      23.633  15.054  -0.524  4.00  1.00            
ATOM   1489    O ILE A 197      23.665  15.631  -1.609  4.00  1.00            
ATOM   1490    N THR A 198      24.025  13.770  -0.385  4.00  1.00            
ATOM   1491   CA THR A 198      24.534  13.090  -1.539  4.00  1.00            
ATOM   1492   CB THR A 198      25.911  12.504  -1.382  4.00  1.00            
ATOM   1493  OG1 THR A 198      26.446  12.161  -2.651  4.00  1.00            
ATOM   1494  CG2 THR A 198      25.820  11.242  -0.518  4.00  1.00            
ATOM   1495    C THR A 198      23.592  11.989  -1.910  4.00  1.00            
ATOM   1496    O THR A 198      22.605  11.726  -1.225  4.00  1.00            
ATOM   1497    N MET A 199      23.880  11.354  -3.060  4.00  1.00            
ATOM   1498   CA MET A 199      23.147  10.258  -3.626  4.00  1.00            
ATOM   1499   CB MET A 199      22.496  10.622  -4.973  4.00  1.00            
ATOM   1500   CG MET A 199      21.315   9.735  -5.382  4.00  1.00            
ATOM   1501   SD MET A 199      21.716   8.037  -5.889  4.00  1.00            
ATOM   1502   CE MET A 199      20.003   7.596  -6.302  4.00  1.00            
ATOM   1503    C MET A 199      24.250   9.282  -3.892  4.00  1.00            
ATOM   1504    O MET A 199      24.952   8.882  -2.966  4.00  1.00            
ATOM   1505    N ASP A 200      24.446   8.870  -5.157  3.00  1.00            
ATOM   1506   CA ASP A 200      25.522   7.961  -5.430  3.00  1.00            
ATOM   1507   CB ASP A 200      25.344   7.188  -6.752  3.00  1.00            
ATOM   1508   CG ASP A 200      24.157   6.245  -6.651  3.00  1.00            
ATOM   1509  OD1 ASP A 200      23.690   5.993  -5.507  3.00  1.00            
ATOM   1510  OD2 ASP A 200      23.701   5.761  -7.721  3.00  1.00            
ATOM   1511    C ASP A 200      26.754   8.781  -5.639  3.00  1.00            
ATOM   1512    O ASP A 200      27.328   8.777  -6.728  3.00  1.00            
ATOM   1513    N GLY A 201      27.195   9.517  -4.603  3.00  1.00            
ATOM   1514   CA GLY A 201      28.407  10.270  -4.734  3.00  1.00            
ATOM   1515    C GLY A 201      28.096  11.512  -5.500  3.00  1.00            
ATOM   1516    O GLY A 201      28.990  12.308  -5.788  3.00  1.00            
ATOM   1517    N GLU A 202      26.813  11.723  -5.846  4.00  1.00            
ATOM   1518   CA GLU A 202      26.509  12.884  -6.623  4.00  1.00            
ATOM   1519   CB GLU A 202      25.557  12.596  -7.803  4.00  1.00            
ATOM   1520   CG GLU A 202      25.541  13.689  -8.876  4.00  1.00            
ATOM   1521   CD GLU A 202      26.845  13.598  -9.662  4.00  1.00            
ATOM   1522  OE1 GLU A 202      27.885  14.078  -9.137  4.00  1.00            
ATOM   1523  OE2 GLU A 202      26.821  13.044 -10.793  4.00  1.00            
ATOM   1524    C GLU A 202      25.856  13.883  -5.727  4.00  1.00            
ATOM   1525    O GLU A 202      24.864  13.582  -5.064  4.00  1.00            
ATOM   1526    N THR A 203      26.406  15.113  -5.694  4.00  1.00            
ATOM   1527   CA THR A 203      25.897  16.136  -4.828  4.00  1.00            
ATOM   1528   CB THR A 203      26.812  17.316  -4.752  4.00  1.00            
ATOM   1529  OG1 THR A 203      26.994  17.874  -6.045  4.00  1.00            
ATOM   1530  CG2 THR A 203      28.162  16.840  -4.190  4.00  1.00            
ATOM   1531    C THR A 203      24.569  16.592  -5.352  4.00  1.00            
ATOM   1532    O THR A 203      24.493  17.312  -6.347  4.00  1.00            
ATOM   1533    N ILE A 204      23.475  16.151  -4.693  4.00  1.00            
ATOM   1534   CA ILE A 204      22.160  16.554  -5.099  4.00  1.00            
ATOM   1535   CB ILE A 204      21.338  15.372  -5.512  4.00  1.00            
ATOM   1536  CG1 ILE A 204      22.059  14.622  -6.650  4.00  1.00            
ATOM   1537  CG2 ILE A 204      19.932  15.870  -5.883  4.00  1.00            
ATOM   1538  CD1 ILE A 204      21.561  13.194  -6.868  4.00  1.00            
ATOM   1539    C ILE A 204      21.518  17.192  -3.918  4.00  1.00            
ATOM   1540    O ILE A 204      20.728  16.542  -3.234  4.00  1.00            
ATOM   1541    N ALA A 205      21.828  18.487  -3.672  4.00  1.00            
ATOM   1542   CA ALA A 205      21.262  19.188  -2.552  4.00  1.00            
ATOM   1543   CB ALA A 205      21.107  18.374  -1.258  4.00  1.00            
ATOM   1544    C ALA A 205      22.158  20.310  -2.167  4.00  1.00            
ATOM   1545    O ALA A 205      22.886  20.873  -2.983  4.00  1.00            
ATOM   1546    N CYS A 206      22.072  20.664  -0.867  1.00  1.00            
ATOM   1547   CA CYS A 206      22.817  21.734  -0.276  1.00  1.00            
ATOM   1548   CB CYS A 206      22.605  21.838   1.241  1.00  1.00            
ATOM   1549   SG CYS A 206      20.862  22.160   1.648  1.00  1.00            
ATOM   1550    C CYS A 206      24.283  21.498  -0.525  1.00  1.00            
ATOM   1551    O CYS A 206      24.956  20.838   0.265  1.00  1.00            
ATOM   1552    N SER A 207      24.815  22.037  -1.647  3.00  1.00            
ATOM   1553   CA SER A 207      26.206  21.865  -1.976  3.00  1.00            
ATOM   1554   CB SER A 207      26.572  22.388  -3.378  3.00  1.00            
ATOM   1555   OG SER A 207      27.953  22.187  -3.640  3.00  1.00            
ATOM   1556    C SER A 207      27.034  22.584  -0.984  3.00  1.00            
ATOM   1557    O SER A 207      27.798  21.977  -0.234  3.00  1.00            
ATOM   1558    N GLY A 208      26.890  23.918  -0.940  3.00  1.00            
ATOM   1559   CA GLY A 208      27.613  24.591   0.082  3.00  1.00            
ATOM   1560    C GLY A 208      26.903  24.101   1.289  3.00  1.00            
ATOM   1561    O GLY A 208      25.756  23.666   1.188  3.00  1.00            
ATOM   1562    N GLY A 209      27.544  24.145   2.465  1.00  1.00            
ATOM   1563   CA GLY A 209      26.849  23.613   3.594  1.00  1.00            
ATOM   1564    C GLY A 209      25.643  24.472   3.802  1.00  1.00            
ATOM   1565    O GLY A 209      25.638  25.649   3.445  1.00  1.00            
ATOM   1566    N CYS A 210      24.579  23.887   4.385  4.00  1.00            
ATOM   1567   CA CYS A 210      23.349  24.601   4.575  4.00  1.00            
ATOM   1568   CB CYS A 210      22.148  23.904   3.920  4.00  1.00            
ATOM   1569   SG CYS A 210      21.811  22.290   4.690  4.00  1.00            
ATOM   1570    C CYS A 210      23.068  24.622   6.034  4.00  1.00            
ATOM   1571    O CYS A 210      23.909  24.267   6.857  4.00  1.00            
ATOM   1572    N GLN A 211      21.851  25.072   6.377  4.00  1.00            
ATOM   1573   CA GLN A 211      21.437  25.134   7.740  4.00  1.00            
ATOM   1574   CB GLN A 211      20.881  26.520   8.120  4.00  1.00            
ATOM   1575   CG GLN A 211      21.941  27.620   8.286  4.00  1.00            
ATOM   1576   CD GLN A 211      22.942  27.562   7.144  4.00  1.00            
ATOM   1577  OE1 GLN A 211      24.058  27.074   7.314  4.00  1.00            
ATOM   1578  NE2 GLN A 211      22.542  28.072   5.949  4.00  1.00            
ATOM   1579    C GLN A 211      20.350  24.124   7.908  4.00  1.00            
ATOM   1580    O GLN A 211      19.565  23.885   6.992  4.00  1.00            
ATOM   1581    N ALA A 212      20.300  23.472   9.086  4.00  1.00            
ATOM   1582   CA ALA A 212      19.268  22.505   9.295  4.00  1.00            
ATOM   1583   CB ALA A 212      19.712  21.046   9.127  4.00  1.00            
ATOM   1584    C ALA A 212      18.783  22.626  10.704  4.00  1.00            
ATOM   1585    O ALA A 212      19.515  23.060  11.591  4.00  1.00            
ATOM   1586    N ILE A 213      17.504  22.260  10.941  4.00  1.00            
ATOM   1587   CA ILE A 213      16.991  22.301  12.281  4.00  1.00            
ATOM   1588   CB ILE A 213      15.993  23.395  12.523  4.00  1.00            
ATOM   1589  CG1 ILE A 213      14.757  23.240  11.626  4.00  1.00            
ATOM   1590  CG2 ILE A 213      16.725  24.734  12.347  4.00  1.00            
ATOM   1591  CD1 ILE A 213      13.608  24.165  12.026  4.00  1.00            
ATOM   1592    C ILE A 213      16.371  20.975  12.616  4.00  1.00            
ATOM   1593    O ILE A 213      15.662  20.389  11.800  4.00  1.00            
ATOM   1594    N VAL A 214      16.654  20.450  13.833  4.00  1.00            
ATOM   1595   CA VAL A 214      16.060  19.207  14.248  4.00  1.00            
ATOM   1596   CB VAL A 214      16.731  18.573  15.433  4.00  1.00            
ATOM   1597  CG1 VAL A 214      18.167  18.208  15.022  4.00  1.00            
ATOM   1598  CG2 VAL A 214      16.670  19.533  16.633  4.00  1.00            
ATOM   1599    C VAL A 214      14.652  19.553  14.605  4.00  1.00            
ATOM   1600    O VAL A 214      14.403  20.449  15.410  4.00  1.00            
ATOM   1601    N ASP A 215      13.675  18.870  13.984  1.00  1.00            
ATOM   1602   CA ASP A 215      12.325  19.238  14.280  1.00  1.00            
ATOM   1603   CB ASP A 215      11.606  19.932  13.108  1.00  1.00            
ATOM   1604   CG ASP A 215      10.215  20.369  13.559  1.00  1.00            
ATOM   1605  OD1 ASP A 215       9.900  20.195  14.766  1.00  1.00            
ATOM   1606  OD2 ASP A 215       9.457  20.911  12.711  1.00  1.00            
ATOM   1607    C ASP A 215      11.536  18.003  14.591  1.00  1.00            
ATOM   1608    O ASP A 215      11.243  17.205  13.700  1.00  1.00            
ATOM   1609    N THR A 216      11.182  17.805  15.877  3.00  1.00            
ATOM   1610   CA THR A 216      10.374  16.683  16.258  3.00  1.00            
ATOM   1611   CB THR A 216      10.342  16.397  17.731  3.00  1.00            
ATOM   1612  OG1 THR A 216       9.763  15.119  17.957  3.00  1.00            
ATOM   1613  CG2 THR A 216       9.523  17.481  18.447  3.00  1.00            
ATOM   1614    C THR A 216       8.961  16.908  15.765  3.00  1.00            
ATOM   1615    O THR A 216       8.259  15.956  15.428  3.00  1.00            
ATOM   1616    N GLY A 217       8.518  18.186  15.708  3.00  1.00            
ATOM   1617   CA GLY A 217       7.169  18.596  15.376  3.00  1.00            
ATOM   1618    C GLY A 217       6.738  18.202  13.991  3.00  1.00            
ATOM   1619    O GLY A 217       5.606  17.750  13.815  3.00  1.00            
ATOM   1620    N THR A 218       7.593  18.353  12.958  1.00  1.00            
ATOM   1621   CA THR A 218       7.090  18.066  11.639  1.00  1.00            
ATOM   1622   CB THR A 218       7.484  19.085  10.609  1.00  1.00            
ATOM   1623  OG1 THR A 218       6.764  18.874   9.403  1.00  1.00            
ATOM   1624  CG2 THR A 218       8.997  18.982  10.362  1.00  1.00            
ATOM   1625    C THR A 218       7.583  16.741  11.206  1.00  1.00            
ATOM   1626    O THR A 218       8.725  16.355  11.446  1.00  1.00            
ATOM   1627    N SER A 219       6.669  16.014  10.554  1.00  1.00            
ATOM   1628   CA SER A 219       6.883  14.663  10.174  1.00  1.00            
ATOM   1629   CB SER A 219       5.579  13.953   9.774  1.00  1.00            
ATOM   1630   OG SER A 219       4.723  13.865  10.904  1.00  1.00            
ATOM   1631    C SER A 219       7.866  14.481   9.068  1.00  1.00            
ATOM   1632    O SER A 219       8.598  13.493   9.057  1.00  1.00            
ATOM   1633    N LEU A 220       7.941  15.418   8.112  1.00  1.00            
ATOM   1634   CA LEU A 220       8.745  15.086   6.976  1.00  1.00            
ATOM   1635   CB LEU A 220       7.980  15.079   5.630  1.00  1.00            
ATOM   1636   CG LEU A 220       6.830  16.102   5.493  1.00  1.00            
ATOM   1637  CD1 LEU A 220       6.297  16.135   4.051  1.00  1.00            
ATOM   1638  CD2 LEU A 220       5.684  15.815   6.482  1.00  1.00            
ATOM   1639    C LEU A 220       9.947  15.946   6.826  1.00  1.00            
ATOM   1640    O LEU A 220      10.190  16.871   7.600  1.00  1.00            
ATOM   1641    N LEU A 221      10.754  15.590   5.804  4.00  1.00            
ATOM   1642   CA LEU A 221      11.959  16.289   5.483  4.00  1.00            
ATOM   1643   CB LEU A 221      12.928  15.491   4.591  4.00  1.00            
ATOM   1644   CG LEU A 221      13.467  14.170   5.171  4.00  1.00            
ATOM   1645  CD1 LEU A 221      14.415  13.493   4.168  4.00  1.00            
ATOM   1646  CD2 LEU A 221      14.118  14.364   6.547  4.00  1.00            
ATOM   1647    C LEU A 221      11.557  17.438   4.659  4.00  1.00            
ATOM   1648    O LEU A 221      11.089  17.280   3.531  4.00  1.00            
ATOM   1649    N THR A 222      11.729  18.640   5.210  4.00  1.00            
ATOM   1650   CA THR A 222      11.407  19.752   4.398  4.00  1.00            
ATOM   1651   CB THR A 222      10.635  20.831   5.103  4.00  1.00            
ATOM   1652  OG1 THR A 222      10.304  21.876   4.202  4.00  1.00            
ATOM   1653  CG2 THR A 222      11.481  21.366   6.266  4.00  1.00            
ATOM   1654    C THR A 222      12.712  20.301   3.933  4.00  1.00            
ATOM   1655    O THR A 222      13.762  19.991   4.491  4.00  1.00            
ATOM   1656    N GLY A 223      12.679  21.102   2.855  4.00  1.00            
ATOM   1657   CA GLY A 223      13.861  21.699   2.307  4.00  1.00            
ATOM   1658    C GLY A 223      13.335  22.836   1.495  4.00  1.00            
ATOM   1659    O GLY A 223      12.124  23.046   1.458  4.00  1.00            
ATOM   1660    N PRO A 224      14.178  23.590   0.850  1.00  1.00            
ATOM   1661   CA PRO A 224      13.677  24.689   0.071  1.00  1.00            
ATOM   1662   CD PRO A 224      15.513  23.854   1.362  1.00  1.00            
ATOM   1663   CB PRO A 224      14.903  25.516  -0.308  1.00  1.00            
ATOM   1664   CG PRO A 224      15.882  25.258   0.852  1.00  1.00            
ATOM   1665    C PRO A 224      12.985  24.024  -1.083  1.00  1.00            
ATOM   1666    O PRO A 224      13.290  22.863  -1.356  1.00  1.00            
ATOM   1667    N THR A 225      12.050  24.719  -1.758  2.00  1.00            
ATOM   1668   CA THR A 225      11.267  24.131  -2.813  2.00  1.00            
ATOM   1669   CB THR A 225      10.275  25.103  -3.382  2.00  1.00            
ATOM   1670  OG1 THR A 225      10.946  26.204  -3.977  2.00  1.00            
ATOM   1671  CG2 THR A 225       9.370  25.595  -2.239  2.00  1.00            
ATOM   1672    C THR A 225      12.157  23.687  -3.921  2.00  1.00            
ATOM   1673    O THR A 225      12.020  22.576  -4.432  2.00  1.00            
ATOM   1674    N SER A 226      13.117  24.535  -4.310  2.00  1.00            
ATOM   1675   CA SER A 226      13.927  24.180  -5.431  2.00  1.00            
ATOM   1676   CB SER A 226      14.969  25.264  -5.777  2.00  1.00            
ATOM   1677   OG SER A 226      15.893  25.422  -4.710  2.00  1.00            
ATOM   1678    C SER A 226      14.655  22.900  -5.146  2.00  1.00            
ATOM   1679    O SER A 226      14.651  21.982  -5.965  2.00  1.00            
ATOM   1680    N ALA A 227      15.290  22.791  -3.964  2.00  1.00            
ATOM   1681   CA ALA A 227      16.074  21.620  -3.687  2.00  1.00            
ATOM   1682   CB ALA A 227      16.795  21.700  -2.331  2.00  1.00            
ATOM   1683    C ALA A 227      15.216  20.406  -3.652  2.00  1.00            
ATOM   1684    O ALA A 227      15.536  19.408  -4.295  2.00  1.00            
ATOM   1685    N ILE A 228      14.086  20.442  -2.923  2.00  1.00            
ATOM   1686   CA ILE A 228      13.336  19.230  -2.978  2.00  1.00            
ATOM   1687   CB ILE A 228      12.848  18.724  -1.649  2.00  1.00            
ATOM   1688  CG1 ILE A 228      12.521  17.235  -1.804  2.00  1.00            
ATOM   1689  CG2 ILE A 228      11.723  19.603  -1.078  2.00  1.00            
ATOM   1690  CD1 ILE A 228      11.444  16.897  -2.833  2.00  1.00            
ATOM   1691    C ILE A 228      12.246  19.492  -3.963  2.00  1.00            
ATOM   1692    O ILE A 228      11.194  20.076  -3.705  2.00  1.00            
ATOM   1693    N ALA A 229      12.571  19.059  -5.179  2.00  1.00            
ATOM   1694   CA ALA A 229      11.865  19.173  -6.407  2.00  1.00            
ATOM   1695   CB ALA A 229      11.925  20.584  -7.010  2.00  1.00            
ATOM   1696    C ALA A 229      12.777  18.322  -7.208  2.00  1.00            
ATOM   1697    O ALA A 229      12.406  17.289  -7.762  2.00  1.00            
ATOM   1698    N ASN A 230      14.039  18.787  -7.245  2.00  1.00            
ATOM   1699   CA ASN A 230      15.130  18.118  -7.873  2.00  1.00            
ATOM   1700   CB ASN A 230      16.414  18.952  -7.832  2.00  1.00            
ATOM   1701   CG ASN A 230      17.353  18.355  -8.862  2.00  1.00            
ATOM   1702  OD1 ASN A 230      17.296  17.159  -9.145  2.00  1.00            
ATOM   1703  ND2 ASN A 230      18.239  19.205  -9.445  2.00  1.00            
ATOM   1704    C ASN A 230      15.383  16.828  -7.143  2.00  1.00            
ATOM   1705    O ASN A 230      15.590  15.790  -7.767  2.00  1.00            
ATOM   1706    N ILE A 231      15.363  16.836  -5.794  2.00  1.00            
ATOM   1707   CA ILE A 231      15.600  15.604  -5.088  2.00  1.00            
ATOM   1708   CB ILE A 231      15.532  15.728  -3.590  2.00  1.00            
ATOM   1709  CG1 ILE A 231      16.682  16.593  -3.048  2.00  1.00            
ATOM   1710  CG2 ILE A 231      15.496  14.305  -3.006  2.00  1.00            
ATOM   1711  CD1 ILE A 231      16.546  16.936  -1.562  2.00  1.00            
ATOM   1712    C ILE A 231      14.493  14.689  -5.486  2.00  1.00            
ATOM   1713    O ILE A 231      14.712  13.507  -5.750  2.00  1.00            
ATOM   1714    N GLN A 232      13.262  15.227  -5.564  2.00  1.00            
ATOM   1715   CA GLN A 232      12.157  14.391  -5.920  2.00  1.00            
ATOM   1716   CB GLN A 232      10.805  15.116  -6.020  2.00  1.00            
ATOM   1717   CG GLN A 232       9.724  14.173  -6.559  2.00  1.00            
ATOM   1718   CD GLN A 232       8.363  14.843  -6.478  2.00  1.00            
ATOM   1719  OE1 GLN A 232       8.063  15.549  -5.517  2.00  1.00            
ATOM   1720  NE2 GLN A 232       7.509  14.602  -7.508  2.00  1.00            
ATOM   1721    C GLN A 232      12.439  13.830  -7.280  2.00  1.00            
ATOM   1722    O GLN A 232      12.170  12.661  -7.547  2.00  1.00            
ATOM   1723    N SER A 233      13.011  14.638  -8.191  2.00  1.00            
ATOM   1724   CA SER A 233      13.231  14.108  -9.505  2.00  1.00            
ATOM   1725   CB SER A 233      13.827  15.118 -10.507  2.00  1.00            
ATOM   1726   OG SER A 233      15.211  15.323 -10.267  2.00  1.00            
ATOM   1727    C SER A 233      14.176  12.953  -9.396  2.00  1.00            
ATOM   1728    O SER A 233      14.068  11.977 -10.136  2.00  1.00            
ATOM   1729    N ASP A 234      15.133  13.029  -8.453  2.00  1.00            
ATOM   1730   CA ASP A 234      16.098  11.979  -8.301  2.00  1.00            
ATOM   1731   CB ASP A 234      17.123  12.307  -7.203  2.00  1.00            
ATOM   1732   CG ASP A 234      18.207  11.241  -7.194  2.00  1.00            
ATOM   1733  OD1 ASP A 234      17.879  10.052  -6.931  2.00  1.00            
ATOM   1734  OD2 ASP A 234      19.387  11.608  -7.441  2.00  1.00            
ATOM   1735    C ASP A 234      15.396  10.699  -7.902  2.00  1.00            
ATOM   1736    O ASP A 234      15.616   9.653  -8.511  2.00  1.00            
ATOM   1737    N ILE A 235      14.512  10.760  -6.880  2.00  1.00            
ATOM   1738   CA ILE A 235      13.810   9.620  -6.330  2.00  1.00            
ATOM   1739   CB ILE A 235      13.053   9.952  -5.078  2.00  1.00            
ATOM   1740  CG1 ILE A 235      11.989  11.016  -5.373  2.00  1.00            
ATOM   1741  CG2 ILE A 235      14.073  10.369  -4.003  2.00  1.00            
ATOM   1742  CD1 ILE A 235      11.070  11.329  -4.200  2.00  1.00            
ATOM   1743    C ILE A 235      12.877   9.053  -7.350  2.00  1.00            
ATOM   1744    O ILE A 235      12.751   7.834  -7.464  2.00  1.00            
ATOM   1745    N GLY A 236      12.212   9.909  -8.149  3.00  1.00            
ATOM   1746   CA GLY A 236      11.292   9.353  -9.096  3.00  1.00            
ATOM   1747    C GLY A 236       9.887   9.634  -8.667  3.00  1.00            
ATOM   1748    O GLY A 236       8.946   9.042  -9.194  3.00  1.00            
ATOM   1749    N ALA A 237       9.703  10.546  -7.695  1.00  1.00            
ATOM   1750   CA ALA A 237       8.380  10.857  -7.236  1.00  1.00            
ATOM   1751   CB ALA A 237       8.361  11.637  -5.912  1.00  1.00            
ATOM   1752    C ALA A 237       7.657  11.654  -8.271  1.00  1.00            
ATOM   1753    O ALA A 237       8.267  12.333  -9.096  1.00  1.00            
ATOM   1754    N SER A 238       6.311  11.558  -8.260  1.00  1.00            
ATOM   1755   CA SER A 238       5.521  12.279  -9.214  1.00  1.00            
ATOM   1756   CB SER A 238       5.086  11.428 -10.420  1.00  1.00            
ATOM   1757   OG SER A 238       4.360  12.224 -11.345  1.00  1.00            
ATOM   1758    C SER A 238       4.272  12.723  -8.536  1.00  1.00            
ATOM   1759    O SER A 238       3.972  12.324  -7.411  1.00  1.00            
ATOM   1760    N GLU A 239       3.524  13.608  -9.217  1.00  1.00            
ATOM   1761   CA GLU A 239       2.265  14.065  -8.719  1.00  1.00            
ATOM   1762   CB GLU A 239       2.054  15.565  -8.967  1.00  1.00            
ATOM   1763   CG GLU A 239       0.725  16.120  -8.460  1.00  1.00            
ATOM   1764   CD GLU A 239       0.644  17.563  -8.940  1.00  1.00            
ATOM   1765  OE1 GLU A 239       1.530  17.969  -9.738  1.00  1.00            
ATOM   1766  OE2 GLU A 239      -0.304  18.279  -8.521  1.00  1.00            
ATOM   1767    C GLU A 239       1.247  13.341  -9.547  1.00  1.00            
ATOM   1768    O GLU A 239       1.279  13.429 -10.772  1.00  1.00            
ATOM   1769    N ASN A 240       0.324  12.586  -8.914  1.00  1.00            
ATOM   1770   CA ASN A 240      -0.615  11.856  -9.721  1.00  1.00            
ATOM   1771   CB ASN A 240      -0.326  10.345  -9.788  1.00  1.00            
ATOM   1772   CG ASN A 240       0.894  10.117 -10.668  1.00  1.00            
ATOM   1773  OD1 ASN A 240       1.859  10.879 -10.626  1.00  1.00            
ATOM   1774  ND2 ASN A 240       0.843   9.045 -11.502  1.00  1.00            
ATOM   1775    C ASN A 240      -1.986  11.990  -9.147  1.00  1.00            
ATOM   1776    O ASN A 240      -2.155  12.055  -7.932  1.00  1.00            
ATOM   1777    N SER A 241      -3.012  12.041 -10.024  3.00  1.00            
ATOM   1778   CA SER A 241      -4.350  12.104  -9.517  3.00  1.00            
ATOM   1779   CB SER A 241      -4.700  10.915  -8.600  3.00  1.00            
ATOM   1780   OG SER A 241      -6.059  10.975  -8.191  3.00  1.00            
ATOM   1781    C SER A 241      -4.435  13.377  -8.748  3.00  1.00            
ATOM   1782    O SER A 241      -4.041  14.436  -9.232  3.00  1.00            
ATOM   1783    N ASP A 242      -4.972  13.306  -7.521  3.00  1.00            
ATOM   1784   CA ASP A 242      -5.060  14.491  -6.731  3.00  1.00            
ATOM   1785   CB ASP A 242      -5.833  14.298  -5.416  3.00  1.00            
ATOM   1786   CG ASP A 242      -7.288  13.996  -5.758  3.00  1.00            
ATOM   1787  OD1 ASP A 242      -7.581  13.772  -6.964  3.00  1.00            
ATOM   1788  OD2 ASP A 242      -8.125  13.988  -4.818  3.00  1.00            
ATOM   1789    C ASP A 242      -3.661  14.871  -6.384  3.00  1.00            
ATOM   1790    O ASP A 242      -2.748  14.054  -6.490  3.00  1.00            
ATOM   1791    N GLY A 243      -3.451  16.138  -5.982  1.00  1.00            
ATOM   1792   CA GLY A 243      -2.116  16.546  -5.668  1.00  1.00            
ATOM   1793    C GLY A 243      -1.627  15.661  -4.576  1.00  1.00            
ATOM   1794    O GLY A 243      -2.108  15.710  -3.444  1.00  1.00            
ATOM   1795    N GLU A 244      -0.646  14.810  -4.918  1.00  1.00            
ATOM   1796   CA GLU A 244      -0.061  13.933  -3.957  1.00  1.00            
ATOM   1797   CB GLU A 244      -0.889  12.664  -3.700  1.00  1.00            
ATOM   1798   CG GLU A 244      -2.299  12.937  -3.176  1.00  1.00            
ATOM   1799   CD GLU A 244      -2.196  13.479  -1.762  1.00  1.00            
ATOM   1800  OE1 GLU A 244      -1.070  13.876  -1.355  1.00  1.00            
ATOM   1801  OE2 GLU A 244      -3.247  13.503  -1.067  1.00  1.00            
ATOM   1802    C GLU A 244       1.204  13.458  -4.587  1.00  1.00            
ATOM   1803    O GLU A 244       1.278  13.312  -5.807  1.00  1.00            
ATOM   1804    N MET A 245       2.251  13.223  -3.778  1.00  1.00            
ATOM   1805   CA MET A 245       3.441  12.677  -4.353  1.00  1.00            
ATOM   1806   CB MET A 245       4.718  13.038  -3.575  1.00  1.00            
ATOM   1807   CG MET A 245       5.105  14.513  -3.695  1.00  1.00            
ATOM   1808   SD MET A 245       6.360  15.051  -2.499  1.00  1.00            
ATOM   1809   CE MET A 245       5.190  15.086  -1.110  1.00  1.00            
ATOM   1810    C MET A 245       3.256  11.194  -4.301  1.00  1.00            
ATOM   1811    O MET A 245       2.739  10.665  -3.319  1.00  1.00            
ATOM   1812    N VAL A 246       3.634  10.479  -5.376  4.00  1.00            
ATOM   1813   CA VAL A 246       3.469   9.055  -5.357  4.00  1.00            
ATOM   1814   CB VAL A 246       2.289   8.596  -6.160  4.00  1.00            
ATOM   1815  CG1 VAL A 246       2.509   9.019  -7.622  4.00  1.00            
ATOM   1816  CG2 VAL A 246       2.121   7.079  -5.972  4.00  1.00            
ATOM   1817    C VAL A 246       4.698   8.453  -5.967  4.00  1.00            
ATOM   1818    O VAL A 246       5.287   9.019  -6.886  4.00  1.00            
ATOM   1819    N ILE A 247       5.130   7.286  -5.445  4.00  1.00            
ATOM   1820   CA ILE A 247       6.290   6.613  -5.960  4.00  1.00            
ATOM   1821   CB ILE A 247       7.539   6.817  -5.146  4.00  1.00            
ATOM   1822  CG1 ILE A 247       8.781   6.366  -5.932  4.00  1.00            
ATOM   1823  CG2 ILE A 247       7.366   6.098  -3.800  4.00  1.00            
ATOM   1824  CD1 ILE A 247      10.085   6.882  -5.325  4.00  1.00            
ATOM   1825    C ILE A 247       5.971   5.162  -5.956  4.00  1.00            
ATOM   1826    O ILE A 247       4.978   4.739  -5.366  4.00  1.00            
ATOM   1827    N SER A 248       6.799   4.358  -6.644  1.00  1.00            
ATOM   1828   CA SER A 248       6.538   2.955  -6.684  1.00  1.00            
ATOM   1829   CB SER A 248       7.466   2.182  -7.631  1.00  1.00            
ATOM   1830   OG SER A 248       7.251   2.612  -8.966  1.00  1.00            
ATOM   1831    C SER A 248       6.754   2.422  -5.308  1.00  1.00            
ATOM   1832    O SER A 248       7.485   3.004  -4.510  1.00  1.00            
ATOM   1833    N CYS A 249       6.064   1.321  -4.971  3.00  1.00            
ATOM   1834   CA CYS A 249       6.385   0.651  -3.751  3.00  1.00            
ATOM   1835   CB CYS A 249       5.486  -0.569  -3.496  3.00  1.00            
ATOM   1836   SG CYS A 249       3.728  -0.141  -3.329  3.00  1.00            
ATOM   1837    C CYS A 249       7.730   0.129  -4.046  3.00  1.00            
ATOM   1838    O CYS A 249       8.620   0.078  -3.199  3.00  1.00            
ATOM   1839    N SER A 250       7.879  -0.262  -5.325  2.00  1.00            
ATOM   1840   CA SER A 250       9.134  -0.661  -5.866  2.00  1.00            
ATOM   1841   CB SER A 250       9.048  -1.251  -7.284  2.00  1.00            
ATOM   1842   OG SER A 250      10.342  -1.624  -7.736  2.00  1.00            
ATOM   1843    C SER A 250       9.878   0.630  -5.942  2.00  1.00            
ATOM   1844    O SER A 250       9.360   1.679  -5.577  2.00  1.00            
ATOM   1845    N SER A 251      11.135   0.610  -6.389  2.00  1.00            
ATOM   1846   CA SER A 251      11.961   1.783  -6.343  2.00  1.00            
ATOM   1847   CB SER A 251      11.309   3.089  -6.844  2.00  1.00            
ATOM   1848   OG SER A 251      10.942   2.951  -8.207  2.00  1.00            
ATOM   1849    C SER A 251      12.417   1.947  -4.928  2.00  1.00            
ATOM   1850    O SER A 251      13.424   2.604  -4.681  2.00  1.00            
ATOM   1851    N ILE A 252      11.719   1.325  -3.952  2.00  1.00            
ATOM   1852   CA ILE A 252      12.213   1.352  -2.613  2.00  1.00            
ATOM   1853   CB ILE A 252      11.234   0.887  -1.563  2.00  1.00            
ATOM   1854  CG1 ILE A 252      10.839  -0.589  -1.737  2.00  1.00            
ATOM   1855  CG2 ILE A 252      10.044   1.857  -1.592  2.00  1.00            
ATOM   1856  CD1 ILE A 252      10.150  -1.185  -0.510  2.00  1.00            
ATOM   1857    C ILE A 252      13.399   0.455  -2.593  2.00  1.00            
ATOM   1858    O ILE A 252      14.459   0.795  -2.070  2.00  1.00            
ATOM   1859    N ASP A 253      13.235  -0.729  -3.210  2.00  1.00            
ATOM   1860   CA ASP A 253      14.282  -1.691  -3.245  2.00  1.00            
ATOM   1861   CB ASP A 253      13.872  -3.002  -3.937  2.00  1.00            
ATOM   1862   CG ASP A 253      12.883  -3.709  -3.023  2.00  1.00            
ATOM   1863  OD1 ASP A 253      12.647  -3.187  -1.901  2.00  1.00            
ATOM   1864  OD2 ASP A 253      12.349  -4.776  -3.431  2.00  1.00            
ATOM   1865    C ASP A 253      15.395  -1.095  -4.034  2.00  1.00            
ATOM   1866    O ASP A 253      16.566  -1.191  -3.668  2.00  1.00            
ATOM   1867    N SER A 254      15.023  -0.431  -5.139  2.00  1.00            
ATOM   1868   CA SER A 254      15.965   0.089  -6.079  2.00  1.00            
ATOM   1869   CB SER A 254      15.277   0.643  -7.341  2.00  1.00            
ATOM   1870   OG SER A 254      14.550  -0.386  -7.997  2.00  1.00            
ATOM   1871    C SER A 254      16.832   1.195  -5.525  2.00  1.00            
ATOM   1872    O SER A 254      18.056   1.094  -5.596  2.00  1.00            
ATOM   1873    N LEU A 255      16.257   2.266  -4.928  1.00  1.00            
ATOM   1874   CA LEU A 255      17.126   3.389  -4.671  1.00  1.00            
ATOM   1875   CB LEU A 255      16.460   4.791  -4.657  1.00  1.00            
ATOM   1876   CG LEU A 255      15.776   5.276  -3.368  1.00  1.00            
ATOM   1877  CD1 LEU A 255      14.631   4.348  -2.963  1.00  1.00            
ATOM   1878  CD2 LEU A 255      16.792   5.596  -2.260  1.00  1.00            
ATOM   1879    C LEU A 255      18.060   3.195  -3.521  1.00  1.00            
ATOM   1880    O LEU A 255      17.775   2.563  -2.506  1.00  1.00            
ATOM   1881    N PRO A 256      19.223   3.747  -3.769  1.00  1.00            
ATOM   1882   CA PRO A 256      20.344   3.714  -2.867  1.00  1.00            
ATOM   1883   CD PRO A 256      19.640   3.983  -5.142  1.00  1.00            
ATOM   1884   CB PRO A 256      21.506   4.349  -3.630  1.00  1.00            
ATOM   1885   CG PRO A 256      21.176   4.043  -5.102  1.00  1.00            
ATOM   1886    C PRO A 256      20.263   4.138  -1.441  1.00  1.00            
ATOM   1887    O PRO A 256      20.336   3.260  -0.585  1.00  1.00            
ATOM   1888    N ASP A 257      20.097   5.447  -1.172  1.00  1.00            
ATOM   1889   CA ASP A 257      20.092   6.030   0.145  1.00  1.00            
ATOM   1890   CB ASP A 257      21.210   5.577   1.119  1.00  1.00            
ATOM   1891   CG ASP A 257      20.860   4.302   1.873  1.00  1.00            
ATOM   1892  OD1 ASP A 257      19.676   3.882   1.810  1.00  1.00            
ATOM   1893  OD2 ASP A 257      21.778   3.723   2.514  1.00  1.00            
ATOM   1894    C ASP A 257      20.418   7.483  -0.078  1.00  1.00            
ATOM   1895    O ASP A 257      21.177   7.816  -0.987  1.00  1.00            
ATOM   1896    N ILE A 258      19.851   8.390   0.743  4.00  1.00            
ATOM   1897   CA ILE A 258      20.179   9.790   0.643  4.00  1.00            
ATOM   1898   CB ILE A 258      18.998  10.695   0.859  4.00  1.00            
ATOM   1899  CG1 ILE A 258      17.955  10.501  -0.253  4.00  1.00            
ATOM   1900  CG2 ILE A 258      19.518  12.137   0.973  4.00  1.00            
ATOM   1901  CD1 ILE A 258      17.296   9.122  -0.247  4.00  1.00            
ATOM   1902    C ILE A 258      21.116  10.033   1.769  4.00  1.00            
ATOM   1903    O ILE A 258      20.804   9.745   2.923  4.00  1.00            
ATOM   1904    N VAL A 259      22.311  10.558   1.459  4.00  1.00            
ATOM   1905   CA VAL A 259      23.266  10.739   2.502  4.00  1.00            
ATOM   1906   CB VAL A 259      24.665  10.437   2.062  4.00  1.00            
ATOM   1907  CG1 VAL A 259      25.638  10.816   3.189  4.00  1.00            
ATOM   1908  CG2 VAL A 259      24.737   8.967   1.616  4.00  1.00            
ATOM   1909    C VAL A 259      23.242  12.161   2.919  4.00  1.00            
ATOM   1910    O VAL A 259      23.209  13.077   2.099  4.00  1.00            
ATOM   1911    N PHE A 260      23.223  12.359   4.244  4.00  1.00            
ATOM   1912   CA PHE A 260      23.344  13.664   4.795  4.00  1.00            
ATOM   1913   CB PHE A 260      22.355  13.955   5.942  4.00  1.00            
ATOM   1914   CG PHE A 260      20.980  14.142   5.394  4.00  1.00            
ATOM   1915  CD1 PHE A 260      20.254  13.072   4.925  4.00  1.00            
ATOM   1916  CD2 PHE A 260      20.408  15.394   5.375  4.00  1.00            
ATOM   1917  CE1 PHE A 260      18.984  13.253   4.429  4.00  1.00            
ATOM   1918  CE2 PHE A 260      19.138  15.580   4.881  4.00  1.00            
ATOM   1919   CZ PHE A 260      18.424  14.509   4.404  4.00  1.00            
ATOM   1920    C PHE A 260      24.706  13.654   5.403  4.00  1.00            
ATOM   1921    O PHE A 260      25.097  12.676   6.037  4.00  1.00            
ATOM   1922    N THR A 261      25.485  14.730   5.208  4.00  1.00            
ATOM   1923   CA THR A 261      26.797  14.722   5.781  4.00  1.00            
ATOM   1924   CB THR A 261      27.847  15.224   4.841  4.00  1.00            
ATOM   1925  OG1 THR A 261      27.841  14.447   3.652  4.00  1.00            
ATOM   1926  CG2 THR A 261      29.214  15.111   5.534  4.00  1.00            
ATOM   1927    C THR A 261      26.735  15.666   6.956  4.00  1.00            
ATOM   1928    O THR A 261      26.357  16.827   6.796  4.00  1.00            
ATOM   1929    N ILE A 262      27.074  15.195   8.180  4.00  1.00            
ATOM   1930   CA ILE A 262      26.983  16.067   9.326  4.00  1.00            
ATOM   1931   CB ILE A 262      26.033  15.576  10.385  4.00  1.00            
ATOM   1932  CG1 ILE A 262      24.597  15.531   9.849  4.00  1.00            
ATOM   1933  CG2 ILE A 262      26.191  16.478  11.621  4.00  1.00            
ATOM   1934  CD1 ILE A 262      24.088  16.901   9.418  4.00  1.00            
ATOM   1935    C ILE A 262      28.310  16.184  10.003  4.00  1.00            
ATOM   1936    O ILE A 262      28.829  15.196  10.524  4.00  1.00            
ATOM   1937    N ASP A 263      28.879  17.411  10.002  3.00  1.00            
ATOM   1938   CA ASP A 263      30.113  17.723  10.676  3.00  1.00            
ATOM   1939   CB ASP A 263      29.981  17.830  12.205  3.00  1.00            
ATOM   1940   CG ASP A 263      29.469  19.229  12.530  3.00  1.00            
ATOM   1941  OD1 ASP A 263      30.323  20.146  12.658  3.00  1.00            
ATOM   1942  OD2 ASP A 263      28.226  19.405  12.642  3.00  1.00            
ATOM   1943    C ASP A 263      31.121  16.668  10.323  3.00  1.00            
ATOM   1944    O ASP A 263      31.992  16.340  11.125  3.00  1.00            
ATOM   1945    N GLY A 264      31.022  16.113   9.095  3.00  1.00            
ATOM   1946   CA GLY A 264      31.987  15.155   8.629  3.00  1.00            
ATOM   1947    C GLY A 264      31.476  13.738   8.684  3.00  1.00            
ATOM   1948    O GLY A 264      31.939  12.895   7.918  3.00  1.00            
ATOM   1949    N VAL A 265      30.519  13.421   9.578  4.00  1.00            
ATOM   1950   CA VAL A 265      30.031  12.066   9.656  4.00  1.00            
ATOM   1951   CB VAL A 265      29.388  11.749  10.975  4.00  1.00            
ATOM   1952  CG1 VAL A 265      28.867  10.303  10.939  4.00  1.00            
ATOM   1953  CG2 VAL A 265      30.408  12.025  12.092  4.00  1.00            
ATOM   1954    C VAL A 265      28.991  11.925   8.602  4.00  1.00            
ATOM   1955    O VAL A 265      28.314  12.889   8.251  4.00  1.00            
ATOM   1956    N GLN A 266      28.856  10.713   8.043  4.00  1.00            
ATOM   1957   CA GLN A 266      27.877  10.536   7.019  4.00  1.00            
ATOM   1958   CB GLN A 266      28.383   9.676   5.852  4.00  1.00            
ATOM   1959   CG GLN A 266      29.625  10.241   5.163  4.00  1.00            
ATOM   1960   CD GLN A 266      30.101   9.199   4.161  4.00  1.00            
ATOM   1961  OE1 GLN A 266      31.268   9.176   3.774  4.00  1.00            
ATOM   1962  NE2 GLN A 266      29.175   8.296   3.739  4.00  1.00            
ATOM   1963    C GLN A 266      26.749   9.767   7.639  4.00  1.00            
ATOM   1964    O GLN A 266      26.973   8.741   8.280  4.00  1.00            
ATOM   1965    N TYR A 267      25.500  10.250   7.481  4.00  1.00            
ATOM   1966   CA TYR A 267      24.387   9.531   8.029  4.00  1.00            
ATOM   1967   CB TYR A 267      23.471  10.391   8.918  4.00  1.00            
ATOM   1968   CG TYR A 267      24.272  10.989  10.021  4.00  1.00            
ATOM   1969  CD1 TYR A 267      25.101  12.057   9.764  4.00  1.00            
ATOM   1970  CD2 TYR A 267      24.176  10.513  11.308  4.00  1.00            
ATOM   1971  CE1 TYR A 267      25.842  12.632  10.769  4.00  1.00            
ATOM   1972  CE2 TYR A 267      24.915  11.086  12.318  4.00  1.00            
ATOM   1973   CZ TYR A 267      25.749  12.143  12.049  4.00  1.00            
ATOM   1974   OH TYR A 267      26.505  12.727  13.088  4.00  1.00            
ATOM   1975    C TYR A 267      23.521   9.156   6.864  4.00  1.00            
ATOM   1976    O TYR A 267      22.982  10.032   6.189  4.00  1.00            
ATOM   1977    N PRO A 268      23.391   7.892   6.576  4.00  1.00            
ATOM   1978   CA PRO A 268      22.565   7.519   5.458  4.00  1.00            
ATOM   1979   CD PRO A 268      24.512   6.982   6.741  4.00  1.00            
ATOM   1980   CB PRO A 268      23.134   6.208   4.914  4.00  1.00            
ATOM   1981   CG PRO A 268      24.063   5.697   6.030  4.00  1.00            
ATOM   1982    C PRO A 268      21.131   7.433   5.870  4.00  1.00            
ATOM   1983    O PRO A 268      20.855   7.162   7.038  4.00  1.00            
ATOM   1984    N LEU A 269      20.204   7.671   4.928  4.00  1.00            
ATOM   1985   CA LEU A 269      18.811   7.491   5.201  4.00  1.00            
ATOM   1986   CB LEU A 269      17.903   8.653   4.756  4.00  1.00            
ATOM   1987   CG LEU A 269      18.104   9.965   5.527  4.00  1.00            
ATOM   1988  CD1 LEU A 269      17.119  11.039   5.043  4.00  1.00            
ATOM   1989  CD2 LEU A 269      18.032   9.738   7.043  4.00  1.00            
ATOM   1990    C LEU A 269      18.413   6.346   4.314  4.00  1.00            
ATOM   1991    O LEU A 269      18.885   6.249   3.184  4.00  1.00            
ATOM   1992    N SER A 270      17.554   5.428   4.804  1.00  1.00            
ATOM   1993   CA SER A 270      17.133   4.319   3.986  1.00  1.00            
ATOM   1994   CB SER A 270      16.648   3.111   4.801  1.00  1.00            
ATOM   1995   OG SER A 270      16.244   2.068   3.926  1.00  1.00            
ATOM   1996    C SER A 270      15.983   4.762   3.163  1.00  1.00            
ATOM   1997    O SER A 270      15.278   5.716   3.487  1.00  1.00            
ATOM   1998    N PRO A 271      15.816   4.097   2.067  2.00  1.00            
ATOM   1999   CA PRO A 271      14.725   4.426   1.211  2.00  1.00            
ATOM   2000   CD PRO A 271      16.924   3.487   1.352  2.00  1.00            
ATOM   2001   CB PRO A 271      14.969   3.628  -0.060  2.00  1.00            
ATOM   2002   CG PRO A 271      16.500   3.486  -0.119  2.00  1.00            
ATOM   2003    C PRO A 271      13.500   4.043   1.940  2.00  1.00            
ATOM   2004    O PRO A 271      12.475   4.699   1.773  2.00  1.00            
ATOM   2005    N SER A 272      13.608   2.989   2.768  2.00  1.00            
ATOM   2006   CA SER A 272      12.486   2.502   3.497  2.00  1.00            
ATOM   2007   CB SER A 272      12.807   1.252   4.335  2.00  1.00            
ATOM   2008   OG SER A 272      13.127   0.162   3.481  2.00  1.00            
ATOM   2009    C SER A 272      12.067   3.586   4.422  2.00  1.00            
ATOM   2010    O SER A 272      10.880   3.846   4.610  2.00  1.00            
ATOM   2011    N ALA A 273      13.054   4.258   5.030  2.00  1.00            
ATOM   2012   CA ALA A 273      12.717   5.296   5.946  2.00  1.00            
ATOM   2013   CB ALA A 273      13.951   5.871   6.669  2.00  1.00            
ATOM   2014    C ALA A 273      12.052   6.426   5.238  2.00  1.00            
ATOM   2015    O ALA A 273      11.040   6.961   5.689  2.00  1.00            
ATOM   2016    N TYR A 274      12.628   6.797   4.088  2.00  1.00            
ATOM   2017   CA TYR A 274      12.241   7.920   3.291  2.00  1.00            
ATOM   2018   CB TYR A 274      13.223   8.069   2.120  2.00  1.00            
ATOM   2019   CG TYR A 274      12.724   9.104   1.187  2.00  1.00            
ATOM   2020  CD1 TYR A 274      12.827  10.429   1.521  2.00  1.00            
ATOM   2021  CD2 TYR A 274      12.175   8.747  -0.024  2.00  1.00            
ATOM   2022  CE1 TYR A 274      12.372  11.386   0.651  2.00  1.00            
ATOM   2023  CE2 TYR A 274      11.721   9.706  -0.897  2.00  1.00            
ATOM   2024   CZ TYR A 274      11.820  11.032  -0.556  2.00  1.00            
ATOM   2025   OH TYR A 274      11.359  12.031  -1.441  2.00  1.00            
ATOM   2026    C TYR A 274      10.863   7.744   2.714  2.00  1.00            
ATOM   2027    O TYR A 274      10.045   8.661   2.788  2.00  1.00            
ATOM   2028    N ILE A 275      10.547   6.562   2.135  4.00  1.00            
ATOM   2029   CA ILE A 275       9.274   6.470   1.470  4.00  1.00            
ATOM   2030   CB ILE A 275       9.104   5.370   0.455  4.00  1.00            
ATOM   2031  CG1 ILE A 275       8.906   3.991   1.112  4.00  1.00            
ATOM   2032  CG2 ILE A 275      10.303   5.434  -0.505  4.00  1.00            
ATOM   2033  CD1 ILE A 275      10.026   3.520   2.027  4.00  1.00            
ATOM   2034    C ILE A 275       8.258   6.180   2.513  4.00  1.00            
ATOM   2035    O ILE A 275       8.493   5.417   3.449  4.00  1.00            
ATOM   2036    N LEU A 276       7.098   6.836   2.380  4.00  1.00            
ATOM   2037   CA LEU A 276       6.015   6.612   3.277  4.00  1.00            
ATOM   2038   CB LEU A 276       5.182   7.880   3.523  4.00  1.00            
ATOM   2039   CG LEU A 276       3.926   7.657   4.384  4.00  1.00            
ATOM   2040  CD1 LEU A 276       4.276   7.103   5.772  4.00  1.00            
ATOM   2041  CD2 LEU A 276       3.071   8.936   4.444  4.00  1.00            
ATOM   2042    C LEU A 276       5.132   5.603   2.643  4.00  1.00            
ATOM   2043    O LEU A 276       4.706   5.773   1.502  4.00  1.00            
ATOM   2044    N GLN A 277       4.829   4.512   3.369  4.00  1.00            
ATOM   2045   CA GLN A 277       4.047   3.522   2.708  4.00  1.00            
ATOM   2046   CB GLN A 277       4.884   2.304   2.275  4.00  1.00            
ATOM   2047   CG GLN A 277       5.543   1.542   3.425  4.00  1.00            
ATOM   2048   CD GLN A 277       4.693   0.320   3.730  4.00  1.00            
ATOM   2049  OE1 GLN A 277       4.901  -0.365   4.729  4.00  1.00            
ATOM   2050  NE2 GLN A 277       3.714   0.030   2.832  4.00  1.00            
ATOM   2051    C GLN A 277       2.887   3.085   3.539  4.00  1.00            
ATOM   2052    O GLN A 277       3.034   2.661   4.684  4.00  1.00            
ATOM   2053    N ASP A 278       1.681   3.224   2.949  4.00  1.00            
ATOM   2054   CA ASP A 278       0.454   2.765   3.528  4.00  1.00            
ATOM   2055   CB ASP A 278      -0.750   3.706   3.309  4.00  1.00            
ATOM   2056   CG ASP A 278      -0.602   4.910   4.235  4.00  1.00            
ATOM   2057  OD1 ASP A 278       0.372   4.926   5.033  4.00  1.00            
ATOM   2058  OD2 ASP A 278      -1.465   5.825   4.163  4.00  1.00            
ATOM   2059    C ASP A 278       0.153   1.469   2.872  4.00  1.00            
ATOM   2060    O ASP A 278       1.043   0.807   2.343  4.00  1.00            
ATOM   2061    N ASP A 279      -1.125   1.057   2.918  3.00  1.00            
ATOM   2062   CA ASP A 279      -1.470  -0.164   2.270  3.00  1.00            
ATOM   2063   CB ASP A 279      -2.793  -0.772   2.779  3.00  1.00            
ATOM   2064   CG ASP A 279      -2.585  -1.187   4.233  3.00  1.00            
ATOM   2065  OD1 ASP A 279      -1.570  -0.737   4.826  3.00  1.00            
ATOM   2066  OD2 ASP A 279      -3.427  -1.957   4.767  3.00  1.00            
ATOM   2067    C ASP A 279      -1.618   0.161   0.816  3.00  1.00            
ATOM   2068    O ASP A 279      -2.476   0.950   0.423  3.00  1.00            
ATOM   2069    N ASP A 280      -0.750  -0.447  -0.014  3.00  1.00            
ATOM   2070   CA ASP A 280      -0.742  -0.261  -1.435  3.00  1.00            
ATOM   2071   CB ASP A 280      -2.030  -0.733  -2.139  3.00  1.00            
ATOM   2072   CG ASP A 280      -1.997  -2.250  -2.233  3.00  1.00            
ATOM   2073  OD1 ASP A 280      -1.198  -2.871  -1.482  3.00  1.00            
ATOM   2074  OD2 ASP A 280      -2.759  -2.809  -3.066  3.00  1.00            
ATOM   2075    C ASP A 280      -0.519   1.176  -1.794  3.00  1.00            
ATOM   2076    O ASP A 280      -1.001   1.640  -2.826  3.00  1.00            
ATOM   2077    N SER A 281       0.233   1.936  -0.977  4.00  1.00            
ATOM   2078   CA SER A 281       0.482   3.291  -1.381  4.00  1.00            
ATOM   2079   CB SER A 281      -0.459   4.328  -0.743  4.00  1.00            
ATOM   2080   OG SER A 281      -0.130   5.632  -1.202  4.00  1.00            
ATOM   2081    C SER A 281       1.859   3.648  -0.956  4.00  1.00            
ATOM   2082    O SER A 281       2.428   3.029  -0.057  4.00  1.00            
ATOM   2083    N CYS A 282       2.447   4.645  -1.637  4.00  1.00            
ATOM   2084   CA CYS A 282       3.735   5.094  -1.225  4.00  1.00            
ATOM   2085   CB CYS A 282       4.901   4.344  -1.887  4.00  1.00            
ATOM   2086   SG CYS A 282       6.499   4.802  -1.155  4.00  1.00            
ATOM   2087    C CYS A 282       3.841   6.529  -1.609  4.00  1.00            
ATOM   2088    O CYS A 282       3.417   6.930  -2.693  4.00  1.00            
ATOM   2089    N THR A 283       4.393   7.347  -0.694  4.00  1.00            
ATOM   2090   CA THR A 283       4.606   8.737  -0.958  4.00  1.00            
ATOM   2091   CB THR A 283       3.727   9.662  -0.166  4.00  1.00            
ATOM   2092  OG1 THR A 283       3.957  11.004  -0.567  4.00  1.00            
ATOM   2093  CG2 THR A 283       4.038   9.493   1.332  4.00  1.00            
ATOM   2094    C THR A 283       6.016   9.026  -0.547  4.00  1.00            
ATOM   2095    O THR A 283       6.580   8.325   0.289  4.00  1.00            
ATOM   2096    N SER A 284       6.639  10.055  -1.154  4.00  1.00            
ATOM   2097   CA SER A 284       7.980  10.410  -0.782  4.00  1.00            
ATOM   2098   CB SER A 284       8.687  11.247  -1.853  4.00  1.00            
ATOM   2099   OG SER A 284       8.645  10.553  -3.090  4.00  1.00            
ATOM   2100    C SER A 284       7.854  11.256   0.436  4.00  1.00            
ATOM   2101    O SER A 284       6.888  11.999   0.593  4.00  1.00            
ATOM   2102    N GLY A 285       8.832  11.145   1.346  1.00  1.00            
ATOM   2103   CA GLY A 285       8.802  11.905   2.558  1.00  1.00            
ATOM   2104    C GLY A 285       8.976  13.359   2.259  1.00  1.00            
ATOM   2105    O GLY A 285       8.359  14.213   2.895  1.00  1.00            
ATOM   2106    N PHE A 286       9.828  13.679   1.270  4.00  1.00            
ATOM   2107   CA PHE A 286      10.183  15.046   1.020  4.00  1.00            
ATOM   2108   CB PHE A 286      11.146  15.262  -0.146  4.00  1.00            
ATOM   2109   CG PHE A 286      12.529  15.125   0.378  4.00  1.00            
ATOM   2110  CD1 PHE A 286      13.029  16.081   1.231  4.00  1.00            
ATOM   2111  CD2 PHE A 286      13.334  14.081  -0.002  4.00  1.00            
ATOM   2112  CE1 PHE A 286      14.307  15.975   1.723  4.00  1.00            
ATOM   2113  CE2 PHE A 286      14.613  13.968   0.487  4.00  1.00            
ATOM   2114   CZ PHE A 286      15.101  14.916   1.354  4.00  1.00            
ATOM   2115    C PHE A 286       9.030  15.943   0.792  4.00  1.00            
ATOM   2116    O PHE A 286       8.033  15.588   0.166  4.00  1.00            
ATOM   2117    N GLU A 287       9.170  17.160   1.354  4.00  1.00            
ATOM   2118   CA GLU A 287       8.219  18.202   1.161  4.00  1.00            
ATOM   2119   CB GLU A 287       7.285  18.441   2.358  4.00  1.00            
ATOM   2120   CG GLU A 287       6.082  19.309   1.990  4.00  1.00            
ATOM   2121   CD GLU A 287       5.235  18.509   1.006  4.00  1.00            
ATOM   2122  OE1 GLU A 287       5.287  17.251   1.070  4.00  1.00            
ATOM   2123  OE2 GLU A 287       4.530  19.143   0.177  4.00  1.00            
ATOM   2124    C GLU A 287       8.995  19.451   0.936  4.00  1.00            
ATOM   2125    O GLU A 287      10.067  19.639   1.510  4.00  1.00            
ATOM   2126    N GLY A 288       8.471  20.345   0.080  4.00  1.00            
ATOM   2127   CA GLY A 288       9.205  21.541  -0.182  4.00  1.00            
ATOM   2128    C GLY A 288       8.567  22.638   0.612  4.00  1.00            
ATOM   2129    O GLY A 288       7.370  22.895   0.487  4.00  1.00            
ATOM   2130    N MET A 289       9.357  23.317   1.469  1.00  1.00            
ATOM   2131   CA MET A 289       8.816  24.415   2.219  1.00  1.00            
ATOM   2132   CB MET A 289       8.549  24.108   3.698  1.00  1.00            
ATOM   2133   CG MET A 289       7.637  25.147   4.351  1.00  1.00            
ATOM   2134   SD MET A 289       7.214  24.782   6.077  1.00  1.00            
ATOM   2135   CE MET A 289       6.763  23.062   5.707  1.00  1.00            
ATOM   2136    C MET A 289       9.851  25.500   2.159  1.00  1.00            
ATOM   2137    O MET A 289      11.049  25.222   2.194  1.00  1.00            
ATOM   2138    N ASP A 290       9.433  26.775   2.041  1.00  1.00            
ATOM   2139   CA ASP A 290      10.418  27.822   1.990  1.00  1.00            
ATOM   2140   CB ASP A 290      10.144  28.896   0.925  1.00  1.00            
ATOM   2141   CG ASP A 290      11.253  29.943   0.983  1.00  1.00            
ATOM   2142  OD1 ASP A 290      12.270  29.715   1.692  1.00  1.00            
ATOM   2143  OD2 ASP A 290      11.086  31.001   0.318  1.00  1.00            
ATOM   2144    C ASP A 290      10.383  28.541   3.303  1.00  1.00            
ATOM   2145    O ASP A 290       9.559  29.431   3.507  1.00  1.00            
ATOM   2146    N VAL A 291      11.269  28.164   4.242  1.00  1.00            
ATOM   2147   CA VAL A 291      11.300  28.912   5.463  1.00  1.00            
ATOM   2148   CB VAL A 291      11.191  28.071   6.708  1.00  1.00            
ATOM   2149  CG1 VAL A 291       9.781  27.453   6.743  1.00  1.00            
ATOM   2150  CG2 VAL A 291      12.317  27.021   6.723  1.00  1.00            
ATOM   2151    C VAL A 291      12.586  29.685   5.478  1.00  1.00            
ATOM   2152    O VAL A 291      13.677  29.148   5.660  1.00  1.00            
ATOM   2153    N PRO A 292      12.449  30.964   5.258  4.00  1.00            
ATOM   2154   CA PRO A 292      13.603  31.829   5.242  4.00  1.00            
ATOM   2155   CD PRO A 292      11.425  31.416   4.329  4.00  1.00            
ATOM   2156   CB PRO A 292      13.202  33.053   4.421  4.00  1.00            
ATOM   2157   CG PRO A 292      12.084  32.533   3.506  4.00  1.00            
ATOM   2158    C PRO A 292      14.011  32.206   6.622  4.00  1.00            
ATOM   2159    O PRO A 292      13.220  32.049   7.556  4.00  1.00            
ATOM   2160    N THR A 293      15.257  32.689   6.782  1.00  1.00            
ATOM   2161   CA THR A 293      15.678  33.126   8.070  1.00  1.00            
ATOM   2162   CB THR A 293      16.219  31.994   8.906  1.00  1.00            
ATOM   2163  OG1 THR A 293      15.240  30.968   8.982  1.00  1.00            
ATOM   2164  CG2 THR A 293      16.537  32.478  10.334  1.00  1.00            
ATOM   2165    C THR A 293      16.758  34.127   7.848  1.00  1.00            
ATOM   2166    O THR A 293      17.217  34.319   6.723  1.00  1.00            
ATOM   2167    N SER A 294      17.173  34.821   8.919  1.00  1.00            
ATOM   2168   CA SER A 294      18.248  35.744   8.780  1.00  1.00            
ATOM   2169   CB SER A 294      18.629  36.422  10.110  1.00  1.00            
ATOM   2170   OG SER A 294      19.723  37.308   9.919  1.00  1.00            
ATOM   2171    C SER A 294      19.422  34.942   8.350  1.00  1.00            
ATOM   2172    O SER A 294      20.192  35.355   7.485  1.00  1.00            
ATOM   2173    N SER A 295      19.573  33.753   8.959  1.00  1.00            
ATOM   2174   CA SER A 295      20.680  32.906   8.644  1.00  1.00            
ATOM   2175   CB SER A 295      20.737  31.646   9.524  1.00  1.00            
ATOM   2176   OG SER A 295      20.945  32.013  10.879  1.00  1.00            
ATOM   2177    C SER A 295      20.560  32.477   7.224  1.00  1.00            
ATOM   2178    O SER A 295      21.532  32.532   6.473  1.00  1.00            
ATOM   2179    N GLY A 296      19.355  32.051   6.806  1.00  1.00            
ATOM   2180   CA GLY A 296      19.225  31.642   5.441  1.00  1.00            
ATOM   2181    C GLY A 296      18.046  30.739   5.332  1.00  1.00            
ATOM   2182    O GLY A 296      17.285  30.559   6.282  1.00  1.00            
ATOM   2183    N GLU A 297      17.885  30.135   4.142  4.00  1.00            
ATOM   2184   CA GLU A 297      16.795  29.243   3.906  4.00  1.00            
ATOM   2185   CB GLU A 297      16.852  28.609   2.508  4.00  1.00            
ATOM   2186   CG GLU A 297      16.774  29.636   1.378  4.00  1.00            
ATOM   2187   CD GLU A 297      15.370  30.214   1.381  4.00  1.00            
ATOM   2188  OE1 GLU A 297      14.933  30.696   2.460  4.00  1.00            
ATOM   2189  OE2 GLU A 297      14.714  30.180   0.306  4.00  1.00            
ATOM   2190    C GLU A 297      16.966  28.146   4.907  4.00  1.00            
ATOM   2191    O GLU A 297      18.087  27.715   5.172  4.00  1.00            
ATOM   2192    N LEU A 298      15.857  27.668   5.506  1.00  1.00            
ATOM   2193   CA LEU A 298      15.982  26.671   6.531  1.00  1.00            
ATOM   2194   CB LEU A 298      15.114  26.936   7.777  1.00  1.00            
ATOM   2195   CG LEU A 298      15.529  28.179   8.586  1.00  1.00            
ATOM   2196  CD1 LEU A 298      14.619  28.375   9.810  1.00  1.00            
ATOM   2197  CD2 LEU A 298      17.020  28.128   8.956  1.00  1.00            
ATOM   2198    C LEU A 298      15.558  25.342   6.003  1.00  1.00            
ATOM   2199    O LEU A 298      14.769  25.244   5.063  1.00  1.00            
ATOM   2200    N TRP A 299      16.120  24.277   6.609  4.00  1.00            
ATOM   2201   CA TRP A 299      15.791  22.915   6.301  4.00  1.00            
ATOM   2202   CB TRP A 299      17.017  22.092   5.856  4.00  1.00            
ATOM   2203   CG TRP A 299      16.749  20.677   5.384  4.00  1.00            
ATOM   2204  CD2 TRP A 299      16.717  20.298   4.000  4.00  1.00            
ATOM   2205  CD1 TRP A 299      16.564  19.530   6.101  4.00  1.00            
ATOM   2206  NE1 TRP A 299      16.405  18.463   5.248  4.00  1.00            
ATOM   2207  CE2 TRP A 299      16.501  18.921   3.951  4.00  1.00            
ATOM   2208  CE3 TRP A 299      16.866  21.036   2.861  4.00  1.00            
ATOM   2209  CZ2 TRP A 299      16.428  18.260   2.759  4.00  1.00            
ATOM   2210  CZ3 TRP A 299      16.785  20.369   1.660  4.00  1.00            
ATOM   2211  CH2 TRP A 299      16.569  19.007   1.609  4.00  1.00            
ATOM   2212    C TRP A 299      15.353  22.336   7.630  4.00  1.00            
ATOM   2213    O TRP A 299      15.863  22.736   8.677  4.00  1.00            
ATOM   2214    N ILE A 300      14.378  21.397   7.631  4.00  1.00            
ATOM   2215   CA ILE A 300      13.886  20.800   8.854  4.00  1.00            
ATOM   2216   CB ILE A 300      12.424  21.052   9.059  4.00  1.00            
ATOM   2217  CG1 ILE A 300      12.154  22.551   9.299  4.00  1.00            
ATOM   2218  CG2 ILE A 300      11.951  20.130  10.191  4.00  1.00            
ATOM   2219  CD1 ILE A 300      12.462  23.451   8.100  4.00  1.00            
ATOM   2220    C ILE A 300      14.061  19.299   8.744  4.00  1.00            
ATOM   2221    O ILE A 300      13.669  18.699   7.743  4.00  1.00            
ATOM   2222    N LEU A 301      14.670  18.652   9.771  4.00  1.00            
ATOM   2223   CA LEU A 301      14.937  17.227   9.756  4.00  1.00            
ATOM   2224   CB LEU A 301      15.769  16.774  10.965  4.00  1.00            
ATOM   2225   CG LEU A 301      17.136  17.472  11.047  4.00  1.00            
ATOM   2226  CD1 LEU A 301      18.009  16.853  12.151  4.00  1.00            
ATOM   2227  CD2 LEU A 301      17.822  17.525   9.671  4.00  1.00            
ATOM   2228    C LEU A 301      13.679  16.427   9.776  4.00  1.00            
ATOM   2229    O LEU A 301      13.442  15.607   8.891  4.00  1.00            
ATOM   2230    N GLY A 302      12.822  16.656  10.783  1.00  1.00            
ATOM   2231   CA GLY A 302      11.580  15.949  10.818  1.00  1.00            
ATOM   2232    C GLY A 302      11.710  14.616  11.487  1.00  1.00            
ATOM   2233    O GLY A 302      12.802  14.156  11.818  1.00  1.00            
ATOM   2234    N ASP A 303      10.539  13.969  11.688  2.00  1.00            
ATOM   2235   CA ASP A 303      10.382  12.696  12.336  2.00  1.00            
ATOM   2236   CB ASP A 303       8.904  12.294  12.531  2.00  1.00            
ATOM   2237   CG ASP A 303       8.266  13.162  13.610  2.00  1.00            
ATOM   2238  OD1 ASP A 303       8.950  13.437  14.632  2.00  1.00            
ATOM   2239  OD2 ASP A 303       7.082  13.558  13.428  2.00  1.00            
ATOM   2240    C ASP A 303      11.011  11.598  11.519  2.00  1.00            
ATOM   2241    O ASP A 303      11.641  10.705  12.084  2.00  1.00            
ATOM   2242    N VAL A 304      10.873  11.633  10.171  2.00  1.00            
ATOM   2243   CA VAL A 304      11.382  10.559   9.350  2.00  1.00            
ATOM   2244   CB VAL A 304      11.216  10.781   7.875  2.00  1.00            
ATOM   2245  CG1 VAL A 304      11.871   9.593   7.145  2.00  1.00            
ATOM   2246  CG2 VAL A 304       9.719  10.962   7.568  2.00  1.00            
ATOM   2247    C VAL A 304      12.825  10.472   9.626  2.00  1.00            
ATOM   2248    O VAL A 304      13.382   9.392   9.815  2.00  1.00            
ATOM   2249    N PHE A 305      13.461  11.643   9.673  2.00  1.00            
ATOM   2250   CA PHE A 305      14.857  11.668   9.908  2.00  1.00            
ATOM   2251   CB PHE A 305      15.443  13.075   9.716  2.00  1.00            
ATOM   2252   CG PHE A 305      16.922  12.982   9.843  2.00  1.00            
ATOM   2253  CD1 PHE A 305      17.682  12.508   8.796  2.00  1.00            
ATOM   2254  CD2 PHE A 305      17.550  13.385  10.997  2.00  1.00            
ATOM   2255  CE1 PHE A 305      19.049  12.424   8.906  2.00  1.00            
ATOM   2256  CE2 PHE A 305      18.917  13.302  11.110  2.00  1.00            
ATOM   2257   CZ PHE A 305      19.668  12.820  10.066  2.00  1.00            
ATOM   2258    C PHE A 305      15.165  11.213  11.299  2.00  1.00            
ATOM   2259    O PHE A 305      16.050  10.385  11.515  2.00  1.00            
ATOM   2260    N ILE A 306      14.409  11.727  12.281  2.00  1.00            
ATOM   2261   CA ILE A 306      14.681  11.490  13.666  2.00  1.00            
ATOM   2262   CB ILE A 306      13.897  12.372  14.596  2.00  1.00            
ATOM   2263  CG1 ILE A 306      12.386  12.154  14.452  2.00  1.00            
ATOM   2264  CG2 ILE A 306      14.344  13.820  14.342  2.00  1.00            
ATOM   2265  CD1 ILE A 306      11.578  12.883  15.525  2.00  1.00            
ATOM   2266    C ILE A 306      14.520  10.072  14.058  2.00  1.00            
ATOM   2267    O ILE A 306      15.240   9.590  14.931  2.00  1.00            
ATOM   2268    N ARG A 307      13.570   9.368  13.438  3.00  1.00            
ATOM   2269   CA ARG A 307      13.303   8.025  13.840  3.00  1.00            
ATOM   2270   CB ARG A 307      12.272   7.381  12.902  3.00  1.00            
ATOM   2271   CG ARG A 307      12.270   5.857  12.904  3.00  1.00            
ATOM   2272   CD ARG A 307      11.471   5.285  11.733  3.00  1.00            
ATOM   2273   NE ARG A 307      11.859   3.856  11.596  3.00  1.00            
ATOM   2274   CZ ARG A 307      11.469   3.143  10.499  3.00  1.00            
ATOM   2275  NH1 ARG A 307      10.629   3.703   9.581  3.00  1.00            
ATOM   2276  NH2 ARG A 307      11.935   1.873  10.319  3.00  1.00            
ATOM   2277    C ARG A 307      14.571   7.197  13.791  3.00  1.00            
ATOM   2278    O ARG A 307      14.873   6.489  14.749  3.00  1.00            
ATOM   2279    N GLN A 308      15.366   7.271  12.700  3.00  1.00            
ATOM   2280   CA GLN A 308      16.563   6.466  12.579  3.00  1.00            
ATOM   2281   CB GLN A 308      17.277   6.630  11.231  3.00  1.00            
ATOM   2282   CG GLN A 308      16.454   6.206  10.018  3.00  1.00            
ATOM   2283   CD GLN A 308      17.344   6.381   8.798  3.00  1.00            
ATOM   2284  OE1 GLN A 308      18.547   6.610   8.920  3.00  1.00            
ATOM   2285  NE2 GLN A 308      16.740   6.257   7.586  3.00  1.00            
ATOM   2286    C GLN A 308      17.563   6.869  13.598  3.00  1.00            
ATOM   2287    O GLN A 308      18.211   6.019  14.206  3.00  1.00            
ATOM   2288    N TYR A 309      17.717   8.180  13.834  4.00  1.00            
ATOM   2289   CA TYR A 309      18.798   8.514  14.699  4.00  1.00            
ATOM   2290   CB TYR A 309      19.792   9.531  14.111  4.00  1.00            
ATOM   2291   CG TYR A 309      20.492   8.838  12.989  4.00  1.00            
ATOM   2292  CD1 TYR A 309      21.556   8.000  13.240  4.00  1.00            
ATOM   2293  CD2 TYR A 309      20.074   9.010  11.690  4.00  1.00            
ATOM   2294  CE1 TYR A 309      22.197   7.353  12.208  4.00  1.00            
ATOM   2295  CE2 TYR A 309      20.711   8.368  10.656  4.00  1.00            
ATOM   2296   CZ TYR A 309      21.775   7.539  10.912  4.00  1.00            
ATOM   2297   OH TYR A 309      22.424   6.881   9.845  4.00  1.00            
ATOM   2298    C TYR A 309      18.321   9.012  16.015  4.00  1.00            
ATOM   2299    O TYR A 309      17.461   9.885  16.115  4.00  1.00            
ATOM   2300    N TYR A 310      18.909   8.437  17.078  4.00  1.00            
ATOM   2301   CA TYR A 310      18.597   8.796  18.422  4.00  1.00            
ATOM   2302   CB TYR A 310      19.371   7.932  19.437  4.00  1.00            
ATOM   2303   CG TYR A 310      18.883   8.194  20.819  4.00  1.00            
ATOM   2304  CD1 TYR A 310      19.245   9.336  21.496  4.00  1.00            
ATOM   2305  CD2 TYR A 310      18.043   7.294  21.433  4.00  1.00            
ATOM   2306  CE1 TYR A 310      18.786   9.568  22.772  4.00  1.00            
ATOM   2307  CE2 TYR A 310      17.582   7.522  22.708  4.00  1.00            
ATOM   2308   CZ TYR A 310      17.954   8.661  23.381  4.00  1.00            
ATOM   2309   OH TYR A 310      17.483   8.901  24.690  4.00  1.00            
ATOM   2310    C TYR A 310      19.094  10.192  18.581  4.00  1.00            
ATOM   2311    O TYR A 310      20.215  10.504  18.181  4.00  1.00            
ATOM   2312    N THR A 311      18.269  11.092  19.146  4.00  1.00            
ATOM   2313   CA THR A 311      18.790  12.417  19.268  4.00  1.00            
ATOM   2314   CB THR A 311      18.004  13.458  18.535  4.00  1.00            
ATOM   2315  OG1 THR A 311      16.728  13.614  19.132  4.00  1.00            
ATOM   2316  CG2 THR A 311      17.841  13.000  17.079  4.00  1.00            
ATOM   2317    C THR A 311      18.777  12.825  20.697  4.00  1.00            
ATOM   2318    O THR A 311      17.802  12.608  21.416  4.00  1.00            
ATOM   2319    N VAL A 312      19.891  13.432  21.142  4.00  1.00            
ATOM   2320   CA VAL A 312      19.954  13.949  22.472  4.00  1.00            
ATOM   2321   CB VAL A 312      21.156  13.503  23.264  4.00  1.00            
ATOM   2322  CG1 VAL A 312      21.134  11.971  23.389  4.00  1.00            
ATOM   2323  CG2 VAL A 312      22.428  14.054  22.601  4.00  1.00            
ATOM   2324    C VAL A 312      20.092  15.424  22.294  4.00  1.00            
ATOM   2325    O VAL A 312      20.784  15.892  21.390  4.00  1.00            
ATOM   2326    N PHE A 313      19.391  16.207  23.127  4.00  1.00            
ATOM   2327   CA PHE A 313      19.563  17.624  23.060  4.00  1.00            
ATOM   2328   CB PHE A 313      18.244  18.415  23.093  4.00  1.00            
ATOM   2329   CG PHE A 313      17.552  18.284  21.781  4.00  1.00            
ATOM   2330  CD1 PHE A 313      16.980  17.094  21.395  4.00  1.00            
ATOM   2331  CD2 PHE A 313      17.449  19.375  20.947  4.00  1.00            
ATOM   2332  CE1 PHE A 313      16.337  16.990  20.184  4.00  1.00            
ATOM   2333  CE2 PHE A 313      16.806  19.277  19.736  4.00  1.00            
ATOM   2334   CZ PHE A 313      16.250  18.080  19.351  4.00  1.00            
ATOM   2335    C PHE A 313      20.263  17.964  24.342  4.00  1.00            
ATOM   2336    O PHE A 313      19.828  17.539  25.411  4.00  1.00            
ATOM   2337    N ASP A 314      21.373  18.728  24.280  4.00  1.00            
ATOM   2338   CA ASP A 314      22.096  19.016  25.490  4.00  1.00            
ATOM   2339   CB ASP A 314      23.541  18.487  25.469  4.00  1.00            
ATOM   2340   CG ASP A 314      23.526  16.967  25.414  4.00  1.00            
ATOM   2341  OD1 ASP A 314      22.428  16.373  25.576  4.00  1.00            
ATOM   2342  OD2 ASP A 314      24.620  16.380  25.200  4.00  1.00            
ATOM   2343    C ASP A 314      22.224  20.502  25.637  4.00  1.00            
ATOM   2344    O ASP A 314      22.719  21.186  24.744  4.00  1.00            
ATOM   2345    N ARG A 315      21.699  21.042  26.750  3.00  1.00            
ATOM   2346   CA ARG A 315      21.796  22.434  27.094  3.00  1.00            
ATOM   2347   CB ARG A 315      20.778  22.784  28.189  3.00  1.00            
ATOM   2348   CG ARG A 315      20.748  24.253  28.599  3.00  1.00            
ATOM   2349   CD ARG A 315      21.801  24.622  29.643  3.00  1.00            
ATOM   2350   NE ARG A 315      21.348  25.888  30.279  3.00  1.00            
ATOM   2351   CZ ARG A 315      22.254  26.730  30.855  3.00  1.00            
ATOM   2352  NH1 ARG A 315      23.589  26.459  30.770  3.00  1.00            
ATOM   2353  NH2 ARG A 315      21.821  27.847  31.507  3.00  1.00            
ATOM   2354    C ARG A 315      23.159  22.806  27.591  3.00  1.00            
ATOM   2355    O ARG A 315      23.683  23.858  27.225  3.00  1.00            
ATOM   2356    N ALA A 316      23.777  21.939  28.421  3.00  1.00            
ATOM   2357   CA ALA A 316      25.006  22.304  29.071  3.00  1.00            
ATOM   2358   CB ALA A 316      25.593  21.163  29.918  3.00  1.00            
ATOM   2359    C ALA A 316      25.997  22.628  28.018  3.00  1.00            
ATOM   2360    O ALA A 316      26.658  23.664  28.068  3.00  1.00            
ATOM   2361    N ASN A 317      26.103  21.746  27.019  3.00  1.00            
ATOM   2362   CA ASN A 317      26.935  22.047  25.906  3.00  1.00            
ATOM   2363   CB ASN A 317      27.944  20.944  25.544  3.00  1.00            
ATOM   2364   CG ASN A 317      29.001  20.852  26.631  3.00  1.00            
ATOM   2365  OD1 ASN A 317      28.896  21.488  27.679  3.00  1.00            
ATOM   2366  ND2 ASN A 317      30.061  20.040  26.369  3.00  1.00            
ATOM   2367    C ASN A 317      25.966  22.097  24.792  3.00  1.00            
ATOM   2368    O ASN A 317      25.243  21.123  24.603  3.00  1.00            
ATOM   2369    N ASN A 318      25.905  23.225  24.052  3.00  1.00            
ATOM   2370   CA ASN A 318      24.999  23.296  22.940  3.00  1.00            
ATOM   2371   CB ASN A 318      25.198  24.558  22.081  3.00  1.00            
ATOM   2372   CG ASN A 318      24.873  25.797  22.903  3.00  1.00            
ATOM   2373  OD1 ASN A 318      23.931  26.526  22.597  3.00  1.00            
ATOM   2374  ND2 ASN A 318      25.672  26.046  23.976  3.00  1.00            
ATOM   2375    C ASN A 318      25.461  22.172  22.084  3.00  1.00            
ATOM   2376    O ASN A 318      26.510  22.262  21.447  3.00  1.00            
ATOM   2377    N LYS A 319      24.708  21.061  22.060  4.00  1.00            
ATOM   2378   CA LYS A 319      25.217  19.975  21.297  4.00  1.00            
ATOM   2379   CB LYS A 319      26.209  19.085  22.061  4.00  1.00            
ATOM   2380   CG LYS A 319      26.897  18.061  21.156  4.00  1.00            
ATOM   2381   CD LYS A 319      28.111  17.392  21.797  4.00  1.00            
ATOM   2382   CE LYS A 319      29.247  18.370  22.095  4.00  1.00            
ATOM   2383   NZ LYS A 319      30.279  17.701  22.911  4.00  1.00            
ATOM   2384    C LYS A 319      24.085  19.117  20.897  4.00  1.00            
ATOM   2385    O LYS A 319      23.084  19.006  21.602  4.00  1.00            
ATOM   2386    N VAL A 320      24.215  18.513  19.708  4.00  1.00            
ATOM   2387   CA VAL A 320      23.228  17.574  19.307  4.00  1.00            
ATOM   2388   CB VAL A 320      22.687  17.803  17.927  4.00  1.00            
ATOM   2389  CG1 VAL A 320      21.755  16.632  17.578  4.00  1.00            
ATOM   2390  CG2 VAL A 320      22.000  19.178  17.873  4.00  1.00            
ATOM   2391    C VAL A 320      23.938  16.257  19.279  4.00  1.00            
ATOM   2392    O VAL A 320      24.825  16.050  18.452  4.00  1.00            
ATOM   2393    N GLY A 321      23.588  15.338  20.203  4.00  1.00            
ATOM   2394   CA GLY A 321      24.207  14.043  20.195  4.00  1.00            
ATOM   2395    C GLY A 321      23.528  13.277  19.118  4.00  1.00            
ATOM   2396    O GLY A 321      22.329  13.437  18.889  4.00  1.00            
ATOM   2397    N LEU A 322      24.281  12.411  18.427  4.00  1.00            
ATOM   2398   CA LEU A 322      23.663  11.670  17.379  4.00  1.00            
ATOM   2399   CB LEU A 322      24.090  12.098  15.964  4.00  1.00            
ATOM   2400   CG LEU A 322      23.573  13.479  15.527  4.00  1.00            
ATOM   2401  CD1 LEU A 322      24.047  13.823  14.105  4.00  1.00            
ATOM   2402  CD2 LEU A 322      22.046  13.571  15.676  4.00  1.00            
ATOM   2403    C LEU A 322      24.058  10.239  17.506  4.00  1.00            
ATOM   2404    O LEU A 322      25.137   9.917  17.999  4.00  1.00            
ATOM   2405    N ALA A 323      23.160   9.335  17.078  4.00  1.00            
ATOM   2406   CA ALA A 323      23.487   7.947  17.096  4.00  1.00            
ATOM   2407   CB ALA A 323      23.541   7.337  18.509  4.00  1.00            
ATOM   2408    C ALA A 323      22.411   7.228  16.343  4.00  1.00            
ATOM   2409    O ALA A 323      21.289   7.718  16.228  4.00  1.00            
ATOM   2410    N PRO A 324      22.729   6.086  15.800  4.00  1.00            
ATOM   2411   CA PRO A 324      21.738   5.320  15.095  4.00  1.00            
ATOM   2412   CD PRO A 324      24.067   5.848  15.282  4.00  1.00            
ATOM   2413   CB PRO A 324      22.502   4.400  14.139  4.00  1.00            
ATOM   2414   CG PRO A 324      23.967   4.472  14.608  4.00  1.00            
ATOM   2415    C PRO A 324      20.927   4.618  16.124  4.00  1.00            
ATOM   2416    O PRO A 324      21.410   4.474  17.244  4.00  1.00            
ATOM   2417    N VAL A 325      19.708   4.173  15.781  4.00  1.00            
ATOM   2418   CA VAL A 325      18.879   3.573  16.779  4.00  1.00            
ATOM   2419   CB VAL A 325      17.412   3.817  16.551  4.00  1.00            
ATOM   2420  CG1 VAL A 325      16.600   2.984  17.557  4.00  1.00            
ATOM   2421  CG2 VAL A 325      17.145   5.330  16.642  4.00  1.00            
ATOM   2422    C VAL A 325      19.077   2.101  16.836  4.00  1.00            
ATOM   2423    O VAL A 325      19.333   1.447  15.827  4.00  1.00            
ATOM   2424    N ALA A 326      18.980   1.554  18.063  1.00  1.00            
ATOM   2425   CA ALA A 326      19.038   0.142  18.248  1.00  1.00            
ATOM   2426   CB ALA A 326      19.359  -0.277  19.694  1.00  1.00            
ATOM   2427    C ALA A 326      17.631  -0.353  17.937  1.00  1.00            
ATOM   2428    O ALA A 326      17.383  -0.782  16.779  1.00  1.00            
ATOM   2429  OXT ALA A 326      16.776  -0.297  18.863  1.00  1.00            
ATOM   2430    N ALA B   1      -0.003  13.855   3.918  4.00  0.00            
ATOM   2431   CA ALA B   1       0.119  13.865   5.393  4.00  0.00            
ATOM   2432   CB ALA B   1       1.202  14.867   5.833  4.00  0.00            
ATOM   2433    C ALA B   1      -1.184  14.280   6.023  4.00  0.00            
ATOM   2434    O ALA B   1      -2.244  14.121   5.421  4.00  0.00            
ATOM   2435    N PHE B   2      -1.133  14.828   7.258  4.00  0.00            
ATOM   2436   CA PHE B   2      -2.334  15.124   7.998  4.00  0.00            
ATOM   2437   CB PHE B   2      -2.091  15.582   9.448  4.00  0.00            
ATOM   2438   CG PHE B   2      -2.210  14.393  10.338  4.00  0.00            
ATOM   2439  CD1 PHE B   2      -1.274  13.386  10.346  4.00  0.00            
ATOM   2440  CD2 PHE B   2      -3.286  14.308  11.193  4.00  0.00            
ATOM   2441  CE1 PHE B   2      -1.422  12.305  11.185  4.00  0.00            
ATOM   2442  CE2 PHE B   2      -3.438  13.233  12.033  4.00  0.00            
ATOM   2443   CZ PHE B   2      -2.503  12.226  12.030  4.00  0.00            
ATOM   2444    C PHE B   2      -3.299  16.112   7.387  4.00  0.00            
ATOM   2445    O PHE B   2      -4.407  15.656   7.105  4.00  0.00            
ATOM   2446    N PRO B   3      -3.101  17.390   7.117  4.00  0.00            
ATOM   2447   CA PRO B   3      -1.929  18.186   7.380  4.00  0.00            
ATOM   2448   CD PRO B   3      -3.960  18.021   6.126  4.00  0.00            
ATOM   2449   CB PRO B   3      -2.029  19.417   6.478  4.00  0.00            
ATOM   2450   CG PRO B   3      -3.513  19.488   6.092  4.00  0.00            
ATOM   2451    C PRO B   3      -1.624  18.555   8.793  4.00  0.00            
ATOM   2452    O PRO B   3      -2.543  18.618   9.608  4.00  0.00            
ATOM   2453    N LEU B   4      -0.323  18.791   9.096  4.00  0.00            
ATOM   2454   CA LEU B   4       0.050  19.183  10.423  4.00  0.00            
ATOM   2455   CB LEU B   4      -0.072  18.043  11.448  4.00  0.00            
ATOM   2456   CG LEU B   4       0.896  16.866  11.211  4.00  0.00            
ATOM   2457  CD1 LEU B   4       0.699  15.781  12.277  4.00  0.00            
ATOM   2458  CD2 LEU B   4       0.797  16.298   9.784  4.00  0.00            
ATOM   2459    C LEU B   4       1.445  19.674  10.468  4.00  0.00            
ATOM   2460    O LEU B   4       2.300  19.229   9.703  4.00  0.00            
ATOM   2461    N GLU B   5       1.700  20.640  11.373  4.00  0.00            
ATOM   2462   CA GLU B   5       3.052  21.069  11.470  4.00  0.00            
ATOM   2463   CB GLU B   5       3.601  21.629  10.145  4.00  0.00            
ATOM   2464   CG GLU B   5       2.811  22.833   9.623  4.00  0.00            
ATOM   2465   CD GLU B   5       3.577  23.435   8.450  4.00  0.00            
ATOM   2466  OE1 GLU B   5       4.661  24.029   8.694  4.00  0.00            
ATOM   2467  OE2 GLU B   5       3.086  23.310   7.298  4.00  0.00            
ATOM   2468    C GLU B   5       3.214  22.138  12.478  4.00  0.00            
ATOM   2469    O GLU B   5       2.319  22.952  12.705  4.00  0.00            
ATOM   2470    N PHE B   6       4.390  22.132  13.130  4.00  0.00            
ATOM   2471   CA PHE B   6       4.697  23.200  14.015  4.00  0.00            
ATOM   2472   CB PHE B   6       4.497  22.883  15.510  4.00  0.00            
ATOM   2473   CG PHE B   6       3.084  22.500  15.769  4.00  0.00            
ATOM   2474  CD1 PHE B   6       2.101  23.457  15.866  4.00  0.00            
ATOM   2475  CD2 PHE B   6       2.744  21.176  15.909  4.00  0.00            
ATOM   2476  CE1 PHE B   6       0.796  23.098  16.106  4.00  0.00            
ATOM   2477  CE2 PHE B   6       1.441  20.811  16.150  4.00  0.00            
ATOM   2478   CZ PHE B   6       0.465  21.773  16.250  4.00  0.00            
ATOM   2479    C PHE B   6       6.153  23.454  13.898  4.00  0.00            
ATOM   2480    O PHE B   6       6.978  22.579  14.154  4.00  0.00            
ATOM   2481    N ILE B   7       6.493  24.672  13.464  4.00  0.00            
ATOM   2482   CA ILE B   7       7.854  25.082  13.450  4.00  0.00            
ATOM   2483   CB ILE B   7       8.573  24.804  12.162  4.00  0.00            
ATOM   2484  CG1 ILE B   7      10.031  25.287  12.273  4.00  0.00            
ATOM   2485  CG2 ILE B   7       7.777  25.418  10.996  4.00  0.00            
ATOM   2486  CD1 ILE B   7      10.909  24.903  11.082  4.00  0.00            
ATOM   2487    C ILE B   7       7.801  26.559  13.609  4.00  0.00            
ATOM   2488    O ILE B   7       7.064  27.246  12.902  4.00  0.00            
ATOM   2489    N ARG B   8       8.571  27.094  14.563  4.00  0.00            
ATOM   2490   CA ARG B   8       8.573  28.514  14.677  4.00  0.00            
ATOM   2491   CB ARG B   8       8.383  29.080  16.097  4.00  0.00            
ATOM   2492   CG ARG B   8       8.356  30.612  16.075  4.00  0.00            
ATOM   2493   CD ARG B   8       8.557  31.304  17.422  4.00  0.00            
ATOM   2494   NE ARG B   8       8.753  32.751  17.115  4.00  0.00            
ATOM   2495   CZ ARG B   8       8.045  33.711  17.779  4.00  0.00            
ATOM   2496  NH1 ARG B   8       7.176  33.357  18.770  4.00  0.00            
ATOM   2497  NH2 ARG B   8       8.188  35.024  17.431  4.00  0.00            
ATOM   2498    C ARG B   8       9.920  28.922  14.251  4.00  0.00            
ATOM   2499    O ARG B   8      10.860  28.129  14.242  4.00  0.00            
ATOM   2500    N GLU B   9      10.045  30.189  13.857  4.00  0.00            
ATOM   2501   CA GLU B   9      11.316  30.558  13.370  4.00  0.00            
ATOM   2502   CB GLU B   9      11.315  30.750  11.848  4.00  0.00            
ATOM   2503   CG GLU B   9      10.931  29.489  11.072  4.00  0.00            
ATOM   2504   CD GLU B   9      10.790  29.903   9.619  4.00  0.00            
ATOM   2505  OE1 GLU B   9      11.748  30.534   9.097  4.00  0.00            
ATOM   2506  OE2 GLU B   9       9.722  29.612   9.017  4.00  0.00            
ATOM   2507    C GLU B   9      11.667  31.867  13.960  4.00  0.00            
ATOM   2508    O GLU B   9      10.947  32.416  14.793  4.00  0.00            
ATOM   2509    N LEU B  10      12.841  32.371  13.545  4.00  0.00            
ATOM   2510   CA LEU B  10      13.288  33.647  13.986  4.00  0.00            
ATOM   2511   CB LEU B  10      14.771  33.912  13.679  4.00  0.00            
ATOM   2512   CG LEU B  10      15.723  32.944  14.401  4.00  0.00            
ATOM   2513  CD1 LEU B  10      17.190  33.373  14.231  4.00  0.00            
ATOM   2514  CD2 LEU B  10      15.306  32.742  15.866  4.00  0.00            
ATOM   2515    C LEU B  10      12.480  34.671  13.200  4.00  0.00            
ATOM   2516    O LEU B  10      12.637  35.890  13.481  4.00  0.00            
ATOM   2517  OXT LEU B  10      11.699  34.252  12.304  4.00  0.00            
END
