# Supplementary material for: Integrative modeling of diverse protein-peptide systems using CABS-dock
Source: PLoS Comput Biol. 2023 Jul 5;19(7):e1011275. doi: 10.1371/journal.pcbi.1011275 (PMC10351741; doi:10.1371/journal.pcbi.1011275)
Supplement: S1 File — Files in pdb format containing atomic coordinates of the structures obtained in this study: the highest-scored amyloid models and 10 examples of the docked peptide for each enzyme-substrate complex. (ZIP) [file pcbi.1011275.s006.zip › 3_pepsin_AFPLEFIREL/447.pdb]

CRYST1    0.000    0.000    0.000   0.00   0.00   0.00 P 1           1
ATOM      1    N ILE A   1      15.699  12.927  36.459  1.00  1.00            
ATOM      2   CA ILE A   1      15.251  11.878  35.513  1.00  1.00            
ATOM      3   CB ILE A   1      15.535  10.518  36.080  1.00  1.00            
ATOM      4  CG1 ILE A   1      17.046  10.342  36.315  1.00  1.00            
ATOM      5  CG2 ILE A   1      14.925   9.474  35.128  1.00  1.00            
ATOM      6  CD1 ILE A   1      17.400   9.135  37.182  1.00  1.00            
ATOM      7    C ILE A   1      13.785  11.991  35.288  1.00  1.00            
ATOM      8    O ILE A   1      12.992  11.908  36.225  1.00  1.00            
ATOM      9    N GLY A   2      13.390  12.202  34.021  4.00  1.00            
ATOM     10   CA GLY A   2      11.997  12.302  33.722  4.00  1.00            
ATOM     11    C GLY A   2      11.752  11.410  32.554  4.00  1.00            
ATOM     12    O GLY A   2      12.477  11.452  31.561  4.00  1.00            
ATOM     13    N ASP A   3      10.711  10.567  32.653  4.00  1.00            
ATOM     14   CA ASP A   3      10.391   9.680  31.578  4.00  1.00            
ATOM     15   CB ASP A   3      10.427   8.195  31.998  4.00  1.00            
ATOM     16   CG ASP A   3      10.083   7.299  30.811  4.00  1.00            
ATOM     17  OD1 ASP A   3       8.942   7.401  30.285  4.00  1.00            
ATOM     18  OD2 ASP A   3      10.958   6.476  30.429  4.00  1.00            
ATOM     19    C ASP A   3       9.005   9.987  31.176  4.00  1.00            
ATOM     20    O ASP A   3       8.059   9.714  31.913  4.00  1.00            
ATOM     21    N GLU A   4       8.834  10.594  29.992  4.00  1.00            
ATOM     22   CA GLU A   4       7.469  10.794  29.639  4.00  1.00            
ATOM     23   CB GLU A   4       7.073  12.220  29.244  4.00  1.00            
ATOM     24   CG GLU A   4       7.677  12.737  27.940  4.00  1.00            
ATOM     25   CD GLU A   4       6.988  14.061  27.645  4.00  1.00            
ATOM     26  OE1 GLU A   4       5.918  14.039  26.980  4.00  1.00            
ATOM     27  OE2 GLU A   4       7.515  15.114  28.095  4.00  1.00            
ATOM     28    C GLU A   4       7.178   9.880  28.499  4.00  1.00            
ATOM     29    O GLU A   4       7.962   9.736  27.562  4.00  1.00            
ATOM     30    N PRO A   5       6.058   9.224  28.603  4.00  1.00            
ATOM     31   CA PRO A   5       5.661   8.324  27.560  4.00  1.00            
ATOM     32   CD PRO A   5       5.569   8.803  29.906  4.00  1.00            
ATOM     33   CB PRO A   5       4.565   7.446  28.163  4.00  1.00            
ATOM     34   CG PRO A   5       4.877   7.450  29.669  4.00  1.00            
ATOM     35    C PRO A   5       5.183   9.192  26.467  4.00  1.00            
ATOM     36    O PRO A   5       4.883  10.360  26.714  4.00  1.00            
ATOM     37    N LEU A   6       5.116   8.649  25.252  4.00  1.00            
ATOM     38   CA LEU A   6       4.739   9.449  24.138  4.00  1.00            
ATOM     39   CB LEU A   6       6.022   9.792  23.346  4.00  1.00            
ATOM     40   CG LEU A   6       5.922  10.525  21.999  4.00  1.00            
ATOM     41  CD1 LEU A   6       7.336  10.808  21.466  4.00  1.00            
ATOM     42  CD2 LEU A   6       5.115   9.726  20.964  4.00  1.00            
ATOM     43    C LEU A   6       3.790   8.637  23.333  4.00  1.00            
ATOM     44    O LEU A   6       3.845   7.409  23.343  4.00  1.00            
ATOM     45    N GLU A   7       2.861   9.305  22.626  4.00  1.00            
ATOM     46   CA GLU A   7       2.005   8.498  21.823  4.00  1.00            
ATOM     47   CB GLU A   7       0.504   8.593  22.139  4.00  1.00            
ATOM     48   CG GLU A   7      -0.302   7.540  21.370  4.00  1.00            
ATOM     49   CD GLU A   7      -1.750   7.595  21.830  4.00  1.00            
ATOM     50  OE1 GLU A   7      -2.529   8.399  21.253  4.00  1.00            
ATOM     51  OE2 GLU A   7      -2.096   6.829  22.769  4.00  1.00            
ATOM     52    C GLU A   7       2.192   8.864  20.394  4.00  1.00            
ATOM     53    O GLU A   7       2.214  10.038  20.026  4.00  1.00            
ATOM     54    N ASN A   8       2.362   7.832  19.549  4.00  1.00            
ATOM     55   CA ASN A   8       2.489   8.060  18.147  4.00  1.00            
ATOM     56   CB ASN A   8       3.333   7.006  17.413  4.00  1.00            
ATOM     57   CG ASN A   8       4.774   7.175  17.873  4.00  1.00            
ATOM     58  OD1 ASN A   8       5.052   7.889  18.836  4.00  1.00            
ATOM     59  ND2 ASN A   8       5.720   6.507  17.162  4.00  1.00            
ATOM     60    C ASN A   8       1.101   8.029  17.596  4.00  1.00            
ATOM     61    O ASN A   8       0.149   7.672  18.289  4.00  1.00            
ATOM     62    N TYR A   9       0.957   8.430  16.324  4.00  1.00            
ATOM     63   CA TYR A   9      -0.308   8.447  15.654  4.00  1.00            
ATOM     64   CB TYR A   9      -0.747   9.855  15.210  4.00  1.00            
ATOM     65   CG TYR A   9      -2.211   9.837  14.919  4.00  1.00            
ATOM     66  CD1 TYR A   9      -3.108   9.924  15.959  4.00  1.00            
ATOM     67  CD2 TYR A   9      -2.696   9.752  13.633  4.00  1.00            
ATOM     68  CE1 TYR A   9      -4.463   9.916  15.726  4.00  1.00            
ATOM     69  CE2 TYR A   9      -4.051   9.743  13.392  4.00  1.00            
ATOM     70   CZ TYR A   9      -4.937   9.826  14.440  4.00  1.00            
ATOM     71   OH TYR A   9      -6.327   9.818  14.201  4.00  1.00            
ATOM     72    C TYR A   9       0.022   7.661  14.428  4.00  1.00            
ATOM     73    O TYR A   9       0.712   6.648  14.528  4.00  1.00            
ATOM     74    N LEU A  10      -0.469   8.060  13.243  3.00  1.00            
ATOM     75   CA LEU A  10      -0.083   7.311  12.083  3.00  1.00            
ATOM     76   CB LEU A  10      -1.022   7.572  10.891  3.00  1.00            
ATOM     77   CG LEU A  10      -0.670   6.804   9.605  3.00  1.00            
ATOM     78  CD1 LEU A  10      -0.821   5.285   9.795  3.00  1.00            
ATOM     79  CD2 LEU A  10      -1.480   7.337   8.410  3.00  1.00            
ATOM     80    C LEU A  10       1.279   7.806  11.701  3.00  1.00            
ATOM     81    O LEU A  10       1.478   8.331  10.606  3.00  1.00            
ATOM     82    N ASP A  11       2.223   7.680  12.659  3.00  1.00            
ATOM     83   CA ASP A  11       3.629   7.990  12.635  3.00  1.00            
ATOM     84   CB ASP A  11       4.466   7.160  11.633  3.00  1.00            
ATOM     85   CG ASP A  11       4.040   7.465  10.205  3.00  1.00            
ATOM     86  OD1 ASP A  11       4.550   8.462   9.628  3.00  1.00            
ATOM     87  OD2 ASP A  11       3.187   6.704   9.672  3.00  1.00            
ATOM     88    C ASP A  11       3.833   9.441  12.347  3.00  1.00            
ATOM     89    O ASP A  11       4.961   9.930  12.391  3.00  1.00            
ATOM     90    N THR A  12       2.745  10.181  12.064  3.00  1.00            
ATOM     91   CA THR A  12       2.869  11.573  11.761  3.00  1.00            
ATOM     92   CB THR A  12       1.657  12.135  11.077  3.00  1.00            
ATOM     93  OG1 THR A  12       0.532  12.054  11.938  3.00  1.00            
ATOM     94  CG2 THR A  12       1.400  11.336   9.788  3.00  1.00            
ATOM     95    C THR A  12       3.098  12.379  12.983  3.00  1.00            
ATOM     96    O THR A  12       3.958  13.258  13.010  3.00  1.00            
ATOM     97    N GLU A  13       2.336  12.085  14.048  4.00  1.00            
ATOM     98   CA GLU A  13       2.441  12.967  15.160  4.00  1.00            
ATOM     99   CB GLU A  13       1.164  13.790  15.399  4.00  1.00            
ATOM    100   CG GLU A  13       0.907  14.827  14.307  4.00  1.00            
ATOM    101   CD GLU A  13      -0.444  15.462  14.589  4.00  1.00            
ATOM    102  OE1 GLU A  13      -1.449  14.702  14.611  4.00  1.00            
ATOM    103  OE2 GLU A  13      -0.493  16.705  14.790  4.00  1.00            
ATOM    104    C GLU A  13       2.715  12.212  16.413  4.00  1.00            
ATOM    105    O GLU A  13       2.347  11.046  16.553  4.00  1.00            
ATOM    106    N TYR A  14       3.417  12.874  17.358  4.00  1.00            
ATOM    107   CA TYR A  14       3.635  12.247  18.620  4.00  1.00            
ATOM    108   CB TYR A  14       5.081  11.771  18.862  4.00  1.00            
ATOM    109   CG TYR A  14       6.048  12.857  19.178  4.00  1.00            
ATOM    110  CD1 TYR A  14       6.155  13.319  20.469  4.00  1.00            
ATOM    111  CD2 TYR A  14       6.871  13.381  18.210  4.00  1.00            
ATOM    112  CE1 TYR A  14       7.055  14.303  20.792  4.00  1.00            
ATOM    113  CE2 TYR A  14       7.775  14.369  18.529  4.00  1.00            
ATOM    114   CZ TYR A  14       7.868  14.832  19.821  4.00  1.00            
ATOM    115   OH TYR A  14       8.794  15.842  20.155  4.00  1.00            
ATOM    116    C TYR A  14       3.176  13.204  19.669  4.00  1.00            
ATOM    117    O TYR A  14       3.368  14.413  19.549  4.00  1.00            
ATOM    118    N PHE A  15       2.526  12.674  20.723  4.00  1.00            
ATOM    119   CA PHE A  15       1.935  13.523  21.713  4.00  1.00            
ATOM    120   CB PHE A  15       0.416  13.325  21.832  4.00  1.00            
ATOM    121   CG PHE A  15      -0.178  13.482  20.474  4.00  1.00            
ATOM    122  CD1 PHE A  15      -0.228  12.402  19.622  4.00  1.00            
ATOM    123  CD2 PHE A  15      -0.685  14.688  20.048  4.00  1.00            
ATOM    124  CE1 PHE A  15      -0.772  12.518  18.365  4.00  1.00            
ATOM    125  CE2 PHE A  15      -1.231  14.809  18.791  4.00  1.00            
ATOM    126   CZ PHE A  15      -1.275  13.725  17.948  4.00  1.00            
ATOM    127    C PHE A  15       2.501  13.125  23.035  4.00  1.00            
ATOM    128    O PHE A  15       3.286  12.183  23.132  4.00  1.00            
ATOM    129    N GLY A  16       2.125  13.872  24.090  4.00  1.00            
ATOM    130   CA GLY A  16       2.567  13.581  25.419  4.00  1.00            
ATOM    131    C GLY A  16       1.433  13.941  26.325  4.00  1.00            
ATOM    132    O GLY A  16       0.538  14.692  25.944  4.00  1.00            
ATOM    133    N THR A  17       1.445  13.412  27.563  4.00  1.00            
ATOM    134   CA THR A  17       0.389  13.716  28.486  4.00  1.00            
ATOM    135   CB THR A  17      -0.122  12.509  29.207  4.00  1.00            
ATOM    136  OG1 THR A  17       0.908  11.956  30.012  4.00  1.00            
ATOM    137  CG2 THR A  17      -0.584  11.479  28.164  4.00  1.00            
ATOM    138    C THR A  17       0.984  14.608  29.524  4.00  1.00            
ATOM    139    O THR A  17       2.034  14.301  30.086  4.00  1.00            
ATOM    140    N ILE A  18       0.335  15.757  29.792  4.00  1.00            
ATOM    141   CA ILE A  18       0.857  16.646  30.787  4.00  1.00            
ATOM    142   CB ILE A  18       1.398  17.916  30.209  4.00  1.00            
ATOM    143  CG1 ILE A  18       2.558  17.604  29.246  4.00  1.00            
ATOM    144  CG2 ILE A  18       1.796  18.828  31.375  4.00  1.00            
ATOM    145  CD1 ILE A  18       3.008  18.802  28.410  4.00  1.00            
ATOM    146    C ILE A  18      -0.264  16.990  31.702  4.00  1.00            
ATOM    147    O ILE A  18      -1.399  17.169  31.262  4.00  1.00            
ATOM    148    N GLY A  19       0.027  17.076  33.013  4.00  1.00            
ATOM    149   CA GLY A  19      -1.005  17.396  33.951  4.00  1.00            
ATOM    150    C GLY A  19      -0.740  18.782  34.441  4.00  1.00            
ATOM    151    O GLY A  19       0.407  19.156  34.683  4.00  1.00            
ATOM    152    N ILE A  20      -1.808  19.593  34.599  4.00  1.00            
ATOM    153   CA ILE A  20      -1.618  20.945  35.040  4.00  1.00            
ATOM    154   CB ILE A  20      -1.804  21.962  33.945  4.00  1.00            
ATOM    155  CG1 ILE A  20      -0.757  21.765  32.833  4.00  1.00            
ATOM    156  CG2 ILE A  20      -1.740  23.365  34.574  4.00  1.00            
ATOM    157  CD1 ILE A  20      -0.921  20.474  32.034  4.00  1.00            
ATOM    158    C ILE A  20      -2.607  21.254  36.113  4.00  1.00            
ATOM    159    O ILE A  20      -3.719  20.727  36.129  4.00  1.00            
ATOM    160    N GLY A  21      -2.198  22.123  37.062  3.00  1.00            
ATOM    161   CA GLY A  21      -3.054  22.539  38.133  3.00  1.00            
ATOM    162    C GLY A  21      -2.875  21.544  39.224  3.00  1.00            
ATOM    163    O GLY A  21      -2.348  20.455  39.006  3.00  1.00            
ATOM    164    N THR A  22      -3.317  21.902  40.442  3.00  1.00            
ATOM    165   CA THR A  22      -3.112  21.040  41.582  3.00  1.00            
ATOM    166   CB THR A  22      -3.610  21.650  42.846  3.00  1.00            
ATOM    167  OG1 THR A  22      -2.976  22.898  43.080  3.00  1.00            
ATOM    168  CG2 THR A  22      -3.301  20.682  44.004  3.00  1.00            
ATOM    169    C THR A  22      -3.794  19.718  41.427  3.00  1.00            
ATOM    170    O THR A  22      -3.113  18.694  41.349  3.00  1.00            
ATOM    171    N PRO A  23      -5.103  19.676  41.375  3.00  1.00            
ATOM    172   CA PRO A  23      -5.802  18.429  41.250  3.00  1.00            
ATOM    173   CD PRO A  23      -5.933  20.814  41.021  3.00  1.00            
ATOM    174   CB PRO A  23      -7.279  18.806  41.171  3.00  1.00            
ATOM    175   CG PRO A  23      -7.252  20.200  40.519  3.00  1.00            
ATOM    176    C PRO A  23      -5.324  17.850  39.962  3.00  1.00            
ATOM    177    O PRO A  23      -5.328  16.630  39.807  3.00  1.00            
ATOM    178    N ALA A  24      -4.937  18.741  39.040  3.00  1.00            
ATOM    179   CA ALA A  24      -4.428  18.383  37.760  3.00  1.00            
ATOM    180   CB ALA A  24      -3.582  17.096  37.744  3.00  1.00            
ATOM    181    C ALA A  24      -5.577  18.199  36.844  3.00  1.00            
ATOM    182    O ALA A  24      -6.668  17.803  37.250  3.00  1.00            
ATOM    183    N GLN A  25      -5.337  18.524  35.567  4.00  1.00            
ATOM    184   CA GLN A  25      -6.301  18.354  34.533  4.00  1.00            
ATOM    185   CB GLN A  25      -6.887  19.693  34.051  4.00  1.00            
ATOM    186   CG GLN A  25      -7.626  20.440  35.164  4.00  1.00            
ATOM    187   CD GLN A  25      -7.968  21.844  34.682  4.00  1.00            
ATOM    188  OE1 GLN A  25      -8.382  22.694  35.468  4.00  1.00            
ATOM    189  NE2 GLN A  25      -7.783  22.101  33.359  4.00  1.00            
ATOM    190    C GLN A  25      -5.490  17.776  33.424  4.00  1.00            
ATOM    191    O GLN A  25      -4.304  18.079  33.297  4.00  1.00            
ATOM    192    N ASP A  26      -6.090  16.911  32.595  4.00  1.00            
ATOM    193   CA ASP A  26      -5.291  16.289  31.586  4.00  1.00            
ATOM    194   CB ASP A  26      -5.927  15.024  30.988  4.00  1.00            
ATOM    195   CG ASP A  26      -5.887  13.941  32.057  4.00  1.00            
ATOM    196  OD1 ASP A  26      -5.267  14.186  33.127  4.00  1.00            
ATOM    197  OD2 ASP A  26      -6.476  12.854  31.819  4.00  1.00            
ATOM    198    C ASP A  26      -5.034  17.246  30.475  4.00  1.00            
ATOM    199    O ASP A  26      -5.759  18.221  30.281  4.00  1.00            
ATOM    200    N PHE A  27      -3.945  16.982  29.729  4.00  1.00            
ATOM    201   CA PHE A  27      -3.566  17.810  28.627  4.00  1.00            
ATOM    202   CB PHE A  27      -2.568  18.897  29.082  4.00  1.00            
ATOM    203   CG PHE A  27      -2.144  19.789  27.965  4.00  1.00            
ATOM    204  CD1 PHE A  27      -2.943  20.831  27.550  4.00  1.00            
ATOM    205  CD2 PHE A  27      -0.926  19.602  27.353  4.00  1.00            
ATOM    206  CE1 PHE A  27      -2.541  21.659  26.527  4.00  1.00            
ATOM    207  CE2 PHE A  27      -0.519  20.427  26.331  4.00  1.00            
ATOM    208   CZ PHE A  27      -1.327  21.458  25.915  4.00  1.00            
ATOM    209    C PHE A  27      -2.891  16.918  27.656  4.00  1.00            
ATOM    210    O PHE A  27      -2.199  15.976  28.040  4.00  1.00            
ATOM    211    N THR A  28      -3.100  17.179  26.358  4.00  1.00            
ATOM    212   CA THR A  28      -2.415  16.397  25.384  4.00  1.00            
ATOM    213   CB THR A  28      -3.307  15.824  24.321  4.00  1.00            
ATOM    214  OG1 THR A  28      -3.944  16.868  23.599  4.00  1.00            
ATOM    215  CG2 THR A  28      -4.356  14.922  24.993  4.00  1.00            
ATOM    216    C THR A  28      -1.479  17.343  24.734  4.00  1.00            
ATOM    217    O THR A  28      -1.858  18.458  24.378  4.00  1.00            
ATOM    218    N VAL A  29      -0.210  16.938  24.572  4.00  1.00            
ATOM    219   CA VAL A  29       0.674  17.918  24.042  4.00  1.00            
ATOM    220   CB VAL A  29       1.602  18.499  25.071  4.00  1.00            
ATOM    221  CG1 VAL A  29       2.583  17.403  25.514  4.00  1.00            
ATOM    222  CG2 VAL A  29       2.277  19.754  24.489  4.00  1.00            
ATOM    223    C VAL A  29       1.520  17.328  22.964  4.00  1.00            
ATOM    224    O VAL A  29       1.638  16.112  22.831  4.00  1.00            
ATOM    225    N ILE A  30       2.097  18.212  22.127  4.00  1.00            
ATOM    226   CA ILE A  30       3.013  17.810  21.104  4.00  1.00            
ATOM    227   CB ILE A  30       2.677  18.346  19.737  4.00  1.00            
ATOM    228  CG1 ILE A  30       2.668  19.884  19.740  4.00  1.00            
ATOM    229  CG2 ILE A  30       1.352  17.715  19.280  4.00  1.00            
ATOM    230  CD1 ILE A  30       2.634  20.494  18.341  4.00  1.00            
ATOM    231    C ILE A  30       4.330  18.380  21.530  4.00  1.00            
ATOM    232    O ILE A  30       4.444  19.574  21.800  4.00  1.00            
ATOM    233    N PHE A  31       5.364  17.529  21.642  4.00  1.00            
ATOM    234   CA PHE A  31       6.631  18.040  22.072  4.00  1.00            
ATOM    235   CB PHE A  31       7.547  16.935  22.614  4.00  1.00            
ATOM    236   CG PHE A  31       8.634  17.610  23.364  4.00  1.00            
ATOM    237  CD1 PHE A  31       8.393  18.046  24.646  4.00  1.00            
ATOM    238  CD2 PHE A  31       9.873  17.799  22.802  4.00  1.00            
ATOM    239  CE1 PHE A  31       9.377  18.671  25.367  4.00  1.00            
ATOM    240  CE2 PHE A  31      10.863  18.424  23.518  4.00  1.00            
ATOM    241   CZ PHE A  31      10.609  18.860  24.796  4.00  1.00            
ATOM    242    C PHE A  31       7.257  18.616  20.838  4.00  1.00            
ATOM    243    O PHE A  31       7.341  17.941  19.814  4.00  1.00            
ATOM    244    N ASP A  32       7.694  19.893  20.884  4.00  1.00            
ATOM    245   CA ASP A  32       8.242  20.478  19.692  4.00  1.00            
ATOM    246   CB ASP A  32       7.326  21.539  19.063  4.00  1.00            
ATOM    247   CG ASP A  32       6.045  20.850  18.619  4.00  1.00            
ATOM    248  OD1 ASP A  32       5.397  20.192  19.479  4.00  1.00            
ATOM    249  OD2 ASP A  32       5.687  20.989  17.420  4.00  1.00            
ATOM    250    C ASP A  32       9.515  21.167  20.031  4.00  1.00            
ATOM    251    O ASP A  32       9.561  22.023  20.912  4.00  1.00            
ATOM    252    N THR A  33      10.590  20.782  19.325  3.00  1.00            
ATOM    253   CA THR A  33      11.880  21.388  19.446  3.00  1.00            
ATOM    254   CB THR A  33      12.928  20.673  18.643  3.00  1.00            
ATOM    255  OG1 THR A  33      13.046  19.326  19.075  3.00  1.00            
ATOM    256  CG2 THR A  33      14.270  21.406  18.807  3.00  1.00            
ATOM    257    C THR A  33      11.749  22.778  18.866  3.00  1.00            
ATOM    258    O THR A  33      12.460  23.701  19.260  3.00  1.00            
ATOM    259    N GLY A  34      10.815  22.957  17.906  3.00  1.00            
ATOM    260   CA GLY A  34      10.696  24.159  17.116  3.00  1.00            
ATOM    261    C GLY A  34      10.457  25.420  17.897  3.00  1.00            
ATOM    262    O GLY A  34      11.146  26.412  17.666  3.00  1.00            
ATOM    263    N SER A  35       9.493  25.455  18.833  1.00  1.00            
ATOM    264   CA SER A  35       9.294  26.725  19.477  1.00  1.00            
ATOM    265   CB SER A  35       8.008  27.449  19.049  1.00  1.00            
ATOM    266   OG SER A  35       7.895  28.686  19.737  1.00  1.00            
ATOM    267    C SER A  35       9.206  26.493  20.940  1.00  1.00            
ATOM    268    O SER A  35       8.658  25.487  21.361  1.00  1.00            
ATOM    269    N SER A  36       9.731  27.440  21.744  1.00  1.00            
ATOM    270   CA SER A  36       9.869  27.312  23.170  1.00  1.00            
ATOM    271   CB SER A  36      10.724  28.435  23.781  1.00  1.00            
ATOM    272   OG SER A  36      12.050  28.372  23.277  1.00  1.00            
ATOM    273    C SER A  36       8.570  27.306  23.952  1.00  1.00            
ATOM    274    O SER A  36       8.435  26.524  24.892  1.00  1.00            
ATOM    275    N ASN A  37       7.573  28.149  23.600  1.00  1.00            
ATOM    276   CA ASN A  37       6.410  28.355  24.444  1.00  1.00            
ATOM    277   CB ASN A  37       5.573  29.577  24.022  1.00  1.00            
ATOM    278   CG ASN A  37       5.140  29.397  22.574  1.00  1.00            
ATOM    279  OD1 ASN A  37       5.217  28.303  22.019  1.00  1.00            
ATOM    280  ND2 ASN A  37       4.692  30.512  21.936  1.00  1.00            
ATOM    281    C ASN A  37       5.509  27.156  24.571  1.00  1.00            
ATOM    282    O ASN A  37       5.373  26.354  23.648  1.00  1.00            
ATOM    283    N LEU A  38       4.886  27.016  25.774  4.00  1.00            
ATOM    284   CA LEU A  38       3.932  25.985  26.118  4.00  1.00            
ATOM    285   CB LEU A  38       4.001  25.520  27.583  4.00  1.00            
ATOM    286   CG LEU A  38       2.980  24.417  27.921  4.00  1.00            
ATOM    287  CD1 LEU A  38       3.231  23.147  27.096  4.00  1.00            
ATOM    288  CD2 LEU A  38       2.937  24.141  29.432  4.00  1.00            
ATOM    289    C LEU A  38       2.561  26.581  25.887  4.00  1.00            
ATOM    290    O LEU A  38       2.386  27.789  26.037  4.00  1.00            
ATOM    291    N TRP A  39       1.552  25.762  25.491  4.00  1.00            
ATOM    292   CA TRP A  39       0.229  26.284  25.212  4.00  1.00            
ATOM    293   CB TRP A  39      -0.158  26.255  23.721  4.00  1.00            
ATOM    294   CG TRP A  39       0.606  27.140  22.766  4.00  1.00            
ATOM    295  CD2 TRP A  39       0.246  27.274  21.381  4.00  1.00            
ATOM    296  CD1 TRP A  39       1.703  27.929  22.958  4.00  1.00            
ATOM    297  NE1 TRP A  39       2.052  28.541  21.775  4.00  1.00            
ATOM    298  CE2 TRP A  39       1.161  28.146  20.797  4.00  1.00            
ATOM    299  CE3 TRP A  39      -0.766  26.711  20.657  4.00  1.00            
ATOM    300  CZ2 TRP A  39       1.079  28.471  19.472  4.00  1.00            
ATOM    301  CZ3 TRP A  39      -0.849  27.042  19.322  4.00  1.00            
ATOM    302  CH2 TRP A  39       0.056  27.905  18.742  4.00  1.00            
ATOM    303    C TRP A  39      -0.808  25.370  25.834  4.00  1.00            
ATOM    304    O TRP A  39      -0.495  24.241  26.209  4.00  1.00            
ATOM    305    N VAL A  40      -2.074  25.857  25.973  4.00  1.00            
ATOM    306   CA VAL A  40      -3.197  25.066  26.449  4.00  1.00            
ATOM    307   CB VAL A  40      -3.280  24.974  27.946  4.00  1.00            
ATOM    308  CG1 VAL A  40      -2.035  24.245  28.478  4.00  1.00            
ATOM    309  CG2 VAL A  40      -3.462  26.393  28.506  4.00  1.00            
ATOM    310    C VAL A  40      -4.471  25.743  26.005  4.00  1.00            
ATOM    311    O VAL A  40      -4.517  26.964  25.860  4.00  1.00            
ATOM    312    N PRO A  41      -5.503  24.967  25.756  1.00  1.00            
ATOM    313   CA PRO A  41      -6.791  25.520  25.397  1.00  1.00            
ATOM    314   CD PRO A  41      -5.292  23.671  25.138  1.00  1.00            
ATOM    315   CB PRO A  41      -7.556  24.409  24.676  1.00  1.00            
ATOM    316   CG PRO A  41      -6.710  23.141  24.903  1.00  1.00            
ATOM    317    C PRO A  41      -7.410  26.036  26.658  1.00  1.00            
ATOM    318    O PRO A  41      -7.073  25.518  27.720  1.00  1.00            
ATOM    319    N SER A  42      -8.295  27.055  26.594  4.00  1.00            
ATOM    320   CA SER A  42      -8.790  27.544  27.847  4.00  1.00            
ATOM    321   CB SER A  42      -8.008  28.756  28.392  4.00  1.00            
ATOM    322   OG SER A  42      -8.121  29.862  27.507  4.00  1.00            
ATOM    323    C SER A  42     -10.220  27.935  27.760  4.00  1.00            
ATOM    324    O SER A  42     -10.753  28.195  26.683  4.00  1.00            
ATOM    325    N VAL A  43     -10.889  27.967  28.936  3.00  1.00            
ATOM    326   CA VAL A  43     -12.188  28.562  28.967  3.00  1.00            
ATOM    327   CB VAL A  43     -12.843  28.610  30.314  3.00  1.00            
ATOM    328  CG1 VAL A  43     -14.120  29.464  30.203  3.00  1.00            
ATOM    329  CG2 VAL A  43     -13.121  27.170  30.769  3.00  1.00            
ATOM    330    C VAL A  43     -11.831  29.961  28.583  3.00  1.00            
ATOM    331    O VAL A  43     -10.702  30.401  28.805  3.00  1.00            
ATOM    332    N TYR A  44     -12.788  30.705  28.021  3.00  1.00            
ATOM    333   CA TYR A  44     -12.524  31.986  27.442  3.00  1.00            
ATOM    334   CB TYR A  44     -11.598  32.920  28.258  3.00  1.00            
ATOM    335   CG TYR A  44     -11.632  34.250  27.584  3.00  1.00            
ATOM    336  CD1 TYR A  44     -12.758  35.039  27.667  3.00  1.00            
ATOM    337  CD2 TYR A  44     -10.549  34.712  26.871  3.00  1.00            
ATOM    338  CE1 TYR A  44     -12.805  36.264  27.045  3.00  1.00            
ATOM    339  CE2 TYR A  44     -10.591  35.936  26.247  3.00  1.00            
ATOM    340   CZ TYR A  44     -11.721  36.714  26.331  3.00  1.00            
ATOM    341   OH TYR A  44     -11.765  37.969  25.689  3.00  1.00            
ATOM    342    C TYR A  44     -11.962  31.749  26.066  3.00  1.00            
ATOM    343    O TYR A  44     -11.573  32.674  25.355  3.00  1.00            
ATOM    344    N CYS A  45     -11.956  30.481  25.614  1.00  1.00            
ATOM    345   CA CYS A  45     -11.550  30.229  24.261  1.00  1.00            
ATOM    346   CB CYS A  45     -10.431  29.180  24.131  1.00  1.00            
ATOM    347   SG CYS A  45      -9.951  28.899  22.400  1.00  1.00            
ATOM    348    C CYS A  45     -12.755  29.712  23.549  1.00  1.00            
ATOM    349    O CYS A  45     -13.207  28.603  23.821  1.00  1.00            
ATOM    350    N SER A  46     -13.338  30.512  22.634  1.00  1.00            
ATOM    351   CA SER A  46     -14.467  29.997  21.915  1.00  1.00            
ATOM    352   CB SER A  46     -15.741  30.856  22.029  1.00  1.00            
ATOM    353   OG SER A  46     -15.529  32.147  21.477  1.00  1.00            
ATOM    354    C SER A  46     -14.068  29.934  20.486  1.00  1.00            
ATOM    355    O SER A  46     -13.987  30.947  19.792  1.00  1.00            
ATOM    356    N SER A  47     -13.792  28.703  20.031  1.00  1.00            
ATOM    357   CA SER A  47     -13.429  28.453  18.676  1.00  1.00            
ATOM    358   CB SER A  47     -11.957  28.753  18.349  1.00  1.00            
ATOM    359   OG SER A  47     -11.701  28.466  16.982  1.00  1.00            
ATOM    360    C SER A  47     -13.635  26.983  18.501  1.00  1.00            
ATOM    361    O SER A  47     -13.886  26.263  19.466  1.00  1.00            
ATOM    362    N LEU A  48     -13.585  26.496  17.252  2.00  1.00            
ATOM    363   CA LEU A  48     -13.782  25.093  17.052  2.00  1.00            
ATOM    364   CB LEU A  48     -13.920  24.692  15.573  2.00  1.00            
ATOM    365   CG LEU A  48     -15.217  25.182  14.904  2.00  1.00            
ATOM    366  CD1 LEU A  48     -15.252  26.714  14.791  2.00  1.00            
ATOM    367  CD2 LEU A  48     -15.450  24.473  13.560  2.00  1.00            
ATOM    368    C LEU A  48     -12.643  24.316  17.602  2.00  1.00            
ATOM    369    O LEU A  48     -12.871  23.256  18.182  2.00  1.00            
ATOM    370    N ALA A  49     -11.389  24.776  17.395  2.00  1.00            
ATOM    371   CA ALA A  49     -10.335  24.052  18.041  2.00  1.00            
ATOM    372   CB ALA A  49      -8.921  24.489  17.622  2.00  1.00            
ATOM    373    C ALA A  49     -10.554  24.467  19.440  2.00  1.00            
ATOM    374    O ALA A  49     -10.126  25.539  19.863  2.00  1.00            
ATOM    375    N CYS A  50     -11.267  23.619  20.192  2.00  1.00            
ATOM    376   CA CYS A  50     -11.632  24.042  21.491  2.00  1.00            
ATOM    377   CB CYS A  50     -12.322  25.408  21.543  2.00  1.00            
ATOM    378   SG CYS A  50     -12.811  25.829  23.240  2.00  1.00            
ATOM    379    C CYS A  50     -12.591  23.076  22.060  2.00  1.00            
ATOM    380    O CYS A  50     -12.290  22.386  23.033  2.00  1.00            
ATOM    381    N SER A  51     -13.787  23.029  21.451  2.00  1.00            
ATOM    382   CA SER A  51     -14.815  22.182  21.949  2.00  1.00            
ATOM    383   CB SER A  51     -16.057  22.145  21.043  2.00  1.00            
ATOM    384   OG SER A  51     -17.038  21.283  21.601  2.00  1.00            
ATOM    385    C SER A  51     -14.253  20.796  21.992  2.00  1.00            
ATOM    386    O SER A  51     -14.420  20.082  22.980  2.00  1.00            
ATOM    387    N ASP A  52     -13.547  20.384  20.922  2.00  1.00            
ATOM    388   CA ASP A  52     -12.982  19.069  20.892  2.00  1.00            
ATOM    389   CB ASP A  52     -12.455  18.642  19.506  2.00  1.00            
ATOM    390   CG ASP A  52     -11.368  19.602  19.055  2.00  1.00            
ATOM    391  OD1 ASP A  52     -11.695  20.797  18.825  2.00  1.00            
ATOM    392  OD2 ASP A  52     -10.197  19.153  18.932  2.00  1.00            
ATOM    393    C ASP A  52     -11.873  18.919  21.903  2.00  1.00            
ATOM    394    O ASP A  52     -11.772  17.885  22.559  2.00  1.00            
ATOM    395    N HIS A  53     -11.026  19.955  22.082  1.00  1.00            
ATOM    396   CA HIS A  53      -9.860  19.853  22.928  1.00  1.00            
ATOM    397  ND1 HIS A  53      -8.588  21.879  20.326  1.00  1.00            
ATOM    398   CG HIS A  53      -8.249  20.950  21.285  1.00  1.00            
ATOM    399   CB HIS A  53      -8.806  20.943  22.675  1.00  1.00            
ATOM    400  NE2 HIS A  53      -7.097  20.517  19.395  1.00  1.00            
ATOM    401  CD2 HIS A  53      -7.340  20.125  20.698  1.00  1.00            
ATOM    402  CE1 HIS A  53      -7.869  21.574  19.216  1.00  1.00            
ATOM    403    C HIS A  53     -10.201  19.967  24.376  1.00  1.00            
ATOM    404    O HIS A  53     -11.314  20.325  24.757  1.00  1.00            
ATOM    405    N ASN A  54      -9.198  19.630  25.217  1.00  1.00            
ATOM    406   CA ASN A  54      -9.290  19.725  26.644  1.00  1.00            
ATOM    407   CB ASN A  54      -8.058  19.184  27.391  1.00  1.00            
ATOM    408   CG ASN A  54      -8.018  17.673  27.222  1.00  1.00            
ATOM    409  OD1 ASN A  54      -9.043  17.035  26.986  1.00  1.00            
ATOM    410  ND2 ASN A  54      -6.801  17.079  27.353  1.00  1.00            
ATOM    411    C ASN A  54      -9.384  21.168  26.956  1.00  1.00            
ATOM    412    O ASN A  54      -8.954  22.014  26.177  1.00  1.00            
ATOM    413    N GLN A  55      -9.998  21.495  28.099  1.00  1.00            
ATOM    414   CA GLN A  55     -10.079  22.873  28.439  1.00  1.00            
ATOM    415   CB GLN A  55     -11.518  23.367  28.670  1.00  1.00            
ATOM    416   CG GLN A  55     -12.390  23.293  27.414  1.00  1.00            
ATOM    417   CD GLN A  55     -13.780  23.803  27.765  1.00  1.00            
ATOM    418  OE1 GLN A  55     -14.507  24.296  26.903  1.00  1.00            
ATOM    419  NE2 GLN A  55     -14.162  23.692  29.066  1.00  1.00            
ATOM    420    C GLN A  55      -9.351  23.034  29.711  1.00  1.00            
ATOM    421    O GLN A  55      -9.359  22.147  30.564  1.00  1.00            
ATOM    422    N PHE A  56      -8.671  24.176  29.863  4.00  1.00            
ATOM    423   CA PHE A  56      -7.991  24.348  31.094  4.00  1.00            
ATOM    424   CB PHE A  56      -6.572  24.929  30.956  4.00  1.00            
ATOM    425   CG PHE A  56      -5.979  24.980  32.321  4.00  1.00            
ATOM    426  CD1 PHE A  56      -5.389  23.861  32.864  4.00  1.00            
ATOM    427  CD2 PHE A  56      -6.010  26.140  33.061  4.00  1.00            
ATOM    428  CE1 PHE A  56      -4.839  23.896  34.124  4.00  1.00            
ATOM    429  CE2 PHE A  56      -5.462  26.181  34.321  4.00  1.00            
ATOM    430   CZ PHE A  56      -4.875  25.059  34.855  4.00  1.00            
ATOM    431    C PHE A  56      -8.800  25.332  31.884  4.00  1.00            
ATOM    432    O PHE A  56      -9.146  26.401  31.385  4.00  1.00            
ATOM    433    N ASN A  57      -9.148  24.992  33.143  1.00  1.00            
ATOM    434   CA ASN A  57      -9.952  25.914  33.892  1.00  1.00            
ATOM    435   CB ASN A  57     -11.306  25.326  34.312  1.00  1.00            
ATOM    436   CG ASN A  57     -12.062  24.986  33.038  1.00  1.00            
ATOM    437  OD1 ASN A  57     -11.577  25.227  31.934  1.00  1.00            
ATOM    438  ND2 ASN A  57     -13.285  24.408  33.190  1.00  1.00            
ATOM    439    C ASN A  57      -9.226  26.276  35.141  1.00  1.00            
ATOM    440    O ASN A  57      -9.038  25.462  36.045  1.00  1.00            
ATOM    441    N PRO A  58      -8.817  27.510  35.185  2.00  1.00            
ATOM    442   CA PRO A  58      -8.098  28.066  36.296  2.00  1.00            
ATOM    443   CD PRO A  58      -9.360  28.530  34.305  2.00  1.00            
ATOM    444   CB PRO A  58      -7.800  29.505  35.884  2.00  1.00            
ATOM    445   CG PRO A  58      -8.998  29.863  34.983  2.00  1.00            
ATOM    446    C PRO A  58      -8.915  28.049  37.546  2.00  1.00            
ATOM    447    O PRO A  58      -8.337  27.968  38.629  2.00  1.00            
ATOM    448    N ASP A  59     -10.251  28.139  37.433  2.00  1.00            
ATOM    449   CA ASP A  59     -11.047  28.212  38.622  2.00  1.00            
ATOM    450   CB ASP A  59     -12.554  28.312  38.346  2.00  1.00            
ATOM    451   CG ASP A  59     -12.853  29.727  37.873  2.00  1.00            
ATOM    452  OD1 ASP A  59     -11.889  30.518  37.690  2.00  1.00            
ATOM    453  OD2 ASP A  59     -14.061  30.034  37.695  2.00  1.00            
ATOM    454    C ASP A  59     -10.810  26.962  39.394  2.00  1.00            
ATOM    455    O ASP A  59     -10.708  26.994  40.620  2.00  1.00            
ATOM    456    N ASP A  60     -10.692  25.816  38.701  2.00  1.00            
ATOM    457   CA ASP A  60     -10.545  24.624  39.472  2.00  1.00            
ATOM    458   CB ASP A  60     -11.328  23.423  38.914  2.00  1.00            
ATOM    459   CG ASP A  60     -11.360  22.350  39.996  2.00  1.00            
ATOM    460  OD1 ASP A  60     -10.702  22.547  41.052  2.00  1.00            
ATOM    461  OD2 ASP A  60     -12.056  21.321  39.783  2.00  1.00            
ATOM    462    C ASP A  60      -9.115  24.220  39.564  2.00  1.00            
ATOM    463    O ASP A  60      -8.647  23.368  38.810  2.00  1.00            
ATOM    464    N SER A  61      -8.381  24.837  40.505  1.00  1.00            
ATOM    465   CA SER A  61      -7.038  24.423  40.767  1.00  1.00            
ATOM    466   CB SER A  61      -6.011  24.869  39.711  1.00  1.00            
ATOM    467   OG SER A  61      -6.213  24.158  38.499  1.00  1.00            
ATOM    468    C SER A  61      -6.646  25.043  42.071  1.00  1.00            
ATOM    469    O SER A  61      -7.024  26.175  42.366  1.00  1.00            
ATOM    470    N SER A  62      -5.893  24.301  42.907  1.00  1.00            
ATOM    471   CA SER A  62      -5.477  24.858  44.162  1.00  1.00            
ATOM    472   CB SER A  62      -4.740  23.849  45.060  1.00  1.00            
ATOM    473   OG SER A  62      -5.628  22.825  45.482  1.00  1.00            
ATOM    474    C SER A  62      -4.532  25.975  43.884  1.00  1.00            
ATOM    475    O SER A  62      -4.752  27.104  44.318  1.00  1.00            
ATOM    476    N THR A  63      -3.458  25.698  43.120  1.00  1.00            
ATOM    477   CA THR A  63      -2.519  26.754  42.913  1.00  1.00            
ATOM    478   CB THR A  63      -1.120  26.427  43.361  1.00  1.00            
ATOM    479  OG1 THR A  63      -0.307  27.590  43.294  1.00  1.00            
ATOM    480  CG2 THR A  63      -0.535  25.311  42.480  1.00  1.00            
ATOM    481    C THR A  63      -2.483  27.133  41.469  1.00  1.00            
ATOM    482    O THR A  63      -2.256  26.301  40.591  1.00  1.00            
ATOM    483    N PHE A  64      -2.762  28.422  41.190  1.00  1.00            
ATOM    484   CA PHE A  64      -2.650  28.924  39.855  1.00  1.00            
ATOM    485   CB PHE A  64      -3.801  28.512  38.916  1.00  1.00            
ATOM    486   CG PHE A  64      -5.011  29.316  39.264  1.00  1.00            
ATOM    487  CD1 PHE A  64      -5.836  28.943  40.300  1.00  1.00            
ATOM    488  CD2 PHE A  64      -5.313  30.459  38.555  1.00  1.00            
ATOM    489  CE1 PHE A  64      -6.945  29.693  40.615  1.00  1.00            
ATOM    490  CE2 PHE A  64      -6.420  31.214  38.866  1.00  1.00            
ATOM    491   CZ PHE A  64      -7.239  30.830  39.899  1.00  1.00            
ATOM    492    C PHE A  64      -2.746  30.407  39.990  1.00  1.00            
ATOM    493    O PHE A  64      -3.324  30.910  40.953  1.00  1.00            
ATOM    494    N GLU A  65      -2.173  31.159  39.034  4.00  1.00            
ATOM    495   CA GLU A  65      -2.323  32.579  39.113  4.00  1.00            
ATOM    496   CB GLU A  65      -1.372  33.250  40.122  4.00  1.00            
ATOM    497   CG GLU A  65       0.110  32.923  39.956  4.00  1.00            
ATOM    498   CD GLU A  65       0.775  33.275  41.282  4.00  1.00            
ATOM    499  OE1 GLU A  65       0.561  32.511  42.262  4.00  1.00            
ATOM    500  OE2 GLU A  65       1.493  34.308  41.339  4.00  1.00            
ATOM    501    C GLU A  65      -2.165  33.148  37.741  4.00  1.00            
ATOM    502    O GLU A  65      -1.437  32.608  36.909  4.00  1.00            
ATOM    503    N ALA A  66      -2.879  34.257  37.465  4.00  1.00            
ATOM    504   CA ALA A  66      -2.846  34.846  36.159  4.00  1.00            
ATOM    505   CB ALA A  66      -4.231  35.258  35.633  4.00  1.00            
ATOM    506    C ALA A  66      -2.013  36.077  36.232  4.00  1.00            
ATOM    507    O ALA A  66      -2.000  36.782  37.239  4.00  1.00            
ATOM    508    N THR A  67      -1.263  36.341  35.150  4.00  1.00            
ATOM    509   CA THR A  67      -0.445  37.510  35.077  4.00  1.00            
ATOM    510   CB THR A  67       0.983  37.210  34.727  4.00  1.00            
ATOM    511  OG1 THR A  67       1.061  36.643  33.427  4.00  1.00            
ATOM    512  CG2 THR A  67       1.541  36.220  35.766  4.00  1.00            
ATOM    513    C THR A  67      -1.021  38.318  33.953  4.00  1.00            
ATOM    514    O THR A  67      -1.667  37.777  33.057  4.00  1.00            
ATOM    515    N SER A  68      -0.810  39.645  33.981  4.00  1.00            
ATOM    516   CA SER A  68      -1.401  40.534  33.019  4.00  1.00            
ATOM    517   CB SER A  68      -1.164  42.017  33.353  4.00  1.00            
ATOM    518   OG SER A  68      -1.845  42.360  34.549  4.00  1.00            
ATOM    519    C SER A  68      -0.860  40.306  31.641  4.00  1.00            
ATOM    520    O SER A  68      -1.580  40.502  30.663  4.00  1.00            
ATOM    521    N GLN A  69       0.409  39.872  31.519  4.00  1.00            
ATOM    522   CA GLN A  69       1.031  39.728  30.228  4.00  1.00            
ATOM    523   CB GLN A  69       2.422  39.070  30.305  4.00  1.00            
ATOM    524   CG GLN A  69       3.031  38.733  28.942  4.00  1.00            
ATOM    525   CD GLN A  69       3.380  40.022  28.214  4.00  1.00            
ATOM    526  OE1 GLN A  69       3.862  39.994  27.083  4.00  1.00            
ATOM    527  NE2 GLN A  69       3.129  41.186  28.871  4.00  1.00            
ATOM    528    C GLN A  69       0.172  38.870  29.335  4.00  1.00            
ATOM    529    O GLN A  69      -0.474  37.929  29.795  4.00  1.00            
ATOM    530    N GLU A  70       0.136  39.205  28.021  4.00  1.00            
ATOM    531   CA GLU A  70      -0.656  38.503  27.038  4.00  1.00            
ATOM    532   CB GLU A  70      -1.576  39.412  26.209  4.00  1.00            
ATOM    533   CG GLU A  70      -2.740  40.008  27.000  4.00  1.00            
ATOM    534   CD GLU A  70      -3.538  40.878  26.041  4.00  1.00            
ATOM    535  OE1 GLU A  70      -2.906  41.732  25.363  4.00  1.00            
ATOM    536  OE2 GLU A  70      -4.783  40.698  25.965  4.00  1.00            
ATOM    537    C GLU A  70       0.273  37.844  26.065  4.00  1.00            
ATOM    538    O GLU A  70       1.458  38.167  26.011  4.00  1.00            
ATOM    539    N LEU A  71      -0.252  36.874  25.283  4.00  1.00            
ATOM    540   CA LEU A  71       0.567  36.154  24.349  4.00  1.00            
ATOM    541   CB LEU A  71       0.698  34.656  24.667  4.00  1.00            
ATOM    542   CG LEU A  71       1.365  34.365  26.022  4.00  1.00            
ATOM    543  CD1 LEU A  71       0.496  34.878  27.182  4.00  1.00            
ATOM    544  CD2 LEU A  71       1.744  32.880  26.151  4.00  1.00            
ATOM    545    C LEU A  71      -0.024  36.228  22.965  4.00  1.00            
ATOM    546    O LEU A  71      -1.239  36.296  22.792  4.00  1.00            
ATOM    547    N SER A  72       0.860  36.245  21.940  4.00  1.00            
ATOM    548   CA SER A  72       0.490  36.188  20.546  4.00  1.00            
ATOM    549   CB SER A  72       0.402  37.571  19.875  4.00  1.00            
ATOM    550   OG SER A  72      -0.638  38.339  20.462  4.00  1.00            
ATOM    551    C SER A  72       1.609  35.445  19.892  4.00  1.00            
ATOM    552    O SER A  72       2.777  35.747  20.131  4.00  1.00            
ATOM    553    N ILE A  73       1.292  34.432  19.062  4.00  1.00            
ATOM    554   CA ILE A  73       2.350  33.693  18.435  4.00  1.00            
ATOM    555   CB ILE A  73       2.550  32.323  19.017  4.00  1.00            
ATOM    556  CG1 ILE A  73       3.785  31.648  18.397  4.00  1.00            
ATOM    557  CG2 ILE A  73       1.247  31.530  18.828  4.00  1.00            
ATOM    558  CD1 ILE A  73       4.195  30.357  19.106  4.00  1.00            
ATOM    559    C ILE A  73       2.014  33.492  17.001  4.00  1.00            
ATOM    560    O ILE A  73       0.855  33.276  16.652  4.00  1.00            
ATOM    561    N THR A  74       3.031  33.576  16.123  4.00  1.00            
ATOM    562   CA THR A  74       2.755  33.302  14.750  4.00  1.00            
ATOM    563   CB THR A  74       3.064  34.444  13.816  4.00  1.00            
ATOM    564  OG1 THR A  74       2.630  34.127  12.502  4.00  1.00            
ATOM    565  CG2 THR A  74       4.570  34.750  13.835  4.00  1.00            
ATOM    566    C THR A  74       3.540  32.106  14.365  4.00  1.00            
ATOM    567    O THR A  74       4.768  32.083  14.430  4.00  1.00            
ATOM    568    N TYR A  75       2.813  31.053  13.975  4.00  1.00            
ATOM    569   CA TYR A  75       3.455  29.859  13.553  4.00  1.00            
ATOM    570   CB TYR A  75       3.309  28.710  14.601  4.00  1.00            
ATOM    571   CG TYR A  75       3.996  27.825  13.712  4.00  1.00            
ATOM    572  CD1 TYR A  75       5.278  28.157  13.379  4.00  1.00            
ATOM    573  CD2 TYR A  75       3.337  26.799  13.117  4.00  1.00            
ATOM    574  CE1 TYR A  75       5.905  27.399  12.443  4.00  1.00            
ATOM    575  CE2 TYR A  75       3.992  26.056  12.184  4.00  1.00            
ATOM    576   CZ TYR A  75       5.282  26.343  11.837  4.00  1.00            
ATOM    577   OH TYR A  75       5.955  25.570  10.867  4.00  1.00            
ATOM    578    C TYR A  75       2.886  29.602  12.162  4.00  1.00            
ATOM    579    O TYR A  75       1.750  29.976  11.878  4.00  1.00            
ATOM    580    N GLY A  76       3.675  28.977  11.253  3.00  1.00            
ATOM    581   CA GLY A  76       3.387  28.705   9.892  3.00  1.00            
ATOM    582    C GLY A  76       2.046  28.037   9.848  3.00  1.00            
ATOM    583    O GLY A  76       1.269  28.236   8.916  3.00  1.00            
ATOM    584    N THR A  77       1.748  27.217  10.866  3.00  1.00            
ATOM    585   CA THR A  77       0.544  26.454  10.947  3.00  1.00            
ATOM    586   CB THR A  77       0.519  25.505  12.122  3.00  1.00            
ATOM    587  OG1 THR A  77      -0.595  24.629  12.016  3.00  1.00            
ATOM    588  CG2 THR A  77       0.450  26.288  13.444  3.00  1.00            
ATOM    589    C THR A  77      -0.672  27.312  10.995  3.00  1.00            
ATOM    590    O THR A  77      -1.626  27.091  10.249  3.00  1.00            
ATOM    591    N GLY A  78      -0.654  28.336  11.853  4.00  1.00            
ATOM    592   CA GLY A  78      -1.789  29.181  12.041  4.00  1.00            
ATOM    593    C GLY A  78      -1.420  29.961  13.248  4.00  1.00            
ATOM    594    O GLY A  78      -0.258  29.954  13.653  4.00  1.00            
ATOM    595    N SER A  79      -2.374  30.659  13.880  4.00  1.00            
ATOM    596   CA SER A  79      -1.873  31.379  15.000  4.00  1.00            
ATOM    597   CB SER A  79      -1.603  32.868  14.723  4.00  1.00            
ATOM    598   OG SER A  79      -2.827  33.560  14.525  4.00  1.00            
ATOM    599    C SER A  79      -2.836  31.327  16.138  4.00  1.00            
ATOM    600    O SER A  79      -3.974  30.883  15.995  4.00  1.00            
ATOM    601    N MET A  80      -2.363  31.774  17.323  4.00  1.00            
ATOM    602   CA MET A  80      -3.184  31.790  18.497  4.00  1.00            
ATOM    603   CB MET A  80      -2.844  30.703  19.525  4.00  1.00            
ATOM    604   CG MET A  80      -1.580  31.034  20.322  4.00  1.00            
ATOM    605   SD MET A  80      -1.306  29.988  21.783  4.00  1.00            
ATOM    606   CE MET A  80      -0.078  31.098  22.530  4.00  1.00            
ATOM    607    C MET A  80      -2.939  33.080  19.222  4.00  1.00            
ATOM    608    O MET A  80      -1.941  33.762  18.992  4.00  1.00            
ATOM    609    N THR A  81      -3.886  33.454  20.109  4.00  1.00            
ATOM    610   CA THR A  81      -3.757  34.601  20.965  4.00  1.00            
ATOM    611   CB THR A  81      -4.789  35.659  20.711  4.00  1.00            
ATOM    612  OG1 THR A  81      -4.714  36.107  19.366  4.00  1.00            
ATOM    613  CG2 THR A  81      -4.530  36.829  21.674  4.00  1.00            
ATOM    614    C THR A  81      -4.003  34.052  22.339  4.00  1.00            
ATOM    615    O THR A  81      -4.723  33.065  22.476  4.00  1.00            
ATOM    616    N GLY A  82      -3.417  34.641  23.407  4.00  1.00            
ATOM    617   CA GLY A  82      -3.681  33.997  24.663  4.00  1.00            
ATOM    618    C GLY A  82      -3.166  34.786  25.828  4.00  1.00            
ATOM    619    O GLY A  82      -2.649  35.892  25.676  4.00  1.00            
ATOM    620    N ILE A  83      -3.310  34.207  27.045  4.00  1.00            
ATOM    621   CA ILE A  83      -2.917  34.872  28.255  4.00  1.00            
ATOM    622   CB ILE A  83      -4.116  35.251  29.088  4.00  1.00            
ATOM    623  CG1 ILE A  83      -3.809  36.376  30.096  4.00  1.00            
ATOM    624  CG2 ILE A  83      -4.667  33.965  29.725  4.00  1.00            
ATOM    625  CD1 ILE A  83      -2.844  36.008  31.218  4.00  1.00            
ATOM    626    C ILE A  83      -2.011  33.948  29.043  4.00  1.00            
ATOM    627    O ILE A  83      -2.205  32.736  29.033  4.00  1.00            
ATOM    628    N LEU A  84      -0.981  34.498  29.736  4.00  1.00            
ATOM    629   CA LEU A  84      -0.003  33.751  30.505  4.00  1.00            
ATOM    630   CB LEU A  84       1.257  34.566  30.849  4.00  1.00            
ATOM    631   CG LEU A  84       2.152  34.889  29.640  4.00  1.00            
ATOM    632  CD1 LEU A  84       3.383  35.702  30.074  4.00  1.00            
ATOM    633  CD2 LEU A  84       2.547  33.612  28.882  4.00  1.00            
ATOM    634    C LEU A  84      -0.581  33.304  31.814  4.00  1.00            
ATOM    635    O LEU A  84      -1.612  33.798  32.267  4.00  1.00            
ATOM    636    N GLY A  85       0.077  32.313  32.453  4.00  1.00            
ATOM    637   CA GLY A  85      -0.398  31.856  33.726  4.00  1.00            
ATOM    638    C GLY A  85       0.692  31.090  34.422  4.00  1.00            
ATOM    639    O GLY A  85       1.646  30.625  33.799  4.00  1.00            
ATOM    640    N TYR A  86       0.545  30.950  35.758  4.00  1.00            
ATOM    641   CA TYR A  86       1.436  30.242  36.643  4.00  1.00            
ATOM    642   CB TYR A  86       1.854  31.120  37.833  4.00  1.00            
ATOM    643   CG TYR A  86       2.145  30.212  38.972  4.00  1.00            
ATOM    644  CD1 TYR A  86       3.316  29.501  39.047  4.00  1.00            
ATOM    645  CD2 TYR A  86       1.213  30.085  39.979  4.00  1.00            
ATOM    646  CE1 TYR A  86       3.542  28.672  40.120  4.00  1.00            
ATOM    647  CE2 TYR A  86       1.438  29.257  41.051  4.00  1.00            
ATOM    648   CZ TYR A  86       2.609  28.547  41.118  4.00  1.00            
ATOM    649   OH TYR A  86       2.856  27.691  42.212  4.00  1.00            
ATOM    650    C TYR A  86       0.676  29.079  37.197  4.00  1.00            
ATOM    651    O TYR A  86      -0.341  29.259  37.865  4.00  1.00            
ATOM    652    N ASP A  87       1.143  27.842  36.924  4.00  1.00            
ATOM    653   CA ASP A  87       0.423  26.707  37.428  4.00  1.00            
ATOM    654   CB ASP A  87      -0.767  26.315  36.532  4.00  1.00            
ATOM    655   CG ASP A  87      -1.763  25.485  37.336  4.00  1.00            
ATOM    656  OD1 ASP A  87      -1.437  25.108  38.492  4.00  1.00            
ATOM    657  OD2 ASP A  87      -2.874  25.225  36.802  4.00  1.00            
ATOM    658    C ASP A  87       1.363  25.552  37.502  4.00  1.00            
ATOM    659    O ASP A  87       2.302  25.454  36.714  4.00  1.00            
ATOM    660    N THR A  88       1.140  24.647  38.475  4.00  1.00            
ATOM    661   CA THR A  88       2.007  23.517  38.585  4.00  1.00            
ATOM    662   CB THR A  88       1.872  22.749  39.871  4.00  1.00            
ATOM    663  OG1 THR A  88       2.905  21.779  39.967  4.00  1.00            
ATOM    664  CG2 THR A  88       0.495  22.065  39.906  4.00  1.00            
ATOM    665    C THR A  88       1.702  22.584  37.455  4.00  1.00            
ATOM    666    O THR A  88       0.540  22.292  37.171  4.00  1.00            
ATOM    667    N VAL A  89       2.757  22.105  36.766  4.00  1.00            
ATOM    668   CA VAL A  89       2.564  21.215  35.657  4.00  1.00            
ATOM    669   CB VAL A  89       3.052  21.803  34.369  4.00  1.00            
ATOM    670  CG1 VAL A  89       2.998  20.721  33.282  4.00  1.00            
ATOM    671  CG2 VAL A  89       2.207  23.049  34.052  4.00  1.00            
ATOM    672    C VAL A  89       3.364  19.986  35.901  4.00  1.00            
ATOM    673    O VAL A  89       4.583  20.047  36.048  4.00  1.00            
ATOM    674    N GLN A  90       2.693  18.822  35.924  4.00  1.00            
ATOM    675   CA GLN A  90       3.412  17.604  36.125  4.00  1.00            
ATOM    676   CB GLN A  90       2.545  16.485  36.731  4.00  1.00            
ATOM    677   CG GLN A  90       3.288  15.170  36.977  4.00  1.00            
ATOM    678   CD GLN A  90       2.293  14.165  37.544  4.00  1.00            
ATOM    679  OE1 GLN A  90       2.564  13.482  38.530  4.00  1.00            
ATOM    680  NE2 GLN A  90       1.104  14.066  36.890  4.00  1.00            
ATOM    681    C GLN A  90       3.853  17.172  34.762  4.00  1.00            
ATOM    682    O GLN A  90       3.047  17.053  33.841  4.00  1.00            
ATOM    683    N VAL A  91       5.167  16.941  34.603  4.00  1.00            
ATOM    684   CA VAL A  91       5.721  16.486  33.361  4.00  1.00            
ATOM    685   CB VAL A  91       6.981  17.201  32.953  4.00  1.00            
ATOM    686  CG1 VAL A  91       8.111  16.830  33.921  4.00  1.00            
ATOM    687  CG2 VAL A  91       7.284  16.877  31.481  4.00  1.00            
ATOM    688    C VAL A  91       6.030  15.079  33.662  4.00  1.00            
ATOM    689    O VAL A  91       5.457  14.529  34.600  4.00  1.00            
ATOM    690    N GLY A  92       6.894  14.444  32.863  3.00  1.00            
ATOM    691   CA GLY A  92       7.129  13.067  33.123  3.00  1.00            
ATOM    692    C GLY A  92       7.647  12.879  34.505  3.00  1.00            
ATOM    693    O GLY A  92       8.815  13.135  34.795  3.00  1.00            
ATOM    694    N GLY A  93       6.750  12.416  35.393  3.00  1.00            
ATOM    695   CA GLY A  93       7.083  12.082  36.739  3.00  1.00            
ATOM    696    C GLY A  93       7.802  13.229  37.365  3.00  1.00            
ATOM    697    O GLY A  93       8.556  13.039  38.318  3.00  1.00            
ATOM    698    N ILE A  94       7.602  14.455  36.851  4.00  1.00            
ATOM    699   CA ILE A  94       8.300  15.555  37.443  4.00  1.00            
ATOM    700   CB ILE A  94       9.304  16.207  36.538  4.00  1.00            
ATOM    701  CG1 ILE A  94      10.387  15.198  36.116  4.00  1.00            
ATOM    702  CG2 ILE A  94       9.855  17.452  37.255  4.00  1.00            
ATOM    703  CD1 ILE A  94      11.296  15.695  34.990  4.00  1.00            
ATOM    704    C ILE A  94       7.270  16.597  37.795  4.00  1.00            
ATOM    705    O ILE A  94       6.297  16.793  37.068  4.00  1.00            
ATOM    706    N SER A  95       7.459  17.276  38.947  4.00  1.00            
ATOM    707   CA SER A  95       6.532  18.243  39.484  4.00  1.00            
ATOM    708   CB SER A  95       6.882  18.647  40.927  4.00  1.00            
ATOM    709   OG SER A  95       8.133  19.317  40.958  4.00  1.00            
ATOM    710    C SER A  95       6.434  19.511  38.688  4.00  1.00            
ATOM    711    O SER A  95       5.328  19.995  38.463  4.00  1.00            
ATOM    712    N ASP A  96       7.572  20.096  38.255  4.00  1.00            
ATOM    713   CA ASP A  96       7.564  21.341  37.523  4.00  1.00            
ATOM    714   CB ASP A  96       7.191  21.207  36.037  4.00  1.00            
ATOM    715   CG ASP A  96       8.432  20.705  35.310  4.00  1.00            
ATOM    716  OD1 ASP A  96       9.555  20.956  35.825  4.00  1.00            
ATOM    717  OD2 ASP A  96       8.278  20.072  34.231  4.00  1.00            
ATOM    718    C ASP A  96       6.673  22.363  38.168  4.00  1.00            
ATOM    719    O ASP A  96       5.687  22.796  37.573  4.00  1.00            
ATOM    720    N THR A  97       6.993  22.772  39.414  4.00  1.00            
ATOM    721   CA THR A  97       6.218  23.792  40.068  4.00  1.00            
ATOM    722   CB THR A  97       6.450  23.881  41.549  4.00  1.00            
ATOM    723  OG1 THR A  97       7.806  24.209  41.813  4.00  1.00            
ATOM    724  CG2 THR A  97       6.091  22.532  42.190  4.00  1.00            
ATOM    725    C THR A  97       6.634  25.106  39.474  4.00  1.00            
ATOM    726    O THR A  97       7.693  25.217  38.859  4.00  1.00            
ATOM    727    N ASN A  98       5.784  26.138  39.642  4.00  1.00            
ATOM    728   CA ASN A  98       6.075  27.481  39.216  4.00  1.00            
ATOM    729   CB ASN A  98       7.142  28.149  40.104  4.00  1.00            
ATOM    730   CG ASN A  98       7.116  29.652  39.872  4.00  1.00            
ATOM    731  OD1 ASN A  98       7.280  30.132  38.752  4.00  1.00            
ATOM    732  ND2 ASN A  98       6.898  30.423  40.972  4.00  1.00            
ATOM    733    C ASN A  98       6.522  27.556  37.789  4.00  1.00            
ATOM    734    O ASN A  98       7.655  27.946  37.512  4.00  1.00            
ATOM    735    N GLN A  99       5.646  27.180  36.834  4.00  1.00            
ATOM    736   CA GLN A  99       6.020  27.297  35.451  4.00  1.00            
ATOM    737   CB GLN A  99       6.034  25.951  34.704  4.00  1.00            
ATOM    738   CG GLN A  99       4.657  25.305  34.537  4.00  1.00            
ATOM    739   CD GLN A  99       4.089  25.785  33.209  4.00  1.00            
ATOM    740  OE1 GLN A  99       4.828  26.242  32.338  4.00  1.00            
ATOM    741  NE2 GLN A  99       2.744  25.677  33.041  4.00  1.00            
ATOM    742    C GLN A  99       5.033  28.193  34.778  4.00  1.00            
ATOM    743    O GLN A  99       3.921  28.386  35.269  4.00  1.00            
ATOM    744    N ILE A 100       5.419  28.788  33.630  4.00  1.00            
ATOM    745   CA ILE A 100       4.486  29.670  32.998  4.00  1.00            
ATOM    746   CB ILE A 100       4.942  31.092  32.846  4.00  1.00            
ATOM    747  CG1 ILE A 100       6.161  31.207  31.934  4.00  1.00            
ATOM    748  CG2 ILE A 100       5.176  31.672  34.249  4.00  1.00            
ATOM    749  CD1 ILE A 100       6.471  32.666  31.628  4.00  1.00            
ATOM    750    C ILE A 100       4.103  29.134  31.658  4.00  1.00            
ATOM    751    O ILE A 100       4.919  28.571  30.929  4.00  1.00            
ATOM    752    N PHE A 101       2.806  29.290  31.323  4.00  1.00            
ATOM    753   CA PHE A 101       2.244  28.767  30.114  4.00  1.00            
ATOM    754   CB PHE A 101       1.483  27.451  30.345  4.00  1.00            
ATOM    755   CG PHE A 101       0.396  27.733  31.331  4.00  1.00            
ATOM    756  CD1 PHE A 101      -0.852  28.149  30.925  4.00  1.00            
ATOM    757  CD2 PHE A 101       0.633  27.587  32.679  4.00  1.00            
ATOM    758  CE1 PHE A 101      -1.842  28.406  31.844  4.00  1.00            
ATOM    759  CE2 PHE A 101      -0.351  27.842  33.604  4.00  1.00            
ATOM    760   CZ PHE A 101      -1.593  28.255  33.187  4.00  1.00            
ATOM    761    C PHE A 101       1.259  29.734  29.610  4.00  1.00            
ATOM    762    O PHE A 101       1.194  30.878  30.056  4.00  1.00            
ATOM    763    N GLY A 102       0.468  29.285  28.627  4.00  1.00            
ATOM    764   CA GLY A 102      -0.466  30.225  28.138  4.00  1.00            
ATOM    765    C GLY A 102      -1.792  29.593  27.928  4.00  1.00            
ATOM    766    O GLY A 102      -1.917  28.531  27.320  4.00  1.00            
ATOM    767    N LEU A 103      -2.830  30.269  28.448  4.00  1.00            
ATOM    768   CA LEU A 103      -4.170  29.869  28.192  4.00  1.00            
ATOM    769   CB LEU A 103      -5.199  30.513  29.141  4.00  1.00            
ATOM    770   CG LEU A 103      -4.978  30.168  30.627  4.00  1.00            
ATOM    771  CD1 LEU A 103      -6.048  30.825  31.514  4.00  1.00            
ATOM    772  CD2 LEU A 103      -4.858  28.651  30.850  4.00  1.00            
ATOM    773    C LEU A 103      -4.414  30.405  26.810  4.00  1.00            
ATOM    774    O LEU A 103      -3.833  31.425  26.443  4.00  1.00            
ATOM    775    N SER A 104      -5.250  29.748  25.980  4.00  1.00            
ATOM    776   CA SER A 104      -5.351  30.275  24.646  4.00  1.00            
ATOM    777   CB SER A 104      -5.112  29.215  23.558  4.00  1.00            
ATOM    778   OG SER A 104      -3.791  28.703  23.651  4.00  1.00            
ATOM    779    C SER A 104      -6.716  30.824  24.408  4.00  1.00            
ATOM    780    O SER A 104      -7.707  30.096  24.404  4.00  1.00            
ATOM    781    N GLU A 105      -6.787  32.156  24.228  4.00  1.00            
ATOM    782   CA GLU A 105      -8.025  32.812  23.949  4.00  1.00            
ATOM    783   CB GLU A 105      -7.963  34.324  24.231  4.00  1.00            
ATOM    784   CG GLU A 105      -6.830  35.044  23.503  4.00  1.00            
ATOM    785   CD GLU A 105      -6.718  36.435  24.110  4.00  1.00            
ATOM    786  OE1 GLU A 105      -7.783  37.052  24.376  4.00  1.00            
ATOM    787  OE2 GLU A 105      -5.564  36.892  24.328  4.00  1.00            
ATOM    788    C GLU A 105      -8.498  32.593  22.527  4.00  1.00            
ATOM    789    O GLU A 105      -9.670  32.284  22.319  4.00  1.00            
ATOM    790    N THR A 106      -7.617  32.723  21.501  4.00  1.00            
ATOM    791   CA THR A 106      -8.094  32.606  20.137  4.00  1.00            
ATOM    792   CB THR A 106      -7.951  33.874  19.344  4.00  1.00            
ATOM    793  OG1 THR A 106      -8.645  34.938  19.981  4.00  1.00            
ATOM    794  CG2 THR A 106      -8.535  33.637  17.939  4.00  1.00            
ATOM    795    C THR A 106      -7.309  31.558  19.413  4.00  1.00            
ATOM    796    O THR A 106      -6.080  31.586  19.404  4.00  1.00            
ATOM    797    N GLU A 107      -8.011  30.581  18.801  1.00  1.00            
ATOM    798   CA GLU A 107      -7.320  29.612  18.001  1.00  1.00            
ATOM    799   CB GLU A 107      -7.073  28.262  18.693  1.00  1.00            
ATOM    800   CG GLU A 107      -5.979  28.291  19.757  1.00  1.00            
ATOM    801   CD GLU A 107      -5.772  26.855  20.220  1.00  1.00            
ATOM    802  OE1 GLU A 107      -6.576  26.383  21.067  1.00  1.00            
ATOM    803  OE2 GLU A 107      -4.813  26.206  19.723  1.00  1.00            
ATOM    804    C GLU A 107      -8.163  29.311  16.807  1.00  1.00            
ATOM    805    O GLU A 107      -9.123  28.545  16.872  1.00  1.00            
ATOM    806    N PRO A 108      -7.824  29.940  15.724  1.00  1.00            
ATOM    807   CA PRO A 108      -8.560  29.725  14.509  1.00  1.00            
ATOM    808   CD PRO A 108      -7.328  31.303  15.819  1.00  1.00            
ATOM    809   CB PRO A 108      -8.575  31.067  13.774  1.00  1.00            
ATOM    810   CG PRO A 108      -7.407  31.852  14.390  1.00  1.00            
ATOM    811    C PRO A 108      -7.854  28.658  13.755  1.00  1.00            
ATOM    812    O PRO A 108      -6.769  28.252  14.168  1.00  1.00            
ATOM    813    N GLY A 109      -8.447  28.191  12.647  1.00  1.00            
ATOM    814   CA GLY A 109      -7.754  27.242  11.839  1.00  1.00            
ATOM    815    C GLY A 109      -8.395  25.913  11.961  1.00  1.00            
ATOM    816    O GLY A 109      -8.615  25.393  13.055  1.00  1.00            
ATOM    817    N SER A 110      -8.706  25.337  10.792  2.00  1.00            
ATOM    818   CA SER A 110      -9.256  24.028  10.718  2.00  1.00            
ATOM    819   CB SER A 110      -9.747  23.663   9.308  2.00  1.00            
ATOM    820   OG SER A 110      -8.649  23.602   8.410  2.00  1.00            
ATOM    821    C SER A 110      -8.147  23.107  11.047  2.00  1.00            
ATOM    822    O SER A 110      -8.370  21.921  11.261  2.00  1.00            
ATOM    823    N PHE A 111      -6.908  23.629  11.025  2.00  1.00            
ATOM    824   CA PHE A 111      -5.774  22.809  11.316  2.00  1.00            
ATOM    825   CB PHE A 111      -4.427  23.512  11.075  2.00  1.00            
ATOM    826   CG PHE A 111      -4.271  23.746   9.614  2.00  1.00            
ATOM    827  CD1 PHE A 111      -4.737  24.905   9.039  2.00  1.00            
ATOM    828  CD2 PHE A 111      -3.659  22.806   8.817  2.00  1.00            
ATOM    829  CE1 PHE A 111      -4.594  25.125   7.690  2.00  1.00            
ATOM    830  CE2 PHE A 111      -3.512  23.021   7.467  2.00  1.00            
ATOM    831   CZ PHE A 111      -3.980  24.182   6.901  2.00  1.00            
ATOM    832    C PHE A 111      -5.767  22.382  12.746  2.00  1.00            
ATOM    833    O PHE A 111      -5.613  21.200  13.047  2.00  1.00            
ATOM    834    N LEU A 112      -5.933  23.340  13.676  2.00  1.00            
ATOM    835   CA LEU A 112      -5.845  22.988  15.060  2.00  1.00            
ATOM    836   CB LEU A 112      -5.970  24.210  15.985  2.00  1.00            
ATOM    837   CG LEU A 112      -4.842  25.236  15.763  2.00  1.00            
ATOM    838  CD1 LEU A 112      -4.965  26.429  16.724  2.00  1.00            
ATOM    839  CD2 LEU A 112      -3.460  24.566  15.812  2.00  1.00            
ATOM    840    C LEU A 112      -6.960  22.053  15.352  2.00  1.00            
ATOM    841    O LEU A 112      -6.776  20.998  15.957  2.00  1.00            
ATOM    842    N TYR A 113      -8.158  22.431  14.889  2.00  1.00            
ATOM    843   CA TYR A 113      -9.297  21.582  14.991  2.00  1.00            
ATOM    844   CB TYR A 113     -10.555  22.231  14.390  2.00  1.00            
ATOM    845   CG TYR A 113     -11.678  21.253  14.380  2.00  1.00            
ATOM    846  CD1 TYR A 113     -11.825  20.375  13.332  2.00  1.00            
ATOM    847  CD2 TYR A 113     -12.589  21.220  15.411  2.00  1.00            
ATOM    848  CE1 TYR A 113     -12.862  19.475  13.311  2.00  1.00            
ATOM    849  CE2 TYR A 113     -13.629  20.321  15.396  2.00  1.00            
ATOM    850   CZ TYR A 113     -13.768  19.448  14.344  2.00  1.00            
ATOM    851   OH TYR A 113     -14.834  18.524  14.325  2.00  1.00            
ATOM    852    C TYR A 113      -8.910  20.403  14.157  2.00  1.00            
ATOM    853    O TYR A 113      -8.037  20.502  13.302  2.00  1.00            
ATOM    854    N TYR A 114      -9.464  19.222  14.434  2.00  1.00            
ATOM    855   CA TYR A 114      -9.176  18.122  13.564  2.00  1.00            
ATOM    856   CB TYR A 114      -9.521  18.459  12.099  2.00  1.00            
ATOM    857   CG TYR A 114      -9.878  17.207  11.370  2.00  1.00            
ATOM    858  CD1 TYR A 114     -11.141  16.683  11.532  2.00  1.00            
ATOM    859  CD2 TYR A 114      -9.002  16.575  10.520  2.00  1.00            
ATOM    860  CE1 TYR A 114     -11.528  15.541  10.873  2.00  1.00            
ATOM    861  CE2 TYR A 114      -9.383  15.429   9.856  2.00  1.00            
ATOM    862   CZ TYR A 114     -10.644  14.911  10.032  2.00  1.00            
ATOM    863   OH TYR A 114     -11.036  13.737   9.353  2.00  1.00            
ATOM    864    C TYR A 114      -7.729  17.751  13.671  2.00  1.00            
ATOM    865    O TYR A 114      -7.135  17.229  12.728  2.00  1.00            
ATOM    866    N ALA A 115      -7.122  17.999  14.851  1.00  1.00            
ATOM    867   CA ALA A 115      -5.770  17.588  15.088  1.00  1.00            
ATOM    868   CB ALA A 115      -4.789  18.764  15.244  1.00  1.00            
ATOM    869    C ALA A 115      -5.799  16.857  16.385  1.00  1.00            
ATOM    870    O ALA A 115      -6.578  17.180  17.282  1.00  1.00            
ATOM    871    N PRO A 116      -4.983  15.860  16.501  1.00  1.00            
ATOM    872   CA PRO A 116      -4.957  15.104  17.716  1.00  1.00            
ATOM    873   CD PRO A 116      -4.696  15.008  15.356  1.00  1.00            
ATOM    874   CB PRO A 116      -4.302  13.760  17.392  1.00  1.00            
ATOM    875   CG PRO A 116      -3.805  13.903  15.941  1.00  1.00            
ATOM    876    C PRO A 116      -4.368  15.831  18.897  1.00  1.00            
ATOM    877    O PRO A 116      -4.529  15.340  20.013  1.00  1.00            
ATOM    878    N PHE A 117      -3.687  16.979  18.708  1.00  1.00            
ATOM    879   CA PHE A 117      -3.045  17.568  19.855  1.00  1.00            
ATOM    880   CB PHE A 117      -1.574  17.962  19.607  1.00  1.00            
ATOM    881   CG PHE A 117      -1.505  18.995  18.532  1.00  1.00            
ATOM    882  CD1 PHE A 117      -1.675  20.330  18.824  1.00  1.00            
ATOM    883  CD2 PHE A 117      -1.253  18.631  17.229  1.00  1.00            
ATOM    884  CE1 PHE A 117      -1.610  21.281  17.834  1.00  1.00            
ATOM    885  CE2 PHE A 117      -1.185  19.578  16.235  1.00  1.00            
ATOM    886   CZ PHE A 117      -1.365  20.907  16.535  1.00  1.00            
ATOM    887    C PHE A 117      -3.757  18.780  20.352  1.00  1.00            
ATOM    888    O PHE A 117      -4.210  19.633  19.590  1.00  1.00            
ATOM    889    N ASP A 118      -3.917  18.824  21.688  1.00  1.00            
ATOM    890   CA ASP A 118      -4.504  19.933  22.373  1.00  1.00            
ATOM    891   CB ASP A 118      -4.864  19.610  23.833  1.00  1.00            
ATOM    892   CG ASP A 118      -6.058  18.665  23.840  1.00  1.00            
ATOM    893  OD1 ASP A 118      -6.592  18.366  22.739  1.00  1.00            
ATOM    894  OD2 ASP A 118      -6.446  18.223  24.955  1.00  1.00            
ATOM    895    C ASP A 118      -3.570  21.098  22.400  1.00  1.00            
ATOM    896    O ASP A 118      -3.988  22.232  22.173  1.00  1.00            
ATOM    897    N GLY A 119      -2.268  20.865  22.659  4.00  1.00            
ATOM    898   CA GLY A 119      -1.440  22.024  22.827  4.00  1.00            
ATOM    899    C GLY A 119      -0.034  21.744  22.418  4.00  1.00            
ATOM    900    O GLY A 119       0.310  20.630  22.027  4.00  1.00            
ATOM    901    N ILE A 120       0.820  22.789  22.510  4.00  1.00            
ATOM    902   CA ILE A 120       2.183  22.666  22.091  4.00  1.00            
ATOM    903   CB ILE A 120       2.523  23.580  20.947  4.00  1.00            
ATOM    904  CG1 ILE A 120       1.615  23.272  19.739  4.00  1.00            
ATOM    905  CG2 ILE A 120       4.023  23.419  20.641  4.00  1.00            
ATOM    906  CD1 ILE A 120       1.615  24.349  18.652  4.00  1.00            
ATOM    907    C ILE A 120       3.106  22.981  23.227  4.00  1.00            
ATOM    908    O ILE A 120       2.977  24.008  23.892  4.00  1.00            
ATOM    909    N LEU A 121       4.062  22.063  23.479  4.00  1.00            
ATOM    910   CA LEU A 121       5.101  22.246  24.454  4.00  1.00            
ATOM    911   CB LEU A 121       5.417  20.983  25.265  4.00  1.00            
ATOM    912   CG LEU A 121       6.584  21.214  26.230  4.00  1.00            
ATOM    913  CD1 LEU A 121       6.242  22.354  27.199  4.00  1.00            
ATOM    914  CD2 LEU A 121       7.008  19.911  26.928  4.00  1.00            
ATOM    915    C LEU A 121       6.287  22.529  23.641  4.00  1.00            
ATOM    916    O LEU A 121       6.425  22.014  22.533  4.00  1.00            
ATOM    917    N GLY A 122       7.184  23.375  24.146  4.00  1.00            
ATOM    918   CA GLY A 122       8.250  23.598  23.248  4.00  1.00            
ATOM    919    C GLY A 122       9.522  23.414  23.956  4.00  1.00            
ATOM    920    O GLY A 122       9.736  23.919  25.057  4.00  1.00            
ATOM    921    N LEU A 123      10.408  22.660  23.304  1.00  1.00            
ATOM    922   CA LEU A 123      11.701  22.522  23.849  1.00  1.00            
ATOM    923   CB LEU A 123      12.252  21.087  23.816  1.00  1.00            
ATOM    924   CG LEU A 123      13.655  20.904  24.433  1.00  1.00            
ATOM    925  CD1 LEU A 123      14.771  21.527  23.576  1.00  1.00            
ATOM    926  CD2 LEU A 123      13.678  21.397  25.888  1.00  1.00            
ATOM    927    C LEU A 123      12.553  23.349  22.943  1.00  1.00            
ATOM    928    O LEU A 123      12.522  23.155  21.731  1.00  1.00            
ATOM    929    N ALA A 124      13.339  24.295  23.493  1.00  1.00            
ATOM    930   CA ALA A 124      14.097  25.159  22.631  1.00  1.00            
ATOM    931   CB ALA A 124      13.229  26.021  21.701  1.00  1.00            
ATOM    932    C ALA A 124      14.857  26.104  23.509  1.00  1.00            
ATOM    933    O ALA A 124      15.338  25.718  24.574  1.00  1.00            
ATOM    934    N TYR A 125      14.980  27.383  23.086  1.00  1.00            
ATOM    935   CA TYR A 125      16.010  28.139  23.725  1.00  1.00            
ATOM    936   CB TYR A 125      16.347  29.455  23.002  1.00  1.00            
ATOM    937   CG TYR A 125      17.733  29.827  23.423  1.00  1.00            
ATOM    938  CD1 TYR A 125      18.809  29.123  22.929  1.00  1.00            
ATOM    939  CD2 TYR A 125      17.983  30.872  24.277  1.00  1.00            
ATOM    940  CE1 TYR A 125      20.096  29.443  23.293  1.00  1.00            
ATOM    941  CE2 TYR A 125      19.264  31.202  24.649  1.00  1.00            
ATOM    942   CZ TYR A 125      20.326  30.485  24.158  1.00  1.00            
ATOM    943   OH TYR A 125      21.642  30.826  24.539  1.00  1.00            
ATOM    944    C TYR A 125      15.909  28.368  25.218  1.00  1.00            
ATOM    945    O TYR A 125      16.705  27.722  25.897  1.00  1.00            
ATOM    946    N PRO A 126      15.084  29.166  25.871  2.00  1.00            
ATOM    947   CA PRO A 126      14.249  30.200  25.326  2.00  1.00            
ATOM    948   CD PRO A 126      14.836  28.961  27.288  2.00  1.00            
ATOM    949   CB PRO A 126      13.336  30.655  26.448  2.00  1.00            
ATOM    950   CG PRO A 126      14.070  30.218  27.728  2.00  1.00            
ATOM    951    C PRO A 126      15.074  31.344  24.866  2.00  1.00            
ATOM    952    O PRO A 126      15.854  31.886  25.647  2.00  1.00            
ATOM    953    N SER A 127      14.841  31.762  23.620  2.00  1.00            
ATOM    954   CA SER A 127      15.476  32.873  22.998  2.00  1.00            
ATOM    955   CB SER A 127      16.629  32.476  22.063  2.00  1.00            
ATOM    956   OG SER A 127      17.203  33.637  21.482  2.00  1.00            
ATOM    957    C SER A 127      14.374  33.365  22.158  2.00  1.00            
ATOM    958    O SER A 127      13.942  34.512  22.250  2.00  1.00            
ATOM    959    N ILE A 128      13.883  32.453  21.306  2.00  1.00            
ATOM    960   CA ILE A 128      12.749  32.797  20.534  2.00  1.00            
ATOM    961   CB ILE A 128      12.825  32.258  19.137  2.00  1.00            
ATOM    962  CG1 ILE A 128      14.100  32.778  18.451  2.00  1.00            
ATOM    963  CG2 ILE A 128      11.526  32.631  18.403  2.00  1.00            
ATOM    964  CD1 ILE A 128      14.196  34.303  18.404  2.00  1.00            
ATOM    965    C ILE A 128      11.576  32.153  21.217  2.00  1.00            
ATOM    966    O ILE A 128      11.066  31.123  20.778  2.00  1.00            
ATOM    967    N SER A 129      11.138  32.765  22.335  1.00  1.00            
ATOM    968   CA SER A 129       9.956  32.388  23.062  1.00  1.00            
ATOM    969   CB SER A 129      10.153  32.292  24.580  1.00  1.00            
ATOM    970   OG SER A 129      10.999  31.195  24.886  1.00  1.00            
ATOM    971    C SER A 129       9.117  33.591  22.802  1.00  1.00            
ATOM    972    O SER A 129       9.661  34.676  22.605  1.00  1.00            
ATOM    973    N ALA A 130       7.785  33.457  22.760  2.00  1.00            
ATOM    974   CA ALA A 130       7.091  34.605  22.263  2.00  1.00            
ATOM    975   CB ALA A 130       5.584  34.343  22.093  2.00  1.00            
ATOM    976    C ALA A 130       7.229  35.840  23.103  2.00  1.00            
ATOM    977    O ALA A 130       7.772  36.842  22.641  2.00  1.00            
ATOM    978    N SER A 131       6.758  35.807  24.361  2.00  1.00            
ATOM    979   CA SER A 131       6.874  36.953  25.221  2.00  1.00            
ATOM    980   CB SER A 131       5.827  36.973  26.350  2.00  1.00            
ATOM    981   OG SER A 131       6.001  38.131  27.154  2.00  1.00            
ATOM    982    C SER A 131       8.212  36.849  25.869  2.00  1.00            
ATOM    983    O SER A 131       8.689  37.796  26.492  2.00  1.00            
ATOM    984    N GLY A 132       8.870  35.682  25.715  2.00  1.00            
ATOM    985   CA GLY A 132      10.076  35.454  26.452  2.00  1.00            
ATOM    986    C GLY A 132       9.644  34.875  27.759  2.00  1.00            
ATOM    987    O GLY A 132      10.236  35.149  28.802  2.00  1.00            
ATOM    988    N ALA A 133       8.578  34.045  27.718  1.00  1.00            
ATOM    989   CA ALA A 133       7.954  33.608  28.931  1.00  1.00            
ATOM    990   CB ALA A 133       6.693  32.763  28.679  1.00  1.00            
ATOM    991    C ALA A 133       8.811  32.818  29.863  1.00  1.00            
ATOM    992    O ALA A 133       9.058  33.268  30.978  1.00  1.00            
ATOM    993    N THR A 134       9.288  31.637  29.424  1.00  1.00            
ATOM    994   CA THR A 134      10.100  30.684  30.136  1.00  1.00            
ATOM    995   CB THR A 134      10.190  30.764  31.646  1.00  1.00            
ATOM    996  OG1 THR A 134       8.904  30.839  32.234  1.00  1.00            
ATOM    997  CG2 THR A 134      11.128  31.906  32.090  1.00  1.00            
ATOM    998    C THR A 134       9.552  29.327  29.775  1.00  1.00            
ATOM    999    O THR A 134       8.413  28.988  30.087  1.00  1.00            
ATOM   1000    N PRO A 135      10.363  28.557  29.106  1.00  1.00            
ATOM   1001   CA PRO A 135       9.971  27.232  28.687  1.00  1.00            
ATOM   1002   CD PRO A 135      11.156  29.207  28.086  1.00  1.00            
ATOM   1003   CB PRO A 135      10.784  26.918  27.433  1.00  1.00            
ATOM   1004   CG PRO A 135      11.112  28.300  26.852  1.00  1.00            
ATOM   1005    C PRO A 135      10.107  26.155  29.730  1.00  1.00            
ATOM   1006    O PRO A 135      10.835  26.373  30.701  1.00  1.00            
ATOM   1007    N VAL A 136       9.411  25.003  29.560  2.00  1.00            
ATOM   1008   CA VAL A 136       9.610  23.890  30.456  2.00  1.00            
ATOM   1009   CB VAL A 136       8.465  22.919  30.571  2.00  1.00            
ATOM   1010  CG1 VAL A 136       7.212  23.694  31.015  2.00  1.00            
ATOM   1011  CG2 VAL A 136       8.313  22.117  29.270  2.00  1.00            
ATOM   1012    C VAL A 136      10.774  23.167  29.889  2.00  1.00            
ATOM   1013    O VAL A 136      10.848  22.957  28.679  2.00  1.00            
ATOM   1014    N PHE A 137      11.711  22.816  30.785  2.00  1.00            
ATOM   1015   CA PHE A 137      12.994  22.249  30.502  2.00  1.00            
ATOM   1016   CB PHE A 137      13.477  22.409  29.040  2.00  1.00            
ATOM   1017   CG PHE A 137      14.919  22.043  28.911  2.00  1.00            
ATOM   1018  CD1 PHE A 137      15.891  22.968  29.213  2.00  1.00            
ATOM   1019  CD2 PHE A 137      15.309  20.799  28.467  2.00  1.00            
ATOM   1020  CE1 PHE A 137      17.226  22.662  29.094  2.00  1.00            
ATOM   1021  CE2 PHE A 137      16.643  20.486  28.345  2.00  1.00            
ATOM   1022   CZ PHE A 137      17.604  21.416  28.660  2.00  1.00            
ATOM   1023    C PHE A 137      13.843  23.164  31.320  2.00  1.00            
ATOM   1024    O PHE A 137      14.430  22.780  32.330  2.00  1.00            
ATOM   1025    N ASP A 138      13.893  24.438  30.869  2.00  1.00            
ATOM   1026   CA ASP A 138      14.615  25.483  31.531  2.00  1.00            
ATOM   1027   CB ASP A 138      14.517  26.840  30.812  2.00  1.00            
ATOM   1028   CG ASP A 138      15.565  27.757  31.428  2.00  1.00            
ATOM   1029  OD1 ASP A 138      16.141  27.376  32.483  2.00  1.00            
ATOM   1030  OD2 ASP A 138      15.813  28.847  30.847  2.00  1.00            
ATOM   1031    C ASP A 138      14.024  25.637  32.892  2.00  1.00            
ATOM   1032    O ASP A 138      14.742  25.782  33.879  2.00  1.00            
ATOM   1033    N ASN A 139      12.685  25.579  32.993  2.00  1.00            
ATOM   1034   CA ASN A 139      12.131  25.767  34.296  2.00  1.00            
ATOM   1035   CB ASN A 139      10.594  25.840  34.366  2.00  1.00            
ATOM   1036   CG ASN A 139      10.025  24.456  34.133  2.00  1.00            
ATOM   1037  OD1 ASN A 139      10.275  23.838  33.103  2.00  1.00            
ATOM   1038  ND2 ASN A 139       9.251  23.941  35.125  2.00  1.00            
ATOM   1039    C ASN A 139      12.564  24.625  35.165  2.00  1.00            
ATOM   1040    O ASN A 139      12.877  24.817  36.339  2.00  1.00            
ATOM   1041    N LEU A 140      12.622  23.400  34.600  2.00  1.00            
ATOM   1042   CA LEU A 140      13.005  22.260  35.388  2.00  1.00            
ATOM   1043   CB LEU A 140      13.111  20.941  34.596  2.00  1.00            
ATOM   1044   CG LEU A 140      11.772  20.353  34.112  2.00  1.00            
ATOM   1045  CD1 LEU A 140      11.115  21.235  33.046  2.00  1.00            
ATOM   1046  CD2 LEU A 140      11.936  18.900  33.639  2.00  1.00            
ATOM   1047    C LEU A 140      14.375  22.555  35.912  2.00  1.00            
ATOM   1048    O LEU A 140      14.690  22.253  37.063  2.00  1.00            
ATOM   1049    N TRP A 141      15.216  23.181  35.070  2.00  1.00            
ATOM   1050   CA TRP A 141      16.577  23.476  35.410  2.00  1.00            
ATOM   1051   CB TRP A 141      17.396  24.055  34.246  2.00  1.00            
ATOM   1052   CG TRP A 141      18.787  24.465  34.663  2.00  1.00            
ATOM   1053  CD2 TRP A 141      19.785  23.539  35.115  2.00  1.00            
ATOM   1054  CD1 TRP A 141      19.341  25.708  34.754  2.00  1.00            
ATOM   1055  NE1 TRP A 141      20.633  25.614  35.214  2.00  1.00            
ATOM   1056  CE2 TRP A 141      20.919  24.284  35.443  2.00  1.00            
ATOM   1057  CE3 TRP A 141      19.749  22.182  35.273  2.00  1.00            
ATOM   1058  CZ2 TRP A 141      22.042  23.680  35.929  2.00  1.00            
ATOM   1059  CZ3 TRP A 141      20.899  21.575  35.727  2.00  1.00            
ATOM   1060  CH2 TRP A 141      22.023  22.308  36.046  2.00  1.00            
ATOM   1061    C TRP A 141      16.663  24.435  36.567  2.00  1.00            
ATOM   1062    O TRP A 141      17.542  24.292  37.418  2.00  1.00            
ATOM   1063    N ASP A 142      15.757  25.428  36.652  2.00  1.00            
ATOM   1064   CA ASP A 142      15.880  26.453  37.657  2.00  1.00            
ATOM   1065   CB ASP A 142      14.670  27.403  37.656  2.00  1.00            
ATOM   1066   CG ASP A 142      14.600  28.108  36.310  2.00  1.00            
ATOM   1067  OD1 ASP A 142      15.651  28.191  35.623  2.00  1.00            
ATOM   1068  OD2 ASP A 142      13.483  28.568  35.949  2.00  1.00            
ATOM   1069    C ASP A 142      15.914  25.836  39.027  2.00  1.00            
ATOM   1070    O ASP A 142      16.846  26.070  39.796  2.00  1.00            
ATOM   1071    N GLN A 143      14.903  25.011  39.358  3.00  1.00            
ATOM   1072   CA GLN A 143      14.792  24.386  40.649  3.00  1.00            
ATOM   1073   CB GLN A 143      13.487  23.588  40.812  3.00  1.00            
ATOM   1074   CG GLN A 143      12.241  24.449  41.022  3.00  1.00            
ATOM   1075   CD GLN A 143      12.113  24.696  42.517  3.00  1.00            
ATOM   1076  OE1 GLN A 143      12.209  23.768  43.321  3.00  1.00            
ATOM   1077  NE2 GLN A 143      11.897  25.980  42.908  3.00  1.00            
ATOM   1078    C GLN A 143      15.902  23.397  40.819  3.00  1.00            
ATOM   1079    O GLN A 143      16.437  23.246  41.916  3.00  1.00            
ATOM   1080    N GLY A 144      16.303  22.714  39.729  3.00  1.00            
ATOM   1081   CA GLY A 144      17.276  21.671  39.886  3.00  1.00            
ATOM   1082    C GLY A 144      16.542  20.363  39.849  3.00  1.00            
ATOM   1083    O GLY A 144      17.019  19.353  40.362  3.00  1.00            
ATOM   1084    N LEU A 145      15.347  20.362  39.223  1.00  1.00            
ATOM   1085   CA LEU A 145      14.527  19.186  39.137  1.00  1.00            
ATOM   1086   CB LEU A 145      13.208  19.421  38.382  1.00  1.00            
ATOM   1087   CG LEU A 145      12.264  20.421  39.079  1.00  1.00            
ATOM   1088  CD1 LEU A 145      10.962  20.607  38.285  1.00  1.00            
ATOM   1089  CD2 LEU A 145      12.015  20.028  40.544  1.00  1.00            
ATOM   1090    C LEU A 145      15.276  18.120  38.402  1.00  1.00            
ATOM   1091    O LEU A 145      15.286  16.965  38.824  1.00  1.00            
ATOM   1092    N VAL A 146      15.947  18.478  37.290  1.00  1.00            
ATOM   1093   CA VAL A 146      16.618  17.467  36.524  1.00  1.00            
ATOM   1094   CB VAL A 146      16.462  17.637  35.038  1.00  1.00            
ATOM   1095  CG1 VAL A 146      17.235  16.507  34.334  1.00  1.00            
ATOM   1096  CG2 VAL A 146      14.962  17.677  34.699  1.00  1.00            
ATOM   1097    C VAL A 146      18.072  17.528  36.813  1.00  1.00            
ATOM   1098    O VAL A 146      18.627  18.582  37.121  1.00  1.00            
ATOM   1099    N SER A 147      18.716  16.350  36.749  1.00  1.00            
ATOM   1100   CA SER A 147      20.128  16.289  36.917  1.00  1.00            
ATOM   1101   CB SER A 147      20.618  14.935  37.458  1.00  1.00            
ATOM   1102   OG SER A 147      20.338  13.905  36.520  1.00  1.00            
ATOM   1103    C SER A 147      20.685  16.441  35.541  1.00  1.00            
ATOM   1104    O SER A 147      20.181  15.834  34.596  1.00  1.00            
ATOM   1105    N GLN A 148      21.738  17.265  35.386  1.00  1.00            
ATOM   1106   CA GLN A 148      22.308  17.458  34.086  1.00  1.00            
ATOM   1107   CB GLN A 148      22.656  16.136  33.376  1.00  1.00            
ATOM   1108   CG GLN A 148      23.751  15.345  34.096  1.00  1.00            
ATOM   1109   CD GLN A 148      23.952  14.026  33.364  1.00  1.00            
ATOM   1110  OE1 GLN A 148      23.364  13.007  33.726  1.00  1.00            
ATOM   1111  NE2 GLN A 148      24.803  14.041  32.304  1.00  1.00            
ATOM   1112    C GLN A 148      21.334  18.225  33.255  1.00  1.00            
ATOM   1113    O GLN A 148      20.122  18.051  33.362  1.00  1.00            
ATOM   1114    N ASP A 149      21.858  19.134  32.412  1.00  1.00            
ATOM   1115   CA ASP A 149      21.015  19.890  31.536  1.00  1.00            
ATOM   1116   CB ASP A 149      21.700  21.155  30.986  1.00  1.00            
ATOM   1117   CG ASP A 149      22.095  22.075  32.130  1.00  1.00            
ATOM   1118  OD1 ASP A 149      21.221  22.353  32.987  1.00  1.00            
ATOM   1119  OD2 ASP A 149      23.279  22.506  32.168  1.00  1.00            
ATOM   1120    C ASP A 149      20.881  19.005  30.351  1.00  1.00            
ATOM   1121    O ASP A 149      21.644  19.119  29.395  1.00  1.00            
ATOM   1122    N LEU A 150      19.903  18.087  30.380  4.00  1.00            
ATOM   1123   CA LEU A 150      19.859  17.161  29.297  4.00  1.00            
ATOM   1124   CB LEU A 150      20.231  15.731  29.719  4.00  1.00            
ATOM   1125   CG LEU A 150      21.653  15.597  30.290  4.00  1.00            
ATOM   1126  CD1 LEU A 150      21.959  14.144  30.688  4.00  1.00            
ATOM   1127  CD2 LEU A 150      22.701  16.182  29.328  4.00  1.00            
ATOM   1128    C LEU A 150      18.483  17.082  28.780  4.00  1.00            
ATOM   1129    O LEU A 150      17.579  17.787  29.224  4.00  1.00            
ATOM   1130    N PHE A 151      18.331  16.242  27.748  4.00  1.00            
ATOM   1131   CA PHE A 151      17.039  15.999  27.218  4.00  1.00            
ATOM   1132   CB PHE A 151      16.505  17.229  26.467  4.00  1.00            
ATOM   1133   CG PHE A 151      15.022  17.162  26.429  4.00  1.00            
ATOM   1134  CD1 PHE A 151      14.317  17.609  27.521  4.00  1.00            
ATOM   1135  CD2 PHE A 151      14.344  16.679  25.333  4.00  1.00            
ATOM   1136  CE1 PHE A 151      12.946  17.573  27.538  4.00  1.00            
ATOM   1137  CE2 PHE A 151      12.970  16.641  25.343  4.00  1.00            
ATOM   1138   CZ PHE A 151      12.279  17.089  26.444  4.00  1.00            
ATOM   1139    C PHE A 151      17.268  14.906  26.208  4.00  1.00            
ATOM   1140    O PHE A 151      18.363  14.812  25.656  4.00  1.00            
ATOM   1141    N SER A 152      16.271  14.033  25.938  4.00  1.00            
ATOM   1142   CA SER A 152      16.519  13.018  24.946  4.00  1.00            
ATOM   1143   CB SER A 152      16.986  11.669  25.521  4.00  1.00            
ATOM   1144   OG SER A 152      15.925  11.044  26.228  4.00  1.00            
ATOM   1145    C SER A 152      15.240  12.756  24.204  4.00  1.00            
ATOM   1146    O SER A 152      14.156  12.835  24.782  4.00  1.00            
ATOM   1147    N VAL A 153      15.324  12.451  22.887  4.00  1.00            
ATOM   1148   CA VAL A 153      14.121  12.153  22.156  4.00  1.00            
ATOM   1149   CB VAL A 153      13.744  13.206  21.157  4.00  1.00            
ATOM   1150  CG1 VAL A 153      12.452  12.763  20.448  4.00  1.00            
ATOM   1151  CG2 VAL A 153      13.616  14.551  21.887  4.00  1.00            
ATOM   1152    C VAL A 153      14.322  10.883  21.388  4.00  1.00            
ATOM   1153    O VAL A 153      15.221  10.790  20.553  4.00  1.00            
ATOM   1154    N TYR A 154      13.484   9.861  21.666  4.00  1.00            
ATOM   1155   CA TYR A 154      13.519   8.638  20.910  4.00  1.00            
ATOM   1156   CB TYR A 154      13.928   7.404  21.737  4.00  1.00            
ATOM   1157   CG TYR A 154      13.915   6.228  20.822  4.00  1.00            
ATOM   1158  CD1 TYR A 154      14.900   6.072  19.874  4.00  1.00            
ATOM   1159  CD2 TYR A 154      12.930   5.271  20.921  4.00  1.00            
ATOM   1160  CE1 TYR A 154      14.897   4.989  19.026  4.00  1.00            
ATOM   1161  CE2 TYR A 154      12.922   4.186  20.077  4.00  1.00            
ATOM   1162   CZ TYR A 154      13.904   4.044  19.127  4.00  1.00            
ATOM   1163   OH TYR A 154      13.893   2.930  18.261  4.00  1.00            
ATOM   1164    C TYR A 154      12.112   8.433  20.428  4.00  1.00            
ATOM   1165    O TYR A 154      11.192   8.283  21.230  4.00  1.00            
ATOM   1166    N LEU A 155      11.901   8.443  19.096  1.00  1.00            
ATOM   1167   CA LEU A 155      10.584   8.226  18.569  1.00  1.00            
ATOM   1168   CB LEU A 155      10.192   9.159  17.411  1.00  1.00            
ATOM   1169   CG LEU A 155      10.000  10.628  17.829  1.00  1.00            
ATOM   1170  CD1 LEU A 155       9.568  11.491  16.633  1.00  1.00            
ATOM   1171  CD2 LEU A 155       9.040  10.746  19.024  1.00  1.00            
ATOM   1172    C LEU A 155      10.592   6.840  18.023  1.00  1.00            
ATOM   1173    O LEU A 155      11.602   6.372  17.502  1.00  1.00            
ATOM   1174    N SER A 156       9.458   6.134  18.161  1.00  1.00            
ATOM   1175   CA SER A 156       9.386   4.797  17.665  1.00  1.00            
ATOM   1176   CB SER A 156       8.378   3.919  18.393  1.00  1.00            
ATOM   1177   OG SER A 156       7.057   4.380  18.157  1.00  1.00            
ATOM   1178    C SER A 156       8.974   4.865  16.253  1.00  1.00            
ATOM   1179    O SER A 156       8.898   5.933  15.650  1.00  1.00            
ATOM   1180    N SER A 157       8.718   3.681  15.692  1.00  1.00            
ATOM   1181   CA SER A 157       8.397   3.599  14.315  1.00  1.00            
ATOM   1182   CB SER A 157       9.148   2.447  13.611  1.00  1.00            
ATOM   1183   OG SER A 157       9.017   2.536  12.198  1.00  1.00            
ATOM   1184    C SER A 157       6.942   3.399  14.137  1.00  1.00            
ATOM   1185    O SER A 157       6.109   4.123  14.682  1.00  1.00            
ATOM   1186    N ASN A 158       6.629   2.371  13.335  3.00  1.00            
ATOM   1187   CA ASN A 158       5.319   2.147  12.846  3.00  1.00            
ATOM   1188   CB ASN A 158       5.221   0.988  11.840  3.00  1.00            
ATOM   1189   CG ASN A 158       5.870   1.462  10.548  3.00  1.00            
ATOM   1190  OD1 ASN A 158       5.642   2.585  10.102  3.00  1.00            
ATOM   1191  ND2 ASN A 158       6.711   0.589   9.931  3.00  1.00            
ATOM   1192    C ASN A 158       4.304   1.930  13.896  3.00  1.00            
ATOM   1193    O ASN A 158       4.063   0.806  14.335  3.00  1.00            
ATOM   1194    N ASP A 159       3.692   3.056  14.302  3.00  1.00            
ATOM   1195   CA ASP A 159       2.536   3.077  15.135  3.00  1.00            
ATOM   1196   CB ASP A 159       1.312   2.547  14.358  3.00  1.00            
ATOM   1197   CG ASP A 159       0.000   3.024  14.966  3.00  1.00            
ATOM   1198  OD1 ASP A 159      -0.137   3.021  16.218  3.00  1.00            
ATOM   1199  OD2 ASP A 159      -0.895   3.406  14.165  3.00  1.00            
ATOM   1200    C ASP A 159       2.793   2.204  16.309  3.00  1.00            
ATOM   1201    O ASP A 159       1.870   1.611  16.863  3.00  1.00            
ATOM   1202    N ASP A 160       4.064   2.081  16.727  1.00  1.00            
ATOM   1203   CA ASP A 160       4.237   1.245  17.865  1.00  1.00            
ATOM   1204   CB ASP A 160       5.558   0.454  17.926  1.00  1.00            
ATOM   1205   CG ASP A 160       6.730   1.406  17.959  1.00  1.00            
ATOM   1206  OD1 ASP A 160       6.956   2.095  16.929  1.00  1.00            
ATOM   1207  OD2 ASP A 160       7.426   1.431  19.010  1.00  1.00            
ATOM   1208    C ASP A 160       4.064   2.083  19.087  1.00  1.00            
ATOM   1209    O ASP A 160       4.130   3.311  19.033  1.00  1.00            
ATOM   1210    N SER A 161       3.802   1.416  20.226  1.00  1.00            
ATOM   1211   CA SER A 161       3.484   2.072  21.458  1.00  1.00            
ATOM   1212   CB SER A 161       3.051   1.082  22.553  1.00  1.00            
ATOM   1213   OG SER A 161       1.852   0.426  22.168  1.00  1.00            
ATOM   1214    C SER A 161       4.627   2.871  22.020  1.00  1.00            
ATOM   1215    O SER A 161       4.482   4.065  22.277  1.00  1.00            
ATOM   1216    N GLY A 162       5.808   2.245  22.199  1.00  1.00            
ATOM   1217   CA GLY A 162       6.890   2.898  22.891  1.00  1.00            
ATOM   1218    C GLY A 162       7.344   4.108  22.137  1.00  1.00            
ATOM   1219    O GLY A 162       7.352   4.125  20.911  1.00  1.00            
ATOM   1220    N SER A 163       7.712   5.171  22.884  4.00  1.00            
ATOM   1221   CA SER A 163       8.270   6.388  22.354  4.00  1.00            
ATOM   1222   CB SER A 163       7.324   7.140  21.410  4.00  1.00            
ATOM   1223   OG SER A 163       6.072   7.341  22.043  4.00  1.00            
ATOM   1224    C SER A 163       8.576   7.232  23.553  4.00  1.00            
ATOM   1225    O SER A 163       7.843   7.158  24.538  4.00  1.00            
ATOM   1226    N VAL A 164       9.649   8.063  23.530  4.00  1.00            
ATOM   1227   CA VAL A 164       9.926   8.731  24.774  4.00  1.00            
ATOM   1228   CB VAL A 164      10.793   7.915  25.691  4.00  1.00            
ATOM   1229  CG1 VAL A 164      10.060   6.612  26.049  4.00  1.00            
ATOM   1230  CG2 VAL A 164      12.150   7.690  25.002  4.00  1.00            
ATOM   1231    C VAL A 164      10.627  10.031  24.619  4.00  1.00            
ATOM   1232    O VAL A 164      11.214  10.356  23.588  4.00  1.00            
ATOM   1233    N VAL A 165      10.520  10.813  25.708  4.00  1.00            
ATOM   1234   CA VAL A 165      11.207  12.044  25.929  4.00  1.00            
ATOM   1235   CB VAL A 165      10.272  13.208  26.020  4.00  1.00            
ATOM   1236  CG1 VAL A 165      11.064  14.417  26.521  4.00  1.00            
ATOM   1237  CG2 VAL A 165       9.606  13.420  24.650  4.00  1.00            
ATOM   1238    C VAL A 165      11.809  11.863  27.295  4.00  1.00            
ATOM   1239    O VAL A 165      11.079  11.655  28.264  4.00  1.00            
ATOM   1240    N LEU A 166      13.151  11.913  27.425  4.00  1.00            
ATOM   1241   CA LEU A 166      13.731  11.761  28.735  4.00  1.00            
ATOM   1242   CB LEU A 166      14.912  10.776  28.805  4.00  1.00            
ATOM   1243   CG LEU A 166      14.526   9.319  28.503  4.00  1.00            
ATOM   1244  CD1 LEU A 166      15.733   8.379  28.646  4.00  1.00            
ATOM   1245  CD2 LEU A 166      13.320   8.884  29.349  4.00  1.00            
ATOM   1246    C LEU A 166      14.274  13.099  29.108  4.00  1.00            
ATOM   1247    O LEU A 166      15.074  13.681  28.376  4.00  1.00            
ATOM   1248    N LEU A 167      13.829  13.631  30.261  4.00  1.00            
ATOM   1249   CA LEU A 167      14.254  14.944  30.632  4.00  1.00            
ATOM   1250   CB LEU A 167      13.546  15.489  31.885  4.00  1.00            
ATOM   1251   CG LEU A 167      12.056  15.813  31.676  4.00  1.00            
ATOM   1252  CD1 LEU A 167      11.873  16.972  30.681  4.00  1.00            
ATOM   1253  CD2 LEU A 167      11.256  14.559  31.295  4.00  1.00            
ATOM   1254    C LEU A 167      15.723  15.014  30.917  4.00  1.00            
ATOM   1255    O LEU A 167      16.431  15.808  30.303  4.00  1.00            
ATOM   1256    N GLY A 168      16.235  14.171  31.832  3.00  1.00            
ATOM   1257   CA GLY A 168      17.637  14.222  32.153  3.00  1.00            
ATOM   1258    C GLY A 168      18.083  12.812  32.036  3.00  1.00            
ATOM   1259    O GLY A 168      17.442  11.900  32.557  3.00  1.00            
ATOM   1260    N GLY A 169      19.205  12.593  31.339  1.00  1.00            
ATOM   1261   CA GLY A 169      19.664  11.253  31.192  1.00  1.00            
ATOM   1262    C GLY A 169      19.211  10.756  29.866  1.00  1.00            
ATOM   1263    O GLY A 169      18.134  11.104  29.385  1.00  1.00            
ATOM   1264    N ILE A 170      20.051   9.913  29.242  1.00  1.00            
ATOM   1265   CA ILE A 170      19.699   9.344  27.981  1.00  1.00            
ATOM   1266   CB ILE A 170      20.599   9.714  26.842  1.00  1.00            
ATOM   1267  CG1 ILE A 170      20.088   9.028  25.560  1.00  1.00            
ATOM   1268  CG2 ILE A 170      22.040   9.340  27.224  1.00  1.00            
ATOM   1269  CD1 ILE A 170      20.907   9.330  24.306  1.00  1.00            
ATOM   1270    C ILE A 170      19.812   7.863  28.115  1.00  1.00            
ATOM   1271    O ILE A 170      20.670   7.360  28.838  1.00  1.00            
ATOM   1272    N ASP A 171      18.922   7.121  27.426  1.00  1.00            
ATOM   1273   CA ASP A 171      18.998   5.693  27.481  1.00  1.00            
ATOM   1274   CB ASP A 171      17.692   4.976  27.100  1.00  1.00            
ATOM   1275   CG ASP A 171      16.714   5.109  28.254  1.00  1.00            
ATOM   1276  OD1 ASP A 171      17.184   5.301  29.408  1.00  1.00            
ATOM   1277  OD2 ASP A 171      15.484   5.016  28.000  1.00  1.00            
ATOM   1278    C ASP A 171      20.024   5.274  26.468  1.00  1.00            
ATOM   1279    O ASP A 171      19.845   5.492  25.271  1.00  1.00            
ATOM   1280    N SER A 172      21.150   4.694  26.935  3.00  1.00            
ATOM   1281   CA SER A 172      22.192   4.236  26.056  3.00  1.00            
ATOM   1282   CB SER A 172      23.474   3.825  26.800  3.00  1.00            
ATOM   1283   OG SER A 172      23.238   2.660  27.577  3.00  1.00            
ATOM   1284    C SER A 172      21.691   3.046  25.327  3.00  1.00            
ATOM   1285    O SER A 172      22.015   2.832  24.162  3.00  1.00            
ATOM   1286    N SER A 173      20.880   2.214  26.006  3.00  1.00            
ATOM   1287   CA SER A 173      20.248   1.180  25.254  3.00  1.00            
ATOM   1288   CB SER A 173      19.426   0.203  26.109  3.00  1.00            
ATOM   1289   OG SER A 173      20.292  -0.553  26.943  3.00  1.00            
ATOM   1290    C SER A 173      19.310   1.991  24.413  3.00  1.00            
ATOM   1291    O SER A 173      19.034   3.145  24.739  3.00  1.00            
ATOM   1292    N TYR A 174      18.767   1.435  23.319  1.00  1.00            
ATOM   1293   CA TYR A 174      17.999   2.292  22.465  1.00  1.00            
ATOM   1294   CB TYR A 174      16.809   2.987  23.160  1.00  1.00            
ATOM   1295   CG TYR A 174      15.709   1.990  23.311  1.00  1.00            
ATOM   1296  CD1 TYR A 174      15.657   1.122  24.380  1.00  1.00            
ATOM   1297  CD2 TYR A 174      14.727   1.923  22.351  1.00  1.00            
ATOM   1298  CE1 TYR A 174      14.627   0.213  24.487  1.00  1.00            
ATOM   1299  CE2 TYR A 174      13.697   1.019  22.453  1.00  1.00            
ATOM   1300   CZ TYR A 174      13.646   0.163  23.525  1.00  1.00            
ATOM   1301   OH TYR A 174      12.590  -0.766  23.632  1.00  1.00            
ATOM   1302    C TYR A 174      18.910   3.316  21.862  1.00  1.00            
ATOM   1303    O TYR A 174      18.511   4.451  21.606  1.00  1.00            
ATOM   1304    N TYR A 175      20.173   2.915  21.609  4.00  1.00            
ATOM   1305   CA TYR A 175      21.145   3.788  21.008  4.00  1.00            
ATOM   1306   CB TYR A 175      21.740   4.651  22.139  4.00  1.00            
ATOM   1307   CG TYR A 175      22.316   5.955  21.719  4.00  1.00            
ATOM   1308  CD1 TYR A 175      21.489   7.055  21.680  4.00  1.00            
ATOM   1309  CD2 TYR A 175      23.646   6.106  21.409  4.00  1.00            
ATOM   1310  CE1 TYR A 175      21.968   8.289  21.319  4.00  1.00            
ATOM   1311  CE2 TYR A 175      24.133   7.341  21.049  4.00  1.00            
ATOM   1312   CZ TYR A 175      23.295   8.431  21.000  4.00  1.00            
ATOM   1313   OH TYR A 175      23.792   9.698  20.628  4.00  1.00            
ATOM   1314    C TYR A 175      22.193   2.814  20.513  4.00  1.00            
ATOM   1315    O TYR A 175      22.857   2.165  21.318  4.00  1.00            
ATOM   1316    N THR A 176      22.361   2.664  19.179  1.00  1.00            
ATOM   1317   CA THR A 176      23.251   1.659  18.635  1.00  1.00            
ATOM   1318   CB THR A 176      23.113   1.514  17.146  1.00  1.00            
ATOM   1319  OG1 THR A 176      23.460   2.728  16.496  1.00  1.00            
ATOM   1320  CG2 THR A 176      21.657   1.139  16.821  1.00  1.00            
ATOM   1321    C THR A 176      24.693   1.940  18.921  1.00  1.00            
ATOM   1322    O THR A 176      25.405   1.067  19.415  1.00  1.00            
ATOM   1323    N GLY A 177      25.171   3.170  18.662  1.00  1.00            
ATOM   1324   CA GLY A 177      26.588   3.362  18.790  1.00  1.00            
ATOM   1325    C GLY A 177      26.846   4.628  19.523  1.00  1.00            
ATOM   1326    O GLY A 177      25.976   5.170  20.204  1.00  1.00            
ATOM   1327    N SER A 178      28.087   5.123  19.392  1.00  1.00            
ATOM   1328   CA SER A 178      28.477   6.299  20.097  1.00  1.00            
ATOM   1329   CB SER A 178      29.970   6.645  19.956  1.00  1.00            
ATOM   1330   OG SER A 178      30.768   5.637  20.559  1.00  1.00            
ATOM   1331    C SER A 178      27.707   7.441  19.570  1.00  1.00            
ATOM   1332    O SER A 178      27.207   7.424  18.446  1.00  1.00            
ATOM   1333    N LEU A 179      27.576   8.463  20.422  1.00  1.00            
ATOM   1334   CA LEU A 179      26.871   9.625  20.024  1.00  1.00            
ATOM   1335   CB LEU A 179      26.489  10.548  21.196  1.00  1.00            
ATOM   1336   CG LEU A 179      27.696  11.207  21.900  1.00  1.00            
ATOM   1337  CD1 LEU A 179      27.240  12.109  23.058  1.00  1.00            
ATOM   1338  CD2 LEU A 179      28.740  10.170  22.346  1.00  1.00            
ATOM   1339    C LEU A 179      27.770  10.408  19.140  1.00  1.00            
ATOM   1340    O LEU A 179      28.967  10.533  19.397  1.00  1.00            
ATOM   1341    N ASN A 180      27.207  10.942  18.046  4.00  1.00            
ATOM   1342   CA ASN A 180      27.990  11.791  17.216  4.00  1.00            
ATOM   1343   CB ASN A 180      27.709  11.621  15.714  4.00  1.00            
ATOM   1344   CG ASN A 180      28.153  10.221  15.312  4.00  1.00            
ATOM   1345  OD1 ASN A 180      29.289   9.820  15.559  4.00  1.00            
ATOM   1346  ND2 ASN A 180      27.225   9.448  14.686  4.00  1.00            
ATOM   1347    C ASN A 180      27.556  13.151  17.604  4.00  1.00            
ATOM   1348    O ASN A 180      26.398  13.527  17.432  4.00  1.00            
ATOM   1349    N TRP A 181      28.494  13.917  18.165  4.00  1.00            
ATOM   1350   CA TRP A 181      28.152  15.201  18.673  4.00  1.00            
ATOM   1351   CB TRP A 181      29.158  15.686  19.728  4.00  1.00            
ATOM   1352   CG TRP A 181      30.563  15.783  19.179  4.00  1.00            
ATOM   1353  CD2 TRP A 181      31.405  14.644  18.937  4.00  1.00            
ATOM   1354  CD1 TRP A 181      31.273  16.880  18.786  4.00  1.00            
ATOM   1355  NE1 TRP A 181      32.506  16.495  18.314  4.00  1.00            
ATOM   1356  CE2 TRP A 181      32.601  15.122  18.401  4.00  1.00            
ATOM   1357  CE3 TRP A 181      31.196  13.310  19.140  4.00  1.00            
ATOM   1358  CZ2 TRP A 181      33.610  14.267  18.059  4.00  1.00            
ATOM   1359  CZ3 TRP A 181      32.217  12.452  18.799  4.00  1.00            
ATOM   1360  CH2 TRP A 181      33.401  12.922  18.268  4.00  1.00            
ATOM   1361    C TRP A 181      28.188  16.206  17.567  4.00  1.00            
ATOM   1362    O TRP A 181      28.970  16.090  16.625  4.00  1.00            
ATOM   1363    N VAL A 182      27.305  17.222  17.659  4.00  1.00            
ATOM   1364   CA VAL A 182      27.303  18.298  16.714  4.00  1.00            
ATOM   1365   CB VAL A 182      26.136  18.263  15.783  4.00  1.00            
ATOM   1366  CG1 VAL A 182      26.169  19.515  14.886  4.00  1.00            
ATOM   1367  CG2 VAL A 182      26.192  16.928  15.029  4.00  1.00            
ATOM   1368    C VAL A 182      27.175  19.536  17.499  4.00  1.00            
ATOM   1369    O VAL A 182      26.408  19.595  18.455  4.00  1.00            
ATOM   1370    N PRO A 183      27.929  20.521  17.142  4.00  1.00            
ATOM   1371   CA PRO A 183      27.795  21.751  17.843  4.00  1.00            
ATOM   1372   CD PRO A 183      29.261  20.339  16.597  4.00  1.00            
ATOM   1373   CB PRO A 183      29.060  22.558  17.540  4.00  1.00            
ATOM   1374   CG PRO A 183      29.758  21.780  16.406  4.00  1.00            
ATOM   1375    C PRO A 183      26.537  22.304  17.279  4.00  1.00            
ATOM   1376    O PRO A 183      26.254  22.039  16.111  4.00  1.00            
ATOM   1377    N VAL A 184      25.756  23.054  18.069  1.00  1.00            
ATOM   1378   CA VAL A 184      24.541  23.552  17.510  1.00  1.00            
ATOM   1379   CB VAL A 184      23.424  23.639  18.509  1.00  1.00            
ATOM   1380  CG1 VAL A 184      22.227  24.336  17.842  1.00  1.00            
ATOM   1381  CG2 VAL A 184      23.108  22.224  19.025  1.00  1.00            
ATOM   1382    C VAL A 184      24.831  24.937  17.045  1.00  1.00            
ATOM   1383    O VAL A 184      25.371  25.761  17.782  1.00  1.00            
ATOM   1384    N SER A 185      24.486  25.217  15.781  1.00  1.00            
ATOM   1385   CA SER A 185      24.863  26.466  15.203  1.00  1.00            
ATOM   1386   CB SER A 185      24.663  26.502  13.681  1.00  1.00            
ATOM   1387   OG SER A 185      23.285  26.372  13.374  1.00  1.00            
ATOM   1388    C SER A 185      24.205  27.675  15.786  1.00  1.00            
ATOM   1389    O SER A 185      24.855  28.450  16.485  1.00  1.00            
ATOM   1390    N VAL A 186      22.895  27.875  15.533  1.00  1.00            
ATOM   1391   CA VAL A 186      22.287  29.107  15.954  1.00  1.00            
ATOM   1392   CB VAL A 186      21.360  29.681  14.923  1.00  1.00            
ATOM   1393  CG1 VAL A 186      20.742  30.979  15.471  1.00  1.00            
ATOM   1394  CG2 VAL A 186      22.145  29.855  13.613  1.00  1.00            
ATOM   1395    C VAL A 186      21.487  28.829  17.159  1.00  1.00            
ATOM   1396    O VAL A 186      20.673  27.908  17.190  1.00  1.00            
ATOM   1397    N GLU A 187      21.726  29.625  18.207  4.00  1.00            
ATOM   1398   CA GLU A 187      20.902  29.450  19.347  4.00  1.00            
ATOM   1399   CB GLU A 187      21.383  30.236  20.578  4.00  1.00            
ATOM   1400   CG GLU A 187      21.422  31.749  20.358  4.00  1.00            
ATOM   1401   CD GLU A 187      20.045  32.310  20.680  4.00  1.00            
ATOM   1402  OE1 GLU A 187      19.306  31.654  21.461  4.00  1.00            
ATOM   1403  OE2 GLU A 187      19.718  33.410  20.159  4.00  1.00            
ATOM   1404    C GLU A 187      19.588  29.990  18.907  4.00  1.00            
ATOM   1405    O GLU A 187      19.530  30.920  18.103  4.00  1.00            
ATOM   1406    N GLY A 188      18.489  29.409  19.404  3.00  1.00            
ATOM   1407   CA GLY A 188      17.214  29.820  18.906  3.00  1.00            
ATOM   1408    C GLY A 188      16.512  28.540  18.632  3.00  1.00            
ATOM   1409    O GLY A 188      15.848  27.969  19.496  3.00  1.00            
ATOM   1410    N TYR A 189      16.651  28.069  17.386  3.00  1.00            
ATOM   1411   CA TYR A 189      16.107  26.817  16.970  3.00  1.00            
ATOM   1412   CB TYR A 189      15.609  26.908  15.519  3.00  1.00            
ATOM   1413   CG TYR A 189      14.561  25.887  15.265  3.00  1.00            
ATOM   1414  CD1 TYR A 189      14.852  24.553  15.088  3.00  1.00            
ATOM   1415  CD2 TYR A 189      13.258  26.313  15.189  3.00  1.00            
ATOM   1416  CE1 TYR A 189      13.834  23.659  14.847  3.00  1.00            
ATOM   1417  CE2 TYR A 189      12.242  25.427  14.950  3.00  1.00            
ATOM   1418   CZ TYR A 189      12.532  24.100  14.781  3.00  1.00            
ATOM   1419   OH TYR A 189      11.479  23.200  14.536  3.00  1.00            
ATOM   1420    C TYR A 189      17.347  25.973  16.964  3.00  1.00            
ATOM   1421    O TYR A 189      18.383  26.461  16.513  3.00  1.00            
ATOM   1422    N TRP A 190      17.310  24.734  17.511  4.00  1.00            
ATOM   1423   CA TRP A 190      18.512  23.936  17.502  4.00  1.00            
ATOM   1424   CB TRP A 190      18.320  22.530  18.094  4.00  1.00            
ATOM   1425   CG TRP A 190      18.120  22.544  19.593  4.00  1.00            
ATOM   1426  CD2 TRP A 190      19.082  22.055  20.541  4.00  1.00            
ATOM   1427  CD1 TRP A 190      17.049  22.976  20.318  4.00  1.00            
ATOM   1428  NE1 TRP A 190      17.288  22.797  21.661  4.00  1.00            
ATOM   1429  CE2 TRP A 190      18.534  22.228  21.812  4.00  1.00            
ATOM   1430  CE3 TRP A 190      20.320  21.506  20.368  4.00  1.00            
ATOM   1431  CZ2 TRP A 190      19.219  21.853  22.933  4.00  1.00            
ATOM   1432  CZ3 TRP A 190      21.009  21.130  21.500  4.00  1.00            
ATOM   1433  CH2 TRP A 190      20.469  21.300  22.758  4.00  1.00            
ATOM   1434    C TRP A 190      18.877  23.823  16.071  4.00  1.00            
ATOM   1435    O TRP A 190      18.155  23.237  15.265  4.00  1.00            
ATOM   1436    N GLN A 191      20.027  24.421  15.722  4.00  1.00            
ATOM   1437   CA GLN A 191      20.353  24.478  14.341  4.00  1.00            
ATOM   1438   CB GLN A 191      20.577  25.913  13.828  4.00  1.00            
ATOM   1439   CG GLN A 191      20.736  26.019  12.308  4.00  1.00            
ATOM   1440   CD GLN A 191      20.678  27.496  11.933  4.00  1.00            
ATOM   1441  OE1 GLN A 191      19.758  28.209  12.330  4.00  1.00            
ATOM   1442  NE2 GLN A 191      21.688  27.978  11.159  4.00  1.00            
ATOM   1443    C GLN A 191      21.563  23.648  14.096  4.00  1.00            
ATOM   1444    O GLN A 191      22.319  23.323  15.012  4.00  1.00            
ATOM   1445    N ILE A 192      21.740  23.260  12.823  4.00  1.00            
ATOM   1446   CA ILE A 192      22.772  22.353  12.456  4.00  1.00            
ATOM   1447   CB ILE A 192      22.228  20.975  12.183  4.00  1.00            
ATOM   1448  CG1 ILE A 192      21.436  20.463  13.397  4.00  1.00            
ATOM   1449  CG2 ILE A 192      23.393  20.047  11.801  4.00  1.00            
ATOM   1450  CD1 ILE A 192      22.274  20.346  14.667  4.00  1.00            
ATOM   1451    C ILE A 192      23.403  22.820  11.177  4.00  1.00            
ATOM   1452    O ILE A 192      22.798  23.553  10.396  4.00  1.00            
ATOM   1453    N THR A 193      24.671  22.414  10.961  4.00  1.00            
ATOM   1454   CA THR A 193      25.460  22.803   9.827  4.00  1.00            
ATOM   1455   CB THR A 193      26.922  22.511  10.009  4.00  1.00            
ATOM   1456  OG1 THR A 193      27.676  23.135   8.979  4.00  1.00            
ATOM   1457  CG2 THR A 193      27.137  20.988   9.975  4.00  1.00            
ATOM   1458    C THR A 193      25.064  22.205   8.487  4.00  1.00            
ATOM   1459    O THR A 193      25.015  22.933   7.497  4.00  1.00            
ATOM   1460    N LEU A 194      24.796  20.879   8.392  4.00  1.00            
ATOM   1461   CA LEU A 194      24.424  20.239   7.140  4.00  1.00            
ATOM   1462   CB LEU A 194      22.954  20.462   6.750  4.00  1.00            
ATOM   1463   CG LEU A 194      22.563  19.782   5.424  4.00  1.00            
ATOM   1464  CD1 LEU A 194      22.686  18.252   5.504  4.00  1.00            
ATOM   1465  CD2 LEU A 194      21.174  20.249   4.957  4.00  1.00            
ATOM   1466    C LEU A 194      25.284  20.643   5.977  4.00  1.00            
ATOM   1467    O LEU A 194      24.886  21.481   5.170  4.00  1.00            
ATOM   1468    N ASP A 195      26.507  20.075   5.870  4.00  1.00            
ATOM   1469   CA ASP A 195      27.387  20.388   4.769  4.00  1.00            
ATOM   1470   CB ASP A 195      28.769  19.725   4.906  4.00  1.00            
ATOM   1471   CG ASP A 195      29.616  20.119   3.699  4.00  1.00            
ATOM   1472  OD1 ASP A 195      29.357  19.592   2.585  4.00  1.00            
ATOM   1473  OD2 ASP A 195      30.535  20.962   3.876  4.00  1.00            
ATOM   1474    C ASP A 195      26.795  19.957   3.470  4.00  1.00            
ATOM   1475    O ASP A 195      26.722  20.757   2.538  4.00  1.00            
ATOM   1476    N SER A 196      26.346  18.694   3.353  4.00  1.00            
ATOM   1477   CA SER A 196      25.855  18.330   2.059  4.00  1.00            
ATOM   1478   CB SER A 196      26.967  18.005   1.045  4.00  1.00            
ATOM   1479   OG SER A 196      27.662  16.830   1.437  4.00  1.00            
ATOM   1480    C SER A 196      24.992  17.106   2.163  4.00  1.00            
ATOM   1481    O SER A 196      25.042  16.379   3.154  4.00  1.00            
ATOM   1482    N ILE A 197      24.150  16.866   1.128  4.00  1.00            
ATOM   1483   CA ILE A 197      23.367  15.660   1.075  4.00  1.00            
ATOM   1484   CB ILE A 197      21.875  15.810   1.022  4.00  1.00            
ATOM   1485  CG1 ILE A 197      21.399  16.459  -0.279  4.00  1.00            
ATOM   1486  CG2 ILE A 197      21.443  16.565   2.290  4.00  1.00            
ATOM   1487  CD1 ILE A 197      19.912  16.198  -0.517  4.00  1.00            
ATOM   1488    C ILE A 197      23.806  14.950  -0.174  4.00  1.00            
ATOM   1489    O ILE A 197      24.065  15.594  -1.190  4.00  1.00            
ATOM   1490    N THR A 198      23.921  13.602  -0.137  4.00  1.00            
ATOM   1491   CA THR A 198      24.501  12.935  -1.274  4.00  1.00            
ATOM   1492   CB THR A 198      25.912  12.500  -0.970  4.00  1.00            
ATOM   1493  OG1 THR A 198      26.693  13.626  -0.595  4.00  1.00            
ATOM   1494  CG2 THR A 198      26.548  11.833  -2.197  4.00  1.00            
ATOM   1495    C THR A 198      23.709  11.733  -1.682  4.00  1.00            
ATOM   1496    O THR A 198      22.949  11.163  -0.900  4.00  1.00            
ATOM   1497    N MET A 199      23.880  11.354  -2.967  4.00  1.00            
ATOM   1498   CA MET A 199      23.346  10.163  -3.565  4.00  1.00            
ATOM   1499   CB MET A 199      22.817  10.322  -5.003  4.00  1.00            
ATOM   1500   CG MET A 199      22.039   9.090  -5.480  4.00  1.00            
ATOM   1501   SD MET A 199      21.376   9.180  -7.167  4.00  1.00            
ATOM   1502   CE MET A 199      20.873   7.434  -7.179  4.00  1.00            
ATOM   1503    C MET A 199      24.540   9.263  -3.626  4.00  1.00            
ATOM   1504    O MET A 199      25.452   9.395  -2.812  4.00  1.00            
ATOM   1505    N ASP A 200      24.581   8.301  -4.565  3.00  1.00            
ATOM   1506   CA ASP A 200      25.730   7.449  -4.569  3.00  1.00            
ATOM   1507   CB ASP A 200      25.495   6.071  -5.221  3.00  1.00            
ATOM   1508   CG ASP A 200      25.060   6.249  -6.666  3.00  1.00            
ATOM   1509  OD1 ASP A 200      24.122   7.053  -6.905  3.00  1.00            
ATOM   1510  OD2 ASP A 200      25.647   5.567  -7.548  3.00  1.00            
ATOM   1511    C ASP A 200      26.884   8.133  -5.210  3.00  1.00            
ATOM   1512    O ASP A 200      27.048   8.132  -6.429  3.00  1.00            
ATOM   1513    N GLY A 201      27.711   8.763  -4.354  3.00  1.00            
ATOM   1514   CA GLY A 201      28.914   9.409  -4.774  3.00  1.00            
ATOM   1515    C GLY A 201      28.534  10.620  -5.549  3.00  1.00            
ATOM   1516    O GLY A 201      29.376  11.247  -6.191  3.00  1.00            
ATOM   1517    N GLU A 202      27.242  10.987  -5.509  4.00  1.00            
ATOM   1518   CA GLU A 202      26.821  12.121  -6.271  4.00  1.00            
ATOM   1519   CB GLU A 202      25.679  11.784  -7.248  4.00  1.00            
ATOM   1520   CG GLU A 202      26.066  10.781  -8.338  4.00  1.00            
ATOM   1521   CD GLU A 202      24.787  10.326  -9.033  4.00  1.00            
ATOM   1522  OE1 GLU A 202      23.958   9.653  -8.363  4.00  1.00            
ATOM   1523  OE2 GLU A 202      24.622  10.644 -10.241  4.00  1.00            
ATOM   1524    C GLU A 202      26.284  13.136  -5.317  4.00  1.00            
ATOM   1525    O GLU A 202      25.427  12.828  -4.492  4.00  1.00            
ATOM   1526    N THR A 203      26.776  14.388  -5.397  4.00  1.00            
ATOM   1527   CA THR A 203      26.207  15.362  -4.517  4.00  1.00            
ATOM   1528   CB THR A 203      26.991  16.630  -4.375  4.00  1.00            
ATOM   1529  OG1 THR A 203      26.477  17.396  -3.295  4.00  1.00            
ATOM   1530  CG2 THR A 203      26.887  17.424  -5.687  4.00  1.00            
ATOM   1531    C THR A 203      24.885  15.687  -5.107  4.00  1.00            
ATOM   1532    O THR A 203      24.685  15.595  -6.317  4.00  1.00            
ATOM   1533    N ILE A 204      23.936  16.057  -4.243  4.00  1.00            
ATOM   1534   CA ILE A 204      22.618  16.381  -4.675  4.00  1.00            
ATOM   1535   CB ILE A 204      21.577  15.351  -4.307  4.00  1.00            
ATOM   1536  CG1 ILE A 204      20.196  15.808  -4.810  4.00  1.00            
ATOM   1537  CG2 ILE A 204      21.676  14.989  -2.814  4.00  1.00            
ATOM   1538  CD1 ILE A 204      20.095  15.898  -6.334  4.00  1.00            
ATOM   1539    C ILE A 204      22.305  17.720  -4.081  4.00  1.00            
ATOM   1540    O ILE A 204      22.881  18.730  -4.481  4.00  1.00            
ATOM   1541    N ALA A 205      21.391  17.767  -3.101  4.00  1.00            
ATOM   1542   CA ALA A 205      20.836  19.016  -2.696  4.00  1.00            
ATOM   1543   CB ALA A 205      19.639  18.854  -1.742  4.00  1.00            
ATOM   1544    C ALA A 205      21.689  20.099  -2.098  4.00  1.00            
ATOM   1545    O ALA A 205      21.681  21.198  -2.651  4.00  1.00            
ATOM   1546    N CYS A 206      22.439  19.875  -0.996  1.00  1.00            
ATOM   1547   CA CYS A 206      23.062  21.037  -0.399  1.00  1.00            
ATOM   1548   CB CYS A 206      23.823  20.700   0.896  1.00  1.00            
ATOM   1549   SG CYS A 206      22.723  20.089   2.210  1.00  1.00            
ATOM   1550    C CYS A 206      24.041  21.629  -1.355  1.00  1.00            
ATOM   1551    O CYS A 206      23.809  22.715  -1.884  1.00  1.00            
ATOM   1552    N SER A 207      25.137  20.892  -1.644  3.00  1.00            
ATOM   1553   CA SER A 207      26.174  21.355  -2.530  3.00  1.00            
ATOM   1554   CB SER A 207      25.730  21.402  -4.001  3.00  1.00            
ATOM   1555   OG SER A 207      26.797  21.862  -4.819  3.00  1.00            
ATOM   1556    C SER A 207      26.535  22.729  -2.093  3.00  1.00            
ATOM   1557    O SER A 207      26.881  23.596  -2.895  3.00  1.00            
ATOM   1558    N GLY A 208      26.456  22.932  -0.774  3.00  1.00            
ATOM   1559   CA GLY A 208      26.679  24.177  -0.127  3.00  1.00            
ATOM   1560    C GLY A 208      26.244  23.881   1.255  3.00  1.00            
ATOM   1561    O GLY A 208      25.246  23.188   1.454  3.00  1.00            
ATOM   1562    N GLY A 209      26.975  24.388   2.256  1.00  1.00            
ATOM   1563   CA GLY A 209      26.544  24.055   3.571  1.00  1.00            
ATOM   1564    C GLY A 209      25.208  24.699   3.742  1.00  1.00            
ATOM   1565    O GLY A 209      25.013  25.851   3.362  1.00  1.00            
ATOM   1566    N CYS A 210      24.241  23.967   4.330  4.00  1.00            
ATOM   1567   CA CYS A 210      22.939  24.552   4.445  4.00  1.00            
ATOM   1568   CB CYS A 210      21.867  23.852   3.594  4.00  1.00            
ATOM   1569   SG CYS A 210      22.166  24.052   1.811  4.00  1.00            
ATOM   1570    C CYS A 210      22.482  24.499   5.864  4.00  1.00            
ATOM   1571    O CYS A 210      22.735  23.531   6.576  4.00  1.00            
ATOM   1572    N GLN A 211      21.769  25.553   6.313  4.00  1.00            
ATOM   1573   CA GLN A 211      21.326  25.536   7.672  4.00  1.00            
ATOM   1574   CB GLN A 211      20.749  26.866   8.193  4.00  1.00            
ATOM   1575   CG GLN A 211      19.454  27.309   7.514  4.00  1.00            
ATOM   1576   CD GLN A 211      19.006  28.597   8.192  4.00  1.00            
ATOM   1577  OE1 GLN A 211      19.583  29.021   9.192  4.00  1.00            
ATOM   1578  NE2 GLN A 211      17.941  29.236   7.638  4.00  1.00            
ATOM   1579    C GLN A 211      20.277  24.485   7.787  4.00  1.00            
ATOM   1580    O GLN A 211      19.339  24.429   6.993  4.00  1.00            
ATOM   1581    N ALA A 212      20.436  23.601   8.788  4.00  1.00            
ATOM   1582   CA ALA A 212      19.489  22.549   8.997  4.00  1.00            
ATOM   1583   CB ALA A 212      20.100  21.139   8.917  4.00  1.00            
ATOM   1584    C ALA A 212      18.977  22.727  10.392  4.00  1.00            
ATOM   1585    O ALA A 212      19.681  23.258  11.243  4.00  1.00            
ATOM   1586    N ILE A 213      17.714  22.355  10.669  4.00  1.00            
ATOM   1587   CA ILE A 213      17.265  22.459  12.029  4.00  1.00            
ATOM   1588   CB ILE A 213      16.349  23.629  12.286  4.00  1.00            
ATOM   1589  CG1 ILE A 213      15.047  23.565  11.464  4.00  1.00            
ATOM   1590  CG2 ILE A 213      17.174  24.902  12.036  4.00  1.00            
ATOM   1591  CD1 ILE A 213      14.004  22.579  11.993  4.00  1.00            
ATOM   1592    C ILE A 213      16.572  21.179  12.362  4.00  1.00            
ATOM   1593    O ILE A 213      15.858  20.616  11.533  4.00  1.00            
ATOM   1594    N VAL A 214      16.802  20.660  13.584  4.00  1.00            
ATOM   1595   CA VAL A 214      16.161  19.436  13.964  4.00  1.00            
ATOM   1596   CB VAL A 214      16.893  18.687  15.040  4.00  1.00            
ATOM   1597  CG1 VAL A 214      16.065  17.450  15.422  4.00  1.00            
ATOM   1598  CG2 VAL A 214      18.308  18.357  14.534  4.00  1.00            
ATOM   1599    C VAL A 214      14.815  19.797  14.500  4.00  1.00            
ATOM   1600    O VAL A 214      14.682  20.744  15.272  4.00  1.00            
ATOM   1601    N ASP A 215      13.762  19.062  14.085  1.00  1.00            
ATOM   1602   CA ASP A 215      12.462  19.412  14.577  1.00  1.00            
ATOM   1603   CB ASP A 215      11.725  20.426  13.689  1.00  1.00            
ATOM   1604   CG ASP A 215      10.366  20.671  14.326  1.00  1.00            
ATOM   1605  OD1 ASP A 215      10.247  20.445  15.559  1.00  1.00            
ATOM   1606  OD2 ASP A 215       9.435  21.100  13.594  1.00  1.00            
ATOM   1607    C ASP A 215      11.575  18.212  14.617  1.00  1.00            
ATOM   1608    O ASP A 215      11.297  17.587  13.593  1.00  1.00            
ATOM   1609    N THR A 216      11.120  17.857  15.829  3.00  1.00            
ATOM   1610   CA THR A 216      10.192  16.785  16.020  3.00  1.00            
ATOM   1611   CB THR A 216      10.078  16.359  17.455  3.00  1.00            
ATOM   1612  OG1 THR A 216       9.627  17.439  18.259  3.00  1.00            
ATOM   1613  CG2 THR A 216      11.460  15.877  17.929  3.00  1.00            
ATOM   1614    C THR A 216       8.835  17.202  15.543  3.00  1.00            
ATOM   1615    O THR A 216       8.081  16.391  15.008  3.00  1.00            
ATOM   1616    N GLY A 217       8.501  18.497  15.699  3.00  1.00            
ATOM   1617   CA GLY A 217       7.185  18.984  15.391  3.00  1.00            
ATOM   1618    C GLY A 217       6.878  18.666  13.963  3.00  1.00            
ATOM   1619    O GLY A 217       5.750  18.297  13.639  3.00  1.00            
ATOM   1620    N THR A 218       7.867  18.793  13.060  1.00  1.00            
ATOM   1621   CA THR A 218       7.555  18.580  11.678  1.00  1.00            
ATOM   1622   CB THR A 218       8.451  19.335  10.749  1.00  1.00            
ATOM   1623  OG1 THR A 218       9.796  18.904  10.894  1.00  1.00            
ATOM   1624  CG2 THR A 218       8.322  20.829  11.098  1.00  1.00            
ATOM   1625    C THR A 218       7.596  17.127  11.326  1.00  1.00            
ATOM   1626    O THR A 218       8.476  16.383  11.753  1.00  1.00            
ATOM   1627    N SER A 219       6.586  16.706  10.534  1.00  1.00            
ATOM   1628   CA SER A 219       6.379  15.349  10.118  1.00  1.00            
ATOM   1629   CB SER A 219       5.007  15.152   9.444  1.00  1.00            
ATOM   1630   OG SER A 219       4.902  15.971   8.289  1.00  1.00            
ATOM   1631    C SER A 219       7.422  14.834   9.180  1.00  1.00            
ATOM   1632    O SER A 219       8.192  13.941   9.528  1.00  1.00            
ATOM   1633    N LEU A 220       7.484  15.404   7.963  1.00  1.00            
ATOM   1634   CA LEU A 220       8.343  14.862   6.951  1.00  1.00            
ATOM   1635   CB LEU A 220       7.620  14.633   5.619  1.00  1.00            
ATOM   1636   CG LEU A 220       6.584  13.493   5.661  1.00  1.00            
ATOM   1637  CD1 LEU A 220       5.424  13.815   6.610  1.00  1.00            
ATOM   1638  CD2 LEU A 220       6.098  13.123   4.250  1.00  1.00            
ATOM   1639    C LEU A 220       9.484  15.807   6.712  1.00  1.00            
ATOM   1640    O LEU A 220       9.497  16.922   7.231  1.00  1.00            
ATOM   1641    N LEU A 221      10.492  15.361   5.925  4.00  1.00            
ATOM   1642   CA LEU A 221      11.663  16.158   5.661  4.00  1.00            
ATOM   1643   CB LEU A 221      12.779  15.427   4.894  4.00  1.00            
ATOM   1644   CG LEU A 221      13.308  14.178   5.614  4.00  1.00            
ATOM   1645  CD1 LEU A 221      12.243  13.074   5.624  4.00  1.00            
ATOM   1646  CD2 LEU A 221      14.653  13.713   5.033  4.00  1.00            
ATOM   1647    C LEU A 221      11.255  17.322   4.822  4.00  1.00            
ATOM   1648    O LEU A 221      10.373  17.207   3.974  4.00  1.00            
ATOM   1649    N THR A 222      11.878  18.496   5.061  4.00  1.00            
ATOM   1650   CA THR A 222      11.550  19.624   4.244  4.00  1.00            
ATOM   1651   CB THR A 222      10.881  20.773   4.928  4.00  1.00            
ATOM   1652  OG1 THR A 222      11.819  21.487   5.716  4.00  1.00            
ATOM   1653  CG2 THR A 222       9.744  20.219   5.805  4.00  1.00            
ATOM   1654    C THR A 222      12.836  20.161   3.736  4.00  1.00            
ATOM   1655    O THR A 222      13.915  19.681   4.079  4.00  1.00            
ATOM   1656    N GLY A 223      12.728  21.175   2.871  4.00  1.00            
ATOM   1657   CA GLY A 223      13.870  21.804   2.296  4.00  1.00            
ATOM   1658    C GLY A 223      13.293  22.944   1.525  4.00  1.00            
ATOM   1659    O GLY A 223      12.087  23.174   1.600  4.00  1.00            
ATOM   1660    N PRO A 224      14.105  23.663   0.790  1.00  1.00            
ATOM   1661   CA PRO A 224      13.605  24.767   0.016  1.00  1.00            
ATOM   1662   CD PRO A 224      15.320  23.107   0.217  1.00  1.00            
ATOM   1663   CB PRO A 224      14.765  25.198  -0.876  1.00  1.00            
ATOM   1664   CG PRO A 224      15.534  23.883  -1.095  1.00  1.00            
ATOM   1665    C PRO A 224      12.370  24.471  -0.782  1.00  1.00            
ATOM   1666    O PRO A 224      11.277  24.762  -0.299  1.00  1.00            
ATOM   1667    N THR A 225      12.531  23.849  -1.969  2.00  1.00            
ATOM   1668   CA THR A 225      11.492  23.495  -2.908  2.00  1.00            
ATOM   1669   CB THR A 225      10.690  24.651  -3.455  2.00  1.00            
ATOM   1670  OG1 THR A 225       9.979  25.335  -2.436  2.00  1.00            
ATOM   1671  CG2 THR A 225       9.707  24.098  -4.503  2.00  1.00            
ATOM   1672    C THR A 225      12.251  23.025  -4.088  2.00  1.00            
ATOM   1673    O THR A 225      12.182  21.868  -4.500  2.00  1.00            
ATOM   1674    N SER A 226      13.026  23.975  -4.640  2.00  1.00            
ATOM   1675   CA SER A 226      13.791  23.765  -5.821  2.00  1.00            
ATOM   1676   CB SER A 226      14.759  24.927  -6.106  2.00  1.00            
ATOM   1677   OG SER A 226      15.498  24.669  -7.290  2.00  1.00            
ATOM   1678    C SER A 226      14.606  22.539  -5.604  2.00  1.00            
ATOM   1679    O SER A 226      14.607  21.624  -6.427  2.00  1.00            
ATOM   1680    N ALA A 227      15.308  22.489  -4.464  2.00  1.00            
ATOM   1681   CA ALA A 227      16.139  21.370  -4.162  2.00  1.00            
ATOM   1682   CB ALA A 227      16.940  21.564  -2.863  2.00  1.00            
ATOM   1683    C ALA A 227      15.296  20.136  -3.994  2.00  1.00            
ATOM   1684    O ALA A 227      15.652  19.065  -4.483  2.00  1.00            
ATOM   1685    N ILE A 228      14.136  20.263  -3.319  2.00  1.00            
ATOM   1686   CA ILE A 228      13.281  19.144  -3.008  2.00  1.00            
ATOM   1687   CB ILE A 228      12.021  19.521  -2.284  2.00  1.00            
ATOM   1688  CG1 ILE A 228      12.345  20.024  -0.875  2.00  1.00            
ATOM   1689  CG2 ILE A 228      11.083  18.305  -2.305  2.00  1.00            
ATOM   1690  CD1 ILE A 228      13.154  21.307  -0.901  2.00  1.00            
ATOM   1691    C ILE A 228      12.850  18.531  -4.277  2.00  1.00            
ATOM   1692    O ILE A 228      12.787  17.310  -4.407  2.00  1.00            
ATOM   1693    N ALA A 229      12.550  19.385  -5.258  2.00  1.00            
ATOM   1694   CA ALA A 229      12.073  18.873  -6.492  2.00  1.00            
ATOM   1695   CB ALA A 229      11.828  19.975  -7.537  2.00  1.00            
ATOM   1696    C ALA A 229      13.130  17.957  -7.051  2.00  1.00            
ATOM   1697    O ALA A 229      12.817  16.904  -7.608  2.00  1.00            
ATOM   1698    N ASN A 230      14.416  18.330  -6.900  2.00  1.00            
ATOM   1699   CA ASN A 230      15.522  17.575  -7.432  2.00  1.00            
ATOM   1700   CB ASN A 230      16.863  18.253  -7.113  2.00  1.00            
ATOM   1701   CG ASN A 230      16.821  19.652  -7.718  2.00  1.00            
ATOM   1702  OD1 ASN A 230      16.011  19.937  -8.599  2.00  1.00            
ATOM   1703  ND2 ASN A 230      17.716  20.552  -7.230  2.00  1.00            
ATOM   1704    C ASN A 230      15.532  16.226  -6.803  2.00  1.00            
ATOM   1705    O ASN A 230      15.710  15.213  -7.477  2.00  1.00            
ATOM   1706    N ILE A 231      15.319  16.178  -5.480  2.00  1.00            
ATOM   1707   CA ILE A 231      15.325  14.921  -4.802  2.00  1.00            
ATOM   1708   CB ILE A 231      15.080  15.068  -3.330  2.00  1.00            
ATOM   1709  CG1 ILE A 231      16.153  15.975  -2.706  2.00  1.00            
ATOM   1710  CG2 ILE A 231      15.030  13.662  -2.708  2.00  1.00            
ATOM   1711  CD1 ILE A 231      17.577  15.443  -2.866  2.00  1.00            
ATOM   1712    C ILE A 231      14.213  14.134  -5.375  2.00  1.00            
ATOM   1713    O ILE A 231      14.338  12.935  -5.614  2.00  1.00            
ATOM   1714    N GLN A 232      13.082  14.810  -5.622  2.00  1.00            
ATOM   1715   CA GLN A 232      11.954  14.086  -6.101  2.00  1.00            
ATOM   1716   CB GLN A 232      10.686  14.935  -6.296  2.00  1.00            
ATOM   1717   CG GLN A 232       9.487  14.083  -6.735  2.00  1.00            
ATOM   1718   CD GLN A 232       8.294  14.985  -7.022  2.00  1.00            
ATOM   1719  OE1 GLN A 232       8.258  15.679  -8.037  2.00  1.00            
ATOM   1720  NE2 GLN A 232       7.283  14.969  -6.113  2.00  1.00            
ATOM   1721    C GLN A 232      12.254  13.480  -7.434  2.00  1.00            
ATOM   1722    O GLN A 232      11.888  12.338  -7.698  2.00  1.00            
ATOM   1723    N SER A 233      12.916  14.221  -8.337  2.00  1.00            
ATOM   1724   CA SER A 233      13.172  13.635  -9.620  2.00  1.00            
ATOM   1725   CB SER A 233      13.888  14.597 -10.580  2.00  1.00            
ATOM   1726   OG SER A 233      13.055  15.711 -10.858  2.00  1.00            
ATOM   1727    C SER A 233      14.060  12.462  -9.409  2.00  1.00            
ATOM   1728    O SER A 233      13.819  11.372  -9.926  2.00  1.00            
ATOM   1729    N ASP A 234      15.107  12.666  -8.596  2.00  1.00            
ATOM   1730   CA ASP A 234      16.098  11.657  -8.404  2.00  1.00            
ATOM   1731   CB ASP A 234      17.274  12.147  -7.546  2.00  1.00            
ATOM   1732   CG ASP A 234      18.118  13.065  -8.421  2.00  1.00            
ATOM   1733  OD1 ASP A 234      18.700  12.551  -9.414  2.00  1.00            
ATOM   1734  OD2 ASP A 234      18.198  14.283  -8.112  2.00  1.00            
ATOM   1735    C ASP A 234      15.527  10.428  -7.769  2.00  1.00            
ATOM   1736    O ASP A 234      15.751   9.320  -8.254  2.00  1.00            
ATOM   1737    N ILE A 235      14.763  10.577  -6.673  2.00  1.00            
ATOM   1738   CA ILE A 235      14.160   9.422  -6.072  2.00  1.00            
ATOM   1739   CB ILE A 235      13.989   9.555  -4.588  2.00  1.00            
ATOM   1740  CG1 ILE A 235      15.359   9.672  -3.894  2.00  1.00            
ATOM   1741  CG2 ILE A 235      13.151   8.360  -4.107  2.00  1.00            
ATOM   1742  CD1 ILE A 235      16.110  10.962  -4.224  2.00  1.00            
ATOM   1743    C ILE A 235      12.807   9.448  -6.685  2.00  1.00            
ATOM   1744    O ILE A 235      11.962  10.245  -6.285  2.00  1.00            
ATOM   1745    N GLY A 236      12.572   8.535  -7.647  3.00  1.00            
ATOM   1746   CA GLY A 236      11.426   8.586  -8.507  3.00  1.00            
ATOM   1747    C GLY A 236      10.163   8.795  -7.738  3.00  1.00            
ATOM   1748    O GLY A 236       9.871   8.091  -6.774  3.00  1.00            
ATOM   1749    N ALA A 237       9.385   9.813  -8.175  1.00  1.00            
ATOM   1750   CA ALA A 237       8.121  10.137  -7.584  1.00  1.00            
ATOM   1751   CB ALA A 237       8.243  10.876  -6.240  1.00  1.00            
ATOM   1752    C ALA A 237       7.420  11.055  -8.523  1.00  1.00            
ATOM   1753    O ALA A 237       8.046  11.715  -9.351  1.00  1.00            
ATOM   1754    N SER A 238       6.079  11.101  -8.432  1.00  1.00            
ATOM   1755   CA SER A 238       5.345  11.989  -9.281  1.00  1.00            
ATOM   1756   CB SER A 238       4.835  11.327 -10.571  1.00  1.00            
ATOM   1757   OG SER A 238       5.930  10.964 -11.399  1.00  1.00            
ATOM   1758    C SER A 238       4.146  12.434  -8.508  1.00  1.00            
ATOM   1759    O SER A 238       3.728  11.776  -7.556  1.00  1.00            
ATOM   1760    N GLU A 239       3.574  13.590  -8.895  1.00  1.00            
ATOM   1761   CA GLU A 239       2.386  14.081  -8.259  1.00  1.00            
ATOM   1762   CB GLU A 239       2.348  15.613  -8.136  1.00  1.00            
ATOM   1763   CG GLU A 239       1.084  16.147  -7.459  1.00  1.00            
ATOM   1764   CD GLU A 239       1.168  17.667  -7.442  1.00  1.00            
ATOM   1765  OE1 GLU A 239       2.197  18.210  -7.925  1.00  1.00            
ATOM   1766  OE2 GLU A 239       0.199  18.306  -6.951  1.00  1.00            
ATOM   1767    C GLU A 239       1.264  13.694  -9.167  1.00  1.00            
ATOM   1768    O GLU A 239       1.258  14.057 -10.343  1.00  1.00            
ATOM   1769    N ASN A 240       0.278  12.934  -8.653  1.00  1.00            
ATOM   1770   CA ASN A 240      -0.768  12.532  -9.543  1.00  1.00            
ATOM   1771   CB ASN A 240      -0.905  11.010  -9.719  1.00  1.00            
ATOM   1772   CG ASN A 240       0.176  10.566 -10.696  1.00  1.00            
ATOM   1773  OD1 ASN A 240       0.463  11.252 -11.676  1.00  1.00            
ATOM   1774  ND2 ASN A 240       0.790   9.384 -10.427  1.00  1.00            
ATOM   1775    C ASN A 240      -2.088  13.067  -9.087  1.00  1.00            
ATOM   1776    O ASN A 240      -2.429  13.011  -7.907  1.00  1.00            
ATOM   1777    N SER A 241      -2.870  13.598 -10.053  3.00  1.00            
ATOM   1778   CA SER A 241      -4.175  14.141  -9.800  3.00  1.00            
ATOM   1779   CB SER A 241      -5.196  13.083  -9.345  3.00  1.00            
ATOM   1780   OG SER A 241      -5.426  12.151 -10.392  3.00  1.00            
ATOM   1781    C SER A 241      -4.048  15.167  -8.722  3.00  1.00            
ATOM   1782    O SER A 241      -4.908  15.271  -7.851  3.00  1.00            
ATOM   1783    N ASP A 242      -2.960  15.961  -8.769  3.00  1.00            
ATOM   1784   CA ASP A 242      -2.746  16.993  -7.798  3.00  1.00            
ATOM   1785   CB ASP A 242      -3.796  18.116  -7.872  3.00  1.00            
ATOM   1786   CG ASP A 242      -3.586  18.847  -9.191  3.00  1.00            
ATOM   1787  OD1 ASP A 242      -2.537  18.589  -9.840  3.00  1.00            
ATOM   1788  OD2 ASP A 242      -4.462  19.670  -9.570  3.00  1.00            
ATOM   1789    C ASP A 242      -2.813  16.366  -6.463  3.00  1.00            
ATOM   1790    O ASP A 242      -3.315  16.949  -5.502  3.00  1.00            
ATOM   1791    N GLY A 243      -2.293  15.137  -6.383  1.00  1.00            
ATOM   1792   CA GLY A 243      -2.323  14.449  -5.142  1.00  1.00            
ATOM   1793    C GLY A 243      -0.993  14.570  -4.506  1.00  1.00            
ATOM   1794    O GLY A 243      -0.182  15.431  -4.845  1.00  1.00            
ATOM   1795    N GLU A 244      -0.757  13.661  -3.552  1.00  1.00            
ATOM   1796   CA GLU A 244       0.451  13.610  -2.805  1.00  1.00            
ATOM   1797   CB GLU A 244       0.312  12.753  -1.532  1.00  1.00            
ATOM   1798   CG GLU A 244       1.566  12.688  -0.659  1.00  1.00            
ATOM   1799   CD GLU A 244       1.252  11.808   0.546  1.00  1.00            
ATOM   1800  OE1 GLU A 244       0.138  11.219   0.581  1.00  1.00            
ATOM   1801  OE2 GLU A 244       2.123  11.718   1.453  1.00  1.00            
ATOM   1802    C GLU A 244       1.483  12.978  -3.650  1.00  1.00            
ATOM   1803    O GLU A 244       1.185  12.379  -4.681  1.00  1.00            
ATOM   1804    N MET A 245       2.748  13.126  -3.232  1.00  1.00            
ATOM   1805   CA MET A 245       3.789  12.513  -3.980  1.00  1.00            
ATOM   1806   CB MET A 245       5.168  12.692  -3.323  1.00  1.00            
ATOM   1807   CG MET A 245       5.591  14.151  -3.149  1.00  1.00            
ATOM   1808   SD MET A 245       7.078  14.374  -2.125  1.00  1.00            
ATOM   1809   CE MET A 245       8.258  13.758  -3.360  1.00  1.00            
ATOM   1810    C MET A 245       3.478  11.051  -3.947  1.00  1.00            
ATOM   1811    O MET A 245       3.192  10.495  -2.888  1.00  1.00            
ATOM   1812    N VAL A 246       3.503  10.387  -5.118  4.00  1.00            
ATOM   1813   CA VAL A 246       3.214   8.982  -5.150  4.00  1.00            
ATOM   1814   CB VAL A 246       2.076   8.622  -6.061  4.00  1.00            
ATOM   1815  CG1 VAL A 246       0.802   9.315  -5.549  4.00  1.00            
ATOM   1816  CG2 VAL A 246       2.454   8.995  -7.506  4.00  1.00            
ATOM   1817    C VAL A 246       4.425   8.319  -5.702  4.00  1.00            
ATOM   1818    O VAL A 246       5.098   8.861  -6.578  4.00  1.00            
ATOM   1819    N ILE A 247       4.750   7.126  -5.177  4.00  1.00            
ATOM   1820   CA ILE A 247       5.913   6.453  -5.661  4.00  1.00            
ATOM   1821   CB ILE A 247       7.070   6.528  -4.707  4.00  1.00            
ATOM   1822  CG1 ILE A 247       7.409   7.980  -4.365  4.00  1.00            
ATOM   1823  CG2 ILE A 247       8.262   5.767  -5.312  4.00  1.00            
ATOM   1824  CD1 ILE A 247       8.352   8.066  -3.168  4.00  1.00            
ATOM   1825    C ILE A 247       5.585   4.998  -5.747  4.00  1.00            
ATOM   1826    O ILE A 247       4.707   4.511  -5.037  4.00  1.00            
ATOM   1827    N SER A 248       6.277   4.268  -6.642  1.00  1.00            
ATOM   1828   CA SER A 248       6.099   2.848  -6.693  1.00  1.00            
ATOM   1829   CB SER A 248       6.671   2.203  -7.966  1.00  1.00            
ATOM   1830   OG SER A 248       5.977   2.680  -9.109  1.00  1.00            
ATOM   1831    C SER A 248       6.885   2.307  -5.533  1.00  1.00            
ATOM   1832    O SER A 248       7.885   2.893  -5.121  1.00  1.00            
ATOM   1833    N CYS A 249       6.426   1.175  -4.967  3.00  1.00            
ATOM   1834   CA CYS A 249       7.040   0.519  -3.842  3.00  1.00            
ATOM   1835   CB CYS A 249       6.183  -0.629  -3.284  3.00  1.00            
ATOM   1836   SG CYS A 249       5.911  -1.955  -4.499  3.00  1.00            
ATOM   1837    C CYS A 249       8.345  -0.059  -4.250  3.00  1.00            
ATOM   1838    O CYS A 249       9.261  -0.183  -3.438  3.00  1.00            
ATOM   1839    N SER A 250       8.471  -0.416  -5.539  2.00  1.00            
ATOM   1840   CA SER A 250       9.653  -1.065  -6.016  2.00  1.00            
ATOM   1841   CB SER A 250       9.630  -1.309  -7.538  2.00  1.00            
ATOM   1842   OG SER A 250       8.577  -2.202  -7.879  2.00  1.00            
ATOM   1843    C SER A 250      10.817  -0.187  -5.715  2.00  1.00            
ATOM   1844    O SER A 250      11.954  -0.645  -5.619  2.00  1.00            
ATOM   1845    N SER A 251      10.553   1.113  -5.538  2.00  1.00            
ATOM   1846   CA SER A 251      11.601   2.040  -5.272  2.00  1.00            
ATOM   1847   CB SER A 251      11.096   3.488  -5.164  2.00  1.00            
ATOM   1848   OG SER A 251      10.241   3.627  -4.039  2.00  1.00            
ATOM   1849    C SER A 251      12.274   1.714  -3.977  2.00  1.00            
ATOM   1850    O SER A 251      13.480   1.916  -3.844  2.00  1.00            
ATOM   1851    N ILE A 252      11.530   1.179  -2.989  2.00  1.00            
ATOM   1852   CA ILE A 252      12.143   1.010  -1.704  2.00  1.00            
ATOM   1853   CB ILE A 252      11.190   0.504  -0.653  2.00  1.00            
ATOM   1854  CG1 ILE A 252      11.851   0.554   0.733  2.00  1.00            
ATOM   1855  CG2 ILE A 252      10.671  -0.887  -1.052  2.00  1.00            
ATOM   1856  CD1 ILE A 252      10.854   0.366   1.875  2.00  1.00            
ATOM   1857    C ILE A 252      13.309   0.091  -1.801  2.00  1.00            
ATOM   1858    O ILE A 252      14.403   0.432  -1.353  2.00  1.00            
ATOM   1859    N ASP A 253      13.134  -1.093  -2.406  2.00  1.00            
ATOM   1860   CA ASP A 253      14.265  -1.960  -2.425  2.00  1.00            
ATOM   1861   CB ASP A 253      13.953  -3.436  -2.754  2.00  1.00            
ATOM   1862   CG ASP A 253      13.464  -3.563  -4.186  2.00  1.00            
ATOM   1863  OD1 ASP A 253      12.467  -2.878  -4.531  2.00  1.00            
ATOM   1864  OD2 ASP A 253      14.071  -4.362  -4.949  2.00  1.00            
ATOM   1865    C ASP A 253      15.300  -1.473  -3.387  2.00  1.00            
ATOM   1866    O ASP A 253      16.497  -1.524  -3.108  2.00  1.00            
ATOM   1867    N SER A 254      14.853  -0.970  -4.548  2.00  1.00            
ATOM   1868   CA SER A 254      15.755  -0.586  -5.595  2.00  1.00            
ATOM   1869   CB SER A 254      15.016  -0.167  -6.877  2.00  1.00            
ATOM   1870   OG SER A 254      14.299  -1.270  -7.412  2.00  1.00            
ATOM   1871    C SER A 254      16.610   0.569  -5.174  2.00  1.00            
ATOM   1872    O SER A 254      17.795   0.616  -5.500  2.00  1.00            
ATOM   1873    N LEU A 255      16.044   1.524  -4.414  1.00  1.00            
ATOM   1874   CA LEU A 255      16.761   2.739  -4.136  1.00  1.00            
ATOM   1875   CB LEU A 255      15.862   3.891  -3.660  1.00  1.00            
ATOM   1876   CG LEU A 255      14.870   4.387  -4.726  1.00  1.00            
ATOM   1877  CD1 LEU A 255      14.009   5.538  -4.188  1.00  1.00            
ATOM   1878  CD2 LEU A 255      15.588   4.749  -6.035  1.00  1.00            
ATOM   1879    C LEU A 255      17.827   2.579  -3.113  1.00  1.00            
ATOM   1880    O LEU A 255      17.756   1.835  -2.137  1.00  1.00            
ATOM   1881    N PRO A 256      18.848   3.316  -3.447  1.00  1.00            
ATOM   1882   CA PRO A 256      19.990   3.471  -2.591  1.00  1.00            
ATOM   1883   CD PRO A 256      19.225   3.330  -4.852  1.00  1.00            
ATOM   1884   CB PRO A 256      21.162   3.828  -3.504  1.00  1.00            
ATOM   1885   CG PRO A 256      20.756   3.258  -4.871  1.00  1.00            
ATOM   1886    C PRO A 256      19.684   4.558  -1.616  1.00  1.00            
ATOM   1887    O PRO A 256      18.650   5.210  -1.752  1.00  1.00            
ATOM   1888    N ASP A 257      20.569   4.772  -0.627  1.00  1.00            
ATOM   1889   CA ASP A 257      20.311   5.756   0.378  1.00  1.00            
ATOM   1890   CB ASP A 257      20.948   5.412   1.737  1.00  1.00            
ATOM   1891   CG ASP A 257      22.454   5.306   1.547  1.00  1.00            
ATOM   1892  OD1 ASP A 257      22.885   4.607   0.591  1.00  1.00            
ATOM   1893  OD2 ASP A 257      23.196   5.929   2.352  1.00  1.00            
ATOM   1894    C ASP A 257      20.754   7.125  -0.002  1.00  1.00            
ATOM   1895    O ASP A 257      21.546   7.324  -0.921  1.00  1.00            
ATOM   1896    N ILE A 258      20.190   8.111   0.730  4.00  1.00            
ATOM   1897   CA ILE A 258      20.561   9.488   0.621  4.00  1.00            
ATOM   1898   CB ILE A 258      19.404  10.426   0.393  4.00  1.00            
ATOM   1899  CG1 ILE A 258      19.917  11.842   0.084  4.00  1.00            
ATOM   1900  CG2 ILE A 258      18.428  10.346   1.580  4.00  1.00            
ATOM   1901  CD1 ILE A 258      18.841  12.760  -0.494  4.00  1.00            
ATOM   1902    C ILE A 258      21.227   9.798   1.931  4.00  1.00            
ATOM   1903    O ILE A 258      20.646   9.592   2.995  4.00  1.00            
ATOM   1904    N VAL A 259      22.495  10.260   1.897  4.00  1.00            
ATOM   1905   CA VAL A 259      23.167  10.512   3.142  4.00  1.00            
ATOM   1906   CB VAL A 259      24.499   9.834   3.275  4.00  1.00            
ATOM   1907  CG1 VAL A 259      25.131  10.275   4.607  4.00  1.00            
ATOM   1908  CG2 VAL A 259      24.291   8.313   3.165  4.00  1.00            
ATOM   1909    C VAL A 259      23.402  11.985   3.274  4.00  1.00            
ATOM   1910    O VAL A 259      23.754  12.651   2.301  4.00  1.00            
ATOM   1911    N PHE A 260      23.185  12.545   4.485  4.00  1.00            
ATOM   1912   CA PHE A 260      23.477  13.941   4.644  4.00  1.00            
ATOM   1913   CB PHE A 260      22.362  14.798   5.282  4.00  1.00            
ATOM   1914   CG PHE A 260      22.320  14.629   6.762  4.00  1.00            
ATOM   1915  CD1 PHE A 260      23.105  15.440   7.551  4.00  1.00            
ATOM   1916  CD2 PHE A 260      21.506  13.697   7.363  4.00  1.00            
ATOM   1917  CE1 PHE A 260      23.095  15.325   8.918  4.00  1.00            
ATOM   1918  CE2 PHE A 260      21.490  13.578   8.734  4.00  1.00            
ATOM   1919   CZ PHE A 260      22.283  14.391   9.508  4.00  1.00            
ATOM   1920    C PHE A 260      24.679  13.994   5.528  4.00  1.00            
ATOM   1921    O PHE A 260      24.729  13.328   6.561  4.00  1.00            
ATOM   1922    N THR A 261      25.703  14.770   5.128  4.00  1.00            
ATOM   1923   CA THR A 261      26.872  14.852   5.951  4.00  1.00            
ATOM   1924   CB THR A 261      28.107  15.270   5.204  4.00  1.00            
ATOM   1925  OG1 THR A 261      29.250  15.130   6.035  4.00  1.00            
ATOM   1926  CG2 THR A 261      27.949  16.732   4.753  4.00  1.00            
ATOM   1927    C THR A 261      26.592  15.884   7.002  4.00  1.00            
ATOM   1928    O THR A 261      25.820  16.816   6.780  4.00  1.00            
ATOM   1929    N ILE A 262      27.215  15.728   8.187  4.00  1.00            
ATOM   1930   CA ILE A 262      27.087  16.659   9.272  4.00  1.00            
ATOM   1931   CB ILE A 262      26.338  16.148  10.473  4.00  1.00            
ATOM   1932  CG1 ILE A 262      26.025  17.322  11.413  4.00  1.00            
ATOM   1933  CG2 ILE A 262      27.105  14.991  11.125  4.00  1.00            
ATOM   1934  CD1 ILE A 262      24.893  17.021  12.392  4.00  1.00            
ATOM   1935    C ILE A 262      28.490  17.029   9.595  4.00  1.00            
ATOM   1936    O ILE A 262      29.260  17.258   8.664  4.00  1.00            
ATOM   1937    N ASP A 263      28.861  17.181  10.881  3.00  1.00            
ATOM   1938   CA ASP A 263      30.230  17.507  11.148  3.00  1.00            
ATOM   1939   CB ASP A 263      30.499  17.949  12.598  3.00  1.00            
ATOM   1940   CG ASP A 263      29.918  19.344  12.792  3.00  1.00            
ATOM   1941  OD1 ASP A 263      29.342  19.891  11.814  3.00  1.00            
ATOM   1942  OD2 ASP A 263      30.053  19.883  13.922  3.00  1.00            
ATOM   1943    C ASP A 263      31.065  16.294  10.887  3.00  1.00            
ATOM   1944    O ASP A 263      31.429  15.563  11.806  3.00  1.00            
ATOM   1945    N GLY A 264      31.364  16.055   9.597  3.00  1.00            
ATOM   1946   CA GLY A 264      32.201  14.988   9.152  3.00  1.00            
ATOM   1947    C GLY A 264      31.525  13.691   9.446  3.00  1.00            
ATOM   1948    O GLY A 264      32.155  12.635   9.407  3.00  1.00            
ATOM   1949    N VAL A 265      30.217  13.728   9.751  4.00  1.00            
ATOM   1950   CA VAL A 265      29.545  12.497  10.033  4.00  1.00            
ATOM   1951   CB VAL A 265      28.717  12.539  11.287  4.00  1.00            
ATOM   1952  CG1 VAL A 265      27.947  11.215  11.426  4.00  1.00            
ATOM   1953  CG2 VAL A 265      29.629  12.875  12.481  4.00  1.00            
ATOM   1954    C VAL A 265      28.601  12.255   8.897  4.00  1.00            
ATOM   1955    O VAL A 265      27.886  13.157   8.462  4.00  1.00            
ATOM   1956    N GLN A 266      28.589  11.016   8.372  4.00  1.00            
ATOM   1957   CA GLN A 266      27.707  10.705   7.288  4.00  1.00            
ATOM   1958   CB GLN A 266      28.387   9.871   6.194  4.00  1.00            
ATOM   1959   CG GLN A 266      29.567  10.597   5.542  4.00  1.00            
ATOM   1960   CD GLN A 266      30.186   9.662   4.513  4.00  1.00            
ATOM   1961  OE1 GLN A 266      29.986   9.821   3.312  4.00  1.00            
ATOM   1962  NE2 GLN A 266      30.963   8.657   4.999  4.00  1.00            
ATOM   1963    C GLN A 266      26.615   9.881   7.881  4.00  1.00            
ATOM   1964    O GLN A 266      26.869   8.793   8.395  4.00  1.00            
ATOM   1965    N TYR A 267      25.358  10.373   7.849  4.00  1.00            
ATOM   1966   CA TYR A 267      24.345   9.544   8.429  4.00  1.00            
ATOM   1967   CB TYR A 267      23.517  10.200   9.531  4.00  1.00            
ATOM   1968   CG TYR A 267      22.710   9.107  10.144  4.00  1.00            
ATOM   1969  CD1 TYR A 267      23.262   8.315  11.125  4.00  1.00            
ATOM   1970  CD2 TYR A 267      21.419   8.863   9.737  4.00  1.00            
ATOM   1971  CE1 TYR A 267      22.537   7.300  11.701  4.00  1.00            
ATOM   1972  CE2 TYR A 267      20.689   7.848  10.310  4.00  1.00            
ATOM   1973   CZ TYR A 267      21.247   7.067  11.293  4.00  1.00            
ATOM   1974   OH TYR A 267      20.496   6.026  11.881  4.00  1.00            
ATOM   1975    C TYR A 267      23.405   9.142   7.344  4.00  1.00            
ATOM   1976    O TYR A 267      22.742   9.970   6.718  4.00  1.00            
ATOM   1977    N PRO A 268      23.357   7.862   7.110  4.00  1.00            
ATOM   1978   CA PRO A 268      22.491   7.376   6.073  4.00  1.00            
ATOM   1979   CD PRO A 268      24.586   7.082   7.190  4.00  1.00            
ATOM   1980   CB PRO A 268      23.019   5.994   5.692  4.00  1.00            
ATOM   1981   CG PRO A 268      24.518   6.087   6.020  4.00  1.00            
ATOM   1982    C PRO A 268      21.039   7.400   6.423  4.00  1.00            
ATOM   1983    O PRO A 268      20.678   7.116   7.564  4.00  1.00            
ATOM   1984    N LEU A 269      20.199   7.763   5.433  4.00  1.00            
ATOM   1985   CA LEU A 269      18.776   7.700   5.570  4.00  1.00            
ATOM   1986   CB LEU A 269      18.076   9.040   5.258  4.00  1.00            
ATOM   1987   CG LEU A 269      16.563   9.090   5.574  4.00  1.00            
ATOM   1988  CD1 LEU A 269      15.974  10.467   5.227  4.00  1.00            
ATOM   1989  CD2 LEU A 269      15.784   7.959   4.894  4.00  1.00            
ATOM   1990    C LEU A 269      18.419   6.698   4.521  4.00  1.00            
ATOM   1991    O LEU A 269      18.589   6.946   3.327  4.00  1.00            
ATOM   1992    N SER A 270      17.929   5.523   4.950  1.00  1.00            
ATOM   1993   CA SER A 270      17.682   4.454   4.032  1.00  1.00            
ATOM   1994   CB SER A 270      17.581   3.085   4.743  1.00  1.00            
ATOM   1995   OG SER A 270      16.458   3.067   5.610  1.00  1.00            
ATOM   1996    C SER A 270      16.406   4.671   3.305  1.00  1.00            
ATOM   1997    O SER A 270      15.601   5.531   3.648  1.00  1.00            
ATOM   1998    N PRO A 271      16.246   3.906   2.268  2.00  1.00            
ATOM   1999   CA PRO A 271      15.095   3.957   1.423  2.00  1.00            
ATOM   2000   CD PRO A 271      17.305   3.069   1.729  2.00  1.00            
ATOM   2001   CB PRO A 271      15.405   3.043   0.236  2.00  1.00            
ATOM   2002   CG PRO A 271      16.579   2.169   0.716  2.00  1.00            
ATOM   2003    C PRO A 271      13.871   3.552   2.192  2.00  1.00            
ATOM   2004    O PRO A 271      12.774   3.945   1.796  2.00  1.00            
ATOM   2005    N SER A 272      14.021   2.751   3.261  2.00  1.00            
ATOM   2006   CA SER A 272      12.861   2.389   4.017  2.00  1.00            
ATOM   2007   CB SER A 272      13.171   1.440   5.192  2.00  1.00            
ATOM   2008   OG SER A 272      14.018   2.075   6.140  2.00  1.00            
ATOM   2009    C SER A 272      12.317   3.647   4.573  2.00  1.00            
ATOM   2010    O SER A 272      11.135   3.957   4.429  2.00  1.00            
ATOM   2011    N ALA A 273      13.200   4.427   5.214  2.00  1.00            
ATOM   2012   CA ALA A 273      12.789   5.717   5.650  2.00  1.00            
ATOM   2013   CB ALA A 273      13.824   6.439   6.527  2.00  1.00            
ATOM   2014    C ALA A 273      12.687   6.443   4.355  2.00  1.00            
ATOM   2015    O ALA A 273      13.126   5.944   3.320  2.00  1.00            
ATOM   2016    N TYR A 274      12.057   7.617   4.363  2.00  1.00            
ATOM   2017   CA TYR A 274      11.936   8.383   3.164  2.00  1.00            
ATOM   2018   CB TYR A 274      13.277   8.510   2.396  2.00  1.00            
ATOM   2019   CG TYR A 274      13.037   9.227   1.112  2.00  1.00            
ATOM   2020  CD1 TYR A 274      12.859  10.590   1.084  2.00  1.00            
ATOM   2021  CD2 TYR A 274      12.981   8.523  -0.069  2.00  1.00            
ATOM   2022  CE1 TYR A 274      12.631  11.236  -0.107  2.00  1.00            
ATOM   2023  CE2 TYR A 274      12.754   9.167  -1.263  2.00  1.00            
ATOM   2024   CZ TYR A 274      12.578  10.529  -1.282  2.00  1.00            
ATOM   2025   OH TYR A 274      12.342  11.198  -2.501  2.00  1.00            
ATOM   2026    C TYR A 274      10.863   7.819   2.261  2.00  1.00            
ATOM   2027    O TYR A 274      10.431   8.473   1.313  2.00  1.00            
ATOM   2028    N ILE A 275      10.333   6.617   2.545  4.00  1.00            
ATOM   2029   CA ILE A 275       9.223   6.181   1.740  4.00  1.00            
ATOM   2030   CB ILE A 275       9.486   4.914   0.966  4.00  1.00            
ATOM   2031  CG1 ILE A 275       8.322   4.632   0.004  4.00  1.00            
ATOM   2032  CG2 ILE A 275       9.800   3.764   1.939  4.00  1.00            
ATOM   2033  CD1 ILE A 275       8.658   3.580  -1.051  4.00  1.00            
ATOM   2034    C ILE A 275       8.127   5.958   2.722  4.00  1.00            
ATOM   2035    O ILE A 275       8.277   5.214   3.691  4.00  1.00            
ATOM   2036    N LEU A 276       6.995   6.648   2.523  4.00  1.00            
ATOM   2037   CA LEU A 276       5.908   6.471   3.428  4.00  1.00            
ATOM   2038   CB LEU A 276       4.966   7.692   3.461  4.00  1.00            
ATOM   2039   CG LEU A 276       3.820   7.674   4.500  4.00  1.00            
ATOM   2040  CD1 LEU A 276       2.987   8.960   4.386  4.00  1.00            
ATOM   2041  CD2 LEU A 276       2.938   6.418   4.423  4.00  1.00            
ATOM   2042    C LEU A 276       5.152   5.318   2.842  4.00  1.00            
ATOM   2043    O LEU A 276       4.668   5.408   1.714  4.00  1.00            
ATOM   2044    N GLN A 277       5.040   4.184   3.565  4.00  1.00            
ATOM   2045   CA GLN A 277       4.312   3.113   2.950  4.00  1.00            
ATOM   2046   CB GLN A 277       5.169   1.886   2.586  4.00  1.00            
ATOM   2047   CG GLN A 277       4.363   0.765   1.919  4.00  1.00            
ATOM   2048   CD GLN A 277       5.313  -0.370   1.559  4.00  1.00            
ATOM   2049  OE1 GLN A 277       6.398  -0.493   2.123  4.00  1.00            
ATOM   2050  NE2 GLN A 277       4.893  -1.224   0.587  4.00  1.00            
ATOM   2051    C GLN A 277       3.235   2.646   3.868  4.00  1.00            
ATOM   2052    O GLN A 277       3.491   2.162   4.970  4.00  1.00            
ATOM   2053    N ASP A 278       1.982   2.819   3.416  4.00  1.00            
ATOM   2054   CA ASP A 278       0.824   2.291   4.069  4.00  1.00            
ATOM   2055   CB ASP A 278      -0.435   3.147   3.864  4.00  1.00            
ATOM   2056   CG ASP A 278      -0.208   4.490   4.538  4.00  1.00            
ATOM   2057  OD1 ASP A 278       0.289   4.499   5.696  4.00  1.00            
ATOM   2058  OD2 ASP A 278      -0.531   5.529   3.901  4.00  1.00            
ATOM   2059    C ASP A 278       0.623   1.043   3.297  4.00  1.00            
ATOM   2060    O ASP A 278       1.590   0.394   2.900  4.00  1.00            
ATOM   2061    N ASP A 279      -0.634   0.652   3.060  3.00  1.00            
ATOM   2062   CA ASP A 279      -0.760  -0.510   2.247  3.00  1.00            
ATOM   2063   CB ASP A 279      -1.996  -1.370   2.553  3.00  1.00            
ATOM   2064   CG ASP A 279      -1.865  -2.654   1.745  3.00  1.00            
ATOM   2065  OD1 ASP A 279      -0.707  -3.053   1.450  3.00  1.00            
ATOM   2066  OD2 ASP A 279      -2.923  -3.248   1.402  3.00  1.00            
ATOM   2067    C ASP A 279      -0.887  -0.066   0.826  3.00  1.00            
ATOM   2068    O ASP A 279      -1.813   0.657   0.461  3.00  1.00            
ATOM   2069    N ASP A 280       0.080  -0.491  -0.006  3.00  1.00            
ATOM   2070   CA ASP A 280       0.125  -0.220  -1.413  3.00  1.00            
ATOM   2071   CB ASP A 280      -0.967  -0.930  -2.237  3.00  1.00            
ATOM   2072   CG ASP A 280      -0.555  -0.835  -3.705  3.00  1.00            
ATOM   2073  OD1 ASP A 280       0.520  -0.231  -3.969  3.00  1.00            
ATOM   2074  OD2 ASP A 280      -1.303  -1.352  -4.577  3.00  1.00            
ATOM   2075    C ASP A 280       0.040   1.253  -1.663  3.00  1.00            
ATOM   2076    O ASP A 280      -0.506   1.697  -2.671  3.00  1.00            
ATOM   2077    N SER A 281       0.584   2.072  -0.749  4.00  1.00            
ATOM   2078   CA SER A 281       0.605   3.471  -1.047  4.00  1.00            
ATOM   2079   CB SER A 281      -0.419   4.291  -0.243  4.00  1.00            
ATOM   2080   OG SER A 281      -0.332   5.664  -0.599  4.00  1.00            
ATOM   2081    C SER A 281       1.969   3.938  -0.655  4.00  1.00            
ATOM   2082    O SER A 281       2.342   3.888   0.516  4.00  1.00            
ATOM   2083    N CYS A 282       2.763   4.411  -1.633  4.00  1.00            
ATOM   2084   CA CYS A 282       4.087   4.840  -1.296  4.00  1.00            
ATOM   2085   CB CYS A 282       5.190   4.152  -2.118  4.00  1.00            
ATOM   2086   SG CYS A 282       5.290   2.366  -1.799  4.00  1.00            
ATOM   2087    C CYS A 282       4.169   6.302  -1.590  4.00  1.00            
ATOM   2088    O CYS A 282       3.776   6.750  -2.666  4.00  1.00            
ATOM   2089    N THR A 283       4.673   7.091  -0.622  4.00  1.00            
ATOM   2090   CA THR A 283       4.816   8.502  -0.836  4.00  1.00            
ATOM   2091   CB THR A 283       3.869   9.340  -0.029  4.00  1.00            
ATOM   2092  OG1 THR A 283       2.524   9.013  -0.346  4.00  1.00            
ATOM   2093  CG2 THR A 283       4.141  10.824  -0.336  4.00  1.00            
ATOM   2094    C THR A 283       6.211   8.874  -0.401  4.00  1.00            
ATOM   2095    O THR A 283       6.822   8.165   0.396  4.00  1.00            
ATOM   2096    N SER A 284       6.773   9.983  -0.935  4.00  1.00            
ATOM   2097   CA SER A 284       8.093  10.404  -0.530  4.00  1.00            
ATOM   2098   CB SER A 284       8.795  11.358  -1.520  4.00  1.00            
ATOM   2099   OG SER A 284       9.085  10.709  -2.748  4.00  1.00            
ATOM   2100    C SER A 284       7.960  11.185   0.723  4.00  1.00            
ATOM   2101    O SER A 284       6.981  11.897   0.941  4.00  1.00            
ATOM   2102    N GLY A 285       8.963  11.040   1.596  1.00  1.00            
ATOM   2103   CA GLY A 285       8.970  11.780   2.810  1.00  1.00            
ATOM   2104    C GLY A 285       9.200  13.235   2.516  1.00  1.00            
ATOM   2105    O GLY A 285       8.582  14.103   3.124  1.00  1.00            
ATOM   2106    N PHE A 286      10.090  13.555   1.557  4.00  1.00            
ATOM   2107   CA PHE A 286      10.453  14.932   1.356  4.00  1.00            
ATOM   2108   CB PHE A 286      11.522  15.194   0.278  4.00  1.00            
ATOM   2109   CG PHE A 286      12.871  15.050   0.895  4.00  1.00            
ATOM   2110  CD1 PHE A 286      13.523  13.842   0.931  4.00  1.00            
ATOM   2111  CD2 PHE A 286      13.487  16.152   1.446  4.00  1.00            
ATOM   2112  CE1 PHE A 286      14.769  13.733   1.504  4.00  1.00            
ATOM   2113  CE2 PHE A 286      14.731  16.050   2.021  4.00  1.00            
ATOM   2114   CZ PHE A 286      15.375  14.837   2.052  4.00  1.00            
ATOM   2115    C PHE A 286       9.291  15.824   1.034  4.00  1.00            
ATOM   2116    O PHE A 286       8.345  15.430   0.354  4.00  1.00            
ATOM   2117    N GLU A 287       9.357  17.074   1.559  4.00  1.00            
ATOM   2118   CA GLU A 287       8.368  18.094   1.332  4.00  1.00            
ATOM   2119   CB GLU A 287       7.416  18.352   2.520  4.00  1.00            
ATOM   2120   CG GLU A 287       6.402  17.227   2.759  4.00  1.00            
ATOM   2121   CD GLU A 287       5.320  17.739   3.706  4.00  1.00            
ATOM   2122  OE1 GLU A 287       4.785  18.850   3.445  4.00  1.00            
ATOM   2123  OE2 GLU A 287       5.003  17.021   4.691  4.00  1.00            
ATOM   2124    C GLU A 287       9.054  19.368   1.022  4.00  1.00            
ATOM   2125    O GLU A 287      10.252  19.522   1.254  4.00  1.00            
ATOM   2126    N GLY A 288       8.295  20.319   0.453  4.00  1.00            
ATOM   2127   CA GLY A 288       8.895  21.571   0.133  4.00  1.00            
ATOM   2128    C GLY A 288       8.204  22.623   0.939  4.00  1.00            
ATOM   2129    O GLY A 288       6.979  22.735   0.932  4.00  1.00            
ATOM   2130    N MET A 289       9.004  23.416   1.674  1.00  1.00            
ATOM   2131   CA MET A 289       8.520  24.519   2.448  1.00  1.00            
ATOM   2132   CB MET A 289       8.280  24.146   3.918  1.00  1.00            
ATOM   2133   CG MET A 289       7.603  25.234   4.747  1.00  1.00            
ATOM   2134   SD MET A 289       7.184  24.703   6.433  1.00  1.00            
ATOM   2135   CE MET A 289       5.855  23.575   5.918  1.00  1.00            
ATOM   2136    C MET A 289       9.654  25.496   2.405  1.00  1.00            
ATOM   2137    O MET A 289      10.797  25.128   2.674  1.00  1.00            
ATOM   2138    N ASP A 290       9.392  26.765   2.046  1.00  1.00            
ATOM   2139   CA ASP A 290      10.489  27.684   1.991  1.00  1.00            
ATOM   2140   CB ASP A 290      10.423  28.665   0.811  1.00  1.00            
ATOM   2141   CG ASP A 290      10.826  27.918  -0.449  1.00  1.00            
ATOM   2142  OD1 ASP A 290      11.875  27.223  -0.403  1.00  1.00            
ATOM   2143  OD2 ASP A 290      10.094  28.027  -1.468  1.00  1.00            
ATOM   2144    C ASP A 290      10.430  28.522   3.227  1.00  1.00            
ATOM   2145    O ASP A 290       9.617  29.439   3.316  1.00  1.00            
ATOM   2146    N VAL A 291      11.282  28.216   4.224  1.00  1.00            
ATOM   2147   CA VAL A 291      11.298  29.057   5.379  1.00  1.00            
ATOM   2148   CB VAL A 291      11.244  28.311   6.688  1.00  1.00            
ATOM   2149  CG1 VAL A 291       9.882  27.602   6.773  1.00  1.00            
ATOM   2150  CG2 VAL A 291      12.439  27.351   6.787  1.00  1.00            
ATOM   2151    C VAL A 291      12.555  29.864   5.306  1.00  1.00            
ATOM   2152    O VAL A 291      13.669  29.341   5.364  1.00  1.00            
ATOM   2153    N PRO A 292      12.386  31.143   5.116  4.00  1.00            
ATOM   2154   CA PRO A 292      13.525  32.020   5.022  4.00  1.00            
ATOM   2155   CD PRO A 292      11.273  31.626   4.315  4.00  1.00            
ATOM   2156   CB PRO A 292      13.081  33.221   4.185  4.00  1.00            
ATOM   2157   CG PRO A 292      11.547  33.128   4.155  4.00  1.00            
ATOM   2158    C PRO A 292      13.984  32.394   6.398  4.00  1.00            
ATOM   2159    O PRO A 292      13.207  32.291   7.345  4.00  1.00            
ATOM   2160    N THR A 293      15.257  32.817   6.524  1.00  1.00            
ATOM   2161   CA THR A 293      15.789  33.251   7.779  1.00  1.00            
ATOM   2162   CB THR A 293      16.392  32.115   8.566  1.00  1.00            
ATOM   2163  OG1 THR A 293      15.426  31.085   8.720  1.00  1.00            
ATOM   2164  CG2 THR A 293      16.815  32.611   9.961  1.00  1.00            
ATOM   2165    C THR A 293      16.885  34.206   7.407  1.00  1.00            
ATOM   2166    O THR A 293      17.143  34.421   6.225  1.00  1.00            
ATOM   2167    N SER A 294      17.554  34.829   8.394  1.00  1.00            
ATOM   2168   CA SER A 294      18.602  35.743   8.050  1.00  1.00            
ATOM   2169   CB SER A 294      19.254  36.410   9.274  1.00  1.00            
ATOM   2170   OG SER A 294      19.945  35.441  10.049  1.00  1.00            
ATOM   2171    C SER A 294      19.677  34.976   7.341  1.00  1.00            
ATOM   2172    O SER A 294      20.181  35.411   6.307  1.00  1.00            
ATOM   2173    N SER A 295      20.044  33.793   7.876  1.00  1.00            
ATOM   2174   CA SER A 295      21.128  33.030   7.325  1.00  1.00            
ATOM   2175   CB SER A 295      21.433  31.752   8.124  1.00  1.00            
ATOM   2176   OG SER A 295      21.903  32.085   9.423  1.00  1.00            
ATOM   2177    C SER A 295      20.854  32.619   5.922  1.00  1.00            
ATOM   2178    O SER A 295      21.557  33.030   5.001  1.00  1.00            
ATOM   2179    N GLY A 296      19.804  31.808   5.712  1.00  1.00            
ATOM   2180   CA GLY A 296      19.573  31.325   4.386  1.00  1.00            
ATOM   2181    C GLY A 296      18.302  30.561   4.415  1.00  1.00            
ATOM   2182    O GLY A 296      17.554  30.611   5.391  1.00  1.00            
ATOM   2183    N GLU A 297      18.017  29.833   3.322  4.00  1.00            
ATOM   2184   CA GLU A 297      16.829  29.043   3.313  4.00  1.00            
ATOM   2185   CB GLU A 297      16.599  28.283   1.993  4.00  1.00            
ATOM   2186   CG GLU A 297      15.183  27.725   1.836  4.00  1.00            
ATOM   2187   CD GLU A 297      14.333  28.834   1.231  4.00  1.00            
ATOM   2188  OE1 GLU A 297      14.922  29.697   0.528  4.00  1.00            
ATOM   2189  OE2 GLU A 297      13.093  28.831   1.453  4.00  1.00            
ATOM   2190    C GLU A 297      17.056  28.028   4.373  4.00  1.00            
ATOM   2191    O GLU A 297      18.192  27.649   4.653  4.00  1.00            
ATOM   2192    N LEU A 298      15.973  27.575   5.014  1.00  1.00            
ATOM   2193   CA LEU A 298      16.176  26.675   6.097  1.00  1.00            
ATOM   2194   CB LEU A 298      15.497  27.210   7.380  1.00  1.00            
ATOM   2195   CG LEU A 298      15.653  26.403   8.689  1.00  1.00            
ATOM   2196  CD1 LEU A 298      14.998  27.165   9.853  1.00  1.00            
ATOM   2197  CD2 LEU A 298      15.079  24.984   8.592  1.00  1.00            
ATOM   2198    C LEU A 298      15.598  25.354   5.719  1.00  1.00            
ATOM   2199    O LEU A 298      14.573  25.264   5.046  1.00  1.00            
ATOM   2200    N TRP A 299      16.293  24.286   6.144  4.00  1.00            
ATOM   2201   CA TRP A 299      15.905  22.931   5.898  4.00  1.00            
ATOM   2202   CB TRP A 299      17.084  22.108   5.350  4.00  1.00            
ATOM   2203   CG TRP A 299      16.869  20.619   5.234  4.00  1.00            
ATOM   2204  CD2 TRP A 299      17.070  19.863   4.030  4.00  1.00            
ATOM   2205  CD1 TRP A 299      16.550  19.717   6.207  4.00  1.00            
ATOM   2206  NE1 TRP A 299      16.535  18.447   5.682  4.00  1.00            
ATOM   2207  CE2 TRP A 299      16.857  18.521   4.344  4.00  1.00            
ATOM   2208  CE3 TRP A 299      17.419  20.253   2.769  4.00  1.00            
ATOM   2209  CZ2 TRP A 299      16.989  17.546   3.397  4.00  1.00            
ATOM   2210  CZ3 TRP A 299      17.539  19.268   1.813  4.00  1.00            
ATOM   2211  CH2 TRP A 299      17.329  17.939   2.121  4.00  1.00            
ATOM   2212    C TRP A 299      15.586  22.347   7.227  4.00  1.00            
ATOM   2213    O TRP A 299      16.314  22.570   8.191  4.00  1.00            
ATOM   2214    N ILE A 300      14.492  21.567   7.323  4.00  1.00            
ATOM   2215   CA ILE A 300      14.211  21.058   8.627  4.00  1.00            
ATOM   2216   CB ILE A 300      12.866  21.415   9.177  4.00  1.00            
ATOM   2217  CG1 ILE A 300      11.757  20.722   8.376  4.00  1.00            
ATOM   2218  CG2 ILE A 300      12.761  22.949   9.200  4.00  1.00            
ATOM   2219  CD1 ILE A 300      10.375  20.862   8.994  4.00  1.00            
ATOM   2220    C ILE A 300      14.258  19.564   8.598  4.00  1.00            
ATOM   2221    O ILE A 300      13.726  18.930   7.688  4.00  1.00            
ATOM   2222    N LEU A 301      14.925  18.968   9.606  4.00  1.00            
ATOM   2223   CA LEU A 301      14.953  17.541   9.736  4.00  1.00            
ATOM   2224   CB LEU A 301      16.257  16.999  10.345  4.00  1.00            
ATOM   2225   CG LEU A 301      17.501  17.293   9.483  4.00  1.00            
ATOM   2226  CD1 LEU A 301      18.777  16.731  10.130  4.00  1.00            
ATOM   2227  CD2 LEU A 301      17.306  16.814   8.037  4.00  1.00            
ATOM   2228    C LEU A 301      13.852  17.241  10.681  4.00  1.00            
ATOM   2229    O LEU A 301      13.818  17.756  11.797  4.00  1.00            
ATOM   2230    N GLY A 302      12.901  16.406  10.242  1.00  1.00            
ATOM   2231   CA GLY A 302      11.761  16.206  11.069  1.00  1.00            
ATOM   2232    C GLY A 302      11.755  14.853  11.683  1.00  1.00            
ATOM   2233    O GLY A 302      12.786  14.294  12.054  1.00  1.00            
ATOM   2234    N ASP A 303      10.524  14.322  11.796  2.00  1.00            
ATOM   2235   CA ASP A 303      10.205  13.062  12.388  2.00  1.00            
ATOM   2236   CB ASP A 303       8.688  12.792  12.362  2.00  1.00            
ATOM   2237   CG ASP A 303       8.395  11.522  13.147  2.00  1.00            
ATOM   2238  OD1 ASP A 303       9.336  11.003  13.804  2.00  1.00            
ATOM   2239  OD2 ASP A 303       7.227  11.052  13.095  2.00  1.00            
ATOM   2240    C ASP A 303      10.874  11.991  11.591  2.00  1.00            
ATOM   2241    O ASP A 303      11.367  11.013  12.149  2.00  1.00            
ATOM   2242    N VAL A 304      10.924  12.159  10.255  2.00  1.00            
ATOM   2243   CA VAL A 304      11.502  11.132   9.441  2.00  1.00            
ATOM   2244   CB VAL A 304      11.533  11.465   7.983  2.00  1.00            
ATOM   2245  CG1 VAL A 304      12.249  10.319   7.246  2.00  1.00            
ATOM   2246  CG2 VAL A 304      10.093  11.710   7.499  2.00  1.00            
ATOM   2247    C VAL A 304      12.921  10.938   9.890  2.00  1.00            
ATOM   2248    O VAL A 304      13.371   9.814  10.101  2.00  1.00            
ATOM   2249    N PHE A 305      13.644  12.057  10.058  2.00  1.00            
ATOM   2250   CA PHE A 305      15.014  12.149  10.485  2.00  1.00            
ATOM   2251   CB PHE A 305      15.481  13.611  10.380  2.00  1.00            
ATOM   2252   CG PHE A 305      16.550  13.887  11.379  2.00  1.00            
ATOM   2253  CD1 PHE A 305      17.876  13.615  11.135  2.00  1.00            
ATOM   2254  CD2 PHE A 305      16.193  14.448  12.583  2.00  1.00            
ATOM   2255  CE1 PHE A 305      18.825  13.897  12.092  2.00  1.00            
ATOM   2256  CE2 PHE A 305      17.135  14.731  13.540  2.00  1.00            
ATOM   2257   CZ PHE A 305      18.458  14.455  13.294  2.00  1.00            
ATOM   2258    C PHE A 305      15.211  11.699  11.900  2.00  1.00            
ATOM   2259    O PHE A 305      16.211  11.054  12.208  2.00  1.00            
ATOM   2260    N ILE A 306      14.303  12.075  12.822  2.00  1.00            
ATOM   2261   CA ILE A 306      14.489  11.674  14.189  2.00  1.00            
ATOM   2262   CB ILE A 306      13.503  12.311  15.132  2.00  1.00            
ATOM   2263  CG1 ILE A 306      13.913  12.042  16.589  2.00  1.00            
ATOM   2264  CG2 ILE A 306      12.077  11.856  14.776  2.00  1.00            
ATOM   2265  CD1 ILE A 306      13.160  12.916  17.589  2.00  1.00            
ATOM   2266    C ILE A 306      14.367  10.212  14.252  2.00  1.00            
ATOM   2267    O ILE A 306      15.146   9.550  14.929  2.00  1.00            
ATOM   2268    N ARG A 307      13.365   9.665  13.557  3.00  1.00            
ATOM   2269   CA ARG A 307      13.361   8.253  13.474  3.00  1.00            
ATOM   2270   CB ARG A 307      12.190   7.730  12.623  3.00  1.00            
ATOM   2271   CG ARG A 307      12.106   6.210  12.489  3.00  1.00            
ATOM   2272   CD ARG A 307      11.091   5.776  11.428  3.00  1.00            
ATOM   2273   NE ARG A 307       9.772   6.361  11.804  3.00  1.00            
ATOM   2274   CZ ARG A 307       8.964   6.909  10.848  3.00  1.00            
ATOM   2275  NH1 ARG A 307       9.360   6.926   9.542  3.00  1.00            
ATOM   2276  NH2 ARG A 307       7.758   7.444  11.199  3.00  1.00            
ATOM   2277    C ARG A 307      14.610   8.060  12.697  3.00  1.00            
ATOM   2278    O ARG A 307      14.939   8.904  11.871  3.00  1.00            
ATOM   2279    N GLN A 308      15.341   6.965  12.926  3.00  1.00            
ATOM   2280   CA GLN A 308      16.617   6.808  12.298  3.00  1.00            
ATOM   2281   CB GLN A 308      16.632   7.073  10.775  3.00  1.00            
ATOM   2282   CG GLN A 308      15.774   6.110   9.953  3.00  1.00            
ATOM   2283   CD GLN A 308      16.572   4.837   9.713  3.00  1.00            
ATOM   2284  OE1 GLN A 308      16.007   3.751   9.598  3.00  1.00            
ATOM   2285  NE2 GLN A 308      17.922   4.972   9.618  3.00  1.00            
ATOM   2286    C GLN A 308      17.626   7.720  12.932  3.00  1.00            
ATOM   2287    O GLN A 308      18.718   7.915  12.399  3.00  1.00            
ATOM   2288    N TYR A 309      17.279   8.287  14.102  4.00  1.00            
ATOM   2289   CA TYR A 309      18.161   9.097  14.899  4.00  1.00            
ATOM   2290   CB TYR A 309      18.087  10.607  14.620  4.00  1.00            
ATOM   2291   CG TYR A 309      19.131  10.978  13.630  4.00  1.00            
ATOM   2292  CD1 TYR A 309      18.969  10.836  12.272  4.00  1.00            
ATOM   2293  CD2 TYR A 309      20.307  11.491  14.119  4.00  1.00            
ATOM   2294  CE1 TYR A 309      19.986  11.207  11.421  4.00  1.00            
ATOM   2295  CE2 TYR A 309      21.323  11.861  13.280  4.00  1.00            
ATOM   2296   CZ TYR A 309      21.159  11.717  11.928  4.00  1.00            
ATOM   2297   OH TYR A 309      22.208  12.100  11.074  4.00  1.00            
ATOM   2298    C TYR A 309      17.781   8.938  16.355  4.00  1.00            
ATOM   2299    O TYR A 309      16.663   8.543  16.681  4.00  1.00            
ATOM   2300    N TYR A 310      18.735   9.194  17.277  4.00  1.00            
ATOM   2301   CA TYR A 310      18.450   9.290  18.691  4.00  1.00            
ATOM   2302   CB TYR A 310      19.182   8.254  19.560  4.00  1.00            
ATOM   2303   CG TYR A 310      18.505   8.236  20.889  4.00  1.00            
ATOM   2304  CD1 TYR A 310      18.805   9.161  21.862  4.00  1.00            
ATOM   2305  CD2 TYR A 310      17.539   7.290  21.151  4.00  1.00            
ATOM   2306  CE1 TYR A 310      18.163   9.131  23.079  4.00  1.00            
ATOM   2307  CE2 TYR A 310      16.895   7.254  22.366  4.00  1.00            
ATOM   2308   CZ TYR A 310      17.208   8.176  23.334  4.00  1.00            
ATOM   2309   OH TYR A 310      16.549   8.143  24.582  4.00  1.00            
ATOM   2310    C TYR A 310      19.063  10.619  18.991  4.00  1.00            
ATOM   2311    O TYR A 310      20.265  10.798  18.796  4.00  1.00            
ATOM   2312    N THR A 311      18.274  11.603  19.454  4.00  1.00            
ATOM   2313   CA THR A 311      18.876  12.894  19.615  4.00  1.00            
ATOM   2314   CB THR A 311      18.135  13.977  18.887  4.00  1.00            
ATOM   2315  OG1 THR A 311      16.802  14.070  19.370  4.00  1.00            
ATOM   2316  CG2 THR A 311      18.136  13.647  17.386  4.00  1.00            
ATOM   2317    C THR A 311      18.863  13.269  21.064  4.00  1.00            
ATOM   2318    O THR A 311      17.853  13.119  21.751  4.00  1.00            
ATOM   2319    N VAL A 312      20.019  13.750  21.567  4.00  1.00            
ATOM   2320   CA VAL A 312      20.088  14.265  22.904  4.00  1.00            
ATOM   2321   CB VAL A 312      21.249  13.748  23.710  4.00  1.00            
ATOM   2322  CG1 VAL A 312      21.068  12.234  23.872  4.00  1.00            
ATOM   2323  CG2 VAL A 312      22.576  14.139  23.037  4.00  1.00            
ATOM   2324    C VAL A 312      20.278  15.732  22.716  4.00  1.00            
ATOM   2325    O VAL A 312      21.110  16.163  21.919  4.00  1.00            
ATOM   2326    N PHE A 313      19.471  16.554  23.407  4.00  1.00            
ATOM   2327   CA PHE A 313      19.685  17.958  23.259  4.00  1.00            
ATOM   2328   CB PHE A 313      18.397  18.802  23.239  4.00  1.00            
ATOM   2329   CG PHE A 313      17.657  18.487  21.983  4.00  1.00            
ATOM   2330  CD1 PHE A 313      16.854  17.373  21.916  4.00  1.00            
ATOM   2331  CD2 PHE A 313      17.754  19.303  20.878  4.00  1.00            
ATOM   2332  CE1 PHE A 313      16.163  17.069  20.767  4.00  1.00            
ATOM   2333  CE2 PHE A 313      17.064  19.004  19.724  4.00  1.00            
ATOM   2334   CZ PHE A 313      16.268  17.886  19.667  4.00  1.00            
ATOM   2335    C PHE A 313      20.473  18.354  24.486  4.00  1.00            
ATOM   2336    O PHE A 313      20.030  18.116  25.608  4.00  1.00            
ATOM   2337    N ASP A 314      21.674  18.957  24.319  4.00  1.00            
ATOM   2338   CA ASP A 314      22.476  19.266  25.478  4.00  1.00            
ATOM   2339   CB ASP A 314      23.909  18.709  25.408  4.00  1.00            
ATOM   2340   CG ASP A 314      23.846  17.199  25.591  4.00  1.00            
ATOM   2341  OD1 ASP A 314      22.732  16.673  25.856  4.00  1.00            
ATOM   2342  OD2 ASP A 314      24.922  16.555  25.476  4.00  1.00            
ATOM   2343    C ASP A 314      22.599  20.755  25.678  4.00  1.00            
ATOM   2344    O ASP A 314      23.031  21.472  24.779  4.00  1.00            
ATOM   2345    N ARG A 315      22.127  21.285  26.832  3.00  1.00            
ATOM   2346   CA ARG A 315      22.306  22.686  27.141  3.00  1.00            
ATOM   2347   CB ARG A 315      21.286  23.270  28.131  3.00  1.00            
ATOM   2348   CG ARG A 315      21.248  24.796  28.004  3.00  1.00            
ATOM   2349   CD ARG A 315      20.517  25.554  29.110  3.00  1.00            
ATOM   2350   NE ARG A 315      20.427  26.972  28.653  3.00  1.00            
ATOM   2351   CZ ARG A 315      21.525  27.784  28.693  3.00  1.00            
ATOM   2352  NH1 ARG A 315      22.719  27.295  29.138  3.00  1.00            
ATOM   2353  NH2 ARG A 315      21.432  29.079  28.269  3.00  1.00            
ATOM   2354    C ARG A 315      23.663  23.005  27.686  3.00  1.00            
ATOM   2355    O ARG A 315      24.198  24.074  27.399  3.00  1.00            
ATOM   2356    N ALA A 316      24.245  22.095  28.502  3.00  1.00            
ATOM   2357   CA ALA A 316      25.503  22.375  29.147  3.00  1.00            
ATOM   2358   CB ALA A 316      26.051  21.176  29.938  3.00  1.00            
ATOM   2359    C ALA A 316      26.440  22.645  28.027  3.00  1.00            
ATOM   2360    O ALA A 316      27.254  23.566  28.080  3.00  1.00            
ATOM   2361    N ASN A 317      26.325  21.835  26.963  3.00  1.00            
ATOM   2362   CA ASN A 317      27.102  22.101  25.800  3.00  1.00            
ATOM   2363   CB ASN A 317      28.090  20.974  25.456  3.00  1.00            
ATOM   2364   CG ASN A 317      29.028  20.781  26.638  3.00  1.00            
ATOM   2365  OD1 ASN A 317      28.934  21.483  27.643  3.00  1.00            
ATOM   2366  ND2 ASN A 317      29.960  19.799  26.516  3.00  1.00            
ATOM   2367    C ASN A 317      26.135  22.155  24.674  3.00  1.00            
ATOM   2368    O ASN A 317      25.498  21.147  24.383  3.00  1.00            
ATOM   2369    N ASN A 318      26.018  23.317  23.999  3.00  1.00            
ATOM   2370   CA ASN A 318      25.080  23.421  22.918  3.00  1.00            
ATOM   2371   CB ASN A 318      25.013  24.824  22.295  3.00  1.00            
ATOM   2372   CG ASN A 318      24.420  25.771  23.325  3.00  1.00            
ATOM   2373  OD1 ASN A 318      23.796  25.345  24.295  3.00  1.00            
ATOM   2374  ND2 ASN A 318      24.610  27.099  23.101  3.00  1.00            
ATOM   2375    C ASN A 318      25.587  22.504  21.871  3.00  1.00            
ATOM   2376    O ASN A 318      26.508  22.829  21.122  3.00  1.00            
ATOM   2377    N LYS A 319      24.992  21.303  21.829  4.00  1.00            
ATOM   2378   CA LYS A 319      25.383  20.319  20.883  4.00  1.00            
ATOM   2379   CB LYS A 319      26.492  19.363  21.360  4.00  1.00            
ATOM   2380   CG LYS A 319      27.893  19.971  21.456  4.00  1.00            
ATOM   2381   CD LYS A 319      28.915  19.010  22.070  4.00  1.00            
ATOM   2382   CE LYS A 319      30.361  19.503  21.976  4.00  1.00            
ATOM   2383   NZ LYS A 319      31.296  18.444  22.426  4.00  1.00            
ATOM   2384    C LYS A 319      24.194  19.452  20.662  4.00  1.00            
ATOM   2385    O LYS A 319      23.310  19.358  21.511  4.00  1.00            
ATOM   2386    N VAL A 320      24.135  18.802  19.488  4.00  1.00            
ATOM   2387   CA VAL A 320      23.071  17.877  19.258  4.00  1.00            
ATOM   2388   CB VAL A 320      22.422  18.023  17.914  4.00  1.00            
ATOM   2389  CG1 VAL A 320      21.402  16.885  17.743  4.00  1.00            
ATOM   2390  CG2 VAL A 320      21.818  19.432  17.809  4.00  1.00            
ATOM   2391    C VAL A 320      23.716  16.534  19.271  4.00  1.00            
ATOM   2392    O VAL A 320      24.720  16.318  18.594  4.00  1.00            
ATOM   2393    N GLY A 321      23.180  15.598  20.073  4.00  1.00            
ATOM   2394   CA GLY A 321      23.766  14.293  20.081  4.00  1.00            
ATOM   2395    C GLY A 321      23.069  13.500  19.041  4.00  1.00            
ATOM   2396    O GLY A 321      21.883  13.696  18.782  4.00  1.00            
ATOM   2397    N LEU A 322      23.795  12.558  18.421  4.00  1.00            
ATOM   2398   CA LEU A 322      23.146  11.804  17.406  4.00  1.00            
ATOM   2399   CB LEU A 322      23.486  12.284  15.983  4.00  1.00            
ATOM   2400   CG LEU A 322      23.135  13.758  15.704  4.00  1.00            
ATOM   2401  CD1 LEU A 322      23.503  14.155  14.265  4.00  1.00            
ATOM   2402  CD2 LEU A 322      21.671  14.068  16.053  4.00  1.00            
ATOM   2403    C LEU A 322      23.634  10.402  17.485  4.00  1.00            
ATOM   2404    O LEU A 322      24.718  10.131  17.996  4.00  1.00            
ATOM   2405    N ALA A 323      22.804   9.465  17.000  4.00  1.00            
ATOM   2406   CA ALA A 323      23.216   8.101  16.920  4.00  1.00            
ATOM   2407   CB ALA A 323      23.231   7.360  18.256  4.00  1.00            
ATOM   2408    C ALA A 323      22.187   7.419  16.092  4.00  1.00            
ATOM   2409    O ALA A 323      21.054   7.883  15.977  4.00  1.00            
ATOM   2410    N PRO A 324      22.565   6.334  15.487  4.00  1.00            
ATOM   2411   CA PRO A 324      21.619   5.554  14.749  4.00  1.00            
ATOM   2412   CD PRO A 324      23.929   6.121  15.041  4.00  1.00            
ATOM   2413   CB PRO A 324      22.443   4.638  13.841  4.00  1.00            
ATOM   2414   CG PRO A 324      23.882   4.732  14.386  4.00  1.00            
ATOM   2415    C PRO A 324      20.882   4.869  15.838  4.00  1.00            
ATOM   2416    O PRO A 324      21.424   4.779  16.938  4.00  1.00            
ATOM   2417    N VAL A 325      19.658   4.382  15.597  4.00  1.00            
ATOM   2418   CA VAL A 325      19.008   3.857  16.750  4.00  1.00            
ATOM   2419   CB VAL A 325      17.667   4.473  17.020  4.00  1.00            
ATOM   2420  CG1 VAL A 325      17.876   5.965  17.328  4.00  1.00            
ATOM   2421  CG2 VAL A 325      16.748   4.204  15.817  4.00  1.00            
ATOM   2422    C VAL A 325      18.828   2.397  16.628  4.00  1.00            
ATOM   2423    O VAL A 325      18.717   1.839  15.537  4.00  1.00            
ATOM   2424    N ALA A 326      18.824   1.746  17.801  1.00  1.00            
ATOM   2425   CA ALA A 326      18.651   0.339  17.861  1.00  1.00            
ATOM   2426   CB ALA A 326      18.863  -0.239  19.271  1.00  1.00            
ATOM   2427    C ALA A 326      17.218   0.041  17.442  1.00  1.00            
ATOM   2428    O ALA A 326      16.484   1.013  17.124  1.00  1.00            
ATOM   2429  OXT ALA A 326      16.839  -1.162  17.434  1.00  1.00            
ATOM   2430    N ALA B   1      -2.717  13.933   4.829  4.00  0.00            
ATOM   2431   CA ALA B   1      -1.846  14.116   6.012  4.00  0.00            
ATOM   2432   CB ALA B   1      -0.505  14.739   5.592  4.00  0.00            
ATOM   2433    C ALA B   1      -2.500  15.014   7.010  4.00  0.00            
ATOM   2434    O ALA B   1      -2.787  16.173   6.714  4.00  0.00            
ATOM   2435    N PHE B   2      -2.776  14.491   8.222  4.00  0.00            
ATOM   2436   CA PHE B   2      -3.339  15.342   9.229  4.00  0.00            
ATOM   2437   CB PHE B   2      -3.695  14.602  10.529  4.00  0.00            
ATOM   2438   CG PHE B   2      -4.829  13.687  10.216  4.00  0.00            
ATOM   2439  CD1 PHE B   2      -4.612  12.514   9.531  4.00  0.00            
ATOM   2440  CD2 PHE B   2      -6.107  13.997  10.618  4.00  0.00            
ATOM   2441  CE1 PHE B   2      -5.658  11.668   9.243  4.00  0.00            
ATOM   2442  CE2 PHE B   2      -7.156  13.155  10.332  4.00  0.00            
ATOM   2443   CZ PHE B   2      -6.932  11.988   9.643  4.00  0.00            
ATOM   2444    C PHE B   2      -2.249  16.310   9.515  4.00  0.00            
ATOM   2445    O PHE B   2      -1.083  15.955   9.682  4.00  0.00            
ATOM   2446    N PRO B   3      -2.633  17.541   9.530  4.00  0.00            
ATOM   2447   CA PRO B   3      -1.613  18.544   9.524  4.00  0.00            
ATOM   2448   CD PRO B   3      -3.769  17.923   8.706  4.00  0.00            
ATOM   2449   CB PRO B   3      -2.110  19.652   8.590  4.00  0.00            
ATOM   2450   CG PRO B   3      -3.626  19.436   8.506  4.00  0.00            
ATOM   2451    C PRO B   3      -1.038  19.116  10.753  4.00  0.00            
ATOM   2452    O PRO B   3      -1.587  18.959  11.842  4.00  0.00            
ATOM   2453    N LEU B   4       0.106  19.793  10.541  4.00  0.00            
ATOM   2454   CA LEU B   4       0.764  20.532  11.558  4.00  0.00            
ATOM   2455   CB LEU B   4       1.047  19.726  12.834  4.00  0.00            
ATOM   2456   CG LEU B   4       1.782  20.533  13.921  4.00  0.00            
ATOM   2457  CD1 LEU B   4       0.918  21.687  14.453  4.00  0.00            
ATOM   2458  CD2 LEU B   4       2.308  19.614  15.034  4.00  0.00            
ATOM   2459    C LEU B   4       2.082  20.962  11.042  4.00  0.00            
ATOM   2460    O LEU B   4       2.694  20.313  10.194  4.00  0.00            
ATOM   2461    N GLU B   5       2.530  22.112  11.552  4.00  0.00            
ATOM   2462   CA GLU B   5       3.825  22.615  11.258  4.00  0.00            
ATOM   2463   CB GLU B   5       3.799  23.738  10.210  4.00  0.00            
ATOM   2464   CG GLU B   5       3.310  23.250   8.843  4.00  0.00            
ATOM   2465   CD GLU B   5       2.975  24.465   7.992  4.00  0.00            
ATOM   2466  OE1 GLU B   5       3.896  25.288   7.743  4.00  0.00            
ATOM   2467  OE2 GLU B   5       1.790  24.586   7.579  4.00  0.00            
ATOM   2468    C GLU B   5       4.233  23.199  12.561  4.00  0.00            
ATOM   2469    O GLU B   5       3.371  23.640  13.320  4.00  0.00            
ATOM   2470    N PHE B   6       5.527  23.208  12.915  4.00  0.00            
ATOM   2471   CA PHE B   6       5.779  23.929  14.125  4.00  0.00            
ATOM   2472   CB PHE B   6       5.609  23.036  15.364  4.00  0.00            
ATOM   2473   CG PHE B   6       5.559  23.910  16.564  4.00  0.00            
ATOM   2474  CD1 PHE B   6       4.382  24.524  16.918  4.00  0.00            
ATOM   2475  CD2 PHE B   6       6.677  24.112  17.338  4.00  0.00            
ATOM   2476  CE1 PHE B   6       4.321  25.334  18.026  4.00  0.00            
ATOM   2477  CE2 PHE B   6       6.619  24.921  18.448  4.00  0.00            
ATOM   2478   CZ PHE B   6       5.441  25.536  18.795  4.00  0.00            
ATOM   2479    C PHE B   6       7.213  24.388  14.089  4.00  0.00            
ATOM   2480    O PHE B   6       8.035  23.941  14.887  4.00  0.00            
ATOM   2481    N ILE B   7       7.547  25.297  13.152  4.00  0.00            
ATOM   2482   CA ILE B   7       8.845  25.892  13.054  4.00  0.00            
ATOM   2483   CB ILE B   7       9.603  25.489  11.819  4.00  0.00            
ATOM   2484  CG1 ILE B   7      10.980  26.170  11.809  4.00  0.00            
ATOM   2485  CG2 ILE B   7       8.742  25.765  10.574  4.00  0.00            
ATOM   2486  CD1 ILE B   7      11.921  25.604  10.749  4.00  0.00            
ATOM   2487    C ILE B   7       8.793  27.400  13.096  4.00  0.00            
ATOM   2488    O ILE B   7       8.513  28.039  12.084  4.00  0.00            
ATOM   2489    N ARG B   8       9.164  28.020  14.249  4.00  0.00            
ATOM   2490   CA ARG B   8       9.097  29.461  14.339  4.00  0.00            
ATOM   2491   CB ARG B   8       9.551  30.062  15.683  4.00  0.00            
ATOM   2492   CG ARG B   8       8.607  29.744  16.844  4.00  0.00            
ATOM   2493   CD ARG B   8       8.732  30.714  18.022  4.00  0.00            
ATOM   2494   NE ARG B   8       7.813  31.854  17.746  4.00  0.00            
ATOM   2495   CZ ARG B   8       7.679  32.868  18.650  4.00  0.00            
ATOM   2496  NH1 ARG B   8       8.417  32.864  19.799  4.00  0.00            
ATOM   2497  NH2 ARG B   8       6.805  33.887  18.403  4.00  0.00            
ATOM   2498    C ARG B   8      10.003  29.996  13.262  4.00  0.00            
ATOM   2499    O ARG B   8      11.207  29.744  13.261  4.00  0.00            
ATOM   2500    N GLU B   9       9.408  30.738  12.300  4.00  0.00            
ATOM   2501   CA GLU B   9      10.095  31.303  11.166  4.00  0.00            
ATOM   2502   CB GLU B   9       9.119  31.721  10.051  4.00  0.00            
ATOM   2503   CG GLU B   9       9.766  32.209   8.755  4.00  0.00            
ATOM   2504   CD GLU B   9       8.644  32.360   7.736  4.00  0.00            
ATOM   2505  OE1 GLU B   9       7.966  33.422   7.750  4.00  0.00            
ATOM   2506  OE2 GLU B   9       8.443  31.406   6.938  4.00  0.00            
ATOM   2507    C GLU B   9      10.798  32.519  11.659  4.00  0.00            
ATOM   2508    O GLU B   9      10.350  33.162  12.607  4.00  0.00            
ATOM   2509    N LEU B  10      11.944  32.860  11.044  4.00  0.00            
ATOM   2510   CA LEU B  10      12.629  34.023  11.515  4.00  0.00            
ATOM   2511   CB LEU B  10      14.088  34.134  11.027  4.00  0.00            
ATOM   2512   CG LEU B  10      14.944  35.197  11.761  4.00  0.00            
ATOM   2513  CD1 LEU B  10      16.362  35.263  11.173  4.00  0.00            
ATOM   2514  CD2 LEU B  10      14.281  36.582  11.824  4.00  0.00            
ATOM   2515    C LEU B  10      11.837  35.193  10.936  4.00  0.00            
ATOM   2516    O LEU B  10      12.356  35.873  10.011  4.00  0.00            
ATOM   2517  OXT LEU B  10      10.687  35.410  11.403  4.00  0.00            
END
