# Supplementary material for: Integrative modeling of diverse protein-peptide systems using CABS-dock
Source: PLoS Comput Biol. 2023 Jul 5;19(7):e1011275. doi: 10.1371/journal.pcbi.1011275 (PMC10351741; doi:10.1371/journal.pcbi.1011275)
Supplement: S1 File — Files in pdb format containing atomic coordinates of the structures obtained in this study: the highest-scored amyloid models and 10 examples of the docked peptide for each enzyme-substrate complex. (ZIP) [file pcbi.1011275.s006.zip › 3_pepsin_AFPLEFIREL/520.pdb]

CRYST1    0.000    0.000    0.000   0.00   0.00   0.00 P 1           1
ATOM      1    N ILE A   1      15.814  12.979  34.368  1.00  1.00            
ATOM      2   CA ILE A   1      15.128  12.283  35.479  1.00  1.00            
ATOM      3   CB ILE A   1      15.099  13.158  36.713  1.00  1.00            
ATOM      4  CG1 ILE A   1      14.506  12.373  37.894  1.00  1.00            
ATOM      5  CG2 ILE A   1      14.388  14.492  36.415  1.00  1.00            
ATOM      6  CD1 ILE A   1      15.383  11.208  38.350  1.00  1.00            
ATOM      7    C ILE A   1      13.754  11.870  35.095  1.00  1.00            
ATOM      8    O ILE A   1      13.405  10.692  35.159  1.00  1.00            
ATOM      9    N GLY A   2      12.938  12.842  34.664  4.00  1.00            
ATOM     10   CA GLY A   2      11.602  12.526  34.302  4.00  1.00            
ATOM     11    C GLY A   2      11.592  11.884  32.964  4.00  1.00            
ATOM     12    O GLY A   2      12.316  12.287  32.055  4.00  1.00            
ATOM     13    N ASP A   3      10.743  10.852  32.815  4.00  1.00            
ATOM     14   CA ASP A   3      10.600  10.246  31.533  4.00  1.00            
ATOM     15   CB ASP A   3      11.126   8.801  31.433  4.00  1.00            
ATOM     16   CG ASP A   3      10.323   7.875  32.331  4.00  1.00            
ATOM     17  OD1 ASP A   3       9.849   8.332  33.406  4.00  1.00            
ATOM     18  OD2 ASP A   3      10.174   6.686  31.941  4.00  1.00            
ATOM     19    C ASP A   3       9.143  10.263  31.209  4.00  1.00            
ATOM     20    O ASP A   3       8.317   9.780  31.981  4.00  1.00            
ATOM     21    N GLU A   4       8.800  10.866  30.061  4.00  1.00            
ATOM     22   CA GLU A   4       7.428  10.927  29.675  4.00  1.00            
ATOM     23   CB GLU A   4       6.985  12.341  29.267  4.00  1.00            
ATOM     24   CG GLU A   4       6.982  13.328  30.432  4.00  1.00            
ATOM     25   CD GLU A   4       7.107  14.715  29.830  4.00  1.00            
ATOM     26  OE1 GLU A   4       8.199  15.007  29.272  4.00  1.00            
ATOM     27  OE2 GLU A   4       6.125  15.501  29.912  4.00  1.00            
ATOM     28    C GLU A   4       7.262  10.046  28.468  4.00  1.00            
ATOM     29    O GLU A   4       8.041  10.133  27.520  4.00  1.00            
ATOM     30    N PRO A   5       6.294   9.160  28.485  4.00  1.00            
ATOM     31   CA PRO A   5       6.056   8.298  27.351  4.00  1.00            
ATOM     32   CD PRO A   5       5.840   8.557  29.729  4.00  1.00            
ATOM     33   CB PRO A   5       5.359   7.051  27.902  4.00  1.00            
ATOM     34   CG PRO A   5       4.840   7.477  29.286  4.00  1.00            
ATOM     35    C PRO A   5       5.241   9.043  26.351  4.00  1.00            
ATOM     36    O PRO A   5       4.573  10.003  26.736  4.00  1.00            
ATOM     37    N LEU A   6       5.252   8.607  25.073  4.00  1.00            
ATOM     38   CA LEU A   6       4.583   9.382  24.078  4.00  1.00            
ATOM     39   CB LEU A   6       5.604  10.075  23.172  4.00  1.00            
ATOM     40   CG LEU A   6       6.641  10.837  24.019  4.00  1.00            
ATOM     41  CD1 LEU A   6       7.610  11.639  23.160  4.00  1.00            
ATOM     42  CD2 LEU A   6       5.982  11.686  25.109  4.00  1.00            
ATOM     43    C LEU A   6       3.743   8.486  23.230  4.00  1.00            
ATOM     44    O LEU A   6       3.857   7.262  23.287  4.00  1.00            
ATOM     45    N GLU A   7       2.844   9.092  22.432  4.00  1.00            
ATOM     46   CA GLU A   7       2.032   8.298  21.567  4.00  1.00            
ATOM     47   CB GLU A   7       0.526   8.495  21.782  4.00  1.00            
ATOM     48   CG GLU A   7       0.071   7.949  23.135  4.00  1.00            
ATOM     49   CD GLU A   7      -1.423   8.182  23.244  4.00  1.00            
ATOM     50  OE1 GLU A   7      -1.815   9.302  23.663  4.00  1.00            
ATOM     51  OE2 GLU A   7      -2.192   7.246  22.896  4.00  1.00            
ATOM     52    C GLU A   7       2.374   8.663  20.162  4.00  1.00            
ATOM     53    O GLU A   7       2.576   9.833  19.843  4.00  1.00            
ATOM     54    N ASN A   8       2.472   7.646  19.284  4.00  1.00            
ATOM     55   CA ASN A   8       2.787   7.894  17.909  4.00  1.00            
ATOM     56   CB ASN A   8       3.702   6.824  17.284  4.00  1.00            
ATOM     57   CG ASN A   8       5.064   6.886  17.966  4.00  1.00            
ATOM     58  OD1 ASN A   8       5.379   6.052  18.815  4.00  1.00            
ATOM     59  ND2 ASN A   8       5.892   7.896  17.589  4.00  1.00            
ATOM     60    C ASN A   8       1.494   7.848  17.192  4.00  1.00            
ATOM     61    O ASN A   8       0.653   6.990  17.455  4.00  1.00            
ATOM     62    N TYR A   9       1.290   8.804  16.276  4.00  1.00            
ATOM     63   CA TYR A   9       0.025   8.827  15.630  4.00  1.00            
ATOM     64   CB TYR A   9      -0.652  10.196  15.830  4.00  1.00            
ATOM     65   CG TYR A   9      -2.034  10.191  15.287  4.00  1.00            
ATOM     66  CD1 TYR A   9      -2.260  10.487  13.966  4.00  1.00            
ATOM     67  CD2 TYR A   9      -3.099   9.894  16.105  4.00  1.00            
ATOM     68  CE1 TYR A   9      -3.539  10.490  13.465  4.00  1.00            
ATOM     69  CE2 TYR A   9      -4.382   9.895  15.610  4.00  1.00            
ATOM     70   CZ TYR A   9      -4.601  10.195  14.288  4.00  1.00            
ATOM     71   OH TYR A   9      -5.913  10.201  13.769  4.00  1.00            
ATOM     72    C TYR A   9       0.239   8.635  14.173  4.00  1.00            
ATOM     73    O TYR A   9       0.636   9.566  13.487  4.00  1.00            
ATOM     74    N LEU A  10      -0.024   7.429  13.644  3.00  1.00            
ATOM     75   CA LEU A  10       0.085   7.282  12.223  3.00  1.00            
ATOM     76   CB LEU A  10      -0.808   8.312  11.496  3.00  1.00            
ATOM     77   CG LEU A  10      -0.788   8.237   9.956  3.00  1.00            
ATOM     78  CD1 LEU A  10      -1.498   6.971   9.448  3.00  1.00            
ATOM     79  CD2 LEU A  10      -1.304   9.536   9.315  3.00  1.00            
ATOM     80    C LEU A  10       1.507   7.532  11.823  3.00  1.00            
ATOM     81    O LEU A  10       1.811   7.767  10.654  3.00  1.00            
ATOM     82    N ASP A  11       2.434   7.446  12.787  3.00  1.00            
ATOM     83   CA ASP A  11       3.814   7.688  12.491  3.00  1.00            
ATOM     84   CB ASP A  11       4.385   6.785  11.393  3.00  1.00            
ATOM     85   CG ASP A  11       5.897   6.890  11.518  3.00  1.00            
ATOM     86  OD1 ASP A  11       6.363   7.391  12.576  3.00  1.00            
ATOM     87  OD2 ASP A  11       6.605   6.474  10.563  3.00  1.00            
ATOM     88    C ASP A  11       3.943   9.106  12.025  3.00  1.00            
ATOM     89    O ASP A  11       4.926   9.467  11.379  3.00  1.00            
ATOM     90    N THR A  12       2.950   9.957  12.360  3.00  1.00            
ATOM     91   CA THR A  12       3.003  11.342  11.994  3.00  1.00            
ATOM     92   CB THR A  12       1.823  11.874  11.190  3.00  1.00            
ATOM     93  OG1 THR A  12       2.077  13.222  10.826  3.00  1.00            
ATOM     94  CG2 THR A  12       0.474  11.783  11.922  3.00  1.00            
ATOM     95    C THR A  12       3.281  12.174  13.224  3.00  1.00            
ATOM     96    O THR A  12       4.433  12.491  13.517  3.00  1.00            
ATOM     97    N GLU A  13       2.228  12.553  13.975  4.00  1.00            
ATOM     98   CA GLU A  13       2.285  13.400  15.139  4.00  1.00            
ATOM     99   CB GLU A  13       0.868  13.828  15.568  4.00  1.00            
ATOM    100   CG GLU A  13       0.130  14.607  14.469  4.00  1.00            
ATOM    101   CD GLU A  13      -1.369  14.624  14.759  4.00  1.00            
ATOM    102  OE1 GLU A  13      -1.801  13.950  15.731  4.00  1.00            
ATOM    103  OE2 GLU A  13      -2.105  15.313  14.000  4.00  1.00            
ATOM    104    C GLU A  13       2.926  12.623  16.266  4.00  1.00            
ATOM    105    O GLU A  13       3.053  11.401  16.205  4.00  1.00            
ATOM    106    N TYR A  14       3.378  13.352  17.314  4.00  1.00            
ATOM    107   CA TYR A  14       4.098  12.854  18.468  4.00  1.00            
ATOM    108   CB TYR A  14       5.498  13.504  18.392  4.00  1.00            
ATOM    109   CG TYR A  14       6.586  12.808  19.127  4.00  1.00            
ATOM    110  CD1 TYR A  14       6.855  11.484  18.871  4.00  1.00            
ATOM    111  CD2 TYR A  14       7.403  13.503  19.988  4.00  1.00            
ATOM    112  CE1 TYR A  14       7.881  10.839  19.518  4.00  1.00            
ATOM    113  CE2 TYR A  14       8.433  12.865  20.633  4.00  1.00            
ATOM    114   CZ TYR A  14       8.666  11.527  20.410  4.00  1.00            
ATOM    115   OH TYR A  14       9.721  10.865  21.077  4.00  1.00            
ATOM    116    C TYR A  14       3.318  13.418  19.619  4.00  1.00            
ATOM    117    O TYR A  14       2.809  14.533  19.528  4.00  1.00            
ATOM    118    N PHE A  15       3.170  12.667  20.726  4.00  1.00            
ATOM    119   CA PHE A  15       2.362  13.186  21.796  4.00  1.00            
ATOM    120   CB PHE A  15       0.971  12.546  21.891  4.00  1.00            
ATOM    121   CG PHE A  15       0.113  13.130  20.830  4.00  1.00            
ATOM    122  CD1 PHE A  15       0.210  12.712  19.524  4.00  1.00            
ATOM    123  CD2 PHE A  15      -0.805  14.098  21.157  4.00  1.00            
ATOM    124  CE1 PHE A  15      -0.598  13.262  18.558  4.00  1.00            
ATOM    125  CE2 PHE A  15      -1.613  14.648  20.194  4.00  1.00            
ATOM    126   CZ PHE A  15      -1.514  14.231  18.890  4.00  1.00            
ATOM    127    C PHE A  15       3.022  12.897  23.096  4.00  1.00            
ATOM    128    O PHE A  15       4.135  12.382  23.156  4.00  1.00            
ATOM    129    N GLY A  16       2.330  13.287  24.180  4.00  1.00            
ATOM    130   CA GLY A  16       2.765  13.065  25.524  4.00  1.00            
ATOM    131    C GLY A  16       1.671  13.642  26.368  4.00  1.00            
ATOM    132    O GLY A  16       0.890  14.464  25.889  4.00  1.00            
ATOM    133    N THR A  17       1.580  13.234  27.651  4.00  1.00            
ATOM    134   CA THR A  17       0.524  13.740  28.483  4.00  1.00            
ATOM    135   CB THR A  17      -0.354  12.662  29.046  4.00  1.00            
ATOM    136  OG1 THR A  17       0.411  11.784  29.860  4.00  1.00            
ATOM    137  CG2 THR A  17      -0.992  11.889  27.882  4.00  1.00            
ATOM    138    C THR A  17       1.146  14.454  29.649  4.00  1.00            
ATOM    139    O THR A  17       2.076  13.943  30.270  4.00  1.00            
ATOM    140    N ILE A  18       0.658  15.674  29.973  4.00  1.00            
ATOM    141   CA ILE A  18       1.210  16.385  31.095  4.00  1.00            
ATOM    142   CB ILE A  18       2.116  17.530  30.732  4.00  1.00            
ATOM    143  CG1 ILE A  18       1.336  18.644  30.020  4.00  1.00            
ATOM    144  CG2 ILE A  18       3.285  16.966  29.905  4.00  1.00            
ATOM    145  CD1 ILE A  18       2.092  19.971  29.951  4.00  1.00            
ATOM    146    C ILE A  18       0.075  16.937  31.908  4.00  1.00            
ATOM    147    O ILE A  18      -1.013  17.169  31.383  4.00  1.00            
ATOM    148    N GLY A  19       0.307  17.164  33.223  4.00  1.00            
ATOM    149   CA GLY A  19      -0.739  17.623  34.099  4.00  1.00            
ATOM    150    C GLY A  19      -0.545  19.075  34.435  4.00  1.00            
ATOM    151    O GLY A  19       0.580  19.571  34.480  4.00  1.00            
ATOM    152    N ILE A  20      -1.669  19.792  34.680  4.00  1.00            
ATOM    153   CA ILE A  20      -1.631  21.192  35.017  4.00  1.00            
ATOM    154   CB ILE A  20      -2.097  22.086  33.907  4.00  1.00            
ATOM    155  CG1 ILE A  20      -1.907  23.562  34.296  4.00  1.00            
ATOM    156  CG2 ILE A  20      -3.554  21.716  33.587  4.00  1.00            
ATOM    157  CD1 ILE A  20      -2.050  24.538  33.131  4.00  1.00            
ATOM    158    C ILE A  20      -2.555  21.449  36.175  4.00  1.00            
ATOM    159    O ILE A  20      -3.648  20.888  36.247  4.00  1.00            
ATOM    160    N GLY A  21      -2.119  22.299  37.130  3.00  1.00            
ATOM    161   CA GLY A  21      -2.958  22.722  38.221  3.00  1.00            
ATOM    162    C GLY A  21      -2.951  21.670  39.303  3.00  1.00            
ATOM    163    O GLY A  21      -2.510  20.544  39.073  3.00  1.00            
ATOM    164    N THR A  22      -3.442  22.019  40.523  3.00  1.00            
ATOM    165   CA THR A  22      -3.441  21.096  41.635  3.00  1.00            
ATOM    166   CB THR A  22      -3.697  21.755  42.970  3.00  1.00            
ATOM    167  OG1 THR A  22      -4.803  22.643  42.913  3.00  1.00            
ATOM    168  CG2 THR A  22      -2.428  22.516  43.389  3.00  1.00            
ATOM    169    C THR A  22      -4.305  19.890  41.404  3.00  1.00            
ATOM    170    O THR A  22      -3.739  18.798  41.367  3.00  1.00            
ATOM    171    N PRO A  23      -5.604  19.931  41.217  3.00  1.00            
ATOM    172   CA PRO A  23      -6.148  18.718  40.713  3.00  1.00            
ATOM    173   CD PRO A  23      -6.534  20.516  42.164  3.00  1.00            
ATOM    174   CB PRO A  23      -7.668  18.813  40.849  3.00  1.00            
ATOM    175   CG PRO A  23      -7.902  20.168  41.552  3.00  1.00            
ATOM    176    C PRO A  23      -5.598  18.789  39.345  3.00  1.00            
ATOM    177    O PRO A  23      -5.908  19.743  38.634  3.00  1.00            
ATOM    178    N ALA A  24      -4.802  17.800  38.933  3.00  1.00            
ATOM    179   CA ALA A  24      -4.185  18.030  37.676  3.00  1.00            
ATOM    180   CB ALA A  24      -3.050  17.040  37.366  3.00  1.00            
ATOM    181    C ALA A  24      -5.218  17.918  36.617  3.00  1.00            
ATOM    182    O ALA A  24      -6.082  17.045  36.663  3.00  1.00            
ATOM    183    N GLN A  25      -5.154  18.830  35.632  4.00  1.00            
ATOM    184   CA GLN A  25      -6.073  18.755  34.545  4.00  1.00            
ATOM    185   CB GLN A  25      -6.537  20.124  34.016  4.00  1.00            
ATOM    186   CG GLN A  25      -7.385  20.904  35.019  4.00  1.00            
ATOM    187   CD GLN A  25      -8.656  20.103  35.250  4.00  1.00            
ATOM    188  OE1 GLN A  25      -8.600  18.929  35.614  4.00  1.00            
ATOM    189  NE2 GLN A  25      -9.835  20.744  35.028  4.00  1.00            
ATOM    190    C GLN A  25      -5.316  18.060  33.445  4.00  1.00            
ATOM    191    O GLN A  25      -4.251  18.525  33.040  4.00  1.00            
ATOM    192    N ASP A  26      -5.833  16.917  32.939  4.00  1.00            
ATOM    193   CA ASP A  26      -5.127  16.159  31.933  4.00  1.00            
ATOM    194   CB ASP A  26      -5.766  14.784  31.643  4.00  1.00            
ATOM    195   CG ASP A  26      -4.819  13.986  30.758  4.00  1.00            
ATOM    196  OD1 ASP A  26      -3.674  14.466  30.546  4.00  1.00            
ATOM    197  OD2 ASP A  26      -5.225  12.892  30.280  4.00  1.00            
ATOM    198    C ASP A  26      -5.108  16.955  30.648  4.00  1.00            
ATOM    199    O ASP A  26      -6.125  17.506  30.232  4.00  1.00            
ATOM    200    N PHE A  27      -3.927  17.016  29.987  4.00  1.00            
ATOM    201   CA PHE A  27      -3.650  17.803  28.803  4.00  1.00            
ATOM    202   CB PHE A  27      -2.855  19.035  29.297  4.00  1.00            
ATOM    203   CG PHE A  27      -2.084  19.820  28.294  4.00  1.00            
ATOM    204  CD1 PHE A  27      -2.633  20.840  27.554  4.00  1.00            
ATOM    205  CD2 PHE A  27      -0.746  19.545  28.142  4.00  1.00            
ATOM    206  CE1 PHE A  27      -1.851  21.543  26.664  4.00  1.00            
ATOM    207  CE2 PHE A  27       0.034  20.245  27.258  4.00  1.00            
ATOM    208   CZ PHE A  27      -0.519  21.251  26.509  4.00  1.00            
ATOM    209    C PHE A  27      -2.817  16.943  27.888  4.00  1.00            
ATOM    210    O PHE A  27      -1.820  16.368  28.318  4.00  1.00            
ATOM    211    N THR A  28      -3.218  16.809  26.601  4.00  1.00            
ATOM    212   CA THR A  28      -2.433  16.076  25.632  4.00  1.00            
ATOM    213   CB THR A  28      -3.285  15.516  24.529  4.00  1.00            
ATOM    214  OG1 THR A  28      -4.302  14.691  25.082  4.00  1.00            
ATOM    215  CG2 THR A  28      -2.405  14.695  23.571  4.00  1.00            
ATOM    216    C THR A  28      -1.525  17.140  25.077  4.00  1.00            
ATOM    217    O THR A  28      -1.955  18.275  24.877  4.00  1.00            
ATOM    218    N VAL A  29      -0.230  16.832  24.857  4.00  1.00            
ATOM    219   CA VAL A  29       0.675  17.846  24.372  4.00  1.00            
ATOM    220   CB VAL A  29       1.513  18.440  25.467  4.00  1.00            
ATOM    221  CG1 VAL A  29       2.403  17.334  26.060  4.00  1.00            
ATOM    222  CG2 VAL A  29       2.289  19.645  24.910  4.00  1.00            
ATOM    223    C VAL A  29       1.618  17.186  23.401  4.00  1.00            
ATOM    224    O VAL A  29       1.748  15.963  23.385  4.00  1.00            
ATOM    225    N ILE A  30       2.280  18.003  22.550  4.00  1.00            
ATOM    226   CA ILE A  30       3.285  17.592  21.596  4.00  1.00            
ATOM    227   CB ILE A  30       3.048  18.148  20.217  4.00  1.00            
ATOM    228  CG1 ILE A  30       4.134  17.665  19.237  4.00  1.00            
ATOM    229  CG2 ILE A  30       2.931  19.676  20.335  4.00  1.00            
ATOM    230  CD1 ILE A  30       3.905  18.101  17.789  4.00  1.00            
ATOM    231    C ILE A  30       4.559  18.229  22.118  4.00  1.00            
ATOM    232    O ILE A  30       4.536  19.375  22.568  4.00  1.00            
ATOM    233    N PHE A  31       5.695  17.489  22.108  4.00  1.00            
ATOM    234   CA PHE A  31       6.959  17.923  22.668  4.00  1.00            
ATOM    235   CB PHE A  31       7.996  16.797  22.826  4.00  1.00            
ATOM    236   CG PHE A  31       7.605  16.125  24.096  4.00  1.00            
ATOM    237  CD1 PHE A  31       6.581  15.209  24.125  4.00  1.00            
ATOM    238  CD2 PHE A  31       8.259  16.429  25.270  4.00  1.00            
ATOM    239  CE1 PHE A  31       6.227  14.609  25.311  4.00  1.00            
ATOM    240  CE2 PHE A  31       7.909  15.832  26.458  4.00  1.00            
ATOM    241   CZ PHE A  31       6.885  14.917  26.477  4.00  1.00            
ATOM    242    C PHE A  31       7.613  19.115  21.973  4.00  1.00            
ATOM    243    O PHE A  31       8.124  20.006  22.650  4.00  1.00            
ATOM    244    N ASP A  32       7.648  19.154  20.620  4.00  1.00            
ATOM    245   CA ASP A  32       8.135  20.232  19.764  4.00  1.00            
ATOM    246   CB ASP A  32       7.076  21.341  19.608  4.00  1.00            
ATOM    247   CG ASP A  32       7.490  22.289  18.495  4.00  1.00            
ATOM    248  OD1 ASP A  32       8.400  21.924  17.703  4.00  1.00            
ATOM    249  OD2 ASP A  32       6.887  23.392  18.415  4.00  1.00            
ATOM    250    C ASP A  32       9.441  20.887  20.134  4.00  1.00            
ATOM    251    O ASP A  32       9.488  21.697  21.051  4.00  1.00            
ATOM    252    N THR A  33      10.528  20.562  19.381  3.00  1.00            
ATOM    253   CA THR A  33      11.865  21.134  19.458  3.00  1.00            
ATOM    254   CB THR A  33      12.848  20.351  18.633  3.00  1.00            
ATOM    255  OG1 THR A  33      12.866  18.993  19.047  3.00  1.00            
ATOM    256  CG2 THR A  33      14.246  20.972  18.806  3.00  1.00            
ATOM    257    C THR A  33      11.843  22.522  18.910  3.00  1.00            
ATOM    258    O THR A  33      12.485  23.428  19.438  3.00  1.00            
ATOM    259    N GLY A  34      11.067  22.717  17.832  3.00  1.00            
ATOM    260   CA GLY A  34      11.055  23.952  17.109  3.00  1.00            
ATOM    261    C GLY A  34      10.625  25.060  18.008  3.00  1.00            
ATOM    262    O GLY A  34      11.110  26.184  17.888  3.00  1.00            
ATOM    263    N SER A  35       9.700  24.775  18.936  1.00  1.00            
ATOM    264   CA SER A  35       9.146  25.851  19.695  1.00  1.00            
ATOM    265   CB SER A  35       7.610  25.803  19.703  1.00  1.00            
ATOM    266   OG SER A  35       7.096  26.711  20.666  1.00  1.00            
ATOM    267    C SER A  35       9.567  25.828  21.141  1.00  1.00            
ATOM    268    O SER A  35       9.990  24.798  21.662  1.00  1.00            
ATOM    269    N SER A  36       9.493  27.016  21.803  1.00  1.00            
ATOM    270   CA SER A  36       9.720  27.174  23.221  1.00  1.00            
ATOM    271   CB SER A  36      11.018  27.939  23.555  1.00  1.00            
ATOM    272   OG SER A  36      10.994  29.248  23.005  1.00  1.00            
ATOM    273    C SER A  36       8.529  27.947  23.754  1.00  1.00            
ATOM    274    O SER A  36       8.583  29.166  23.908  1.00  1.00            
ATOM    275    N ASN A  37       7.406  27.245  24.044  1.00  1.00            
ATOM    276   CA ASN A  37       6.188  27.813  24.584  1.00  1.00            
ATOM    277   CB ASN A  37       5.229  28.406  23.536  1.00  1.00            
ATOM    278   CG ASN A  37       5.669  29.833  23.241  1.00  1.00            
ATOM    279  OD1 ASN A  37       6.275  30.491  24.086  1.00  1.00            
ATOM    280  ND2 ASN A  37       5.340  30.341  22.024  1.00  1.00            
ATOM    281    C ASN A  37       5.465  26.657  25.239  1.00  1.00            
ATOM    282    O ASN A  37       5.928  25.524  25.130  1.00  1.00            
ATOM    283    N LEU A  38       4.322  26.870  25.950  4.00  1.00            
ATOM    284   CA LEU A  38       3.774  25.702  26.609  4.00  1.00            
ATOM    285   CB LEU A  38       4.025  25.705  28.127  4.00  1.00            
ATOM    286   CG LEU A  38       5.504  25.724  28.545  4.00  1.00            
ATOM    287  CD1 LEU A  38       6.233  24.454  28.081  4.00  1.00            
ATOM    288  CD2 LEU A  38       6.194  27.025  28.104  4.00  1.00            
ATOM    289    C LEU A  38       2.283  25.564  26.535  4.00  1.00            
ATOM    290    O LEU A  38       1.785  24.811  27.372  4.00  1.00            
ATOM    291    N TRP A  39       1.478  26.133  25.591  4.00  1.00            
ATOM    292   CA TRP A  39       0.175  25.880  26.140  4.00  1.00            
ATOM    293   CB TRP A  39      -0.092  26.777  27.389  4.00  1.00            
ATOM    294   CG TRP A  39      -1.263  26.399  28.274  4.00  1.00            
ATOM    295  CD2 TRP A  39      -1.323  25.156  28.989  4.00  1.00            
ATOM    296  CD1 TRP A  39      -2.463  27.019  28.481  4.00  1.00            
ATOM    297  NE1 TRP A  39      -3.262  26.241  29.287  4.00  1.00            
ATOM    298  CE2 TRP A  39      -2.573  25.088  29.602  4.00  1.00            
ATOM    299  CE3 TRP A  39      -0.410  24.147  29.111  4.00  1.00            
ATOM    300  CZ2 TRP A  39      -2.932  24.005  30.354  4.00  1.00            
ATOM    301  CZ3 TRP A  39      -0.769  23.059  29.873  4.00  1.00            
ATOM    302  CH2 TRP A  39      -2.007  22.992  30.482  4.00  1.00            
ATOM    303    C TRP A  39      -1.073  25.863  25.355  4.00  1.00            
ATOM    304    O TRP A  39      -1.213  26.472  24.294  4.00  1.00            
ATOM    305    N VAL A  40      -2.028  25.092  25.944  4.00  1.00            
ATOM    306   CA VAL A  40      -3.378  25.131  25.522  4.00  1.00            
ATOM    307   CB VAL A  40      -3.527  24.724  24.077  4.00  1.00            
ATOM    308  CG1 VAL A  40      -3.734  23.203  24.020  4.00  1.00            
ATOM    309  CG2 VAL A  40      -4.604  25.572  23.380  4.00  1.00            
ATOM    310    C VAL A  40      -4.270  24.229  26.326  4.00  1.00            
ATOM    311    O VAL A  40      -3.726  23.482  27.136  4.00  1.00            
ATOM    312    N PRO A  41      -5.607  24.203  26.248  1.00  1.00            
ATOM    313   CA PRO A  41      -6.529  25.155  25.612  1.00  1.00            
ATOM    314   CD PRO A  41      -6.107  22.854  26.086  1.00  1.00            
ATOM    315   CB PRO A  41      -7.633  24.332  24.954  1.00  1.00            
ATOM    316   CG PRO A  41      -7.071  22.910  24.895  1.00  1.00            
ATOM    317    C PRO A  41      -7.119  25.903  26.793  1.00  1.00            
ATOM    318    O PRO A  41      -6.693  25.633  27.914  1.00  1.00            
ATOM    319    N SER A  42      -8.105  26.819  26.593  4.00  1.00            
ATOM    320   CA SER A  42      -8.780  27.454  27.714  4.00  1.00            
ATOM    321   CB SER A  42      -8.377  28.921  27.949  4.00  1.00            
ATOM    322   OG SER A  42      -8.800  29.733  26.865  4.00  1.00            
ATOM    323    C SER A  42     -10.257  27.433  27.446  4.00  1.00            
ATOM    324    O SER A  42     -10.695  27.226  26.318  4.00  1.00            
ATOM    325    N VAL A  43     -11.068  27.600  28.511  3.00  1.00            
ATOM    326   CA VAL A  43     -12.500  27.704  28.402  3.00  1.00            
ATOM    327   CB VAL A  43     -13.199  27.685  29.734  3.00  1.00            
ATOM    328  CG1 VAL A  43     -12.986  26.300  30.374  3.00  1.00            
ATOM    329  CG2 VAL A  43     -12.673  28.848  30.592  3.00  1.00            
ATOM    330    C VAL A  43     -12.755  29.003  27.721  3.00  1.00            
ATOM    331    O VAL A  43     -13.773  29.199  27.060  3.00  1.00            
ATOM    332    N TYR A  44     -11.782  29.920  27.859  3.00  1.00            
ATOM    333   CA TYR A  44     -11.877  31.247  27.334  3.00  1.00            
ATOM    334   CB TYR A  44     -10.559  32.021  27.520  3.00  1.00            
ATOM    335   CG TYR A  44     -10.293  32.140  28.987  3.00  1.00            
ATOM    336  CD1 TYR A  44      -9.575  31.173  29.656  3.00  1.00            
ATOM    337  CD2 TYR A  44     -10.770  33.216  29.699  3.00  1.00            
ATOM    338  CE1 TYR A  44      -9.333  31.278  31.008  3.00  1.00            
ATOM    339  CE2 TYR A  44     -10.532  33.327  31.049  3.00  1.00            
ATOM    340   CZ TYR A  44      -9.812  32.359  31.706  3.00  1.00            
ATOM    341   OH TYR A  44      -9.568  32.473  33.091  3.00  1.00            
ATOM    342    C TYR A  44     -12.146  31.127  25.857  3.00  1.00            
ATOM    343    O TYR A  44     -12.997  31.842  25.331  3.00  1.00            
ATOM    344    N CYS A  45     -11.458  30.205  25.146  1.00  1.00            
ATOM    345   CA CYS A  45     -11.602  30.133  23.712  1.00  1.00            
ATOM    346   CB CYS A  45     -10.415  29.447  23.011  1.00  1.00            
ATOM    347   SG CYS A  45     -10.187  27.736  23.552  1.00  1.00            
ATOM    348    C CYS A  45     -12.853  29.452  23.270  1.00  1.00            
ATOM    349    O CYS A  45     -13.112  28.295  23.605  1.00  1.00            
ATOM    350    N SER A  46     -13.674  30.216  22.516  1.00  1.00            
ATOM    351   CA SER A  46     -14.890  29.782  21.887  1.00  1.00            
ATOM    352   CB SER A  46     -15.905  30.916  21.663  1.00  1.00            
ATOM    353   OG SER A  46     -16.397  31.382  22.912  1.00  1.00            
ATOM    354    C SER A  46     -14.602  29.174  20.550  1.00  1.00            
ATOM    355    O SER A  46     -15.505  28.609  19.933  1.00  1.00            
ATOM    356    N SER A  47     -13.347  29.264  20.066  1.00  1.00            
ATOM    357   CA SER A  47     -13.031  28.810  18.738  1.00  1.00            
ATOM    358   CB SER A  47     -11.537  28.898  18.374  1.00  1.00            
ATOM    359   OG SER A  47     -11.123  30.255  18.305  1.00  1.00            
ATOM    360    C SER A  47     -13.465  27.396  18.579  1.00  1.00            
ATOM    361    O SER A  47     -13.731  26.697  19.556  1.00  1.00            
ATOM    362    N LEU A  48     -13.606  26.973  17.306  2.00  1.00            
ATOM    363   CA LEU A  48     -14.080  25.659  17.003  2.00  1.00            
ATOM    364   CB LEU A  48     -14.243  25.393  15.502  2.00  1.00            
ATOM    365   CG LEU A  48     -15.349  26.227  14.843  2.00  1.00            
ATOM    366  CD1 LEU A  48     -15.513  25.829  13.369  2.00  1.00            
ATOM    367  CD2 LEU A  48     -16.665  26.157  15.638  2.00  1.00            
ATOM    368    C LEU A  48     -13.130  24.649  17.497  2.00  1.00            
ATOM    369    O LEU A  48     -13.531  23.686  18.147  2.00  1.00            
ATOM    370    N ALA A  49     -11.834  24.833  17.197  2.00  1.00            
ATOM    371   CA ALA A  49     -10.929  23.938  17.827  2.00  1.00            
ATOM    372   CB ALA A  49      -9.455  24.162  17.443  2.00  1.00            
ATOM    373    C ALA A  49     -11.114  24.356  19.246  2.00  1.00            
ATOM    374    O ALA A  49     -11.495  25.496  19.512  2.00  1.00            
ATOM    375    N CYS A  50     -10.848  23.454  20.193  2.00  1.00            
ATOM    376   CA CYS A  50     -11.127  23.701  21.575  2.00  1.00            
ATOM    377   CB CYS A  50     -10.676  25.082  22.084  2.00  1.00            
ATOM    378   SG CYS A  50      -8.862  25.240  22.082  2.00  1.00            
ATOM    379    C CYS A  50     -12.566  23.488  21.860  2.00  1.00            
ATOM    380    O CYS A  50     -12.960  23.424  23.024  2.00  1.00            
ATOM    381    N SER A  51     -13.405  23.340  20.826  2.00  1.00            
ATOM    382   CA SER A  51     -14.705  22.904  21.207  2.00  1.00            
ATOM    383   CB SER A  51     -15.719  22.874  20.041  2.00  1.00            
ATOM    384   OG SER A  51     -15.341  21.918  19.061  2.00  1.00            
ATOM    385    C SER A  51     -14.469  21.492  21.658  2.00  1.00            
ATOM    386    O SER A  51     -14.909  21.075  22.728  2.00  1.00            
ATOM    387    N ASP A  52     -13.735  20.734  20.812  2.00  1.00            
ATOM    388   CA ASP A  52     -13.399  19.343  20.972  2.00  1.00            
ATOM    389   CB ASP A  52     -12.867  18.743  19.660  2.00  1.00            
ATOM    390   CG ASP A  52     -12.975  17.225  19.706  2.00  1.00            
ATOM    391  OD1 ASP A  52     -13.192  16.664  20.813  2.00  1.00            
ATOM    392  OD2 ASP A  52     -12.852  16.608  18.614  2.00  1.00            
ATOM    393    C ASP A  52     -12.366  19.092  22.035  2.00  1.00            
ATOM    394    O ASP A  52     -12.529  18.194  22.859  2.00  1.00            
ATOM    395    N HIS A  53     -11.275  19.884  22.062  1.00  1.00            
ATOM    396   CA HIS A  53     -10.173  19.577  22.937  1.00  1.00            
ATOM    397  ND1 HIS A  53      -7.668  18.386  21.259  1.00  1.00            
ATOM    398   CG HIS A  53      -8.257  19.630  21.298  1.00  1.00            
ATOM    399   CB HIS A  53      -8.842  20.236  22.537  1.00  1.00            
ATOM    400  NE2 HIS A  53      -7.551  19.209  19.198  1.00  1.00            
ATOM    401  CD2 HIS A  53      -8.177  20.119  20.030  1.00  1.00            
ATOM    402  CE1 HIS A  53      -7.265  18.184  19.983  1.00  1.00            
ATOM    403    C HIS A  53     -10.463  19.935  24.359  1.00  1.00            
ATOM    404    O HIS A  53     -11.363  20.715  24.665  1.00  1.00            
ATOM    405    N ASN A  54      -9.671  19.323  25.265  1.00  1.00            
ATOM    406   CA ASN A  54      -9.809  19.458  26.686  1.00  1.00            
ATOM    407   CB ASN A  54      -8.991  18.404  27.458  1.00  1.00            
ATOM    408   CG ASN A  54      -9.611  17.033  27.198  1.00  1.00            
ATOM    409  OD1 ASN A  54     -10.812  16.841  27.381  1.00  1.00            
ATOM    410  ND2 ASN A  54      -8.776  16.053  26.756  1.00  1.00            
ATOM    411    C ASN A  54      -9.352  20.799  27.108  1.00  1.00            
ATOM    412    O ASN A  54      -8.200  21.168  26.902  1.00  1.00            
ATOM    413    N GLN A  55     -10.258  21.556  27.748  1.00  1.00            
ATOM    414   CA GLN A  55      -9.931  22.888  28.137  1.00  1.00            
ATOM    415   CB GLN A  55     -11.107  23.869  27.997  1.00  1.00            
ATOM    416   CG GLN A  55     -12.314  23.504  28.862  1.00  1.00            
ATOM    417   CD GLN A  55     -13.063  22.351  28.200  1.00  1.00            
ATOM    418  OE1 GLN A  55     -13.842  21.655  28.849  1.00  1.00            
ATOM    419  NE2 GLN A  55     -12.834  22.143  26.874  1.00  1.00            
ATOM    420    C GLN A  55      -9.464  22.909  29.554  1.00  1.00            
ATOM    421    O GLN A  55      -9.784  22.027  30.350  1.00  1.00            
ATOM    422    N PHE A  56      -8.638  23.924  29.879  4.00  1.00            
ATOM    423   CA PHE A  56      -8.182  24.093  31.224  4.00  1.00            
ATOM    424   CB PHE A  56      -6.669  24.348  31.326  4.00  1.00            
ATOM    425   CG PHE A  56      -6.339  24.466  32.771  4.00  1.00            
ATOM    426  CD1 PHE A  56      -6.184  23.343  33.553  4.00  1.00            
ATOM    427  CD2 PHE A  56      -6.182  25.708  33.338  4.00  1.00            
ATOM    428  CE1 PHE A  56      -5.877  23.462  34.886  4.00  1.00            
ATOM    429  CE2 PHE A  56      -5.874  25.835  34.669  4.00  1.00            
ATOM    430   CZ PHE A  56      -5.724  24.711  35.439  4.00  1.00            
ATOM    431    C PHE A  56      -8.902  25.289  31.726  4.00  1.00            
ATOM    432    O PHE A  56      -8.704  26.400  31.234  4.00  1.00            
ATOM    433    N ASN A  57      -9.803  25.081  32.700  1.00  1.00            
ATOM    434   CA ASN A  57     -10.437  26.215  33.283  1.00  1.00            
ATOM    435   CB ASN A  57     -11.940  26.047  33.571  1.00  1.00            
ATOM    436   CG ASN A  57     -12.131  24.886  34.527  1.00  1.00            
ATOM    437  OD1 ASN A  57     -12.167  25.065  35.744  1.00  1.00            
ATOM    438  ND2 ASN A  57     -12.271  23.658  33.959  1.00  1.00            
ATOM    439    C ASN A  57      -9.699  26.406  34.563  1.00  1.00            
ATOM    440    O ASN A  57      -9.555  25.499  35.380  1.00  1.00            
ATOM    441    N PRO A  58      -9.190  27.585  34.701  2.00  1.00            
ATOM    442   CA PRO A  58      -8.408  27.972  35.837  2.00  1.00            
ATOM    443   CD PRO A  58      -9.042  28.494  33.581  2.00  1.00            
ATOM    444   CB PRO A  58      -7.732  29.291  35.445  2.00  1.00            
ATOM    445   CG PRO A  58      -8.522  29.789  34.220  2.00  1.00            
ATOM    446    C PRO A  58      -9.117  28.050  37.147  2.00  1.00            
ATOM    447    O PRO A  58      -8.444  28.053  38.176  2.00  1.00            
ATOM    448    N ASP A  59     -10.454  28.132  37.153  2.00  1.00            
ATOM    449   CA ASP A  59     -11.135  28.264  38.405  2.00  1.00            
ATOM    450   CB ASP A  59     -12.661  28.313  38.215  2.00  1.00            
ATOM    451   CG ASP A  59     -12.978  29.614  37.490  2.00  1.00            
ATOM    452  OD1 ASP A  59     -12.244  30.608  37.737  2.00  1.00            
ATOM    453  OD2 ASP A  59     -13.938  29.632  36.675  2.00  1.00            
ATOM    454    C ASP A  59     -10.806  27.061  39.221  2.00  1.00            
ATOM    455    O ASP A  59     -10.540  27.168  40.418  2.00  1.00            
ATOM    456    N ASP A  60     -10.781  25.880  38.578  2.00  1.00            
ATOM    457   CA ASP A  60     -10.560  24.661  39.302  2.00  1.00            
ATOM    458   CB ASP A  60     -10.638  23.397  38.422  2.00  1.00            
ATOM    459   CG ASP A  60     -12.102  23.030  38.209  2.00  1.00            
ATOM    460  OD1 ASP A  60     -12.917  23.300  39.132  2.00  1.00            
ATOM    461  OD2 ASP A  60     -12.424  22.467  37.129  2.00  1.00            
ATOM    462    C ASP A  60      -9.212  24.669  39.962  2.00  1.00            
ATOM    463    O ASP A  60      -9.093  24.295  41.129  2.00  1.00            
ATOM    464    N SER A  61      -8.151  25.113  39.264  1.00  1.00            
ATOM    465   CA SER A  61      -6.861  24.986  39.883  1.00  1.00            
ATOM    466   CB SER A  61      -5.685  25.068  38.896  1.00  1.00            
ATOM    467   OG SER A  61      -5.659  23.897  38.095  1.00  1.00            
ATOM    468    C SER A  61      -6.652  26.011  40.959  1.00  1.00            
ATOM    469    O SER A  61      -6.948  27.193  40.789  1.00  1.00            
ATOM    470    N SER A  62      -6.143  25.533  42.120  1.00  1.00            
ATOM    471   CA SER A  62      -5.831  26.328  43.279  1.00  1.00            
ATOM    472   CB SER A  62      -5.576  25.475  44.536  1.00  1.00            
ATOM    473   OG SER A  62      -6.763  24.797  44.918  1.00  1.00            
ATOM    474    C SER A  62      -4.585  27.144  43.031  1.00  1.00            
ATOM    475    O SER A  62      -4.536  28.334  43.335  1.00  1.00            
ATOM    476    N THR A  63      -3.548  26.504  42.456  1.00  1.00            
ATOM    477   CA THR A  63      -2.235  27.067  42.257  1.00  1.00            
ATOM    478   CB THR A  63      -1.262  26.042  41.745  1.00  1.00            
ATOM    479  OG1 THR A  63       0.054  26.573  41.731  1.00  1.00            
ATOM    480  CG2 THR A  63      -1.682  25.615  40.327  1.00  1.00            
ATOM    481    C THR A  63      -2.240  28.202  41.264  1.00  1.00            
ATOM    482    O THR A  63      -1.535  29.192  41.454  1.00  1.00            
ATOM    483    N PHE A  64      -3.048  28.092  40.190  1.00  1.00            
ATOM    484   CA PHE A  64      -3.032  29.007  39.074  1.00  1.00            
ATOM    485   CB PHE A  64      -4.254  28.836  38.149  1.00  1.00            
ATOM    486   CG PHE A  64      -4.083  29.752  36.985  1.00  1.00            
ATOM    487  CD1 PHE A  64      -3.158  29.451  36.015  1.00  1.00            
ATOM    488  CD2 PHE A  64      -4.851  30.886  36.845  1.00  1.00            
ATOM    489  CE1 PHE A  64      -2.982  30.276  34.930  1.00  1.00            
ATOM    490  CE2 PHE A  64      -4.680  31.717  35.761  1.00  1.00            
ATOM    491   CZ PHE A  64      -3.742  31.413  34.803  1.00  1.00            
ATOM    492    C PHE A  64      -3.018  30.436  39.519  1.00  1.00            
ATOM    493    O PHE A  64      -3.813  30.863  40.355  1.00  1.00            
ATOM    494    N GLU A  65      -2.055  31.203  38.962  4.00  1.00            
ATOM    495   CA GLU A  65      -1.967  32.620  39.166  4.00  1.00            
ATOM    496   CB GLU A  65      -0.685  33.110  39.867  4.00  1.00            
ATOM    497   CG GLU A  65      -0.671  32.817  41.372  4.00  1.00            
ATOM    498   CD GLU A  65       0.484  33.581  42.012  4.00  1.00            
ATOM    499  OE1 GLU A  65       0.896  34.620  41.431  4.00  1.00            
ATOM    500  OE2 GLU A  65       0.974  33.130  43.082  4.00  1.00            
ATOM    501    C GLU A  65      -2.020  33.213  37.798  4.00  1.00            
ATOM    502    O GLU A  65      -1.422  32.682  36.863  4.00  1.00            
ATOM    503    N ALA A  66      -2.769  34.319  37.635  4.00  1.00            
ATOM    504   CA ALA A  66      -2.882  34.917  36.340  4.00  1.00            
ATOM    505   CB ALA A  66      -4.327  35.237  35.924  4.00  1.00            
ATOM    506    C ALA A  66      -2.141  36.215  36.404  4.00  1.00            
ATOM    507    O ALA A  66      -2.101  36.861  37.450  4.00  1.00            
ATOM    508    N THR A  67      -1.500  36.609  35.285  4.00  1.00            
ATOM    509   CA THR A  67      -0.770  37.843  35.256  4.00  1.00            
ATOM    510   CB THR A  67       0.725  37.652  35.278  4.00  1.00            
ATOM    511  OG1 THR A  67       1.082  36.821  36.372  4.00  1.00            
ATOM    512  CG2 THR A  67       1.416  39.016  35.468  4.00  1.00            
ATOM    513    C THR A  67      -1.148  38.492  33.955  4.00  1.00            
ATOM    514    O THR A  67      -1.934  37.934  33.190  4.00  1.00            
ATOM    515    N SER A  68      -0.631  39.703  33.672  4.00  1.00            
ATOM    516   CA SER A  68      -0.977  40.336  32.435  4.00  1.00            
ATOM    517   CB SER A  68      -1.244  41.843  32.581  4.00  1.00            
ATOM    518   OG SER A  68      -0.079  42.504  33.054  4.00  1.00            
ATOM    519    C SER A  68       0.167  40.157  31.482  4.00  1.00            
ATOM    520    O SER A  68       1.296  40.565  31.753  4.00  1.00            
ATOM    521    N GLN A  69      -0.107  39.499  30.337  4.00  1.00            
ATOM    522   CA GLN A  69       0.873  39.312  29.305  4.00  1.00            
ATOM    523   CB GLN A  69       1.985  38.309  29.680  4.00  1.00            
ATOM    524   CG GLN A  69       3.246  38.371  28.803  4.00  1.00            
ATOM    525   CD GLN A  69       4.282  39.299  29.441  4.00  1.00            
ATOM    526  OE1 GLN A  69       4.315  40.500  29.176  4.00  1.00            
ATOM    527  NE2 GLN A  69       5.160  38.722  30.306  4.00  1.00            
ATOM    528    C GLN A  69       0.084  38.776  28.147  4.00  1.00            
ATOM    529    O GLN A  69      -0.958  38.156  28.347  4.00  1.00            
ATOM    530    N GLU A  70       0.525  39.016  26.898  4.00  1.00            
ATOM    531   CA GLU A  70      -0.274  38.520  25.814  4.00  1.00            
ATOM    532   CB GLU A  70      -0.805  39.638  24.901  4.00  1.00            
ATOM    533   CG GLU A  70      -2.010  39.234  24.048  4.00  1.00            
ATOM    534   CD GLU A  70      -3.247  39.289  24.939  4.00  1.00            
ATOM    535  OE1 GLU A  70      -3.078  39.284  26.188  4.00  1.00            
ATOM    536  OE2 GLU A  70      -4.376  39.336  24.382  4.00  1.00            
ATOM    537    C GLU A  70       0.596  37.659  24.990  4.00  1.00            
ATOM    538    O GLU A  70       1.760  37.971  24.746  4.00  1.00            
ATOM    539    N LEU A  71       0.037  36.530  24.541  4.00  1.00            
ATOM    540   CA LEU A  71       0.838  35.661  23.757  4.00  1.00            
ATOM    541   CB LEU A  71       0.701  34.174  24.133  4.00  1.00            
ATOM    542   CG LEU A  71       1.123  33.780  25.558  4.00  1.00            
ATOM    543  CD1 LEU A  71       0.933  32.267  25.775  4.00  1.00            
ATOM    544  CD2 LEU A  71       2.551  34.243  25.881  4.00  1.00            
ATOM    545    C LEU A  71       0.318  35.695  22.372  4.00  1.00            
ATOM    546    O LEU A  71      -0.881  35.560  22.135  4.00  1.00            
ATOM    547    N SER A  72       1.229  35.910  21.419  4.00  1.00            
ATOM    548   CA SER A  72       0.878  35.730  20.056  4.00  1.00            
ATOM    549   CB SER A  72       0.943  37.015  19.213  4.00  1.00            
ATOM    550   OG SER A  72       2.272  37.514  19.189  4.00  1.00            
ATOM    551    C SER A  72       1.945  34.819  19.589  4.00  1.00            
ATOM    552    O SER A  72       3.130  35.117  19.731  4.00  1.00            
ATOM    553    N ILE A  73       1.550  33.663  19.045  4.00  1.00            
ATOM    554   CA ILE A  73       2.539  32.721  18.638  4.00  1.00            
ATOM    555   CB ILE A  73       2.403  31.391  19.318  4.00  1.00            
ATOM    556  CG1 ILE A  73       2.573  31.531  20.838  4.00  1.00            
ATOM    557  CG2 ILE A  73       3.399  30.417  18.667  4.00  1.00            
ATOM    558  CD1 ILE A  73       2.125  30.292  21.612  4.00  1.00            
ATOM    559    C ILE A  73       2.296  32.469  17.196  4.00  1.00            
ATOM    560    O ILE A  73       1.151  32.444  16.750  4.00  1.00            
ATOM    561    N THR A  74       3.368  32.296  16.408  4.00  1.00            
ATOM    562   CA THR A  74       3.052  32.101  15.034  4.00  1.00            
ATOM    563   CB THR A  74       3.403  33.282  14.180  4.00  1.00            
ATOM    564  OG1 THR A  74       2.726  34.445  14.638  4.00  1.00            
ATOM    565  CG2 THR A  74       2.999  32.968  12.731  4.00  1.00            
ATOM    566    C THR A  74       3.799  30.949  14.478  4.00  1.00            
ATOM    567    O THR A  74       5.024  30.869  14.564  4.00  1.00            
ATOM    568    N TYR A  75       3.041  30.005  13.906  4.00  1.00            
ATOM    569   CA TYR A  75       3.667  29.024  13.097  4.00  1.00            
ATOM    570   CB TYR A  75       3.748  27.550  13.600  4.00  1.00            
ATOM    571   CG TYR A  75       4.256  26.687  12.465  4.00  1.00            
ATOM    572  CD1 TYR A  75       5.422  26.932  11.749  4.00  1.00            
ATOM    573  CD2 TYR A  75       3.551  25.574  12.105  4.00  1.00            
ATOM    574  CE1 TYR A  75       5.822  26.128  10.706  4.00  1.00            
ATOM    575  CE2 TYR A  75       3.945  24.767  11.071  4.00  1.00            
ATOM    576   CZ TYR A  75       5.072  25.042  10.351  4.00  1.00            
ATOM    577   OH TYR A  75       5.464  24.208   9.285  4.00  1.00            
ATOM    578    C TYR A  75       2.940  29.120  11.781  4.00  1.00            
ATOM    579    O TYR A  75       1.794  29.563  11.718  4.00  1.00            
ATOM    580    N GLY A  76       3.613  28.719  10.691  3.00  1.00            
ATOM    581   CA GLY A  76       3.135  28.663   9.363  3.00  1.00            
ATOM    582    C GLY A  76       1.859  27.894   9.454  3.00  1.00            
ATOM    583    O GLY A  76       0.925  28.137   8.691  3.00  1.00            
ATOM    584    N THR A  77       1.797  26.943  10.405  3.00  1.00            
ATOM    585   CA THR A  77       0.627  26.144  10.587  3.00  1.00            
ATOM    586   CB THR A  77       0.686  25.118  11.695  3.00  1.00            
ATOM    587  OG1 THR A  77      -0.471  24.297  11.650  3.00  1.00            
ATOM    588  CG2 THR A  77       0.788  25.805  13.072  3.00  1.00            
ATOM    589    C THR A  77      -0.537  27.029  10.879  3.00  1.00            
ATOM    590    O THR A  77      -1.609  26.863  10.297  3.00  1.00            
ATOM    591    N GLY A  78      -0.366  28.016  11.775  4.00  1.00            
ATOM    592   CA GLY A  78      -1.494  28.830  12.092  4.00  1.00            
ATOM    593    C GLY A  78      -1.104  29.739  13.199  4.00  1.00            
ATOM    594    O GLY A  78       0.068  29.860  13.548  4.00  1.00            
ATOM    595    N SER A  79      -2.104  30.410  13.791  4.00  1.00            
ATOM    596   CA SER A  79      -1.790  31.327  14.836  4.00  1.00            
ATOM    597   CB SER A  79      -2.295  32.755  14.569  4.00  1.00            
ATOM    598   OG SER A  79      -3.715  32.771  14.542  4.00  1.00            
ATOM    599    C SER A  79      -2.455  30.870  16.087  4.00  1.00            
ATOM    600    O SER A  79      -3.447  30.145  16.056  4.00  1.00            
ATOM    601    N MET A  80      -1.883  31.277  17.234  4.00  1.00            
ATOM    602   CA MET A  80      -2.447  30.928  18.500  4.00  1.00            
ATOM    603   CB MET A  80      -1.648  29.798  19.175  4.00  1.00            
ATOM    604   CG MET A  80      -1.618  28.523  18.321  4.00  1.00            
ATOM    605   SD MET A  80      -0.312  27.324  18.733  4.00  1.00            
ATOM    606   CE MET A  80      -1.092  26.681  20.240  4.00  1.00            
ATOM    607    C MET A  80      -2.330  32.162  19.347  4.00  1.00            
ATOM    608    O MET A  80      -1.308  32.843  19.301  4.00  1.00            
ATOM    609    N THR A  81      -3.379  32.499  20.128  4.00  1.00            
ATOM    610   CA THR A  81      -3.325  33.678  20.952  4.00  1.00            
ATOM    611   CB THR A  81      -4.225  34.772  20.468  4.00  1.00            
ATOM    612  OG1 THR A  81      -5.575  34.331  20.484  4.00  1.00            
ATOM    613  CG2 THR A  81      -3.807  35.155  19.037  4.00  1.00            
ATOM    614    C THR A  81      -3.767  33.285  22.319  4.00  1.00            
ATOM    615    O THR A  81      -4.526  32.331  22.477  4.00  1.00            
ATOM    616    N GLY A  82      -3.290  34.009  23.353  4.00  1.00            
ATOM    617   CA GLY A  82      -3.688  33.658  24.683  4.00  1.00            
ATOM    618    C GLY A  82      -3.038  34.586  25.651  4.00  1.00            
ATOM    619    O GLY A  82      -2.273  35.473  25.277  4.00  1.00            
ATOM    620    N ILE A  83      -3.353  34.383  26.944  4.00  1.00            
ATOM    621   CA ILE A  83      -2.804  35.160  28.013  4.00  1.00            
ATOM    622   CB ILE A  83      -3.857  35.853  28.828  4.00  1.00            
ATOM    623  CG1 ILE A  83      -4.570  36.909  27.971  4.00  1.00            
ATOM    624  CG2 ILE A  83      -3.215  36.410  30.110  4.00  1.00            
ATOM    625  CD1 ILE A  83      -5.864  37.417  28.604  4.00  1.00            
ATOM    626    C ILE A  83      -2.092  34.179  28.904  4.00  1.00            
ATOM    627    O ILE A  83      -2.555  33.054  29.082  4.00  1.00            
ATOM    628    N LEU A  84      -0.928  34.569  29.473  4.00  1.00            
ATOM    629   CA LEU A  84      -0.162  33.635  30.258  4.00  1.00            
ATOM    630   CB LEU A  84       1.365  33.779  30.082  4.00  1.00            
ATOM    631   CG LEU A  84       1.983  35.092  30.594  4.00  1.00            
ATOM    632  CD1 LEU A  84       2.011  35.147  32.131  4.00  1.00            
ATOM    633  CD2 LEU A  84       3.358  35.330  29.952  4.00  1.00            
ATOM    634    C LEU A  84      -0.530  33.712  31.713  4.00  1.00            
ATOM    635    O LEU A  84      -0.965  34.749  32.210  4.00  1.00            
ATOM    636    N GLY A  85      -0.377  32.565  32.418  4.00  1.00            
ATOM    637   CA GLY A  85      -0.659  32.417  33.825  4.00  1.00            
ATOM    638    C GLY A  85       0.350  31.432  34.334  4.00  1.00            
ATOM    639    O GLY A  85       1.021  30.787  33.531  4.00  1.00            
ATOM    640    N TYR A  86       0.519  31.282  35.671  4.00  1.00            
ATOM    641   CA TYR A  86       1.492  30.289  36.042  4.00  1.00            
ATOM    642   CB TYR A  86       2.762  30.803  36.761  4.00  1.00            
ATOM    643   CG TYR A  86       2.633  30.783  38.245  4.00  1.00            
ATOM    644  CD1 TYR A  86       2.990  29.638  38.921  4.00  1.00            
ATOM    645  CD2 TYR A  86       2.195  31.871  38.961  4.00  1.00            
ATOM    646  CE1 TYR A  86       2.902  29.562  40.289  4.00  1.00            
ATOM    647  CE2 TYR A  86       2.107  31.797  40.331  4.00  1.00            
ATOM    648   CZ TYR A  86       2.457  30.646  40.998  4.00  1.00            
ATOM    649   OH TYR A  86       2.365  30.573  42.403  4.00  1.00            
ATOM    650    C TYR A  86       0.834  29.277  36.898  4.00  1.00            
ATOM    651    O TYR A  86       0.079  29.599  37.814  4.00  1.00            
ATOM    652    N ASP A  87       1.102  28.001  36.575  4.00  1.00            
ATOM    653   CA ASP A  87       0.502  26.936  37.305  4.00  1.00            
ATOM    654   CB ASP A  87      -0.452  26.071  36.479  4.00  1.00            
ATOM    655   CG ASP A  87       0.443  25.257  35.559  4.00  1.00            
ATOM    656  OD1 ASP A  87       1.179  25.871  34.742  4.00  1.00            
ATOM    657  OD2 ASP A  87       0.414  24.003  35.680  4.00  1.00            
ATOM    658    C ASP A  87       1.591  25.981  37.674  4.00  1.00            
ATOM    659    O ASP A  87       2.763  26.203  37.375  4.00  1.00            
ATOM    660    N THR A  88       1.209  24.879  38.354  4.00  1.00            
ATOM    661   CA THR A  88       2.134  23.831  38.672  4.00  1.00            
ATOM    662   CB THR A  88       1.894  23.221  40.025  4.00  1.00            
ATOM    663  OG1 THR A  88       2.008  24.212  41.035  4.00  1.00            
ATOM    664  CG2 THR A  88       2.912  22.094  40.266  4.00  1.00            
ATOM    665    C THR A  88       1.874  22.760  37.650  4.00  1.00            
ATOM    666    O THR A  88       0.795  22.168  37.635  4.00  1.00            
ATOM    667    N VAL A  89       2.849  22.485  36.753  4.00  1.00            
ATOM    668   CA VAL A  89       2.633  21.492  35.732  4.00  1.00            
ATOM    669   CB VAL A  89       3.068  21.894  34.349  4.00  1.00            
ATOM    670  CG1 VAL A  89       2.233  23.083  33.853  4.00  1.00            
ATOM    671  CG2 VAL A  89       4.577  22.177  34.390  4.00  1.00            
ATOM    672    C VAL A  89       3.463  20.292  36.064  4.00  1.00            
ATOM    673    O VAL A  89       4.529  20.410  36.665  4.00  1.00            
ATOM    674    N GLN A  90       2.980  19.090  35.683  4.00  1.00            
ATOM    675   CA GLN A  90       3.737  17.900  35.951  4.00  1.00            
ATOM    676   CB GLN A  90       2.930  16.820  36.677  4.00  1.00            
ATOM    677   CG GLN A  90       3.738  15.559  36.971  4.00  1.00            
ATOM    678   CD GLN A  90       2.868  14.675  37.852  4.00  1.00            
ATOM    679  OE1 GLN A  90       3.308  13.640  38.350  4.00  1.00            
ATOM    680  NE2 GLN A  90       1.594  15.101  38.062  4.00  1.00            
ATOM    681    C GLN A  90       4.174  17.329  34.633  4.00  1.00            
ATOM    682    O GLN A  90       3.358  17.123  33.733  4.00  1.00            
ATOM    683    N VAL A  91       5.493  17.083  34.472  4.00  1.00            
ATOM    684   CA VAL A  91       5.954  16.493  33.249  4.00  1.00            
ATOM    685   CB VAL A  91       6.760  17.437  32.407  4.00  1.00            
ATOM    686  CG1 VAL A  91       5.805  18.535  31.908  4.00  1.00            
ATOM    687  CG2 VAL A  91       7.931  17.982  33.246  4.00  1.00            
ATOM    688    C VAL A  91       6.787  15.291  33.581  4.00  1.00            
ATOM    689    O VAL A  91       7.862  15.396  34.164  4.00  1.00            
ATOM    690    N GLY A  92       6.290  14.091  33.232  3.00  1.00            
ATOM    691   CA GLY A  92       7.097  12.913  33.371  3.00  1.00            
ATOM    692    C GLY A  92       7.345  12.528  34.796  3.00  1.00            
ATOM    693    O GLY A  92       8.391  11.957  35.102  3.00  1.00            
ATOM    694    N GLY A  93       6.411  12.809  35.719  3.00  1.00            
ATOM    695   CA GLY A  93       6.651  12.347  37.054  3.00  1.00            
ATOM    696    C GLY A  93       7.416  13.383  37.812  3.00  1.00            
ATOM    697    O GLY A  93       7.790  13.160  38.963  3.00  1.00            
ATOM    698    N ILE A  94       7.677  14.552  37.198  4.00  1.00            
ATOM    699   CA ILE A  94       8.387  15.560  37.932  4.00  1.00            
ATOM    700   CB ILE A  94       9.613  16.107  37.261  4.00  1.00            
ATOM    701  CG1 ILE A  94       9.227  16.895  36.002  4.00  1.00            
ATOM    702  CG2 ILE A  94      10.589  14.950  36.995  4.00  1.00            
ATOM    703  CD1 ILE A  94      10.376  17.724  35.432  4.00  1.00            
ATOM    704    C ILE A  94       7.455  16.708  38.028  4.00  1.00            
ATOM    705    O ILE A  94       6.640  16.930  37.133  4.00  1.00            
ATOM    706    N SER A  95       7.526  17.468  39.133  4.00  1.00            
ATOM    707   CA SER A  95       6.600  18.547  39.194  4.00  1.00            
ATOM    708   CB SER A  95       5.759  18.581  40.480  4.00  1.00            
ATOM    709   OG SER A  95       6.581  18.869  41.600  4.00  1.00            
ATOM    710    C SER A  95       7.334  19.827  39.127  4.00  1.00            
ATOM    711    O SER A  95       8.234  20.097  39.920  4.00  1.00            
ATOM    712    N ASP A  96       6.972  20.648  38.133  4.00  1.00            
ATOM    713   CA ASP A  96       7.534  21.947  38.147  4.00  1.00            
ATOM    714   CB ASP A  96       7.484  22.698  36.803  4.00  1.00            
ATOM    715   CG ASP A  96       8.714  22.303  36.006  4.00  1.00            
ATOM    716  OD1 ASP A  96       9.831  22.585  36.516  4.00  1.00            
ATOM    717  OD2 ASP A  96       8.568  21.742  34.888  4.00  1.00            
ATOM    718    C ASP A  96       6.705  22.714  39.110  4.00  1.00            
ATOM    719    O ASP A  96       5.574  22.336  39.412  4.00  1.00            
ATOM    720    N THR A  97       7.271  23.811  39.629  4.00  1.00            
ATOM    721   CA THR A  97       6.564  24.637  40.551  4.00  1.00            
ATOM    722   CB THR A  97       7.466  25.280  41.570  4.00  1.00            
ATOM    723  OG1 THR A  97       8.191  24.281  42.271  4.00  1.00            
ATOM    724  CG2 THR A  97       6.617  26.092  42.569  4.00  1.00            
ATOM    725    C THR A  97       5.968  25.706  39.729  4.00  1.00            
ATOM    726    O THR A  97       5.032  25.464  38.970  4.00  1.00            
ATOM    727    N ASN A  98       6.490  26.933  39.880  4.00  1.00            
ATOM    728   CA ASN A  98       5.966  27.960  39.054  4.00  1.00            
ATOM    729   CB ASN A  98       6.612  29.335  39.299  4.00  1.00            
ATOM    730   CG ASN A  98       8.108  29.222  39.028  4.00  1.00            
ATOM    731  OD1 ASN A  98       8.566  29.350  37.894  4.00  1.00            
ATOM    732  ND2 ASN A  98       8.902  28.995  40.108  4.00  1.00            
ATOM    733    C ASN A  98       6.264  27.526  37.660  4.00  1.00            
ATOM    734    O ASN A  98       7.397  27.172  37.337  4.00  1.00            
ATOM    735    N GLN A  99       5.226  27.477  36.806  4.00  1.00            
ATOM    736   CA GLN A  99       5.425  27.086  35.443  4.00  1.00            
ATOM    737   CB GLN A  99       4.853  25.691  35.129  4.00  1.00            
ATOM    738   CG GLN A  99       5.265  25.136  33.765  4.00  1.00            
ATOM    739   CD GLN A  99       4.207  25.510  32.741  4.00  1.00            
ATOM    740  OE1 GLN A  99       3.194  26.127  33.066  4.00  1.00            
ATOM    741  NE2 GLN A  99       4.445  25.110  31.463  4.00  1.00            
ATOM    742    C GLN A  99       4.683  28.117  34.635  4.00  1.00            
ATOM    743    O GLN A  99       3.634  28.597  35.061  4.00  1.00            
ATOM    744    N ILE A 100       5.209  28.508  33.452  4.00  1.00            
ATOM    745   CA ILE A 100       4.571  29.537  32.667  4.00  1.00            
ATOM    746   CB ILE A 100       5.524  30.618  32.235  4.00  1.00            
ATOM    747  CG1 ILE A 100       6.081  31.374  33.453  4.00  1.00            
ATOM    748  CG2 ILE A 100       4.805  31.520  31.220  4.00  1.00            
ATOM    749  CD1 ILE A 100       7.238  32.310  33.104  4.00  1.00            
ATOM    750    C ILE A 100       4.031  28.917  31.424  4.00  1.00            
ATOM    751    O ILE A 100       4.749  28.252  30.678  4.00  1.00            
ATOM    752    N PHE A 101       2.723  29.124  31.180  4.00  1.00            
ATOM    753   CA PHE A 101       2.097  28.587  30.013  4.00  1.00            
ATOM    754   CB PHE A 101       1.282  27.314  30.273  4.00  1.00            
ATOM    755   CG PHE A 101       0.250  27.656  31.284  4.00  1.00            
ATOM    756  CD1 PHE A 101      -0.971  28.158  30.900  4.00  1.00            
ATOM    757  CD2 PHE A 101       0.517  27.479  32.620  4.00  1.00            
ATOM    758  CE1 PHE A 101      -1.920  28.469  31.844  4.00  1.00            
ATOM    759  CE2 PHE A 101      -0.426  27.789  33.569  4.00  1.00            
ATOM    760   CZ PHE A 101      -1.646  28.284  33.179  4.00  1.00            
ATOM    761    C PHE A 101       1.189  29.624  29.464  4.00  1.00            
ATOM    762    O PHE A 101       0.997  30.683  30.060  4.00  1.00            
ATOM    763    N GLY A 102       0.625  29.350  28.275  4.00  1.00            
ATOM    764   CA GLY A 102      -0.246  30.312  27.683  4.00  1.00            
ATOM    765    C GLY A 102      -1.577  29.694  27.425  4.00  1.00            
ATOM    766    O GLY A 102      -1.721  28.828  26.563  4.00  1.00            
ATOM    767    N LEU A 103      -2.604  30.178  28.149  4.00  1.00            
ATOM    768   CA LEU A 103      -3.940  29.697  27.968  4.00  1.00            
ATOM    769   CB LEU A 103      -4.859  30.111  29.133  4.00  1.00            
ATOM    770   CG LEU A 103      -4.881  31.620  29.426  4.00  1.00            
ATOM    771  CD1 LEU A 103      -5.904  32.347  28.541  4.00  1.00            
ATOM    772  CD2 LEU A 103      -5.007  31.910  30.931  4.00  1.00            
ATOM    773    C LEU A 103      -4.388  30.223  26.624  4.00  1.00            
ATOM    774    O LEU A 103      -3.963  31.302  26.215  4.00  1.00            
ATOM    775    N SER A 104      -5.238  29.477  25.876  4.00  1.00            
ATOM    776   CA SER A 104      -5.485  29.868  24.505  4.00  1.00            
ATOM    777   CB SER A 104      -5.334  28.694  23.525  4.00  1.00            
ATOM    778   OG SER A 104      -6.333  27.719  23.784  4.00  1.00            
ATOM    779    C SER A 104      -6.838  30.436  24.272  4.00  1.00            
ATOM    780    O SER A 104      -7.875  29.802  24.460  4.00  1.00            
ATOM    781    N GLU A 105      -6.805  31.707  23.862  4.00  1.00            
ATOM    782   CA GLU A 105      -7.899  32.534  23.483  4.00  1.00            
ATOM    783   CB GLU A 105      -7.317  33.957  23.405  4.00  1.00            
ATOM    784   CG GLU A 105      -8.233  35.133  23.096  4.00  1.00            
ATOM    785   CD GLU A 105      -7.328  36.360  23.193  4.00  1.00            
ATOM    786  OE1 GLU A 105      -6.797  36.614  24.308  4.00  1.00            
ATOM    787  OE2 GLU A 105      -7.141  37.048  22.154  4.00  1.00            
ATOM    788    C GLU A 105      -8.423  32.145  22.147  4.00  1.00            
ATOM    789    O GLU A 105      -9.608  31.859  21.985  4.00  1.00            
ATOM    790    N THR A 106      -7.529  32.104  21.143  4.00  1.00            
ATOM    791   CA THR A 106      -8.024  31.809  19.840  4.00  1.00            
ATOM    792   CB THR A 106      -8.143  33.004  18.945  4.00  1.00            
ATOM    793  OG1 THR A 106      -8.996  33.972  19.538  4.00  1.00            
ATOM    794  CG2 THR A 106      -8.732  32.541  17.600  4.00  1.00            
ATOM    795    C THR A 106      -7.106  30.852  19.197  4.00  1.00            
ATOM    796    O THR A 106      -5.914  31.110  19.037  4.00  1.00            
ATOM    797    N GLU A 107      -7.657  29.689  18.830  1.00  1.00            
ATOM    798   CA GLU A 107      -6.889  28.778  18.063  1.00  1.00            
ATOM    799   CB GLU A 107      -6.896  27.345  18.621  1.00  1.00            
ATOM    800   CG GLU A 107      -6.292  27.251  20.024  1.00  1.00            
ATOM    801   CD GLU A 107      -4.868  27.787  19.980  1.00  1.00            
ATOM    802  OE1 GLU A 107      -3.934  26.982  19.722  1.00  1.00            
ATOM    803  OE2 GLU A 107      -4.697  29.014  20.211  1.00  1.00            
ATOM    804    C GLU A 107      -7.638  28.769  16.770  1.00  1.00            
ATOM    805    O GLU A 107      -8.573  27.991  16.588  1.00  1.00            
ATOM    806    N PRO A 108      -7.263  29.639  15.872  1.00  1.00            
ATOM    807   CA PRO A 108      -7.936  29.734  14.608  1.00  1.00            
ATOM    808   CD PRO A 108      -6.587  30.879  16.221  1.00  1.00            
ATOM    809   CB PRO A 108      -7.646  31.138  14.073  1.00  1.00            
ATOM    810   CG PRO A 108      -6.430  31.618  14.884  1.00  1.00            
ATOM    811    C PRO A 108      -7.520  28.662  13.664  1.00  1.00            
ATOM    812    O PRO A 108      -6.422  28.128  13.805  1.00  1.00            
ATOM    813    N GLY A 109      -8.392  28.342  12.692  1.00  1.00            
ATOM    814   CA GLY A 109      -8.052  27.401  11.671  1.00  1.00            
ATOM    815    C GLY A 109      -8.693  26.082  11.942  1.00  1.00            
ATOM    816    O GLY A 109      -8.881  25.683  13.091  1.00  1.00            
ATOM    817    N SER A 110      -9.045  25.373  10.851  2.00  1.00            
ATOM    818   CA SER A 110      -9.624  24.066  10.948  2.00  1.00            
ATOM    819   CB SER A 110     -10.055  23.491   9.588  2.00  1.00            
ATOM    820   OG SER A 110     -11.151  24.228   9.071  2.00  1.00            
ATOM    821    C SER A 110      -8.563  23.183  11.495  2.00  1.00            
ATOM    822    O SER A 110      -8.853  22.237  12.226  2.00  1.00            
ATOM    823    N PHE A 111      -7.291  23.468  11.145  2.00  1.00            
ATOM    824   CA PHE A 111      -6.237  22.713  11.748  2.00  1.00            
ATOM    825   CB PHE A 111      -4.812  23.112  11.302  2.00  1.00            
ATOM    826   CG PHE A 111      -4.571  24.559  11.586  2.00  1.00            
ATOM    827  CD1 PHE A 111      -4.119  24.990  12.813  2.00  1.00            
ATOM    828  CD2 PHE A 111      -4.789  25.494  10.600  2.00  1.00            
ATOM    829  CE1 PHE A 111      -3.902  26.330  13.050  2.00  1.00            
ATOM    830  CE2 PHE A 111      -4.574  26.833  10.830  2.00  1.00            
ATOM    831   CZ PHE A 111      -4.126  27.255  12.058  2.00  1.00            
ATOM    832    C PHE A 111      -6.404  22.991  13.205  2.00  1.00            
ATOM    833    O PHE A 111      -6.899  24.045  13.603  2.00  1.00            
ATOM    834    N LEU A 112      -5.997  22.024  14.032  2.00  1.00            
ATOM    835   CA LEU A 112      -6.203  22.016  15.446  2.00  1.00            
ATOM    836   CB LEU A 112      -6.087  23.386  16.142  2.00  1.00            
ATOM    837   CG LEU A 112      -4.635  23.888  16.215  2.00  1.00            
ATOM    838  CD1 LEU A 112      -4.501  25.096  17.158  2.00  1.00            
ATOM    839  CD2 LEU A 112      -3.678  22.739  16.569  2.00  1.00            
ATOM    840    C LEU A 112      -7.560  21.441  15.722  2.00  1.00            
ATOM    841    O LEU A 112      -7.732  20.754  16.728  2.00  1.00            
ATOM    842    N TYR A 113      -8.565  21.659  14.849  2.00  1.00            
ATOM    843   CA TYR A 113      -9.783  20.937  15.099  2.00  1.00            
ATOM    844   CB TYR A 113     -10.993  21.374  14.264  2.00  1.00            
ATOM    845   CG TYR A 113     -12.124  20.538  14.765  2.00  1.00            
ATOM    846  CD1 TYR A 113     -12.761  20.873  15.939  2.00  1.00            
ATOM    847  CD2 TYR A 113     -12.549  19.424  14.076  2.00  1.00            
ATOM    848  CE1 TYR A 113     -13.803  20.115  16.420  2.00  1.00            
ATOM    849  CE2 TYR A 113     -13.591  18.662  14.552  2.00  1.00            
ATOM    850   CZ TYR A 113     -14.220  19.006  15.726  2.00  1.00            
ATOM    851   OH TYR A 113     -15.289  18.227  16.218  2.00  1.00            
ATOM    852    C TYR A 113      -9.466  19.540  14.720  2.00  1.00            
ATOM    853    O TYR A 113      -9.805  18.589  15.422  2.00  1.00            
ATOM    854    N TYR A 114      -8.773  19.402  13.572  2.00  1.00            
ATOM    855   CA TYR A 114      -8.386  18.105  13.126  2.00  1.00            
ATOM    856   CB TYR A 114      -8.469  17.900  11.602  2.00  1.00            
ATOM    857   CG TYR A 114      -9.876  17.703  11.146  2.00  1.00            
ATOM    858  CD1 TYR A 114     -10.722  18.765  10.921  2.00  1.00            
ATOM    859  CD2 TYR A 114     -10.336  16.426  10.921  2.00  1.00            
ATOM    860  CE1 TYR A 114     -12.010  18.551  10.484  2.00  1.00            
ATOM    861  CE2 TYR A 114     -11.620  16.205  10.486  2.00  1.00            
ATOM    862   CZ TYR A 114     -12.460  17.268  10.268  2.00  1.00            
ATOM    863   OH TYR A 114     -13.777  17.035   9.818  2.00  1.00            
ATOM    864    C TYR A 114      -6.947  17.919  13.459  2.00  1.00            
ATOM    865    O TYR A 114      -6.081  17.975  12.588  2.00  1.00            
ATOM    866    N ALA A 115      -6.675  17.693  14.751  1.00  1.00            
ATOM    867   CA ALA A 115      -5.372  17.366  15.240  1.00  1.00            
ATOM    868   CB ALA A 115      -4.413  18.566  15.287  1.00  1.00            
ATOM    869    C ALA A 115      -5.645  16.950  16.645  1.00  1.00            
ATOM    870    O ALA A 115      -6.370  17.626  17.372  1.00  1.00            
ATOM    871    N PRO A 116      -5.103  15.840  17.020  1.00  1.00            
ATOM    872   CA PRO A 116      -5.305  15.334  18.356  1.00  1.00            
ATOM    873   CD PRO A 116      -5.038  14.770  16.039  1.00  1.00            
ATOM    874   CB PRO A 116      -5.072  13.824  18.263  1.00  1.00            
ATOM    875   CG PRO A 116      -5.391  13.486  16.798  1.00  1.00            
ATOM    876    C PRO A 116      -4.525  15.960  19.501  1.00  1.00            
ATOM    877    O PRO A 116      -4.760  15.559  20.640  1.00  1.00            
ATOM    878    N PHE A 117      -3.617  16.932  19.253  1.00  1.00            
ATOM    879   CA PHE A 117      -2.627  17.407  20.208  1.00  1.00            
ATOM    880   CB PHE A 117      -1.720  18.514  19.635  1.00  1.00            
ATOM    881   CG PHE A 117      -0.794  17.930  18.629  1.00  1.00            
ATOM    882  CD1 PHE A 117       0.363  17.295  19.023  1.00  1.00            
ATOM    883  CD2 PHE A 117      -1.077  18.037  17.288  1.00  1.00            
ATOM    884  CE1 PHE A 117       1.216  16.760  18.088  1.00  1.00            
ATOM    885  CE2 PHE A 117      -0.227  17.505  16.350  1.00  1.00            
ATOM    886   CZ PHE A 117       0.922  16.866  16.749  1.00  1.00            
ATOM    887    C PHE A 117      -3.076  17.971  21.486  1.00  1.00            
ATOM    888    O PHE A 117      -2.573  17.551  22.527  1.00  1.00            
ATOM    889    N ASP A 118      -4.004  18.930  21.457  1.00  1.00            
ATOM    890   CA ASP A 118      -4.342  19.571  22.682  1.00  1.00            
ATOM    891   CB ASP A 118      -4.781  18.547  23.764  1.00  1.00            
ATOM    892   CG ASP A 118      -5.348  19.243  24.988  1.00  1.00            
ATOM    893  OD1 ASP A 118      -5.917  20.345  24.806  1.00  1.00            
ATOM    894  OD2 ASP A 118      -5.205  18.700  26.116  1.00  1.00            
ATOM    895    C ASP A 118      -3.197  20.398  23.189  1.00  1.00            
ATOM    896    O ASP A 118      -3.036  20.569  24.396  1.00  1.00            
ATOM    897    N GLY A 119      -2.345  20.946  22.298  4.00  1.00            
ATOM    898   CA GLY A 119      -1.390  21.878  22.833  4.00  1.00            
ATOM    899    C GLY A 119      -0.019  21.622  22.315  4.00  1.00            
ATOM    900    O GLY A 119       0.233  20.667  21.582  4.00  1.00            
ATOM    901    N ILE A 120       0.906  22.519  22.706  4.00  1.00            
ATOM    902   CA ILE A 120       2.278  22.424  22.325  4.00  1.00            
ATOM    903   CB ILE A 120       2.740  23.535  21.422  4.00  1.00            
ATOM    904  CG1 ILE A 120       2.015  23.501  20.067  4.00  1.00            
ATOM    905  CG2 ILE A 120       4.271  23.445  21.311  4.00  1.00            
ATOM    906  CD1 ILE A 120       0.529  23.836  20.166  4.00  1.00            
ATOM    907    C ILE A 120       3.093  22.595  23.569  4.00  1.00            
ATOM    908    O ILE A 120       2.738  23.350  24.473  4.00  1.00            
ATOM    909    N LEU A 121       4.199  21.838  23.636  4.00  1.00            
ATOM    910   CA LEU A 121       5.220  21.940  24.636  4.00  1.00            
ATOM    911   CB LEU A 121       5.467  20.588  25.333  4.00  1.00            
ATOM    912   CG LEU A 121       6.392  20.628  26.562  4.00  1.00            
ATOM    913  CD1 LEU A 121       5.723  21.381  27.724  4.00  1.00            
ATOM    914  CD2 LEU A 121       6.856  19.213  26.955  4.00  1.00            
ATOM    915    C LEU A 121       6.375  22.204  23.728  4.00  1.00            
ATOM    916    O LEU A 121       6.332  21.790  22.573  4.00  1.00            
ATOM    917    N GLY A 122       7.418  22.927  24.158  4.00  1.00            
ATOM    918   CA GLY A 122       8.444  23.117  23.176  4.00  1.00            
ATOM    919    C GLY A 122       9.750  23.024  23.880  4.00  1.00            
ATOM    920    O GLY A 122       9.922  23.565  24.970  4.00  1.00            
ATOM    921    N LEU A 123      10.704  22.305  23.263  1.00  1.00            
ATOM    922   CA LEU A 123      12.020  22.190  23.793  1.00  1.00            
ATOM    923   CB LEU A 123      12.477  20.727  23.967  1.00  1.00            
ATOM    924   CG LEU A 123      13.805  20.530  24.736  1.00  1.00            
ATOM    925  CD1 LEU A 123      14.984  21.219  24.033  1.00  1.00            
ATOM    926  CD2 LEU A 123      13.671  20.908  26.221  1.00  1.00            
ATOM    927    C LEU A 123      12.871  22.832  22.762  1.00  1.00            
ATOM    928    O LEU A 123      13.096  22.291  21.682  1.00  1.00            
ATOM    929    N ALA A 124      13.362  24.029  23.092  1.00  1.00            
ATOM    930   CA ALA A 124      14.145  24.811  22.196  1.00  1.00            
ATOM    931   CB ALA A 124      13.313  25.712  21.269  1.00  1.00            
ATOM    932    C ALA A 124      14.880  25.717  23.129  1.00  1.00            
ATOM    933    O ALA A 124      15.027  25.411  24.313  1.00  1.00            
ATOM    934    N TYR A 125      15.368  26.857  22.624  1.00  1.00            
ATOM    935   CA TYR A 125      16.082  27.767  23.467  1.00  1.00            
ATOM    936   CB TYR A 125      17.305  28.394  22.756  1.00  1.00            
ATOM    937   CG TYR A 125      18.039  29.335  23.658  1.00  1.00            
ATOM    938  CD1 TYR A 125      18.955  28.867  24.574  1.00  1.00            
ATOM    939  CD2 TYR A 125      17.825  30.693  23.576  1.00  1.00            
ATOM    940  CE1 TYR A 125      19.636  29.731  25.401  1.00  1.00            
ATOM    941  CE2 TYR A 125      18.501  31.562  24.400  1.00  1.00            
ATOM    942   CZ TYR A 125      19.409  31.083  25.315  1.00  1.00            
ATOM    943   OH TYR A 125      20.109  31.968  26.162  1.00  1.00            
ATOM    944    C TYR A 125      15.081  28.849  23.788  1.00  1.00            
ATOM    945    O TYR A 125      14.065  28.994  23.110  1.00  1.00            
ATOM    946    N PRO A 126      15.318  29.573  24.848  2.00  1.00            
ATOM    947   CA PRO A 126      14.439  30.635  25.282  2.00  1.00            
ATOM    948   CD PRO A 126      16.085  29.020  25.950  2.00  1.00            
ATOM    949   CB PRO A 126      14.977  31.074  26.641  2.00  1.00            
ATOM    950   CG PRO A 126      15.636  29.802  27.192  2.00  1.00            
ATOM    951    C PRO A 126      14.273  31.796  24.332  2.00  1.00            
ATOM    952    O PRO A 126      13.308  32.542  24.490  2.00  1.00            
ATOM    953    N SER A 127      15.181  31.992  23.353  2.00  1.00            
ATOM    954   CA SER A 127      15.133  33.158  22.503  2.00  1.00            
ATOM    955   CB SER A 127      16.272  33.185  21.467  2.00  1.00            
ATOM    956   OG SER A 127      17.531  33.312  22.112  2.00  1.00            
ATOM    957    C SER A 127      13.840  33.263  21.732  2.00  1.00            
ATOM    958    O SER A 127      13.183  34.302  21.758  2.00  1.00            
ATOM    959    N ILE A 128      13.424  32.188  21.038  2.00  1.00            
ATOM    960   CA ILE A 128      12.268  32.199  20.174  2.00  1.00            
ATOM    961   CB ILE A 128      12.124  30.910  19.412  2.00  1.00            
ATOM    962  CG1 ILE A 128      11.987  29.727  20.391  2.00  1.00            
ATOM    963  CG2 ILE A 128      13.311  30.807  18.433  2.00  1.00            
ATOM    964  CD1 ILE A 128      11.538  28.411  19.753  2.00  1.00            
ATOM    965    C ILE A 128      11.006  32.465  20.946  2.00  1.00            
ATOM    966    O ILE A 128      10.113  33.139  20.438  2.00  1.00            
ATOM    967    N SER A 129      10.907  31.954  22.192  1.00  1.00            
ATOM    968   CA SER A 129       9.706  32.009  22.988  1.00  1.00            
ATOM    969   CB SER A 129       9.935  31.648  24.468  1.00  1.00            
ATOM    970   OG SER A 129       8.712  31.726  25.187  1.00  1.00            
ATOM    971    C SER A 129       9.049  33.336  22.950  1.00  1.00            
ATOM    972    O SER A 129       9.685  34.385  23.045  1.00  1.00            
ATOM    973    N ALA A 130       7.716  33.283  22.775  2.00  1.00            
ATOM    974   CA ALA A 130       6.920  34.462  22.779  2.00  1.00            
ATOM    975   CB ALA A 130       5.508  34.274  22.200  2.00  1.00            
ATOM    976    C ALA A 130       6.764  34.856  24.214  2.00  1.00            
ATOM    977    O ALA A 130       6.793  34.016  25.114  2.00  1.00            
ATOM    978    N SER A 131       6.629  36.170  24.451  2.00  1.00            
ATOM    979   CA SER A 131       6.371  36.728  25.744  2.00  1.00            
ATOM    980   CB SER A 131       5.055  36.231  26.366  2.00  1.00            
ATOM    981   OG SER A 131       3.964  36.645  25.558  2.00  1.00            
ATOM    982    C SER A 131       7.486  36.445  26.693  2.00  1.00            
ATOM    983    O SER A 131       7.320  36.617  27.900  2.00  1.00            
ATOM    984    N GLY A 132       8.659  36.029  26.185  2.00  1.00            
ATOM    985   CA GLY A 132       9.764  35.800  27.070  2.00  1.00            
ATOM    986    C GLY A 132       9.338  34.767  28.059  2.00  1.00            
ATOM    987    O GLY A 132       9.736  34.802  29.222  2.00  1.00            
ATOM    988    N ALA A 133       8.508  33.814  27.604  1.00  1.00            
ATOM    989   CA ALA A 133       8.019  32.770  28.453  1.00  1.00            
ATOM    990   CB ALA A 133       6.939  31.894  27.795  1.00  1.00            
ATOM    991    C ALA A 133       9.210  31.879  28.768  1.00  1.00            
ATOM    992    O ALA A 133      10.307  32.120  28.268  1.00  1.00            
ATOM    993    N THR A 134       9.034  30.842  29.631  1.00  1.00            
ATOM    994   CA THR A 134      10.149  30.094  30.179  1.00  1.00            
ATOM    995   CB THR A 134       9.720  29.097  31.227  1.00  1.00            
ATOM    996  OG1 THR A 134      10.845  28.380  31.716  1.00  1.00            
ATOM    997  CG2 THR A 134       8.643  28.152  30.676  1.00  1.00            
ATOM    998    C THR A 134      11.139  29.425  29.218  1.00  1.00            
ATOM    999    O THR A 134      12.189  30.060  29.145  1.00  1.00            
ATOM   1000    N PRO A 135      11.147  28.319  28.446  1.00  1.00            
ATOM   1001   CA PRO A 135      10.237  27.182  28.359  1.00  1.00            
ATOM   1002   CD PRO A 135      11.914  28.446  27.215  1.00  1.00            
ATOM   1003   CB PRO A 135      10.354  26.630  26.941  1.00  1.00            
ATOM   1004   CG PRO A 135      11.725  27.122  26.464  1.00  1.00            
ATOM   1005    C PRO A 135      10.464  26.100  29.395  1.00  1.00            
ATOM   1006    O PRO A 135      11.465  26.168  30.107  1.00  1.00            
ATOM   1007    N VAL A 136       9.544  25.095  29.496  2.00  1.00            
ATOM   1008   CA VAL A 136       9.702  24.005  30.439  2.00  1.00            
ATOM   1009   CB VAL A 136       8.476  23.147  30.634  2.00  1.00            
ATOM   1010  CG1 VAL A 136       7.376  24.021  31.264  2.00  1.00            
ATOM   1011  CG2 VAL A 136       8.074  22.489  29.303  2.00  1.00            
ATOM   1012    C VAL A 136      10.840  23.166  29.950  2.00  1.00            
ATOM   1013    O VAL A 136      10.787  22.509  28.911  2.00  1.00            
ATOM   1014    N PHE A 137      11.921  23.214  30.742  2.00  1.00            
ATOM   1015   CA PHE A 137      13.204  22.627  30.503  2.00  1.00            
ATOM   1016   CB PHE A 137      13.679  22.727  29.045  2.00  1.00            
ATOM   1017   CG PHE A 137      15.130  22.380  29.052  2.00  1.00            
ATOM   1018  CD1 PHE A 137      15.551  21.072  29.064  2.00  1.00            
ATOM   1019  CD2 PHE A 137      16.076  23.379  29.052  2.00  1.00            
ATOM   1020  CE1 PHE A 137      16.893  20.767  29.072  2.00  1.00            
ATOM   1021  CE2 PHE A 137      17.419  23.081  29.061  2.00  1.00            
ATOM   1022   CZ PHE A 137      17.832  21.770  29.071  2.00  1.00            
ATOM   1023    C PHE A 137      14.046  23.567  31.291  2.00  1.00            
ATOM   1024    O PHE A 137      14.690  23.200  32.273  2.00  1.00            
ATOM   1025    N ASP A 138      14.016  24.842  30.847  2.00  1.00            
ATOM   1026   CA ASP A 138      14.693  25.914  31.505  2.00  1.00            
ATOM   1027   CB ASP A 138      14.496  27.296  30.859  2.00  1.00            
ATOM   1028   CG ASP A 138      15.402  27.410  29.646  2.00  1.00            
ATOM   1029  OD1 ASP A 138      15.377  26.494  28.782  2.00  1.00            
ATOM   1030  OD2 ASP A 138      16.155  28.417  29.588  2.00  1.00            
ATOM   1031    C ASP A 138      14.115  26.020  32.884  2.00  1.00            
ATOM   1032    O ASP A 138      14.832  26.256  33.855  2.00  1.00            
ATOM   1033    N ASN A 139      12.790  25.838  33.016  2.00  1.00            
ATOM   1034   CA ASN A 139      12.203  25.955  34.317  2.00  1.00            
ATOM   1035   CB ASN A 139      10.679  25.731  34.303  2.00  1.00            
ATOM   1036   CG ASN A 139      10.105  26.183  35.637  2.00  1.00            
ATOM   1037  OD1 ASN A 139       9.863  25.372  36.528  2.00  1.00            
ATOM   1038  ND2 ASN A 139       9.885  27.519  35.780  2.00  1.00            
ATOM   1039    C ASN A 139      12.840  24.908  35.169  2.00  1.00            
ATOM   1040    O ASN A 139      13.214  25.164  36.312  2.00  1.00            
ATOM   1041    N LEU A 140      13.009  23.694  34.610  2.00  1.00            
ATOM   1042   CA LEU A 140      13.627  22.638  35.352  2.00  1.00            
ATOM   1043   CB LEU A 140      13.679  21.284  34.611  2.00  1.00            
ATOM   1044   CG LEU A 140      12.331  20.546  34.520  2.00  1.00            
ATOM   1045  CD1 LEU A 140      11.293  21.373  33.753  2.00  1.00            
ATOM   1046  CD2 LEU A 140      12.504  19.131  33.941  2.00  1.00            
ATOM   1047    C LEU A 140      15.038  22.992  35.638  2.00  1.00            
ATOM   1048    O LEU A 140      15.525  22.740  36.738  2.00  1.00            
ATOM   1049    N TRP A 141      15.745  23.579  34.657  2.00  1.00            
ATOM   1050   CA TRP A 141      17.125  23.771  34.951  2.00  1.00            
ATOM   1051   CB TRP A 141      18.027  24.230  33.781  2.00  1.00            
ATOM   1052   CG TRP A 141      18.110  25.709  33.485  2.00  1.00            
ATOM   1053  CD2 TRP A 141      19.177  26.542  33.963  2.00  1.00            
ATOM   1054  CD1 TRP A 141      17.307  26.508  32.728  2.00  1.00            
ATOM   1055  NE1 TRP A 141      17.796  27.792  32.717  2.00  1.00            
ATOM   1056  CE2 TRP A 141      18.949  27.827  33.470  2.00  1.00            
ATOM   1057  CE3 TRP A 141      20.260  26.257  34.743  2.00  1.00            
ATOM   1058  CZ2 TRP A 141      19.806  28.853  33.754  2.00  1.00            
ATOM   1059  CZ3 TRP A 141      21.119  27.294  35.032  2.00  1.00            
ATOM   1060  CH2 TRP A 141      20.894  28.566  34.547  2.00  1.00            
ATOM   1061    C TRP A 141      17.251  24.758  36.059  2.00  1.00            
ATOM   1062    O TRP A 141      18.009  24.545  37.005  2.00  1.00            
ATOM   1063    N ASP A 142      16.472  25.851  35.999  2.00  1.00            
ATOM   1064   CA ASP A 142      16.657  26.854  36.997  2.00  1.00            
ATOM   1065   CB ASP A 142      15.791  28.106  36.776  2.00  1.00            
ATOM   1066   CG ASP A 142      16.446  29.254  37.538  2.00  1.00            
ATOM   1067  OD1 ASP A 142      17.395  28.987  38.322  2.00  1.00            
ATOM   1068  OD2 ASP A 142      16.009  30.418  37.333  2.00  1.00            
ATOM   1069    C ASP A 142      16.362  26.279  38.351  2.00  1.00            
ATOM   1070    O ASP A 142      17.135  26.472  39.289  2.00  1.00            
ATOM   1071    N GLN A 143      15.252  25.530  38.493  3.00  1.00            
ATOM   1072   CA GLN A 143      14.916  24.958  39.768  3.00  1.00            
ATOM   1073   CB GLN A 143      13.504  24.352  39.828  3.00  1.00            
ATOM   1074   CG GLN A 143      12.397  25.411  39.839  3.00  1.00            
ATOM   1075   CD GLN A 143      12.404  26.120  41.190  3.00  1.00            
ATOM   1076  OE1 GLN A 143      13.443  26.253  41.836  3.00  1.00            
ATOM   1077  NE2 GLN A 143      11.206  26.590  41.632  3.00  1.00            
ATOM   1078    C GLN A 143      15.913  23.912  40.144  3.00  1.00            
ATOM   1079    O GLN A 143      16.252  23.775  41.319  3.00  1.00            
ATOM   1080    N GLY A 144      16.433  23.149  39.163  3.00  1.00            
ATOM   1081   CA GLY A 144      17.392  22.146  39.522  3.00  1.00            
ATOM   1082    C GLY A 144      16.755  20.791  39.495  3.00  1.00            
ATOM   1083    O GLY A 144      17.358  19.809  39.929  3.00  1.00            
ATOM   1084    N LEU A 145      15.520  20.689  38.971  1.00  1.00            
ATOM   1085   CA LEU A 145      14.902  19.399  38.919  1.00  1.00            
ATOM   1086   CB LEU A 145      13.481  19.390  38.326  1.00  1.00            
ATOM   1087   CG LEU A 145      12.377  19.893  39.274  1.00  1.00            
ATOM   1088  CD1 LEU A 145      12.534  21.380  39.627  1.00  1.00            
ATOM   1089  CD2 LEU A 145      10.992  19.548  38.705  1.00  1.00            
ATOM   1090    C LEU A 145      15.741  18.490  38.063  1.00  1.00            
ATOM   1091    O LEU A 145      15.913  17.315  38.380  1.00  1.00            
ATOM   1092    N VAL A 146      16.322  19.013  36.967  1.00  1.00            
ATOM   1093   CA VAL A 146      16.956  18.165  35.995  1.00  1.00            
ATOM   1094   CB VAL A 146      17.306  18.880  34.719  1.00  1.00            
ATOM   1095  CG1 VAL A 146      15.991  19.269  34.022  1.00  1.00            
ATOM   1096  CG2 VAL A 146      18.222  20.074  35.032  1.00  1.00            
ATOM   1097    C VAL A 146      18.143  17.342  36.428  1.00  1.00            
ATOM   1098    O VAL A 146      18.158  16.145  36.150  1.00  1.00            
ATOM   1099    N SER A 147      19.150  17.912  37.121  1.00  1.00            
ATOM   1100   CA SER A 147      20.330  17.174  37.528  1.00  1.00            
ATOM   1101   CB SER A 147      19.992  15.807  38.159  1.00  1.00            
ATOM   1102   OG SER A 147      21.172  15.130  38.571  1.00  1.00            
ATOM   1103    C SER A 147      21.279  16.972  36.391  1.00  1.00            
ATOM   1104    O SER A 147      22.369  16.435  36.582  1.00  1.00            
ATOM   1105    N GLN A 148      20.905  17.426  35.187  1.00  1.00            
ATOM   1106   CA GLN A 148      21.784  17.416  34.053  1.00  1.00            
ATOM   1107   CB GLN A 148      21.951  16.041  33.380  1.00  1.00            
ATOM   1108   CG GLN A 148      22.592  14.974  34.275  1.00  1.00            
ATOM   1109   CD GLN A 148      24.022  15.397  34.599  1.00  1.00            
ATOM   1110  OE1 GLN A 148      24.350  16.581  34.594  1.00  1.00            
ATOM   1111  NE2 GLN A 148      24.902  14.401  34.894  1.00  1.00            
ATOM   1112    C GLN A 148      21.050  18.273  33.089  1.00  1.00            
ATOM   1113    O GLN A 148      19.834  18.143  32.958  1.00  1.00            
ATOM   1114    N ASP A 149      21.739  19.193  32.398  1.00  1.00            
ATOM   1115   CA ASP A 149      20.980  19.981  31.481  1.00  1.00            
ATOM   1116   CB ASP A 149      21.633  21.334  31.144  1.00  1.00            
ATOM   1117   CG ASP A 149      21.527  22.258  32.352  1.00  1.00            
ATOM   1118  OD1 ASP A 149      20.385  22.669  32.683  1.00  1.00            
ATOM   1119  OD2 ASP A 149      22.592  22.577  32.949  1.00  1.00            
ATOM   1120    C ASP A 149      20.951  19.188  30.212  1.00  1.00            
ATOM   1121    O ASP A 149      21.619  19.544  29.242  1.00  1.00            
ATOM   1122    N LEU A 150      20.182  18.079  30.188  4.00  1.00            
ATOM   1123   CA LEU A 150      20.145  17.270  29.001  4.00  1.00            
ATOM   1124   CB LEU A 150      21.081  16.044  29.111  4.00  1.00            
ATOM   1125   CG LEU A 150      21.277  15.208  27.828  4.00  1.00            
ATOM   1126  CD1 LEU A 150      22.477  14.260  27.976  4.00  1.00            
ATOM   1127  CD2 LEU A 150      20.023  14.404  27.459  4.00  1.00            
ATOM   1128    C LEU A 150      18.717  16.872  28.745  4.00  1.00            
ATOM   1129    O LEU A 150      17.912  16.795  29.670  4.00  1.00            
ATOM   1130    N PHE A 151      18.364  16.671  27.456  4.00  1.00            
ATOM   1131   CA PHE A 151      17.046  16.291  27.008  4.00  1.00            
ATOM   1132   CB PHE A 151      16.443  17.502  26.252  4.00  1.00            
ATOM   1133   CG PHE A 151      14.989  17.417  25.921  4.00  1.00            
ATOM   1134  CD1 PHE A 151      14.031  17.792  26.838  4.00  1.00            
ATOM   1135  CD2 PHE A 151      14.586  17.010  24.671  4.00  1.00            
ATOM   1136  CE1 PHE A 151      12.694  17.732  26.519  4.00  1.00            
ATOM   1137  CE2 PHE A 151      13.251  16.947  24.346  4.00  1.00            
ATOM   1138   CZ PHE A 151      12.301  17.306  25.272  4.00  1.00            
ATOM   1139    C PHE A 151      17.291  15.176  26.008  4.00  1.00            
ATOM   1140    O PHE A 151      18.157  15.324  25.150  4.00  1.00            
ATOM   1141    N SER A 152      16.567  14.030  26.071  4.00  1.00            
ATOM   1142   CA SER A 152      16.815  12.953  25.125  4.00  1.00            
ATOM   1143   CB SER A 152      17.307  11.653  25.775  4.00  1.00            
ATOM   1144   OG SER A 152      16.238  11.043  26.482  4.00  1.00            
ATOM   1145    C SER A 152      15.514  12.619  24.472  4.00  1.00            
ATOM   1146    O SER A 152      14.450  12.855  25.044  4.00  1.00            
ATOM   1147    N VAL A 153      15.550  12.088  23.230  4.00  1.00            
ATOM   1148   CA VAL A 153      14.285  11.748  22.656  4.00  1.00            
ATOM   1149   CB VAL A 153      13.709  12.834  21.797  4.00  1.00            
ATOM   1150  CG1 VAL A 153      12.388  12.331  21.190  4.00  1.00            
ATOM   1151  CG2 VAL A 153      13.560  14.100  22.656  4.00  1.00            
ATOM   1152    C VAL A 153      14.397  10.528  21.801  4.00  1.00            
ATOM   1153    O VAL A 153      15.235  10.473  20.904  4.00  1.00            
ATOM   1154    N TYR A 154      13.564   9.493  22.066  4.00  1.00            
ATOM   1155   CA TYR A 154      13.549   8.440  21.094  4.00  1.00            
ATOM   1156   CB TYR A 154      14.178   7.077  21.474  4.00  1.00            
ATOM   1157   CG TYR A 154      13.458   6.255  22.491  4.00  1.00            
ATOM   1158  CD1 TYR A 154      12.342   5.521  22.156  4.00  1.00            
ATOM   1159  CD2 TYR A 154      13.947   6.165  23.773  4.00  1.00            
ATOM   1160  CE1 TYR A 154      11.704   4.747  23.095  4.00  1.00            
ATOM   1161  CE2 TYR A 154      13.316   5.392  24.718  4.00  1.00            
ATOM   1162   CZ TYR A 154      12.190   4.683  24.378  4.00  1.00            
ATOM   1163   OH TYR A 154      11.541   3.886  25.343  4.00  1.00            
ATOM   1164    C TYR A 154      12.140   8.265  20.625  4.00  1.00            
ATOM   1165    O TYR A 154      11.244   7.905  21.386  4.00  1.00            
ATOM   1166    N LEU A 155      11.933   8.586  19.332  1.00  1.00            
ATOM   1167   CA LEU A 155      10.711   8.435  18.589  1.00  1.00            
ATOM   1168   CB LEU A 155      10.719   9.318  17.327  1.00  1.00            
ATOM   1169   CG LEU A 155       9.570   9.086  16.329  1.00  1.00            
ATOM   1170  CD1 LEU A 155       8.218   9.574  16.870  1.00  1.00            
ATOM   1171  CD2 LEU A 155       9.930   9.674  14.954  1.00  1.00            
ATOM   1172    C LEU A 155      10.766   7.013  18.113  1.00  1.00            
ATOM   1173    O LEU A 155      11.844   6.423  18.060  1.00  1.00            
ATOM   1174    N SER A 156       9.615   6.409  17.760  1.00  1.00            
ATOM   1175   CA SER A 156       9.644   5.037  17.330  1.00  1.00            
ATOM   1176   CB SER A 156       8.881   4.080  18.265  1.00  1.00            
ATOM   1177   OG SER A 156       7.497   4.398  18.268  1.00  1.00            
ATOM   1178    C SER A 156       8.998   4.953  15.982  1.00  1.00            
ATOM   1179    O SER A 156       8.551   5.957  15.431  1.00  1.00            
ATOM   1180    N SER A 157       8.937   3.733  15.408  1.00  1.00            
ATOM   1181   CA SER A 157       8.431   3.591  14.072  1.00  1.00            
ATOM   1182   CB SER A 157       9.491   3.058  13.095  1.00  1.00            
ATOM   1183   OG SER A 157       9.962   1.793  13.539  1.00  1.00            
ATOM   1184    C SER A 157       7.287   2.630  14.036  1.00  1.00            
ATOM   1185    O SER A 157       6.968   1.957  15.016  1.00  1.00            
ATOM   1186    N ASN A 158       6.633   2.587  12.858  3.00  1.00            
ATOM   1187   CA ASN A 158       5.570   1.680  12.548  3.00  1.00            
ATOM   1188   CB ASN A 158       6.016   0.207  12.612  3.00  1.00            
ATOM   1189   CG ASN A 158       6.781  -0.139  11.341  3.00  1.00            
ATOM   1190  OD1 ASN A 158       6.199  -0.199  10.260  3.00  1.00            
ATOM   1191  ND2 ASN A 158       8.115  -0.383  11.463  3.00  1.00            
ATOM   1192    C ASN A 158       4.404   1.833  13.452  3.00  1.00            
ATOM   1193    O ASN A 158       3.735   0.851  13.768  3.00  1.00            
ATOM   1194    N ASP A 159       4.109   3.071  13.870  3.00  1.00            
ATOM   1195   CA ASP A 159       2.951   3.280  14.682  3.00  1.00            
ATOM   1196   CB ASP A 159       1.643   2.877  13.980  3.00  1.00            
ATOM   1197   CG ASP A 159       1.447   3.790  12.780  3.00  1.00            
ATOM   1198  OD1 ASP A 159       2.372   4.593  12.485  3.00  1.00            
ATOM   1199  OD2 ASP A 159       0.366   3.692  12.141  3.00  1.00            
ATOM   1200    C ASP A 159       3.081   2.430  15.905  3.00  1.00            
ATOM   1201    O ASP A 159       2.080   2.050  16.511  3.00  1.00            
ATOM   1202    N ASP A 160       4.326   2.114  16.308  1.00  1.00            
ATOM   1203   CA ASP A 160       4.526   1.290  17.466  1.00  1.00            
ATOM   1204   CB ASP A 160       5.872   0.554  17.474  1.00  1.00            
ATOM   1205   CG ASP A 160       5.778  -0.557  16.445  1.00  1.00            
ATOM   1206  OD1 ASP A 160       4.630  -0.904  16.058  1.00  1.00            
ATOM   1207  OD2 ASP A 160       6.850  -1.076  16.035  1.00  1.00            
ATOM   1208    C ASP A 160       4.500   2.165  18.675  1.00  1.00            
ATOM   1209    O ASP A 160       4.540   3.391  18.575  1.00  1.00            
ATOM   1210    N SER A 161       4.408   1.528  19.859  1.00  1.00            
ATOM   1211   CA SER A 161       4.407   2.214  21.121  1.00  1.00            
ATOM   1212   CB SER A 161       3.770   1.390  22.253  1.00  1.00            
ATOM   1213   OG SER A 161       2.449   1.001  21.910  1.00  1.00            
ATOM   1214    C SER A 161       5.849   2.377  21.503  1.00  1.00            
ATOM   1215    O SER A 161       6.730   1.849  20.827  1.00  1.00            
ATOM   1216    N GLY A 162       6.139   3.121  22.593  1.00  1.00            
ATOM   1217   CA GLY A 162       7.501   3.130  23.054  1.00  1.00            
ATOM   1218    C GLY A 162       8.180   4.474  23.040  1.00  1.00            
ATOM   1219    O GLY A 162       9.073   4.687  23.857  1.00  1.00            
ATOM   1220    N SER A 163       7.792   5.432  22.175  4.00  1.00            
ATOM   1221   CA SER A 163       8.570   6.650  22.098  4.00  1.00            
ATOM   1222   CB SER A 163       8.096   7.630  21.009  4.00  1.00            
ATOM   1223   OG SER A 163       6.773   8.067  21.281  4.00  1.00            
ATOM   1224    C SER A 163       8.578   7.370  23.402  4.00  1.00            
ATOM   1225    O SER A 163       7.612   7.329  24.164  4.00  1.00            
ATOM   1226    N VAL A 164       9.707   8.051  23.695  4.00  1.00            
ATOM   1227   CA VAL A 164       9.758   8.728  24.951  4.00  1.00            
ATOM   1228   CB VAL A 164      10.324   7.905  26.067  4.00  1.00            
ATOM   1229  CG1 VAL A 164       9.489   6.622  26.210  4.00  1.00            
ATOM   1230  CG2 VAL A 164      11.818   7.678  25.800  4.00  1.00            
ATOM   1231    C VAL A 164      10.610   9.932  24.876  4.00  1.00            
ATOM   1232    O VAL A 164      11.376  10.132  23.935  4.00  1.00            
ATOM   1233    N VAL A 165      10.441  10.782  25.900  4.00  1.00            
ATOM   1234   CA VAL A 165      11.246  11.942  26.064  4.00  1.00            
ATOM   1235   CB VAL A 165      10.430  13.207  26.099  4.00  1.00            
ATOM   1236  CG1 VAL A 165      11.337  14.396  26.457  4.00  1.00            
ATOM   1237  CG2 VAL A 165       9.701  13.350  24.752  4.00  1.00            
ATOM   1238    C VAL A 165      11.870  11.790  27.398  4.00  1.00            
ATOM   1239    O VAL A 165      11.174  11.649  28.402  4.00  1.00            
ATOM   1240    N LEU A 166      13.207  11.785  27.454  4.00  1.00            
ATOM   1241   CA LEU A 166      13.745  11.715  28.767  4.00  1.00            
ATOM   1242   CB LEU A 166      14.853  10.674  29.001  4.00  1.00            
ATOM   1243   CG LEU A 166      14.355   9.220  28.918  4.00  1.00            
ATOM   1244  CD1 LEU A 166      14.113   8.777  27.466  4.00  1.00            
ATOM   1245  CD2 LEU A 166      15.254   8.279  29.732  4.00  1.00            
ATOM   1246    C LEU A 166      14.305  13.069  29.061  4.00  1.00            
ATOM   1247    O LEU A 166      14.790  13.761  28.167  4.00  1.00            
ATOM   1248    N LEU A 167      14.220  13.489  30.340  4.00  1.00            
ATOM   1249   CA LEU A 167      14.722  14.763  30.766  4.00  1.00            
ATOM   1250   CB LEU A 167      14.337  15.171  32.196  4.00  1.00            
ATOM   1251   CG LEU A 167      12.923  15.737  32.366  4.00  1.00            
ATOM   1252  CD1 LEU A 167      12.670  16.102  33.838  4.00  1.00            
ATOM   1253  CD2 LEU A 167      12.696  16.930  31.423  4.00  1.00            
ATOM   1254    C LEU A 167      16.213  14.647  30.824  4.00  1.00            
ATOM   1255    O LEU A 167      16.884  14.486  29.806  4.00  1.00            
ATOM   1256    N GLY A 168      16.737  14.693  32.064  3.00  1.00            
ATOM   1257   CA GLY A 168      18.128  14.784  32.404  3.00  1.00            
ATOM   1258    C GLY A 168      18.951  13.649  31.882  3.00  1.00            
ATOM   1259    O GLY A 168      20.107  13.854  31.512  3.00  1.00            
ATOM   1260    N GLY A 169      18.405  12.422  31.848  1.00  1.00            
ATOM   1261   CA GLY A 169      19.253  11.302  31.551  1.00  1.00            
ATOM   1262    C GLY A 169      19.383  10.967  30.102  1.00  1.00            
ATOM   1263    O GLY A 169      18.900  11.667  29.213  1.00  1.00            
ATOM   1264    N ILE A 170      20.113   9.848  29.877  1.00  1.00            
ATOM   1265   CA ILE A 170      20.404   9.243  28.608  1.00  1.00            
ATOM   1266   CB ILE A 170      21.866   9.316  28.263  1.00  1.00            
ATOM   1267  CG1 ILE A 170      22.345  10.768  28.116  1.00  1.00            
ATOM   1268  CG2 ILE A 170      22.106   8.439  27.024  1.00  1.00            
ATOM   1269  CD1 ILE A 170      21.685  11.527  26.967  1.00  1.00            
ATOM   1270    C ILE A 170      20.141   7.771  28.778  1.00  1.00            
ATOM   1271    O ILE A 170      20.581   7.179  29.763  1.00  1.00            
ATOM   1272    N ASP A 171      19.414   7.135  27.834  1.00  1.00            
ATOM   1273   CA ASP A 171      19.103   5.734  27.975  1.00  1.00            
ATOM   1274   CB ASP A 171      18.111   5.212  26.924  1.00  1.00            
ATOM   1275   CG ASP A 171      16.740   5.695  27.342  1.00  1.00            
ATOM   1276  OD1 ASP A 171      16.674   6.353  28.412  1.00  1.00            
ATOM   1277  OD2 ASP A 171      15.748   5.409  26.622  1.00  1.00            
ATOM   1278    C ASP A 171      20.292   4.852  27.870  1.00  1.00            
ATOM   1279    O ASP A 171      20.570   4.055  28.765  1.00  1.00            
ATOM   1280    N SER A 172      21.033   4.995  26.761  3.00  1.00            
ATOM   1281   CA SER A 172      22.135   4.142  26.438  3.00  1.00            
ATOM   1282   CB SER A 172      23.064   3.898  27.641  3.00  1.00            
ATOM   1283   OG SER A 172      24.145   3.053  27.277  3.00  1.00            
ATOM   1284    C SER A 172      21.586   2.831  25.952  3.00  1.00            
ATOM   1285    O SER A 172      22.237   2.134  25.175  3.00  1.00            
ATOM   1286    N SER A 173      20.351   2.480  26.366  3.00  1.00            
ATOM   1287   CA SER A 173      19.715   1.278  25.907  3.00  1.00            
ATOM   1288   CB SER A 173      18.476   0.904  26.742  3.00  1.00            
ATOM   1289   OG SER A 173      17.903  -0.303  26.260  3.00  1.00            
ATOM   1290    C SER A 173      19.261   1.529  24.500  3.00  1.00            
ATOM   1291    O SER A 173      19.517   0.728  23.603  3.00  1.00            
ATOM   1292    N TYR A 174      18.604   2.689  24.267  1.00  1.00            
ATOM   1293   CA TYR A 174      18.086   2.936  22.951  1.00  1.00            
ATOM   1294   CB TYR A 174      16.700   3.608  22.965  1.00  1.00            
ATOM   1295   CG TYR A 174      16.141   3.473  21.592  1.00  1.00            
ATOM   1296  CD1 TYR A 174      15.476   2.318  21.244  1.00  1.00            
ATOM   1297  CD2 TYR A 174      16.279   4.470  20.655  1.00  1.00            
ATOM   1298  CE1 TYR A 174      14.953   2.157  19.983  1.00  1.00            
ATOM   1299  CE2 TYR A 174      15.758   4.315  19.391  1.00  1.00            
ATOM   1300   CZ TYR A 174      15.095   3.159  19.054  1.00  1.00            
ATOM   1301   OH TYR A 174      14.562   3.004  17.757  1.00  1.00            
ATOM   1302    C TYR A 174      19.043   3.855  22.268  1.00  1.00            
ATOM   1303    O TYR A 174      18.789   5.048  22.099  1.00  1.00            
ATOM   1304    N TYR A 175      20.184   3.283  21.850  4.00  1.00            
ATOM   1305   CA TYR A 175      21.227   3.968  21.150  4.00  1.00            
ATOM   1306   CB TYR A 175      22.339   4.550  22.042  4.00  1.00            
ATOM   1307   CG TYR A 175      21.887   5.772  22.762  4.00  1.00            
ATOM   1308  CD1 TYR A 175      21.178   5.689  23.936  4.00  1.00            
ATOM   1309  CD2 TYR A 175      22.201   7.015  22.261  4.00  1.00            
ATOM   1310  CE1 TYR A 175      20.780   6.830  24.592  4.00  1.00            
ATOM   1311  CE2 TYR A 175      21.807   8.159  22.914  4.00  1.00            
ATOM   1312   CZ TYR A 175      21.094   8.067  24.084  4.00  1.00            
ATOM   1313   OH TYR A 175      20.686   9.233  24.763  4.00  1.00            
ATOM   1314    C TYR A 175      21.933   2.914  20.365  4.00  1.00            
ATOM   1315    O TYR A 175      21.402   1.832  20.112  4.00  1.00            
ATOM   1316    N THR A 176      23.172   3.240  19.956  1.00  1.00            
ATOM   1317   CA THR A 176      24.035   2.343  19.251  1.00  1.00            
ATOM   1318   CB THR A 176      24.250   2.734  17.828  1.00  1.00            
ATOM   1319  OG1 THR A 176      24.850   4.020  17.763  1.00  1.00            
ATOM   1320  CG2 THR A 176      22.883   2.743  17.134  1.00  1.00            
ATOM   1321    C THR A 176      25.357   2.445  19.930  1.00  1.00            
ATOM   1322    O THR A 176      25.445   2.853  21.086  1.00  1.00            
ATOM   1323    N GLY A 177      26.427   2.059  19.219  1.00  1.00            
ATOM   1324   CA GLY A 177      27.727   2.042  19.814  1.00  1.00            
ATOM   1325    C GLY A 177      28.175   3.408  20.233  1.00  1.00            
ATOM   1326    O GLY A 177      28.712   3.572  21.328  1.00  1.00            
ATOM   1327    N SER A 178      27.967   4.438  19.391  1.00  1.00            
ATOM   1328   CA SER A 178      28.544   5.705  19.738  1.00  1.00            
ATOM   1329   CB SER A 178      29.755   6.038  18.852  1.00  1.00            
ATOM   1330   OG SER A 178      29.346   6.100  17.492  1.00  1.00            
ATOM   1331    C SER A 178      27.547   6.796  19.533  1.00  1.00            
ATOM   1332    O SER A 178      26.603   6.666  18.755  1.00  1.00            
ATOM   1333    N LEU A 179      27.739   7.904  20.277  1.00  1.00            
ATOM   1334   CA LEU A 179      26.943   9.083  20.110  1.00  1.00            
ATOM   1335   CB LEU A 179      26.463   9.744  21.411  1.00  1.00            
ATOM   1336   CG LEU A 179      25.298   8.997  22.079  1.00  1.00            
ATOM   1337  CD1 LEU A 179      24.030   9.081  21.212  1.00  1.00            
ATOM   1338  CD2 LEU A 179      25.688   7.555  22.430  1.00  1.00            
ATOM   1339    C LEU A 179      27.800  10.061  19.408  1.00  1.00            
ATOM   1340    O LEU A 179      28.994  10.170  19.680  1.00  1.00            
ATOM   1341    N ASN A 180      27.208  10.788  18.452  4.00  1.00            
ATOM   1342   CA ASN A 180      28.016  11.736  17.769  4.00  1.00            
ATOM   1343   CB ASN A 180      28.005  11.574  16.242  4.00  1.00            
ATOM   1344   CG ASN A 180      28.709  10.260  15.932  4.00  1.00            
ATOM   1345  OD1 ASN A 180      29.259   9.610  16.820  4.00  1.00            
ATOM   1346  ND2 ASN A 180      28.700   9.859  14.632  4.00  1.00            
ATOM   1347    C ASN A 180      27.492  13.080  18.103  4.00  1.00            
ATOM   1348    O ASN A 180      26.281  13.290  18.167  4.00  1.00            
ATOM   1349    N TRP A 181      28.405  14.035  18.347  4.00  1.00            
ATOM   1350   CA TRP A 181      27.913  15.321  18.708  4.00  1.00            
ATOM   1351   CB TRP A 181      28.646  15.969  19.907  4.00  1.00            
ATOM   1352   CG TRP A 181      30.114  16.301  19.741  4.00  1.00            
ATOM   1353  CD2 TRP A 181      30.968  16.652  20.842  4.00  1.00            
ATOM   1354  CD1 TRP A 181      30.892  16.357  18.622  4.00  1.00            
ATOM   1355  NE1 TRP A 181      32.172  16.734  18.954  4.00  1.00            
ATOM   1356  CE2 TRP A 181      32.234  16.915  20.318  4.00  1.00            
ATOM   1357  CE3 TRP A 181      30.718  16.749  22.181  4.00  1.00            
ATOM   1358  CZ2 TRP A 181      33.271  17.282  21.128  4.00  1.00            
ATOM   1359  CZ3 TRP A 181      31.768  17.115  22.995  4.00  1.00            
ATOM   1360  CH2 TRP A 181      33.020  17.378  22.478  4.00  1.00            
ATOM   1361    C TRP A 181      28.015  16.217  17.530  4.00  1.00            
ATOM   1362    O TRP A 181      28.938  16.108  16.726  4.00  1.00            
ATOM   1363    N VAL A 182      27.012  17.101  17.344  4.00  1.00            
ATOM   1364   CA VAL A 182      27.199  18.044  16.295  4.00  1.00            
ATOM   1365   CB VAL A 182      26.193  18.035  15.168  4.00  1.00            
ATOM   1366  CG1 VAL A 182      25.935  16.584  14.727  4.00  1.00            
ATOM   1367  CG2 VAL A 182      24.979  18.904  15.523  4.00  1.00            
ATOM   1368    C VAL A 182      27.035  19.368  16.961  4.00  1.00            
ATOM   1369    O VAL A 182      26.246  19.504  17.893  4.00  1.00            
ATOM   1370    N PRO A 183      27.778  20.345  16.549  4.00  1.00            
ATOM   1371   CA PRO A 183      27.611  21.614  17.194  4.00  1.00            
ATOM   1372   CD PRO A 183      29.173  20.106  16.190  4.00  1.00            
ATOM   1373   CB PRO A 183      28.887  22.401  16.917  4.00  1.00            
ATOM   1374   CG PRO A 183      29.955  21.305  16.746  4.00  1.00            
ATOM   1375    C PRO A 183      26.363  22.300  16.738  4.00  1.00            
ATOM   1376    O PRO A 183      25.896  22.026  15.632  4.00  1.00            
ATOM   1377    N VAL A 184      25.811  23.184  17.581  1.00  1.00            
ATOM   1378   CA VAL A 184      24.630  23.912  17.219  1.00  1.00            
ATOM   1379   CB VAL A 184      23.784  24.235  18.398  1.00  1.00            
ATOM   1380  CG1 VAL A 184      22.576  25.069  17.944  1.00  1.00            
ATOM   1381  CG2 VAL A 184      23.461  22.911  19.087  1.00  1.00            
ATOM   1382    C VAL A 184      25.120  25.231  16.708  1.00  1.00            
ATOM   1383    O VAL A 184      25.848  25.940  17.401  1.00  1.00            
ATOM   1384    N SER A 185      24.745  25.587  15.467  1.00  1.00            
ATOM   1385   CA SER A 185      25.207  26.817  14.888  1.00  1.00            
ATOM   1386   CB SER A 185      24.786  26.983  13.416  1.00  1.00            
ATOM   1387   OG SER A 185      25.144  28.275  12.944  1.00  1.00            
ATOM   1388    C SER A 185      24.663  28.000  15.626  1.00  1.00            
ATOM   1389    O SER A 185      25.420  28.799  16.174  1.00  1.00            
ATOM   1390    N VAL A 186      23.321  28.131  15.671  1.00  1.00            
ATOM   1391   CA VAL A 186      22.732  29.292  16.273  1.00  1.00            
ATOM   1392   CB VAL A 186      21.823  30.048  15.352  1.00  1.00            
ATOM   1393  CG1 VAL A 186      22.652  30.574  14.168  1.00  1.00            
ATOM   1394  CG2 VAL A 186      20.664  29.122  14.946  1.00  1.00            
ATOM   1395    C VAL A 186      21.918  28.869  17.435  1.00  1.00            
ATOM   1396    O VAL A 186      21.313  27.798  17.437  1.00  1.00            
ATOM   1397    N GLU A 187      21.908  29.710  18.481  4.00  1.00            
ATOM   1398   CA GLU A 187      21.060  29.383  19.576  4.00  1.00            
ATOM   1399   CB GLU A 187      21.233  30.273  20.823  4.00  1.00            
ATOM   1400   CG GLU A 187      22.615  30.218  21.476  4.00  1.00            
ATOM   1401   CD GLU A 187      23.462  31.311  20.842  4.00  1.00            
ATOM   1402  OE1 GLU A 187      22.994  31.914  19.839  4.00  1.00            
ATOM   1403  OE2 GLU A 187      24.582  31.562  21.360  4.00  1.00            
ATOM   1404    C GLU A 187      19.691  29.663  19.054  4.00  1.00            
ATOM   1405    O GLU A 187      19.519  30.522  18.191  4.00  1.00            
ATOM   1406    N GLY A 188      18.676  28.938  19.549  3.00  1.00            
ATOM   1407   CA GLY A 188      17.360  29.144  19.025  3.00  1.00            
ATOM   1408    C GLY A 188      16.817  27.766  18.798  3.00  1.00            
ATOM   1409    O GLY A 188      17.035  26.862  19.602  3.00  1.00            
ATOM   1410    N TYR A 189      16.070  27.598  17.691  3.00  1.00            
ATOM   1411   CA TYR A 189      15.582  26.331  17.212  3.00  1.00            
ATOM   1412   CB TYR A 189      15.175  26.544  15.744  3.00  1.00            
ATOM   1413   CG TYR A 189      14.090  25.669  15.230  3.00  1.00            
ATOM   1414  CD1 TYR A 189      14.230  24.315  15.038  3.00  1.00            
ATOM   1415  CD2 TYR A 189      12.905  26.277  14.886  3.00  1.00            
ATOM   1416  CE1 TYR A 189      13.176  23.585  14.534  3.00  1.00            
ATOM   1417  CE2 TYR A 189      11.854  25.555  14.382  3.00  1.00            
ATOM   1418   CZ TYR A 189      11.990  24.203  14.209  3.00  1.00            
ATOM   1419   OH TYR A 189      10.908  23.460  13.689  3.00  1.00            
ATOM   1420    C TYR A 189      16.890  25.597  17.173  3.00  1.00            
ATOM   1421    O TYR A 189      17.881  26.190  16.753  3.00  1.00            
ATOM   1422    N TRP A 190      16.968  24.330  17.631  4.00  1.00            
ATOM   1423   CA TRP A 190      18.260  23.691  17.671  4.00  1.00            
ATOM   1424   CB TRP A 190      18.153  22.323  18.365  4.00  1.00            
ATOM   1425   CG TRP A 190      19.428  21.768  18.950  4.00  1.00            
ATOM   1426  CD2 TRP A 190      20.074  22.350  20.094  4.00  1.00            
ATOM   1427  CD1 TRP A 190      20.187  20.699  18.579  4.00  1.00            
ATOM   1428  NE1 TRP A 190      21.244  20.552  19.448  4.00  1.00            
ATOM   1429  CE2 TRP A 190      21.192  21.569  20.379  4.00  1.00            
ATOM   1430  CE3 TRP A 190      19.759  23.446  20.847  4.00  1.00            
ATOM   1431  CZ2 TRP A 190      22.014  21.870  21.428  4.00  1.00            
ATOM   1432  CZ3 TRP A 190      20.597  23.757  21.894  4.00  1.00            
ATOM   1433  CH2 TRP A 190      21.701  22.980  22.181  4.00  1.00            
ATOM   1434    C TRP A 190      18.697  23.599  16.228  4.00  1.00            
ATOM   1435    O TRP A 190      18.212  22.757  15.474  4.00  1.00            
ATOM   1436    N GLN A 191      19.638  24.495  15.828  4.00  1.00            
ATOM   1437   CA GLN A 191      20.140  24.693  14.484  4.00  1.00            
ATOM   1438   CB GLN A 191      20.670  26.120  14.273  4.00  1.00            
ATOM   1439   CG GLN A 191      20.788  26.558  12.816  4.00  1.00            
ATOM   1440   CD GLN A 191      19.482  27.270  12.499  4.00  1.00            
ATOM   1441  OE1 GLN A 191      18.417  26.864  12.963  4.00  1.00            
ATOM   1442  NE2 GLN A 191      19.562  28.378  11.714  4.00  1.00            
ATOM   1443    C GLN A 191      21.317  23.809  14.343  4.00  1.00            
ATOM   1444    O GLN A 191      21.988  23.485  15.321  4.00  1.00            
ATOM   1445    N ILE A 192      21.572  23.362  13.108  4.00  1.00            
ATOM   1446   CA ILE A 192      22.717  22.551  12.893  4.00  1.00            
ATOM   1447   CB ILE A 192      22.415  21.072  12.968  4.00  1.00            
ATOM   1448  CG1 ILE A 192      21.948  20.690  14.385  4.00  1.00            
ATOM   1449  CG2 ILE A 192      23.649  20.274  12.515  4.00  1.00            
ATOM   1450  CD1 ILE A 192      21.433  19.253  14.490  4.00  1.00            
ATOM   1451    C ILE A 192      23.232  22.877  11.526  4.00  1.00            
ATOM   1452    O ILE A 192      22.488  23.372  10.684  4.00  1.00            
ATOM   1453    N THR A 193      24.535  22.637  11.271  4.00  1.00            
ATOM   1454   CA THR A 193      25.052  22.896   9.960  4.00  1.00            
ATOM   1455   CB THR A 193      26.445  23.456   9.958  4.00  1.00            
ATOM   1456  OG1 THR A 193      26.824  23.832   8.642  4.00  1.00            
ATOM   1457  CG2 THR A 193      27.416  22.402  10.510  4.00  1.00            
ATOM   1458    C THR A 193      25.057  21.601   9.228  4.00  1.00            
ATOM   1459    O THR A 193      25.515  20.581   9.742  4.00  1.00            
ATOM   1460    N LEU A 194      24.503  21.613   8.003  4.00  1.00            
ATOM   1461   CA LEU A 194      24.436  20.414   7.228  4.00  1.00            
ATOM   1462   CB LEU A 194      23.054  20.208   6.576  4.00  1.00            
ATOM   1463   CG LEU A 194      22.779  18.837   5.910  4.00  1.00            
ATOM   1464  CD1 LEU A 194      21.410  18.862   5.215  4.00  1.00            
ATOM   1465  CD2 LEU A 194      23.895  18.355   4.969  4.00  1.00            
ATOM   1466    C LEU A 194      25.432  20.577   6.114  4.00  1.00            
ATOM   1467    O LEU A 194      25.295  21.471   5.281  4.00  1.00            
ATOM   1468    N ASP A 195      26.467  19.712   6.072  4.00  1.00            
ATOM   1469   CA ASP A 195      27.483  19.826   5.058  4.00  1.00            
ATOM   1470   CB ASP A 195      28.617  18.807   5.238  4.00  1.00            
ATOM   1471   CG ASP A 195      29.514  19.315   6.349  4.00  1.00            
ATOM   1472  OD1 ASP A 195      29.368  20.508   6.723  4.00  1.00            
ATOM   1473  OD2 ASP A 195      30.367  18.520   6.826  4.00  1.00            
ATOM   1474    C ASP A 195      26.928  19.579   3.706  4.00  1.00            
ATOM   1475    O ASP A 195      27.020  20.427   2.820  4.00  1.00            
ATOM   1476    N SER A 196      26.314  18.404   3.514  4.00  1.00            
ATOM   1477   CA SER A 196      25.831  18.136   2.203  4.00  1.00            
ATOM   1478   CB SER A 196      26.932  17.794   1.183  4.00  1.00            
ATOM   1479   OG SER A 196      27.500  16.524   1.474  4.00  1.00            
ATOM   1480    C SER A 196      24.933  16.945   2.270  4.00  1.00            
ATOM   1481    O SER A 196      24.792  16.306   3.313  4.00  1.00            
ATOM   1482    N ILE A 197      24.272  16.645   1.137  4.00  1.00            
ATOM   1483   CA ILE A 197      23.419  15.498   1.047  4.00  1.00            
ATOM   1484   CB ILE A 197      21.979  15.865   0.855  4.00  1.00            
ATOM   1485  CG1 ILE A 197      21.533  16.825   1.975  4.00  1.00            
ATOM   1486  CG2 ILE A 197      21.155  14.568   0.798  4.00  1.00            
ATOM   1487  CD1 ILE A 197      20.232  17.571   1.678  4.00  1.00            
ATOM   1488    C ILE A 197      23.885  14.779  -0.162  4.00  1.00            
ATOM   1489    O ILE A 197      24.101  15.393  -1.206  4.00  1.00            
ATOM   1490    N THR A 198      24.070  13.454  -0.068  4.00  1.00            
ATOM   1491   CA THR A 198      24.629  12.850  -1.230  4.00  1.00            
ATOM   1492   CB THR A 198      26.039  12.385  -1.031  4.00  1.00            
ATOM   1493  OG1 THR A 198      26.566  11.886  -2.252  4.00  1.00            
ATOM   1494  CG2 THR A 198      26.048  11.289   0.048  4.00  1.00            
ATOM   1495    C THR A 198      23.840  11.657  -1.662  4.00  1.00            
ATOM   1496    O THR A 198      23.140  11.016  -0.879  4.00  1.00            
ATOM   1497    N MET A 199      23.957  11.355  -2.970  4.00  1.00            
ATOM   1498   CA MET A 199      23.385  10.205  -3.601  4.00  1.00            
ATOM   1499   CB MET A 199      22.679  10.475  -4.938  4.00  1.00            
ATOM   1500   CG MET A 199      23.616  10.971  -6.041  4.00  1.00            
ATOM   1501   SD MET A 199      22.923  10.863  -7.718  4.00  1.00            
ATOM   1502   CE MET A 199      23.543   9.183  -8.026  4.00  1.00            
ATOM   1503    C MET A 199      24.585   9.366  -3.910  4.00  1.00            
ATOM   1504    O MET A 199      25.595   9.450  -3.214  4.00  1.00            
ATOM   1505    N ASP A 200      24.509   8.520  -4.951  3.00  1.00            
ATOM   1506   CA ASP A 200      25.627   7.676  -5.264  3.00  1.00            
ATOM   1507   CB ASP A 200      25.301   6.650  -6.363  3.00  1.00            
ATOM   1508   CG ASP A 200      26.463   5.682  -6.582  3.00  1.00            
ATOM   1509  OD1 ASP A 200      27.620   5.962  -6.164  3.00  1.00            
ATOM   1510  OD2 ASP A 200      26.184   4.622  -7.200  3.00  1.00            
ATOM   1511    C ASP A 200      26.754   8.522  -5.754  3.00  1.00            
ATOM   1512    O ASP A 200      26.864   8.800  -6.948  3.00  1.00            
ATOM   1513    N GLY A 201      27.612   8.956  -4.809  3.00  1.00            
ATOM   1514   CA GLY A 201      28.815   9.675  -5.096  3.00  1.00            
ATOM   1515    C GLY A 201      28.461  10.957  -5.756  3.00  1.00            
ATOM   1516    O GLY A 201      29.281  11.541  -6.465  3.00  1.00            
ATOM   1517    N GLU A 202      27.225  11.434  -5.554  4.00  1.00            
ATOM   1518   CA GLU A 202      26.884  12.656  -6.205  4.00  1.00            
ATOM   1519   CB GLU A 202      25.990  12.443  -7.436  4.00  1.00            
ATOM   1520   CG GLU A 202      26.734  11.699  -8.547  4.00  1.00            
ATOM   1521   CD GLU A 202      25.756  11.391  -9.669  4.00  1.00            
ATOM   1522  OE1 GLU A 202      24.684  12.050  -9.726  4.00  1.00            
ATOM   1523  OE2 GLU A 202      26.069  10.483 -10.486  4.00  1.00            
ATOM   1524    C GLU A 202      26.157  13.505  -5.232  4.00  1.00            
ATOM   1525    O GLU A 202      25.432  13.003  -4.374  4.00  1.00            
ATOM   1526    N THR A 203      26.338  14.833  -5.335  4.00  1.00            
ATOM   1527   CA THR A 203      25.668  15.642  -4.375  4.00  1.00            
ATOM   1528   CB THR A 203      26.448  16.840  -3.899  4.00  1.00            
ATOM   1529  OG1 THR A 203      26.726  17.717  -4.980  4.00  1.00            
ATOM   1530  CG2 THR A 203      27.756  16.367  -3.246  4.00  1.00            
ATOM   1531    C THR A 203      24.397  16.151  -4.971  4.00  1.00            
ATOM   1532    O THR A 203      24.412  17.002  -5.859  4.00  1.00            
ATOM   1533    N ILE A 204      23.245  15.608  -4.527  4.00  1.00            
ATOM   1534   CA ILE A 204      22.039  16.204  -5.005  4.00  1.00            
ATOM   1535   CB ILE A 204      21.089  15.269  -5.696  4.00  1.00            
ATOM   1536  CG1 ILE A 204      21.781  14.693  -6.947  4.00  1.00            
ATOM   1537  CG2 ILE A 204      19.804  16.052  -6.031  4.00  1.00            
ATOM   1538  CD1 ILE A 204      21.017  13.563  -7.632  4.00  1.00            
ATOM   1539    C ILE A 204      21.376  16.828  -3.839  4.00  1.00            
ATOM   1540    O ILE A 204      20.502  16.222  -3.221  4.00  1.00            
ATOM   1541    N ALA A 205      21.770  18.085  -3.536  4.00  1.00            
ATOM   1542   CA ALA A 205      21.224  18.739  -2.390  4.00  1.00            
ATOM   1543   CB ALA A 205      21.142  17.863  -1.133  4.00  1.00            
ATOM   1544    C ALA A 205      22.097  19.880  -2.016  4.00  1.00            
ATOM   1545    O ALA A 205      22.701  20.544  -2.857  4.00  1.00            
ATOM   1546    N CYS A 206      22.140  20.133  -0.694  1.00  1.00            
ATOM   1547   CA CYS A 206      22.896  21.203  -0.124  1.00  1.00            
ATOM   1548   CB CYS A 206      22.984  21.127   1.408  1.00  1.00            
ATOM   1549   SG CYS A 206      21.353  21.152   2.209  1.00  1.00            
ATOM   1550    C CYS A 206      24.301  21.092  -0.637  1.00  1.00            
ATOM   1551    O CYS A 206      24.924  20.034  -0.564  1.00  1.00            
ATOM   1552    N SER A 207      24.825  22.202  -1.197  3.00  1.00            
ATOM   1553   CA SER A 207      26.178  22.234  -1.679  3.00  1.00            
ATOM   1554   CB SER A 207      26.269  22.361  -3.210  3.00  1.00            
ATOM   1555   OG SER A 207      27.627  22.380  -3.627  3.00  1.00            
ATOM   1556    C SER A 207      26.772  23.472  -1.096  3.00  1.00            
ATOM   1557    O SER A 207      26.118  24.510  -1.020  3.00  1.00            
ATOM   1558    N GLY A 208      28.034  23.384  -0.643  3.00  1.00            
ATOM   1559   CA GLY A 208      28.654  24.524  -0.043  3.00  1.00            
ATOM   1560    C GLY A 208      28.200  24.527   1.372  3.00  1.00            
ATOM   1561    O GLY A 208      28.666  25.312   2.195  3.00  1.00            
ATOM   1562    N GLY A 209      27.255  23.623   1.683  1.00  1.00            
ATOM   1563   CA GLY A 209      26.785  23.494   3.023  1.00  1.00            
ATOM   1564    C GLY A 209      25.539  24.283   3.197  1.00  1.00            
ATOM   1565    O GLY A 209      25.303  25.272   2.507  1.00  1.00            
ATOM   1566    N CYS A 210      24.702  23.844   4.156  4.00  1.00            
ATOM   1567   CA CYS A 210      23.488  24.547   4.412  4.00  1.00            
ATOM   1568   CB CYS A 210      22.262  23.968   3.687  4.00  1.00            
ATOM   1569   SG CYS A 210      22.390  24.167   1.887  4.00  1.00            
ATOM   1570    C CYS A 210      23.218  24.487   5.865  4.00  1.00            
ATOM   1571    O CYS A 210      23.961  23.880   6.635  4.00  1.00            
ATOM   1572    N GLN A 211      22.135  25.168   6.273  4.00  1.00            
ATOM   1573   CA GLN A 211      21.754  25.155   7.644  4.00  1.00            
ATOM   1574   CB GLN A 211      21.513  26.559   8.234  4.00  1.00            
ATOM   1575   CG GLN A 211      20.549  27.438   7.437  4.00  1.00            
ATOM   1576   CD GLN A 211      21.343  28.096   6.316  4.00  1.00            
ATOM   1577  OE1 GLN A 211      22.501  28.475   6.495  4.00  1.00            
ATOM   1578  NE2 GLN A 211      20.704  28.240   5.125  4.00  1.00            
ATOM   1579    C GLN A 211      20.570  24.278   7.811  4.00  1.00            
ATOM   1580    O GLN A 211      19.708  24.185   6.937  4.00  1.00            
ATOM   1581    N ALA A 212      20.533  23.580   8.960  4.00  1.00            
ATOM   1582   CA ALA A 212      19.501  22.633   9.234  4.00  1.00            
ATOM   1583   CB ALA A 212      19.994  21.178   9.198  4.00  1.00            
ATOM   1584    C ALA A 212      18.979  22.893  10.615  4.00  1.00            
ATOM   1585    O ALA A 212      19.603  23.597  11.406  4.00  1.00            
ATOM   1586    N ILE A 213      17.774  22.367  10.918  4.00  1.00            
ATOM   1587   CA ILE A 213      17.187  22.503  12.223  4.00  1.00            
ATOM   1588   CB ILE A 213      16.091  23.525  12.270  4.00  1.00            
ATOM   1589  CG1 ILE A 213      14.967  23.164  11.292  4.00  1.00            
ATOM   1590  CG2 ILE A 213      16.713  24.906  12.009  4.00  1.00            
ATOM   1591  CD1 ILE A 213      13.766  24.098  11.415  4.00  1.00            
ATOM   1592    C ILE A 213      16.645  21.156  12.621  4.00  1.00            
ATOM   1593    O ILE A 213      16.218  20.377  11.771  4.00  1.00            
ATOM   1594    N VAL A 214      16.693  20.830  13.934  4.00  1.00            
ATOM   1595   CA VAL A 214      16.172  19.596  14.478  4.00  1.00            
ATOM   1596   CB VAL A 214      16.767  19.255  15.812  4.00  1.00            
ATOM   1597  CG1 VAL A 214      18.276  19.029  15.630  4.00  1.00            
ATOM   1598  CG2 VAL A 214      16.429  20.387  16.800  4.00  1.00            
ATOM   1599    C VAL A 214      14.705  19.831  14.709  4.00  1.00            
ATOM   1600    O VAL A 214      14.298  20.974  14.914  4.00  1.00            
ATOM   1601    N ASP A 215      13.844  18.786  14.659  1.00  1.00            
ATOM   1602   CA ASP A 215      12.467  19.151  14.847  1.00  1.00            
ATOM   1603   CB ASP A 215      11.938  19.927  13.625  1.00  1.00            
ATOM   1604   CG ASP A 215      10.570  20.509  13.931  1.00  1.00            
ATOM   1605  OD1 ASP A 215      10.091  20.328  15.082  1.00  1.00            
ATOM   1606  OD2 ASP A 215       9.981  21.139  13.013  1.00  1.00            
ATOM   1607    C ASP A 215      11.569  17.949  15.017  1.00  1.00            
ATOM   1608    O ASP A 215      11.380  17.175  14.081  1.00  1.00            
ATOM   1609    N THR A 216      11.006  17.761  16.233  3.00  1.00            
ATOM   1610   CA THR A 216      10.052  16.713  16.510  3.00  1.00            
ATOM   1611   CB THR A 216       9.812  16.486  17.975  3.00  1.00            
ATOM   1612  OG1 THR A 216       8.945  15.377  18.164  3.00  1.00            
ATOM   1613  CG2 THR A 216       9.200  17.755  18.581  3.00  1.00            
ATOM   1614    C THR A 216       8.737  17.054  15.879  3.00  1.00            
ATOM   1615    O THR A 216       8.040  16.178  15.369  3.00  1.00            
ATOM   1616    N GLY A 217       8.382  18.354  15.892  3.00  1.00            
ATOM   1617   CA GLY A 217       7.075  18.806  15.493  3.00  1.00            
ATOM   1618    C GLY A 217       6.744  18.506  14.068  3.00  1.00            
ATOM   1619    O GLY A 217       5.657  18.001  13.787  3.00  1.00            
ATOM   1620    N THR A 218       7.642  18.798  13.115  1.00  1.00            
ATOM   1621   CA THR A 218       7.231  18.544  11.766  1.00  1.00            
ATOM   1622   CB THR A 218       8.009  19.296  10.727  1.00  1.00            
ATOM   1623  OG1 THR A 218       7.375  19.181   9.461  1.00  1.00            
ATOM   1624  CG2 THR A 218       9.425  18.696  10.658  1.00  1.00            
ATOM   1625    C THR A 218       7.474  17.115  11.509  1.00  1.00            
ATOM   1626    O THR A 218       8.430  16.521  12.006  1.00  1.00            
ATOM   1627    N SER A 219       6.555  16.514  10.755  1.00  1.00            
ATOM   1628   CA SER A 219       6.700  15.135  10.468  1.00  1.00            
ATOM   1629   CB SER A 219       5.363  14.443  10.149  1.00  1.00            
ATOM   1630   OG SER A 219       4.561  14.356  11.319  1.00  1.00            
ATOM   1631    C SER A 219       7.627  14.869   9.336  1.00  1.00            
ATOM   1632    O SER A 219       8.133  13.755   9.209  1.00  1.00            
ATOM   1633    N LEU A 220       7.897  15.868   8.480  1.00  1.00            
ATOM   1634   CA LEU A 220       8.581  15.482   7.283  1.00  1.00            
ATOM   1635   CB LEU A 220       7.803  15.843   6.004  1.00  1.00            
ATOM   1636   CG LEU A 220       6.418  15.182   5.892  1.00  1.00            
ATOM   1637  CD1 LEU A 220       6.532  13.654   5.785  1.00  1.00            
ATOM   1638  CD2 LEU A 220       5.486  15.643   7.024  1.00  1.00            
ATOM   1639    C LEU A 220       9.906  16.128   7.125  1.00  1.00            
ATOM   1640    O LEU A 220      10.284  17.050   7.845  1.00  1.00            
ATOM   1641    N LEU A 221      10.642  15.595   6.127  4.00  1.00            
ATOM   1642   CA LEU A 221      11.907  16.106   5.714  4.00  1.00            
ATOM   1643   CB LEU A 221      12.718  15.084   4.899  4.00  1.00            
ATOM   1644   CG LEU A 221      13.214  13.908   5.758  4.00  1.00            
ATOM   1645  CD1 LEU A 221      13.993  12.877   4.926  4.00  1.00            
ATOM   1646  CD2 LEU A 221      14.033  14.430   6.950  4.00  1.00            
ATOM   1647    C LEU A 221      11.581  17.277   4.843  4.00  1.00            
ATOM   1648    O LEU A 221      11.073  17.110   3.735  4.00  1.00            
ATOM   1649    N THR A 222      11.867  18.503   5.335  4.00  1.00            
ATOM   1650   CA THR A 222      11.516  19.687   4.601  4.00  1.00            
ATOM   1651   CB THR A 222      10.760  20.712   5.393  4.00  1.00            
ATOM   1652  OG1 THR A 222      11.538  21.176   6.488  4.00  1.00            
ATOM   1653  CG2 THR A 222       9.457  20.072   5.895  4.00  1.00            
ATOM   1654    C THR A 222      12.755  20.332   4.090  4.00  1.00            
ATOM   1655    O THR A 222      13.840  20.172   4.648  4.00  1.00            
ATOM   1656    N GLY A 223      12.600  21.075   2.977  4.00  1.00            
ATOM   1657   CA GLY A 223      13.712  21.731   2.367  4.00  1.00            
ATOM   1658    C GLY A 223      13.194  22.853   1.524  4.00  1.00            
ATOM   1659    O GLY A 223      11.995  23.116   1.473  4.00  1.00            
ATOM   1660    N PRO A 224      14.092  23.526   0.858  1.00  1.00            
ATOM   1661   CA PRO A 224      13.710  24.621   0.012  1.00  1.00            
ATOM   1662   CD PRO A 224      15.468  23.641   1.319  1.00  1.00            
ATOM   1663   CB PRO A 224      15.009  25.305  -0.397  1.00  1.00            
ATOM   1664   CG PRO A 224      15.967  24.987   0.767  1.00  1.00            
ATOM   1665    C PRO A 224      12.993  23.953  -1.128  1.00  1.00            
ATOM   1666    O PRO A 224      13.204  22.758  -1.335  1.00  1.00            
ATOM   1667    N THR A 225      12.130  24.681  -1.859  2.00  1.00            
ATOM   1668   CA THR A 225      11.359  24.102  -2.926  2.00  1.00            
ATOM   1669   CB THR A 225      10.453  25.108  -3.575  2.00  1.00            
ATOM   1670  OG1 THR A 225       9.546  25.647  -2.625  2.00  1.00            
ATOM   1671  CG2 THR A 225       9.690  24.421  -4.718  2.00  1.00            
ATOM   1672    C THR A 225      12.266  23.588  -3.990  2.00  1.00            
ATOM   1673    O THR A 225      12.113  22.455  -4.447  2.00  1.00            
ATOM   1674    N SER A 226      13.254  24.400  -4.399  2.00  1.00            
ATOM   1675   CA SER A 226      14.112  24.008  -5.475  2.00  1.00            
ATOM   1676   CB SER A 226      15.201  25.057  -5.774  2.00  1.00            
ATOM   1677   OG SER A 226      16.091  24.588  -6.777  2.00  1.00            
ATOM   1678    C SER A 226      14.834  22.761  -5.093  2.00  1.00            
ATOM   1679    O SER A 226      14.931  21.821  -5.880  2.00  1.00            
ATOM   1680    N ALA A 227      15.353  22.721  -3.857  2.00  1.00            
ATOM   1681   CA ALA A 227      16.167  21.614  -3.464  2.00  1.00            
ATOM   1682   CB ALA A 227      16.753  21.777  -2.050  2.00  1.00            
ATOM   1683    C ALA A 227      15.390  20.331  -3.468  2.00  1.00            
ATOM   1684    O ALA A 227      15.865  19.316  -3.975  2.00  1.00            
ATOM   1685    N ILE A 228      14.165  20.345  -2.914  2.00  1.00            
ATOM   1686   CA ILE A 228      13.358  19.159  -2.827  2.00  1.00            
ATOM   1687   CB ILE A 228      12.062  19.393  -2.099  2.00  1.00            
ATOM   1688  CG1 ILE A 228      11.381  18.055  -1.784  2.00  1.00            
ATOM   1689  CG2 ILE A 228      11.196  20.362  -2.919  2.00  1.00            
ATOM   1690  CD1 ILE A 228      12.168  17.216  -0.781  2.00  1.00            
ATOM   1691    C ILE A 228      13.051  18.728  -4.217  2.00  1.00            
ATOM   1692    O ILE A 228      13.024  17.538  -4.508  2.00  1.00            
ATOM   1693    N ALA A 229      12.824  19.690  -5.126  2.00  1.00            
ATOM   1694   CA ALA A 229      12.442  19.352  -6.462  2.00  1.00            
ATOM   1695   CB ALA A 229      12.212  20.592  -7.344  2.00  1.00            
ATOM   1696    C ALA A 229      13.516  18.513  -7.091  2.00  1.00            
ATOM   1697    O ALA A 229      13.198  17.639  -7.889  2.00  1.00            
ATOM   1698    N ASN A 230      14.810  18.784  -6.819  2.00  1.00            
ATOM   1699   CA ASN A 230      15.869  17.956  -7.350  2.00  1.00            
ATOM   1700   CB ASN A 230      17.281  18.524  -7.096  2.00  1.00            
ATOM   1701   CG ASN A 230      17.551  19.695  -8.030  2.00  1.00            
ATOM   1702  OD1 ASN A 230      17.344  20.854  -7.674  2.00  1.00            
ATOM   1703  ND2 ASN A 230      18.052  19.383  -9.255  2.00  1.00            
ATOM   1704    C ASN A 230      15.846  16.609  -6.674  2.00  1.00            
ATOM   1705    O ASN A 230      16.118  15.595  -7.314  2.00  1.00            
ATOM   1706    N ILE A 231      15.569  16.558  -5.351  2.00  1.00            
ATOM   1707   CA ILE A 231      15.564  15.295  -4.651  2.00  1.00            
ATOM   1708   CB ILE A 231      15.322  15.453  -3.179  2.00  1.00            
ATOM   1709  CG1 ILE A 231      16.435  16.298  -2.536  2.00  1.00            
ATOM   1710  CG2 ILE A 231      15.192  14.046  -2.573  2.00  1.00            
ATOM   1711  CD1 ILE A 231      16.082  16.797  -1.135  2.00  1.00            
ATOM   1712    C ILE A 231      14.453  14.475  -5.209  2.00  1.00            
ATOM   1713    O ILE A 231      14.642  13.313  -5.565  2.00  1.00            
ATOM   1714    N GLN A 232      13.256  15.081  -5.336  2.00  1.00            
ATOM   1715   CA GLN A 232      12.188  14.424  -6.023  2.00  1.00            
ATOM   1716   CB GLN A 232      10.881  15.231  -6.030  2.00  1.00            
ATOM   1717   CG GLN A 232      10.324  15.445  -4.621  2.00  1.00            
ATOM   1718   CD GLN A 232       9.040  16.253  -4.736  2.00  1.00            
ATOM   1719  OE1 GLN A 232       8.295  16.125  -5.704  2.00  1.00            
ATOM   1720  NE2 GLN A 232       8.782  17.120  -3.720  2.00  1.00            
ATOM   1721    C GLN A 232      12.770  14.392  -7.390  2.00  1.00            
ATOM   1722    O GLN A 232      13.655  15.179  -7.705  2.00  1.00            
ATOM   1723    N SER A 233      12.331  13.465  -8.236  2.00  1.00            
ATOM   1724   CA SER A 233      12.930  13.299  -9.522  2.00  1.00            
ATOM   1725   CB SER A 233      13.219  14.586 -10.316  2.00  1.00            
ATOM   1726   OG SER A 233      12.003  15.263 -10.589  2.00  1.00            
ATOM   1727    C SER A 233      14.202  12.537  -9.351  2.00  1.00            
ATOM   1728    O SER A 233      14.585  11.774 -10.237  2.00  1.00            
ATOM   1729    N ASP A 234      14.895  12.699  -8.208  2.00  1.00            
ATOM   1730   CA ASP A 234      16.010  11.830  -7.984  2.00  1.00            
ATOM   1731   CB ASP A 234      16.881  12.282  -6.794  2.00  1.00            
ATOM   1732   CG ASP A 234      18.139  11.425  -6.728  2.00  1.00            
ATOM   1733  OD1 ASP A 234      18.061  10.215  -7.071  2.00  1.00            
ATOM   1734  OD2 ASP A 234      19.202  11.972  -6.333  2.00  1.00            
ATOM   1735    C ASP A 234      15.397  10.514  -7.647  2.00  1.00            
ATOM   1736    O ASP A 234      15.739   9.469  -8.195  2.00  1.00            
ATOM   1737    N ILE A 235      14.442  10.593  -6.705  2.00  1.00            
ATOM   1738   CA ILE A 235      13.644   9.533  -6.171  2.00  1.00            
ATOM   1739   CB ILE A 235      12.864  10.023  -4.981  2.00  1.00            
ATOM   1740  CG1 ILE A 235      11.947  11.191  -5.400  2.00  1.00            
ATOM   1741  CG2 ILE A 235      13.858  10.400  -3.871  2.00  1.00            
ATOM   1742  CD1 ILE A 235      10.977  11.659  -4.319  2.00  1.00            
ATOM   1743    C ILE A 235      12.652   9.053  -7.194  2.00  1.00            
ATOM   1744    O ILE A 235      12.456   7.849  -7.347  2.00  1.00            
ATOM   1745    N GLY A 236      11.999   9.974  -7.941  3.00  1.00            
ATOM   1746   CA GLY A 236      11.008   9.526  -8.884  3.00  1.00            
ATOM   1747    C GLY A 236       9.618   9.982  -8.511  3.00  1.00            
ATOM   1748    O GLY A 236       8.686   9.770  -9.285  3.00  1.00            
ATOM   1749    N ALA A 237       9.409  10.627  -7.343  1.00  1.00            
ATOM   1750   CA ALA A 237       8.060  11.022  -7.008  1.00  1.00            
ATOM   1751   CB ALA A 237       7.924  11.726  -5.648  1.00  1.00            
ATOM   1752    C ALA A 237       7.576  11.979  -8.047  1.00  1.00            
ATOM   1753    O ALA A 237       8.328  12.816  -8.543  1.00  1.00            
ATOM   1754    N SER A 238       6.283  11.857  -8.409  1.00  1.00            
ATOM   1755   CA SER A 238       5.721  12.720  -9.404  1.00  1.00            
ATOM   1756   CB SER A 238       5.403  11.999 -10.727  1.00  1.00            
ATOM   1757   OG SER A 238       6.600  11.560 -11.354  1.00  1.00            
ATOM   1758    C SER A 238       4.431  13.252  -8.878  1.00  1.00            
ATOM   1759    O SER A 238       3.729  12.578  -8.126  1.00  1.00            
ATOM   1760    N GLU A 239       4.086  14.497  -9.259  1.00  1.00            
ATOM   1761   CA GLU A 239       2.832  15.029  -8.821  1.00  1.00            
ATOM   1762   CB GLU A 239       2.631  16.527  -9.122  1.00  1.00            
ATOM   1763   CG GLU A 239       3.499  17.459  -8.275  1.00  1.00            
ATOM   1764   CD GLU A 239       3.188  18.885  -8.715  1.00  1.00            
ATOM   1765  OE1 GLU A 239       2.220  19.054  -9.503  1.00  1.00            
ATOM   1766  OE2 GLU A 239       3.908  19.821  -8.275  1.00  1.00            
ATOM   1767    C GLU A 239       1.791  14.279  -9.582  1.00  1.00            
ATOM   1768    O GLU A 239       2.019  13.851 -10.713  1.00  1.00            
ATOM   1769    N ASN A 240       0.620  14.070  -8.960  1.00  1.00            
ATOM   1770   CA ASN A 240      -0.429  13.378  -9.642  1.00  1.00            
ATOM   1771   CB ASN A 240      -0.764  12.005  -9.031  1.00  1.00            
ATOM   1772   CG ASN A 240      -1.366  11.110 -10.114  1.00  1.00            
ATOM   1773  OD1 ASN A 240      -1.471   9.897  -9.937  1.00  1.00            
ATOM   1774  ND2 ASN A 240      -1.742  11.704 -11.279  1.00  1.00            
ATOM   1775    C ASN A 240      -1.618  14.275  -9.506  1.00  1.00            
ATOM   1776    O ASN A 240      -1.472  15.419  -9.078  1.00  1.00            
ATOM   1777    N SER A 241      -2.819  13.814  -9.906  3.00  1.00            
ATOM   1778   CA SER A 241      -3.943  14.677  -9.703  3.00  1.00            
ATOM   1779   CB SER A 241      -5.292  14.096 -10.156  3.00  1.00            
ATOM   1780   OG SER A 241      -5.328  13.984 -11.571  3.00  1.00            
ATOM   1781    C SER A 241      -4.002  14.862  -8.224  3.00  1.00            
ATOM   1782    O SER A 241      -3.490  14.041  -7.465  3.00  1.00            
ATOM   1783    N ASP A 242      -4.596  15.974  -7.773  3.00  1.00            
ATOM   1784   CA ASP A 242      -4.680  16.233  -6.369  3.00  1.00            
ATOM   1785   CB ASP A 242      -5.252  15.040  -5.582  3.00  1.00            
ATOM   1786   CG ASP A 242      -6.732  14.951  -5.921  3.00  1.00            
ATOM   1787  OD1 ASP A 242      -7.258  15.946  -6.488  3.00  1.00            
ATOM   1788  OD2 ASP A 242      -7.357  13.898  -5.621  3.00  1.00            
ATOM   1789    C ASP A 242      -3.340  16.595  -5.795  3.00  1.00            
ATOM   1790    O ASP A 242      -3.202  16.714  -4.579  3.00  1.00            
ATOM   1791    N GLY A 243      -2.318  16.791  -6.647  1.00  1.00            
ATOM   1792   CA GLY A 243      -1.062  17.349  -6.214  1.00  1.00            
ATOM   1793    C GLY A 243      -0.410  16.588  -5.092  1.00  1.00            
ATOM   1794    O GLY A 243       0.136  17.203  -4.178  1.00  1.00            
ATOM   1795    N GLU A 244      -0.426  15.242  -5.107  1.00  1.00            
ATOM   1796   CA GLU A 244       0.244  14.547  -4.039  1.00  1.00            
ATOM   1797   CB GLU A 244      -0.647  13.504  -3.348  1.00  1.00            
ATOM   1798   CG GLU A 244       0.006  12.860  -2.126  1.00  1.00            
ATOM   1799   CD GLU A 244      -1.047  12.011  -1.429  1.00  1.00            
ATOM   1800  OE1 GLU A 244      -2.147  11.828  -2.014  1.00  1.00            
ATOM   1801  OE2 GLU A 244      -0.765  11.537  -0.297  1.00  1.00            
ATOM   1802    C GLU A 244       1.414  13.831  -4.638  1.00  1.00            
ATOM   1803    O GLU A 244       1.338  13.321  -5.754  1.00  1.00            
ATOM   1804    N MET A 245       2.546  13.794  -3.908  1.00  1.00            
ATOM   1805   CA MET A 245       3.707  13.114  -4.405  1.00  1.00            
ATOM   1806   CB MET A 245       4.940  13.327  -3.509  1.00  1.00            
ATOM   1807   CG MET A 245       5.353  14.797  -3.365  1.00  1.00            
ATOM   1808   SD MET A 245       6.627  15.104  -2.103  1.00  1.00            
ATOM   1809   CE MET A 245       5.500  14.909  -0.690  1.00  1.00            
ATOM   1810    C MET A 245       3.362  11.661  -4.355  1.00  1.00            
ATOM   1811    O MET A 245       2.736  11.204  -3.401  1.00  1.00            
ATOM   1812    N VAL A 246       3.720  10.894  -5.400  4.00  1.00            
ATOM   1813   CA VAL A 246       3.434   9.493  -5.329  4.00  1.00            
ATOM   1814   CB VAL A 246       2.185   9.080  -6.058  4.00  1.00            
ATOM   1815  CG1 VAL A 246       2.408   9.261  -7.568  4.00  1.00            
ATOM   1816  CG2 VAL A 246       1.834   7.640  -5.650  4.00  1.00            
ATOM   1817    C VAL A 246       4.573   8.773  -5.961  4.00  1.00            
ATOM   1818    O VAL A 246       5.212   9.290  -6.877  4.00  1.00            
ATOM   1819    N ILE A 247       4.882   7.562  -5.464  4.00  1.00            
ATOM   1820   CA ILE A 247       5.957   6.832  -6.058  4.00  1.00            
ATOM   1821   CB ILE A 247       7.284   7.081  -5.406  4.00  1.00            
ATOM   1822  CG1 ILE A 247       8.408   6.428  -6.228  4.00  1.00            
ATOM   1823  CG2 ILE A 247       7.200   6.600  -3.947  4.00  1.00            
ATOM   1824  CD1 ILE A 247       9.804   6.940  -5.875  4.00  1.00            
ATOM   1825    C ILE A 247       5.673   5.366  -5.957  4.00  1.00            
ATOM   1826    O ILE A 247       4.828   4.943  -5.169  4.00  1.00            
ATOM   1827    N SER A 248       6.364   4.549  -6.780  1.00  1.00            
ATOM   1828   CA SER A 248       6.159   3.130  -6.718  1.00  1.00            
ATOM   1829   CB SER A 248       6.591   2.371  -7.985  1.00  1.00            
ATOM   1830   OG SER A 248       8.002   2.413  -8.130  1.00  1.00            
ATOM   1831    C SER A 248       6.958   2.596  -5.565  1.00  1.00            
ATOM   1832    O SER A 248       8.009   3.129  -5.215  1.00  1.00            
ATOM   1833    N CYS A 249       6.430   1.539  -4.919  3.00  1.00            
ATOM   1834   CA CYS A 249       7.036   0.903  -3.782  3.00  1.00            
ATOM   1835   CB CYS A 249       6.086  -0.072  -3.067  3.00  1.00            
ATOM   1836   SG CYS A 249       5.764  -1.566  -4.051  3.00  1.00            
ATOM   1837    C CYS A 249       8.242   0.106  -4.170  3.00  1.00            
ATOM   1838    O CYS A 249       9.203   0.015  -3.409  3.00  1.00            
ATOM   1839    N SER A 250       8.224  -0.508  -5.368  2.00  1.00            
ATOM   1840   CA SER A 250       9.314  -1.357  -5.760  2.00  1.00            
ATOM   1841   CB SER A 250       9.127  -1.945  -7.171  2.00  1.00            
ATOM   1842   OG SER A 250       9.052  -0.906  -8.137  2.00  1.00            
ATOM   1843    C SER A 250      10.542  -0.513  -5.744  2.00  1.00            
ATOM   1844    O SER A 250      11.653  -1.006  -5.565  2.00  1.00            
ATOM   1845    N SER A 251      10.358   0.807  -5.902  2.00  1.00            
ATOM   1846   CA SER A 251      11.463   1.712  -5.916  2.00  1.00            
ATOM   1847   CB SER A 251      11.051   3.163  -6.220  2.00  1.00            
ATOM   1848   OG SER A 251      12.196   4.004  -6.225  2.00  1.00            
ATOM   1849    C SER A 251      12.134   1.733  -4.583  2.00  1.00            
ATOM   1850    O SER A 251      13.323   2.026  -4.515  2.00  1.00            
ATOM   1851    N ILE A 252      11.408   1.422  -3.489  2.00  1.00            
ATOM   1852   CA ILE A 252      12.034   1.467  -2.198  2.00  1.00            
ATOM   1853   CB ILE A 252      11.134   1.070  -1.052  2.00  1.00            
ATOM   1854  CG1 ILE A 252      10.698  -0.403  -1.143  2.00  1.00            
ATOM   1855  CG2 ILE A 252       9.953   2.055  -1.027  2.00  1.00            
ATOM   1856  CD1 ILE A 252      10.090  -0.950   0.148  2.00  1.00            
ATOM   1857    C ILE A 252      13.156   0.502  -2.257  2.00  1.00            
ATOM   1858    O ILE A 252      14.256   0.768  -1.774  2.00  1.00            
ATOM   1859    N ASP A 253      12.897  -0.652  -2.884  2.00  1.00            
ATOM   1860   CA ASP A 253      13.913  -1.636  -2.994  2.00  1.00            
ATOM   1861   CB ASP A 253      13.407  -2.954  -3.607  2.00  1.00            
ATOM   1862   CG ASP A 253      12.547  -3.654  -2.567  2.00  1.00            
ATOM   1863  OD1 ASP A 253      12.503  -3.162  -1.409  2.00  1.00            
ATOM   1864  OD2 ASP A 253      11.927  -4.695  -2.916  2.00  1.00            
ATOM   1865    C ASP A 253      15.020  -1.139  -3.864  2.00  1.00            
ATOM   1866    O ASP A 253      16.200  -1.277  -3.541  2.00  1.00            
ATOM   1867    N SER A 254      14.646  -0.530  -4.999  2.00  1.00            
ATOM   1868   CA SER A 254      15.588  -0.121  -5.994  2.00  1.00            
ATOM   1869   CB SER A 254      14.919   0.267  -7.324  2.00  1.00            
ATOM   1870   OG SER A 254      14.298  -0.868  -7.910  2.00  1.00            
ATOM   1871    C SER A 254      16.410   1.047  -5.571  2.00  1.00            
ATOM   1872    O SER A 254      17.517   1.232  -6.074  2.00  1.00            
ATOM   1873    N LEU A 255      15.927   1.872  -4.630  1.00  1.00            
ATOM   1874   CA LEU A 255      16.665   3.075  -4.469  1.00  1.00            
ATOM   1875   CB LEU A 255      15.773   4.341  -4.412  1.00  1.00            
ATOM   1876   CG LEU A 255      14.917   4.527  -3.152  1.00  1.00            
ATOM   1877  CD1 LEU A 255      15.770   5.047  -1.989  1.00  1.00            
ATOM   1878  CD2 LEU A 255      13.682   5.401  -3.432  1.00  1.00            
ATOM   1879    C LEU A 255      17.653   3.032  -3.335  1.00  1.00            
ATOM   1880    O LEU A 255      17.433   2.445  -2.280  1.00  1.00            
ATOM   1881    N PRO A 256      18.785   3.625  -3.637  1.00  1.00            
ATOM   1882   CA PRO A 256      19.889   3.718  -2.710  1.00  1.00            
ATOM   1883   CD PRO A 256      19.273   3.527  -5.013  1.00  1.00            
ATOM   1884   CB PRO A 256      21.138   3.983  -3.538  1.00  1.00            
ATOM   1885   CG PRO A 256      20.797   3.378  -4.909  1.00  1.00            
ATOM   1886    C PRO A 256      19.618   4.786  -1.704  1.00  1.00            
ATOM   1887    O PRO A 256      18.714   5.592  -1.917  1.00  1.00            
ATOM   1888    N ASP A 257      20.392   4.800  -0.608  1.00  1.00            
ATOM   1889   CA ASP A 257      20.146   5.731   0.445  1.00  1.00            
ATOM   1890   CB ASP A 257      20.683   5.268   1.814  1.00  1.00            
ATOM   1891   CG ASP A 257      22.183   5.034   1.701  1.00  1.00            
ATOM   1892  OD1 ASP A 257      22.583   4.096   0.962  1.00  1.00            
ATOM   1893  OD2 ASP A 257      22.949   5.794   2.353  1.00  1.00            
ATOM   1894    C ASP A 257      20.682   7.086   0.162  1.00  1.00            
ATOM   1895    O ASP A 257      21.511   7.289  -0.723  1.00  1.00            
ATOM   1896    N ILE A 258      20.161   8.051   0.943  4.00  1.00            
ATOM   1897   CA ILE A 258      20.575   9.417   0.887  4.00  1.00            
ATOM   1898   CB ILE A 258      19.451  10.412   0.942  4.00  1.00            
ATOM   1899  CG1 ILE A 258      19.996  11.835   0.734  4.00  1.00            
ATOM   1900  CG2 ILE A 258      18.688  10.217   2.262  4.00  1.00            
ATOM   1901  CD1 ILE A 258      20.541  12.074  -0.673  4.00  1.00            
ATOM   1902    C ILE A 258      21.417   9.620   2.076  4.00  1.00            
ATOM   1903    O ILE A 258      21.072   9.218   3.185  4.00  1.00            
ATOM   1904    N VAL A 259      22.589  10.220   1.867  4.00  1.00            
ATOM   1905   CA VAL A 259      23.378  10.383   3.027  4.00  1.00            
ATOM   1906   CB VAL A 259      24.799   9.935   2.858  4.00  1.00            
ATOM   1907  CG1 VAL A 259      25.581  10.301   4.131  4.00  1.00            
ATOM   1908  CG2 VAL A 259      24.804   8.431   2.541  4.00  1.00            
ATOM   1909    C VAL A 259      23.419  11.833   3.345  4.00  1.00            
ATOM   1910    O VAL A 259      23.482  12.683   2.458  4.00  1.00            
ATOM   1911    N PHE A 260      23.352  12.145   4.649  4.00  1.00            
ATOM   1912   CA PHE A 260      23.444  13.504   5.073  4.00  1.00            
ATOM   1913   CB PHE A 260      22.289  13.923   5.995  4.00  1.00            
ATOM   1914   CG PHE A 260      21.057  14.010   5.165  4.00  1.00            
ATOM   1915  CD1 PHE A 260      20.575  12.898   4.515  4.00  1.00            
ATOM   1916  CD2 PHE A 260      20.369  15.197   5.070  4.00  1.00            
ATOM   1917  CE1 PHE A 260      19.434  12.978   3.754  4.00  1.00            
ATOM   1918  CE2 PHE A 260      19.226  15.281   4.313  4.00  1.00            
ATOM   1919   CZ PHE A 260      18.759  14.170   3.651  4.00  1.00            
ATOM   1920    C PHE A 260      24.713  13.604   5.883  4.00  1.00            
ATOM   1921    O PHE A 260      24.960  12.753   6.736  4.00  1.00            
ATOM   1922    N THR A 261      25.568  14.632   5.646  4.00  1.00            
ATOM   1923   CA THR A 261      26.797  14.727   6.406  4.00  1.00            
ATOM   1924   CB THR A 261      28.030  14.920   5.573  4.00  1.00            
ATOM   1925  OG1 THR A 261      28.176  13.838   4.667  4.00  1.00            
ATOM   1926  CG2 THR A 261      29.249  14.973   6.511  4.00  1.00            
ATOM   1927    C THR A 261      26.698  15.888   7.343  4.00  1.00            
ATOM   1928    O THR A 261      26.732  17.047   6.932  4.00  1.00            
ATOM   1929    N ILE A 262      26.557  15.578   8.647  4.00  1.00            
ATOM   1930   CA ILE A 262      26.374  16.562   9.673  4.00  1.00            
ATOM   1931   CB ILE A 262      25.955  15.892  10.953  4.00  1.00            
ATOM   1932  CG1 ILE A 262      26.991  14.826  11.355  4.00  1.00            
ATOM   1933  CG2 ILE A 262      24.537  15.327  10.771  4.00  1.00            
ATOM   1934  CD1 ILE A 262      26.702  14.151  12.693  4.00  1.00            
ATOM   1935    C ILE A 262      27.581  17.417   9.950  4.00  1.00            
ATOM   1936    O ILE A 262      27.520  18.638   9.810  4.00  1.00            
ATOM   1937    N ASP A 263      28.717  16.800  10.327  3.00  1.00            
ATOM   1938   CA ASP A 263      29.924  17.511  10.655  3.00  1.00            
ATOM   1939   CB ASP A 263      29.914  18.153  12.058  3.00  1.00            
ATOM   1940   CG ASP A 263      29.699  17.087  13.124  3.00  1.00            
ATOM   1941  OD1 ASP A 263      28.677  16.354  13.035  3.00  1.00            
ATOM   1942  OD2 ASP A 263      30.545  17.009  14.054  3.00  1.00            
ATOM   1943    C ASP A 263      31.000  16.482  10.574  3.00  1.00            
ATOM   1944    O ASP A 263      31.775  16.291  11.512  3.00  1.00            
ATOM   1945    N GLY A 264      31.062  15.798   9.413  3.00  1.00            
ATOM   1946   CA GLY A 264      32.052  14.797   9.153  3.00  1.00            
ATOM   1947    C GLY A 264      31.505  13.422   9.402  3.00  1.00            
ATOM   1948    O GLY A 264      32.202  12.432   9.185  3.00  1.00            
ATOM   1949    N VAL A 265      30.250  13.301   9.869  4.00  1.00            
ATOM   1950   CA VAL A 265      29.770  11.966  10.069  4.00  1.00            
ATOM   1951   CB VAL A 265      29.155  11.737  11.421  4.00  1.00            
ATOM   1952  CG1 VAL A 265      28.619  10.296  11.486  4.00  1.00            
ATOM   1953  CG2 VAL A 265      30.214  12.057  12.492  4.00  1.00            
ATOM   1954    C VAL A 265      28.727  11.719   9.033  4.00  1.00            
ATOM   1955    O VAL A 265      27.894  12.579   8.754  4.00  1.00            
ATOM   1956    N GLN A 266      28.762  10.521   8.422  4.00  1.00            
ATOM   1957   CA GLN A 266      27.836  10.209   7.379  4.00  1.00            
ATOM   1958   CB GLN A 266      28.439   9.228   6.356  4.00  1.00            
ATOM   1959   CG GLN A 266      29.745   9.718   5.722  4.00  1.00            
ATOM   1960   CD GLN A 266      29.406  10.866   4.790  4.00  1.00            
ATOM   1961  OE1 GLN A 266      28.246  11.256   4.677  4.00  1.00            
ATOM   1962  NE2 GLN A 266      30.440  11.423   4.101  4.00  1.00            
ATOM   1963    C GLN A 266      26.686   9.486   8.020  4.00  1.00            
ATOM   1964    O GLN A 266      26.895   8.506   8.732  4.00  1.00            
ATOM   1965    N TYR A 267      25.436   9.959   7.809  4.00  1.00            
ATOM   1966   CA TYR A 267      24.309   9.251   8.365  4.00  1.00            
ATOM   1967   CB TYR A 267      23.546  10.060   9.422  4.00  1.00            
ATOM   1968   CG TYR A 267      22.618   9.133  10.126  4.00  1.00            
ATOM   1969  CD1 TYR A 267      23.110   8.252  11.062  4.00  1.00            
ATOM   1970  CD2 TYR A 267      21.266   9.153   9.872  4.00  1.00            
ATOM   1971  CE1 TYR A 267      22.269   7.393  11.728  4.00  1.00            
ATOM   1972  CE2 TYR A 267      20.421   8.296  10.536  4.00  1.00            
ATOM   1973   CZ TYR A 267      20.923   7.415  11.464  4.00  1.00            
ATOM   1974   OH TYR A 267      20.060   6.533  12.150  4.00  1.00            
ATOM   1975    C TYR A 267      23.386   8.983   7.210  4.00  1.00            
ATOM   1976    O TYR A 267      22.898   9.905   6.558  4.00  1.00            
ATOM   1977    N PRO A 268      23.161   7.726   6.929  4.00  1.00            
ATOM   1978   CA PRO A 268      22.280   7.391   5.834  4.00  1.00            
ATOM   1979   CD PRO A 268      24.275   6.797   7.019  4.00  1.00            
ATOM   1980   CB PRO A 268      22.699   5.999   5.362  4.00  1.00            
ATOM   1981   CG PRO A 268      24.178   5.906   5.771  4.00  1.00            
ATOM   1982    C PRO A 268      20.825   7.492   6.135  4.00  1.00            
ATOM   1983    O PRO A 268      20.436   7.391   7.296  4.00  1.00            
ATOM   1984    N LEU A 269      20.013   7.726   5.084  4.00  1.00            
ATOM   1985   CA LEU A 269      18.590   7.682   5.228  4.00  1.00            
ATOM   1986   CB LEU A 269      17.861   8.964   4.797  4.00  1.00            
ATOM   1987   CG LEU A 269      18.311  10.226   5.560  4.00  1.00            
ATOM   1988  CD1 LEU A 269      17.408  11.425   5.232  4.00  1.00            
ATOM   1989  CD2 LEU A 269      18.455   9.972   7.068  4.00  1.00            
ATOM   1990    C LEU A 269      18.172   6.601   4.297  4.00  1.00            
ATOM   1991    O LEU A 269      18.406   6.683   3.092  4.00  1.00            
ATOM   1992    N SER A 270      17.553   5.541   4.828  1.00  1.00            
ATOM   1993   CA SER A 270      17.204   4.477   3.949  1.00  1.00            
ATOM   1994   CB SER A 270      16.924   3.146   4.673  1.00  1.00            
ATOM   1995   OG SER A 270      18.110   2.670   5.292  1.00  1.00            
ATOM   1996    C SER A 270      15.975   4.865   3.226  1.00  1.00            
ATOM   1997    O SER A 270      15.326   5.872   3.514  1.00  1.00            
ATOM   1998    N PRO A 271      15.705   4.086   2.228  2.00  1.00            
ATOM   1999   CA PRO A 271      14.547   4.289   1.427  2.00  1.00            
ATOM   2000   CD PRO A 271      16.698   3.231   1.599  2.00  1.00            
ATOM   2001   CB PRO A 271      14.650   3.275   0.292  2.00  1.00            
ATOM   2002   CG PRO A 271      16.160   2.990   0.184  2.00  1.00            
ATOM   2003    C PRO A 271      13.428   3.974   2.377  2.00  1.00            
ATOM   2004    O PRO A 271      12.318   4.466   2.195  2.00  1.00            
ATOM   2005    N SER A 272      13.702   3.138   3.398  2.00  1.00            
ATOM   2006   CA SER A 272      12.681   2.750   4.328  2.00  1.00            
ATOM   2007   CB SER A 272      13.218   1.865   5.465  2.00  1.00            
ATOM   2008   OG SER A 272      12.175   1.556   6.378  2.00  1.00            
ATOM   2009    C SER A 272      12.120   3.992   4.956  2.00  1.00            
ATOM   2010    O SER A 272      10.959   4.323   4.723  2.00  1.00            
ATOM   2011    N ALA A 273      12.926   4.728   5.755  2.00  1.00            
ATOM   2012   CA ALA A 273      12.424   5.960   6.305  2.00  1.00            
ATOM   2013   CB ALA A 273      13.137   6.395   7.593  2.00  1.00            
ATOM   2014    C ALA A 273      12.759   6.957   5.267  2.00  1.00            
ATOM   2015    O ALA A 273      13.872   7.477   5.200  2.00  1.00            
ATOM   2016    N TYR A 274      11.775   7.218   4.409  2.00  1.00            
ATOM   2017   CA TYR A 274      12.008   8.029   3.268  2.00  1.00            
ATOM   2018   CB TYR A 274      12.959   7.274   2.326  2.00  1.00            
ATOM   2019   CG TYR A 274      13.578   8.148   1.296  2.00  1.00            
ATOM   2020  CD1 TYR A 274      14.727   8.837   1.603  2.00  1.00            
ATOM   2021  CD2 TYR A 274      13.043   8.254   0.033  2.00  1.00            
ATOM   2022  CE1 TYR A 274      15.331   9.642   0.668  2.00  1.00            
ATOM   2023  CE2 TYR A 274      13.643   9.059  -0.906  2.00  1.00            
ATOM   2024   CZ TYR A 274      14.790   9.745  -0.592  2.00  1.00            
ATOM   2025   OH TYR A 274      15.403  10.568  -1.560  2.00  1.00            
ATOM   2026    C TYR A 274      10.663   7.989   2.666  2.00  1.00            
ATOM   2027    O TYR A 274       9.747   8.697   3.079  2.00  1.00            
ATOM   2028    N ILE A 275      10.526   7.124   1.645  4.00  1.00            
ATOM   2029   CA ILE A 275       9.227   6.945   1.103  4.00  1.00            
ATOM   2030   CB ILE A 275       9.168   6.324  -0.272  4.00  1.00            
ATOM   2031  CG1 ILE A 275       9.866   4.960  -0.320  4.00  1.00            
ATOM   2032  CG2 ILE A 275       9.763   7.332  -1.268  4.00  1.00            
ATOM   2033  CD1 ILE A 275      11.387   5.091  -0.297  4.00  1.00            
ATOM   2034    C ILE A 275       8.383   6.164   2.045  4.00  1.00            
ATOM   2035    O ILE A 275       8.769   5.103   2.532  4.00  1.00            
ATOM   2036    N LEU A 276       7.186   6.711   2.333  4.00  1.00            
ATOM   2037   CA LEU A 276       6.300   6.100   3.271  4.00  1.00            
ATOM   2038   CB LEU A 276       5.417   7.081   4.061  4.00  1.00            
ATOM   2039   CG LEU A 276       6.204   7.888   5.110  4.00  1.00            
ATOM   2040  CD1 LEU A 276       7.261   8.788   4.453  4.00  1.00            
ATOM   2041  CD2 LEU A 276       5.264   8.654   6.055  4.00  1.00            
ATOM   2042    C LEU A 276       5.413   5.117   2.601  4.00  1.00            
ATOM   2043    O LEU A 276       5.088   5.236   1.421  4.00  1.00            
ATOM   2044    N GLN A 277       5.011   4.085   3.364  4.00  1.00            
ATOM   2045   CA GLN A 277       4.132   3.135   2.777  4.00  1.00            
ATOM   2046   CB GLN A 277       4.631   1.678   2.818  4.00  1.00            
ATOM   2047   CG GLN A 277       5.969   1.444   2.119  4.00  1.00            
ATOM   2048   CD GLN A 277       7.045   1.560   3.185  4.00  1.00            
ATOM   2049  OE1 GLN A 277       8.158   2.013   2.923  4.00  1.00            
ATOM   2050  NE2 GLN A 277       6.700   1.125   4.427  4.00  1.00            
ATOM   2051    C GLN A 277       2.848   3.146   3.539  4.00  1.00            
ATOM   2052    O GLN A 277       2.833   3.077   4.765  4.00  1.00            
ATOM   2053    N ASP A 278       1.725   3.266   2.808  4.00  1.00            
ATOM   2054   CA ASP A 278       0.427   3.186   3.403  4.00  1.00            
ATOM   2055   CB ASP A 278      -0.565   4.254   2.911  4.00  1.00            
ATOM   2056   CG ASP A 278      -0.223   5.585   3.567  4.00  1.00            
ATOM   2057  OD1 ASP A 278       0.453   5.566   4.630  4.00  1.00            
ATOM   2058  OD2 ASP A 278      -0.645   6.637   3.017  4.00  1.00            
ATOM   2059    C ASP A 278      -0.122   1.864   2.991  4.00  1.00            
ATOM   2060    O ASP A 278       0.587   0.859   2.977  4.00  1.00            
ATOM   2061    N ASP A 279      -1.423   1.840   2.652  3.00  1.00            
ATOM   2062   CA ASP A 279      -2.053   0.627   2.231  3.00  1.00            
ATOM   2063   CB ASP A 279      -3.508   0.864   1.786  3.00  1.00            
ATOM   2064   CG ASP A 279      -4.137  -0.459   1.371  3.00  1.00            
ATOM   2065  OD1 ASP A 279      -4.158  -1.396   2.213  3.00  1.00            
ATOM   2066  OD2 ASP A 279      -4.597  -0.553   0.201  3.00  1.00            
ATOM   2067    C ASP A 279      -1.312   0.161   1.032  3.00  1.00            
ATOM   2068    O ASP A 279      -0.895  -0.994   0.950  3.00  1.00            
ATOM   2069    N ASP A 280      -1.128   1.069   0.059  3.00  1.00            
ATOM   2070   CA ASP A 280      -0.369   0.696  -1.089  3.00  1.00            
ATOM   2071   CB ASP A 280      -1.219   0.052  -2.191  3.00  1.00            
ATOM   2072   CG ASP A 280      -0.266  -0.802  -3.013  3.00  1.00            
ATOM   2073  OD1 ASP A 280       0.967  -0.687  -2.785  3.00  1.00            
ATOM   2074  OD2 ASP A 280      -0.755  -1.591  -3.864  3.00  1.00            
ATOM   2075    C ASP A 280       0.204   1.969  -1.627  3.00  1.00            
ATOM   2076    O ASP A 280       1.082   1.953  -2.488  3.00  1.00            
ATOM   2077    N SER A 281      -0.267   3.119  -1.100  4.00  1.00            
ATOM   2078   CA SER A 281       0.216   4.375  -1.591  4.00  1.00            
ATOM   2079   CB SER A 281      -0.598   5.597  -1.132  4.00  1.00            
ATOM   2080   OG SER A 281      -0.419   5.796   0.261  4.00  1.00            
ATOM   2081    C SER A 281       1.599   4.554  -1.063  4.00  1.00            
ATOM   2082    O SER A 281       1.934   4.061   0.013  4.00  1.00            
ATOM   2083    N CYS A 282       2.456   5.240  -1.840  4.00  1.00            
ATOM   2084   CA CYS A 282       3.782   5.515  -1.379  4.00  1.00            
ATOM   2085   CB CYS A 282       4.869   4.674  -2.072  4.00  1.00            
ATOM   2086   SG CYS A 282       4.750   2.901  -1.685  4.00  1.00            
ATOM   2087    C CYS A 282       4.053   6.935  -1.738  4.00  1.00            
ATOM   2088    O CYS A 282       4.030   7.301  -2.912  4.00  1.00            
ATOM   2089    N THR A 283       4.302   7.782  -0.726  4.00  1.00            
ATOM   2090   CA THR A 283       4.610   9.144  -1.030  4.00  1.00            
ATOM   2091   CB THR A 283       3.586  10.131  -0.554  4.00  1.00            
ATOM   2092  OG1 THR A 283       3.938  11.440  -0.978  4.00  1.00            
ATOM   2093  CG2 THR A 283       3.516  10.071   0.980  4.00  1.00            
ATOM   2094    C THR A 283       5.873   9.472  -0.330  4.00  1.00            
ATOM   2095    O THR A 283       6.122   9.015   0.784  4.00  1.00            
ATOM   2096    N SER A 284       6.721  10.288  -0.973  4.00  1.00            
ATOM   2097   CA SER A 284       7.939  10.582  -0.301  4.00  1.00            
ATOM   2098   CB SER A 284       9.013  11.255  -1.171  4.00  1.00            
ATOM   2099   OG SER A 284       9.553  10.313  -2.086  4.00  1.00            
ATOM   2100    C SER A 284       7.642  11.463   0.854  4.00  1.00            
ATOM   2101    O SER A 284       6.691  12.243   0.851  4.00  1.00            
ATOM   2102    N GLY A 285       8.468  11.315   1.900  1.00  1.00            
ATOM   2103   CA GLY A 285       8.347  12.097   3.084  1.00  1.00            
ATOM   2104    C GLY A 285       8.634  13.494   2.688  1.00  1.00            
ATOM   2105    O GLY A 285       8.103  14.452   3.246  1.00  1.00            
ATOM   2106    N PHE A 286       9.508  13.606   1.682  4.00  1.00            
ATOM   2107   CA PHE A 286      10.022  14.846   1.217  4.00  1.00            
ATOM   2108   CB PHE A 286      10.775  14.707  -0.110  4.00  1.00            
ATOM   2109   CG PHE A 286      11.978  13.907   0.236  4.00  1.00            
ATOM   2110  CD1 PHE A 286      11.919  12.534   0.249  4.00  1.00            
ATOM   2111  CD2 PHE A 286      13.157  14.532   0.565  4.00  1.00            
ATOM   2112  CE1 PHE A 286      13.031  11.799   0.575  4.00  1.00            
ATOM   2113  CE2 PHE A 286      14.273  13.799   0.892  4.00  1.00            
ATOM   2114   CZ PHE A 286      14.210  12.428   0.896  4.00  1.00            
ATOM   2115    C PHE A 286       8.944  15.880   1.062  4.00  1.00            
ATOM   2116    O PHE A 286       7.850  15.601   0.575  4.00  1.00            
ATOM   2117    N GLU A 287       9.252  17.121   1.517  4.00  1.00            
ATOM   2118   CA GLU A 287       8.334  18.226   1.468  4.00  1.00            
ATOM   2119   CB GLU A 287       7.761  18.611   2.841  4.00  1.00            
ATOM   2120   CG GLU A 287       6.773  19.776   2.770  4.00  1.00            
ATOM   2121   CD GLU A 287       5.553  19.286   2.004  4.00  1.00            
ATOM   2122  OE1 GLU A 287       4.829  18.409   2.545  4.00  1.00            
ATOM   2123  OE2 GLU A 287       5.334  19.776   0.864  4.00  1.00            
ATOM   2124    C GLU A 287       9.047  19.422   0.944  4.00  1.00            
ATOM   2125    O GLU A 287      10.274  19.500   0.982  4.00  1.00            
ATOM   2126    N GLY A 288       8.270  20.388   0.417  4.00  1.00            
ATOM   2127   CA GLY A 288       8.874  21.582  -0.083  4.00  1.00            
ATOM   2128    C GLY A 288       8.301  22.724   0.693  4.00  1.00            
ATOM   2129    O GLY A 288       7.131  23.063   0.528  4.00  1.00            
ATOM   2130    N MET A 289       9.120  23.355   1.564  1.00  1.00            
ATOM   2131   CA MET A 289       8.635  24.484   2.310  1.00  1.00            
ATOM   2132   CB MET A 289       8.315  24.204   3.788  1.00  1.00            
ATOM   2133   CG MET A 289       7.128  23.259   3.989  1.00  1.00            
ATOM   2134   SD MET A 289       6.499  23.218   5.694  1.00  1.00            
ATOM   2135   CE MET A 289       5.808  21.543   5.589  1.00  1.00            
ATOM   2136    C MET A 289       9.684  25.541   2.273  1.00  1.00            
ATOM   2137    O MET A 289      10.875  25.237   2.293  1.00  1.00            
ATOM   2138    N ASP A 290       9.288  26.828   2.200  1.00  1.00            
ATOM   2139   CA ASP A 290      10.337  27.803   2.170  1.00  1.00            
ATOM   2140   CB ASP A 290      10.240  28.827   1.030  1.00  1.00            
ATOM   2141   CG ASP A 290      11.643  29.390   0.835  1.00  1.00            
ATOM   2142  OD1 ASP A 290      12.544  29.008   1.630  1.00  1.00            
ATOM   2143  OD2 ASP A 290      11.840  30.190  -0.118  1.00  1.00            
ATOM   2144    C ASP A 290      10.312  28.548   3.462  1.00  1.00            
ATOM   2145    O ASP A 290       9.454  29.401   3.682  1.00  1.00            
ATOM   2146    N VAL A 291      11.250  28.217   4.374  1.00  1.00            
ATOM   2147   CA VAL A 291      11.311  28.951   5.603  1.00  1.00            
ATOM   2148   CB VAL A 291      11.489  28.094   6.825  1.00  1.00            
ATOM   2149  CG1 VAL A 291      11.623  29.007   8.057  1.00  1.00            
ATOM   2150  CG2 VAL A 291      10.311  27.110   6.915  1.00  1.00            
ATOM   2151    C VAL A 291      12.501  29.840   5.506  1.00  1.00            
ATOM   2152    O VAL A 291      13.640  29.389   5.615  1.00  1.00            
ATOM   2153    N PRO A 292      12.277  31.095   5.259  4.00  1.00            
ATOM   2154   CA PRO A 292      13.420  31.954   5.209  4.00  1.00            
ATOM   2155   CD PRO A 292      11.262  31.488   4.291  4.00  1.00            
ATOM   2156   CB PRO A 292      12.997  33.179   4.400  4.00  1.00            
ATOM   2157   CG PRO A 292      11.880  32.642   3.486  4.00  1.00            
ATOM   2158    C PRO A 292      13.749  32.249   6.628  4.00  1.00            
ATOM   2159    O PRO A 292      12.825  32.332   7.436  4.00  1.00            
ATOM   2160    N THR A 293      15.033  32.401   6.980  1.00  1.00            
ATOM   2161   CA THR A 293      15.249  32.701   8.355  1.00  1.00            
ATOM   2162   CB THR A 293      15.845  31.559   9.124  1.00  1.00            
ATOM   2163  OG1 THR A 293      15.868  31.871  10.508  1.00  1.00            
ATOM   2164  CG2 THR A 293      17.271  31.289   8.615  1.00  1.00            
ATOM   2165    C THR A 293      16.191  33.837   8.450  1.00  1.00            
ATOM   2166    O THR A 293      16.734  34.124   9.515  1.00  1.00            
ATOM   2167    N SER A 294      16.388  34.526   7.318  1.00  1.00            
ATOM   2168   CA SER A 294      17.321  35.602   7.194  1.00  1.00            
ATOM   2169   CB SER A 294      17.280  36.571   8.385  1.00  1.00            
ATOM   2170   OG SER A 294      18.232  37.606   8.193  1.00  1.00            
ATOM   2171    C SER A 294      18.693  35.007   7.100  1.00  1.00            
ATOM   2172    O SER A 294      19.579  35.571   6.459  1.00  1.00            
ATOM   2173    N SER A 295      18.888  33.825   7.715  1.00  1.00            
ATOM   2174   CA SER A 295      20.113  33.095   7.654  1.00  1.00            
ATOM   2175   CB SER A 295      20.191  32.014   8.745  1.00  1.00            
ATOM   2176   OG SER A 295      20.182  32.623  10.029  1.00  1.00            
ATOM   2177    C SER A 295      20.185  32.432   6.320  1.00  1.00            
ATOM   2178    O SER A 295      21.210  32.487   5.643  1.00  1.00            
ATOM   2179    N GLY A 296      19.069  31.800   5.902  1.00  1.00            
ATOM   2180   CA GLY A 296      19.048  31.113   4.643  1.00  1.00            
ATOM   2181    C GLY A 296      17.900  30.161   4.658  1.00  1.00            
ATOM   2182    O GLY A 296      17.289  29.923   5.698  1.00  1.00            
ATOM   2183    N GLU A 297      17.582  29.578   3.486  4.00  1.00            
ATOM   2184   CA GLU A 297      16.505  28.635   3.441  4.00  1.00            
ATOM   2185   CB GLU A 297      16.261  28.079   2.022  4.00  1.00            
ATOM   2186   CG GLU A 297      17.534  27.643   1.282  4.00  1.00            
ATOM   2187   CD GLU A 297      17.991  28.783   0.371  4.00  1.00            
ATOM   2188  OE1 GLU A 297      18.152  29.926   0.877  4.00  1.00            
ATOM   2189  OE2 GLU A 297      18.181  28.521  -0.846  4.00  1.00            
ATOM   2190    C GLU A 297      16.873  27.513   4.358  4.00  1.00            
ATOM   2191    O GLU A 297      17.945  26.922   4.242  4.00  1.00            
ATOM   2192    N LEU A 298      15.969  27.189   5.301  1.00  1.00            
ATOM   2193   CA LEU A 298      16.247  26.185   6.289  1.00  1.00            
ATOM   2194   CB LEU A 298      15.711  26.535   7.688  1.00  1.00            
ATOM   2195   CG LEU A 298      16.611  27.514   8.459  1.00  1.00            
ATOM   2196  CD1 LEU A 298      15.969  27.969   9.775  1.00  1.00            
ATOM   2197  CD2 LEU A 298      17.973  26.862   8.727  1.00  1.00            
ATOM   2198    C LEU A 298      15.673  24.874   5.888  1.00  1.00            
ATOM   2199    O LEU A 298      14.688  24.793   5.156  1.00  1.00            
ATOM   2200    N TRP A 299      16.335  23.804   6.368  4.00  1.00            
ATOM   2201   CA TRP A 299      15.927  22.452   6.148  4.00  1.00            
ATOM   2202   CB TRP A 299      17.099  21.532   5.769  4.00  1.00            
ATOM   2203   CG TRP A 299      16.725  20.155   5.278  4.00  1.00            
ATOM   2204  CD2 TRP A 299      16.845  19.762   3.903  4.00  1.00            
ATOM   2205  CD1 TRP A 299      16.311  19.048   5.961  4.00  1.00            
ATOM   2206  NE1 TRP A 299      16.144  17.996   5.091  4.00  1.00            
ATOM   2207  CE2 TRP A 299      16.477  18.419   3.822  4.00  1.00            
ATOM   2208  CE3 TRP A 299      17.240  20.463   2.800  4.00  1.00            
ATOM   2209  CZ2 TRP A 299      16.496  17.754   2.631  4.00  1.00            
ATOM   2210  CZ3 TRP A 299      17.252  19.790   1.600  4.00  1.00            
ATOM   2211  CH2 TRP A 299      16.886  18.461   1.516  4.00  1.00            
ATOM   2212    C TRP A 299      15.497  21.980   7.501  4.00  1.00            
ATOM   2213    O TRP A 299      16.153  22.282   8.497  4.00  1.00            
ATOM   2214    N ILE A 300      14.370  21.248   7.591  4.00  1.00            
ATOM   2215   CA ILE A 300      13.976  20.766   8.884  4.00  1.00            
ATOM   2216   CB ILE A 300      12.577  21.156   9.250  4.00  1.00            
ATOM   2217  CG1 ILE A 300      12.444  22.684   9.200  4.00  1.00            
ATOM   2218  CG2 ILE A 300      12.256  20.558  10.630  4.00  1.00            
ATOM   2219  CD1 ILE A 300      11.006  23.185   9.281  4.00  1.00            
ATOM   2220    C ILE A 300      14.030  19.295   8.802  4.00  1.00            
ATOM   2221    O ILE A 300      13.265  18.671   8.071  4.00  1.00            
ATOM   2222    N LEU A 301      14.972  18.697   9.539  4.00  1.00            
ATOM   2223   CA LEU A 301      14.957  17.278   9.549  4.00  1.00            
ATOM   2224   CB LEU A 301      16.281  16.650  10.021  4.00  1.00            
ATOM   2225   CG LEU A 301      17.446  16.837   9.031  4.00  1.00            
ATOM   2226  CD1 LEU A 301      18.752  16.240   9.576  4.00  1.00            
ATOM   2227  CD2 LEU A 301      17.086  16.254   7.656  4.00  1.00            
ATOM   2228    C LEU A 301      13.920  16.973  10.582  4.00  1.00            
ATOM   2229    O LEU A 301      14.078  17.318  11.752  4.00  1.00            
ATOM   2230    N GLY A 302      12.808  16.339  10.167  1.00  1.00            
ATOM   2231   CA GLY A 302      11.727  16.110  11.080  1.00  1.00            
ATOM   2232    C GLY A 302      11.720  14.666  11.517  1.00  1.00            
ATOM   2233    O GLY A 302      12.766  14.083  11.800  1.00  1.00            
ATOM   2234    N ASP A 303      10.507  14.065  11.593  2.00  1.00            
ATOM   2235   CA ASP A 303      10.297  12.719  12.074  2.00  1.00            
ATOM   2236   CB ASP A 303       8.817  12.293  12.038  2.00  1.00            
ATOM   2237   CG ASP A 303       8.028  13.130  13.031  2.00  1.00            
ATOM   2238  OD1 ASP A 303       8.655  13.676  13.979  2.00  1.00            
ATOM   2239  OD2 ASP A 303       6.785  13.238  12.852  2.00  1.00            
ATOM   2240    C ASP A 303      11.016  11.745  11.203  2.00  1.00            
ATOM   2241    O ASP A 303      11.725  10.877  11.711  2.00  1.00            
ATOM   2242    N VAL A 304      10.869  11.863   9.867  2.00  1.00            
ATOM   2243   CA VAL A 304      11.522  10.903   9.026  2.00  1.00            
ATOM   2244   CB VAL A 304      10.982  10.893   7.627  2.00  1.00            
ATOM   2245  CG1 VAL A 304      11.830   9.936   6.773  2.00  1.00            
ATOM   2246  CG2 VAL A 304       9.493  10.510   7.699  2.00  1.00            
ATOM   2247    C VAL A 304      12.958  11.307   9.005  2.00  1.00            
ATOM   2248    O VAL A 304      13.405  12.034   8.122  2.00  1.00            
ATOM   2249    N PHE A 305      13.711  10.827  10.013  2.00  1.00            
ATOM   2250   CA PHE A 305      15.083  11.183  10.216  2.00  1.00            
ATOM   2251   CB PHE A 305      15.371  12.671   9.943  2.00  1.00            
ATOM   2252   CG PHE A 305      16.842  12.869  10.085  2.00  1.00            
ATOM   2253  CD1 PHE A 305      17.705  12.368   9.137  2.00  1.00            
ATOM   2254  CD2 PHE A 305      17.363  13.567  11.150  2.00  1.00            
ATOM   2255  CE1 PHE A 305      19.063  12.547   9.256  2.00  1.00            
ATOM   2256  CE2 PHE A 305      18.721  13.750  11.275  2.00  1.00            
ATOM   2257   CZ PHE A 305      19.576  13.237  10.327  2.00  1.00            
ATOM   2258    C PHE A 305      15.317  10.907  11.663  2.00  1.00            
ATOM   2259    O PHE A 305      16.104  10.037  12.036  2.00  1.00            
ATOM   2260    N ILE A 306      14.586  11.655  12.514  2.00  1.00            
ATOM   2261   CA ILE A 306      14.658  11.543  13.940  2.00  1.00            
ATOM   2262   CB ILE A 306      13.791  12.518  14.681  2.00  1.00            
ATOM   2263  CG1 ILE A 306      12.305  12.307  14.359  2.00  1.00            
ATOM   2264  CG2 ILE A 306      14.320  13.929  14.372  2.00  1.00            
ATOM   2265  CD1 ILE A 306      11.375  13.065  15.306  2.00  1.00            
ATOM   2266    C ILE A 306      14.283  10.142  14.316  2.00  1.00            
ATOM   2267    O ILE A 306      14.828   9.582  15.265  2.00  1.00            
ATOM   2268    N ARG A 307      13.342   9.534  13.571  3.00  1.00            
ATOM   2269   CA ARG A 307      12.919   8.199  13.874  3.00  1.00            
ATOM   2270   CB ARG A 307      11.962   7.632  12.812  3.00  1.00            
ATOM   2271   CG ARG A 307      11.323   6.300  13.208  3.00  1.00            
ATOM   2272   CD ARG A 307      10.979   5.402  12.018  3.00  1.00            
ATOM   2273   NE ARG A 307      11.989   4.305  12.019  3.00  1.00            
ATOM   2274   CZ ARG A 307      12.630   3.936  10.871  3.00  1.00            
ATOM   2275  NH1 ARG A 307      12.371   4.582   9.698  3.00  1.00            
ATOM   2276  NH2 ARG A 307      13.530   2.911  10.895  3.00  1.00            
ATOM   2277    C ARG A 307      14.126   7.348  13.826  3.00  1.00            
ATOM   2278    O ARG A 307      14.353   6.497  14.684  3.00  1.00            
ATOM   2279    N GLN A 308      14.936   7.594  12.793  3.00  1.00            
ATOM   2280   CA GLN A 308      16.113   6.845  12.508  3.00  1.00            
ATOM   2281   CB GLN A 308      16.680   7.260  11.148  3.00  1.00            
ATOM   2282   CG GLN A 308      15.635   7.047  10.053  3.00  1.00            
ATOM   2283   CD GLN A 308      16.086   7.776   8.803  3.00  1.00            
ATOM   2284  OE1 GLN A 308      15.275   8.359   8.085  3.00  1.00            
ATOM   2285  NE2 GLN A 308      17.416   7.740   8.532  3.00  1.00            
ATOM   2286    C GLN A 308      17.171   7.048  13.557  3.00  1.00            
ATOM   2287    O GLN A 308      17.831   6.080  13.923  3.00  1.00            
ATOM   2288    N TYR A 309      17.365   8.285  14.087  4.00  1.00            
ATOM   2289   CA TYR A 309      18.477   8.487  14.991  4.00  1.00            
ATOM   2290   CB TYR A 309      19.491   9.549  14.526  4.00  1.00            
ATOM   2291   CG TYR A 309      18.910  10.904  14.732  4.00  1.00            
ATOM   2292  CD1 TYR A 309      18.140  11.499  13.761  4.00  1.00            
ATOM   2293  CD2 TYR A 309      19.141  11.574  15.911  4.00  1.00            
ATOM   2294  CE1 TYR A 309      17.613  12.751  13.971  4.00  1.00            
ATOM   2295  CE2 TYR A 309      18.619  12.828  16.123  4.00  1.00            
ATOM   2296   CZ TYR A 309      17.850  13.417  15.149  4.00  1.00            
ATOM   2297   OH TYR A 309      17.307  14.703  15.359  4.00  1.00            
ATOM   2298    C TYR A 309      18.013   8.872  16.354  4.00  1.00            
ATOM   2299    O TYR A 309      17.043   9.607  16.524  4.00  1.00            
ATOM   2300    N TYR A 310      18.723   8.342  17.375  4.00  1.00            
ATOM   2301   CA TYR A 310      18.426   8.684  18.731  4.00  1.00            
ATOM   2302   CB TYR A 310      19.146   7.839  19.795  4.00  1.00            
ATOM   2303   CG TYR A 310      18.468   8.165  21.082  4.00  1.00            
ATOM   2304  CD1 TYR A 310      18.833   9.262  21.828  4.00  1.00            
ATOM   2305  CD2 TYR A 310      17.438   7.373  21.530  4.00  1.00            
ATOM   2306  CE1 TYR A 310      18.185   9.557  23.006  4.00  1.00            
ATOM   2307  CE2 TYR A 310      16.788   7.662  22.706  4.00  1.00            
ATOM   2308   CZ TYR A 310      17.160   8.756  23.448  4.00  1.00            
ATOM   2309   OH TYR A 310      16.489   9.053  24.654  4.00  1.00            
ATOM   2310    C TYR A 310      18.944  10.071  18.871  4.00  1.00            
ATOM   2311    O TYR A 310      20.034  10.388  18.396  4.00  1.00            
ATOM   2312    N THR A 311      18.162  10.958  19.498  4.00  1.00            
ATOM   2313   CA THR A 311      18.645  12.298  19.568  4.00  1.00            
ATOM   2314   CB THR A 311      17.712  13.273  18.913  4.00  1.00            
ATOM   2315  OG1 THR A 311      18.256  14.584  18.948  4.00  1.00            
ATOM   2316  CG2 THR A 311      16.365  13.227  19.654  4.00  1.00            
ATOM   2317    C THR A 311      18.760  12.697  20.994  4.00  1.00            
ATOM   2318    O THR A 311      17.901  12.383  21.817  4.00  1.00            
ATOM   2319    N VAL A 312      19.864  13.388  21.321  4.00  1.00            
ATOM   2320   CA VAL A 312      20.036  13.892  22.644  4.00  1.00            
ATOM   2321   CB VAL A 312      21.148  13.205  23.377  4.00  1.00            
ATOM   2322  CG1 VAL A 312      20.725  11.743  23.571  4.00  1.00            
ATOM   2323  CG2 VAL A 312      22.446  13.333  22.562  4.00  1.00            
ATOM   2324    C VAL A 312      20.362  15.344  22.493  4.00  1.00            
ATOM   2325    O VAL A 312      21.322  15.723  21.825  4.00  1.00            
ATOM   2326    N PHE A 313      19.533  16.197  23.112  4.00  1.00            
ATOM   2327   CA PHE A 313      19.681  17.620  23.113  4.00  1.00            
ATOM   2328   CB PHE A 313      18.291  18.295  23.091  4.00  1.00            
ATOM   2329   CG PHE A 313      18.326  19.687  23.618  4.00  1.00            
ATOM   2330  CD1 PHE A 313      18.772  20.745  22.863  4.00  1.00            
ATOM   2331  CD2 PHE A 313      17.865  19.927  24.894  4.00  1.00            
ATOM   2332  CE1 PHE A 313      18.771  22.013  23.394  4.00  1.00            
ATOM   2333  CE2 PHE A 313      17.865  21.194  25.424  4.00  1.00            
ATOM   2334   CZ PHE A 313      18.325  22.245  24.671  4.00  1.00            
ATOM   2335    C PHE A 313      20.380  17.963  24.405  4.00  1.00            
ATOM   2336    O PHE A 313      20.005  17.458  25.463  4.00  1.00            
ATOM   2337    N ASP A 314      21.441  18.806  24.348  4.00  1.00            
ATOM   2338   CA ASP A 314      22.195  19.140  25.533  4.00  1.00            
ATOM   2339   CB ASP A 314      23.640  18.610  25.508  4.00  1.00            
ATOM   2340   CG ASP A 314      23.607  17.093  25.596  4.00  1.00            
ATOM   2341  OD1 ASP A 314      22.549  16.503  25.250  4.00  1.00            
ATOM   2342  OD2 ASP A 314      24.637  16.503  26.018  4.00  1.00            
ATOM   2343    C ASP A 314      22.316  20.639  25.656  4.00  1.00            
ATOM   2344    O ASP A 314      22.930  21.282  24.805  4.00  1.00            
ATOM   2345    N ARG A 315      21.712  21.244  26.709  3.00  1.00            
ATOM   2346   CA ARG A 315      21.807  22.672  26.907  3.00  1.00            
ATOM   2347   CB ARG A 315      20.913  23.176  28.053  3.00  1.00            
ATOM   2348   CG ARG A 315      20.822  24.701  28.153  3.00  1.00            
ATOM   2349   CD ARG A 315      20.023  25.180  29.369  3.00  1.00            
ATOM   2350   NE ARG A 315      19.978  26.671  29.334  3.00  1.00            
ATOM   2351   CZ ARG A 315      20.994  27.412  29.866  3.00  1.00            
ATOM   2352  NH1 ARG A 315      22.095  26.794  30.384  3.00  1.00            
ATOM   2353  NH2 ARG A 315      20.910  28.774  29.882  3.00  1.00            
ATOM   2354    C ARG A 315      23.218  23.053  27.237  3.00  1.00            
ATOM   2355    O ARG A 315      23.814  23.882  26.551  3.00  1.00            
ATOM   2356    N ALA A 316      23.808  22.438  28.286  3.00  1.00            
ATOM   2357   CA ALA A 316      25.185  22.724  28.575  3.00  1.00            
ATOM   2358   CB ALA A 316      25.691  22.081  29.877  3.00  1.00            
ATOM   2359    C ALA A 316      25.839  22.041  27.440  3.00  1.00            
ATOM   2360    O ALA A 316      25.323  21.020  26.985  3.00  1.00            
ATOM   2361    N ASN A 317      26.991  22.549  26.971  3.00  1.00            
ATOM   2362   CA ASN A 317      27.543  21.961  25.793  3.00  1.00            
ATOM   2363   CB ASN A 317      27.990  20.500  25.989  3.00  1.00            
ATOM   2364   CG ASN A 317      29.185  20.504  26.932  3.00  1.00            
ATOM   2365  OD1 ASN A 317      29.765  21.553  27.212  3.00  1.00            
ATOM   2366  ND2 ASN A 317      29.575  19.299  27.427  3.00  1.00            
ATOM   2367    C ASN A 317      26.496  22.009  24.743  3.00  1.00            
ATOM   2368    O ASN A 317      25.982  20.956  24.373  3.00  1.00            
ATOM   2369    N ASN A 318      26.121  23.242  24.309  3.00  1.00            
ATOM   2370   CA ASN A 318      25.127  23.427  23.285  3.00  1.00            
ATOM   2371   CB ASN A 318      25.072  24.846  22.697  3.00  1.00            
ATOM   2372   CG ASN A 318      24.460  25.775  23.729  3.00  1.00            
ATOM   2373  OD1 ASN A 318      25.049  26.032  24.777  3.00  1.00            
ATOM   2374  ND2 ASN A 318      23.243  26.297  23.422  3.00  1.00            
ATOM   2375    C ASN A 318      25.560  22.535  22.171  3.00  1.00            
ATOM   2376    O ASN A 318      26.460  22.875  21.405  3.00  1.00            
ATOM   2377    N LYS A 319      24.919  21.356  22.054  4.00  1.00            
ATOM   2378   CA LYS A 319      25.370  20.415  21.083  4.00  1.00            
ATOM   2379   CB LYS A 319      26.522  19.510  21.547  4.00  1.00            
ATOM   2380   CG LYS A 319      26.060  18.379  22.468  4.00  1.00            
ATOM   2381   CD LYS A 319      27.106  17.280  22.662  4.00  1.00            
ATOM   2382   CE LYS A 319      26.606  16.123  23.528  4.00  1.00            
ATOM   2383   NZ LYS A 319      27.686  15.132  23.725  4.00  1.00            
ATOM   2384    C LYS A 319      24.244  19.499  20.786  4.00  1.00            
ATOM   2385    O LYS A 319      23.359  19.294  21.615  4.00  1.00            
ATOM   2386    N VAL A 320      24.237  18.924  19.572  4.00  1.00            
ATOM   2387   CA VAL A 320      23.209  17.967  19.342  4.00  1.00            
ATOM   2388   CB VAL A 320      22.558  17.975  17.989  4.00  1.00            
ATOM   2389  CG1 VAL A 320      23.363  17.030  17.086  4.00  1.00            
ATOM   2390  CG2 VAL A 320      21.081  17.561  18.137  4.00  1.00            
ATOM   2391    C VAL A 320      23.902  16.654  19.422  4.00  1.00            
ATOM   2392    O VAL A 320      25.105  16.574  19.178  4.00  1.00            
ATOM   2393    N GLY A 321      23.177  15.586  19.795  4.00  1.00            
ATOM   2394   CA GLY A 321      23.846  14.325  19.858  4.00  1.00            
ATOM   2395    C GLY A 321      22.992  13.318  19.179  4.00  1.00            
ATOM   2396    O GLY A 321      21.769  13.327  19.314  4.00  1.00            
ATOM   2397    N LEU A 322      23.630  12.412  18.419  4.00  1.00            
ATOM   2398   CA LEU A 322      22.832  11.438  17.751  4.00  1.00            
ATOM   2399   CB LEU A 322      22.388  11.860  16.336  4.00  1.00            
ATOM   2400   CG LEU A 322      23.523  12.128  15.325  4.00  1.00            
ATOM   2401  CD1 LEU A 322      22.944  12.586  13.979  4.00  1.00            
ATOM   2402  CD2 LEU A 322      24.571  13.119  15.858  4.00  1.00            
ATOM   2403    C LEU A 322      23.557  10.134  17.664  4.00  1.00            
ATOM   2404    O LEU A 322      24.780  10.081  17.540  4.00  1.00            
ATOM   2405    N ALA A 323      22.778   9.036  17.754  4.00  1.00            
ATOM   2406   CA ALA A 323      23.258   7.686  17.628  4.00  1.00            
ATOM   2407   CB ALA A 323      23.354   6.928  18.958  4.00  1.00            
ATOM   2408    C ALA A 323      22.214   7.006  16.798  4.00  1.00            
ATOM   2409    O ALA A 323      21.124   7.561  16.668  4.00  1.00            
ATOM   2410    N PRO A 324      22.458   5.869  16.189  4.00  1.00            
ATOM   2411   CA PRO A 324      21.390   5.309  15.415  4.00  1.00            
ATOM   2412   CD PRO A 324      23.752   5.561  15.609  4.00  1.00            
ATOM   2413   CB PRO A 324      22.001   4.157  14.615  4.00  1.00            
ATOM   2414   CG PRO A 324      23.456   4.637  14.405  4.00  1.00            
ATOM   2415    C PRO A 324      20.073   5.091  16.065  4.00  1.00            
ATOM   2416    O PRO A 324      19.249   5.997  16.006  4.00  1.00            
ATOM   2417    N VAL A 325      19.892   3.951  16.750  4.00  1.00            
ATOM   2418   CA VAL A 325      18.694   3.527  17.423  4.00  1.00            
ATOM   2419   CB VAL A 325      17.409   3.467  16.625  4.00  1.00            
ATOM   2420  CG1 VAL A 325      16.813   4.858  16.364  4.00  1.00            
ATOM   2421  CG2 VAL A 325      17.690   2.667  15.343  4.00  1.00            
ATOM   2422    C VAL A 325      18.976   2.090  17.701  4.00  1.00            
ATOM   2423    O VAL A 325      19.961   1.547  17.200  4.00  1.00            
ATOM   2424    N ALA A 326      18.130   1.418  18.496  1.00  1.00            
ATOM   2425   CA ALA A 326      18.387   0.025  18.697  1.00  1.00            
ATOM   2426   CB ALA A 326      18.138  -0.450  20.138  1.00  1.00            
ATOM   2427    C ALA A 326      17.422  -0.735  17.795  1.00  1.00            
ATOM   2428    O ALA A 326      16.627  -1.547  18.340  1.00  1.00            
ATOM   2429  OXT ALA A 326      17.464  -0.517  16.555  1.00  1.00            
ATOM   2430    N ALA B   1      -4.977  13.199   5.245  4.00  0.00            
ATOM   2431   CA ALA B   1      -4.151  12.675   6.353  4.00  0.00            
ATOM   2432   CB ALA B   1      -2.830  12.085   5.829  4.00  0.00            
ATOM   2433    C ALA B   1      -3.831  13.742   7.338  4.00  0.00            
ATOM   2434    O ALA B   1      -4.482  14.785   7.357  4.00  0.00            
ATOM   2435    N PHE B   2      -2.837  13.511   8.221  4.00  0.00            
ATOM   2436   CA PHE B   2      -2.639  14.597   9.123  4.00  0.00            
ATOM   2437   CB PHE B   2      -3.231  14.311  10.518  4.00  0.00            
ATOM   2438   CG PHE B   2      -4.690  14.027  10.331  4.00  0.00            
ATOM   2439  CD1 PHE B   2      -5.106  12.766   9.965  4.00  0.00            
ATOM   2440  CD2 PHE B   2      -5.645  15.001  10.518  4.00  0.00            
ATOM   2441  CE1 PHE B   2      -6.440  12.479   9.786  4.00  0.00            
ATOM   2442  CE2 PHE B   2      -6.982  14.723  10.341  4.00  0.00            
ATOM   2443   CZ PHE B   2      -7.384  13.460   9.973  4.00  0.00            
ATOM   2444    C PHE B   2      -1.190  14.950   9.284  4.00  0.00            
ATOM   2445    O PHE B   2      -0.547  14.530  10.244  4.00  0.00            
ATOM   2446    N PRO B   3      -0.649  15.716   8.378  4.00  0.00            
ATOM   2447   CA PRO B   3       0.731  16.130   8.420  4.00  0.00            
ATOM   2448   CD PRO B   3      -1.431  16.447   7.394  4.00  0.00            
ATOM   2449   CB PRO B   3       0.940  16.934   7.140  4.00  0.00            
ATOM   2450   CG PRO B   3      -0.461  17.511   6.851  4.00  0.00            
ATOM   2451    C PRO B   3       1.054  16.973   9.634  4.00  0.00            
ATOM   2452    O PRO B   3       2.072  16.725  10.277  4.00  0.00            
ATOM   2453    N LEU B   4       0.202  17.978   9.944  4.00  0.00            
ATOM   2454   CA LEU B   4       0.325  18.888  11.060  4.00  0.00            
ATOM   2455   CB LEU B   4      -0.294  18.380  12.375  4.00  0.00            
ATOM   2456   CG LEU B   4      -1.833  18.294  12.309  4.00  0.00            
ATOM   2457  CD1 LEU B   4      -2.458  19.683  12.088  4.00  0.00            
ATOM   2458  CD2 LEU B   4      -2.301  17.254  11.278  4.00  0.00            
ATOM   2459    C LEU B   4       1.724  19.383  11.311  4.00  0.00            
ATOM   2460    O LEU B   4       2.403  18.906  12.219  4.00  0.00            
ATOM   2461    N GLU B   5       2.204  20.344  10.487  4.00  0.00            
ATOM   2462   CA GLU B   5       3.490  20.957  10.716  4.00  0.00            
ATOM   2463   CB GLU B   5       4.083  21.641   9.468  4.00  0.00            
ATOM   2464   CG GLU B   5       4.583  20.661   8.404  4.00  0.00            
ATOM   2465   CD GLU B   5       3.379  19.936   7.828  4.00  0.00            
ATOM   2466  OE1 GLU B   5       2.573  20.591   7.117  4.00  0.00            
ATOM   2467  OE2 GLU B   5       3.253  18.711   8.097  4.00  0.00            
ATOM   2468    C GLU B   5       3.328  22.004  11.778  4.00  0.00            
ATOM   2469    O GLU B   5       2.310  22.690  11.831  4.00  0.00            
ATOM   2470    N PHE B   6       4.334  22.145  12.673  4.00  0.00            
ATOM   2471   CA PHE B   6       4.344  23.198  13.660  4.00  0.00            
ATOM   2472   CB PHE B   6       3.886  22.712  15.044  4.00  0.00            
ATOM   2473   CG PHE B   6       3.612  23.931  15.842  4.00  0.00            
ATOM   2474  CD1 PHE B   6       2.412  24.587  15.696  4.00  0.00            
ATOM   2475  CD2 PHE B   6       4.542  24.417  16.730  4.00  0.00            
ATOM   2476  CE1 PHE B   6       2.144  25.720  16.424  4.00  0.00            
ATOM   2477  CE2 PHE B   6       4.278  25.551  17.461  4.00  0.00            
ATOM   2478   CZ PHE B   6       3.078  26.203  17.310  4.00  0.00            
ATOM   2479    C PHE B   6       5.791  23.582  13.764  4.00  0.00            
ATOM   2480    O PHE B   6       6.643  22.735  14.023  4.00  0.00            
ATOM   2481    N ILE B   7       6.115  24.871  13.541  4.00  0.00            
ATOM   2482   CA ILE B   7       7.472  25.334  13.590  4.00  0.00            
ATOM   2483   CB ILE B   7       8.155  25.317  12.250  4.00  0.00            
ATOM   2484  CG1 ILE B   7       8.052  23.899  11.666  4.00  0.00            
ATOM   2485  CG2 ILE B   7       9.606  25.807  12.386  4.00  0.00            
ATOM   2486  CD1 ILE B   7       8.269  23.832  10.156  4.00  0.00            
ATOM   2487    C ILE B   7       7.436  26.720  14.119  4.00  0.00            
ATOM   2488    O ILE B   7       6.382  27.328  14.260  4.00  0.00            
ATOM   2489    N ARG B   8       8.570  27.259  14.561  4.00  0.00            
ATOM   2490   CA ARG B   8       8.408  28.639  14.834  4.00  0.00            
ATOM   2491   CB ARG B   8       7.670  28.944  16.152  4.00  0.00            
ATOM   2492   CG ARG B   8       8.333  28.413  17.422  4.00  0.00            
ATOM   2493   CD ARG B   8       7.443  28.603  18.651  4.00  0.00            
ATOM   2494   NE ARG B   8       7.148  30.060  18.762  4.00  0.00            
ATOM   2495   CZ ARG B   8       7.669  30.791  19.788  4.00  0.00            
ATOM   2496  NH1 ARG B   8       8.421  30.182  20.751  4.00  0.00            
ATOM   2497  NH2 ARG B   8       7.418  32.131  19.859  4.00  0.00            
ATOM   2498    C ARG B   8       9.768  29.241  14.860  4.00  0.00            
ATOM   2499    O ARG B   8      10.546  29.004  15.783  4.00  0.00            
ATOM   2500    N GLU B   9      10.101  30.009  13.807  4.00  0.00            
ATOM   2501   CA GLU B   9      11.318  30.756  13.827  4.00  0.00            
ATOM   2502   CB GLU B   9      12.148  30.683  12.531  4.00  0.00            
ATOM   2503   CG GLU B   9      12.737  29.295  12.263  4.00  0.00            
ATOM   2504   CD GLU B   9      13.845  29.433  11.230  4.00  0.00            
ATOM   2505  OE1 GLU B   9      14.996  29.729  11.651  4.00  0.00            
ATOM   2506  OE2 GLU B   9      13.561  29.248  10.017  4.00  0.00            
ATOM   2507    C GLU B   9      10.803  32.138  13.960  4.00  0.00            
ATOM   2508    O GLU B   9      10.096  32.622  13.077  4.00  0.00            
ATOM   2509    N LEU B  10      11.112  32.792  15.092  4.00  0.00            
ATOM   2510   CA LEU B  10      10.567  34.094  15.296  4.00  0.00            
ATOM   2511   CB LEU B  10      11.018  34.778  16.601  4.00  0.00            
ATOM   2512   CG LEU B  10      12.538  35.013  16.723  4.00  0.00            
ATOM   2513  CD1 LEU B  10      12.868  35.727  18.043  4.00  0.00            
ATOM   2514  CD2 LEU B  10      13.345  33.713  16.555  4.00  0.00            
ATOM   2515    C LEU B  10      10.992  34.974  14.131  4.00  0.00            
ATOM   2516    O LEU B  10      10.275  35.974  13.859  4.00  0.00            
ATOM   2517  OXT LEU B  10      12.015  34.637  13.477  4.00  0.00            
END
