# Supplementary material for: Integrative modeling of diverse protein-peptide systems using CABS-dock
Source: PLoS Comput Biol. 2023 Jul 5;19(7):e1011275. doi: 10.1371/journal.pcbi.1011275 (PMC10351741; doi:10.1371/journal.pcbi.1011275)
Supplement: S1 File — Files in pdb format containing atomic coordinates of the structures obtained in this study: the highest-scored amyloid models and 10 examples of the docked peptide for each enzyme-substrate complex. (ZIP) [file pcbi.1011275.s006.zip › 3_pepsin_AFPLEFIREL/66.pdb]

CRYST1    0.000    0.000    0.000   0.00   0.00   0.00 P 1           1
ATOM      1    N ILE A   1      15.231  13.030  36.575  1.00  1.00            
ATOM      2   CA ILE A   1      15.379  12.018  35.508  1.00  1.00            
ATOM      3   CB ILE A   1      16.073  10.802  36.058  1.00  1.00            
ATOM      4  CG1 ILE A   1      16.567   9.898  34.917  1.00  1.00            
ATOM      5  CG2 ILE A   1      15.136  10.122  37.071  1.00  1.00            
ATOM      6  CD1 ILE A   1      17.703  10.525  34.108  1.00  1.00            
ATOM      7    C ILE A   1      14.030  11.654  34.995  1.00  1.00            
ATOM      8    O ILE A   1      13.715  10.488  34.758  1.00  1.00            
ATOM      9    N GLY A   2      13.215  12.694  34.757  4.00  1.00            
ATOM     10   CA GLY A   2      11.852  12.499  34.388  4.00  1.00            
ATOM     11    C GLY A   2      11.755  11.719  33.121  4.00  1.00            
ATOM     12    O GLY A   2      12.461  11.985  32.149  4.00  1.00            
ATOM     13    N ASP A   3      10.839  10.725  33.119  4.00  1.00            
ATOM     14   CA ASP A   3      10.580   9.917  31.966  4.00  1.00            
ATOM     15   CB ASP A   3      10.747   8.401  32.201  4.00  1.00            
ATOM     16   CG ASP A   3       9.725   7.933  33.229  4.00  1.00            
ATOM     17  OD1 ASP A   3       9.685   8.526  34.339  4.00  1.00            
ATOM     18  OD2 ASP A   3       8.955   6.989  32.906  4.00  1.00            
ATOM     19    C ASP A   3       9.167  10.173  31.549  4.00  1.00            
ATOM     20    O ASP A   3       8.238  10.055  32.347  4.00  1.00            
ATOM     21    N GLU A   4       8.981  10.577  30.277  4.00  1.00            
ATOM     22   CA GLU A   4       7.668  10.855  29.757  4.00  1.00            
ATOM     23   CB GLU A   4       7.512  12.360  29.494  4.00  1.00            
ATOM     24   CG GLU A   4       6.132  12.793  29.028  4.00  1.00            
ATOM     25   CD GLU A   4       6.215  12.955  27.527  4.00  1.00            
ATOM     26  OE1 GLU A   4       7.335  13.205  27.008  4.00  1.00            
ATOM     27  OE2 GLU A   4       5.148  12.838  26.877  4.00  1.00            
ATOM     28    C GLU A   4       7.553  10.057  28.485  4.00  1.00            
ATOM     29    O GLU A   4       8.269  10.312  27.518  4.00  1.00            
ATOM     30    N PRO A   5       6.688   9.068  28.471  4.00  1.00            
ATOM     31   CA PRO A   5       6.489   8.249  27.294  4.00  1.00            
ATOM     32   CD PRO A   5       6.362   8.351  29.691  4.00  1.00            
ATOM     33   CB PRO A   5       5.900   6.926  27.794  4.00  1.00            
ATOM     34   CG PRO A   5       5.430   7.221  29.230  4.00  1.00            
ATOM     35    C PRO A   5       5.630   8.962  26.316  4.00  1.00            
ATOM     36    O PRO A   5       4.926   9.888  26.714  4.00  1.00            
ATOM     37    N LEU A   6       5.670   8.567  25.028  4.00  1.00            
ATOM     38   CA LEU A   6       4.870   9.314  24.110  4.00  1.00            
ATOM     39   CB LEU A   6       5.676  10.335  23.286  4.00  1.00            
ATOM     40   CG LEU A   6       6.285  11.416  24.209  4.00  1.00            
ATOM     41  CD1 LEU A   6       7.587  10.931  24.867  4.00  1.00            
ATOM     42  CD2 LEU A   6       6.375  12.795  23.543  4.00  1.00            
ATOM     43    C LEU A   6       4.081   8.416  23.225  4.00  1.00            
ATOM     44    O LEU A   6       4.315   7.211  23.150  4.00  1.00            
ATOM     45    N GLU A   7       3.081   9.011  22.547  4.00  1.00            
ATOM     46   CA GLU A   7       2.190   8.242  21.738  4.00  1.00            
ATOM     47   CB GLU A   7       0.724   8.506  22.116  4.00  1.00            
ATOM     48   CG GLU A   7       0.441   8.182  23.586  4.00  1.00            
ATOM     49   CD GLU A   7      -0.944   8.705  23.936  4.00  1.00            
ATOM     50  OE1 GLU A   7      -1.706   9.031  22.988  4.00  1.00            
ATOM     51  OE2 GLU A   7      -1.259   8.789  25.153  4.00  1.00            
ATOM     52    C GLU A   7       2.385   8.605  20.297  4.00  1.00            
ATOM     53    O GLU A   7       2.479   9.779  19.943  4.00  1.00            
ATOM     54    N ASN A   8       2.480   7.581  19.423  4.00  1.00            
ATOM     55   CA ASN A   8       2.596   7.853  18.020  4.00  1.00            
ATOM     56   CB ASN A   8       3.682   7.039  17.295  4.00  1.00            
ATOM     57   CG ASN A   8       5.028   7.671  17.625  4.00  1.00            
ATOM     58  OD1 ASN A   8       5.107   8.637  18.382  4.00  1.00            
ATOM     59  ND2 ASN A   8       6.117   7.136  17.016  4.00  1.00            
ATOM     60    C ASN A   8       1.277   7.512  17.408  4.00  1.00            
ATOM     61    O ASN A   8       0.917   6.342  17.286  4.00  1.00            
ATOM     62    N TYR A   9       0.510   8.548  17.018  4.00  1.00            
ATOM     63   CA TYR A   9      -0.808   8.324  16.503  4.00  1.00            
ATOM     64   CB TYR A   9      -1.512   9.669  16.247  4.00  1.00            
ATOM     65   CG TYR A   9      -2.858   9.456  15.651  4.00  1.00            
ATOM     66  CD1 TYR A   9      -3.000   9.255  14.297  4.00  1.00            
ATOM     67  CD2 TYR A   9      -3.979   9.480  16.446  4.00  1.00            
ATOM     68  CE1 TYR A   9      -4.244   9.069  13.744  4.00  1.00            
ATOM     69  CE2 TYR A   9      -5.225   9.294  15.897  4.00  1.00            
ATOM     70   CZ TYR A   9      -5.358   9.087  14.546  4.00  1.00            
ATOM     71   OH TYR A   9      -6.639   8.898  13.983  4.00  1.00            
ATOM     72    C TYR A   9      -0.762   7.572  15.222  4.00  1.00            
ATOM     73    O TYR A   9      -1.282   6.464  15.112  4.00  1.00            
ATOM     74    N LEU A  10      -0.100   8.177  14.230  3.00  1.00            
ATOM     75   CA LEU A  10       0.222   7.579  12.977  3.00  1.00            
ATOM     76   CB LEU A  10      -0.170   8.378  11.723  3.00  1.00            
ATOM     77   CG LEU A  10      -1.690   8.453  11.496  3.00  1.00            
ATOM     78  CD1 LEU A  10      -2.013   9.015  10.102  3.00  1.00            
ATOM     79  CD2 LEU A  10      -2.367   7.100  11.774  3.00  1.00            
ATOM     80    C LEU A  10       1.686   7.665  13.145  3.00  1.00            
ATOM     81    O LEU A  10       2.141   7.850  14.274  3.00  1.00            
ATOM     82    N ASP A  11       2.480   7.484  12.091  3.00  1.00            
ATOM     83   CA ASP A  11       3.852   7.735  12.375  3.00  1.00            
ATOM     84   CB ASP A  11       4.758   7.440  11.167  3.00  1.00            
ATOM     85   CG ASP A  11       4.747   5.928  10.971  3.00  1.00            
ATOM     86  OD1 ASP A  11       3.711   5.401  10.485  3.00  1.00            
ATOM     87  OD2 ASP A  11       5.765   5.276  11.324  3.00  1.00            
ATOM     88    C ASP A  11       3.917   9.196  12.701  3.00  1.00            
ATOM     89    O ASP A  11       4.614   9.606  13.629  3.00  1.00            
ATOM     90    N THR A  12       3.136  10.014  11.961  3.00  1.00            
ATOM     91   CA THR A  12       3.081  11.422  12.231  3.00  1.00            
ATOM     92   CB THR A  12       2.359  12.221  11.189  3.00  1.00            
ATOM     93  OG1 THR A  12       2.523  13.610  11.439  3.00  1.00            
ATOM     94  CG2 THR A  12       0.869  11.842  11.212  3.00  1.00            
ATOM     95    C THR A  12       2.322  11.562  13.516  3.00  1.00            
ATOM     96    O THR A  12       1.440  10.757  13.815  3.00  1.00            
ATOM     97    N GLU A  13       2.680  12.585  14.318  4.00  1.00            
ATOM     98   CA GLU A  13       2.066  12.879  15.584  4.00  1.00            
ATOM     99   CB GLU A  13       0.553  12.586  15.666  4.00  1.00            
ATOM    100   CG GLU A  13      -0.290  13.618  14.907  4.00  1.00            
ATOM    101   CD GLU A  13      -1.766  13.282  15.079  4.00  1.00            
ATOM    102  OE1 GLU A  13      -2.210  12.240  14.527  4.00  1.00            
ATOM    103  OE2 GLU A  13      -2.474  14.071  15.760  4.00  1.00            
ATOM    104    C GLU A  13       2.790  12.158  16.661  4.00  1.00            
ATOM    105    O GLU A  13       2.894  10.933  16.671  4.00  1.00            
ATOM    106    N TYR A  14       3.334  12.962  17.590  4.00  1.00            
ATOM    107   CA TYR A  14       4.083  12.520  18.723  4.00  1.00            
ATOM    108   CB TYR A  14       5.548  12.979  18.544  4.00  1.00            
ATOM    109   CG TYR A  14       6.529  12.484  19.556  4.00  1.00            
ATOM    110  CD1 TYR A  14       6.799  11.142  19.691  4.00  1.00            
ATOM    111  CD2 TYR A  14       7.243  13.381  20.319  4.00  1.00            
ATOM    112  CE1 TYR A  14       7.729  10.701  20.605  4.00  1.00            
ATOM    113  CE2 TYR A  14       8.175  12.947  21.231  4.00  1.00            
ATOM    114   CZ TYR A  14       8.417  11.604  21.380  4.00  1.00            
ATOM    115   OH TYR A  14       9.374  11.160  22.317  4.00  1.00            
ATOM    116    C TYR A  14       3.438  13.253  19.845  4.00  1.00            
ATOM    117    O TYR A  14       3.433  14.484  19.866  4.00  1.00            
ATOM    118    N PHE A  15       2.866  12.517  20.810  4.00  1.00            
ATOM    119   CA PHE A  15       2.131  13.181  21.843  4.00  1.00            
ATOM    120   CB PHE A  15       0.672  12.705  21.973  4.00  1.00            
ATOM    121   CG PHE A  15      -0.163  13.063  20.794  4.00  1.00            
ATOM    122  CD1 PHE A  15       0.002  12.416  19.591  4.00  1.00            
ATOM    123  CD2 PHE A  15      -1.148  14.017  20.910  4.00  1.00            
ATOM    124  CE1 PHE A  15      -0.786  12.741  18.512  4.00  1.00            
ATOM    125  CE2 PHE A  15      -1.938  14.344  19.834  4.00  1.00            
ATOM    126   CZ PHE A  15      -1.754  13.710  18.629  4.00  1.00            
ATOM    127    C PHE A  15       2.692  12.764  23.148  4.00  1.00            
ATOM    128    O PHE A  15       3.330  11.723  23.268  4.00  1.00            
ATOM    129    N GLY A  16       2.445  13.588  24.177  4.00  1.00            
ATOM    130   CA GLY A  16       2.829  13.239  25.504  4.00  1.00            
ATOM    131    C GLY A  16       1.807  13.885  26.378  4.00  1.00            
ATOM    132    O GLY A  16       1.232  14.906  26.004  4.00  1.00            
ATOM    133    N THR A  17       1.558  13.326  27.577  4.00  1.00            
ATOM    134   CA THR A  17       0.529  13.896  28.395  4.00  1.00            
ATOM    135   CB THR A  17      -0.421  12.884  28.964  4.00  1.00            
ATOM    136  OG1 THR A  17      -1.066  12.171  27.918  4.00  1.00            
ATOM    137  CG2 THR A  17      -1.462  13.619  29.820  4.00  1.00            
ATOM    138    C THR A  17       1.163  14.599  29.536  4.00  1.00            
ATOM    139    O THR A  17       2.182  14.167  30.074  4.00  1.00            
ATOM    140    N ILE A  18       0.571  15.743  29.912  4.00  1.00            
ATOM    141   CA ILE A  18       1.118  16.471  31.006  4.00  1.00            
ATOM    142   CB ILE A  18       1.943  17.648  30.563  4.00  1.00            
ATOM    143  CG1 ILE A  18       3.142  17.142  29.745  4.00  1.00            
ATOM    144  CG2 ILE A  18       2.358  18.485  31.787  4.00  1.00            
ATOM    145  CD1 ILE A  18       3.871  18.250  28.988  4.00  1.00            
ATOM    146    C ILE A  18      -0.004  16.955  31.860  4.00  1.00            
ATOM    147    O ILE A  18      -1.127  17.123  31.387  4.00  1.00            
ATOM    148    N GLY A  19       0.276  17.177  33.162  4.00  1.00            
ATOM    149   CA GLY A  19      -0.741  17.636  34.060  4.00  1.00            
ATOM    150    C GLY A  19      -0.461  19.068  34.400  4.00  1.00            
ATOM    151    O GLY A  19       0.693  19.492  34.461  4.00  1.00            
ATOM    152    N ILE A  20      -1.535  19.857  34.620  4.00  1.00            
ATOM    153   CA ILE A  20      -1.415  21.246  34.968  4.00  1.00            
ATOM    154   CB ILE A  20      -1.959  22.166  33.911  4.00  1.00            
ATOM    155  CG1 ILE A  20      -1.784  23.629  34.336  4.00  1.00            
ATOM    156  CG2 ILE A  20      -3.427  21.793  33.648  4.00  1.00            
ATOM    157  CD1 ILE A  20      -2.090  24.634  33.229  4.00  1.00            
ATOM    158    C ILE A  20      -2.267  21.484  36.188  4.00  1.00            
ATOM    159    O ILE A  20      -3.396  21.003  36.273  4.00  1.00            
ATOM    160    N GLY A  21      -1.729  22.209  37.189  3.00  1.00            
ATOM    161   CA GLY A  21      -2.511  22.639  38.316  3.00  1.00            
ATOM    162    C GLY A  21      -2.610  21.604  39.385  3.00  1.00            
ATOM    163    O GLY A  21      -2.125  20.481  39.257  3.00  1.00            
ATOM    164    N THR A  22      -3.263  22.013  40.495  3.00  1.00            
ATOM    165   CA THR A  22      -3.406  21.192  41.659  3.00  1.00            
ATOM    166   CB THR A  22      -3.957  21.924  42.854  3.00  1.00            
ATOM    167  OG1 THR A  22      -5.260  22.424  42.593  3.00  1.00            
ATOM    168  CG2 THR A  22      -2.996  23.075  43.197  3.00  1.00            
ATOM    169    C THR A  22      -4.226  19.950  41.439  3.00  1.00            
ATOM    170    O THR A  22      -3.705  18.857  41.655  3.00  1.00            
ATOM    171    N PRO A  23      -5.457  20.008  41.001  3.00  1.00            
ATOM    172   CA PRO A  23      -6.233  18.805  40.871  3.00  1.00            
ATOM    173   CD PRO A  23      -5.982  21.080  40.166  3.00  1.00            
ATOM    174   CB PRO A  23      -7.577  19.258  40.307  3.00  1.00            
ATOM    175   CG PRO A  23      -7.190  20.466  39.434  3.00  1.00            
ATOM    176    C PRO A  23      -5.603  17.812  39.958  3.00  1.00            
ATOM    177    O PRO A  23      -5.707  16.613  40.218  3.00  1.00            
ATOM    178    N ALA A  24      -4.973  18.325  38.891  3.00  1.00            
ATOM    179   CA ALA A  24      -4.389  17.622  37.790  3.00  1.00            
ATOM    180   CB ALA A  24      -4.207  16.105  37.993  3.00  1.00            
ATOM    181    C ALA A  24      -5.378  17.835  36.697  3.00  1.00            
ATOM    182    O ALA A  24      -6.501  17.334  36.748  3.00  1.00            
ATOM    183    N GLN A  25      -4.987  18.606  35.670  4.00  1.00            
ATOM    184   CA GLN A  25      -5.881  18.810  34.578  4.00  1.00            
ATOM    185   CB GLN A  25      -6.121  20.288  34.229  4.00  1.00            
ATOM    186   CG GLN A  25      -6.789  21.055  35.374  4.00  1.00            
ATOM    187   CD GLN A  25      -8.104  20.358  35.698  4.00  1.00            
ATOM    188  OE1 GLN A  25      -9.111  20.557  35.021  4.00  1.00            
ATOM    189  NE2 GLN A  25      -8.092  19.508  36.760  4.00  1.00            
ATOM    190    C GLN A  25      -5.177  18.141  33.439  4.00  1.00            
ATOM    191    O GLN A  25      -3.991  18.377  33.216  4.00  1.00            
ATOM    192    N ASP A  26      -5.888  17.274  32.694  4.00  1.00            
ATOM    193   CA ASP A  26      -5.238  16.474  31.696  4.00  1.00            
ATOM    194   CB ASP A  26      -5.960  15.141  31.433  4.00  1.00            
ATOM    195   CG ASP A  26      -5.184  14.385  30.366  4.00  1.00            
ATOM    196  OD1 ASP A  26      -3.967  14.670  30.203  4.00  1.00            
ATOM    197  OD2 ASP A  26      -5.798  13.508  29.702  4.00  1.00            
ATOM    198    C ASP A  26      -5.167  17.178  30.392  4.00  1.00            
ATOM    199    O ASP A  26      -6.166  17.673  29.875  4.00  1.00            
ATOM    200    N PHE A  27      -3.943  17.263  29.839  4.00  1.00            
ATOM    201   CA PHE A  27      -3.834  17.789  28.521  4.00  1.00            
ATOM    202   CB PHE A  27      -3.581  19.315  28.453  4.00  1.00            
ATOM    203   CG PHE A  27      -2.403  19.730  29.272  4.00  1.00            
ATOM    204  CD1 PHE A  27      -1.117  19.632  28.790  4.00  1.00            
ATOM    205  CD2 PHE A  27      -2.596  20.252  30.532  4.00  1.00            
ATOM    206  CE1 PHE A  27      -0.048  20.034  29.557  4.00  1.00            
ATOM    207  CE2 PHE A  27      -1.532  20.655  31.303  4.00  1.00            
ATOM    208   CZ PHE A  27      -0.254  20.544  30.816  4.00  1.00            
ATOM    209    C PHE A  27      -2.782  17.048  27.766  4.00  1.00            
ATOM    210    O PHE A  27      -1.659  16.878  28.238  4.00  1.00            
ATOM    211    N THR A  28      -3.154  16.569  26.560  4.00  1.00            
ATOM    212   CA THR A  28      -2.233  15.909  25.684  4.00  1.00            
ATOM    213   CB THR A  28      -2.919  15.088  24.630  4.00  1.00            
ATOM    214  OG1 THR A  28      -3.826  15.893  23.893  4.00  1.00            
ATOM    215  CG2 THR A  28      -3.685  13.941  25.312  4.00  1.00            
ATOM    216    C THR A  28      -1.456  17.025  25.069  4.00  1.00            
ATOM    217    O THR A  28      -1.967  18.135  24.925  4.00  1.00            
ATOM    218    N VAL A  29      -0.179  16.789  24.728  4.00  1.00            
ATOM    219   CA VAL A  29       0.555  17.902  24.213  4.00  1.00            
ATOM    220   CB VAL A  29       1.396  18.591  25.245  4.00  1.00            
ATOM    221  CG1 VAL A  29       0.470  19.123  26.351  4.00  1.00            
ATOM    222  CG2 VAL A  29       2.467  17.604  25.733  4.00  1.00            
ATOM    223    C VAL A  29       1.499  17.433  23.151  4.00  1.00            
ATOM    224    O VAL A  29       1.691  16.233  22.952  4.00  1.00            
ATOM    225    N ILE A  30       2.094  18.397  22.414  4.00  1.00            
ATOM    226   CA ILE A  30       3.081  18.069  21.426  4.00  1.00            
ATOM    227   CB ILE A  30       2.848  18.639  20.054  4.00  1.00            
ATOM    228  CG1 ILE A  30       3.891  18.057  19.082  4.00  1.00            
ATOM    229  CG2 ILE A  30       2.857  20.174  20.136  4.00  1.00            
ATOM    230  CD1 ILE A  30       3.619  18.369  17.612  4.00  1.00            
ATOM    231    C ILE A  30       4.394  18.609  21.914  4.00  1.00            
ATOM    232    O ILE A  30       4.501  19.774  22.291  4.00  1.00            
ATOM    233    N PHE A  31       5.438  17.756  21.951  4.00  1.00            
ATOM    234   CA PHE A  31       6.730  18.219  22.373  4.00  1.00            
ATOM    235   CB PHE A  31       7.608  17.095  22.941  4.00  1.00            
ATOM    236   CG PHE A  31       6.912  16.618  24.168  4.00  1.00            
ATOM    237  CD1 PHE A  31       5.779  15.845  24.054  4.00  1.00            
ATOM    238  CD2 PHE A  31       7.385  16.929  25.422  4.00  1.00            
ATOM    239  CE1 PHE A  31       5.119  15.394  25.171  4.00  1.00            
ATOM    240  CE2 PHE A  31       6.729  16.479  26.544  4.00  1.00            
ATOM    241   CZ PHE A  31       5.594  15.712  26.420  4.00  1.00            
ATOM    242    C PHE A  31       7.389  18.740  21.129  4.00  1.00            
ATOM    243    O PHE A  31       7.303  18.105  20.079  4.00  1.00            
ATOM    244    N ASP A  32       8.052  19.919  21.192  4.00  1.00            
ATOM    245   CA ASP A  32       8.604  20.431  19.966  4.00  1.00            
ATOM    246   CB ASP A  32       7.765  21.555  19.326  4.00  1.00            
ATOM    247   CG ASP A  32       6.471  20.982  18.774  4.00  1.00            
ATOM    248  OD1 ASP A  32       6.491  19.805  18.331  4.00  1.00            
ATOM    249  OD2 ASP A  32       5.446  21.716  18.787  4.00  1.00            
ATOM    250    C ASP A  32       9.930  21.045  20.154  4.00  1.00            
ATOM    251    O ASP A  32      10.087  22.029  20.867  4.00  1.00            
ATOM    252    N THR A  33      10.924  20.511  19.446  3.00  1.00            
ATOM    253   CA THR A  33      12.213  21.097  19.541  3.00  1.00            
ATOM    254   CB THR A  33      13.235  20.327  18.761  3.00  1.00            
ATOM    255  OG1 THR A  33      13.305  18.988  19.230  3.00  1.00            
ATOM    256  CG2 THR A  33      14.596  21.019  18.924  3.00  1.00            
ATOM    257    C THR A  33      12.137  22.475  18.978  3.00  1.00            
ATOM    258    O THR A  33      12.733  23.413  19.506  3.00  1.00            
ATOM    259    N GLY A  34      11.364  22.621  17.889  3.00  1.00            
ATOM    260   CA GLY A  34      11.279  23.843  17.150  3.00  1.00            
ATOM    261    C GLY A  34      10.730  24.975  17.964  3.00  1.00            
ATOM    262    O GLY A  34      11.221  26.098  17.858  3.00  1.00            
ATOM    263    N SER A  35       9.701  24.731  18.797  1.00  1.00            
ATOM    264   CA SER A  35       9.099  25.850  19.466  1.00  1.00            
ATOM    265   CB SER A  35       7.565  25.865  19.390  1.00  1.00            
ATOM    266   OG SER A  35       7.053  27.000  20.072  1.00  1.00            
ATOM    267    C SER A  35       9.420  25.831  20.901  1.00  1.00            
ATOM    268    O SER A  35       9.793  24.812  21.482  1.00  1.00            
ATOM    269    N SER A  36       9.304  27.022  21.500  1.00  1.00            
ATOM    270   CA SER A  36       9.504  27.078  22.899  1.00  1.00            
ATOM    271   CB SER A  36      10.765  27.854  23.310  1.00  1.00            
ATOM    272   OG SER A  36      11.914  27.255  22.737  1.00  1.00            
ATOM    273    C SER A  36       8.380  27.855  23.473  1.00  1.00            
ATOM    274    O SER A  36       8.353  29.082  23.395  1.00  1.00            
ATOM    275    N ASN A  37       7.401  27.146  24.047  1.00  1.00            
ATOM    276   CA ASN A  37       6.348  27.800  24.750  1.00  1.00            
ATOM    277   CB ASN A  37       5.587  28.891  23.980  1.00  1.00            
ATOM    278   CG ASN A  37       4.934  29.758  25.051  1.00  1.00            
ATOM    279  OD1 ASN A  37       5.434  29.846  26.172  1.00  1.00            
ATOM    280  ND2 ASN A  37       3.789  30.408  24.712  1.00  1.00            
ATOM    281    C ASN A  37       5.374  26.721  25.087  1.00  1.00            
ATOM    282    O ASN A  37       5.264  25.731  24.365  1.00  1.00            
ATOM    283    N LEU A  38       4.656  26.871  26.214  4.00  1.00            
ATOM    284   CA LEU A  38       3.659  25.901  26.551  4.00  1.00            
ATOM    285   CB LEU A  38       3.649  25.483  28.033  4.00  1.00            
ATOM    286   CG LEU A  38       4.878  24.675  28.482  4.00  1.00            
ATOM    287  CD1 LEU A  38       4.910  23.288  27.819  4.00  1.00            
ATOM    288  CD2 LEU A  38       6.171  25.475  28.269  4.00  1.00            
ATOM    289    C LEU A  38       2.361  26.578  26.328  4.00  1.00            
ATOM    290    O LEU A  38       2.245  27.795  26.466  4.00  1.00            
ATOM    291    N TRP A  39       1.347  25.799  25.937  4.00  1.00            
ATOM    292   CA TRP A  39       0.094  26.424  25.687  4.00  1.00            
ATOM    293   CB TRP A  39       0.089  26.927  24.229  4.00  1.00            
ATOM    294   CG TRP A  39      -0.845  28.039  23.818  4.00  1.00            
ATOM    295  CD2 TRP A  39      -0.369  29.383  23.649  4.00  1.00            
ATOM    296  CD1 TRP A  39      -2.159  28.043  23.453  4.00  1.00            
ATOM    297  NE1 TRP A  39      -2.535  29.313  23.073  4.00  1.00            
ATOM    298  CE2 TRP A  39      -1.439  30.145  23.187  4.00  1.00            
ATOM    299  CE3 TRP A  39       0.868  29.929  23.847  4.00  1.00            
ATOM    300  CZ2 TRP A  39      -1.286  31.474  22.914  4.00  1.00            
ATOM    301  CZ3 TRP A  39       1.014  31.273  23.590  4.00  1.00            
ATOM    302  CH2 TRP A  39      -0.044  32.030  23.134  4.00  1.00            
ATOM    303    C TRP A  39      -0.859  25.288  25.768  4.00  1.00            
ATOM    304    O TRP A  39      -0.590  24.200  25.261  4.00  1.00            
ATOM    305    N VAL A  40      -1.998  25.500  26.430  4.00  1.00            
ATOM    306   CA VAL A  40      -2.956  24.449  26.471  4.00  1.00            
ATOM    307   CB VAL A  40      -3.153  23.844  27.837  4.00  1.00            
ATOM    308  CG1 VAL A  40      -3.768  24.895  28.779  4.00  1.00            
ATOM    309  CG2 VAL A  40      -4.018  22.583  27.682  4.00  1.00            
ATOM    310    C VAL A  40      -4.236  25.137  26.113  4.00  1.00            
ATOM    311    O VAL A  40      -4.282  26.365  26.126  4.00  1.00            
ATOM    312    N PRO A  41      -5.269  24.428  25.748  1.00  1.00            
ATOM    313   CA PRO A  41      -6.481  25.126  25.410  1.00  1.00            
ATOM    314   CD PRO A  41      -5.093  23.244  24.922  1.00  1.00            
ATOM    315   CB PRO A  41      -7.354  24.115  24.678  1.00  1.00            
ATOM    316   CG PRO A  41      -6.318  23.205  23.990  1.00  1.00            
ATOM    317    C PRO A  41      -7.081  25.705  26.667  1.00  1.00            
ATOM    318    O PRO A  41      -6.864  25.129  27.731  1.00  1.00            
ATOM    319    N SER A  42      -7.827  26.837  26.579  4.00  1.00            
ATOM    320   CA SER A  42      -8.351  27.468  27.768  4.00  1.00            
ATOM    321   CB SER A  42      -7.859  28.909  27.975  4.00  1.00            
ATOM    322   OG SER A  42      -8.375  29.749  26.955  4.00  1.00            
ATOM    323    C SER A  42      -9.845  27.524  27.707  4.00  1.00            
ATOM    324    O SER A  42     -10.441  27.505  26.631  4.00  1.00            
ATOM    325    N VAL A  43     -10.478  27.583  28.900  3.00  1.00            
ATOM    326   CA VAL A  43     -11.900  27.718  29.044  3.00  1.00            
ATOM    327   CB VAL A  43     -12.340  27.760  30.480  3.00  1.00            
ATOM    328  CG1 VAL A  43     -11.585  28.896  31.189  3.00  1.00            
ATOM    329  CG2 VAL A  43     -13.868  27.924  30.525  3.00  1.00            
ATOM    330    C VAL A  43     -12.226  29.026  28.418  3.00  1.00            
ATOM    331    O VAL A  43     -13.267  29.182  27.780  3.00  1.00            
ATOM    332    N TYR A  44     -11.322  30.012  28.568  3.00  1.00            
ATOM    333   CA TYR A  44     -11.611  31.269  27.957  3.00  1.00            
ATOM    334   CB TYR A  44     -10.892  32.460  28.618  3.00  1.00            
ATOM    335   CG TYR A  44     -11.491  32.632  29.972  3.00  1.00            
ATOM    336  CD1 TYR A  44     -11.114  31.815  31.014  3.00  1.00            
ATOM    337  CD2 TYR A  44     -12.431  33.610  30.207  3.00  1.00            
ATOM    338  CE1 TYR A  44     -11.669  31.967  32.263  3.00  1.00            
ATOM    339  CE2 TYR A  44     -12.991  33.769  31.456  3.00  1.00            
ATOM    340   CZ TYR A  44     -12.609  32.944  32.489  3.00  1.00            
ATOM    341   OH TYR A  44     -13.174  33.093  33.776  3.00  1.00            
ATOM    342    C TYR A  44     -11.122  31.161  26.556  3.00  1.00            
ATOM    343    O TYR A  44     -10.067  31.682  26.201  3.00  1.00            
ATOM    344    N CYS A  45     -11.906  30.458  25.721  1.00  1.00            
ATOM    345   CA CYS A  45     -11.554  30.312  24.345  1.00  1.00            
ATOM    346   CB CYS A  45     -10.583  29.141  24.090  1.00  1.00            
ATOM    347   SG CYS A  45     -10.124  28.945  22.342  1.00  1.00            
ATOM    348    C CYS A  45     -12.805  30.043  23.607  1.00  1.00            
ATOM    349    O CYS A  45     -13.588  29.173  23.982  1.00  1.00            
ATOM    350    N SER A  46     -13.039  30.821  22.541  1.00  1.00            
ATOM    351   CA SER A  46     -14.192  30.546  21.757  1.00  1.00            
ATOM    352   CB SER A  46     -15.125  31.759  21.602  1.00  1.00            
ATOM    353   OG SER A  46     -15.632  32.154  22.868  1.00  1.00            
ATOM    354    C SER A  46     -13.663  30.240  20.410  1.00  1.00            
ATOM    355    O SER A  46     -13.215  31.120  19.677  1.00  1.00            
ATOM    356    N SER A  47     -13.679  28.947  20.076  1.00  1.00            
ATOM    357   CA SER A  47     -13.242  28.513  18.797  1.00  1.00            
ATOM    358   CB SER A  47     -11.713  28.409  18.664  1.00  1.00            
ATOM    359   OG SER A  47     -11.213  27.421  19.553  1.00  1.00            
ATOM    360    C SER A  47     -13.783  27.131  18.693  1.00  1.00            
ATOM    361    O SER A  47     -14.073  26.487  19.699  1.00  1.00            
ATOM    362    N LEU A  48     -13.967  26.640  17.465  2.00  1.00            
ATOM    363   CA LEU A  48     -14.486  25.320  17.316  2.00  1.00            
ATOM    364   CB LEU A  48     -14.841  24.991  15.857  2.00  1.00            
ATOM    365   CG LEU A  48     -15.570  23.646  15.685  2.00  1.00            
ATOM    366  CD1 LEU A  48     -16.897  23.642  16.461  2.00  1.00            
ATOM    367  CD2 LEU A  48     -15.763  23.306  14.198  2.00  1.00            
ATOM    368    C LEU A  48     -13.440  24.371  17.796  2.00  1.00            
ATOM    369    O LEU A  48     -13.742  23.310  18.343  2.00  1.00            
ATOM    370    N ALA A  49     -12.163  24.753  17.612  2.00  1.00            
ATOM    371   CA ALA A  49     -11.081  23.875  17.935  2.00  1.00            
ATOM    372   CB ALA A  49      -9.698  24.510  17.697  2.00  1.00            
ATOM    373    C ALA A  49     -11.168  23.498  19.377  2.00  1.00            
ATOM    374    O ALA A  49     -11.042  22.325  19.723  2.00  1.00            
ATOM    375    N CYS A  50     -11.417  24.484  20.252  2.00  1.00            
ATOM    376   CA CYS A  50     -11.451  24.235  21.663  2.00  1.00            
ATOM    377   CB CYS A  50     -11.534  25.520  22.508  2.00  1.00            
ATOM    378   SG CYS A  50     -13.152  26.343  22.407  2.00  1.00            
ATOM    379    C CYS A  50     -12.613  23.385  22.033  2.00  1.00            
ATOM    380    O CYS A  50     -12.512  22.557  22.937  2.00  1.00            
ATOM    381    N SER A  51     -13.747  23.565  21.334  2.00  1.00            
ATOM    382   CA SER A  51     -14.936  22.867  21.710  2.00  1.00            
ATOM    383   CB SER A  51     -16.123  23.130  20.771  2.00  1.00            
ATOM    384   OG SER A  51     -17.255  22.395  21.214  2.00  1.00            
ATOM    385    C SER A  51     -14.667  21.405  21.707  2.00  1.00            
ATOM    386    O SER A  51     -15.103  20.690  22.608  2.00  1.00            
ATOM    387    N ASP A  52     -13.919  20.906  20.712  2.00  1.00            
ATOM    388   CA ASP A  52     -13.702  19.497  20.759  2.00  1.00            
ATOM    389   CB ASP A  52     -13.690  18.834  19.372  2.00  1.00            
ATOM    390   CG ASP A  52     -13.919  17.342  19.566  2.00  1.00            
ATOM    391  OD1 ASP A  52     -14.933  16.976  20.220  2.00  1.00            
ATOM    392  OD2 ASP A  52     -13.072  16.549  19.075  2.00  1.00            
ATOM    393    C ASP A  52     -12.370  19.260  21.384  2.00  1.00            
ATOM    394    O ASP A  52     -11.490  18.654  20.774  2.00  1.00            
ATOM    395    N HIS A  53     -12.187  19.731  22.632  1.00  1.00            
ATOM    396   CA HIS A  53     -10.932  19.492  23.279  1.00  1.00            
ATOM    397  ND1 HIS A  53      -8.179  18.742  21.671  1.00  1.00            
ATOM    398   CG HIS A  53      -9.070  19.792  21.600  1.00  1.00            
ATOM    399   CB HIS A  53      -9.765  20.369  22.797  1.00  1.00            
ATOM    400  NE2 HIS A  53      -8.303  19.323  19.530  1.00  1.00            
ATOM    401  CD2 HIS A  53      -9.135  20.133  20.284  1.00  1.00            
ATOM    402  CE1 HIS A  53      -7.751  18.504  20.406  1.00  1.00            
ATOM    403    C HIS A  53     -11.050  19.662  24.755  1.00  1.00            
ATOM    404    O HIS A  53     -12.132  19.881  25.296  1.00  1.00            
ATOM    405    N ASN A  54      -9.898  19.524  25.443  1.00  1.00            
ATOM    406   CA ASN A  54      -9.855  19.670  26.864  1.00  1.00            
ATOM    407   CB ASN A  54      -8.865  18.713  27.551  1.00  1.00            
ATOM    408   CG ASN A  54      -9.464  17.315  27.446  1.00  1.00            
ATOM    409  OD1 ASN A  54      -9.731  16.661  28.453  1.00  1.00            
ATOM    410  ND2 ASN A  54      -9.704  16.851  26.189  1.00  1.00            
ATOM    411    C ASN A  54      -9.457  21.065  27.146  1.00  1.00            
ATOM    412    O ASN A  54      -8.474  21.573  26.610  1.00  1.00            
ATOM    413    N GLN A  55     -10.251  21.730  27.996  1.00  1.00            
ATOM    414   CA GLN A  55      -9.936  23.085  28.281  1.00  1.00            
ATOM    415   CB GLN A  55     -11.127  24.055  28.161  1.00  1.00            
ATOM    416   CG GLN A  55     -11.721  24.170  26.754  1.00  1.00            
ATOM    417   CD GLN A  55     -12.812  23.118  26.607  1.00  1.00            
ATOM    418  OE1 GLN A  55     -12.790  22.303  25.685  1.00  1.00            
ATOM    419  NE2 GLN A  55     -13.806  23.143  27.534  1.00  1.00            
ATOM    420    C GLN A  55      -9.472  23.160  29.692  1.00  1.00            
ATOM    421    O GLN A  55      -9.720  22.272  30.507  1.00  1.00            
ATOM    422    N PHE A  56      -8.759  24.254  29.994  4.00  1.00            
ATOM    423   CA PHE A  56      -8.204  24.493  31.288  4.00  1.00            
ATOM    424   CB PHE A  56      -6.821  25.159  31.141  4.00  1.00            
ATOM    425   CG PHE A  56      -6.252  25.602  32.447  4.00  1.00            
ATOM    426  CD1 PHE A  56      -5.464  24.762  33.196  4.00  1.00            
ATOM    427  CD2 PHE A  56      -6.491  26.876  32.913  4.00  1.00            
ATOM    428  CE1 PHE A  56      -4.932  25.182  34.394  4.00  1.00            
ATOM    429  CE2 PHE A  56      -5.963  27.302  34.109  4.00  1.00            
ATOM    430   CZ PHE A  56      -5.182  26.452  34.855  4.00  1.00            
ATOM    431    C PHE A  56      -9.096  25.461  31.987  4.00  1.00            
ATOM    432    O PHE A  56      -9.249  26.601  31.549  4.00  1.00            
ATOM    433    N ASN A  57      -9.724  25.025  33.094  1.00  1.00            
ATOM    434   CA ASN A  57     -10.508  25.954  33.850  1.00  1.00            
ATOM    435   CB ASN A  57     -11.817  25.382  34.427  1.00  1.00            
ATOM    436   CG ASN A  57     -12.870  25.389  33.326  1.00  1.00            
ATOM    437  OD1 ASN A  57     -13.624  26.349  33.178  1.00  1.00            
ATOM    438  ND2 ASN A  57     -12.919  24.292  32.524  1.00  1.00            
ATOM    439    C ASN A  57      -9.647  26.356  34.993  1.00  1.00            
ATOM    440    O ASN A  57      -9.437  25.618  35.955  1.00  1.00            
ATOM    441    N PRO A  58      -9.158  27.547  34.881  2.00  1.00            
ATOM    442   CA PRO A  58      -8.308  28.093  35.889  2.00  1.00            
ATOM    443   CD PRO A  58      -9.828  28.581  34.110  2.00  1.00            
ATOM    444   CB PRO A  58      -8.079  29.542  35.478  2.00  1.00            
ATOM    445   CG PRO A  58      -9.392  29.904  34.762  2.00  1.00            
ATOM    446    C PRO A  58      -9.032  28.046  37.198  2.00  1.00            
ATOM    447    O PRO A  58      -8.378  28.047  38.239  2.00  1.00            
ATOM    448    N ASP A  59     -10.378  28.026  37.173  2.00  1.00            
ATOM    449   CA ASP A  59     -11.137  28.046  38.387  2.00  1.00            
ATOM    450   CB ASP A  59     -12.658  28.168  38.156  2.00  1.00            
ATOM    451   CG ASP A  59     -13.165  26.970  37.373  2.00  1.00            
ATOM    452  OD1 ASP A  59     -13.235  25.867  37.973  2.00  1.00            
ATOM    453  OD2 ASP A  59     -13.504  27.144  36.172  2.00  1.00            
ATOM    454    C ASP A  59     -10.821  26.803  39.170  2.00  1.00            
ATOM    455    O ASP A  59     -10.864  26.803  40.400  2.00  1.00            
ATOM    456    N ASP A  60     -10.474  25.707  38.471  2.00  1.00            
ATOM    457   CA ASP A  60     -10.216  24.433  39.085  2.00  1.00            
ATOM    458   CB ASP A  60      -9.861  23.352  38.052  2.00  1.00            
ATOM    459   CG ASP A  60     -11.074  23.082  37.176  2.00  1.00            
ATOM    460  OD1 ASP A  60     -12.163  23.636  37.472  2.00  1.00            
ATOM    461  OD2 ASP A  60     -10.925  22.307  36.197  2.00  1.00            
ATOM    462    C ASP A  60      -9.053  24.477  40.031  2.00  1.00            
ATOM    463    O ASP A  60      -9.128  23.907  41.120  2.00  1.00            
ATOM    464    N SER A  61      -7.949  25.156  39.668  1.00  1.00            
ATOM    465   CA SER A  61      -6.792  25.020  40.507  1.00  1.00            
ATOM    466   CB SER A  61      -5.478  24.884  39.724  1.00  1.00            
ATOM    467   OG SER A  61      -4.394  24.754  40.631  1.00  1.00            
ATOM    468    C SER A  61      -6.637  26.179  41.436  1.00  1.00            
ATOM    469    O SER A  61      -6.900  27.331  41.092  1.00  1.00            
ATOM    470    N SER A  62      -6.236  25.853  42.683  1.00  1.00            
ATOM    471   CA SER A  62      -5.985  26.810  43.721  1.00  1.00            
ATOM    472   CB SER A  62      -5.764  26.157  45.097  1.00  1.00            
ATOM    473   OG SER A  62      -5.519  27.150  46.084  1.00  1.00            
ATOM    474    C SER A  62      -4.733  27.556  43.406  1.00  1.00            
ATOM    475    O SER A  62      -4.680  28.782  43.500  1.00  1.00            
ATOM    476    N THR A  63      -3.697  26.807  42.989  1.00  1.00            
ATOM    477   CA THR A  63      -2.389  27.332  42.733  1.00  1.00            
ATOM    478   CB THR A  63      -1.403  26.275  42.324  1.00  1.00            
ATOM    479  OG1 THR A  63      -0.095  26.825  42.261  1.00  1.00            
ATOM    480  CG2 THR A  63      -1.802  25.722  40.946  1.00  1.00            
ATOM    481    C THR A  63      -2.482  28.302  41.603  1.00  1.00            
ATOM    482    O THR A  63      -1.713  29.261  41.558  1.00  1.00            
ATOM    483    N PHE A  64      -3.427  28.070  40.666  1.00  1.00            
ATOM    484   CA PHE A  64      -3.529  28.870  39.477  1.00  1.00            
ATOM    485   CB PHE A  64      -4.770  28.572  38.616  1.00  1.00            
ATOM    486   CG PHE A  64      -4.674  29.434  37.404  1.00  1.00            
ATOM    487  CD1 PHE A  64      -3.916  29.035  36.328  1.00  1.00            
ATOM    488  CD2 PHE A  64      -5.339  30.637  37.344  1.00  1.00            
ATOM    489  CE1 PHE A  64      -3.822  29.826  35.208  1.00  1.00            
ATOM    490  CE2 PHE A  64      -5.249  31.434  36.226  1.00  1.00            
ATOM    491   CZ PHE A  64      -4.488  31.027  35.157  1.00  1.00            
ATOM    492    C PHE A  64      -3.535  30.322  39.827  1.00  1.00            
ATOM    493    O PHE A  64      -4.346  30.791  40.623  1.00  1.00            
ATOM    494    N GLU A  65      -2.575  31.059  39.229  4.00  1.00            
ATOM    495   CA GLU A  65      -2.454  32.474  39.410  4.00  1.00            
ATOM    496   CB GLU A  65      -1.195  32.917  40.156  4.00  1.00            
ATOM    497   CG GLU A  65      -1.270  32.573  41.643  4.00  1.00            
ATOM    498   CD GLU A  65      -2.406  33.393  42.237  4.00  1.00            
ATOM    499  OE1 GLU A  65      -2.935  34.280  41.515  4.00  1.00            
ATOM    500  OE2 GLU A  65      -2.765  33.139  43.418  4.00  1.00            
ATOM    501    C GLU A  65      -2.475  33.086  38.048  4.00  1.00            
ATOM    502    O GLU A  65      -2.226  32.404  37.055  4.00  1.00            
ATOM    503    N ALA A  66      -2.797  34.394  37.956  4.00  1.00            
ATOM    504   CA ALA A  66      -2.958  34.978  36.656  4.00  1.00            
ATOM    505   CB ALA A  66      -4.361  35.563  36.421  4.00  1.00            
ATOM    506    C ALA A  66      -1.998  36.095  36.443  4.00  1.00            
ATOM    507    O ALA A  66      -1.543  36.751  37.379  4.00  1.00            
ATOM    508    N THR A  67      -1.650  36.296  35.159  4.00  1.00            
ATOM    509   CA THR A  67      -0.812  37.373  34.740  4.00  1.00            
ATOM    510   CB THR A  67       0.482  36.925  34.137  4.00  1.00            
ATOM    511  OG1 THR A  67       0.227  36.144  32.979  4.00  1.00            
ATOM    512  CG2 THR A  67       1.258  36.101  35.180  4.00  1.00            
ATOM    513    C THR A  67      -1.583  38.072  33.662  4.00  1.00            
ATOM    514    O THR A  67      -2.293  37.437  32.882  4.00  1.00            
ATOM    515    N SER A  68      -1.470  39.411  33.608  4.00  1.00            
ATOM    516   CA SER A  68      -2.180  40.225  32.662  4.00  1.00            
ATOM    517   CB SER A  68      -2.086  41.726  32.998  4.00  1.00            
ATOM    518   OG SER A  68      -2.664  41.986  34.271  4.00  1.00            
ATOM    519    C SER A  68      -1.587  40.034  31.297  4.00  1.00            
ATOM    520    O SER A  68      -2.192  40.408  30.293  4.00  1.00            
ATOM    521    N GLN A  69      -0.392  39.422  31.224  4.00  1.00            
ATOM    522   CA GLN A  69       0.350  39.306  29.998  4.00  1.00            
ATOM    523   CB GLN A  69       1.723  38.648  30.212  4.00  1.00            
ATOM    524   CG GLN A  69       2.609  39.479  31.146  4.00  1.00            
ATOM    525   CD GLN A  69       3.936  38.766  31.351  4.00  1.00            
ATOM    526  OE1 GLN A  69       4.479  38.157  30.430  4.00  1.00            
ATOM    527  NE2 GLN A  69       4.471  38.841  32.600  4.00  1.00            
ATOM    528    C GLN A  69      -0.411  38.551  28.950  4.00  1.00            
ATOM    529    O GLN A  69      -1.225  37.680  29.253  4.00  1.00            
ATOM    530    N GLU A  70      -0.166  38.918  27.668  4.00  1.00            
ATOM    531   CA GLU A  70      -0.805  38.325  26.521  4.00  1.00            
ATOM    532   CB GLU A  70      -1.723  39.307  25.768  4.00  1.00            
ATOM    533   CG GLU A  70      -0.999  40.578  25.313  4.00  1.00            
ATOM    534   CD GLU A  70      -1.928  41.391  24.417  4.00  1.00            
ATOM    535  OE1 GLU A  70      -2.827  40.777  23.782  4.00  1.00            
ATOM    536  OE2 GLU A  70      -1.741  42.635  24.339  4.00  1.00            
ATOM    537    C GLU A  70       0.249  37.905  25.553  4.00  1.00            
ATOM    538    O GLU A  70       1.291  38.546  25.435  4.00  1.00            
ATOM    539    N LEU A  71       0.005  36.793  24.836  4.00  1.00            
ATOM    540   CA LEU A  71       0.972  36.335  23.886  4.00  1.00            
ATOM    541   CB LEU A  71       1.736  35.071  24.312  4.00  1.00            
ATOM    542   CG LEU A  71       2.726  35.289  25.470  4.00  1.00            
ATOM    543  CD1 LEU A  71       2.011  35.693  26.767  4.00  1.00            
ATOM    544  CD2 LEU A  71       3.634  34.062  25.639  4.00  1.00            
ATOM    545    C LEU A  71       0.296  35.991  22.611  4.00  1.00            
ATOM    546    O LEU A  71      -0.925  35.879  22.533  4.00  1.00            
ATOM    547    N SER A  72       1.119  35.885  21.556  4.00  1.00            
ATOM    548   CA SER A  72       0.718  35.398  20.274  4.00  1.00            
ATOM    549   CB SER A  72       0.519  36.480  19.197  4.00  1.00            
ATOM    550   OG SER A  72      -0.584  37.313  19.523  4.00  1.00            
ATOM    551    C SER A  72       1.887  34.590  19.864  4.00  1.00            
ATOM    552    O SER A  72       3.015  34.850  20.281  4.00  1.00            
ATOM    553    N ILE A  73       1.640  33.556  19.061  4.00  1.00            
ATOM    554   CA ILE A  73       2.728  32.745  18.645  4.00  1.00            
ATOM    555   CB ILE A  73       2.655  31.352  19.203  4.00  1.00            
ATOM    556  CG1 ILE A  73       2.682  31.370  20.739  4.00  1.00            
ATOM    557  CG2 ILE A  73       3.791  30.531  18.576  4.00  1.00            
ATOM    558  CD1 ILE A  73       3.965  31.958  21.320  4.00  1.00            
ATOM    559    C ILE A  73       2.531  32.594  17.177  4.00  1.00            
ATOM    560    O ILE A  73       1.411  32.710  16.680  4.00  1.00            
ATOM    561    N THR A  74       3.618  32.361  16.430  4.00  1.00            
ATOM    562   CA THR A  74       3.427  32.161  15.031  4.00  1.00            
ATOM    563   CB THR A  74       4.280  33.056  14.174  4.00  1.00            
ATOM    564  OG1 THR A  74       3.913  32.924  12.809  4.00  1.00            
ATOM    565  CG2 THR A  74       5.758  32.683  14.371  4.00  1.00            
ATOM    566    C THR A  74       3.818  30.755  14.759  4.00  1.00            
ATOM    567    O THR A  74       4.793  30.250  15.313  4.00  1.00            
ATOM    568    N TYR A  75       3.040  30.078  13.903  4.00  1.00            
ATOM    569   CA TYR A  75       3.325  28.705  13.637  4.00  1.00            
ATOM    570   CB TYR A  75       2.229  27.740  14.132  4.00  1.00            
ATOM    571   CG TYR A  75       2.005  27.925  15.593  4.00  1.00            
ATOM    572  CD1 TYR A  75       2.780  27.275  16.526  4.00  1.00            
ATOM    573  CD2 TYR A  75       0.996  28.753  16.027  4.00  1.00            
ATOM    574  CE1 TYR A  75       2.564  27.450  17.869  4.00  1.00            
ATOM    575  CE2 TYR A  75       0.771  28.934  17.370  4.00  1.00            
ATOM    576   CZ TYR A  75       1.555  28.281  18.290  4.00  1.00            
ATOM    577   OH TYR A  75       1.329  28.464  19.669  4.00  1.00            
ATOM    578    C TYR A  75       3.284  28.552  12.154  4.00  1.00            
ATOM    579    O TYR A  75       2.714  29.387  11.454  4.00  1.00            
ATOM    580    N GLY A  76       3.908  27.479  11.633  3.00  1.00            
ATOM    581   CA GLY A  76       3.837  27.239  10.223  3.00  1.00            
ATOM    582    C GLY A  76       2.399  27.014   9.930  3.00  1.00            
ATOM    583    O GLY A  76       1.875  27.486   8.922  3.00  1.00            
ATOM    584    N THR A  77       1.725  26.275  10.832  3.00  1.00            
ATOM    585   CA THR A  77       0.342  25.985  10.628  3.00  1.00            
ATOM    586   CB THR A  77       0.021  24.531  10.839  3.00  1.00            
ATOM    587  OG1 THR A  77      -1.364  24.301  10.625  3.00  1.00            
ATOM    588  CG2 THR A  77       0.463  24.080  12.247  3.00  1.00            
ATOM    589    C THR A  77      -0.490  26.835  11.562  3.00  1.00            
ATOM    590    O THR A  77      -0.735  26.483  12.714  3.00  1.00            
ATOM    591    N GLY A  78      -0.941  28.012  11.080  4.00  1.00            
ATOM    592   CA GLY A  78      -1.863  28.834  11.822  4.00  1.00            
ATOM    593    C GLY A  78      -1.217  29.514  12.986  4.00  1.00            
ATOM    594    O GLY A  78       0.001  29.478  13.159  4.00  1.00            
ATOM    595    N SER A  79      -2.059  30.170  13.820  4.00  1.00            
ATOM    596   CA SER A  79      -1.554  30.869  14.966  4.00  1.00            
ATOM    597   CB SER A  79      -1.073  32.300  14.664  4.00  1.00            
ATOM    598   OG SER A  79      -2.161  33.111  14.244  4.00  1.00            
ATOM    599    C SER A  79      -2.592  30.959  16.019  4.00  1.00            
ATOM    600    O SER A  79      -3.759  30.639  15.801  4.00  1.00            
ATOM    601    N MET A  80      -2.159  31.397  17.218  4.00  1.00            
ATOM    602   CA MET A  80      -3.090  31.498  18.292  4.00  1.00            
ATOM    603   CB MET A  80      -3.078  30.303  19.259  4.00  1.00            
ATOM    604   CG MET A  80      -3.607  29.009  18.643  4.00  1.00            
ATOM    605   SD MET A  80      -3.608  27.592  19.782  4.00  1.00            
ATOM    606   CE MET A  80      -4.101  26.368  18.535  4.00  1.00            
ATOM    607    C MET A  80      -2.823  32.713  19.120  4.00  1.00            
ATOM    608    O MET A  80      -1.852  33.439  18.909  4.00  1.00            
ATOM    609    N THR A  81      -3.736  32.953  20.091  4.00  1.00            
ATOM    610   CA THR A  81      -3.660  34.053  21.008  4.00  1.00            
ATOM    611   CB THR A  81      -4.912  34.876  21.058  4.00  1.00            
ATOM    612  OG1 THR A  81      -5.221  35.378  19.766  4.00  1.00            
ATOM    613  CG2 THR A  81      -4.686  36.042  22.035  4.00  1.00            
ATOM    614    C THR A  81      -3.462  33.467  22.354  4.00  1.00            
ATOM    615    O THR A  81      -3.875  32.340  22.619  4.00  1.00            
ATOM    616    N GLY A  82      -2.810  34.223  23.251  4.00  1.00            
ATOM    617   CA GLY A  82      -2.565  33.601  24.503  4.00  1.00            
ATOM    618    C GLY A  82      -2.556  34.599  25.607  4.00  1.00            
ATOM    619    O GLY A  82      -2.348  35.793  25.407  4.00  1.00            
ATOM    620    N ILE A  83      -2.813  34.077  26.821  4.00  1.00            
ATOM    621   CA ILE A  83      -2.743  34.787  28.060  4.00  1.00            
ATOM    622   CB ILE A  83      -4.040  34.840  28.816  4.00  1.00            
ATOM    623  CG1 ILE A  83      -3.902  35.734  30.059  4.00  1.00            
ATOM    624  CG2 ILE A  83      -4.464  33.399  29.136  4.00  1.00            
ATOM    625  CD1 ILE A  83      -5.226  35.999  30.775  4.00  1.00            
ATOM    626    C ILE A  83      -1.811  33.941  28.875  4.00  1.00            
ATOM    627    O ILE A  83      -1.832  32.716  28.757  4.00  1.00            
ATOM    628    N LEU A  84      -0.930  34.552  29.690  4.00  1.00            
ATOM    629   CA LEU A  84      -0.034  33.740  30.469  4.00  1.00            
ATOM    630   CB LEU A  84       1.300  34.420  30.826  4.00  1.00            
ATOM    631   CG LEU A  84       2.198  34.709  29.609  4.00  1.00            
ATOM    632  CD1 LEU A  84       3.524  35.362  30.033  4.00  1.00            
ATOM    633  CD2 LEU A  84       2.399  33.448  28.756  4.00  1.00            
ATOM    634    C LEU A  84      -0.706  33.395  31.759  4.00  1.00            
ATOM    635    O LEU A  84      -1.665  34.045  32.171  4.00  1.00            
ATOM    636    N GLY A  85      -0.215  32.323  32.416  4.00  1.00            
ATOM    637   CA GLY A  85      -0.740  31.908  33.683  4.00  1.00            
ATOM    638    C GLY A  85       0.320  31.065  34.339  4.00  1.00            
ATOM    639    O GLY A  85       1.131  30.455  33.645  4.00  1.00            
ATOM    640    N TYR A  86       0.365  30.998  35.694  4.00  1.00            
ATOM    641   CA TYR A  86       1.380  30.138  36.242  4.00  1.00            
ATOM    642   CB TYR A  86       2.550  30.817  36.987  4.00  1.00            
ATOM    643   CG TYR A  86       2.222  31.463  38.290  4.00  1.00            
ATOM    644  CD1 TYR A  86       2.192  30.724  39.450  4.00  1.00            
ATOM    645  CD2 TYR A  86       1.984  32.815  38.356  4.00  1.00            
ATOM    646  CE1 TYR A  86       1.920  31.321  40.659  4.00  1.00            
ATOM    647  CE2 TYR A  86       1.710  33.419  39.560  4.00  1.00            
ATOM    648   CZ TYR A  86       1.680  32.671  40.714  4.00  1.00            
ATOM    649   OH TYR A  86       1.402  33.293  41.950  4.00  1.00            
ATOM    650    C TYR A  86       0.782  29.072  37.087  4.00  1.00            
ATOM    651    O TYR A  86      -0.001  29.330  37.999  4.00  1.00            
ATOM    652    N ASP A  87       1.148  27.817  36.759  4.00  1.00            
ATOM    653   CA ASP A  87       0.621  26.681  37.445  4.00  1.00            
ATOM    654   CB ASP A  87      -0.375  25.866  36.607  4.00  1.00            
ATOM    655   CG ASP A  87       0.412  25.290  35.437  4.00  1.00            
ATOM    656  OD1 ASP A  87       0.792  26.082  34.534  4.00  1.00            
ATOM    657  OD2 ASP A  87       0.678  24.059  35.451  4.00  1.00            
ATOM    658    C ASP A  87       1.723  25.742  37.730  4.00  1.00            
ATOM    659    O ASP A  87       2.902  26.029  37.528  4.00  1.00            
ATOM    660    N THR A  88       1.309  24.572  38.234  4.00  1.00            
ATOM    661   CA THR A  88       2.211  23.511  38.497  4.00  1.00            
ATOM    662   CB THR A  88       1.921  22.814  39.801  4.00  1.00            
ATOM    663  OG1 THR A  88       2.857  21.768  40.016  4.00  1.00            
ATOM    664  CG2 THR A  88       0.479  22.266  39.794  4.00  1.00            
ATOM    665    C THR A  88       2.010  22.527  37.371  4.00  1.00            
ATOM    666    O THR A  88       0.885  22.119  37.090  4.00  1.00            
ATOM    667    N VAL A  89       3.094  22.125  36.672  4.00  1.00            
ATOM    668   CA VAL A  89       2.941  21.219  35.561  4.00  1.00            
ATOM    669   CB VAL A  89       3.587  21.696  34.295  4.00  1.00            
ATOM    670  CG1 VAL A  89       2.908  22.999  33.840  4.00  1.00            
ATOM    671  CG2 VAL A  89       5.088  21.852  34.562  4.00  1.00            
ATOM    672    C VAL A  89       3.606  19.927  35.930  4.00  1.00            
ATOM    673    O VAL A  89       4.550  19.913  36.712  4.00  1.00            
ATOM    674    N GLN A  90       3.105  18.786  35.412  4.00  1.00            
ATOM    675   CA GLN A  90       3.750  17.536  35.714  4.00  1.00            
ATOM    676   CB GLN A  90       2.795  16.505  36.325  4.00  1.00            
ATOM    677   CG GLN A  90       2.237  16.948  37.676  4.00  1.00            
ATOM    678   CD GLN A  90       1.195  15.929  38.104  4.00  1.00            
ATOM    679  OE1 GLN A  90       1.167  14.804  37.608  4.00  1.00            
ATOM    680  NE2 GLN A  90       0.305  16.336  39.049  4.00  1.00            
ATOM    681    C GLN A  90       4.220  16.979  34.399  4.00  1.00            
ATOM    682    O GLN A  90       3.445  16.363  33.669  4.00  1.00            
ATOM    683    N VAL A  91       5.506  17.207  34.059  4.00  1.00            
ATOM    684   CA VAL A  91       6.062  16.803  32.793  4.00  1.00            
ATOM    685   CB VAL A  91       7.429  17.378  32.583  4.00  1.00            
ATOM    686  CG1 VAL A  91       7.995  16.844  31.258  4.00  1.00            
ATOM    687  CG2 VAL A  91       7.306  18.907  32.615  4.00  1.00            
ATOM    688    C VAL A  91       6.185  15.321  32.626  4.00  1.00            
ATOM    689    O VAL A  91       5.601  14.745  31.710  4.00  1.00            
ATOM    690    N GLY A  92       6.932  14.647  33.521  3.00  1.00            
ATOM    691   CA GLY A  92       7.122  13.242  33.322  3.00  1.00            
ATOM    692    C GLY A  92       7.472  12.662  34.637  3.00  1.00            
ATOM    693    O GLY A  92       8.606  12.248  34.867  3.00  1.00            
ATOM    694    N GLY A  93       6.480  12.624  35.546  3.00  1.00            
ATOM    695   CA GLY A  93       6.719  12.139  36.871  3.00  1.00            
ATOM    696    C GLY A  93       7.490  13.217  37.549  3.00  1.00            
ATOM    697    O GLY A  93       7.986  13.050  38.662  3.00  1.00            
ATOM    698    N ILE A  94       7.603  14.363  36.852  4.00  1.00            
ATOM    699   CA ILE A  94       8.338  15.490  37.312  4.00  1.00            
ATOM    700   CB ILE A  94       9.489  15.828  36.409  4.00  1.00            
ATOM    701  CG1 ILE A  94       9.003  16.134  34.983  4.00  1.00            
ATOM    702  CG2 ILE A  94      10.494  14.666  36.482  4.00  1.00            
ATOM    703  CD1 ILE A  94      10.133  16.540  34.038  4.00  1.00            
ATOM    704    C ILE A  94       7.385  16.632  37.392  4.00  1.00            
ATOM    705    O ILE A  94       6.662  16.927  36.441  4.00  1.00            
ATOM    706    N SER A  95       7.343  17.297  38.560  4.00  1.00            
ATOM    707   CA SER A  95       6.431  18.386  38.699  4.00  1.00            
ATOM    708   CB SER A  95       5.685  18.377  40.042  4.00  1.00            
ATOM    709   OG SER A  95       4.795  19.481  40.114  4.00  1.00            
ATOM    710    C SER A  95       7.244  19.648  38.626  4.00  1.00            
ATOM    711    O SER A  95       8.220  19.810  39.357  4.00  1.00            
ATOM    712    N ASP A  96       6.866  20.564  37.709  4.00  1.00            
ATOM    713   CA ASP A  96       7.505  21.840  37.558  4.00  1.00            
ATOM    714   CB ASP A  96       7.546  22.344  36.104  4.00  1.00            
ATOM    715   CG ASP A  96       8.325  23.649  36.038  4.00  1.00            
ATOM    716  OD1 ASP A  96       7.848  24.668  36.604  4.00  1.00            
ATOM    717  OD2 ASP A  96       9.418  23.638  35.413  4.00  1.00            
ATOM    718    C ASP A  96       6.694  22.797  38.377  4.00  1.00            
ATOM    719    O ASP A  96       5.475  22.658  38.462  4.00  1.00            
ATOM    720    N THR A  97       7.341  23.792  39.023  4.00  1.00            
ATOM    721   CA THR A  97       6.581  24.656  39.882  4.00  1.00            
ATOM    722   CB THR A  97       7.013  24.589  41.316  4.00  1.00            
ATOM    723  OG1 THR A  97       6.150  25.372  42.127  4.00  1.00            
ATOM    724  CG2 THR A  97       8.461  25.093  41.421  4.00  1.00            
ATOM    725    C THR A  97       6.675  26.074  39.437  4.00  1.00            
ATOM    726    O THR A  97       7.680  26.504  38.874  4.00  1.00            
ATOM    727    N ASN A  98       5.576  26.823  39.671  4.00  1.00            
ATOM    728   CA ASN A  98       5.499  28.223  39.370  4.00  1.00            
ATOM    729   CB ASN A  98       6.525  29.056  40.160  4.00  1.00            
ATOM    730   CG ASN A  98       6.315  28.861  41.655  4.00  1.00            
ATOM    731  OD1 ASN A  98       5.339  28.252  42.091  4.00  1.00            
ATOM    732  ND2 ASN A  98       7.264  29.400  42.467  4.00  1.00            
ATOM    733    C ASN A  98       5.851  28.392  37.929  4.00  1.00            
ATOM    734    O ASN A  98       6.458  29.390  37.543  4.00  1.00            
ATOM    735    N GLN A  99       5.469  27.422  37.086  4.00  1.00            
ATOM    736   CA GLN A  99       5.805  27.530  35.700  4.00  1.00            
ATOM    737   CB GLN A  99       5.745  26.174  34.970  4.00  1.00            
ATOM    738   CG GLN A  99       6.325  26.171  33.551  4.00  1.00            
ATOM    739   CD GLN A  99       5.223  26.515  32.558  4.00  1.00            
ATOM    740  OE1 GLN A  99       4.083  26.774  32.937  4.00  1.00            
ATOM    741  NE2 GLN A  99       5.573  26.507  31.244  4.00  1.00            
ATOM    742    C GLN A  99       4.825  28.468  35.089  4.00  1.00            
ATOM    743    O GLN A  99       3.748  28.703  35.634  4.00  1.00            
ATOM    744    N ILE A 100       5.201  29.057  33.941  4.00  1.00            
ATOM    745   CA ILE A 100       4.338  30.005  33.310  4.00  1.00            
ATOM    746   CB ILE A 100       5.025  31.319  33.054  4.00  1.00            
ATOM    747  CG1 ILE A 100       5.598  31.908  34.353  4.00  1.00            
ATOM    748  CG2 ILE A 100       4.019  32.252  32.362  4.00  1.00            
ATOM    749  CD1 ILE A 100       4.534  32.275  35.379  4.00  1.00            
ATOM    750    C ILE A 100       3.990  29.466  31.961  4.00  1.00            
ATOM    751    O ILE A 100       4.876  29.073  31.203  4.00  1.00            
ATOM    752    N PHE A 101       2.690  29.442  31.608  4.00  1.00            
ATOM    753   CA PHE A 101       2.354  28.897  30.324  4.00  1.00            
ATOM    754   CB PHE A 101       1.826  27.452  30.389  4.00  1.00            
ATOM    755   CG PHE A 101       0.459  27.469  30.980  4.00  1.00            
ATOM    756  CD1 PHE A 101       0.267  27.659  32.329  4.00  1.00            
ATOM    757  CD2 PHE A 101      -0.638  27.321  30.167  4.00  1.00            
ATOM    758  CE1 PHE A 101      -0.998  27.679  32.870  4.00  1.00            
ATOM    759  CE2 PHE A 101      -1.901  27.339  30.705  4.00  1.00            
ATOM    760   CZ PHE A 101      -2.090  27.517  32.054  4.00  1.00            
ATOM    761    C PHE A 101       1.290  29.736  29.727  4.00  1.00            
ATOM    762    O PHE A 101       0.852  30.726  30.311  4.00  1.00            
ATOM    763    N GLY A 102       0.860  29.355  28.513  4.00  1.00            
ATOM    764   CA GLY A 102      -0.123  30.149  27.859  4.00  1.00            
ATOM    765    C GLY A 102      -1.382  29.357  27.687  4.00  1.00            
ATOM    766    O GLY A 102      -1.350  28.160  27.403  4.00  1.00            
ATOM    767    N LEU A 103      -2.532  30.040  27.865  4.00  1.00            
ATOM    768   CA LEU A 103      -3.835  29.472  27.653  4.00  1.00            
ATOM    769   CB LEU A 103      -4.913  29.986  28.623  4.00  1.00            
ATOM    770   CG LEU A 103      -4.754  29.477  30.064  4.00  1.00            
ATOM    771  CD1 LEU A 103      -5.866  30.018  30.974  4.00  1.00            
ATOM    772  CD2 LEU A 103      -4.709  27.945  30.086  4.00  1.00            
ATOM    773    C LEU A 103      -4.230  29.953  26.277  4.00  1.00            
ATOM    774    O LEU A 103      -3.653  30.926  25.795  4.00  1.00            
ATOM    775    N SER A 104      -5.196  29.306  25.579  4.00  1.00            
ATOM    776   CA SER A 104      -5.474  29.774  24.239  4.00  1.00            
ATOM    777   CB SER A 104      -5.322  28.681  23.171  4.00  1.00            
ATOM    778   OG SER A 104      -6.274  27.653  23.397  4.00  1.00            
ATOM    779    C SER A 104      -6.867  30.295  24.116  4.00  1.00            
ATOM    780    O SER A 104      -7.845  29.552  24.174  4.00  1.00            
ATOM    781    N GLU A 105      -6.972  31.626  23.962  4.00  1.00            
ATOM    782   CA GLU A 105      -8.217  32.304  23.771  4.00  1.00            
ATOM    783   CB GLU A 105      -8.030  33.810  24.014  4.00  1.00            
ATOM    784   CG GLU A 105      -7.523  34.083  25.435  4.00  1.00            
ATOM    785   CD GLU A 105      -7.032  35.520  25.546  4.00  1.00            
ATOM    786  OE1 GLU A 105      -6.334  35.988  24.608  4.00  1.00            
ATOM    787  OE2 GLU A 105      -7.346  36.168  26.581  4.00  1.00            
ATOM    788    C GLU A 105      -8.710  32.097  22.374  4.00  1.00            
ATOM    789    O GLU A 105      -9.884  31.796  22.165  4.00  1.00            
ATOM    790    N THR A 106      -7.818  32.244  21.369  4.00  1.00            
ATOM    791   CA THR A 106      -8.258  32.123  20.008  4.00  1.00            
ATOM    792   CB THR A 106      -8.125  33.402  19.234  4.00  1.00            
ATOM    793  OG1 THR A 106      -8.864  34.437  19.868  4.00  1.00            
ATOM    794  CG2 THR A 106      -8.656  33.171  17.808  4.00  1.00            
ATOM    795    C THR A 106      -7.386  31.121  19.319  4.00  1.00            
ATOM    796    O THR A 106      -6.169  31.292  19.249  4.00  1.00            
ATOM    797    N GLU A 107      -7.989  30.034  18.795  1.00  1.00            
ATOM    798   CA GLU A 107      -7.231  29.041  18.073  1.00  1.00            
ATOM    799   CB GLU A 107      -7.272  27.654  18.734  1.00  1.00            
ATOM    800   CG GLU A 107      -6.663  27.555  20.134  1.00  1.00            
ATOM    801   CD GLU A 107      -6.965  26.153  20.658  1.00  1.00            
ATOM    802  OE1 GLU A 107      -7.832  25.474  20.047  1.00  1.00            
ATOM    803  OE2 GLU A 107      -6.339  25.742  21.671  1.00  1.00            
ATOM    804    C GLU A 107      -7.973  28.830  16.784  1.00  1.00            
ATOM    805    O GLU A 107      -8.895  28.019  16.725  1.00  1.00            
ATOM    806    N PRO A 108      -7.607  29.520  15.748  1.00  1.00            
ATOM    807   CA PRO A 108      -8.315  29.299  14.513  1.00  1.00            
ATOM    808   CD PRO A 108      -7.296  30.924  15.942  1.00  1.00            
ATOM    809   CB PRO A 108      -8.226  30.613  13.734  1.00  1.00            
ATOM    810   CG PRO A 108      -8.032  31.677  14.824  1.00  1.00            
ATOM    811    C PRO A 108      -7.770  28.126  13.762  1.00  1.00            
ATOM    812    O PRO A 108      -6.696  27.640  14.120  1.00  1.00            
ATOM    813    N GLY A 109      -8.498  27.648  12.726  1.00  1.00            
ATOM    814   CA GLY A 109      -7.990  26.606  11.877  1.00  1.00            
ATOM    815    C GLY A 109      -8.815  25.365  11.968  1.00  1.00            
ATOM    816    O GLY A 109      -9.234  24.950  13.048  1.00  1.00            
ATOM    817    N SER A 110      -9.060  24.748  10.789  2.00  1.00            
ATOM    818   CA SER A 110      -9.779  23.512  10.689  2.00  1.00            
ATOM    819   CB SER A 110      -9.946  23.024   9.241  2.00  1.00            
ATOM    820   OG SER A 110     -10.728  23.945   8.497  2.00  1.00            
ATOM    821    C SER A 110      -8.946  22.500  11.397  2.00  1.00            
ATOM    822    O SER A 110      -9.451  21.748  12.224  2.00  1.00            
ATOM    823    N PHE A 111      -7.633  22.479  11.087  2.00  1.00            
ATOM    824   CA PHE A 111      -6.680  21.631  11.748  2.00  1.00            
ATOM    825   CB PHE A 111      -5.294  21.746  11.087  2.00  1.00            
ATOM    826   CG PHE A 111      -4.454  20.539  11.332  2.00  1.00            
ATOM    827  CD1 PHE A 111      -4.614  19.432  10.529  2.00  1.00            
ATOM    828  CD2 PHE A 111      -3.498  20.514  12.321  2.00  1.00            
ATOM    829  CE1 PHE A 111      -3.846  18.307  10.717  2.00  1.00            
ATOM    830  CE2 PHE A 111      -2.727  19.389  12.514  2.00  1.00            
ATOM    831   CZ PHE A 111      -2.900  18.286  11.712  2.00  1.00            
ATOM    832    C PHE A 111      -6.634  22.315  13.084  2.00  1.00            
ATOM    833    O PHE A 111      -7.058  23.465  13.188  2.00  1.00            
ATOM    834    N LEU A 112      -6.146  21.645  14.145  2.00  1.00            
ATOM    835   CA LEU A 112      -6.206  22.177  15.485  2.00  1.00            
ATOM    836   CB LEU A 112      -5.808  23.658  15.620  2.00  1.00            
ATOM    837   CG LEU A 112      -4.294  23.877  15.418  2.00  1.00            
ATOM    838  CD1 LEU A 112      -3.907  25.347  15.639  2.00  1.00            
ATOM    839  CD2 LEU A 112      -3.473  22.910  16.290  2.00  1.00            
ATOM    840    C LEU A 112      -7.586  21.952  16.000  2.00  1.00            
ATOM    841    O LEU A 112      -7.892  22.169  17.172  2.00  1.00            
ATOM    842    N TYR A 113      -8.437  21.485  15.080  2.00  1.00            
ATOM    843   CA TYR A 113      -9.711  20.893  15.313  2.00  1.00            
ATOM    844   CB TYR A 113     -10.895  21.573  14.609  2.00  1.00            
ATOM    845   CG TYR A 113     -12.094  20.808  15.049  2.00  1.00            
ATOM    846  CD1 TYR A 113     -12.664  21.081  16.269  2.00  1.00            
ATOM    847  CD2 TYR A 113     -12.644  19.821  14.262  2.00  1.00            
ATOM    848  CE1 TYR A 113     -13.766  20.384  16.704  2.00  1.00            
ATOM    849  CE2 TYR A 113     -13.748  19.120  14.694  2.00  1.00            
ATOM    850   CZ TYR A 113     -14.311  19.402  15.916  2.00  1.00            
ATOM    851   OH TYR A 113     -15.441  18.685  16.364  2.00  1.00            
ATOM    852    C TYR A 113      -9.384  19.657  14.539  2.00  1.00            
ATOM    853    O TYR A 113      -8.674  19.742  13.540  2.00  1.00            
ATOM    854    N TYR A 114      -9.800  18.467  14.969  2.00  1.00            
ATOM    855   CA TYR A 114      -9.407  17.328  14.190  2.00  1.00            
ATOM    856   CB TYR A 114      -9.869  17.418  12.716  2.00  1.00            
ATOM    857   CG TYR A 114      -9.658  16.098  12.058  2.00  1.00            
ATOM    858  CD1 TYR A 114     -10.403  15.010  12.450  2.00  1.00            
ATOM    859  CD2 TYR A 114      -8.740  15.947  11.044  2.00  1.00            
ATOM    860  CE1 TYR A 114     -10.225  13.786  11.852  2.00  1.00            
ATOM    861  CE2 TYR A 114      -8.560  14.725  10.441  2.00  1.00            
ATOM    862   CZ TYR A 114      -9.301  13.641  10.845  2.00  1.00            
ATOM    863   OH TYR A 114      -9.118  12.384  10.228  2.00  1.00            
ATOM    864    C TYR A 114      -7.929  17.113  14.278  2.00  1.00            
ATOM    865    O TYR A 114      -7.332  16.415  13.460  2.00  1.00            
ATOM    866    N ALA A 115      -7.286  17.707  15.293  1.00  1.00            
ATOM    867   CA ALA A 115      -5.922  17.363  15.553  1.00  1.00            
ATOM    868   CB ALA A 115      -4.954  18.560  15.536  1.00  1.00            
ATOM    869    C ALA A 115      -6.027  16.872  16.966  1.00  1.00            
ATOM    870    O ALA A 115      -6.659  17.509  17.808  1.00  1.00            
ATOM    871    N PRO A 116      -5.454  15.744  17.242  1.00  1.00            
ATOM    872   CA PRO A 116      -5.526  15.210  18.578  1.00  1.00            
ATOM    873   CD PRO A 116      -5.466  14.687  16.243  1.00  1.00            
ATOM    874   CB PRO A 116      -5.214  13.720  18.446  1.00  1.00            
ATOM    875   CG PRO A 116      -5.668  13.378  17.019  1.00  1.00            
ATOM    876    C PRO A 116      -4.712  15.876  19.667  1.00  1.00            
ATOM    877    O PRO A 116      -4.853  15.479  20.822  1.00  1.00            
ATOM    878    N PHE A 117      -3.870  16.872  19.344  1.00  1.00            
ATOM    879   CA PHE A 117      -2.865  17.425  20.225  1.00  1.00            
ATOM    880   CB PHE A 117      -2.033  18.485  19.485  1.00  1.00            
ATOM    881   CG PHE A 117      -1.365  17.843  18.317  1.00  1.00            
ATOM    882  CD1 PHE A 117      -2.058  17.650  17.144  1.00  1.00            
ATOM    883  CD2 PHE A 117      -0.055  17.428  18.390  1.00  1.00            
ATOM    884  CE1 PHE A 117      -1.456  17.060  16.058  1.00  1.00            
ATOM    885  CE2 PHE A 117       0.554  16.839  17.307  1.00  1.00            
ATOM    886   CZ PHE A 117      -0.144  16.656  16.137  1.00  1.00            
ATOM    887    C PHE A 117      -3.289  18.076  21.479  1.00  1.00            
ATOM    888    O PHE A 117      -2.740  17.781  22.537  1.00  1.00            
ATOM    889    N ASP A 118      -4.237  19.006  21.421  1.00  1.00            
ATOM    890   CA ASP A 118      -4.579  19.655  22.643  1.00  1.00            
ATOM    891   CB ASP A 118      -5.060  18.664  23.716  1.00  1.00            
ATOM    892   CG ASP A 118      -5.917  19.427  24.715  1.00  1.00            
ATOM    893  OD1 ASP A 118      -6.579  20.407  24.283  1.00  1.00            
ATOM    894  OD2 ASP A 118      -5.920  19.046  25.916  1.00  1.00            
ATOM    895    C ASP A 118      -3.439  20.437  23.187  1.00  1.00            
ATOM    896    O ASP A 118      -3.318  20.590  24.402  1.00  1.00            
ATOM    897    N GLY A 119      -2.555  20.962  22.321  4.00  1.00            
ATOM    898   CA GLY A 119      -1.624  21.851  22.935  4.00  1.00            
ATOM    899    C GLY A 119      -0.267  21.706  22.426  4.00  1.00            
ATOM    900    O GLY A 119       0.064  20.805  21.657  4.00  1.00            
ATOM    901    N ILE A 120       0.562  22.653  22.881  4.00  1.00            
ATOM    902   CA ILE A 120       1.899  22.590  22.452  4.00  1.00            
ATOM    903   CB ILE A 120       2.223  23.572  21.369  4.00  1.00            
ATOM    904  CG1 ILE A 120       1.427  23.218  20.103  4.00  1.00            
ATOM    905  CG2 ILE A 120       3.744  23.572  21.154  4.00  1.00            
ATOM    906  CD1 ILE A 120       1.458  24.308  19.036  4.00  1.00            
ATOM    907    C ILE A 120       2.832  22.810  23.574  4.00  1.00            
ATOM    908    O ILE A 120       2.661  23.701  24.405  4.00  1.00            
ATOM    909    N LEU A 121       3.856  21.946  23.603  4.00  1.00            
ATOM    910   CA LEU A 121       4.946  22.044  24.509  4.00  1.00            
ATOM    911   CB LEU A 121       5.246  20.717  25.248  4.00  1.00            
ATOM    912   CG LEU A 121       6.472  20.695  26.196  4.00  1.00            
ATOM    913  CD1 LEU A 121       6.481  19.414  27.048  4.00  1.00            
ATOM    914  CD2 LEU A 121       7.800  20.828  25.431  4.00  1.00            
ATOM    915    C LEU A 121       6.088  22.389  23.624  4.00  1.00            
ATOM    916    O LEU A 121       6.135  21.959  22.473  4.00  1.00            
ATOM    917    N GLY A 122       7.036  23.206  24.111  4.00  1.00            
ATOM    918   CA GLY A 122       8.100  23.519  23.213  4.00  1.00            
ATOM    919    C GLY A 122       9.378  23.448  23.958  4.00  1.00            
ATOM    920    O GLY A 122       9.486  23.897  25.098  4.00  1.00            
ATOM    921    N LEU A 123      10.390  22.862  23.302  1.00  1.00            
ATOM    922   CA LEU A 123      11.688  22.761  23.866  1.00  1.00            
ATOM    923   CB LEU A 123      12.042  21.315  24.251  1.00  1.00            
ATOM    924   CG LEU A 123      13.358  21.168  25.032  1.00  1.00            
ATOM    925  CD1 LEU A 123      14.600  21.418  24.164  1.00  1.00            
ATOM    926  CD2 LEU A 123      13.320  22.058  26.279  1.00  1.00            
ATOM    927    C LEU A 123      12.646  23.206  22.830  1.00  1.00            
ATOM    928    O LEU A 123      13.094  22.438  21.982  1.00  1.00            
ATOM    929    N ALA A 124      12.961  24.498  22.886  1.00  1.00            
ATOM    930   CA ALA A 124      13.968  25.093  22.083  1.00  1.00            
ATOM    931   CB ALA A 124      13.447  25.883  20.869  1.00  1.00            
ATOM    932    C ALA A 124      14.519  26.043  23.079  1.00  1.00            
ATOM    933    O ALA A 124      13.876  26.289  24.100  1.00  1.00            
ATOM    934    N TYR A 125      15.736  26.549  22.867  1.00  1.00            
ATOM    935   CA TYR A 125      16.256  27.465  23.833  1.00  1.00            
ATOM    936   CB TYR A 125      17.658  27.994  23.470  1.00  1.00            
ATOM    937   CG TYR A 125      18.172  28.892  24.548  1.00  1.00            
ATOM    938  CD1 TYR A 125      18.741  28.368  25.688  1.00  1.00            
ATOM    939  CD2 TYR A 125      18.104  30.259  24.414  1.00  1.00            
ATOM    940  CE1 TYR A 125      19.225  29.191  26.679  1.00  1.00            
ATOM    941  CE2 TYR A 125      18.587  31.088  25.399  1.00  1.00            
ATOM    942   CZ TYR A 125      19.150  30.555  26.534  1.00  1.00            
ATOM    943   OH TYR A 125      19.645  31.410  27.542  1.00  1.00            
ATOM    944    C TYR A 125      15.281  28.617  23.862  1.00  1.00            
ATOM    945    O TYR A 125      14.568  28.854  22.889  1.00  1.00            
ATOM    946    N PRO A 126      15.204  29.308  24.968  2.00  1.00            
ATOM    947   CA PRO A 126      14.219  30.349  25.157  2.00  1.00            
ATOM    948   CD PRO A 126      15.585  28.691  26.227  2.00  1.00            
ATOM    949   CB PRO A 126      14.281  30.701  26.644  2.00  1.00            
ATOM    950   CG PRO A 126      14.730  29.382  27.302  2.00  1.00            
ATOM    951    C PRO A 126      14.281  31.524  24.226  2.00  1.00            
ATOM    952    O PRO A 126      13.351  32.327  24.256  2.00  1.00            
ATOM    953    N SER A 127      15.327  31.667  23.389  2.00  1.00            
ATOM    954   CA SER A 127      15.420  32.839  22.557  2.00  1.00            
ATOM    955   CB SER A 127      16.620  32.801  21.598  2.00  1.00            
ATOM    956   OG SER A 127      17.828  32.769  22.344  2.00  1.00            
ATOM    957    C SER A 127      14.190  32.997  21.727  2.00  1.00            
ATOM    958    O SER A 127      13.546  34.043  21.781  2.00  1.00            
ATOM    959    N ILE A 128      13.801  31.964  20.958  2.00  1.00            
ATOM    960   CA ILE A 128      12.629  32.132  20.153  2.00  1.00            
ATOM    961   CB ILE A 128      12.665  31.269  18.917  2.00  1.00            
ATOM    962  CG1 ILE A 128      12.819  29.780  19.280  2.00  1.00            
ATOM    963  CG2 ILE A 128      13.794  31.793  18.014  2.00  1.00            
ATOM    964  CD1 ILE A 128      12.550  28.833  18.113  2.00  1.00            
ATOM    965    C ILE A 128      11.474  31.778  21.041  2.00  1.00            
ATOM    966    O ILE A 128      10.884  30.701  20.966  2.00  1.00            
ATOM    967    N SER A 129      11.120  32.722  21.935  1.00  1.00            
ATOM    968   CA SER A 129      10.025  32.503  22.831  1.00  1.00            
ATOM    969   CB SER A 129      10.437  32.393  24.308  1.00  1.00            
ATOM    970   OG SER A 129      10.887  33.653  24.783  1.00  1.00            
ATOM    971    C SER A 129       9.159  33.721  22.717  1.00  1.00            
ATOM    972    O SER A 129       9.663  34.832  22.567  1.00  1.00            
ATOM    973    N ALA A 130       7.823  33.544  22.765  2.00  1.00            
ATOM    974   CA ALA A 130       6.958  34.687  22.669  2.00  1.00            
ATOM    975   CB ALA A 130       5.564  34.366  22.103  2.00  1.00            
ATOM    976    C ALA A 130       6.772  35.215  24.056  2.00  1.00            
ATOM    977    O ALA A 130       6.594  34.457  25.009  2.00  1.00            
ATOM    978    N SER A 131       6.833  36.551  24.191  2.00  1.00            
ATOM    979   CA SER A 131       6.617  37.236  25.433  2.00  1.00            
ATOM    980   CB SER A 131       5.191  37.058  25.988  2.00  1.00            
ATOM    981   OG SER A 131       5.001  37.879  27.133  2.00  1.00            
ATOM    982    C SER A 131       7.600  36.792  26.469  2.00  1.00            
ATOM    983    O SER A 131       7.329  36.901  27.663  2.00  1.00            
ATOM    984    N GLY A 132       8.775  36.281  26.056  2.00  1.00            
ATOM    985   CA GLY A 132       9.784  35.942  27.024  2.00  1.00            
ATOM    986    C GLY A 132       9.232  34.927  27.976  2.00  1.00            
ATOM    987    O GLY A 132       9.476  34.998  29.180  2.00  1.00            
ATOM    988    N ALA A 133       8.458  33.955  27.463  1.00  1.00            
ATOM    989   CA ALA A 133       7.917  32.924  28.300  1.00  1.00            
ATOM    990   CB ALA A 133       6.894  32.027  27.582  1.00  1.00            
ATOM    991    C ALA A 133       9.087  32.066  28.692  1.00  1.00            
ATOM    992    O ALA A 133      10.188  32.247  28.175  1.00  1.00            
ATOM    993    N THR A 134       8.888  31.118  29.633  1.00  1.00            
ATOM    994   CA THR A 134      10.010  30.413  30.192  1.00  1.00            
ATOM    995   CB THR A 134       9.597  29.482  31.304  1.00  1.00            
ATOM    996  OG1 THR A 134      10.728  28.792  31.813  1.00  1.00            
ATOM    997  CG2 THR A 134       8.493  28.517  30.842  1.00  1.00            
ATOM    998    C THR A 134      10.926  29.704  29.194  1.00  1.00            
ATOM    999    O THR A 134      11.994  30.299  29.056  1.00  1.00            
ATOM   1000    N PRO A 135      10.840  28.594  28.438  1.00  1.00            
ATOM   1001   CA PRO A 135       9.879  27.497  28.418  1.00  1.00            
ATOM   1002   CD PRO A 135      11.556  28.663  27.172  1.00  1.00            
ATOM   1003   CB PRO A 135       9.889  26.934  26.996  1.00  1.00            
ATOM   1004   CG PRO A 135      11.259  27.346  26.442  1.00  1.00            
ATOM   1005    C PRO A 135      10.225  26.435  29.442  1.00  1.00            
ATOM   1006    O PRO A 135      11.284  26.542  30.059  1.00  1.00            
ATOM   1007    N VAL A 136       9.353  25.407  29.642  2.00  1.00            
ATOM   1008   CA VAL A 136       9.617  24.329  30.575  2.00  1.00            
ATOM   1009   CB VAL A 136       8.456  23.396  30.791  2.00  1.00            
ATOM   1010  CG1 VAL A 136       7.302  24.177  31.442  2.00  1.00            
ATOM   1011  CG2 VAL A 136       8.088  22.747  29.447  2.00  1.00            
ATOM   1012    C VAL A 136      10.751  23.539  30.010  2.00  1.00            
ATOM   1013    O VAL A 136      10.743  23.163  28.840  2.00  1.00            
ATOM   1014    N PHE A 137      11.761  23.290  30.866  2.00  1.00            
ATOM   1015   CA PHE A 137      13.008  22.664  30.533  2.00  1.00            
ATOM   1016   CB PHE A 137      13.459  22.944  29.088  2.00  1.00            
ATOM   1017   CG PHE A 137      14.764  22.271  28.834  2.00  1.00            
ATOM   1018  CD1 PHE A 137      14.816  20.924  28.558  2.00  1.00            
ATOM   1019  CD2 PHE A 137      15.930  22.997  28.842  2.00  1.00            
ATOM   1020  CE1 PHE A 137      16.020  20.305  28.320  2.00  1.00            
ATOM   1021  CE2 PHE A 137      17.136  22.384  28.602  2.00  1.00            
ATOM   1022   CZ PHE A 137      17.184  21.035  28.346  2.00  1.00            
ATOM   1023    C PHE A 137      13.915  23.445  31.414  2.00  1.00            
ATOM   1024    O PHE A 137      14.413  22.963  32.429  2.00  1.00            
ATOM   1025    N ASP A 138      14.113  24.720  31.019  2.00  1.00            
ATOM   1026   CA ASP A 138      14.917  25.642  31.754  2.00  1.00            
ATOM   1027   CB ASP A 138      15.060  27.023  31.095  2.00  1.00            
ATOM   1028   CG ASP A 138      16.170  27.740  31.852  2.00  1.00            
ATOM   1029  OD1 ASP A 138      16.840  27.066  32.680  2.00  1.00            
ATOM   1030  OD2 ASP A 138      16.365  28.963  31.619  2.00  1.00            
ATOM   1031    C ASP A 138      14.282  25.835  33.079  2.00  1.00            
ATOM   1032    O ASP A 138      14.976  26.019  34.070  2.00  1.00            
ATOM   1033    N ASN A 139      12.941  25.808  33.137  2.00  1.00            
ATOM   1034   CA ASN A 139      12.305  25.998  34.404  2.00  1.00            
ATOM   1035   CB ASN A 139      10.769  26.018  34.313  2.00  1.00            
ATOM   1036   CG ASN A 139      10.250  26.723  35.557  2.00  1.00            
ATOM   1037  OD1 ASN A 139      10.988  26.949  36.515  2.00  1.00            
ATOM   1038  ND2 ASN A 139       8.941  27.095  35.545  2.00  1.00            
ATOM   1039    C ASN A 139      12.704  24.846  35.279  2.00  1.00            
ATOM   1040    O ASN A 139      12.967  25.024  36.467  2.00  1.00            
ATOM   1041    N LEU A 140      12.781  23.629  34.698  2.00  1.00            
ATOM   1042   CA LEU A 140      13.161  22.464  35.448  2.00  1.00            
ATOM   1043   CB LEU A 140      13.190  21.175  34.613  2.00  1.00            
ATOM   1044   CG LEU A 140      11.790  20.694  34.197  2.00  1.00            
ATOM   1045  CD1 LEU A 140      11.088  21.723  33.298  2.00  1.00            
ATOM   1046  CD2 LEU A 140      11.849  19.288  33.580  2.00  1.00            
ATOM   1047    C LEU A 140      14.549  22.699  35.957  2.00  1.00            
ATOM   1048    O LEU A 140      14.855  22.343  37.090  2.00  1.00            
ATOM   1049    N TRP A 141      15.415  23.299  35.114  2.00  1.00            
ATOM   1050   CA TRP A 141      16.797  23.615  35.384  2.00  1.00            
ATOM   1051   CB TRP A 141      17.508  24.154  34.137  2.00  1.00            
ATOM   1052   CG TRP A 141      18.923  24.591  34.406  2.00  1.00            
ATOM   1053  CD2 TRP A 141      20.023  23.681  34.522  2.00  1.00            
ATOM   1054  CD1 TRP A 141      19.426  25.841  34.616  2.00  1.00            
ATOM   1055  NE1 TRP A 141      20.778  25.767  34.851  2.00  1.00            
ATOM   1056  CE2 TRP A 141      21.158  24.442  34.798  2.00  1.00            
ATOM   1057  CE3 TRP A 141      20.082  22.322  34.409  2.00  1.00            
ATOM   1058  CZ2 TRP A 141      22.376  23.849  34.966  2.00  1.00            
ATOM   1059  CZ3 TRP A 141      21.310  21.726  34.579  2.00  1.00            
ATOM   1060  CH2 TRP A 141      22.434  22.478  34.851  2.00  1.00            
ATOM   1061    C TRP A 141      16.927  24.684  36.433  2.00  1.00            
ATOM   1062    O TRP A 141      17.867  24.670  37.226  2.00  1.00            
ATOM   1063    N ASP A 142      16.022  25.678  36.418  2.00  1.00            
ATOM   1064   CA ASP A 142      16.087  26.782  37.326  2.00  1.00            
ATOM   1065   CB ASP A 142      14.922  27.764  37.099  2.00  1.00            
ATOM   1066   CG ASP A 142      15.280  29.123  37.680  2.00  1.00            
ATOM   1067  OD1 ASP A 142      16.484  29.345  37.979  2.00  1.00            
ATOM   1068  OD2 ASP A 142      14.353  29.964  37.822  2.00  1.00            
ATOM   1069    C ASP A 142      15.938  26.196  38.682  2.00  1.00            
ATOM   1070    O ASP A 142      16.708  26.490  39.594  2.00  1.00            
ATOM   1071    N GLN A 143      14.928  25.324  38.833  3.00  1.00            
ATOM   1072   CA GLN A 143      14.801  24.607  40.058  3.00  1.00            
ATOM   1073   CB GLN A 143      13.403  24.017  40.322  3.00  1.00            
ATOM   1074   CG GLN A 143      12.968  22.926  39.343  3.00  1.00            
ATOM   1075   CD GLN A 143      11.582  22.465  39.770  3.00  1.00            
ATOM   1076  OE1 GLN A 143      10.617  23.227  39.726  3.00  1.00            
ATOM   1077  NE2 GLN A 143      11.480  21.181  40.205  3.00  1.00            
ATOM   1078    C GLN A 143      15.770  23.487  39.862  3.00  1.00            
ATOM   1079    O GLN A 143      16.374  23.394  38.800  3.00  1.00            
ATOM   1080    N GLY A 144      16.026  22.615  40.847  3.00  1.00            
ATOM   1081   CA GLY A 144      16.988  21.619  40.466  3.00  1.00            
ATOM   1082    C GLY A 144      16.245  20.368  40.124  3.00  1.00            
ATOM   1083    O GLY A 144      16.511  19.303  40.680  3.00  1.00            
ATOM   1084    N LEU A 145      15.274  20.472  39.195  1.00  1.00            
ATOM   1085   CA LEU A 145      14.501  19.327  38.814  1.00  1.00            
ATOM   1086   CB LEU A 145      13.261  19.723  37.989  1.00  1.00            
ATOM   1087   CG LEU A 145      12.361  18.556  37.535  1.00  1.00            
ATOM   1088  CD1 LEU A 145      12.965  17.755  36.369  1.00  1.00            
ATOM   1089  CD2 LEU A 145      11.971  17.676  38.732  1.00  1.00            
ATOM   1090    C LEU A 145      15.324  18.352  38.014  1.00  1.00            
ATOM   1091    O LEU A 145      15.365  17.165  38.333  1.00  1.00            
ATOM   1092    N VAL A 146      16.024  18.826  36.959  1.00  1.00            
ATOM   1093   CA VAL A 146      16.763  17.914  36.122  1.00  1.00            
ATOM   1094   CB VAL A 146      16.874  18.342  34.690  1.00  1.00            
ATOM   1095  CG1 VAL A 146      15.462  18.326  34.084  1.00  1.00            
ATOM   1096  CG2 VAL A 146      17.563  19.715  34.630  1.00  1.00            
ATOM   1097    C VAL A 146      18.141  17.796  36.687  1.00  1.00            
ATOM   1098    O VAL A 146      18.769  18.795  37.032  1.00  1.00            
ATOM   1099    N SER A 147      18.639  16.549  36.809  1.00  1.00            
ATOM   1100   CA SER A 147      19.951  16.315  37.339  1.00  1.00            
ATOM   1101   CB SER A 147      20.294  14.818  37.417  1.00  1.00            
ATOM   1102   OG SER A 147      20.330  14.255  36.113  1.00  1.00            
ATOM   1103    C SER A 147      20.906  16.964  36.394  1.00  1.00            
ATOM   1104    O SER A 147      21.870  17.603  36.813  1.00  1.00            
ATOM   1105    N GLN A 148      20.650  16.837  35.078  1.00  1.00            
ATOM   1106   CA GLN A 148      21.556  17.434  34.143  1.00  1.00            
ATOM   1107   CB GLN A 148      22.467  16.391  33.477  1.00  1.00            
ATOM   1108   CG GLN A 148      23.367  15.728  34.528  1.00  1.00            
ATOM   1109   CD GLN A 148      24.250  14.672  33.884  1.00  1.00            
ATOM   1110  OE1 GLN A 148      25.064  14.041  34.558  1.00  1.00            
ATOM   1111  NE2 GLN A 148      24.092  14.463  32.550  1.00  1.00            
ATOM   1112    C GLN A 148      20.766  18.206  33.139  1.00  1.00            
ATOM   1113    O GLN A 148      19.634  17.848  32.816  1.00  1.00            
ATOM   1114    N ASP A 149      21.344  19.318  32.638  1.00  1.00            
ATOM   1115   CA ASP A 149      20.637  20.127  31.691  1.00  1.00            
ATOM   1116   CB ASP A 149      21.195  21.551  31.561  1.00  1.00            
ATOM   1117   CG ASP A 149      20.159  22.376  30.819  1.00  1.00            
ATOM   1118  OD1 ASP A 149      19.145  21.782  30.368  1.00  1.00            
ATOM   1119  OD2 ASP A 149      20.365  23.613  30.696  1.00  1.00            
ATOM   1120    C ASP A 149      20.779  19.457  30.381  1.00  1.00            
ATOM   1121    O ASP A 149      21.455  19.942  29.474  1.00  1.00            
ATOM   1122    N LEU A 150      20.110  18.302  30.276  4.00  1.00            
ATOM   1123   CA LEU A 150      20.142  17.507  29.097  4.00  1.00            
ATOM   1124   CB LEU A 150      20.593  16.056  29.355  4.00  1.00            
ATOM   1125   CG LEU A 150      21.946  15.894  30.072  4.00  1.00            
ATOM   1126  CD1 LEU A 150      22.297  14.408  30.274  4.00  1.00            
ATOM   1127  CD2 LEU A 150      23.058  16.688  29.371  4.00  1.00            
ATOM   1128    C LEU A 150      18.704  17.364  28.709  4.00  1.00            
ATOM   1129    O LEU A 150      17.811  17.887  29.372  4.00  1.00            
ATOM   1130    N PHE A 151      18.464  16.676  27.581  4.00  1.00            
ATOM   1131   CA PHE A 151      17.159  16.365  27.075  4.00  1.00            
ATOM   1132   CB PHE A 151      16.563  17.593  26.357  4.00  1.00            
ATOM   1133   CG PHE A 151      15.407  17.243  25.488  4.00  1.00            
ATOM   1134  CD1 PHE A 151      14.215  16.800  26.010  4.00  1.00            
ATOM   1135  CD2 PHE A 151      15.516  17.414  24.126  4.00  1.00            
ATOM   1136  CE1 PHE A 151      13.168  16.502  25.171  4.00  1.00            
ATOM   1137  CE2 PHE A 151      14.471  17.118  23.287  4.00  1.00            
ATOM   1138   CZ PHE A 151      13.289  16.656  23.811  4.00  1.00            
ATOM   1139    C PHE A 151      17.434  15.259  26.079  4.00  1.00            
ATOM   1140    O PHE A 151      18.421  15.328  25.350  4.00  1.00            
ATOM   1141    N SER A 152      16.596  14.197  26.021  4.00  1.00            
ATOM   1142   CA SER A 152      16.834  13.114  25.093  4.00  1.00            
ATOM   1143   CB SER A 152      17.065  11.745  25.749  4.00  1.00            
ATOM   1144   OG SER A 152      18.369  11.711  26.309  4.00  1.00            
ATOM   1145    C SER A 152      15.623  13.022  24.196  4.00  1.00            
ATOM   1146    O SER A 152      14.628  13.707  24.420  4.00  1.00            
ATOM   1147    N VAL A 153      15.694  12.242  23.095  4.00  1.00            
ATOM   1148   CA VAL A 153      14.527  12.090  22.260  4.00  1.00            
ATOM   1149   CB VAL A 153      14.492  13.043  21.099  4.00  1.00            
ATOM   1150  CG1 VAL A 153      13.261  12.721  20.236  4.00  1.00            
ATOM   1151  CG2 VAL A 153      14.504  14.481  21.645  4.00  1.00            
ATOM   1152    C VAL A 153      14.562  10.707  21.694  4.00  1.00            
ATOM   1153    O VAL A 153      15.606  10.218  21.264  4.00  1.00            
ATOM   1154    N TYR A 154      13.399  10.030  21.713  4.00  1.00            
ATOM   1155   CA TYR A 154      13.262   8.714  21.160  4.00  1.00            
ATOM   1156   CB TYR A 154      13.162   7.655  22.272  4.00  1.00            
ATOM   1157   CG TYR A 154      12.983   6.297  21.691  4.00  1.00            
ATOM   1158  CD1 TYR A 154      14.070   5.534  21.343  4.00  1.00            
ATOM   1159  CD2 TYR A 154      11.720   5.784  21.504  4.00  1.00            
ATOM   1160  CE1 TYR A 154      13.902   4.277  20.811  4.00  1.00            
ATOM   1161  CE2 TYR A 154      11.546   4.528  20.973  4.00  1.00            
ATOM   1162   CZ TYR A 154      12.638   3.771  20.625  4.00  1.00            
ATOM   1163   OH TYR A 154      12.458   2.482  20.080  4.00  1.00            
ATOM   1164    C TYR A 154      11.961   8.728  20.450  4.00  1.00            
ATOM   1165    O TYR A 154      10.936   9.114  21.011  4.00  1.00            
ATOM   1166    N LEU A 155      11.978   8.332  19.175  1.00  1.00            
ATOM   1167   CA LEU A 155      10.746   8.216  18.473  1.00  1.00            
ATOM   1168   CB LEU A 155      10.701   8.960  17.131  1.00  1.00            
ATOM   1169   CG LEU A 155      10.837  10.483  17.307  1.00  1.00            
ATOM   1170  CD1 LEU A 155      10.455  11.232  16.024  1.00  1.00            
ATOM   1171  CD2 LEU A 155      10.069  10.975  18.542  1.00  1.00            
ATOM   1172    C LEU A 155      10.644   6.752  18.200  1.00  1.00            
ATOM   1173    O LEU A 155      11.550   5.995  18.545  1.00  1.00            
ATOM   1174    N SER A 156       9.534   6.297  17.593  1.00  1.00            
ATOM   1175   CA SER A 156       9.424   4.885  17.378  1.00  1.00            
ATOM   1176   CB SER A 156       8.302   4.230  18.198  1.00  1.00            
ATOM   1177   OG SER A 156       7.047   4.724  17.762  1.00  1.00            
ATOM   1178    C SER A 156       9.110   4.646  15.939  1.00  1.00            
ATOM   1179    O SER A 156       9.071   5.573  15.132  1.00  1.00            
ATOM   1180    N SER A 157       8.901   3.364  15.576  1.00  1.00            
ATOM   1181   CA SER A 157       8.659   3.047  14.201  1.00  1.00            
ATOM   1182   CB SER A 157       9.812   2.246  13.573  1.00  1.00            
ATOM   1183   OG SER A 157      11.023   2.983  13.655  1.00  1.00            
ATOM   1184    C SER A 157       7.442   2.167  14.098  1.00  1.00            
ATOM   1185    O SER A 157       7.021   1.535  15.065  1.00  1.00            
ATOM   1186    N ASN A 158       6.839   2.143  12.889  3.00  1.00            
ATOM   1187   CA ASN A 158       5.698   1.352  12.508  3.00  1.00            
ATOM   1188   CB ASN A 158       6.007  -0.107  12.105  3.00  1.00            
ATOM   1189   CG ASN A 158       6.486  -0.909  13.301  3.00  1.00            
ATOM   1190  OD1 ASN A 158       5.720  -1.673  13.887  3.00  1.00            
ATOM   1191  ND2 ASN A 158       7.787  -0.752  13.661  3.00  1.00            
ATOM   1192    C ASN A 158       4.632   1.387  13.566  3.00  1.00            
ATOM   1193    O ASN A 158       4.158   0.349  14.024  3.00  1.00            
ATOM   1194    N ASP A 159       4.227   2.602  13.982  3.00  1.00            
ATOM   1195   CA ASP A 159       3.149   2.771  14.919  3.00  1.00            
ATOM   1196   CB ASP A 159       1.791   2.292  14.377  3.00  1.00            
ATOM   1197   CG ASP A 159       1.357   3.191  13.234  3.00  1.00            
ATOM   1198  OD1 ASP A 159       2.120   4.135  12.899  3.00  1.00            
ATOM   1199  OD2 ASP A 159       0.251   2.946  12.682  3.00  1.00            
ATOM   1200    C ASP A 159       3.404   1.958  16.143  3.00  1.00            
ATOM   1201    O ASP A 159       2.466   1.411  16.719  3.00  1.00            
ATOM   1202    N ASP A 160       4.666   1.858  16.598  1.00  1.00            
ATOM   1203   CA ASP A 160       4.849   1.075  17.782  1.00  1.00            
ATOM   1204   CB ASP A 160       6.100   0.173  17.788  1.00  1.00            
ATOM   1205   CG ASP A 160       5.782  -1.035  16.911  1.00  1.00            
ATOM   1206  OD1 ASP A 160       4.677  -1.031  16.306  1.00  1.00            
ATOM   1207  OD2 ASP A 160       6.619  -1.974  16.840  1.00  1.00            
ATOM   1208    C ASP A 160       4.904   1.976  18.954  1.00  1.00            
ATOM   1209    O ASP A 160       5.651   2.951  18.990  1.00  1.00            
ATOM   1210    N SER A 161       4.082   1.660  19.963  1.00  1.00            
ATOM   1211   CA SER A 161       4.090   2.472  21.129  1.00  1.00            
ATOM   1212   CB SER A 161       3.101   1.995  22.206  1.00  1.00            
ATOM   1213   OG SER A 161       3.458   0.698  22.663  1.00  1.00            
ATOM   1214    C SER A 161       5.474   2.369  21.676  1.00  1.00            
ATOM   1215    O SER A 161       6.167   1.371  21.482  1.00  1.00            
ATOM   1216    N GLY A 162       5.914   3.431  22.365  1.00  1.00            
ATOM   1217   CA GLY A 162       7.233   3.477  22.912  1.00  1.00            
ATOM   1218    C GLY A 162       7.973   4.522  22.148  1.00  1.00            
ATOM   1219    O GLY A 162       8.477   4.281  21.052  1.00  1.00            
ATOM   1220    N SER A 163       8.031   5.730  22.739  4.00  1.00            
ATOM   1221   CA SER A 163       8.752   6.860  22.235  4.00  1.00            
ATOM   1222   CB SER A 163       7.927   7.770  21.314  4.00  1.00            
ATOM   1223   OG SER A 163       7.639   7.095  20.100  4.00  1.00            
ATOM   1224    C SER A 163       9.052   7.637  23.473  4.00  1.00            
ATOM   1225    O SER A 163       8.246   7.618  24.401  4.00  1.00            
ATOM   1226    N VAL A 164      10.201   8.339  23.571  4.00  1.00            
ATOM   1227   CA VAL A 164      10.358   8.931  24.868  4.00  1.00            
ATOM   1228   CB VAL A 164      11.069   8.029  25.839  4.00  1.00            
ATOM   1229  CG1 VAL A 164      11.247   8.789  27.165  4.00  1.00            
ATOM   1230  CG2 VAL A 164      10.304   6.701  25.970  4.00  1.00            
ATOM   1231    C VAL A 164      11.182  10.194  24.865  4.00  1.00            
ATOM   1232    O VAL A 164      12.144  10.319  24.109  4.00  1.00            
ATOM   1233    N VAL A 165      10.773  11.172  25.719  4.00  1.00            
ATOM   1234   CA VAL A 165      11.428  12.439  25.982  4.00  1.00            
ATOM   1235   CB VAL A 165      10.500  13.449  26.604  4.00  1.00            
ATOM   1236  CG1 VAL A 165      10.138  13.004  28.029  4.00  1.00            
ATOM   1237  CG2 VAL A 165      11.158  14.835  26.532  4.00  1.00            
ATOM   1238    C VAL A 165      12.647  12.314  26.881  4.00  1.00            
ATOM   1239    O VAL A 165      13.691  12.903  26.612  4.00  1.00            
ATOM   1240    N LEU A 166      12.556  11.547  27.989  4.00  1.00            
ATOM   1241   CA LEU A 166      13.640  11.354  28.930  4.00  1.00            
ATOM   1242   CB LEU A 166      14.641  10.276  28.479  4.00  1.00            
ATOM   1243   CG LEU A 166      15.642   9.871  29.573  4.00  1.00            
ATOM   1244  CD1 LEU A 166      14.917   9.375  30.834  4.00  1.00            
ATOM   1245  CD2 LEU A 166      16.630   8.820  29.043  4.00  1.00            
ATOM   1246    C LEU A 166      14.361  12.632  29.283  4.00  1.00            
ATOM   1247    O LEU A 166      15.447  12.895  28.767  4.00  1.00            
ATOM   1248    N LEU A 167      13.762  13.464  30.174  4.00  1.00            
ATOM   1249   CA LEU A 167      14.339  14.718  30.616  4.00  1.00            
ATOM   1250   CB LEU A 167      13.331  15.613  31.354  4.00  1.00            
ATOM   1251   CG LEU A 167      12.136  15.986  30.459  4.00  1.00            
ATOM   1252  CD1 LEU A 167      11.213  17.016  31.130  4.00  1.00            
ATOM   1253  CD2 LEU A 167      12.613  16.417  29.064  4.00  1.00            
ATOM   1254    C LEU A 167      15.510  14.455  31.508  4.00  1.00            
ATOM   1255    O LEU A 167      15.434  13.675  32.456  4.00  1.00            
ATOM   1256    N GLY A 168      16.648  15.103  31.184  3.00  1.00            
ATOM   1257   CA GLY A 168      17.838  15.049  31.986  3.00  1.00            
ATOM   1258    C GLY A 168      18.474  13.707  31.925  3.00  1.00            
ATOM   1259    O GLY A 168      19.197  13.338  32.849  3.00  1.00            
ATOM   1260    N GLY A 169      18.252  12.919  30.860  1.00  1.00            
ATOM   1261   CA GLY A 169      18.952  11.677  30.938  1.00  1.00            
ATOM   1262    C GLY A 169      19.050  11.034  29.603  1.00  1.00            
ATOM   1263    O GLY A 169      18.126  11.107  28.797  1.00  1.00            
ATOM   1264    N ILE A 170      20.191  10.355  29.367  1.00  1.00            
ATOM   1265   CA ILE A 170      20.383   9.612  28.161  1.00  1.00            
ATOM   1266   CB ILE A 170      21.719   9.824  27.497  1.00  1.00            
ATOM   1267  CG1 ILE A 170      21.831  11.267  26.961  1.00  1.00            
ATOM   1268  CG2 ILE A 170      21.895   8.731  26.428  1.00  1.00            
ATOM   1269  CD1 ILE A 170      23.220  11.644  26.442  1.00  1.00            
ATOM   1270    C ILE A 170      20.292   8.170  28.571  1.00  1.00            
ATOM   1271    O ILE A 170      21.007   7.724  29.467  1.00  1.00            
ATOM   1272    N ASP A 171      19.382   7.411  27.923  1.00  1.00            
ATOM   1273   CA ASP A 171      19.034   6.072  28.316  1.00  1.00            
ATOM   1274   CB ASP A 171      17.760   5.545  27.621  1.00  1.00            
ATOM   1275   CG ASP A 171      17.963   5.509  26.115  1.00  1.00            
ATOM   1276  OD1 ASP A 171      18.753   6.347  25.605  1.00  1.00            
ATOM   1277  OD2 ASP A 171      17.318   4.652  25.453  1.00  1.00            
ATOM   1278    C ASP A 171      20.113   5.030  28.184  1.00  1.00            
ATOM   1279    O ASP A 171      20.304   4.248  29.114  1.00  1.00            
ATOM   1280    N SER A 172      20.863   5.008  27.066  3.00  1.00            
ATOM   1281   CA SER A 172      21.837   3.988  26.731  3.00  1.00            
ATOM   1282   CB SER A 172      22.773   3.537  27.873  3.00  1.00            
ATOM   1283   OG SER A 172      22.163   2.529  28.667  3.00  1.00            
ATOM   1284    C SER A 172      21.089   2.779  26.281  3.00  1.00            
ATOM   1285    O SER A 172      21.680   1.829  25.773  3.00  1.00            
ATOM   1286    N SER A 173      19.752   2.791  26.442  3.00  1.00            
ATOM   1287   CA SER A 173      18.950   1.687  26.000  3.00  1.00            
ATOM   1288   CB SER A 173      17.507   1.783  26.522  3.00  1.00            
ATOM   1289   OG SER A 173      17.501   1.752  27.941  3.00  1.00            
ATOM   1290    C SER A 173      18.878   1.687  24.512  3.00  1.00            
ATOM   1291    O SER A 173      19.267   0.717  23.864  3.00  1.00            
ATOM   1292    N TYR A 174      18.396   2.804  23.925  1.00  1.00            
ATOM   1293   CA TYR A 174      18.228   2.793  22.505  1.00  1.00            
ATOM   1294   CB TYR A 174      16.874   3.345  22.018  1.00  1.00            
ATOM   1295   CG TYR A 174      15.821   2.417  22.521  1.00  1.00            
ATOM   1296  CD1 TYR A 174      15.531   1.253  21.845  1.00  1.00            
ATOM   1297  CD2 TYR A 174      15.138   2.699  23.680  1.00  1.00            
ATOM   1298  CE1 TYR A 174      14.564   0.392  22.313  1.00  1.00            
ATOM   1299  CE2 TYR A 174      14.172   1.842  24.153  1.00  1.00            
ATOM   1300   CZ TYR A 174      13.882   0.687  23.469  1.00  1.00            
ATOM   1301   OH TYR A 174      12.891  -0.189  23.959  1.00  1.00            
ATOM   1302    C TYR A 174      19.310   3.608  21.871  1.00  1.00            
ATOM   1303    O TYR A 174      19.130   4.791  21.583  1.00  1.00            
ATOM   1304    N TYR A 175      20.479   2.972  21.648  4.00  1.00            
ATOM   1305   CA TYR A 175      21.578   3.584  20.958  4.00  1.00            
ATOM   1306   CB TYR A 175      22.622   4.277  21.855  4.00  1.00            
ATOM   1307   CG TYR A 175      22.118   5.584  22.366  4.00  1.00            
ATOM   1308  CD1 TYR A 175      21.327   5.657  23.489  4.00  1.00            
ATOM   1309  CD2 TYR A 175      22.453   6.750  21.713  4.00  1.00            
ATOM   1310  CE1 TYR A 175      20.884   6.875  23.952  4.00  1.00            
ATOM   1311  CE2 TYR A 175      22.014   7.970  22.170  4.00  1.00            
ATOM   1312   CZ TYR A 175      21.227   8.032  23.294  4.00  1.00            
ATOM   1313   OH TYR A 175      20.779   9.283  23.769  4.00  1.00            
ATOM   1314    C TYR A 175      22.329   2.507  20.263  4.00  1.00            
ATOM   1315    O TYR A 175      22.201   1.325  20.581  4.00  1.00            
ATOM   1316    N THR A 176      23.118   2.909  19.255  1.00  1.00            
ATOM   1317   CA THR A 176      23.998   1.980  18.630  1.00  1.00            
ATOM   1318   CB THR A 176      23.618   1.621  17.221  1.00  1.00            
ATOM   1319  OG1 THR A 176      23.649   2.770  16.386  1.00  1.00            
ATOM   1320  CG2 THR A 176      22.207   1.008  17.231  1.00  1.00            
ATOM   1321    C THR A 176      25.312   2.684  18.576  1.00  1.00            
ATOM   1322    O THR A 176      25.386   3.840  18.164  1.00  1.00            
ATOM   1323    N GLY A 177      26.395   2.017  19.010  1.00  1.00            
ATOM   1324   CA GLY A 177      27.661   2.683  18.954  1.00  1.00            
ATOM   1325    C GLY A 177      27.644   3.782  19.968  1.00  1.00            
ATOM   1326    O GLY A 177      27.046   3.649  21.035  1.00  1.00            
ATOM   1327    N SER A 178      28.310   4.907  19.642  1.00  1.00            
ATOM   1328   CA SER A 178      28.412   6.011  20.551  1.00  1.00            
ATOM   1329   CB SER A 178      29.860   6.474  20.784  1.00  1.00            
ATOM   1330   OG SER A 178      30.421   6.940  19.566  1.00  1.00            
ATOM   1331    C SER A 178      27.672   7.166  19.971  1.00  1.00            
ATOM   1332    O SER A 178      27.149   7.101  18.860  1.00  1.00            
ATOM   1333    N LEU A 179      27.594   8.256  20.755  1.00  1.00            
ATOM   1334   CA LEU A 179      26.874   9.418  20.342  1.00  1.00            
ATOM   1335   CB LEU A 179      26.326  10.231  21.525  1.00  1.00            
ATOM   1336   CG LEU A 179      25.252   9.476  22.332  1.00  1.00            
ATOM   1337  CD1 LEU A 179      25.819   8.192  22.962  1.00  1.00            
ATOM   1338  CD2 LEU A 179      24.578  10.400  23.358  1.00  1.00            
ATOM   1339    C LEU A 179      27.756  10.303  19.542  1.00  1.00            
ATOM   1340    O LEU A 179      28.952  10.441  19.803  1.00  1.00            
ATOM   1341    N ASN A 180      27.157  10.913  18.508  4.00  1.00            
ATOM   1342   CA ASN A 180      27.865  11.849  17.701  4.00  1.00            
ATOM   1343   CB ASN A 180      27.269  12.038  16.293  4.00  1.00            
ATOM   1344   CG ASN A 180      27.533  10.787  15.468  4.00  1.00            
ATOM   1345  OD1 ASN A 180      28.210  10.837  14.441  4.00  1.00            
ATOM   1346  ND2 ASN A 180      26.987   9.632  15.930  4.00  1.00            
ATOM   1347    C ASN A 180      27.723  13.155  18.387  4.00  1.00            
ATOM   1348    O ASN A 180      26.778  13.381  19.141  4.00  1.00            
ATOM   1349    N TRP A 181      28.694  14.047  18.163  4.00  1.00            
ATOM   1350   CA TRP A 181      28.583  15.343  18.741  4.00  1.00            
ATOM   1351   CB TRP A 181      29.747  15.690  19.677  4.00  1.00            
ATOM   1352   CG TRP A 181      29.781  17.150  20.048  4.00  1.00            
ATOM   1353  CD2 TRP A 181      30.992  17.901  20.218  4.00  1.00            
ATOM   1354  CD1 TRP A 181      28.750  18.021  20.248  4.00  1.00            
ATOM   1355  NE1 TRP A 181      29.243  19.272  20.529  4.00  1.00            
ATOM   1356  CE2 TRP A 181      30.622  19.213  20.514  4.00  1.00            
ATOM   1357  CE3 TRP A 181      32.306  17.532  20.126  4.00  1.00            
ATOM   1358  CZ2 TRP A 181      31.566  20.178  20.726  4.00  1.00            
ATOM   1359  CZ3 TRP A 181      33.255  18.507  20.347  4.00  1.00            
ATOM   1360  CH2 TRP A 181      32.890  19.805  20.641  4.00  1.00            
ATOM   1361    C TRP A 181      28.640  16.320  17.641  4.00  1.00            
ATOM   1362    O TRP A 181      29.519  16.256  16.784  4.00  1.00            
ATOM   1363    N VAL A 182      27.676  17.251  17.631  4.00  1.00            
ATOM   1364   CA VAL A 182      27.787  18.259  16.645  4.00  1.00            
ATOM   1365   CB VAL A 182      26.784  18.193  15.536  4.00  1.00            
ATOM   1366  CG1 VAL A 182      26.872  16.804  14.891  4.00  1.00            
ATOM   1367  CG2 VAL A 182      25.414  18.570  16.086  4.00  1.00            
ATOM   1368    C VAL A 182      27.606  19.559  17.342  4.00  1.00            
ATOM   1369    O VAL A 182      26.908  19.669  18.347  4.00  1.00            
ATOM   1370    N PRO A 183      28.271  20.539  16.827  4.00  1.00            
ATOM   1371   CA PRO A 183      28.173  21.837  17.419  4.00  1.00            
ATOM   1372   CD PRO A 183      29.584  20.300  16.242  4.00  1.00            
ATOM   1373   CB PRO A 183      29.370  22.624  16.896  4.00  1.00            
ATOM   1374   CG PRO A 183      30.419  21.539  16.590  4.00  1.00            
ATOM   1375    C PRO A 183      26.856  22.441  17.028  4.00  1.00            
ATOM   1376    O PRO A 183      26.266  21.985  16.049  4.00  1.00            
ATOM   1377    N VAL A 184      26.376  23.454  17.778  1.00  1.00            
ATOM   1378   CA VAL A 184      25.125  24.086  17.460  1.00  1.00            
ATOM   1379   CB VAL A 184      24.399  24.577  18.664  1.00  1.00            
ATOM   1380  CG1 VAL A 184      23.089  25.242  18.217  1.00  1.00            
ATOM   1381  CG2 VAL A 184      24.225  23.391  19.611  1.00  1.00            
ATOM   1382    C VAL A 184      25.463  25.303  16.650  1.00  1.00            
ATOM   1383    O VAL A 184      26.267  26.134  17.074  1.00  1.00            
ATOM   1384    N SER A 185      24.874  25.430  15.443  1.00  1.00            
ATOM   1385   CA SER A 185      25.176  26.566  14.617  1.00  1.00            
ATOM   1386   CB SER A 185      24.468  26.528  13.246  1.00  1.00            
ATOM   1387   OG SER A 185      24.805  27.677  12.478  1.00  1.00            
ATOM   1388    C SER A 185      24.740  27.814  15.316  1.00  1.00            
ATOM   1389    O SER A 185      25.568  28.565  15.830  1.00  1.00            
ATOM   1390    N VAL A 186      23.412  28.055  15.376  1.00  1.00            
ATOM   1391   CA VAL A 186      22.942  29.234  16.044  1.00  1.00            
ATOM   1392   CB VAL A 186      22.264  30.248  15.176  1.00  1.00            
ATOM   1393  CG1 VAL A 186      20.855  29.739  14.847  1.00  1.00            
ATOM   1394  CG2 VAL A 186      22.279  31.601  15.910  1.00  1.00            
ATOM   1395    C VAL A 186      21.932  28.775  17.028  1.00  1.00            
ATOM   1396    O VAL A 186      21.280  27.750  16.843  1.00  1.00            
ATOM   1397    N GLU A 187      21.801  29.528  18.127  4.00  1.00            
ATOM   1398   CA GLU A 187      20.857  29.184  19.137  4.00  1.00            
ATOM   1399   CB GLU A 187      21.122  29.924  20.457  4.00  1.00            
ATOM   1400   CG GLU A 187      21.145  31.445  20.283  4.00  1.00            
ATOM   1401   CD GLU A 187      21.645  32.076  21.574  4.00  1.00            
ATOM   1402  OE1 GLU A 187      21.612  31.387  22.629  4.00  1.00            
ATOM   1403  OE2 GLU A 187      22.074  33.260  21.521  4.00  1.00            
ATOM   1404    C GLU A 187      19.515  29.578  18.628  4.00  1.00            
ATOM   1405    O GLU A 187      19.389  30.348  17.676  4.00  1.00            
ATOM   1406    N GLY A 188      18.465  29.023  19.253  3.00  1.00            
ATOM   1407   CA GLY A 188      17.130  29.254  18.802  3.00  1.00            
ATOM   1408    C GLY A 188      16.592  27.872  18.623  3.00  1.00            
ATOM   1409    O GLY A 188      16.772  27.000  19.473  3.00  1.00            
ATOM   1410    N TYR A 189      15.902  27.655  17.495  3.00  1.00            
ATOM   1411   CA TYR A 189      15.417  26.379  17.058  3.00  1.00            
ATOM   1412   CB TYR A 189      14.990  26.560  15.590  3.00  1.00            
ATOM   1413   CG TYR A 189      13.994  25.597  15.052  3.00  1.00            
ATOM   1414  CD1 TYR A 189      14.357  24.375  14.535  3.00  1.00            
ATOM   1415  CD2 TYR A 189      12.669  25.966  15.048  3.00  1.00            
ATOM   1416  CE1 TYR A 189      13.392  23.537  14.025  3.00  1.00            
ATOM   1417  CE2 TYR A 189      11.705  25.133  14.539  3.00  1.00            
ATOM   1418   CZ TYR A 189      12.069  23.916  14.027  3.00  1.00            
ATOM   1419   OH TYR A 189      11.077  23.064  13.502  3.00  1.00            
ATOM   1420    C TYR A 189      16.699  25.593  17.049  3.00  1.00            
ATOM   1421    O TYR A 189      17.733  26.152  16.687  3.00  1.00            
ATOM   1422    N TRP A 190      16.703  24.307  17.467  4.00  1.00            
ATOM   1423   CA TRP A 190      17.972  23.628  17.553  4.00  1.00            
ATOM   1424   CB TRP A 190      17.853  22.236  18.177  4.00  1.00            
ATOM   1425   CG TRP A 190      19.160  21.762  18.743  4.00  1.00            
ATOM   1426  CD2 TRP A 190      19.858  22.495  19.764  4.00  1.00            
ATOM   1427  CD1 TRP A 190      19.937  20.688  18.433  4.00  1.00            
ATOM   1428  NE1 TRP A 190      21.057  20.685  19.231  4.00  1.00            
ATOM   1429  CE2 TRP A 190      21.026  21.795  20.045  4.00  1.00            
ATOM   1430  CE3 TRP A 190      19.548  23.657  20.414  4.00  1.00            
ATOM   1431  CZ2 TRP A 190      21.906  22.238  20.987  4.00  1.00            
ATOM   1432  CZ3 TRP A 190      20.444  24.107  21.361  4.00  1.00            
ATOM   1433  CH2 TRP A 190      21.600  23.409  21.642  4.00  1.00            
ATOM   1434    C TRP A 190      18.541  23.594  16.156  4.00  1.00            
ATOM   1435    O TRP A 190      17.884  23.133  15.225  4.00  1.00            
ATOM   1436    N GLN A 191      19.782  24.116  15.970  4.00  1.00            
ATOM   1437   CA GLN A 191      20.316  24.247  14.636  4.00  1.00            
ATOM   1438   CB GLN A 191      20.662  25.673  14.187  4.00  1.00            
ATOM   1439   CG GLN A 191      19.454  26.507  13.770  4.00  1.00            
ATOM   1440   CD GLN A 191      20.002  27.660  12.943  4.00  1.00            
ATOM   1441  OE1 GLN A 191      19.254  28.489  12.427  4.00  1.00            
ATOM   1442  NE2 GLN A 191      21.354  27.706  12.803  4.00  1.00            
ATOM   1443    C GLN A 191      21.542  23.464  14.411  4.00  1.00            
ATOM   1444    O GLN A 191      22.265  23.101  15.335  4.00  1.00            
ATOM   1445    N ILE A 192      21.768  23.178  13.114  4.00  1.00            
ATOM   1446   CA ILE A 192      22.924  22.456  12.718  4.00  1.00            
ATOM   1447   CB ILE A 192      22.678  20.965  12.660  4.00  1.00            
ATOM   1448  CG1 ILE A 192      22.129  20.470  14.006  4.00  1.00            
ATOM   1449  CG2 ILE A 192      23.979  20.232  12.280  4.00  1.00            
ATOM   1450  CD1 ILE A 192      21.597  19.037  13.945  4.00  1.00            
ATOM   1451    C ILE A 192      23.330  22.897  11.339  4.00  1.00            
ATOM   1452    O ILE A 192      22.542  23.496  10.607  4.00  1.00            
ATOM   1453    N THR A 193      24.605  22.633  10.966  4.00  1.00            
ATOM   1454   CA THR A 193      25.059  22.886   9.629  4.00  1.00            
ATOM   1455   CB THR A 193      26.335  23.678   9.532  4.00  1.00            
ATOM   1456  OG1 THR A 193      26.571  24.024   8.177  4.00  1.00            
ATOM   1457  CG2 THR A 193      27.512  22.859  10.088  4.00  1.00            
ATOM   1458    C THR A 193      25.265  21.546   8.974  4.00  1.00            
ATOM   1459    O THR A 193      25.946  20.672   9.508  4.00  1.00            
ATOM   1460    N LEU A 194      24.644  21.344   7.791  4.00  1.00            
ATOM   1461   CA LEU A 194      24.751  20.100   7.072  4.00  1.00            
ATOM   1462   CB LEU A 194      23.392  19.649   6.498  4.00  1.00            
ATOM   1463   CG LEU A 194      23.430  18.417   5.571  4.00  1.00            
ATOM   1464  CD1 LEU A 194      23.916  18.780   4.164  4.00  1.00            
ATOM   1465  CD2 LEU A 194      24.248  17.275   6.190  4.00  1.00            
ATOM   1466    C LEU A 194      25.698  20.323   5.935  4.00  1.00            
ATOM   1467    O LEU A 194      25.496  21.227   5.126  4.00  1.00            
ATOM   1468    N ASP A 195      26.774  19.511   5.858  4.00  1.00            
ATOM   1469   CA ASP A 195      27.754  19.684   4.822  4.00  1.00            
ATOM   1470   CB ASP A 195      28.947  18.734   4.984  4.00  1.00            
ATOM   1471   CG ASP A 195      29.708  19.200   6.217  4.00  1.00            
ATOM   1472  OD1 ASP A 195      29.574  20.402   6.569  4.00  1.00            
ATOM   1473  OD2 ASP A 195      30.429  18.365   6.824  4.00  1.00            
ATOM   1474    C ASP A 195      27.138  19.422   3.500  4.00  1.00            
ATOM   1475    O ASP A 195      27.152  20.281   2.620  4.00  1.00            
ATOM   1476    N SER A 196      26.547  18.228   3.332  4.00  1.00            
ATOM   1477   CA SER A 196      25.943  17.979   2.065  4.00  1.00            
ATOM   1478   CB SER A 196      26.937  17.609   0.949  4.00  1.00            
ATOM   1479   OG SER A 196      27.811  18.699   0.693  4.00  1.00            
ATOM   1480    C SER A 196      24.989  16.831   2.185  4.00  1.00            
ATOM   1481    O SER A 196      24.984  16.099   3.174  4.00  1.00            
ATOM   1482    N ILE A 197      24.135  16.670   1.154  4.00  1.00            
ATOM   1483   CA ILE A 197      23.210  15.576   1.076  4.00  1.00            
ATOM   1484   CB ILE A 197      21.789  15.994   0.831  4.00  1.00            
ATOM   1485  CG1 ILE A 197      21.281  16.860   1.998  4.00  1.00            
ATOM   1486  CG2 ILE A 197      20.951  14.725   0.596  4.00  1.00            
ATOM   1487  CD1 ILE A 197      19.955  17.559   1.707  4.00  1.00            
ATOM   1488    C ILE A 197      23.661  14.791  -0.090  4.00  1.00            
ATOM   1489    O ILE A 197      23.976  15.346  -1.142  4.00  1.00            
ATOM   1490    N THR A 198      23.724  13.464   0.063  4.00  1.00            
ATOM   1491   CA THR A 198      24.316  12.776  -1.026  4.00  1.00            
ATOM   1492   CB THR A 198      25.672  12.247  -0.661  4.00  1.00            
ATOM   1493  OG1 THR A 198      26.383  11.853  -1.821  4.00  1.00            
ATOM   1494  CG2 THR A 198      25.496  11.057   0.297  4.00  1.00            
ATOM   1495    C THR A 198      23.458  11.635  -1.444  4.00  1.00            
ATOM   1496    O THR A 198      22.624  11.141  -0.687  4.00  1.00            
ATOM   1497    N MET A 199      23.660  11.206  -2.702  4.00  1.00            
ATOM   1498   CA MET A 199      22.970  10.097  -3.281  4.00  1.00            
ATOM   1499   CB MET A 199      22.321  10.438  -4.629  4.00  1.00            
ATOM   1500   CG MET A 199      21.210   9.462  -5.004  4.00  1.00            
ATOM   1501   SD MET A 199      19.825   9.487  -3.826  4.00  1.00            
ATOM   1502   CE MET A 199      19.435  11.245  -4.058  4.00  1.00            
ATOM   1503    C MET A 199      24.055   9.101  -3.480  4.00  1.00            
ATOM   1504    O MET A 199      24.356   8.304  -2.593  4.00  1.00            
ATOM   1505    N ASP A 200      24.684   9.130  -4.663  3.00  1.00            
ATOM   1506   CA ASP A 200      25.834   8.305  -4.845  3.00  1.00            
ATOM   1507   CB ASP A 200      26.254   8.122  -6.313  3.00  1.00            
ATOM   1508   CG ASP A 200      25.199   7.282  -7.014  3.00  1.00            
ATOM   1509  OD1 ASP A 200      24.129   7.036  -6.396  3.00  1.00            
ATOM   1510  OD2 ASP A 200      25.453   6.872  -8.178  3.00  1.00            
ATOM   1511    C ASP A 200      26.918   9.075  -4.182  3.00  1.00            
ATOM   1512    O ASP A 200      26.713   9.666  -3.125  3.00  1.00            
ATOM   1513    N GLY A 201      28.126   9.058  -4.754  3.00  1.00            
ATOM   1514   CA GLY A 201      29.137   9.890  -4.185  3.00  1.00            
ATOM   1515    C GLY A 201      28.624  11.285  -4.356  3.00  1.00            
ATOM   1516    O GLY A 201      28.878  12.169  -3.539  3.00  1.00            
ATOM   1517    N GLU A 202      27.868  11.489  -5.453  4.00  1.00            
ATOM   1518   CA GLU A 202      27.381  12.769  -5.881  4.00  1.00            
ATOM   1519   CB GLU A 202      26.639  12.717  -7.224  4.00  1.00            
ATOM   1520   CG GLU A 202      27.546  12.333  -8.393  4.00  1.00            
ATOM   1521   CD GLU A 202      28.505  13.488  -8.653  4.00  1.00            
ATOM   1522  OE1 GLU A 202      28.884  14.188  -7.676  4.00  1.00            
ATOM   1523  OE2 GLU A 202      28.870  13.689  -9.840  4.00  1.00            
ATOM   1524    C GLU A 202      26.473  13.407  -4.884  4.00  1.00            
ATOM   1525    O GLU A 202      25.744  12.739  -4.154  4.00  1.00            
ATOM   1526    N THR A 203      26.519  14.757  -4.842  4.00  1.00            
ATOM   1527   CA THR A 203      25.695  15.508  -3.943  4.00  1.00            
ATOM   1528   CB THR A 203      26.401  16.669  -3.302  4.00  1.00            
ATOM   1529  OG1 THR A 203      26.837  17.593  -4.288  4.00  1.00            
ATOM   1530  CG2 THR A 203      27.603  16.134  -2.506  4.00  1.00            
ATOM   1531    C THR A 203      24.525  16.034  -4.711  4.00  1.00            
ATOM   1532    O THR A 203      24.645  16.971  -5.498  4.00  1.00            
ATOM   1533    N ILE A 204      23.349  15.407  -4.506  4.00  1.00            
ATOM   1534   CA ILE A 204      22.163  15.908  -5.128  4.00  1.00            
ATOM   1535   CB ILE A 204      21.235  14.829  -5.601  4.00  1.00            
ATOM   1536  CG1 ILE A 204      21.940  13.943  -6.644  4.00  1.00            
ATOM   1537  CG2 ILE A 204      19.947  15.498  -6.114  4.00  1.00            
ATOM   1538  CD1 ILE A 204      21.210  12.631  -6.927  4.00  1.00            
ATOM   1539    C ILE A 204      21.478  16.636  -4.025  4.00  1.00            
ATOM   1540    O ILE A 204      20.580  16.100  -3.378  4.00  1.00            
ATOM   1541    N ALA A 205      21.901  17.896  -3.794  4.00  1.00            
ATOM   1542   CA ALA A 205      21.379  18.667  -2.704  4.00  1.00            
ATOM   1543   CB ALA A 205      21.243  17.873  -1.393  4.00  1.00            
ATOM   1544    C ALA A 205      22.348  19.769  -2.453  4.00  1.00            
ATOM   1545    O ALA A 205      23.137  20.145  -3.318  4.00  1.00            
ATOM   1546    N CYS A 206      22.278  20.323  -1.233  1.00  1.00            
ATOM   1547   CA CYS A 206      23.109  21.415  -0.846  1.00  1.00            
ATOM   1548   CB CYS A 206      22.864  21.843   0.610  1.00  1.00            
ATOM   1549   SG CYS A 206      22.968  20.434   1.755  1.00  1.00            
ATOM   1550    C CYS A 206      24.557  21.062  -0.995  1.00  1.00            
ATOM   1551    O CYS A 206      25.094  20.275  -0.218  1.00  1.00            
ATOM   1552    N SER A 207      25.217  21.627  -2.035  3.00  1.00            
ATOM   1553   CA SER A 207      26.625  21.425  -2.254  3.00  1.00            
ATOM   1554   CB SER A 207      27.098  21.870  -3.653  3.00  1.00            
ATOM   1555   OG SER A 207      26.865  23.257  -3.853  3.00  1.00            
ATOM   1556    C SER A 207      27.400  22.165  -1.233  3.00  1.00            
ATOM   1557    O SER A 207      28.119  21.577  -0.427  3.00  1.00            
ATOM   1558    N GLY A 208      27.253  23.500  -1.231  3.00  1.00            
ATOM   1559   CA GLY A 208      27.943  24.223  -0.221  3.00  1.00            
ATOM   1560    C GLY A 208      27.207  23.815   0.997  3.00  1.00            
ATOM   1561    O GLY A 208      26.046  23.416   0.913  3.00  1.00            
ATOM   1562    N GLY A 209      27.844  23.895   2.168  1.00  1.00            
ATOM   1563   CA GLY A 209      27.114  23.432   3.300  1.00  1.00            
ATOM   1564    C GLY A 209      25.946  24.341   3.495  1.00  1.00            
ATOM   1565    O GLY A 209      26.041  25.550   3.287  1.00  1.00            
ATOM   1566    N CYS A 210      24.801  23.767   3.912  4.00  1.00            
ATOM   1567   CA CYS A 210      23.632  24.562   4.140  4.00  1.00            
ATOM   1568   CB CYS A 210      22.388  24.091   3.369  4.00  1.00            
ATOM   1569   SG CYS A 210      21.798  22.473   3.944  4.00  1.00            
ATOM   1570    C CYS A 210      23.322  24.459   5.591  4.00  1.00            
ATOM   1571    O CYS A 210      24.109  23.930   6.373  4.00  1.00            
ATOM   1572    N GLN A 211      22.154  24.985   5.996  4.00  1.00            
ATOM   1573   CA GLN A 211      21.833  24.970   7.387  4.00  1.00            
ATOM   1574   CB GLN A 211      21.443  26.360   7.920  4.00  1.00            
ATOM   1575   CG GLN A 211      20.178  26.919   7.264  4.00  1.00            
ATOM   1576   CD GLN A 211      19.980  28.364   7.706  4.00  1.00            
ATOM   1577  OE1 GLN A 211      19.330  29.148   7.017  4.00  1.00            
ATOM   1578  NE2 GLN A 211      20.537  28.723   8.894  4.00  1.00            
ATOM   1579    C GLN A 211      20.688  24.047   7.615  4.00  1.00            
ATOM   1580    O GLN A 211      19.888  23.799   6.717  4.00  1.00            
ATOM   1581    N ALA A 212      20.600  23.495   8.843  4.00  1.00            
ATOM   1582   CA ALA A 212      19.535  22.582   9.117  4.00  1.00            
ATOM   1583   CB ALA A 212      19.944  21.105   8.991  4.00  1.00            
ATOM   1584    C ALA A 212      19.064  22.769  10.527  4.00  1.00            
ATOM   1585    O ALA A 212      19.800  23.246  11.389  4.00  1.00            
ATOM   1586    N ILE A 213      17.790  22.398  10.777  4.00  1.00            
ATOM   1587   CA ILE A 213      17.170  22.476  12.072  4.00  1.00            
ATOM   1588   CB ILE A 213      16.136  23.565  12.147  4.00  1.00            
ATOM   1589  CG1 ILE A 213      15.028  23.322  11.111  4.00  1.00            
ATOM   1590  CG2 ILE A 213      16.844  24.921  11.997  4.00  1.00            
ATOM   1591  CD1 ILE A 213      13.866  24.308  11.223  4.00  1.00            
ATOM   1592    C ILE A 213      16.502  21.168  12.329  4.00  1.00            
ATOM   1593    O ILE A 213      15.860  20.603  11.444  4.00  1.00            
ATOM   1594    N VAL A 214      16.653  20.641  13.561  4.00  1.00            
ATOM   1595   CA VAL A 214      16.031  19.393  13.872  4.00  1.00            
ATOM   1596   CB VAL A 214      16.845  18.516  14.787  4.00  1.00            
ATOM   1597  CG1 VAL A 214      18.147  18.146  14.057  4.00  1.00            
ATOM   1598  CG2 VAL A 214      17.075  19.242  16.124  4.00  1.00            
ATOM   1599    C VAL A 214      14.727  19.695  14.530  4.00  1.00            
ATOM   1600    O VAL A 214      14.667  20.417  15.523  4.00  1.00            
ATOM   1601    N ASP A 215      13.628  19.161  13.963  1.00  1.00            
ATOM   1602   CA ASP A 215      12.345  19.420  14.543  1.00  1.00            
ATOM   1603   CB ASP A 215      11.437  20.305  13.671  1.00  1.00            
ATOM   1604   CG ASP A 215      10.188  20.623  14.483  1.00  1.00            
ATOM   1605  OD1 ASP A 215      10.208  20.350  15.712  1.00  1.00            
ATOM   1606  OD2 ASP A 215       9.207  21.152  13.895  1.00  1.00            
ATOM   1607    C ASP A 215      11.623  18.125  14.709  1.00  1.00            
ATOM   1608    O ASP A 215      11.288  17.460  13.729  1.00  1.00            
ATOM   1609    N THR A 216      11.389  17.722  15.971  3.00  1.00            
ATOM   1610   CA THR A 216      10.610  16.555  16.264  3.00  1.00            
ATOM   1611   CB THR A 216      10.631  16.196  17.721  3.00  1.00            
ATOM   1612  OG1 THR A 216       9.974  14.956  17.935  3.00  1.00            
ATOM   1613  CG2 THR A 216       9.936  17.314  18.517  3.00  1.00            
ATOM   1614    C THR A 216       9.187  16.886  15.898  3.00  1.00            
ATOM   1615    O THR A 216       8.430  16.029  15.445  3.00  1.00            
ATOM   1616    N GLY A 217       8.812  18.170  16.073  3.00  1.00            
ATOM   1617   CA GLY A 217       7.475  18.676  15.903  3.00  1.00            
ATOM   1618    C GLY A 217       6.978  18.446  14.514  3.00  1.00            
ATOM   1619    O GLY A 217       5.812  18.104  14.325  3.00  1.00            
ATOM   1620    N THR A 218       7.829  18.633  13.492  1.00  1.00            
ATOM   1621   CA THR A 218       7.287  18.486  12.176  1.00  1.00            
ATOM   1622   CB THR A 218       7.882  19.419  11.163  1.00  1.00            
ATOM   1623  OG1 THR A 218       9.268  19.153  11.001  1.00  1.00            
ATOM   1624  CG2 THR A 218       7.667  20.863  11.641  1.00  1.00            
ATOM   1625    C THR A 218       7.524  17.115  11.683  1.00  1.00            
ATOM   1626    O THR A 218       8.520  16.467  12.004  1.00  1.00            
ATOM   1627    N SER A 219       6.559  16.643  10.884  1.00  1.00            
ATOM   1628   CA SER A 219       6.678  15.373  10.261  1.00  1.00            
ATOM   1629   CB SER A 219       5.341  14.620  10.157  1.00  1.00            
ATOM   1630   OG SER A 219       5.510  13.417   9.421  1.00  1.00            
ATOM   1631    C SER A 219       7.097  15.688   8.876  1.00  1.00            
ATOM   1632    O SER A 219       6.586  16.627   8.267  1.00  1.00            
ATOM   1633    N LEU A 220       8.079  14.923   8.378  1.00  1.00            
ATOM   1634   CA LEU A 220       8.563  15.051   7.043  1.00  1.00            
ATOM   1635   CB LEU A 220       7.518  15.456   5.985  1.00  1.00            
ATOM   1636   CG LEU A 220       6.375  14.437   5.827  1.00  1.00            
ATOM   1637  CD1 LEU A 220       5.460  14.812   4.651  1.00  1.00            
ATOM   1638  CD2 LEU A 220       6.909  12.999   5.733  1.00  1.00            
ATOM   1639    C LEU A 220       9.698  16.004   6.983  1.00  1.00            
ATOM   1640    O LEU A 220       9.713  17.034   7.654  1.00  1.00            
ATOM   1641    N LEU A 221      10.705  15.640   6.169  4.00  1.00            
ATOM   1642   CA LEU A 221      11.846  16.473   5.965  4.00  1.00            
ATOM   1643   CB LEU A 221      13.024  15.735   5.307  4.00  1.00            
ATOM   1644   CG LEU A 221      13.536  14.536   6.127  4.00  1.00            
ATOM   1645  CD1 LEU A 221      14.711  13.831   5.430  4.00  1.00            
ATOM   1646  CD2 LEU A 221      13.861  14.945   7.572  4.00  1.00            
ATOM   1647    C LEU A 221      11.408  17.528   5.022  4.00  1.00            
ATOM   1648    O LEU A 221      10.550  17.302   4.171  4.00  1.00            
ATOM   1649    N THR A 222      11.976  18.729   5.173  4.00  1.00            
ATOM   1650   CA THR A 222      11.604  19.784   4.294  4.00  1.00            
ATOM   1651   CB THR A 222      10.753  20.817   4.980  4.00  1.00            
ATOM   1652  OG1 THR A 222       9.595  20.204   5.525  4.00  1.00            
ATOM   1653  CG2 THR A 222      10.333  21.884   3.962  4.00  1.00            
ATOM   1654    C THR A 222      12.872  20.438   3.900  4.00  1.00            
ATOM   1655    O THR A 222      13.913  20.253   4.528  4.00  1.00            
ATOM   1656    N GLY A 223      12.809  21.209   2.812  4.00  1.00            
ATOM   1657   CA GLY A 223      13.951  21.916   2.358  4.00  1.00            
ATOM   1658    C GLY A 223      13.391  22.951   1.464  4.00  1.00            
ATOM   1659    O GLY A 223      12.201  23.260   1.512  4.00  1.00            
ATOM   1660    N PRO A 224      14.219  23.518   0.660  1.00  1.00            
ATOM   1661   CA PRO A 224      13.706  24.522  -0.211  1.00  1.00            
ATOM   1662   CD PRO A 224      15.610  23.747   1.012  1.00  1.00            
ATOM   1663   CB PRO A 224      14.923  25.246  -0.776  1.00  1.00            
ATOM   1664   CG PRO A 224      15.982  25.072   0.326  1.00  1.00            
ATOM   1665    C PRO A 224      12.947  23.758  -1.247  1.00  1.00            
ATOM   1666    O PRO A 224      13.174  22.556  -1.376  1.00  1.00            
ATOM   1667    N THR A 225      12.030  24.420  -1.974  2.00  1.00            
ATOM   1668   CA THR A 225      11.263  23.754  -2.985  2.00  1.00            
ATOM   1669   CB THR A 225      10.217  24.629  -3.609  2.00  1.00            
ATOM   1670  OG1 THR A 225       9.323  25.105  -2.614  2.00  1.00            
ATOM   1671  CG2 THR A 225       9.447  23.807  -4.658  2.00  1.00            
ATOM   1672    C THR A 225      12.198  23.331  -4.073  2.00  1.00            
ATOM   1673    O THR A 225      12.043  22.262  -4.657  2.00  1.00            
ATOM   1674    N SER A 226      13.204  24.171  -4.374  2.00  1.00            
ATOM   1675   CA SER A 226      14.100  23.886  -5.457  2.00  1.00            
ATOM   1676   CB SER A 226      15.192  24.957  -5.602  2.00  1.00            
ATOM   1677   OG SER A 226      14.603  26.220  -5.876  2.00  1.00            
ATOM   1678    C SER A 226      14.792  22.575  -5.229  2.00  1.00            
ATOM   1679    O SER A 226      14.735  21.682  -6.074  2.00  1.00            
ATOM   1680    N ALA A 227      15.450  22.414  -4.067  2.00  1.00            
ATOM   1681   CA ALA A 227      16.219  21.227  -3.805  2.00  1.00            
ATOM   1682   CB ALA A 227      16.960  21.286  -2.458  2.00  1.00            
ATOM   1683    C ALA A 227      15.328  20.037  -3.787  2.00  1.00            
ATOM   1684    O ALA A 227      15.669  18.989  -4.334  2.00  1.00            
ATOM   1685    N ILE A 228      14.143  20.166  -3.173  2.00  1.00            
ATOM   1686   CA ILE A 228      13.308  19.013  -3.082  2.00  1.00            
ATOM   1687   CB ILE A 228      12.028  19.216  -2.325  2.00  1.00            
ATOM   1688  CG1 ILE A 228      11.368  17.848  -2.114  2.00  1.00            
ATOM   1689  CG2 ILE A 228      11.137  20.216  -3.077  2.00  1.00            
ATOM   1690  CD1 ILE A 228      10.183  17.885  -1.157  2.00  1.00            
ATOM   1691    C ILE A 228      12.952  18.573  -4.453  2.00  1.00            
ATOM   1692    O ILE A 228      12.931  17.378  -4.729  2.00  1.00            
ATOM   1693    N ALA A 229      12.690  19.531  -5.357  2.00  1.00            
ATOM   1694   CA ALA A 229      12.288  19.181  -6.685  2.00  1.00            
ATOM   1695   CB ALA A 229      12.132  20.405  -7.601  2.00  1.00            
ATOM   1696    C ALA A 229      13.376  18.336  -7.258  2.00  1.00            
ATOM   1697    O ALA A 229      13.115  17.344  -7.939  2.00  1.00            
ATOM   1698    N ASN A 230      14.637  18.707  -6.975  2.00  1.00            
ATOM   1699   CA ASN A 230      15.740  17.979  -7.521  2.00  1.00            
ATOM   1700   CB ASN A 230      17.102  18.580  -7.133  2.00  1.00            
ATOM   1701   CG ASN A 230      17.255  19.921  -7.836  2.00  1.00            
ATOM   1702  OD1 ASN A 230      17.307  20.968  -7.193  2.00  1.00            
ATOM   1703  ND2 ASN A 230      17.329  19.888  -9.194  2.00  1.00            
ATOM   1704    C ASN A 230      15.732  16.563  -7.019  2.00  1.00            
ATOM   1705    O ASN A 230      15.760  15.616  -7.803  2.00  1.00            
ATOM   1706    N ILE A 231      15.660  16.383  -5.687  2.00  1.00            
ATOM   1707   CA ILE A 231      15.745  15.079  -5.088  2.00  1.00            
ATOM   1708   CB ILE A 231      15.834  15.145  -3.585  2.00  1.00            
ATOM   1709  CG1 ILE A 231      16.416  13.845  -2.998  2.00  1.00            
ATOM   1710  CG2 ILE A 231      14.456  15.533  -3.029  2.00  1.00            
ATOM   1711  CD1 ILE A 231      15.584  12.596  -3.246  2.00  1.00            
ATOM   1712    C ILE A 231      14.546  14.283  -5.491  2.00  1.00            
ATOM   1713    O ILE A 231      14.651  13.090  -5.773  2.00  1.00            
ATOM   1714    N GLN A 232      13.375  14.947  -5.568  2.00  1.00            
ATOM   1715   CA GLN A 232      12.134  14.297  -5.868  2.00  1.00            
ATOM   1716   CB GLN A 232      10.976  15.285  -6.098  2.00  1.00            
ATOM   1717   CG GLN A 232      10.535  16.059  -4.855  2.00  1.00            
ATOM   1718   CD GLN A 232       9.622  17.179  -5.331  2.00  1.00            
ATOM   1719  OE1 GLN A 232       9.280  17.251  -6.509  2.00  1.00            
ATOM   1720  NE2 GLN A 232       9.224  18.085  -4.397  2.00  1.00            
ATOM   1721    C GLN A 232      12.350  13.599  -7.172  2.00  1.00            
ATOM   1722    O GLN A 232      11.907  12.467  -7.360  2.00  1.00            
ATOM   1723    N SER A 233      13.069  14.255  -8.103  2.00  1.00            
ATOM   1724   CA SER A 233      13.303  13.665  -9.387  2.00  1.00            
ATOM   1725   CB SER A 233      14.103  14.570 -10.342  2.00  1.00            
ATOM   1726   OG SER A 233      14.288  13.915 -11.589  2.00  1.00            
ATOM   1727    C SER A 233      14.048  12.388  -9.204  2.00  1.00            
ATOM   1728    O SER A 233      13.701  11.370  -9.802  2.00  1.00            
ATOM   1729    N ASP A 234      15.081  12.401  -8.344  2.00  1.00            
ATOM   1730   CA ASP A 234      15.895  11.234  -8.186  2.00  1.00            
ATOM   1731   CB ASP A 234      17.095  11.450  -7.251  2.00  1.00            
ATOM   1732   CG ASP A 234      18.034  10.262  -7.419  2.00  1.00            
ATOM   1733  OD1 ASP A 234      17.984   9.612  -8.499  2.00  1.00            
ATOM   1734  OD2 ASP A 234      18.812   9.989  -6.466  2.00  1.00            
ATOM   1735    C ASP A 234      15.106  10.098  -7.604  2.00  1.00            
ATOM   1736    O ASP A 234      15.151   8.981  -8.115  2.00  1.00            
ATOM   1737    N ILE A 235      14.329  10.353  -6.533  2.00  1.00            
ATOM   1738   CA ILE A 235      13.613   9.288  -5.885  2.00  1.00            
ATOM   1739   CB ILE A 235      12.838   9.733  -4.679  2.00  1.00            
ATOM   1740  CG1 ILE A 235      11.751  10.743  -5.072  2.00  1.00            
ATOM   1741  CG2 ILE A 235      13.841  10.265  -3.646  2.00  1.00            
ATOM   1742  CD1 ILE A 235      10.731  11.012  -3.966  2.00  1.00            
ATOM   1743    C ILE A 235      12.659   8.708  -6.873  2.00  1.00            
ATOM   1744    O ILE A 235      12.471   7.493  -6.924  2.00  1.00            
ATOM   1745    N GLY A 236      12.043   9.562  -7.711  3.00  1.00            
ATOM   1746   CA GLY A 236      11.126   9.017  -8.663  3.00  1.00            
ATOM   1747    C GLY A 236       9.741   9.478  -8.366  3.00  1.00            
ATOM   1748    O GLY A 236       8.808   9.154  -9.099  3.00  1.00            
ATOM   1749    N ALA A 237       9.552  10.248  -7.283  1.00  1.00            
ATOM   1750   CA ALA A 237       8.217  10.700  -7.050  1.00  1.00            
ATOM   1751   CB ALA A 237       8.045  11.522  -5.760  1.00  1.00            
ATOM   1752    C ALA A 237       7.834  11.574  -8.204  1.00  1.00            
ATOM   1753    O ALA A 237       8.613  12.411  -8.659  1.00  1.00            
ATOM   1754    N SER A 238       6.609  11.367  -8.724  1.00  1.00            
ATOM   1755   CA SER A 238       6.078  12.176  -9.779  1.00  1.00            
ATOM   1756   CB SER A 238       5.638  11.364 -11.008  1.00  1.00            
ATOM   1757   OG SER A 238       5.125  12.230 -12.007  1.00  1.00            
ATOM   1758    C SER A 238       4.859  12.787  -9.175  1.00  1.00            
ATOM   1759    O SER A 238       4.177  12.155  -8.368  1.00  1.00            
ATOM   1760    N GLU A 239       4.557  14.048  -9.518  1.00  1.00            
ATOM   1761   CA GLU A 239       3.417  14.648  -8.898  1.00  1.00            
ATOM   1762   CB GLU A 239       3.307  16.170  -9.094  1.00  1.00            
ATOM   1763   CG GLU A 239       2.063  16.764  -8.426  1.00  1.00            
ATOM   1764   CD GLU A 239       2.093  18.274  -8.607  1.00  1.00            
ATOM   1765  OE1 GLU A 239       3.187  18.812  -8.928  1.00  1.00            
ATOM   1766  OE2 GLU A 239       1.021  18.912  -8.423  1.00  1.00            
ATOM   1767    C GLU A 239       2.182  14.044  -9.472  1.00  1.00            
ATOM   1768    O GLU A 239       2.136  13.652 -10.637  1.00  1.00            
ATOM   1769    N ASN A 240       1.146  13.934  -8.626  1.00  1.00            
ATOM   1770   CA ASN A 240      -0.131  13.455  -9.049  1.00  1.00            
ATOM   1771   CB ASN A 240      -0.793  12.464  -8.076  1.00  1.00            
ATOM   1772   CG ASN A 240      -0.041  11.146  -8.195  1.00  1.00            
ATOM   1773  OD1 ASN A 240       0.741  10.951  -9.125  1.00  1.00            
ATOM   1774  ND2 ASN A 240      -0.295  10.212  -7.241  1.00  1.00            
ATOM   1775    C ASN A 240      -0.990  14.681  -9.140  1.00  1.00            
ATOM   1776    O ASN A 240      -0.560  15.779  -8.789  1.00  1.00            
ATOM   1777    N SER A 241      -2.229  14.528  -9.637  3.00  1.00            
ATOM   1778   CA SER A 241      -3.086  15.654  -9.883  3.00  1.00            
ATOM   1779   CB SER A 241      -4.404  15.256 -10.571  3.00  1.00            
ATOM   1780   OG SER A 241      -5.180  14.440  -9.707  3.00  1.00            
ATOM   1781    C SER A 241      -3.429  16.392  -8.624  3.00  1.00            
ATOM   1782    O SER A 241      -3.480  17.621  -8.618  3.00  1.00            
ATOM   1783    N ASP A 242      -3.644  15.672  -7.512  3.00  1.00            
ATOM   1784   CA ASP A 242      -4.032  16.299  -6.280  3.00  1.00            
ATOM   1785   CB ASP A 242      -4.311  15.291  -5.153  3.00  1.00            
ATOM   1786   CG ASP A 242      -5.647  14.621  -5.458  3.00  1.00            
ATOM   1787  OD1 ASP A 242      -6.330  15.066  -6.420  3.00  1.00            
ATOM   1788  OD2 ASP A 242      -6.006  13.658  -4.729  3.00  1.00            
ATOM   1789    C ASP A 242      -2.919  17.204  -5.862  3.00  1.00            
ATOM   1790    O ASP A 242      -3.129  18.153  -5.107  3.00  1.00            
ATOM   1791    N GLY A 243      -1.698  16.944  -6.362  1.00  1.00            
ATOM   1792   CA GLY A 243      -0.572  17.710  -5.922  1.00  1.00            
ATOM   1793    C GLY A 243       0.198  16.771  -5.063  1.00  1.00            
ATOM   1794    O GLY A 243       1.227  17.113  -4.482  1.00  1.00            
ATOM   1795    N GLU A 244      -0.318  15.535  -4.978  1.00  1.00            
ATOM   1796   CA GLU A 244       0.290  14.509  -4.196  1.00  1.00            
ATOM   1797   CB GLU A 244      -0.597  13.257  -4.076  1.00  1.00            
ATOM   1798   CG GLU A 244       0.021  12.125  -3.254  1.00  1.00            
ATOM   1799   CD GLU A 244      -0.024  12.529  -1.790  1.00  1.00            
ATOM   1800  OE1 GLU A 244      -0.267  13.734  -1.519  1.00  1.00            
ATOM   1801  OE2 GLU A 244       0.188  11.640  -0.925  1.00  1.00            
ATOM   1802    C GLU A 244       1.567  14.085  -4.843  1.00  1.00            
ATOM   1803    O GLU A 244       1.679  14.054  -6.066  1.00  1.00            
ATOM   1804    N MET A 245       2.583  13.768  -4.018  1.00  1.00            
ATOM   1805   CA MET A 245       3.808  13.262  -4.558  1.00  1.00            
ATOM   1806   CB MET A 245       5.074  13.881  -3.936  1.00  1.00            
ATOM   1807   CG MET A 245       5.221  15.372  -4.264  1.00  1.00            
ATOM   1808   SD MET A 245       6.707  16.170  -3.582  1.00  1.00            
ATOM   1809   CE MET A 245       6.348  17.807  -4.282  1.00  1.00            
ATOM   1810    C MET A 245       3.778  11.797  -4.280  1.00  1.00            
ATOM   1811    O MET A 245       3.703  11.374  -3.127  1.00  1.00            
ATOM   1812    N VAL A 246       3.825  10.975  -5.347  4.00  1.00            
ATOM   1813   CA VAL A 246       3.657   9.569  -5.140  4.00  1.00            
ATOM   1814   CB VAL A 246       2.354   9.057  -5.679  4.00  1.00            
ATOM   1815  CG1 VAL A 246       2.385   9.200  -7.210  4.00  1.00            
ATOM   1816  CG2 VAL A 246       2.135   7.613  -5.196  4.00  1.00            
ATOM   1817    C VAL A 246       4.729   8.819  -5.851  4.00  1.00            
ATOM   1818    O VAL A 246       5.360   9.324  -6.779  4.00  1.00            
ATOM   1819    N ILE A 247       4.974   7.574  -5.395  4.00  1.00            
ATOM   1820   CA ILE A 247       5.974   6.783  -6.031  4.00  1.00            
ATOM   1821   CB ILE A 247       7.312   6.858  -5.364  4.00  1.00            
ATOM   1822  CG1 ILE A 247       8.400   6.301  -6.293  4.00  1.00            
ATOM   1823  CG2 ILE A 247       7.214   6.130  -4.017  4.00  1.00            
ATOM   1824  CD1 ILE A 247       9.817   6.594  -5.807  4.00  1.00            
ATOM   1825    C ILE A 247       5.555   5.346  -6.050  4.00  1.00            
ATOM   1826    O ILE A 247       4.595   4.953  -5.389  4.00  1.00            
ATOM   1827    N SER A 248       6.264   4.525  -6.855  1.00  1.00            
ATOM   1828   CA SER A 248       5.984   3.119  -6.921  1.00  1.00            
ATOM   1829   CB SER A 248       6.703   2.401  -8.075  1.00  1.00            
ATOM   1830   OG SER A 248       6.374   1.019  -8.068  1.00  1.00            
ATOM   1831    C SER A 248       6.435   2.522  -5.623  1.00  1.00            
ATOM   1832    O SER A 248       7.303   3.077  -4.952  1.00  1.00            
ATOM   1833    N CYS A 249       5.806   1.409  -5.191  3.00  1.00            
ATOM   1834   CA CYS A 249       6.239   0.772  -3.977  3.00  1.00            
ATOM   1835   CB CYS A 249       5.367  -0.432  -3.580  3.00  1.00            
ATOM   1836   SG CYS A 249       3.602  -0.028  -3.409  3.00  1.00            
ATOM   1837    C CYS A 249       7.582   0.238  -4.256  3.00  1.00            
ATOM   1838    O CYS A 249       8.507   0.375  -3.460  3.00  1.00            
ATOM   1839    N SER A 250       7.726  -0.364  -5.452  2.00  1.00            
ATOM   1840   CA SER A 250       9.034  -0.751  -5.862  2.00  1.00            
ATOM   1841   CB SER A 250       9.090  -1.395  -7.255  2.00  1.00            
ATOM   1842   OG SER A 250       8.371  -2.620  -7.249  2.00  1.00            
ATOM   1843    C SER A 250       9.697   0.578  -5.944  2.00  1.00            
ATOM   1844    O SER A 250       9.038   1.608  -6.071  2.00  1.00            
ATOM   1845    N SER A 251      11.026   0.567  -5.999  2.00  1.00            
ATOM   1846   CA SER A 251      11.855   1.709  -5.797  2.00  1.00            
ATOM   1847   CB SER A 251      11.303   3.082  -6.243  2.00  1.00            
ATOM   1848   OG SER A 251      11.105   3.102  -7.650  2.00  1.00            
ATOM   1849    C SER A 251      12.197   1.770  -4.343  2.00  1.00            
ATOM   1850    O SER A 251      13.172   2.417  -3.963  2.00  1.00            
ATOM   1851    N ILE A 252      11.411   1.115  -3.469  2.00  1.00            
ATOM   1852   CA ILE A 252      11.911   0.903  -2.139  2.00  1.00            
ATOM   1853   CB ILE A 252      10.850   0.572  -1.123  2.00  1.00            
ATOM   1854  CG1 ILE A 252      11.497   0.510   0.268  2.00  1.00            
ATOM   1855  CG2 ILE A 252      10.111  -0.716  -1.523  2.00  1.00            
ATOM   1856  CD1 ILE A 252      12.064   1.852   0.722  2.00  1.00            
ATOM   1857    C ILE A 252      12.863  -0.229  -2.236  2.00  1.00            
ATOM   1858    O ILE A 252      13.951  -0.214  -1.664  2.00  1.00            
ATOM   1859    N ASP A 253      12.441  -1.243  -3.015  2.00  1.00            
ATOM   1860   CA ASP A 253      13.174  -2.454  -3.175  2.00  1.00            
ATOM   1861   CB ASP A 253      12.488  -3.421  -4.158  2.00  1.00            
ATOM   1862   CG ASP A 253      13.154  -4.787  -4.060  2.00  1.00            
ATOM   1863  OD1 ASP A 253      14.149  -4.909  -3.297  2.00  1.00            
ATOM   1864  OD2 ASP A 253      12.673  -5.727  -4.747  2.00  1.00            
ATOM   1865    C ASP A 253      14.492  -2.084  -3.761  2.00  1.00            
ATOM   1866    O ASP A 253      15.538  -2.508  -3.274  2.00  1.00            
ATOM   1867    N SER A 254      14.474  -1.255  -4.820  2.00  1.00            
ATOM   1868   CA SER A 254      15.724  -0.844  -5.381  2.00  1.00            
ATOM   1869   CB SER A 254      15.775  -0.875  -6.921  2.00  1.00            
ATOM   1870   OG SER A 254      14.889   0.086  -7.476  2.00  1.00            
ATOM   1871    C SER A 254      15.905   0.568  -4.951  2.00  1.00            
ATOM   1872    O SER A 254      15.100   1.435  -5.283  2.00  1.00            
ATOM   1873    N LEU A 255      16.985   0.836  -4.201  1.00  1.00            
ATOM   1874   CA LEU A 255      17.110   2.133  -3.614  1.00  1.00            
ATOM   1875   CB LEU A 255      16.563   2.125  -2.172  1.00  1.00            
ATOM   1876   CG LEU A 255      17.258   1.131  -1.178  1.00  1.00            
ATOM   1877  CD1 LEU A 255      17.220  -0.331  -1.652  1.00  1.00            
ATOM   1878  CD2 LEU A 255      18.630   1.610  -0.668  1.00  1.00            
ATOM   1879    C LEU A 255      18.566   2.461  -3.467  1.00  1.00            
ATOM   1880    O LEU A 255      19.407   1.580  -3.293  1.00  1.00            
ATOM   1881    N PRO A 256      18.886   3.713  -3.613  1.00  1.00            
ATOM   1882   CA PRO A 256      20.248   4.126  -3.374  1.00  1.00            
ATOM   1883   CD PRO A 256      18.307   4.414  -4.747  1.00  1.00            
ATOM   1884   CB PRO A 256      20.490   5.327  -4.288  1.00  1.00            
ATOM   1885   CG PRO A 256      19.470   5.151  -5.420  1.00  1.00            
ATOM   1886    C PRO A 256      20.764   4.415  -1.974  1.00  1.00            
ATOM   1887    O PRO A 256      21.972   4.273  -1.783  1.00  1.00            
ATOM   1888    N ASP A 257      19.916   4.827  -0.996  1.00  1.00            
ATOM   1889   CA ASP A 257      20.363   5.267   0.317  1.00  1.00            
ATOM   1890   CB ASP A 257      21.510   4.425   0.912  1.00  1.00            
ATOM   1891   CG ASP A 257      21.734   4.843   2.360  1.00  1.00            
ATOM   1892  OD1 ASP A 257      21.061   5.805   2.815  1.00  1.00            
ATOM   1893  OD2 ASP A 257      22.586   4.202   3.030  1.00  1.00            
ATOM   1894    C ASP A 257      20.822   6.690   0.171  1.00  1.00            
ATOM   1895    O ASP A 257      21.714   6.988  -0.622  1.00  1.00            
ATOM   1896    N ILE A 258      20.196   7.619   0.925  4.00  1.00            
ATOM   1897   CA ILE A 258      20.548   9.013   0.847  4.00  1.00            
ATOM   1898   CB ILE A 258      19.361   9.925   0.739  4.00  1.00            
ATOM   1899  CG1 ILE A 258      18.614   9.652  -0.580  4.00  1.00            
ATOM   1900  CG2 ILE A 258      19.859  11.372   0.887  4.00  1.00            
ATOM   1901  CD1 ILE A 258      17.238  10.308  -0.661  4.00  1.00            
ATOM   1902    C ILE A 258      21.285   9.338   2.109  4.00  1.00            
ATOM   1903    O ILE A 258      20.869   8.951   3.199  4.00  1.00            
ATOM   1904    N VAL A 259      22.428  10.047   1.987  4.00  1.00            
ATOM   1905   CA VAL A 259      23.244  10.318   3.137  4.00  1.00            
ATOM   1906   CB VAL A 259      24.680   9.908   2.941  4.00  1.00            
ATOM   1907  CG1 VAL A 259      25.512  10.324   4.166  4.00  1.00            
ATOM   1908  CG2 VAL A 259      24.714   8.398   2.661  4.00  1.00            
ATOM   1909    C VAL A 259      23.233  11.780   3.418  4.00  1.00            
ATOM   1910    O VAL A 259      23.059  12.611   2.528  4.00  1.00            
ATOM   1911    N PHE A 260      23.397  12.107   4.711  4.00  1.00            
ATOM   1912   CA PHE A 260      23.412  13.453   5.185  4.00  1.00            
ATOM   1913   CB PHE A 260      22.259  13.619   6.198  4.00  1.00            
ATOM   1914   CG PHE A 260      21.773  15.020   6.343  4.00  1.00            
ATOM   1915  CD1 PHE A 260      20.986  15.571   5.358  4.00  1.00            
ATOM   1916  CD2 PHE A 260      22.049  15.762   7.467  4.00  1.00            
ATOM   1917  CE1 PHE A 260      20.504  16.852   5.477  4.00  1.00            
ATOM   1918  CE2 PHE A 260      21.568  17.046   7.593  4.00  1.00            
ATOM   1919   CZ PHE A 260      20.792  17.592   6.598  4.00  1.00            
ATOM   1920    C PHE A 260      24.714  13.557   5.918  4.00  1.00            
ATOM   1921    O PHE A 260      25.011  12.725   6.774  4.00  1.00            
ATOM   1922    N THR A 261      25.547  14.570   5.608  4.00  1.00            
ATOM   1923   CA THR A 261      26.812  14.591   6.286  4.00  1.00            
ATOM   1924   CB THR A 261      27.988  14.740   5.374  4.00  1.00            
ATOM   1925  OG1 THR A 261      28.021  13.669   4.444  4.00  1.00            
ATOM   1926  CG2 THR A 261      29.264  14.744   6.233  4.00  1.00            
ATOM   1927    C THR A 261      26.860  15.729   7.227  4.00  1.00            
ATOM   1928    O THR A 261      26.888  16.892   6.828  4.00  1.00            
ATOM   1929    N ILE A 262      26.890  15.408   8.527  4.00  1.00            
ATOM   1930   CA ILE A 262      26.977  16.469   9.468  4.00  1.00            
ATOM   1931   CB ILE A 262      25.854  16.497  10.464  4.00  1.00            
ATOM   1932  CG1 ILE A 262      25.783  15.192  11.274  4.00  1.00            
ATOM   1933  CG2 ILE A 262      24.567  16.821   9.686  4.00  1.00            
ATOM   1934  CD1 ILE A 262      25.391  13.971  10.442  4.00  1.00            
ATOM   1935    C ILE A 262      28.277  16.366  10.168  4.00  1.00            
ATOM   1936    O ILE A 262      28.642  15.331  10.724  4.00  1.00            
ATOM   1937    N ASP A 263      29.033  17.467  10.060  3.00  1.00            
ATOM   1938   CA ASP A 263      30.322  17.652  10.632  3.00  1.00            
ATOM   1939   CB ASP A 263      30.372  18.010  12.137  3.00  1.00            
ATOM   1940   CG ASP A 263      30.003  16.827  13.021  3.00  1.00            
ATOM   1941  OD1 ASP A 263      28.821  16.394  13.011  3.00  1.00            
ATOM   1942  OD2 ASP A 263      30.923  16.343  13.734  3.00  1.00            
ATOM   1943    C ASP A 263      31.161  16.429  10.380  3.00  1.00            
ATOM   1944    O ASP A 263      31.948  16.025  11.235  3.00  1.00            
ATOM   1945    N GLY A 264      31.028  15.809   9.188  3.00  1.00            
ATOM   1946   CA GLY A 264      31.896  14.717   8.839  3.00  1.00            
ATOM   1947    C GLY A 264      31.292  13.360   9.092  3.00  1.00            
ATOM   1948    O GLY A 264      31.885  12.353   8.711  3.00  1.00            
ATOM   1949    N VAL A 265      30.114  13.263   9.737  4.00  1.00            
ATOM   1950   CA VAL A 265      29.566  11.946   9.941  4.00  1.00            
ATOM   1951   CB VAL A 265      28.976  11.737  11.307  4.00  1.00            
ATOM   1952  CG1 VAL A 265      27.860  12.772  11.519  4.00  1.00            
ATOM   1953  CG2 VAL A 265      28.487  10.283  11.413  4.00  1.00            
ATOM   1954    C VAL A 265      28.469  11.774   8.950  4.00  1.00            
ATOM   1955    O VAL A 265      27.737  12.715   8.649  4.00  1.00            
ATOM   1956    N GLN A 266      28.333  10.553   8.401  4.00  1.00            
ATOM   1957   CA GLN A 266      27.333  10.354   7.399  4.00  1.00            
ATOM   1958   CB GLN A 266      27.829   9.520   6.207  4.00  1.00            
ATOM   1959   CG GLN A 266      28.967  10.218   5.457  4.00  1.00            
ATOM   1960   CD GLN A 266      29.420   9.334   4.303  4.00  1.00            
ATOM   1961  OE1 GLN A 266      28.771   8.345   3.968  4.00  1.00            
ATOM   1962  NE2 GLN A 266      30.571   9.698   3.675  4.00  1.00            
ATOM   1963    C GLN A 266      26.146   9.680   8.005  4.00  1.00            
ATOM   1964    O GLN A 266      26.270   8.706   8.746  4.00  1.00            
ATOM   1965    N TYR A 267      24.949  10.221   7.702  4.00  1.00            
ATOM   1966   CA TYR A 267      23.725   9.701   8.225  4.00  1.00            
ATOM   1967   CB TYR A 267      22.923  10.782   8.970  4.00  1.00            
ATOM   1968   CG TYR A 267      21.503  10.356   9.089  4.00  1.00            
ATOM   1969  CD1 TYR A 267      21.116   9.268   9.840  4.00  1.00            
ATOM   1970  CD2 TYR A 267      20.545  11.101   8.448  4.00  1.00            
ATOM   1971  CE1 TYR A 267      19.785   8.920   9.920  4.00  1.00            
ATOM   1972  CE2 TYR A 267      19.218  10.760   8.526  4.00  1.00            
ATOM   1973   CZ TYR A 267      18.836   9.665   9.258  4.00  1.00            
ATOM   1974   OH TYR A 267      17.471   9.319   9.332  4.00  1.00            
ATOM   1975    C TYR A 267      22.882   9.186   7.127  4.00  1.00            
ATOM   1976    O TYR A 267      22.233   9.930   6.395  4.00  1.00            
ATOM   1977    N PRO A 268      22.895   7.899   7.020  4.00  1.00            
ATOM   1978   CA PRO A 268      22.089   7.341   5.988  4.00  1.00            
ATOM   1979   CD PRO A 268      24.163   7.193   7.145  4.00  1.00            
ATOM   1980   CB PRO A 268      22.710   5.999   5.621  4.00  1.00            
ATOM   1981   CG PRO A 268      24.191   6.187   5.985  4.00  1.00            
ATOM   1982    C PRO A 268      20.646   7.247   6.338  4.00  1.00            
ATOM   1983    O PRO A 268      20.314   7.017   7.500  4.00  1.00            
ATOM   1984    N LEU A 269      19.776   7.427   5.331  4.00  1.00            
ATOM   1985   CA LEU A 269      18.374   7.235   5.518  4.00  1.00            
ATOM   1986   CB LEU A 269      17.525   8.478   5.197  4.00  1.00            
ATOM   1987   CG LEU A 269      17.911   9.719   6.016  4.00  1.00            
ATOM   1988  CD1 LEU A 269      19.318  10.202   5.633  4.00  1.00            
ATOM   1989  CD2 LEU A 269      16.847  10.823   5.901  4.00  1.00            
ATOM   1990    C LEU A 269      18.018   6.219   4.470  4.00  1.00            
ATOM   1991    O LEU A 269      18.182   6.479   3.277  4.00  1.00            
ATOM   1992    N SER A 270      17.534   5.029   4.873  1.00  1.00            
ATOM   1993   CA SER A 270      17.188   4.025   3.900  1.00  1.00            
ATOM   1994   CB SER A 270      16.889   2.659   4.544  1.00  1.00            
ATOM   1995   OG SER A 270      15.751   2.760   5.389  1.00  1.00            
ATOM   1996    C SER A 270      15.952   4.509   3.229  1.00  1.00            
ATOM   1997    O SER A 270      15.191   5.293   3.795  1.00  1.00            
ATOM   1998    N PRO A 271      15.754   4.077   2.017  2.00  1.00            
ATOM   1999   CA PRO A 271      14.594   4.492   1.292  2.00  1.00            
ATOM   2000   CD PRO A 271      16.159   2.740   1.612  2.00  1.00            
ATOM   2001   CB PRO A 271      14.573   3.656   0.028  2.00  1.00            
ATOM   2002   CG PRO A 271      15.123   2.322   0.553  2.00  1.00            
ATOM   2003    C PRO A 271      13.411   4.078   2.107  2.00  1.00            
ATOM   2004    O PRO A 271      12.360   4.708   1.998  2.00  1.00            
ATOM   2005    N SER A 272      13.566   3.001   2.909  2.00  1.00            
ATOM   2006   CA SER A 272      12.464   2.463   3.647  2.00  1.00            
ATOM   2007   CB SER A 272      12.859   1.306   4.584  2.00  1.00            
ATOM   2008   OG SER A 272      11.712   0.815   5.264  2.00  1.00            
ATOM   2009    C SER A 272      11.939   3.568   4.500  2.00  1.00            
ATOM   2010    O SER A 272      10.743   3.853   4.504  2.00  1.00            
ATOM   2011    N ALA A 273      12.844   4.236   5.237  2.00  1.00            
ATOM   2012   CA ALA A 273      12.459   5.312   6.100  2.00  1.00            
ATOM   2013   CB ALA A 273      13.641   5.870   6.911  2.00  1.00            
ATOM   2014    C ALA A 273      11.913   6.438   5.264  2.00  1.00            
ATOM   2015    O ALA A 273      10.908   7.049   5.621  2.00  1.00            
ATOM   2016    N TYR A 274      12.559   6.731   4.112  2.00  1.00            
ATOM   2017   CA TYR A 274      12.208   7.879   3.311  2.00  1.00            
ATOM   2018   CB TYR A 274      13.181   8.143   2.149  2.00  1.00            
ATOM   2019   CG TYR A 274      12.564   9.241   1.353  2.00  1.00            
ATOM   2020  CD1 TYR A 274      12.404  10.491   1.900  2.00  1.00            
ATOM   2021  CD2 TYR A 274      12.158   9.029   0.056  2.00  1.00            
ATOM   2022  CE1 TYR A 274      11.834  11.507   1.171  2.00  1.00            
ATOM   2023  CE2 TYR A 274      11.588  10.042  -0.678  2.00  1.00            
ATOM   2024   CZ TYR A 274      11.422  11.287  -0.120  2.00  1.00            
ATOM   2025   OH TYR A 274      10.836  12.333  -0.865  2.00  1.00            
ATOM   2026    C TYR A 274      10.823   7.811   2.737  2.00  1.00            
ATOM   2027    O TYR A 274      10.061   8.769   2.857  2.00  1.00            
ATOM   2028    N ILE A 275      10.437   6.680   2.117  4.00  1.00            
ATOM   2029   CA ILE A 275       9.155   6.597   1.465  4.00  1.00            
ATOM   2030   CB ILE A 275       9.154   5.581   0.368  4.00  1.00            
ATOM   2031  CG1 ILE A 275       7.804   5.557  -0.359  4.00  1.00            
ATOM   2032  CG2 ILE A 275       9.562   4.232   0.982  4.00  1.00            
ATOM   2033  CD1 ILE A 275       7.811   4.617  -1.560  4.00  1.00            
ATOM   2034    C ILE A 275       8.145   6.151   2.462  4.00  1.00            
ATOM   2035    O ILE A 275       8.391   5.239   3.248  4.00  1.00            
ATOM   2036    N LEU A 276       6.972   6.813   2.473  4.00  1.00            
ATOM   2037   CA LEU A 276       5.985   6.357   3.397  4.00  1.00            
ATOM   2038   CB LEU A 276       5.094   7.442   4.022  4.00  1.00            
ATOM   2039   CG LEU A 276       4.134   6.856   5.077  4.00  1.00            
ATOM   2040  CD1 LEU A 276       4.917   6.229   6.243  4.00  1.00            
ATOM   2041  CD2 LEU A 276       3.110   7.896   5.555  4.00  1.00            
ATOM   2042    C LEU A 276       5.111   5.398   2.668  4.00  1.00            
ATOM   2043    O LEU A 276       4.706   5.641   1.531  4.00  1.00            
ATOM   2044    N GLN A 277       4.827   4.250   3.307  4.00  1.00            
ATOM   2045   CA GLN A 277       3.994   3.282   2.671  4.00  1.00            
ATOM   2046   CB GLN A 277       4.617   1.880   2.632  4.00  1.00            
ATOM   2047   CG GLN A 277       3.800   0.872   1.827  4.00  1.00            
ATOM   2048   CD GLN A 277       4.614  -0.410   1.751  4.00  1.00            
ATOM   2049  OE1 GLN A 277       5.494  -0.650   2.577  4.00  1.00            
ATOM   2050  NE2 GLN A 277       4.320  -1.256   0.729  4.00  1.00            
ATOM   2051    C GLN A 277       2.729   3.212   3.463  4.00  1.00            
ATOM   2052    O GLN A 277       2.751   2.963   4.667  4.00  1.00            
ATOM   2053    N ASP A 278       1.587   3.469   2.795  4.00  1.00            
ATOM   2054   CA ASP A 278       0.308   3.416   3.441  4.00  1.00            
ATOM   2055   CB ASP A 278      -0.521   4.703   3.265  4.00  1.00            
ATOM   2056   CG ASP A 278       0.143   5.817   4.068  4.00  1.00            
ATOM   2057  OD1 ASP A 278       1.167   5.525   4.740  4.00  1.00            
ATOM   2058  OD2 ASP A 278      -0.367   6.969   4.027  4.00  1.00            
ATOM   2059    C ASP A 278      -0.438   2.314   2.779  4.00  1.00            
ATOM   2060    O ASP A 278      -0.081   1.143   2.900  4.00  1.00            
ATOM   2061    N ASP A 279      -1.515   2.675   2.059  3.00  1.00            
ATOM   2062   CA ASP A 279      -2.237   1.711   1.288  3.00  1.00            
ATOM   2063   CB ASP A 279      -3.551   2.274   0.713  3.00  1.00            
ATOM   2064   CG ASP A 279      -4.483   1.118   0.375  3.00  1.00            
ATOM   2065  OD1 ASP A 279      -4.098  -0.054   0.627  3.00  1.00            
ATOM   2066  OD2 ASP A 279      -5.607   1.398  -0.122  3.00  1.00            
ATOM   2067    C ASP A 279      -1.298   1.433   0.151  3.00  1.00            
ATOM   2068    O ASP A 279      -0.143   1.069   0.366  3.00  1.00            
ATOM   2069    N ASP A 280      -1.740   1.553  -1.111  3.00  1.00            
ATOM   2070   CA ASP A 280      -0.696   1.414  -2.081  3.00  1.00            
ATOM   2071   CB ASP A 280      -1.119   0.769  -3.417  3.00  1.00            
ATOM   2072   CG ASP A 280      -2.067   1.688  -4.176  3.00  1.00            
ATOM   2073  OD1 ASP A 280      -2.721   2.550  -3.529  3.00  1.00            
ATOM   2074  OD2 ASP A 280      -2.146   1.537  -5.424  3.00  1.00            
ATOM   2075    C ASP A 280      -0.255   2.822  -2.364  3.00  1.00            
ATOM   2076    O ASP A 280       0.142   3.162  -3.476  3.00  1.00            
ATOM   2077    N SER A 281      -0.294   3.672  -1.317  4.00  1.00            
ATOM   2078   CA SER A 281      -0.028   5.081  -1.413  4.00  1.00            
ATOM   2079   CB SER A 281      -0.228   5.812  -0.080  4.00  1.00            
ATOM   2080   OG SER A 281       0.053   7.193  -0.245  4.00  1.00            
ATOM   2081    C SER A 281       1.378   5.398  -1.859  4.00  1.00            
ATOM   2082    O SER A 281       1.569   6.095  -2.853  4.00  1.00            
ATOM   2083    N CYS A 282       2.401   4.892  -1.142  4.00  1.00            
ATOM   2084   CA CYS A 282       3.780   5.170  -1.464  4.00  1.00            
ATOM   2085   CB CYS A 282       4.357   4.314  -2.602  4.00  1.00            
ATOM   2086   SG CYS A 282       4.713   2.626  -2.036  4.00  1.00            
ATOM   2087    C CYS A 282       4.035   6.617  -1.759  4.00  1.00            
ATOM   2088    O CYS A 282       4.243   6.991  -2.912  4.00  1.00            
ATOM   2089    N THR A 283       4.014   7.468  -0.710  4.00  1.00            
ATOM   2090   CA THR A 283       4.277   8.879  -0.836  4.00  1.00            
ATOM   2091   CB THR A 283       3.533   9.687   0.202  4.00  1.00            
ATOM   2092  OG1 THR A 283       2.136   9.456   0.097  4.00  1.00            
ATOM   2093  CG2 THR A 283       3.821  11.186   0.016  4.00  1.00            
ATOM   2094    C THR A 283       5.750   9.105  -0.607  4.00  1.00            
ATOM   2095    O THR A 283       6.441   8.237  -0.076  4.00  1.00            
ATOM   2096    N SER A 284       6.274  10.282  -1.029  4.00  1.00            
ATOM   2097   CA SER A 284       7.659  10.627  -0.828  4.00  1.00            
ATOM   2098   CB SER A 284       8.233  11.542  -1.925  4.00  1.00            
ATOM   2099   OG SER A 284       7.557  12.792  -1.926  4.00  1.00            
ATOM   2100    C SER A 284       7.775  11.351   0.484  4.00  1.00            
ATOM   2101    O SER A 284       6.872  12.084   0.885  4.00  1.00            
ATOM   2102    N GLY A 285       8.903  11.136   1.195  1.00  1.00            
ATOM   2103   CA GLY A 285       9.151  11.733   2.482  1.00  1.00            
ATOM   2104    C GLY A 285       9.304  13.227   2.342  1.00  1.00            
ATOM   2105    O GLY A 285       8.817  13.979   3.186  1.00  1.00            
ATOM   2106    N PHE A 286       9.979  13.699   1.267  4.00  1.00            
ATOM   2107   CA PHE A 286      10.322  15.095   1.143  4.00  1.00            
ATOM   2108   CB PHE A 286      11.391  15.425   0.084  4.00  1.00            
ATOM   2109   CG PHE A 286      12.712  14.970   0.603  4.00  1.00            
ATOM   2110  CD1 PHE A 286      13.344  15.679   1.598  4.00  1.00            
ATOM   2111  CD2 PHE A 286      13.310  13.829   0.120  4.00  1.00            
ATOM   2112  CE1 PHE A 286      14.559  15.268   2.091  4.00  1.00            
ATOM   2113  CE2 PHE A 286      14.526  13.412   0.609  4.00  1.00            
ATOM   2114   CZ PHE A 286      15.154  14.132   1.595  4.00  1.00            
ATOM   2115    C PHE A 286       9.149  15.984   0.877  4.00  1.00            
ATOM   2116    O PHE A 286       8.174  15.599   0.235  4.00  1.00            
ATOM   2117    N GLU A 287       9.239  17.221   1.421  4.00  1.00            
ATOM   2118   CA GLU A 287       8.258  18.256   1.238  4.00  1.00            
ATOM   2119   CB GLU A 287       7.367  18.498   2.470  4.00  1.00            
ATOM   2120   CG GLU A 287       6.353  17.385   2.741  4.00  1.00            
ATOM   2121   CD GLU A 287       5.043  17.746   2.053  4.00  1.00            
ATOM   2122  OE1 GLU A 287       4.623  18.930   2.159  4.00  1.00            
ATOM   2123  OE2 GLU A 287       4.438  16.841   1.418  4.00  1.00            
ATOM   2124    C GLU A 287       8.988  19.516   0.986  4.00  1.00            
ATOM   2125    O GLU A 287      10.132  19.683   1.404  4.00  1.00            
ATOM   2126    N GLY A 288       8.329  20.448   0.277  4.00  1.00            
ATOM   2127   CA GLY A 288       9.012  21.662  -0.010  4.00  1.00            
ATOM   2128    C GLY A 288       8.378  22.759   0.772  4.00  1.00            
ATOM   2129    O GLY A 288       7.220  23.108   0.553  4.00  1.00            
ATOM   2130    N MET A 289       9.145  23.333   1.716  1.00  1.00            
ATOM   2131   CA MET A 289       8.662  24.449   2.471  1.00  1.00            
ATOM   2132   CB MET A 289       8.422  24.119   3.957  1.00  1.00            
ATOM   2133   CG MET A 289       7.883  25.276   4.802  1.00  1.00            
ATOM   2134   SD MET A 289       7.514  24.818   6.524  1.00  1.00            
ATOM   2135   CE MET A 289       6.938  26.460   7.043  1.00  1.00            
ATOM   2136    C MET A 289       9.734  25.473   2.382  1.00  1.00            
ATOM   2137    O MET A 289      10.839  25.276   2.883  1.00  1.00            
ATOM   2138    N ASP A 290       9.437  26.606   1.727  1.00  1.00            
ATOM   2139   CA ASP A 290      10.462  27.591   1.629  1.00  1.00            
ATOM   2140   CB ASP A 290      10.248  28.600   0.489  1.00  1.00            
ATOM   2141   CG ASP A 290      10.374  27.875  -0.840  1.00  1.00            
ATOM   2142  OD1 ASP A 290      11.217  26.943  -0.933  1.00  1.00            
ATOM   2143  OD2 ASP A 290       9.618  28.242  -1.780  1.00  1.00            
ATOM   2144    C ASP A 290      10.379  28.378   2.902  1.00  1.00            
ATOM   2145    O ASP A 290       9.436  29.143   3.098  1.00  1.00            
ATOM   2146    N VAL A 291      11.347  28.190   3.823  1.00  1.00            
ATOM   2147   CA VAL A 291      11.319  28.952   5.037  1.00  1.00            
ATOM   2148   CB VAL A 291      11.454  28.115   6.280  1.00  1.00            
ATOM   2149  CG1 VAL A 291      11.515  29.051   7.495  1.00  1.00            
ATOM   2150  CG2 VAL A 291      10.300  27.100   6.326  1.00  1.00            
ATOM   2151    C VAL A 291      12.509  29.846   5.013  1.00  1.00            
ATOM   2152    O VAL A 291      13.652  29.394   4.968  1.00  1.00            
ATOM   2153    N PRO A 292      12.243  31.117   5.003  4.00  1.00            
ATOM   2154   CA PRO A 292      13.324  32.057   4.992  4.00  1.00            
ATOM   2155   CD PRO A 292      11.097  31.608   4.253  4.00  1.00            
ATOM   2156   CB PRO A 292      12.814  33.297   4.252  4.00  1.00            
ATOM   2157   CG PRO A 292      11.286  33.129   4.221  4.00  1.00            
ATOM   2158    C PRO A 292      13.850  32.350   6.361  4.00  1.00            
ATOM   2159    O PRO A 292      13.108  32.191   7.329  4.00  1.00            
ATOM   2160    N THR A 293      15.130  32.764   6.471  1.00  1.00            
ATOM   2161   CA THR A 293      15.654  33.154   7.747  1.00  1.00            
ATOM   2162   CB THR A 293      16.300  32.048   8.544  1.00  1.00            
ATOM   2163  OG1 THR A 293      16.464  32.453   9.898  1.00  1.00            
ATOM   2164  CG2 THR A 293      17.659  31.685   7.921  1.00  1.00            
ATOM   2165    C THR A 293      16.664  34.231   7.508  1.00  1.00            
ATOM   2166    O THR A 293      16.940  34.595   6.367  1.00  1.00            
ATOM   2167    N SER A 294      17.223  34.790   8.598  1.00  1.00            
ATOM   2168   CA SER A 294      18.184  35.849   8.484  1.00  1.00            
ATOM   2169   CB SER A 294      18.672  36.342   9.857  1.00  1.00            
ATOM   2170   OG SER A 294      19.609  37.397   9.696  1.00  1.00            
ATOM   2171    C SER A 294      19.371  35.325   7.740  1.00  1.00            
ATOM   2172    O SER A 294      19.796  35.908   6.743  1.00  1.00            
ATOM   2173    N SER A 295      19.936  34.189   8.190  1.00  1.00            
ATOM   2174   CA SER A 295      21.076  33.686   7.485  1.00  1.00            
ATOM   2175   CB SER A 295      22.238  33.295   8.414  1.00  1.00            
ATOM   2176   OG SER A 295      22.705  34.440   9.112  1.00  1.00            
ATOM   2177    C SER A 295      20.648  32.455   6.748  1.00  1.00            
ATOM   2178    O SER A 295      20.494  31.388   7.338  1.00  1.00            
ATOM   2179    N GLY A 296      20.439  32.578   5.424  1.00  1.00            
ATOM   2180   CA GLY A 296      20.150  31.425   4.618  1.00  1.00            
ATOM   2181    C GLY A 296      18.704  31.063   4.633  1.00  1.00            
ATOM   2182    O GLY A 296      17.859  31.758   5.190  1.00  1.00            
ATOM   2183    N GLU A 297      18.405  29.938   3.956  4.00  1.00            
ATOM   2184   CA GLU A 297      17.098  29.352   3.911  4.00  1.00            
ATOM   2185   CB GLU A 297      16.681  28.872   2.511  4.00  1.00            
ATOM   2186   CG GLU A 297      16.675  29.980   1.454  4.00  1.00            
ATOM   2187   CD GLU A 297      15.732  31.085   1.906  4.00  1.00            
ATOM   2188  OE1 GLU A 297      14.495  30.919   1.735  4.00  1.00            
ATOM   2189  OE2 GLU A 297      16.239  32.112   2.432  4.00  1.00            
ATOM   2190    C GLU A 297      17.278  28.130   4.753  4.00  1.00            
ATOM   2191    O GLU A 297      18.404  27.665   4.919  4.00  1.00            
ATOM   2192    N LEU A 298      16.197  27.577   5.329  1.00  1.00            
ATOM   2193   CA LEU A 298      16.403  26.464   6.214  1.00  1.00            
ATOM   2194   CB LEU A 298      15.661  26.575   7.559  1.00  1.00            
ATOM   2195   CG LEU A 298      16.232  27.618   8.533  1.00  1.00            
ATOM   2196  CD1 LEU A 298      17.625  27.209   9.030  1.00  1.00            
ATOM   2197  CD2 LEU A 298      16.189  29.031   7.934  1.00  1.00            
ATOM   2198    C LEU A 298      15.920  25.194   5.618  1.00  1.00            
ATOM   2199    O LEU A 298      15.241  25.157   4.593  1.00  1.00            
ATOM   2200    N TRP A 299      16.329  24.103   6.285  4.00  1.00            
ATOM   2201   CA TRP A 299      15.932  22.765   5.990  4.00  1.00            
ATOM   2202   CB TRP A 299      17.113  21.883   5.549  4.00  1.00            
ATOM   2203   CG TRP A 299      17.631  22.110   4.143  4.00  1.00            
ATOM   2204  CD2 TRP A 299      18.326  23.285   3.691  4.00  1.00            
ATOM   2205  CD1 TRP A 299      17.530  21.288   3.059  4.00  1.00            
ATOM   2206  NE1 TRP A 299      18.143  21.860   1.971  4.00  1.00            
ATOM   2207  CE2 TRP A 299      18.631  23.094   2.343  4.00  1.00            
ATOM   2208  CE3 TRP A 299      18.678  24.434   4.340  4.00  1.00            
ATOM   2209  CZ2 TRP A 299      19.296  24.047   1.626  4.00  1.00            
ATOM   2210  CZ3 TRP A 299      19.353  25.392   3.614  4.00  1.00            
ATOM   2211  CH2 TRP A 299      19.657  25.201   2.283  4.00  1.00            
ATOM   2212    C TRP A 299      15.437  22.233   7.288  4.00  1.00            
ATOM   2213    O TRP A 299      15.955  22.580   8.347  4.00  1.00            
ATOM   2214    N ILE A 300      14.396  21.389   7.249  4.00  1.00            
ATOM   2215   CA ILE A 300      13.897  20.894   8.491  4.00  1.00            
ATOM   2216   CB ILE A 300      12.441  21.192   8.694  4.00  1.00            
ATOM   2217  CG1 ILE A 300      12.198  22.713   8.761  4.00  1.00            
ATOM   2218  CG2 ILE A 300      11.988  20.431   9.950  4.00  1.00            
ATOM   2219  CD1 ILE A 300      12.476  23.456   7.453  4.00  1.00            
ATOM   2220    C ILE A 300      14.039  19.391   8.464  4.00  1.00            
ATOM   2221    O ILE A 300      13.528  18.739   7.555  4.00  1.00            
ATOM   2222    N LEU A 301      14.756  18.802   9.454  4.00  1.00            
ATOM   2223   CA LEU A 301      14.895  17.367   9.573  4.00  1.00            
ATOM   2224   CB LEU A 301      16.198  16.942  10.263  4.00  1.00            
ATOM   2225   CG LEU A 301      17.449  17.397   9.491  4.00  1.00            
ATOM   2226  CD1 LEU A 301      18.741  16.943  10.189  4.00  1.00            
ATOM   2227  CD2 LEU A 301      17.382  16.969   8.018  4.00  1.00            
ATOM   2228    C LEU A 301      13.763  17.002  10.477  4.00  1.00            
ATOM   2229    O LEU A 301      13.675  17.510  11.592  4.00  1.00            
ATOM   2230    N GLY A 302      12.848  16.130  10.011  1.00  1.00            
ATOM   2231   CA GLY A 302      11.669  15.893  10.794  1.00  1.00            
ATOM   2232    C GLY A 302      11.657  14.556  11.451  1.00  1.00            
ATOM   2233    O GLY A 302      12.691  13.929  11.676  1.00  1.00            
ATOM   2234    N ASP A 303      10.426  14.101  11.768  2.00  1.00            
ATOM   2235   CA ASP A 303      10.202  12.837  12.399  2.00  1.00            
ATOM   2236   CB ASP A 303       8.708  12.536  12.626  2.00  1.00            
ATOM   2237   CG ASP A 303       8.576  11.277  13.477  2.00  1.00            
ATOM   2238  OD1 ASP A 303       9.319  10.294  13.212  2.00  1.00            
ATOM   2239  OD2 ASP A 303       7.731  11.288  14.412  2.00  1.00            
ATOM   2240    C ASP A 303      10.756  11.818  11.439  2.00  1.00            
ATOM   2241    O ASP A 303      11.414  10.869  11.861  2.00  1.00            
ATOM   2242    N VAL A 304      10.521  11.989  10.112  2.00  1.00            
ATOM   2243   CA VAL A 304      11.124  11.064   9.183  2.00  1.00            
ATOM   2244   CB VAL A 304      10.530  11.085   7.808  2.00  1.00            
ATOM   2245  CG1 VAL A 304      11.381  10.180   6.898  2.00  1.00            
ATOM   2246  CG2 VAL A 304       9.061  10.642   7.910  2.00  1.00            
ATOM   2247    C VAL A 304      12.551  11.515   9.089  2.00  1.00            
ATOM   2248    O VAL A 304      12.951  12.159   8.121  2.00  1.00            
ATOM   2249    N PHE A 305      13.353  11.180  10.124  2.00  1.00            
ATOM   2250   CA PHE A 305      14.733  11.572  10.198  2.00  1.00            
ATOM   2251   CB PHE A 305      14.935  13.095  10.156  2.00  1.00            
ATOM   2252   CG PHE A 305      16.326  13.358   9.685  2.00  1.00            
ATOM   2253  CD1 PHE A 305      17.396  13.344  10.549  2.00  1.00            
ATOM   2254  CD2 PHE A 305      16.551  13.603   8.349  2.00  1.00            
ATOM   2255  CE1 PHE A 305      18.667  13.588  10.083  2.00  1.00            
ATOM   2256  CE2 PHE A 305      17.818  13.847   7.876  2.00  1.00            
ATOM   2257   CZ PHE A 305      18.878  13.843   8.749  2.00  1.00            
ATOM   2258    C PHE A 305      15.167  11.104  11.572  2.00  1.00            
ATOM   2259    O PHE A 305      15.946  10.164  11.710  2.00  1.00            
ATOM   2260    N ILE A 306      14.619  11.767  12.620  2.00  1.00            
ATOM   2261   CA ILE A 306      14.855  11.582  14.039  2.00  1.00            
ATOM   2262   CB ILE A 306      14.049  12.556  14.843  2.00  1.00            
ATOM   2263  CG1 ILE A 306      14.297  12.375  16.348  2.00  1.00            
ATOM   2264  CG2 ILE A 306      12.586  12.438  14.391  2.00  1.00            
ATOM   2265  CD1 ILE A 306      13.722  13.505  17.204  2.00  1.00            
ATOM   2266    C ILE A 306      14.491  10.194  14.443  2.00  1.00            
ATOM   2267    O ILE A 306      15.173   9.615  15.279  2.00  1.00            
ATOM   2268    N ARG A 307      13.415   9.612  13.885  3.00  1.00            
ATOM   2269   CA ARG A 307      13.057   8.265  14.247  3.00  1.00            
ATOM   2270   CB ARG A 307      11.898   7.735  13.389  3.00  1.00            
ATOM   2271   CG ARG A 307      11.528   6.277  13.665  3.00  1.00            
ATOM   2272   CD ARG A 307      10.620   5.694  12.583  3.00  1.00            
ATOM   2273   NE ARG A 307       9.432   6.588  12.501  3.00  1.00            
ATOM   2274   CZ ARG A 307       8.671   6.639  11.369  3.00  1.00            
ATOM   2275  NH1 ARG A 307       8.955   5.831  10.305  3.00  1.00            
ATOM   2276  NH2 ARG A 307       7.619   7.505  11.305  3.00  1.00            
ATOM   2277    C ARG A 307      14.233   7.412  13.926  3.00  1.00            
ATOM   2278    O ARG A 307      14.614   6.536  14.703  3.00  1.00            
ATOM   2279    N GLN A 308      14.859   7.672  12.767  3.00  1.00            
ATOM   2280   CA GLN A 308      15.979   6.896  12.342  3.00  1.00            
ATOM   2281   CB GLN A 308      16.507   7.268  10.948  3.00  1.00            
ATOM   2282   CG GLN A 308      17.621   6.339  10.458  3.00  1.00            
ATOM   2283   CD GLN A 308      17.014   4.954  10.258  3.00  1.00            
ATOM   2284  OE1 GLN A 308      15.900   4.682  10.703  3.00  1.00            
ATOM   2285  NE2 GLN A 308      17.763   4.051   9.571  3.00  1.00            
ATOM   2286    C GLN A 308      17.073   7.093  13.335  3.00  1.00            
ATOM   2287    O GLN A 308      17.880   6.196  13.576  3.00  1.00            
ATOM   2288    N TYR A 309      17.103   8.279  13.962  4.00  1.00            
ATOM   2289   CA TYR A 309      18.140   8.586  14.896  4.00  1.00            
ATOM   2290   CB TYR A 309      18.695  10.022  14.851  4.00  1.00            
ATOM   2291   CG TYR A 309      19.890  10.196  13.980  4.00  1.00            
ATOM   2292  CD1 TYR A 309      21.076   9.603  14.345  4.00  1.00            
ATOM   2293  CD2 TYR A 309      19.861  10.993  12.861  4.00  1.00            
ATOM   2294  CE1 TYR A 309      22.211   9.764  13.594  4.00  1.00            
ATOM   2295  CE2 TYR A 309      20.997  11.161  12.102  4.00  1.00            
ATOM   2296   CZ TYR A 309      22.168  10.544  12.470  4.00  1.00            
ATOM   2297   OH TYR A 309      23.341  10.708  11.709  4.00  1.00            
ATOM   2298    C TYR A 309      17.630   8.509  16.293  4.00  1.00            
ATOM   2299    O TYR A 309      16.560   7.982  16.592  4.00  1.00            
ATOM   2300    N TYR A 310      18.521   8.930  17.202  4.00  1.00            
ATOM   2301   CA TYR A 310      18.233   9.103  18.584  4.00  1.00            
ATOM   2302   CB TYR A 310      18.984   8.105  19.484  4.00  1.00            
ATOM   2303   CG TYR A 310      18.362   8.127  20.838  4.00  1.00            
ATOM   2304  CD1 TYR A 310      18.707   9.081  21.765  4.00  1.00            
ATOM   2305  CD2 TYR A 310      17.409   7.191  21.167  4.00  1.00            
ATOM   2306  CE1 TYR A 310      18.115   9.085  23.007  4.00  1.00            
ATOM   2307  CE2 TYR A 310      16.816   7.191  22.408  4.00  1.00            
ATOM   2308   CZ TYR A 310      17.172   8.140  23.332  4.00  1.00            
ATOM   2309   OH TYR A 310      16.572   8.150  24.609  4.00  1.00            
ATOM   2310    C TYR A 310      18.834  10.453  18.835  4.00  1.00            
ATOM   2311    O TYR A 310      19.914  10.734  18.318  4.00  1.00            
ATOM   2312    N THR A 311      18.180  11.353  19.598  4.00  1.00            
ATOM   2313   CA THR A 311      18.836  12.627  19.704  4.00  1.00            
ATOM   2314   CB THR A 311      18.167  13.731  18.936  4.00  1.00            
ATOM   2315  OG1 THR A 311      19.041  14.846  18.834  4.00  1.00            
ATOM   2316  CG2 THR A 311      16.874  14.140  19.662  4.00  1.00            
ATOM   2317    C THR A 311      18.940  13.071  21.123  4.00  1.00            
ATOM   2318    O THR A 311      18.052  12.840  21.941  4.00  1.00            
ATOM   2319    N VAL A 312      20.079  13.720  21.437  4.00  1.00            
ATOM   2320   CA VAL A 312      20.299  14.297  22.727  4.00  1.00            
ATOM   2321   CB VAL A 312      21.593  13.875  23.369  4.00  1.00            
ATOM   2322  CG1 VAL A 312      21.528  12.359  23.612  4.00  1.00            
ATOM   2323  CG2 VAL A 312      22.780  14.304  22.486  4.00  1.00            
ATOM   2324    C VAL A 312      20.384  15.771  22.472  4.00  1.00            
ATOM   2325    O VAL A 312      21.066  16.223  21.554  4.00  1.00            
ATOM   2326    N PHE A 313      19.643  16.563  23.260  4.00  1.00            
ATOM   2327   CA PHE A 313      19.666  17.994  23.151  4.00  1.00            
ATOM   2328   CB PHE A 313      18.237  18.538  23.348  4.00  1.00            
ATOM   2329   CG PHE A 313      18.143  20.021  23.253  4.00  1.00            
ATOM   2330  CD1 PHE A 313      18.416  20.818  24.341  4.00  1.00            
ATOM   2331  CD2 PHE A 313      17.759  20.614  22.073  4.00  1.00            
ATOM   2332  CE1 PHE A 313      18.314  22.186  24.248  4.00  1.00            
ATOM   2333  CE2 PHE A 313      17.655  21.980  21.974  4.00  1.00            
ATOM   2334   CZ PHE A 313      17.933  22.768  23.064  4.00  1.00            
ATOM   2335    C PHE A 313      20.449  18.377  24.372  4.00  1.00            
ATOM   2336    O PHE A 313      19.988  18.149  25.490  4.00  1.00            
ATOM   2337    N ASP A 314      21.657  18.955  24.222  4.00  1.00            
ATOM   2338   CA ASP A 314      22.399  19.195  25.429  4.00  1.00            
ATOM   2339   CB ASP A 314      23.773  18.509  25.431  4.00  1.00            
ATOM   2340   CG ASP A 314      24.274  18.473  26.863  4.00  1.00            
ATOM   2341  OD1 ASP A 314      23.674  19.173  27.722  4.00  1.00            
ATOM   2342  OD2 ASP A 314      25.270  17.745  27.116  4.00  1.00            
ATOM   2343    C ASP A 314      22.601  20.657  25.619  4.00  1.00            
ATOM   2344    O ASP A 314      23.364  21.291  24.893  4.00  1.00            
ATOM   2345    N ARG A 315      21.894  21.236  26.606  3.00  1.00            
ATOM   2346   CA ARG A 315      22.033  22.641  26.824  3.00  1.00            
ATOM   2347   CB ARG A 315      21.052  23.196  27.873  3.00  1.00            
ATOM   2348   CG ARG A 315      20.984  24.726  27.885  3.00  1.00            
ATOM   2349   CD ARG A 315      22.078  25.402  28.714  3.00  1.00            
ATOM   2350   NE ARG A 315      21.884  26.874  28.580  3.00  1.00            
ATOM   2351   CZ ARG A 315      22.496  27.551  27.566  3.00  1.00            
ATOM   2352  NH1 ARG A 315      23.303  26.883  26.690  3.00  1.00            
ATOM   2353  NH2 ARG A 315      22.303  28.896  27.429  3.00  1.00            
ATOM   2354    C ARG A 315      23.406  22.956  27.294  3.00  1.00            
ATOM   2355    O ARG A 315      24.063  23.838  26.741  3.00  1.00            
ATOM   2356    N ALA A 316      23.882  22.247  28.336  3.00  1.00            
ATOM   2357   CA ALA A 316      25.247  22.471  28.687  3.00  1.00            
ATOM   2358   CB ALA A 316      25.729  21.640  29.887  3.00  1.00            
ATOM   2359    C ALA A 316      25.902  21.941  27.454  3.00  1.00            
ATOM   2360    O ALA A 316      25.414  20.959  26.900  3.00  1.00            
ATOM   2361    N ASN A 317      27.014  22.537  26.988  3.00  1.00            
ATOM   2362   CA ASN A 317      27.547  22.069  25.739  3.00  1.00            
ATOM   2363   CB ASN A 317      28.035  20.610  25.799  3.00  1.00            
ATOM   2364   CG ASN A 317      29.158  20.529  26.821  3.00  1.00            
ATOM   2365  OD1 ASN A 317      29.996  21.424  26.916  3.00  1.00            
ATOM   2366  ND2 ASN A 317      29.172  19.425  27.617  3.00  1.00            
ATOM   2367    C ASN A 317      26.495  22.138  24.695  3.00  1.00            
ATOM   2368    O ASN A 317      25.877  21.121  24.383  3.00  1.00            
ATOM   2369    N ASN A 318      26.236  23.360  24.183  3.00  1.00            
ATOM   2370   CA ASN A 318      25.252  23.504  23.158  3.00  1.00            
ATOM   2371   CB ASN A 318      25.126  24.936  22.599  3.00  1.00            
ATOM   2372   CG ASN A 318      26.460  25.397  22.029  3.00  1.00            
ATOM   2373  OD1 ASN A 318      26.573  25.682  20.838  3.00  1.00            
ATOM   2374  ND2 ASN A 318      27.499  25.488  22.903  3.00  1.00            
ATOM   2375    C ASN A 318      25.605  22.545  22.071  3.00  1.00            
ATOM   2376    O ASN A 318      26.546  22.755  21.307  3.00  1.00            
ATOM   2377    N LYS A 319      24.852  21.426  21.998  4.00  1.00            
ATOM   2378   CA LYS A 319      25.216  20.455  21.017  4.00  1.00            
ATOM   2379   CB LYS A 319      26.491  19.674  21.386  4.00  1.00            
ATOM   2380   CG LYS A 319      26.414  18.945  22.727  4.00  1.00            
ATOM   2381   CD LYS A 319      27.623  18.044  22.986  4.00  1.00            
ATOM   2382   CE LYS A 319      27.696  17.500  24.412  4.00  1.00            
ATOM   2383   NZ LYS A 319      28.997  16.827  24.631  4.00  1.00            
ATOM   2384    C LYS A 319      24.129  19.487  20.772  4.00  1.00            
ATOM   2385    O LYS A 319      23.337  19.177  21.659  4.00  1.00            
ATOM   2386    N VAL A 320      24.048  18.992  19.522  4.00  1.00            
ATOM   2387   CA VAL A 320      23.070  17.981  19.344  4.00  1.00            
ATOM   2388   CB VAL A 320      21.996  18.239  18.315  4.00  1.00            
ATOM   2389  CG1 VAL A 320      22.613  18.486  16.937  4.00  1.00            
ATOM   2390  CG2 VAL A 320      21.013  17.054  18.337  4.00  1.00            
ATOM   2391    C VAL A 320      23.748  16.692  19.057  4.00  1.00            
ATOM   2392    O VAL A 320      24.503  16.563  18.094  4.00  1.00            
ATOM   2393    N GLY A 321      23.502  15.704  19.941  4.00  1.00            
ATOM   2394   CA GLY A 321      24.063  14.401  19.778  4.00  1.00            
ATOM   2395    C GLY A 321      23.217  13.701  18.782  4.00  1.00            
ATOM   2396    O GLY A 321      22.036  14.008  18.623  4.00  1.00            
ATOM   2397    N LEU A 322      23.812  12.737  18.068  4.00  1.00            
ATOM   2398   CA LEU A 322      23.025  11.998  17.139  4.00  1.00            
ATOM   2399   CB LEU A 322      23.283  12.381  15.668  4.00  1.00            
ATOM   2400   CG LEU A 322      23.014  13.861  15.330  4.00  1.00            
ATOM   2401  CD1 LEU A 322      24.008  14.787  16.051  4.00  1.00            
ATOM   2402  CD2 LEU A 322      22.995  14.095  13.810  4.00  1.00            
ATOM   2403    C LEU A 322      23.470  10.582  17.271  4.00  1.00            
ATOM   2404    O LEU A 322      24.650  10.319  17.497  4.00  1.00            
ATOM   2405    N ALA A 323      22.534   9.623  17.170  4.00  1.00            
ATOM   2406   CA ALA A 323      22.965   8.260  17.216  4.00  1.00            
ATOM   2407   CB ALA A 323      23.088   7.687  18.640  4.00  1.00            
ATOM   2408    C ALA A 323      21.930   7.450  16.508  4.00  1.00            
ATOM   2409    O ALA A 323      20.766   7.837  16.424  4.00  1.00            
ATOM   2410    N PRO A 324      22.338   6.340  15.968  4.00  1.00            
ATOM   2411   CA PRO A 324      21.388   5.519  15.270  4.00  1.00            
ATOM   2412   CD PRO A 324      23.645   6.308  15.324  4.00  1.00            
ATOM   2413   CB PRO A 324      22.200   4.628  14.337  4.00  1.00            
ATOM   2414   CG PRO A 324      23.460   5.464  14.054  4.00  1.00            
ATOM   2415    C PRO A 324      20.528   4.770  16.235  4.00  1.00            
ATOM   2416    O PRO A 324      20.921   4.608  17.390  4.00  1.00            
ATOM   2417    N VAL A 325      19.349   4.314  15.775  4.00  1.00            
ATOM   2418   CA VAL A 325      18.427   3.640  16.636  4.00  1.00            
ATOM   2419   CB VAL A 325      17.006   3.690  16.156  4.00  1.00            
ATOM   2420  CG1 VAL A 325      16.927   2.939  14.819  4.00  1.00            
ATOM   2421  CG2 VAL A 325      16.091   3.108  17.248  4.00  1.00            
ATOM   2422    C VAL A 325      18.806   2.215  16.775  4.00  1.00            
ATOM   2423    O VAL A 325      19.390   1.612  15.876  4.00  1.00            
ATOM   2424    N ALA A 326      18.481   1.648  17.950  1.00  1.00            
ATOM   2425   CA ALA A 326      18.771   0.274  18.192  1.00  1.00            
ATOM   2426   CB ALA A 326      18.257  -0.219  19.555  1.00  1.00            
ATOM   2427    C ALA A 326      18.044  -0.510  17.105  1.00  1.00            
ATOM   2428    O ALA A 326      18.723  -1.021  16.175  1.00  1.00            
ATOM   2429  OXT ALA A 326      16.791  -0.602  17.191  1.00  1.00            
ATOM   2430    N ALA B   1       0.222  11.828   5.146  4.00  0.00            
ATOM   2431   CA ALA B   1      -0.776  11.741   6.234  4.00  0.00            
ATOM   2432   CB ALA B   1      -0.173  11.030   7.459  4.00  0.00            
ATOM   2433    C ALA B   1      -1.220  13.104   6.653  4.00  0.00            
ATOM   2434    O ALA B   1      -1.483  13.966   5.816  4.00  0.00            
ATOM   2435    N PHE B   2      -1.323  13.333   7.977  4.00  0.00            
ATOM   2436   CA PHE B   2      -1.726  14.628   8.453  4.00  0.00            
ATOM   2437   CB PHE B   2      -1.788  14.722   9.985  4.00  0.00            
ATOM   2438   CG PHE B   2      -2.840  13.777  10.462  4.00  0.00            
ATOM   2439  CD1 PHE B   2      -2.541  12.450  10.669  4.00  0.00            
ATOM   2440  CD2 PHE B   2      -4.124  14.212  10.700  4.00  0.00            
ATOM   2441  CE1 PHE B   2      -3.504  11.573  11.108  4.00  0.00            
ATOM   2442  CE2 PHE B   2      -5.091  13.337  11.140  4.00  0.00            
ATOM   2443   CZ PHE B   2      -4.784  12.013  11.343  4.00  0.00            
ATOM   2444    C PHE B   2      -0.664  15.589   7.979  4.00  0.00            
ATOM   2445    O PHE B   2       0.533  15.310   8.037  4.00  0.00            
ATOM   2446    N PRO B   3      -1.114  16.708   7.474  4.00  0.00            
ATOM   2447   CA PRO B   3      -0.235  17.742   6.963  4.00  0.00            
ATOM   2448   CD PRO B   3      -2.364  16.660   6.734  4.00  0.00            
ATOM   2449   CB PRO B   3      -1.102  18.609   6.051  4.00  0.00            
ATOM   2450   CG PRO B   3      -2.208  17.656   5.576  4.00  0.00            
ATOM   2451    C PRO B   3       0.521  18.576   7.969  4.00  0.00            
ATOM   2452    O PRO B   3       1.307  19.418   7.539  4.00  0.00            
ATOM   2453    N LEU B   4       0.335  18.380   9.291  4.00  0.00            
ATOM   2454   CA LEU B   4       0.830  19.291  10.299  4.00  0.00            
ATOM   2455   CB LEU B   4       0.433  18.865  11.725  4.00  0.00            
ATOM   2456   CG LEU B   4       0.743  19.929  12.789  4.00  0.00            
ATOM   2457  CD1 LEU B   4      -0.083  21.198  12.531  4.00  0.00            
ATOM   2458  CD2 LEU B   4       0.547  19.387  14.213  4.00  0.00            
ATOM   2459    C LEU B   4       2.299  19.525  10.286  4.00  0.00            
ATOM   2460    O LEU B   4       3.107  18.608  10.152  4.00  0.00            
ATOM   2461    N GLU B   5       2.656  20.823  10.418  4.00  0.00            
ATOM   2462   CA GLU B   5       4.025  21.221  10.519  4.00  0.00            
ATOM   2463   CB GLU B   5       4.679  21.453   9.145  4.00  0.00            
ATOM   2464   CG GLU B   5       3.913  22.419   8.242  4.00  0.00            
ATOM   2465   CD GLU B   5       4.455  22.238   6.833  4.00  0.00            
ATOM   2466  OE1 GLU B   5       5.525  21.586   6.695  4.00  0.00            
ATOM   2467  OE2 GLU B   5       3.803  22.732   5.875  4.00  0.00            
ATOM   2468    C GLU B   5       4.124  22.465  11.351  4.00  0.00            
ATOM   2469    O GLU B   5       3.637  23.522  10.954  4.00  0.00            
ATOM   2470    N PHE B   6       4.752  22.368  12.548  4.00  0.00            
ATOM   2471   CA PHE B   6       4.968  23.562  13.321  4.00  0.00            
ATOM   2472   CB PHE B   6       4.480  23.572  14.774  4.00  0.00            
ATOM   2473   CG PHE B   6       5.150  24.814  15.241  4.00  0.00            
ATOM   2474  CD1 PHE B   6       4.762  26.035  14.740  4.00  0.00            
ATOM   2475  CD2 PHE B   6       6.176  24.764  16.152  4.00  0.00            
ATOM   2476  CE1 PHE B   6       5.381  27.193  15.143  4.00  0.00            
ATOM   2477  CE2 PHE B   6       6.796  25.920  16.555  4.00  0.00            
ATOM   2478   CZ PHE B   6       6.401  27.137  16.059  4.00  0.00            
ATOM   2479    C PHE B   6       6.431  23.828  13.370  4.00  0.00            
ATOM   2480    O PHE B   6       7.209  23.041  13.906  4.00  0.00            
ATOM   2481    N ILE B   7       6.831  24.963  12.771  4.00  0.00            
ATOM   2482   CA ILE B   7       8.189  25.409  12.795  4.00  0.00            
ATOM   2483   CB ILE B   7       8.873  25.187  11.464  4.00  0.00            
ATOM   2484  CG1 ILE B   7      10.351  25.628  11.461  4.00  0.00            
ATOM   2485  CG2 ILE B   7       8.018  25.864  10.379  4.00  0.00            
ATOM   2486  CD1 ILE B   7      10.580  27.140  11.496  4.00  0.00            
ATOM   2487    C ILE B   7       8.125  26.857  13.091  4.00  0.00            
ATOM   2488    O ILE B   7       7.464  27.632  12.401  4.00  0.00            
ATOM   2489    N ARG B   8       8.798  27.256  14.170  4.00  0.00            
ATOM   2490   CA ARG B   8       8.862  28.651  14.417  4.00  0.00            
ATOM   2491   CB ARG B   8       8.639  29.048  15.883  4.00  0.00            
ATOM   2492   CG ARG B   8       9.661  28.433  16.838  4.00  0.00            
ATOM   2493   CD ARG B   8       9.514  28.924  18.279  4.00  0.00            
ATOM   2494   NE ARG B   8       9.698  30.400  18.249  4.00  0.00            
ATOM   2495   CZ ARG B   8       8.621  31.213  18.035  4.00  0.00            
ATOM   2496  NH1 ARG B   8       7.371  30.672  17.949  4.00  0.00            
ATOM   2497  NH2 ARG B   8       8.798  32.560  17.913  4.00  0.00            
ATOM   2498    C ARG B   8      10.255  28.975  14.081  4.00  0.00            
ATOM   2499    O ARG B   8      11.182  28.259  14.456  4.00  0.00            
ATOM   2500    N GLU B   9      10.462  30.061  13.339  4.00  0.00            
ATOM   2501   CA GLU B   9      11.821  30.185  12.975  4.00  0.00            
ATOM   2502   CB GLU B   9      12.091  29.840  11.502  4.00  0.00            
ATOM   2503   CG GLU B   9      11.572  30.898  10.523  4.00  0.00            
ATOM   2504   CD GLU B   9      10.074  31.075  10.736  4.00  0.00            
ATOM   2505  OE1 GLU B   9       9.378  30.045  10.944  4.00  0.00            
ATOM   2506  OE2 GLU B   9       9.608  32.245  10.705  4.00  0.00            
ATOM   2507    C GLU B   9      12.264  31.588  13.148  4.00  0.00            
ATOM   2508    O GLU B   9      11.463  32.522  13.192  4.00  0.00            
ATOM   2509    N LEU B  10      13.591  31.744  13.280  4.00  0.00            
ATOM   2510   CA LEU B  10      14.204  33.027  13.358  4.00  0.00            
ATOM   2511   CB LEU B  10      14.268  33.628  14.772  4.00  0.00            
ATOM   2512   CG LEU B  10      12.913  34.117  15.302  4.00  0.00            
ATOM   2513  CD1 LEU B  10      13.055  34.722  16.708  4.00  0.00            
ATOM   2514  CD2 LEU B  10      12.249  35.078  14.302  4.00  0.00            
ATOM   2515    C LEU B  10      15.653  32.838  12.933  4.00  0.00            
ATOM   2516    O LEU B  10      16.267  31.827  13.367  4.00  0.00            
ATOM   2517  OXT LEU B  10      16.169  33.709  12.184  4.00  0.00            
END
