# Supplementary material for: Integrative modeling of diverse protein-peptide systems using CABS-dock
Source: PLoS Comput Biol. 2023 Jul 5;19(7):e1011275. doi: 10.1371/journal.pcbi.1011275 (PMC10351741; doi:10.1371/journal.pcbi.1011275)
Supplement: S1 File — Files in pdb format containing atomic coordinates of the structures obtained in this study: the highest-scored amyloid models and 10 examples of the docked peptide for each enzyme-substrate complex. (ZIP) [file pcbi.1011275.s006.zip › 3_pepsin_AFPLEFIREL/77.pdb]

CRYST1    0.000    0.000    0.000   0.00   0.00   0.00 P 1           1
ATOM      1    N ILE A   1      15.840  12.690  34.064  1.00  1.00            
ATOM      2   CA ILE A   1      15.312  11.994  35.255  1.00  1.00            
ATOM      3   CB ILE A   1      15.385  12.909  36.452  1.00  1.00            
ATOM      4  CG1 ILE A   1      15.061  12.133  37.737  1.00  1.00            
ATOM      5  CG2 ILE A   1      14.522  14.161  36.214  1.00  1.00            
ATOM      6  CD1 ILE A   1      15.433  12.891  39.010  1.00  1.00            
ATOM      7    C ILE A   1      13.924  11.529  35.000  1.00  1.00            
ATOM      8    O ILE A   1      13.604  10.359  35.198  1.00  1.00            
ATOM      9    N GLY A   2      13.057  12.441  34.534  4.00  1.00            
ATOM     10   CA GLY A   2      11.717  12.038  34.270  4.00  1.00            
ATOM     11    C GLY A   2      11.670  11.367  32.943  4.00  1.00            
ATOM     12    O GLY A   2      12.400  11.730  32.022  4.00  1.00            
ATOM     13    N ASP A   3      10.788  10.361  32.812  4.00  1.00            
ATOM     14   CA ASP A   3      10.640   9.743  31.534  4.00  1.00            
ATOM     15   CB ASP A   3      10.974   8.238  31.490  4.00  1.00            
ATOM     16   CG ASP A   3      10.001   7.463  32.364  4.00  1.00            
ATOM     17  OD1 ASP A   3       9.593   8.006  33.425  4.00  1.00            
ATOM     18  OD2 ASP A   3       9.644   6.319  31.975  4.00  1.00            
ATOM     19    C ASP A   3       9.217   9.943  31.112  4.00  1.00            
ATOM     20    O ASP A   3       8.288   9.524  31.800  4.00  1.00            
ATOM     21    N GLU A   4       8.999  10.641  29.979  4.00  1.00            
ATOM     22   CA GLU A   4       7.653  10.836  29.541  4.00  1.00            
ATOM     23   CB GLU A   4       7.232  12.317  29.485  4.00  1.00            
ATOM     24   CG GLU A   4       8.151  13.195  28.638  4.00  1.00            
ATOM     25   CD GLU A   4       7.716  14.634  28.867  4.00  1.00            
ATOM     26  OE1 GLU A   4       6.633  14.832  29.481  4.00  1.00            
ATOM     27  OE2 GLU A   4       8.462  15.555  28.437  4.00  1.00            
ATOM     28    C GLU A   4       7.502  10.236  28.185  4.00  1.00            
ATOM     29    O GLU A   4       8.061  10.691  27.188  4.00  1.00            
ATOM     30    N PRO A   5       6.735   9.188  28.179  4.00  1.00            
ATOM     31   CA PRO A   5       6.436   8.421  27.007  4.00  1.00            
ATOM     32   CD PRO A   5       5.897   8.834  29.311  4.00  1.00            
ATOM     33   CB PRO A   5       5.601   7.246  27.505  4.00  1.00            
ATOM     34   CG PRO A   5       4.890   7.820  28.746  4.00  1.00            
ATOM     35    C PRO A   5       5.641   9.266  26.068  4.00  1.00            
ATOM     36    O PRO A   5       4.915  10.148  26.524  4.00  1.00            
ATOM     37    N LEU A   6       5.773   9.035  24.752  4.00  1.00            
ATOM     38   CA LEU A   6       4.936   9.794  23.882  4.00  1.00            
ATOM     39   CB LEU A   6       5.657  10.856  23.016  4.00  1.00            
ATOM     40   CG LEU A   6       6.715  10.368  22.015  4.00  1.00            
ATOM     41  CD1 LEU A   6       7.910   9.764  22.756  4.00  1.00            
ATOM     42  CD2 LEU A   6       6.114   9.518  20.885  4.00  1.00            
ATOM     43    C LEU A   6       4.182   8.850  22.993  4.00  1.00            
ATOM     44    O LEU A   6       4.642   7.741  22.722  4.00  1.00            
ATOM     45    N GLU A   7       2.982   9.266  22.529  4.00  1.00            
ATOM     46   CA GLU A   7       2.202   8.419  21.670  4.00  1.00            
ATOM     47   CB GLU A   7       0.688   8.437  21.961  4.00  1.00            
ATOM     48   CG GLU A   7       0.344   7.737  23.279  4.00  1.00            
ATOM     49   CD GLU A   7      -1.169   7.639  23.404  4.00  1.00            
ATOM     50  OE1 GLU A   7      -1.836   8.708  23.407  4.00  1.00            
ATOM     51  OE2 GLU A   7      -1.681   6.491  23.497  4.00  1.00            
ATOM     52    C GLU A   7       2.449   8.826  20.250  4.00  1.00            
ATOM     53    O GLU A   7       2.513  10.012  19.930  4.00  1.00            
ATOM     54    N ASN A   8       2.621   7.825  19.358  4.00  1.00            
ATOM     55   CA ASN A   8       2.883   8.080  17.970  4.00  1.00            
ATOM     56   CB ASN A   8       3.733   6.988  17.299  4.00  1.00            
ATOM     57   CG ASN A   8       2.944   5.691  17.383  4.00  1.00            
ATOM     58  OD1 ASN A   8       2.960   5.000  18.402  4.00  1.00            
ATOM     59  ND2 ASN A   8       2.205   5.366  16.289  4.00  1.00            
ATOM     60    C ASN A   8       1.556   8.112  17.271  4.00  1.00            
ATOM     61    O ASN A   8       0.701   7.263  17.520  4.00  1.00            
ATOM     62    N TYR A   9       1.322   9.118  16.400  4.00  1.00            
ATOM     63   CA TYR A   9       0.061   9.139  15.709  4.00  1.00            
ATOM     64   CB TYR A   9      -0.703  10.467  15.849  4.00  1.00            
ATOM     65   CG TYR A   9      -2.036  10.279  15.209  4.00  1.00            
ATOM     66  CD1 TYR A   9      -3.079   9.735  15.923  4.00  1.00            
ATOM     67  CD2 TYR A   9      -2.243  10.642  13.898  4.00  1.00            
ATOM     68  CE1 TYR A   9      -4.313   9.556  15.342  4.00  1.00            
ATOM     69  CE2 TYR A   9      -3.475  10.466  13.312  4.00  1.00            
ATOM     70   CZ TYR A   9      -4.511   9.923  14.033  4.00  1.00            
ATOM     71   OH TYR A   9      -5.773   9.743  13.429  4.00  1.00            
ATOM     72    C TYR A   9       0.345   8.948  14.256  4.00  1.00            
ATOM     73    O TYR A   9       0.715   9.889  13.558  4.00  1.00            
ATOM     74    N LEU A  10       0.187   7.705  13.767  3.00  1.00            
ATOM     75   CA LEU A  10       0.351   7.427  12.372  3.00  1.00            
ATOM     76   CB LEU A  10      -0.681   8.190  11.512  3.00  1.00            
ATOM     77   CG LEU A  10      -0.595   7.943   9.992  3.00  1.00            
ATOM     78  CD1 LEU A  10      -0.938   6.489   9.631  3.00  1.00            
ATOM     79  CD2 LEU A  10      -1.432   8.972   9.216  3.00  1.00            
ATOM     80    C LEU A  10       1.737   7.811  11.959  3.00  1.00            
ATOM     81    O LEU A  10       2.018   8.042  10.785  3.00  1.00            
ATOM     82    N ASP A  11       2.661   7.875  12.930  3.00  1.00            
ATOM     83   CA ASP A  11       4.023   8.252  12.672  3.00  1.00            
ATOM     84   CB ASP A  11       4.638   7.506  11.477  3.00  1.00            
ATOM     85   CG ASP A  11       6.117   7.866  11.422  3.00  1.00            
ATOM     86  OD1 ASP A  11       6.659   8.296  12.474  3.00  1.00            
ATOM     87  OD2 ASP A  11       6.724   7.711  10.329  3.00  1.00            
ATOM     88    C ASP A  11       4.060   9.726  12.359  3.00  1.00            
ATOM     89    O ASP A  11       5.135  10.320  12.292  3.00  1.00            
ATOM     90    N THR A  12       2.885  10.363  12.167  3.00  1.00            
ATOM     91   CA THR A  12       2.833  11.763  11.854  3.00  1.00            
ATOM     92   CB THR A  12       1.533  12.175  11.225  3.00  1.00            
ATOM     93  OG1 THR A  12       0.461  12.031  12.145  3.00  1.00            
ATOM     94  CG2 THR A  12       1.294  11.285   9.991  3.00  1.00            
ATOM     95    C THR A  12       3.051  12.640  13.053  3.00  1.00            
ATOM     96    O THR A  12       3.875  13.552  13.011  3.00  1.00            
ATOM     97    N GLU A  13       2.337  12.373  14.169  4.00  1.00            
ATOM     98   CA GLU A  13       2.410  13.266  15.297  4.00  1.00            
ATOM     99   CB GLU A  13       1.064  13.887  15.715  4.00  1.00            
ATOM    100   CG GLU A  13       0.533  14.896  14.695  4.00  1.00            
ATOM    101   CD GLU A  13      -0.549  15.751  15.341  4.00  1.00            
ATOM    102  OE1 GLU A  13      -0.900  15.493  16.524  4.00  1.00            
ATOM    103  OE2 GLU A  13      -1.034  16.685  14.652  4.00  1.00            
ATOM    104    C GLU A  13       2.948  12.532  16.465  4.00  1.00            
ATOM    105    O GLU A  13       3.027  11.306  16.507  4.00  1.00            
ATOM    106    N TYR A  14       3.358  13.348  17.438  4.00  1.00            
ATOM    107   CA TYR A  14       3.942  13.001  18.685  4.00  1.00            
ATOM    108   CB TYR A  14       5.228  13.842  18.870  4.00  1.00            
ATOM    109   CG TYR A  14       5.741  13.912  20.274  4.00  1.00            
ATOM    110  CD1 TYR A  14       5.156  14.753  21.201  4.00  1.00            
ATOM    111  CD2 TYR A  14       6.822  13.161  20.666  4.00  1.00            
ATOM    112  CE1 TYR A  14       5.620  14.833  22.493  4.00  1.00            
ATOM    113  CE2 TYR A  14       7.292  13.241  21.956  4.00  1.00            
ATOM    114   CZ TYR A  14       6.695  14.069  22.871  4.00  1.00            
ATOM    115   OH TYR A  14       7.195  14.128  24.187  4.00  1.00            
ATOM    116    C TYR A  14       2.972  13.512  19.687  4.00  1.00            
ATOM    117    O TYR A  14       2.396  14.584  19.507  4.00  1.00            
ATOM    118    N PHE A  15       2.737  12.750  20.766  4.00  1.00            
ATOM    119   CA PHE A  15       1.850  13.263  21.759  4.00  1.00            
ATOM    120   CB PHE A  15       0.454  12.617  21.764  4.00  1.00            
ATOM    121   CG PHE A  15      -0.272  12.907  20.497  4.00  1.00            
ATOM    122  CD1 PHE A  15      -0.918  14.108  20.313  4.00  1.00            
ATOM    123  CD2 PHE A  15      -0.323  11.961  19.499  4.00  1.00            
ATOM    124  CE1 PHE A  15      -1.595  14.362  19.145  4.00  1.00            
ATOM    125  CE2 PHE A  15      -0.998  12.209  18.329  4.00  1.00            
ATOM    126   CZ PHE A  15      -1.636  13.414  18.151  4.00  1.00            
ATOM    127    C PHE A  15       2.420  12.890  23.084  4.00  1.00            
ATOM    128    O PHE A  15       3.144  11.906  23.205  4.00  1.00            
ATOM    129    N GLY A  16       2.091  13.672  24.124  4.00  1.00            
ATOM    130   CA GLY A  16       2.543  13.358  25.445  4.00  1.00            
ATOM    131    C GLY A  16       1.459  13.859  26.346  4.00  1.00            
ATOM    132    O GLY A  16       0.674  14.715  25.952  4.00  1.00            
ATOM    133    N THR A  17       1.363  13.346  27.585  4.00  1.00            
ATOM    134   CA THR A  17       0.311  13.848  28.423  4.00  1.00            
ATOM    135   CB THR A  17      -0.593  12.781  28.966  4.00  1.00            
ATOM    136  OG1 THR A  17       0.146  11.875  29.771  4.00  1.00            
ATOM    137  CG2 THR A  17      -1.247  12.037  27.789  4.00  1.00            
ATOM    138    C THR A  17       0.948  14.528  29.581  4.00  1.00            
ATOM    139    O THR A  17       1.900  14.016  30.169  4.00  1.00            
ATOM    140    N ILE A  18       0.434  15.724  29.929  4.00  1.00            
ATOM    141   CA ILE A  18       0.998  16.447  31.026  4.00  1.00            
ATOM    142   CB ILE A  18       1.805  17.656  30.617  4.00  1.00            
ATOM    143  CG1 ILE A  18       0.953  18.727  29.915  4.00  1.00            
ATOM    144  CG2 ILE A  18       2.994  17.154  29.782  4.00  1.00            
ATOM    145  CD1 ILE A  18       0.154  19.603  30.881  4.00  1.00            
ATOM    146    C ILE A  18      -0.123  16.872  31.930  4.00  1.00            
ATOM    147    O ILE A  18      -1.284  16.872  31.524  4.00  1.00            
ATOM    148    N GLY A  19       0.191  17.221  33.199  4.00  1.00            
ATOM    149   CA GLY A  19      -0.863  17.593  34.105  4.00  1.00            
ATOM    150    C GLY A  19      -0.602  18.967  34.658  4.00  1.00            
ATOM    151    O GLY A  19       0.385  19.201  35.354  4.00  1.00            
ATOM    152    N ILE A  20      -1.519  19.907  34.345  4.00  1.00            
ATOM    153   CA ILE A  20      -1.460  21.308  34.680  4.00  1.00            
ATOM    154   CB ILE A  20      -2.393  22.156  33.865  4.00  1.00            
ATOM    155  CG1 ILE A  20      -2.120  23.647  34.143  4.00  1.00            
ATOM    156  CG2 ILE A  20      -3.836  21.727  34.177  4.00  1.00            
ATOM    157  CD1 ILE A  20      -2.919  24.599  33.254  4.00  1.00            
ATOM    158    C ILE A  20      -1.717  21.709  36.119  4.00  1.00            
ATOM    159    O ILE A  20      -1.013  22.583  36.623  4.00  1.00            
ATOM    160    N GLY A  21      -2.721  21.144  36.835  3.00  1.00            
ATOM    161   CA GLY A  21      -3.057  21.782  38.097  3.00  1.00            
ATOM    162    C GLY A  21      -3.056  20.834  39.250  3.00  1.00            
ATOM    163    O GLY A  21      -2.765  19.646  39.116  3.00  1.00            
ATOM    164    N THR A  22      -3.414  21.377  40.436  3.00  1.00            
ATOM    165   CA THR A  22      -3.357  20.632  41.655  3.00  1.00            
ATOM    166   CB THR A  22      -3.744  21.452  42.851  3.00  1.00            
ATOM    167  OG1 THR A  22      -2.897  22.588  42.943  3.00  1.00            
ATOM    168  CG2 THR A  22      -3.607  20.594  44.120  3.00  1.00            
ATOM    169    C THR A  22      -4.221  19.424  41.553  3.00  1.00            
ATOM    170    O THR A  22      -3.695  18.323  41.706  3.00  1.00            
ATOM    171    N PRO A  23      -5.497  19.503  41.299  3.00  1.00            
ATOM    172   CA PRO A  23      -6.157  18.309  40.892  3.00  1.00            
ATOM    173   CD PRO A  23      -6.413  20.515  41.792  3.00  1.00            
ATOM    174   CB PRO A  23      -7.657  18.585  41.020  3.00  1.00            
ATOM    175   CG PRO A  23      -7.756  20.119  41.157  3.00  1.00            
ATOM    176    C PRO A  23      -5.608  18.383  39.506  3.00  1.00            
ATOM    177    O PRO A  23      -5.545  19.495  38.983  3.00  1.00            
ATOM    178    N ALA A  24      -5.188  17.280  38.875  3.00  1.00            
ATOM    179   CA ALA A  24      -4.560  17.505  37.605  3.00  1.00            
ATOM    180   CB ALA A  24      -3.623  16.362  37.177  3.00  1.00            
ATOM    181    C ALA A  24      -5.604  17.657  36.538  3.00  1.00            
ATOM    182    O ALA A  24      -6.683  17.069  36.616  3.00  1.00            
ATOM    183    N GLN A  25      -5.298  18.484  35.513  4.00  1.00            
ATOM    184   CA GLN A  25      -6.129  18.634  34.347  4.00  1.00            
ATOM    185   CB GLN A  25      -6.336  20.093  33.907  4.00  1.00            
ATOM    186   CG GLN A  25      -7.324  20.858  34.793  4.00  1.00            
ATOM    187   CD GLN A  25      -6.815  20.833  36.229  4.00  1.00            
ATOM    188  OE1 GLN A  25      -7.537  20.434  37.142  4.00  1.00            
ATOM    189  NE2 GLN A  25      -5.544  21.272  36.436  4.00  1.00            
ATOM    190    C GLN A  25      -5.368  17.915  33.288  4.00  1.00            
ATOM    191    O GLN A  25      -4.159  18.098  33.150  4.00  1.00            
ATOM    192    N ASP A  26      -6.053  17.053  32.520  4.00  1.00            
ATOM    193   CA ASP A  26      -5.341  16.282  31.549  4.00  1.00            
ATOM    194   CB ASP A  26      -6.188  15.195  30.870  4.00  1.00            
ATOM    195   CG ASP A  26      -6.509  14.129  31.906  4.00  1.00            
ATOM    196  OD1 ASP A  26      -5.851  14.129  32.980  4.00  1.00            
ATOM    197  OD2 ASP A  26      -7.415  13.298  31.632  4.00  1.00            
ATOM    198    C ASP A  26      -4.890  17.203  30.479  4.00  1.00            
ATOM    199    O ASP A  26      -5.454  18.276  30.271  4.00  1.00            
ATOM    200    N PHE A  27      -3.821  16.791  29.781  4.00  1.00            
ATOM    201   CA PHE A  27      -3.245  17.610  28.765  4.00  1.00            
ATOM    202   CB PHE A  27      -2.008  18.340  29.319  4.00  1.00            
ATOM    203   CG PHE A  27      -1.503  19.389  28.394  4.00  1.00            
ATOM    204  CD1 PHE A  27      -0.855  19.067  27.224  4.00  1.00            
ATOM    205  CD2 PHE A  27      -1.698  20.713  28.704  4.00  1.00            
ATOM    206  CE1 PHE A  27      -0.396  20.059  26.388  4.00  1.00            
ATOM    207  CE2 PHE A  27      -1.237  21.702  27.871  4.00  1.00            
ATOM    208   CZ PHE A  27      -0.583  21.380  26.709  4.00  1.00            
ATOM    209    C PHE A  27      -2.715  16.666  27.759  4.00  1.00            
ATOM    210    O PHE A  27      -2.192  15.606  28.099  4.00  1.00            
ATOM    211    N THR A  28      -2.856  17.024  26.481  4.00  1.00            
ATOM    212   CA THR A  28      -2.238  16.241  25.470  4.00  1.00            
ATOM    213   CB THR A  28      -3.234  15.538  24.591  4.00  1.00            
ATOM    214  OG1 THR A  28      -2.599  15.018  23.434  4.00  1.00            
ATOM    215  CG2 THR A  28      -4.427  16.455  24.280  4.00  1.00            
ATOM    216    C THR A  28      -1.338  17.185  24.749  4.00  1.00            
ATOM    217    O THR A  28      -1.746  18.285  24.376  4.00  1.00            
ATOM    218    N VAL A  29      -0.064  16.792  24.553  4.00  1.00            
ATOM    219   CA VAL A  29       0.824  17.805  24.088  4.00  1.00            
ATOM    220   CB VAL A  29       1.685  18.370  25.175  4.00  1.00            
ATOM    221  CG1 VAL A  29       2.758  17.335  25.547  4.00  1.00            
ATOM    222  CG2 VAL A  29       2.229  19.728  24.708  4.00  1.00            
ATOM    223    C VAL A  29       1.755  17.337  23.021  4.00  1.00            
ATOM    224    O VAL A  29       1.986  16.142  22.841  4.00  1.00            
ATOM    225    N ILE A  30       2.294  18.319  22.264  4.00  1.00            
ATOM    226   CA ILE A  30       3.295  18.065  21.274  4.00  1.00            
ATOM    227   CB ILE A  30       2.969  18.620  19.914  4.00  1.00            
ATOM    228  CG1 ILE A  30       4.066  18.224  18.912  4.00  1.00            
ATOM    229  CG2 ILE A  30       2.700  20.131  20.026  4.00  1.00            
ATOM    230  CD1 ILE A  30       3.683  18.466  17.453  4.00  1.00            
ATOM    231    C ILE A  30       4.576  18.669  21.784  4.00  1.00            
ATOM    232    O ILE A  30       4.711  19.889  21.865  4.00  1.00            
ATOM    233    N PHE A  31       5.559  17.826  22.177  4.00  1.00            
ATOM    234   CA PHE A  31       6.819  18.378  22.598  4.00  1.00            
ATOM    235   CB PHE A  31       7.721  17.382  23.342  4.00  1.00            
ATOM    236   CG PHE A  31       7.146  17.246  24.711  4.00  1.00            
ATOM    237  CD1 PHE A  31       5.998  16.522  24.933  4.00  1.00            
ATOM    238  CD2 PHE A  31       7.767  17.848  25.780  4.00  1.00            
ATOM    239  CE1 PHE A  31       5.479  16.401  26.200  4.00  1.00            
ATOM    240  CE2 PHE A  31       7.254  17.731  27.050  4.00  1.00            
ATOM    241   CZ PHE A  31       6.108  17.005  27.262  4.00  1.00            
ATOM    242    C PHE A  31       7.459  18.793  21.310  4.00  1.00            
ATOM    243    O PHE A  31       7.805  17.951  20.483  4.00  1.00            
ATOM    244    N ASP A  32       7.611  20.119  21.099  4.00  1.00            
ATOM    245   CA ASP A  32       8.041  20.580  19.809  4.00  1.00            
ATOM    246   CB ASP A  32       7.017  21.529  19.163  4.00  1.00            
ATOM    247   CG ASP A  32       7.331  21.664  17.681  4.00  1.00            
ATOM    248  OD1 ASP A  32       8.145  20.855  17.160  4.00  1.00            
ATOM    249  OD2 ASP A  32       6.752  22.585  17.048  4.00  1.00            
ATOM    250    C ASP A  32       9.333  21.306  19.898  4.00  1.00            
ATOM    251    O ASP A  32       9.366  22.503  20.181  4.00  1.00            
ATOM    252    N THR A  33      10.449  20.594  19.669  3.00  1.00            
ATOM    253   CA THR A  33      11.640  21.358  19.503  3.00  1.00            
ATOM    254   CB THR A  33      12.864  20.528  19.277  3.00  1.00            
ATOM    255  OG1 THR A  33      12.731  19.783  18.077  3.00  1.00            
ATOM    256  CG2 THR A  33      13.058  19.583  20.475  3.00  1.00            
ATOM    257    C THR A  33      11.294  22.024  18.210  3.00  1.00            
ATOM    258    O THR A  33      10.606  21.427  17.385  3.00  1.00            
ATOM    259    N GLY A  34      11.741  23.263  17.966  3.00  1.00            
ATOM    260   CA GLY A  34      11.251  23.915  16.785  3.00  1.00            
ATOM    261    C GLY A  34      10.480  25.105  17.277  3.00  1.00            
ATOM    262    O GLY A  34      10.266  26.062  16.535  3.00  1.00            
ATOM    263    N SER A  35      10.037  25.074  18.555  1.00  1.00            
ATOM    264   CA SER A  35       9.358  26.221  19.092  1.00  1.00            
ATOM    265   CB SER A  35       7.852  26.241  18.778  1.00  1.00            
ATOM    266   OG SER A  35       7.248  27.400  19.333  1.00  1.00            
ATOM    267    C SER A  35       9.501  26.192  20.587  1.00  1.00            
ATOM    268    O SER A  35       9.690  25.133  21.181  1.00  1.00            
ATOM    269    N SER A  36       9.447  27.378  21.235  1.00  1.00            
ATOM    270   CA SER A  36       9.462  27.428  22.671  1.00  1.00            
ATOM    271   CB SER A  36      10.568  28.291  23.309  1.00  1.00            
ATOM    272   OG SER A  36      11.820  27.625  23.308  1.00  1.00            
ATOM    273    C SER A  36       8.200  28.094  23.069  1.00  1.00            
ATOM    274    O SER A  36       7.843  29.150  22.550  1.00  1.00            
ATOM    275    N ASN A  37       7.479  27.460  23.999  1.00  1.00            
ATOM    276   CA ASN A  37       6.265  28.028  24.475  1.00  1.00            
ATOM    277   CB ASN A  37       5.308  28.486  23.360  1.00  1.00            
ATOM    278   CG ASN A  37       4.969  27.294  22.485  1.00  1.00            
ATOM    279  OD1 ASN A  37       5.832  26.708  21.833  1.00  1.00            
ATOM    280  ND2 ASN A  37       3.661  26.932  22.465  1.00  1.00            
ATOM    281    C ASN A  37       5.607  26.952  25.236  1.00  1.00            
ATOM    282    O ASN A  37       6.168  25.867  25.381  1.00  1.00            
ATOM    283    N LEU A  38       4.398  27.191  25.765  4.00  1.00            
ATOM    284   CA LEU A  38       4.014  26.062  26.530  4.00  1.00            
ATOM    285   CB LEU A  38       4.429  26.235  28.006  4.00  1.00            
ATOM    286   CG LEU A  38       4.274  24.982  28.890  4.00  1.00            
ATOM    287  CD1 LEU A  38       5.293  23.900  28.501  4.00  1.00            
ATOM    288  CD2 LEU A  38       4.331  25.338  30.384  4.00  1.00            
ATOM    289    C LEU A  38       2.549  25.798  26.515  4.00  1.00            
ATOM    290    O LEU A  38       2.155  24.827  27.157  4.00  1.00            
ATOM    291    N TRP A  39       1.655  26.504  25.778  4.00  1.00            
ATOM    292   CA TRP A  39       0.456  26.025  26.381  4.00  1.00            
ATOM    293   CB TRP A  39       0.260  26.700  27.754  4.00  1.00            
ATOM    294   CG TRP A  39      -0.586  26.013  28.805  4.00  1.00            
ATOM    295  CD2 TRP A  39      -0.108  24.912  29.596  4.00  1.00            
ATOM    296  CD1 TRP A  39      -1.870  26.243  29.201  4.00  1.00            
ATOM    297  NE1 TRP A  39      -2.217  25.360  30.199  4.00  1.00            
ATOM    298  CE2 TRP A  39      -1.143  24.532  30.445  4.00  1.00            
ATOM    299  CE3 TRP A  39       1.096  24.269  29.614  4.00  1.00            
ATOM    300  CZ2 TRP A  39      -0.988  23.495  31.322  4.00  1.00            
ATOM    301  CZ3 TRP A  39       1.251  23.228  30.500  4.00  1.00            
ATOM    302  CH2 TRP A  39       0.227  22.848  31.339  4.00  1.00            
ATOM    303    C TRP A  39      -0.798  25.890  25.606  4.00  1.00            
ATOM    304    O TRP A  39      -0.961  26.295  24.456  4.00  1.00            
ATOM    305    N VAL A  40      -1.696  25.228  26.353  4.00  1.00            
ATOM    306   CA VAL A  40      -2.962  24.641  26.094  4.00  1.00            
ATOM    307   CB VAL A  40      -3.328  23.636  27.157  4.00  1.00            
ATOM    308  CG1 VAL A  40      -4.005  24.400  28.303  4.00  1.00            
ATOM    309  CG2 VAL A  40      -4.160  22.472  26.590  4.00  1.00            
ATOM    310    C VAL A  40      -4.109  25.591  26.074  4.00  1.00            
ATOM    311    O VAL A  40      -4.069  26.742  26.504  4.00  1.00            
ATOM    312    N PRO A  41      -5.144  25.019  25.507  1.00  1.00            
ATOM    313   CA PRO A  41      -6.421  25.666  25.457  1.00  1.00            
ATOM    314   CD PRO A  41      -4.914  24.253  24.285  1.00  1.00            
ATOM    315   CB PRO A  41      -7.237  24.927  24.399  1.00  1.00            
ATOM    316   CG PRO A  41      -6.168  24.430  23.416  1.00  1.00            
ATOM    317    C PRO A  41      -7.111  25.787  26.767  1.00  1.00            
ATOM    318    O PRO A  41      -6.820  25.016  27.681  1.00  1.00            
ATOM    319    N SER A  42      -8.028  26.770  26.876  4.00  1.00            
ATOM    320   CA SER A  42      -8.724  26.963  28.107  4.00  1.00            
ATOM    321   CB SER A  42      -8.072  28.012  29.026  4.00  1.00            
ATOM    322   OG SER A  42      -8.072  29.285  28.398  4.00  1.00            
ATOM    323    C SER A  42     -10.111  27.405  27.825  4.00  1.00            
ATOM    324    O SER A  42     -10.511  27.600  26.678  4.00  1.00            
ATOM    325    N VAL A  43     -10.891  27.543  28.918  3.00  1.00            
ATOM    326   CA VAL A  43     -12.169  28.184  28.872  3.00  1.00            
ATOM    327   CB VAL A  43     -12.931  28.119  30.164  3.00  1.00            
ATOM    328  CG1 VAL A  43     -12.119  28.856  31.242  3.00  1.00            
ATOM    329  CG2 VAL A  43     -14.339  28.699  29.940  3.00  1.00            
ATOM    330    C VAL A  43     -11.740  29.602  28.643  3.00  1.00            
ATOM    331    O VAL A  43     -10.553  29.904  28.753  3.00  1.00            
ATOM    332    N TYR A  44     -12.662  30.534  28.358  3.00  1.00            
ATOM    333   CA TYR A  44     -12.189  31.804  27.888  3.00  1.00            
ATOM    334   CB TYR A  44     -11.146  32.550  28.759  3.00  1.00            
ATOM    335   CG TYR A  44     -11.742  32.953  30.064  3.00  1.00            
ATOM    336  CD1 TYR A  44     -11.865  32.045  31.090  3.00  1.00            
ATOM    337  CD2 TYR A  44     -12.158  34.249  30.268  3.00  1.00            
ATOM    338  CE1 TYR A  44     -12.407  32.421  32.296  3.00  1.00            
ATOM    339  CE2 TYR A  44     -12.701  34.631  31.473  3.00  1.00            
ATOM    340   CZ TYR A  44     -12.827  33.715  32.489  3.00  1.00            
ATOM    341   OH TYR A  44     -13.382  34.100  33.728  3.00  1.00            
ATOM    342    C TYR A  44     -11.558  31.509  26.562  3.00  1.00            
ATOM    343    O TYR A  44     -10.462  31.975  26.254  3.00  1.00            
ATOM    344    N CYS A  45     -12.272  30.700  25.742  1.00  1.00            
ATOM    345   CA CYS A  45     -11.781  30.263  24.465  1.00  1.00            
ATOM    346   CB CYS A  45     -11.643  28.727  24.371  1.00  1.00            
ATOM    347   SG CYS A  45     -13.143  27.805  24.834  1.00  1.00            
ATOM    348    C CYS A  45     -12.644  30.754  23.334  1.00  1.00            
ATOM    349    O CYS A  45     -12.346  31.778  22.725  1.00  1.00            
ATOM    350    N SER A  46     -13.758  30.051  23.039  1.00  1.00            
ATOM    351   CA SER A  46     -14.616  30.384  21.932  1.00  1.00            
ATOM    352   CB SER A  46     -15.114  31.839  21.978  1.00  1.00            
ATOM    353   OG SER A  46     -15.950  32.033  23.109  1.00  1.00            
ATOM    354    C SER A  46     -13.928  30.179  20.628  1.00  1.00            
ATOM    355    O SER A  46     -14.065  30.985  19.709  1.00  1.00            
ATOM    356    N SER A  47     -13.171  29.074  20.514  1.00  1.00            
ATOM    357   CA SER A  47     -12.551  28.752  19.265  1.00  1.00            
ATOM    358   CB SER A  47     -11.059  28.421  19.406  1.00  1.00            
ATOM    359   OG SER A  47     -10.384  29.519  20.001  1.00  1.00            
ATOM    360    C SER A  47     -13.224  27.524  18.789  1.00  1.00            
ATOM    361    O SER A  47     -13.646  26.681  19.579  1.00  1.00            
ATOM    362    N LEU A  48     -13.368  27.408  17.464  2.00  1.00            
ATOM    363   CA LEU A  48     -13.994  26.231  16.968  2.00  1.00            
ATOM    364   CB LEU A  48     -14.094  26.229  15.430  2.00  1.00            
ATOM    365   CG LEU A  48     -14.978  25.110  14.843  2.00  1.00            
ATOM    366  CD1 LEU A  48     -14.437  23.712  15.178  2.00  1.00            
ATOM    367  CD2 LEU A  48     -16.450  25.301  15.241  2.00  1.00            
ATOM    368    C LEU A  48     -13.087  25.134  17.381  2.00  1.00            
ATOM    369    O LEU A  48     -13.525  24.091  17.865  2.00  1.00            
ATOM    370    N ALA A  49     -11.774  25.365  17.214  2.00  1.00            
ATOM    371   CA ALA A  49     -10.860  24.375  17.673  2.00  1.00            
ATOM    372   CB ALA A  49      -9.523  24.413  16.918  2.00  1.00            
ATOM    373    C ALA A  49     -10.598  24.725  19.095  2.00  1.00            
ATOM    374    O ALA A  49      -9.683  25.482  19.412  2.00  1.00            
ATOM    375    N CYS A  50     -11.432  24.143  19.970  2.00  1.00            
ATOM    376   CA CYS A  50     -11.460  24.287  21.393  2.00  1.00            
ATOM    377   CB CYS A  50     -11.716  25.723  21.896  2.00  1.00            
ATOM    378   SG CYS A  50     -10.250  26.799  21.884  2.00  1.00            
ATOM    379    C CYS A  50     -12.672  23.503  21.750  2.00  1.00            
ATOM    380    O CYS A  50     -12.736  22.835  22.780  2.00  1.00            
ATOM    381    N SER A  51     -13.668  23.565  20.843  2.00  1.00            
ATOM    382   CA SER A  51     -14.903  22.871  21.032  2.00  1.00            
ATOM    383   CB SER A  51     -15.872  23.027  19.847  2.00  1.00            
ATOM    384   OG SER A  51     -15.331  22.415  18.685  2.00  1.00            
ATOM    385    C SER A  51     -14.562  21.419  21.158  2.00  1.00            
ATOM    386    O SER A  51     -15.028  20.744  22.075  2.00  1.00            
ATOM    387    N ASP A  52     -13.714  20.897  20.246  2.00  1.00            
ATOM    388   CA ASP A  52     -13.362  19.509  20.330  2.00  1.00            
ATOM    389   CB ASP A  52     -13.530  18.754  19.002  2.00  1.00            
ATOM    390   CG ASP A  52     -15.024  18.619  18.750  2.00  1.00            
ATOM    391  OD1 ASP A  52     -15.807  18.982  19.668  2.00  1.00            
ATOM    392  OD2 ASP A  52     -15.403  18.148  17.645  2.00  1.00            
ATOM    393    C ASP A  52     -11.929  19.399  20.738  2.00  1.00            
ATOM    394    O ASP A  52     -11.056  19.151  19.909  2.00  1.00            
ATOM    395    N HIS A  53     -11.672  19.579  22.047  1.00  1.00            
ATOM    396   CA HIS A  53     -10.373  19.492  22.655  1.00  1.00            
ATOM    397  ND1 HIS A  53      -8.161  20.302  20.245  1.00  1.00            
ATOM    398   CG HIS A  53      -9.178  20.928  20.930  1.00  1.00            
ATOM    399   CB HIS A  53      -9.477  20.713  22.383  1.00  1.00            
ATOM    400  NE2 HIS A  53      -9.200  21.613  18.781  1.00  1.00            
ATOM    401  CD2 HIS A  53      -9.803  21.724  20.022  1.00  1.00            
ATOM    402  CE1 HIS A  53      -8.220  20.747  18.964  1.00  1.00            
ATOM    403    C HIS A  53     -10.696  19.534  24.111  1.00  1.00            
ATOM    404    O HIS A  53     -11.850  19.347  24.498  1.00  1.00            
ATOM    405    N ASN A  54      -9.691  19.758  24.971  1.00  1.00            
ATOM    406   CA ASN A  54     -10.030  19.884  26.355  1.00  1.00            
ATOM    407   CB ASN A  54      -9.334  18.874  27.285  1.00  1.00            
ATOM    408   CG ASN A  54      -9.983  17.517  27.053  1.00  1.00            
ATOM    409  OD1 ASN A  54     -10.704  17.325  26.076  1.00  1.00            
ATOM    410  ND2 ASN A  54      -9.739  16.554  27.982  1.00  1.00            
ATOM    411    C ASN A  54      -9.619  21.247  26.771  1.00  1.00            
ATOM    412    O ASN A  54      -8.654  21.806  26.253  1.00  1.00            
ATOM    413    N GLN A  55     -10.367  21.833  27.720  1.00  1.00            
ATOM    414   CA GLN A  55     -10.038  23.165  28.099  1.00  1.00            
ATOM    415   CB GLN A  55     -11.199  24.154  27.902  1.00  1.00            
ATOM    416   CG GLN A  55     -12.428  23.843  28.758  1.00  1.00            
ATOM    417   CD GLN A  55     -13.547  24.773  28.311  1.00  1.00            
ATOM    418  OE1 GLN A  55     -14.660  24.721  28.832  1.00  1.00            
ATOM    419  NE2 GLN A  55     -13.247  25.645  27.311  1.00  1.00            
ATOM    420    C GLN A  55      -9.630  23.191  29.526  1.00  1.00            
ATOM    421    O GLN A  55     -10.093  22.396  30.343  1.00  1.00            
ATOM    422    N PHE A  56      -8.716  24.124  29.850  4.00  1.00            
ATOM    423   CA PHE A  56      -8.256  24.253  31.192  4.00  1.00            
ATOM    424   CB PHE A  56      -6.760  24.590  31.295  4.00  1.00            
ATOM    425   CG PHE A  56      -6.441  24.728  32.741  4.00  1.00            
ATOM    426  CD1 PHE A  56      -6.299  23.615  33.538  4.00  1.00            
ATOM    427  CD2 PHE A  56      -6.274  25.976  33.293  4.00  1.00            
ATOM    428  CE1 PHE A  56      -6.005  23.749  34.874  4.00  1.00            
ATOM    429  CE2 PHE A  56      -5.979  26.115  34.628  4.00  1.00            
ATOM    430   CZ PHE A  56      -5.845  25.000  35.420  4.00  1.00            
ATOM    431    C PHE A  56      -9.026  25.371  31.817  4.00  1.00            
ATOM    432    O PHE A  56      -9.030  26.496  31.322  4.00  1.00            
ATOM    433    N ASN A  57      -9.726  25.076  32.930  1.00  1.00            
ATOM    434   CA ASN A  57     -10.437  26.103  33.619  1.00  1.00            
ATOM    435   CB ASN A  57     -11.782  25.642  34.218  1.00  1.00            
ATOM    436   CG ASN A  57     -12.729  25.367  33.060  1.00  1.00            
ATOM    437  OD1 ASN A  57     -12.821  26.152  32.118  1.00  1.00            
ATOM    438  ND2 ASN A  57     -13.450  24.215  33.120  1.00  1.00            
ATOM    439    C ASN A  57      -9.548  26.489  34.754  1.00  1.00            
ATOM    440    O ASN A  57      -8.909  25.641  35.369  1.00  1.00            
ATOM    441    N PRO A  58      -9.436  27.763  34.996  2.00  1.00            
ATOM    442   CA PRO A  58      -8.593  28.246  36.048  2.00  1.00            
ATOM    443   CD PRO A  58      -9.721  28.787  34.005  2.00  1.00            
ATOM    444   CB PRO A  58      -8.466  29.759  35.833  2.00  1.00            
ATOM    445   CG PRO A  58      -9.547  30.098  34.788  2.00  1.00            
ATOM    446    C PRO A  58      -9.116  27.844  37.386  2.00  1.00            
ATOM    447    O PRO A  58      -8.322  27.687  38.311  2.00  1.00            
ATOM    448    N ASP A  59     -10.444  27.695  37.530  2.00  1.00            
ATOM    449   CA ASP A  59     -10.930  27.175  38.769  2.00  1.00            
ATOM    450   CB ASP A  59     -12.451  27.324  38.957  2.00  1.00            
ATOM    451   CG ASP A  59     -12.740  28.801  39.193  2.00  1.00            
ATOM    452  OD1 ASP A  59     -11.816  29.518  39.663  2.00  1.00            
ATOM    453  OD2 ASP A  59     -13.888  29.233  38.905  2.00  1.00            
ATOM    454    C ASP A  59     -10.600  25.727  38.623  2.00  1.00            
ATOM    455    O ASP A  59     -10.122  25.305  37.572  2.00  1.00            
ATOM    456    N ASP A  60     -10.836  24.912  39.655  2.00  1.00            
ATOM    457   CA ASP A  60     -10.459  23.539  39.534  2.00  1.00            
ATOM    458   CB ASP A  60     -11.069  22.840  38.307  2.00  1.00            
ATOM    459   CG ASP A  60     -12.552  22.638  38.594  2.00  1.00            
ATOM    460  OD1 ASP A  60     -12.935  22.719  39.792  2.00  1.00            
ATOM    461  OD2 ASP A  60     -13.320  22.395  37.624  2.00  1.00            
ATOM    462    C ASP A  60      -8.966  23.423  39.509  2.00  1.00            
ATOM    463    O ASP A  60      -8.416  22.420  39.058  2.00  1.00            
ATOM    464    N SER A  61      -8.277  24.464  40.013  1.00  1.00            
ATOM    465   CA SER A  61      -6.856  24.421  40.215  1.00  1.00            
ATOM    466   CB SER A  61      -6.061  25.148  39.116  1.00  1.00            
ATOM    467   OG SER A  61      -4.669  25.067  39.380  1.00  1.00            
ATOM    468    C SER A  61      -6.666  25.186  41.482  1.00  1.00            
ATOM    469    O SER A  61      -6.920  26.389  41.526  1.00  1.00            
ATOM    470    N SER A  62      -6.235  24.512  42.563  1.00  1.00            
ATOM    471   CA SER A  62      -6.081  25.223  43.796  1.00  1.00            
ATOM    472   CB SER A  62      -5.711  24.309  44.977  1.00  1.00            
ATOM    473   OG SER A  62      -4.447  23.702  44.751  1.00  1.00            
ATOM    474    C SER A  62      -4.975  26.189  43.592  1.00  1.00            
ATOM    475    O SER A  62      -5.055  27.345  44.006  1.00  1.00            
ATOM    476    N THR A  63      -3.908  25.734  42.916  1.00  1.00            
ATOM    477   CA THR A  63      -2.809  26.620  42.720  1.00  1.00            
ATOM    478   CB THR A  63      -1.498  25.997  43.100  1.00  1.00            
ATOM    479  OG1 THR A  63      -1.527  25.602  44.464  1.00  1.00            
ATOM    480  CG2 THR A  63      -0.369  27.014  42.867  1.00  1.00            
ATOM    481    C THR A  63      -2.744  26.977  41.278  1.00  1.00            
ATOM    482    O THR A  63      -2.332  26.179  40.438  1.00  1.00            
ATOM    483    N PHE A  64      -3.190  28.204  40.965  1.00  1.00            
ATOM    484   CA PHE A  64      -3.081  28.731  39.644  1.00  1.00            
ATOM    485   CB PHE A  64      -4.369  28.595  38.807  1.00  1.00            
ATOM    486   CG PHE A  64      -5.424  29.469  39.401  1.00  1.00            
ATOM    487  CD1 PHE A  64      -6.233  29.003  40.412  1.00  1.00            
ATOM    488  CD2 PHE A  64      -5.601  30.761  38.955  1.00  1.00            
ATOM    489  CE1 PHE A  64      -7.204  29.806  40.961  1.00  1.00            
ATOM    490  CE2 PHE A  64      -6.570  31.569  39.501  1.00  1.00            
ATOM    491   CZ PHE A  64      -7.376  31.091  40.506  1.00  1.00            
ATOM    492    C PHE A  64      -2.865  30.191  39.878  1.00  1.00            
ATOM    493    O PHE A  64      -3.448  30.765  40.797  1.00  1.00            
ATOM    494    N GLU A  65      -2.006  30.845  39.081  4.00  1.00            
ATOM    495   CA GLU A  65      -1.849  32.250  39.310  4.00  1.00            
ATOM    496   CB GLU A  65      -0.465  32.632  39.853  4.00  1.00            
ATOM    497   CG GLU A  65      -0.181  32.046  41.236  4.00  1.00            
ATOM    498   CD GLU A  65      -0.878  32.900  42.279  4.00  1.00            
ATOM    499  OE1 GLU A  65      -1.246  34.060  41.950  4.00  1.00            
ATOM    500  OE2 GLU A  65      -1.049  32.401  43.422  4.00  1.00            
ATOM    501    C GLU A  65      -1.985  32.913  37.979  4.00  1.00            
ATOM    502    O GLU A  65      -1.327  32.521  37.017  4.00  1.00            
ATOM    503    N ALA A  66      -2.864  33.929  37.888  4.00  1.00            
ATOM    504   CA ALA A  66      -3.030  34.634  36.650  4.00  1.00            
ATOM    505   CB ALA A  66      -4.371  35.380  36.537  4.00  1.00            
ATOM    506    C ALA A  66      -1.938  35.645  36.564  4.00  1.00            
ATOM    507    O ALA A  66      -1.388  36.079  37.575  4.00  1.00            
ATOM    508    N THR A  67      -1.574  36.020  35.325  4.00  1.00            
ATOM    509   CA THR A  67      -0.571  37.020  35.133  4.00  1.00            
ATOM    510   CB THR A  67       0.716  36.487  34.579  4.00  1.00            
ATOM    511  OG1 THR A  67       0.503  35.920  33.294  4.00  1.00            
ATOM    512  CG2 THR A  67       1.262  35.425  35.547  4.00  1.00            
ATOM    513    C THR A  67      -1.131  37.974  34.135  4.00  1.00            
ATOM    514    O THR A  67      -2.059  37.649  33.396  4.00  1.00            
ATOM    515    N SER A  68      -0.586  39.200  34.125  4.00  1.00            
ATOM    516   CA SER A  68      -1.050  40.238  33.258  4.00  1.00            
ATOM    517   CB SER A  68      -0.462  41.614  33.620  4.00  1.00            
ATOM    518   OG SER A  68      -0.952  42.603  32.727  4.00  1.00            
ATOM    519    C SER A  68      -0.681  39.955  31.833  4.00  1.00            
ATOM    520    O SER A  68      -1.378  40.393  30.919  4.00  1.00            
ATOM    521    N GLN A  69       0.406  39.195  31.591  4.00  1.00            
ATOM    522   CA GLN A  69       0.897  39.047  30.245  4.00  1.00            
ATOM    523   CB GLN A  69       2.237  38.297  30.130  4.00  1.00            
ATOM    524   CG GLN A  69       2.803  38.292  28.705  4.00  1.00            
ATOM    525   CD GLN A  69       3.092  39.737  28.314  4.00  1.00            
ATOM    526  OE1 GLN A  69       2.759  40.172  27.213  4.00  1.00            
ATOM    527  NE2 GLN A  69       3.728  40.503  29.239  4.00  1.00            
ATOM    528    C GLN A  69      -0.098  38.369  29.352  4.00  1.00            
ATOM    529    O GLN A  69      -0.832  37.473  29.764  4.00  1.00            
ATOM    530    N GLU A  70      -0.145  38.843  28.084  4.00  1.00            
ATOM    531   CA GLU A  70      -0.970  38.298  27.041  4.00  1.00            
ATOM    532   CB GLU A  70      -1.722  39.348  26.203  4.00  1.00            
ATOM    533   CG GLU A  70      -3.019  39.844  26.841  4.00  1.00            
ATOM    534   CD GLU A  70      -4.113  38.853  26.460  4.00  1.00            
ATOM    535  OE1 GLU A  70      -4.165  38.465  25.263  4.00  1.00            
ATOM    536  OE2 GLU A  70      -4.908  38.469  27.359  4.00  1.00            
ATOM    537    C GLU A  70      -0.053  37.596  26.122  4.00  1.00            
ATOM    538    O GLU A  70       1.041  38.076  25.823  4.00  1.00            
ATOM    539    N LEU A  71      -0.462  36.410  25.659  4.00  1.00            
ATOM    540   CA LEU A  71       0.437  35.747  24.789  4.00  1.00            
ATOM    541   CB LEU A  71       0.800  34.317  25.240  4.00  1.00            
ATOM    542   CG LEU A  71      -0.372  33.315  25.292  4.00  1.00            
ATOM    543  CD1 LEU A  71      -0.812  32.858  23.892  4.00  1.00            
ATOM    544  CD2 LEU A  71      -0.052  32.137  26.222  4.00  1.00            
ATOM    545    C LEU A  71      -0.165  35.698  23.431  4.00  1.00            
ATOM    546    O LEU A  71      -1.361  35.470  23.264  4.00  1.00            
ATOM    547    N SER A  72       0.667  35.973  22.417  4.00  1.00            
ATOM    548   CA SER A  72       0.212  35.857  21.071  4.00  1.00            
ATOM    549   CB SER A  72      -0.050  37.206  20.380  4.00  1.00            
ATOM    550   OG SER A  72       1.150  37.962  20.310  4.00  1.00            
ATOM    551    C SER A  72       1.322  35.176  20.344  4.00  1.00            
ATOM    552    O SER A  72       2.492  35.489  20.562  4.00  1.00            
ATOM    553    N ILE A  73       1.003  34.198  19.476  4.00  1.00            
ATOM    554   CA ILE A  73       2.093  33.546  18.816  4.00  1.00            
ATOM    555   CB ILE A  73       2.520  32.276  19.506  4.00  1.00            
ATOM    556  CG1 ILE A  73       2.997  32.596  20.933  4.00  1.00            
ATOM    557  CG2 ILE A  73       3.598  31.583  18.657  4.00  1.00            
ATOM    558  CD1 ILE A  73       3.234  31.359  21.798  4.00  1.00            
ATOM    559    C ILE A  73       1.718  33.225  17.409  4.00  1.00            
ATOM    560    O ILE A  73       0.548  33.020  17.089  4.00  1.00            
ATOM    561    N THR A  74       2.733  33.206  16.521  4.00  1.00            
ATOM    562   CA THR A  74       2.545  32.831  15.152  4.00  1.00            
ATOM    563   CB THR A  74       2.969  33.888  14.176  4.00  1.00            
ATOM    564  OG1 THR A  74       2.583  33.523  12.858  4.00  1.00            
ATOM    565  CG2 THR A  74       4.496  34.055  14.261  4.00  1.00            
ATOM    566    C THR A  74       3.421  31.632  14.932  4.00  1.00            
ATOM    567    O THR A  74       4.476  31.501  15.552  4.00  1.00            
ATOM    568    N TYR A  75       2.982  30.705  14.060  4.00  1.00            
ATOM    569   CA TYR A  75       3.731  29.517  13.749  4.00  1.00            
ATOM    570   CB TYR A  75       3.080  28.213  14.241  4.00  1.00            
ATOM    571   CG TYR A  75       3.059  28.193  15.731  4.00  1.00            
ATOM    572  CD1 TYR A  75       2.082  28.866  16.428  4.00  1.00            
ATOM    573  CD2 TYR A  75       4.008  27.484  16.433  4.00  1.00            
ATOM    574  CE1 TYR A  75       2.059  28.839  17.802  4.00  1.00            
ATOM    575  CE2 TYR A  75       3.990  27.453  17.807  4.00  1.00            
ATOM    576   CZ TYR A  75       3.012  28.133  18.494  4.00  1.00            
ATOM    577   OH TYR A  75       2.984  28.106  19.905  4.00  1.00            
ATOM    578    C TYR A  75       3.717  29.437  12.261  4.00  1.00            
ATOM    579    O TYR A  75       3.035  30.218  11.600  4.00  1.00            
ATOM    580    N GLY A  76       4.493  28.498  11.689  3.00  1.00            
ATOM    581   CA GLY A  76       4.446  28.317  10.268  3.00  1.00            
ATOM    582    C GLY A  76       3.027  27.967  10.029  3.00  1.00            
ATOM    583    O GLY A  76       2.427  28.319   9.014  3.00  1.00            
ATOM    584    N THR A  77       2.473  27.237  11.007  3.00  1.00            
ATOM    585   CA THR A  77       1.102  26.869  11.012  3.00  1.00            
ATOM    586   CB THR A  77       0.826  25.704  11.922  3.00  1.00            
ATOM    587  OG1 THR A  77      -0.514  25.257  11.780  3.00  1.00            
ATOM    588  CG2 THR A  77       1.115  26.124  13.374  3.00  1.00            
ATOM    589    C THR A  77       0.343  28.076  11.490  3.00  1.00            
ATOM    590    O THR A  77       0.737  29.209  11.212  3.00  1.00            
ATOM    591    N GLY A  78      -0.773  27.868  12.215  4.00  1.00            
ATOM    592   CA GLY A  78      -1.639  28.951  12.584  4.00  1.00            
ATOM    593    C GLY A  78      -1.179  29.697  13.800  4.00  1.00            
ATOM    594    O GLY A  78      -0.196  29.336  14.447  4.00  1.00            
ATOM    595    N SER A  79      -1.926  30.784  14.120  4.00  1.00            
ATOM    596   CA SER A  79      -1.669  31.687  15.213  4.00  1.00            
ATOM    597   CB SER A  79      -2.016  33.152  14.894  4.00  1.00            
ATOM    598   OG SER A  79      -1.182  33.634  13.851  4.00  1.00            
ATOM    599    C SER A  79      -2.459  31.295  16.429  4.00  1.00            
ATOM    600    O SER A  79      -3.261  30.364  16.398  4.00  1.00            
ATOM    601    N MET A  80      -2.210  32.015  17.550  4.00  1.00            
ATOM    602   CA MET A  80      -2.850  31.786  18.821  4.00  1.00            
ATOM    603   CB MET A  80      -2.036  30.824  19.700  4.00  1.00            
ATOM    604   CG MET A  80      -2.623  30.563  21.086  4.00  1.00            
ATOM    605   SD MET A  80      -1.510  29.645  22.195  4.00  1.00            
ATOM    606   CE MET A  80      -1.778  28.028  21.414  4.00  1.00            
ATOM    607    C MET A  80      -2.873  33.100  19.559  4.00  1.00            
ATOM    608    O MET A  80      -2.027  33.962  19.331  4.00  1.00            
ATOM    609    N THR A  81      -3.867  33.287  20.457  4.00  1.00            
ATOM    610   CA THR A  81      -3.956  34.445  21.311  4.00  1.00            
ATOM    611   CB THR A  81      -5.134  35.326  21.023  4.00  1.00            
ATOM    612  OG1 THR A  81      -5.090  35.783  19.678  4.00  1.00            
ATOM    613  CG2 THR A  81      -5.089  36.521  21.989  4.00  1.00            
ATOM    614    C THR A  81      -4.166  33.867  22.677  4.00  1.00            
ATOM    615    O THR A  81      -4.685  32.757  22.791  4.00  1.00            
ATOM    616    N GLY A  82      -3.766  34.565  23.762  4.00  1.00            
ATOM    617   CA GLY A  82      -3.993  33.899  25.010  4.00  1.00            
ATOM    618    C GLY A  82      -3.465  34.675  26.174  4.00  1.00            
ATOM    619    O GLY A  82      -2.976  35.793  26.035  4.00  1.00            
ATOM    620    N ILE A  83      -3.575  34.060  27.374  4.00  1.00            
ATOM    621   CA ILE A  83      -3.150  34.658  28.608  4.00  1.00            
ATOM    622   CB ILE A  83      -4.289  34.962  29.541  4.00  1.00            
ATOM    623  CG1 ILE A  83      -5.231  35.994  28.897  4.00  1.00            
ATOM    624  CG2 ILE A  83      -3.706  35.414  30.891  4.00  1.00            
ATOM    625  CD1 ILE A  83      -6.556  36.163  29.641  4.00  1.00            
ATOM    626    C ILE A  83      -2.232  33.695  29.314  4.00  1.00            
ATOM    627    O ILE A  83      -2.356  32.481  29.157  4.00  1.00            
ATOM    628    N LEU A  84      -1.259  34.228  30.093  4.00  1.00            
ATOM    629   CA LEU A  84      -0.305  33.430  30.826  4.00  1.00            
ATOM    630   CB LEU A  84       1.050  34.123  31.055  4.00  1.00            
ATOM    631   CG LEU A  84       1.855  34.353  29.763  4.00  1.00            
ATOM    632  CD1 LEU A  84       1.129  35.318  28.813  4.00  1.00            
ATOM    633  CD2 LEU A  84       3.297  34.789  30.073  4.00  1.00            
ATOM    634    C LEU A  84      -0.871  33.106  32.168  4.00  1.00            
ATOM    635    O LEU A  84      -1.746  33.802  32.678  4.00  1.00            
ATOM    636    N GLY A  85      -0.389  31.999  32.766  4.00  1.00            
ATOM    637   CA GLY A  85      -0.828  31.626  34.075  4.00  1.00            
ATOM    638    C GLY A  85       0.137  30.604  34.568  4.00  1.00            
ATOM    639    O GLY A  85       0.705  29.859  33.773  4.00  1.00            
ATOM    640    N TYR A  86       0.358  30.537  35.899  4.00  1.00            
ATOM    641   CA TYR A  86       1.290  29.548  36.348  4.00  1.00            
ATOM    642   CB TYR A  86       2.676  30.087  36.777  4.00  1.00            
ATOM    643   CG TYR A  86       2.580  31.237  37.715  4.00  1.00            
ATOM    644  CD1 TYR A  86       2.521  31.066  39.078  4.00  1.00            
ATOM    645  CD2 TYR A  86       2.579  32.511  37.200  4.00  1.00            
ATOM    646  CE1 TYR A  86       2.444  32.160  39.908  4.00  1.00            
ATOM    647  CE2 TYR A  86       2.502  33.605  38.025  4.00  1.00            
ATOM    648   CZ TYR A  86       2.432  33.431  39.383  4.00  1.00            
ATOM    649   OH TYR A  86       2.352  34.558  40.230  4.00  1.00            
ATOM    650    C TYR A  86       0.716  28.643  37.397  4.00  1.00            
ATOM    651    O TYR A  86       0.096  29.090  38.361  4.00  1.00            
ATOM    652    N ASP A  87       0.909  27.316  37.202  4.00  1.00            
ATOM    653   CA ASP A  87       0.386  26.297  38.074  4.00  1.00            
ATOM    654   CB ASP A  87      -0.768  25.493  37.445  4.00  1.00            
ATOM    655   CG ASP A  87      -1.939  26.417  37.155  4.00  1.00            
ATOM    656  OD1 ASP A  87      -1.833  27.632  37.464  4.00  1.00            
ATOM    657  OD2 ASP A  87      -2.960  25.915  36.611  4.00  1.00            
ATOM    658    C ASP A  87       1.455  25.300  38.319  4.00  1.00            
ATOM    659    O ASP A  87       2.645  25.585  38.195  4.00  1.00            
ATOM    660    N THR A  88       1.023  24.084  38.698  4.00  1.00            
ATOM    661   CA THR A  88       1.964  23.041  38.924  4.00  1.00            
ATOM    662   CB THR A  88       1.725  22.302  40.221  4.00  1.00            
ATOM    663  OG1 THR A  88       2.707  21.293  40.407  4.00  1.00            
ATOM    664  CG2 THR A  88       0.306  21.705  40.242  4.00  1.00            
ATOM    665    C THR A  88       1.900  22.100  37.764  4.00  1.00            
ATOM    666    O THR A  88       0.952  21.332  37.612  4.00  1.00            
ATOM    667    N VAL A  89       2.930  22.131  36.897  4.00  1.00            
ATOM    668   CA VAL A  89       2.866  21.274  35.754  4.00  1.00            
ATOM    669   CB VAL A  89       3.404  21.883  34.487  4.00  1.00            
ATOM    670  CG1 VAL A  89       2.500  23.065  34.103  4.00  1.00            
ATOM    671  CG2 VAL A  89       4.871  22.282  34.695  4.00  1.00            
ATOM    672    C VAL A  89       3.624  20.034  36.043  4.00  1.00            
ATOM    673    O VAL A  89       4.786  20.067  36.446  4.00  1.00            
ATOM    674    N GLN A  90       2.946  18.890  35.856  4.00  1.00            
ATOM    675   CA GLN A  90       3.569  17.623  36.050  4.00  1.00            
ATOM    676   CB GLN A  90       2.594  16.542  36.547  4.00  1.00            
ATOM    677   CG GLN A  90       3.236  15.170  36.762  4.00  1.00            
ATOM    678   CD GLN A  90       2.141  14.198  37.180  4.00  1.00            
ATOM    679  OE1 GLN A  90       1.912  13.970  38.366  4.00  1.00            
ATOM    680  NE2 GLN A  90       1.439  13.606  36.176  4.00  1.00            
ATOM    681    C GLN A  90       4.024  17.211  34.680  4.00  1.00            
ATOM    682    O GLN A  90       3.271  17.282  33.710  4.00  1.00            
ATOM    683    N VAL A  91       5.295  16.790  34.572  4.00  1.00            
ATOM    684   CA VAL A  91       5.872  16.322  33.345  4.00  1.00            
ATOM    685   CB VAL A  91       7.166  17.026  33.008  4.00  1.00            
ATOM    686  CG1 VAL A  91       7.752  16.498  31.685  4.00  1.00            
ATOM    687  CG2 VAL A  91       6.884  18.538  32.985  4.00  1.00            
ATOM    688    C VAL A  91       6.118  14.890  33.691  4.00  1.00            
ATOM    689    O VAL A  91       5.629  14.452  34.730  4.00  1.00            
ATOM    690    N GLY A  92       6.828  14.114  32.846  3.00  1.00            
ATOM    691   CA GLY A  92       7.001  12.715  33.110  3.00  1.00            
ATOM    692    C GLY A  92       7.540  12.509  34.489  3.00  1.00            
ATOM    693    O GLY A  92       8.732  12.671  34.744  3.00  1.00            
ATOM    694    N GLY A  93       6.630  12.143  35.415  3.00  1.00            
ATOM    695   CA GLY A  93       6.952  11.788  36.763  3.00  1.00            
ATOM    696    C GLY A  93       7.722  12.892  37.399  3.00  1.00            
ATOM    697    O GLY A  93       8.398  12.679  38.405  3.00  1.00            
ATOM    698    N ILE A  94       7.655  14.109  36.840  4.00  1.00            
ATOM    699   CA ILE A  94       8.404  15.156  37.461  4.00  1.00            
ATOM    700   CB ILE A  94       9.463  15.752  36.584  4.00  1.00            
ATOM    701  CG1 ILE A  94       8.818  16.432  35.371  4.00  1.00            
ATOM    702  CG2 ILE A  94      10.462  14.642  36.215  4.00  1.00            
ATOM    703  CD1 ILE A  94       9.778  17.314  34.573  4.00  1.00            
ATOM    704    C ILE A  94       7.428  16.235  37.787  4.00  1.00            
ATOM    705    O ILE A  94       6.526  16.530  37.006  4.00  1.00            
ATOM    706    N SER A  95       7.568  16.849  38.975  4.00  1.00            
ATOM    707   CA SER A  95       6.629  17.871  39.314  4.00  1.00            
ATOM    708   CB SER A  95       6.129  17.776  40.766  4.00  1.00            
ATOM    709   OG SER A  95       5.202  18.816  41.039  4.00  1.00            
ATOM    710    C SER A  95       7.293  19.180  39.136  4.00  1.00            
ATOM    711    O SER A  95       8.354  19.444  39.700  4.00  1.00            
ATOM    712    N ASP A  96       6.674  20.029  38.304  4.00  1.00            
ATOM    713   CA ASP A  96       7.202  21.335  38.131  4.00  1.00            
ATOM    714   CB ASP A  96       6.968  21.905  36.724  4.00  1.00            
ATOM    715   CG ASP A  96       7.737  21.053  35.724  4.00  1.00            
ATOM    716  OD1 ASP A  96       8.899  20.686  36.041  4.00  1.00            
ATOM    717  OD2 ASP A  96       7.171  20.747  34.641  4.00  1.00            
ATOM    718    C ASP A  96       6.403  22.171  39.079  4.00  1.00            
ATOM    719    O ASP A  96       5.229  21.893  39.318  4.00  1.00            
ATOM    720    N THR A  97       7.026  23.198  39.678  4.00  1.00            
ATOM    721   CA THR A  97       6.303  24.059  40.564  4.00  1.00            
ATOM    722   CB THR A  97       7.168  24.599  41.678  4.00  1.00            
ATOM    723  OG1 THR A  97       6.404  25.406  42.563  4.00  1.00            
ATOM    724  CG2 THR A  97       8.362  25.375  41.091  4.00  1.00            
ATOM    725    C THR A  97       5.793  25.156  39.704  4.00  1.00            
ATOM    726    O THR A  97       5.255  24.896  38.629  4.00  1.00            
ATOM    727    N ASN A  98       5.921  26.413  40.153  4.00  1.00            
ATOM    728   CA ASN A  98       5.434  27.455  39.316  4.00  1.00            
ATOM    729   CB ASN A  98       5.578  28.868  39.918  4.00  1.00            
ATOM    730   CG ASN A  98       7.053  29.215  40.088  4.00  1.00            
ATOM    731  OD1 ASN A  98       7.493  30.294  39.694  4.00  1.00            
ATOM    732  ND2 ASN A  98       7.841  28.292  40.701  4.00  1.00            
ATOM    733    C ASN A  98       6.183  27.402  38.028  4.00  1.00            
ATOM    734    O ASN A  98       7.408  27.488  37.986  4.00  1.00            
ATOM    735    N GLN A  99       5.416  27.224  36.939  4.00  1.00            
ATOM    736   CA GLN A  99       5.914  27.163  35.600  4.00  1.00            
ATOM    737   CB GLN A  99       5.640  25.799  34.942  4.00  1.00            
ATOM    738   CG GLN A  99       6.101  25.680  33.489  4.00  1.00            
ATOM    739   CD GLN A  99       7.542  25.202  33.490  4.00  1.00            
ATOM    740  OE1 GLN A  99       8.362  25.672  32.703  4.00  1.00            
ATOM    741  NE2 GLN A  99       7.856  24.225  34.382  4.00  1.00            
ATOM    742    C GLN A  99       5.061  28.127  34.865  4.00  1.00            
ATOM    743    O GLN A  99       3.871  28.240  35.151  4.00  1.00            
ATOM    744    N ILE A 100       5.626  28.851  33.889  4.00  1.00            
ATOM    745   CA ILE A 100       4.781  29.788  33.223  4.00  1.00            
ATOM    746   CB ILE A 100       5.505  31.012  32.746  4.00  1.00            
ATOM    747  CG1 ILE A 100       6.077  31.786  33.945  4.00  1.00            
ATOM    748  CG2 ILE A 100       4.533  31.832  31.881  4.00  1.00            
ATOM    749  CD1 ILE A 100       7.062  32.887  33.554  4.00  1.00            
ATOM    750    C ILE A 100       4.199  29.104  32.035  4.00  1.00            
ATOM    751    O ILE A 100       4.916  28.555  31.200  4.00  1.00            
ATOM    752    N PHE A 101       2.856  29.110  31.953  4.00  1.00            
ATOM    753   CA PHE A 101       2.193  28.478  30.857  4.00  1.00            
ATOM    754   CB PHE A 101       1.485  27.155  31.223  4.00  1.00            
ATOM    755   CG PHE A 101       0.479  27.411  32.293  4.00  1.00            
ATOM    756  CD1 PHE A 101      -0.760  27.927  31.992  4.00  1.00            
ATOM    757  CD2 PHE A 101       0.772  27.123  33.607  4.00  1.00            
ATOM    758  CE1 PHE A 101      -1.689  28.158  32.979  4.00  1.00            
ATOM    759  CE2 PHE A 101      -0.154  27.354  34.594  4.00  1.00            
ATOM    760   CZ PHE A 101      -1.386  27.871  34.286  4.00  1.00            
ATOM    761    C PHE A 101       1.181  29.434  30.323  4.00  1.00            
ATOM    762    O PHE A 101       0.946  30.495  30.900  4.00  1.00            
ATOM    763    N GLY A 102       0.567  29.085  29.177  4.00  1.00            
ATOM    764   CA GLY A 102      -0.356  29.993  28.576  4.00  1.00            
ATOM    765    C GLY A 102      -1.646  29.341  28.165  4.00  1.00            
ATOM    766    O GLY A 102      -1.693  28.525  27.249  4.00  1.00            
ATOM    767    N LEU A 103      -2.761  29.758  28.801  4.00  1.00            
ATOM    768   CA LEU A 103      -4.051  29.257  28.418  4.00  1.00            
ATOM    769   CB LEU A 103      -5.184  29.591  29.407  4.00  1.00            
ATOM    770   CG LEU A 103      -5.019  28.966  30.805  4.00  1.00            
ATOM    771  CD1 LEU A 103      -3.845  29.600  31.568  4.00  1.00            
ATOM    772  CD2 LEU A 103      -6.339  29.004  31.592  4.00  1.00            
ATOM    773    C LEU A 103      -4.377  29.974  27.119  4.00  1.00            
ATOM    774    O LEU A 103      -3.751  30.990  26.818  4.00  1.00            
ATOM    775    N SER A 104      -5.340  29.485  26.289  4.00  1.00            
ATOM    776   CA SER A 104      -5.512  30.147  25.011  4.00  1.00            
ATOM    777   CB SER A 104      -5.061  29.267  23.834  4.00  1.00            
ATOM    778   OG SER A 104      -3.690  28.933  23.979  4.00  1.00            
ATOM    779    C SER A 104      -6.922  30.529  24.715  4.00  1.00            
ATOM    780    O SER A 104      -7.834  29.704  24.745  4.00  1.00            
ATOM    781    N GLU A 105      -7.117  31.832  24.434  4.00  1.00            
ATOM    782   CA GLU A 105      -8.395  32.353  24.058  4.00  1.00            
ATOM    783   CB GLU A 105      -8.473  33.884  24.224  4.00  1.00            
ATOM    784   CG GLU A 105      -9.889  34.449  24.075  4.00  1.00            
ATOM    785   CD GLU A 105      -9.875  35.908  24.515  4.00  1.00            
ATOM    786  OE1 GLU A 105      -8.796  36.385  24.957  4.00  1.00            
ATOM    787  OE2 GLU A 105     -10.946  36.565  24.420  4.00  1.00            
ATOM    788    C GLU A 105      -8.768  32.026  22.650  4.00  1.00            
ATOM    789    O GLU A 105      -9.845  31.490  22.399  4.00  1.00            
ATOM    790    N THR A 106      -7.871  32.305  21.682  4.00  1.00            
ATOM    791   CA THR A 106      -8.281  32.124  20.320  4.00  1.00            
ATOM    792   CB THR A 106      -8.250  33.394  19.522  4.00  1.00            
ATOM    793  OG1 THR A 106      -9.116  34.359  20.105  4.00  1.00            
ATOM    794  CG2 THR A 106      -8.688  33.088  18.080  4.00  1.00            
ATOM    795    C THR A 106      -7.359  31.165  19.649  4.00  1.00            
ATOM    796    O THR A 106      -6.145  31.363  19.615  4.00  1.00            
ATOM    797    N GLU A 107      -7.935  30.074  19.116  1.00  1.00            
ATOM    798   CA GLU A 107      -7.177  29.144  18.335  1.00  1.00            
ATOM    799   CB GLU A 107      -7.218  27.700  18.870  1.00  1.00            
ATOM    800   CG GLU A 107      -6.485  27.502  20.200  1.00  1.00            
ATOM    801   CD GLU A 107      -4.993  27.393  19.916  1.00  1.00            
ATOM    802  OE1 GLU A 107      -4.558  26.317  19.427  1.00  1.00            
ATOM    803  OE2 GLU A 107      -4.267  28.386  20.190  1.00  1.00            
ATOM    804    C GLU A 107      -7.874  29.122  17.017  1.00  1.00            
ATOM    805    O GLU A 107      -8.908  28.479  16.847  1.00  1.00            
ATOM    806    N PRO A 108      -7.336  29.855  16.094  1.00  1.00            
ATOM    807   CA PRO A 108      -7.934  29.884  14.787  1.00  1.00            
ATOM    808   CD PRO A 108      -6.735  31.127  16.445  1.00  1.00            
ATOM    809   CB PRO A 108      -7.654  31.280  14.222  1.00  1.00            
ATOM    810   CG PRO A 108      -6.523  31.837  15.100  1.00  1.00            
ATOM    811    C PRO A 108      -7.402  28.787  13.931  1.00  1.00            
ATOM    812    O PRO A 108      -6.400  28.166  14.289  1.00  1.00            
ATOM    813    N GLY A 109      -8.076  28.516  12.796  1.00  1.00            
ATOM    814   CA GLY A 109      -7.519  27.592  11.863  1.00  1.00            
ATOM    815    C GLY A 109      -8.250  26.299  11.812  1.00  1.00            
ATOM    816    O GLY A 109      -8.761  25.796  12.811  1.00  1.00            
ATOM    817    N SER A 110      -8.302  25.740  10.587  2.00  1.00            
ATOM    818   CA SER A 110      -8.873  24.452  10.358  2.00  1.00            
ATOM    819   CB SER A 110      -8.875  24.057   8.873  2.00  1.00            
ATOM    820   OG SER A 110      -9.675  24.966   8.131  2.00  1.00            
ATOM    821    C SER A 110      -7.991  23.509  11.082  2.00  1.00            
ATOM    822    O SER A 110      -8.467  22.661  11.828  2.00  1.00            
ATOM    823    N PHE A 111      -6.668  23.671  10.879  2.00  1.00            
ATOM    824   CA PHE A 111      -5.681  22.932  11.606  2.00  1.00            
ATOM    825   CB PHE A 111      -4.259  23.276  11.126  2.00  1.00            
ATOM    826   CG PHE A 111      -3.283  22.290  11.662  2.00  1.00            
ATOM    827  CD1 PHE A 111      -2.733  22.442  12.912  2.00  1.00            
ATOM    828  CD2 PHE A 111      -2.905  21.214  10.892  2.00  1.00            
ATOM    829  CE1 PHE A 111      -1.826  21.526  13.392  2.00  1.00            
ATOM    830  CE2 PHE A 111      -2.000  20.295  11.366  2.00  1.00            
ATOM    831   CZ PHE A 111      -1.458  20.450  12.618  2.00  1.00            
ATOM    832    C PHE A 111      -5.896  23.519  12.969  2.00  1.00            
ATOM    833    O PHE A 111      -6.455  24.609  13.074  2.00  1.00            
ATOM    834    N LEU A 112      -5.492  22.815  14.041  2.00  1.00            
ATOM    835   CA LEU A 112      -5.782  23.202  15.399  2.00  1.00            
ATOM    836   CB LEU A 112      -5.661  24.711  15.687  2.00  1.00            
ATOM    837   CG LEU A 112      -4.207  25.222  15.687  2.00  1.00            
ATOM    838  CD1 LEU A 112      -3.417  24.653  16.878  2.00  1.00            
ATOM    839  CD2 LEU A 112      -3.518  24.955  14.339  2.00  1.00            
ATOM    840    C LEU A 112      -7.155  22.732  15.712  2.00  1.00            
ATOM    841    O LEU A 112      -7.527  22.538  16.868  2.00  1.00            
ATOM    842    N TYR A 113      -7.906  22.474  14.641  2.00  1.00            
ATOM    843   CA TYR A 113      -9.125  21.748  14.658  2.00  1.00            
ATOM    844   CB TYR A 113     -10.282  22.383  13.867  2.00  1.00            
ATOM    845   CG TYR A 113     -11.489  21.574  14.200  2.00  1.00            
ATOM    846  CD1 TYR A 113     -12.066  21.706  15.442  2.00  1.00            
ATOM    847  CD2 TYR A 113     -12.046  20.698  13.296  2.00  1.00            
ATOM    848  CE1 TYR A 113     -13.178  20.976  15.784  2.00  1.00            
ATOM    849  CE2 TYR A 113     -13.162  19.964  13.631  2.00  1.00            
ATOM    850   CZ TYR A 113     -13.727  20.104  14.877  2.00  1.00            
ATOM    851   OH TYR A 113     -14.868  19.354  15.228  2.00  1.00            
ATOM    852    C TYR A 113      -8.537  20.650  13.822  2.00  1.00            
ATOM    853    O TYR A 113      -7.462  20.847  13.258  2.00  1.00            
ATOM    854    N TYR A 114      -9.107  19.448  13.756  2.00  1.00            
ATOM    855   CA TYR A 114      -8.449  18.499  12.900  2.00  1.00            
ATOM    856   CB TYR A 114      -8.345  18.965  11.439  2.00  1.00            
ATOM    857   CG TYR A 114      -9.724  18.994  10.870  2.00  1.00            
ATOM    858  CD1 TYR A 114     -10.285  17.855  10.337  2.00  1.00            
ATOM    859  CD2 TYR A 114     -10.460  20.157  10.866  2.00  1.00            
ATOM    860  CE1 TYR A 114     -11.554  17.876   9.808  2.00  1.00            
ATOM    861  CE2 TYR A 114     -11.731  20.184  10.338  2.00  1.00            
ATOM    862   CZ TYR A 114     -12.280  19.042   9.807  2.00  1.00            
ATOM    863   OH TYR A 114     -13.582  19.058   9.263  2.00  1.00            
ATOM    864    C TYR A 114      -7.081  18.136  13.385  2.00  1.00            
ATOM    865    O TYR A 114      -6.226  17.727  12.601  2.00  1.00            
ATOM    866    N ALA A 115      -6.829  18.257  14.697  1.00  1.00            
ATOM    867   CA ALA A 115      -5.566  17.807  15.201  1.00  1.00            
ATOM    868   CB ALA A 115      -4.608  18.951  15.535  1.00  1.00            
ATOM    869    C ALA A 115      -5.894  17.121  16.482  1.00  1.00            
ATOM    870    O ALA A 115      -6.715  17.586  17.271  1.00  1.00            
ATOM    871    N PRO A 116      -5.272  16.004  16.683  1.00  1.00            
ATOM    872   CA PRO A 116      -5.514  15.270  17.889  1.00  1.00            
ATOM    873   CD PRO A 116      -4.983  15.131  15.558  1.00  1.00            
ATOM    874   CB PRO A 116      -5.026  13.850  17.612  1.00  1.00            
ATOM    875   CG PRO A 116      -5.174  13.703  16.090  1.00  1.00            
ATOM    876    C PRO A 116      -4.895  15.879  19.120  1.00  1.00            
ATOM    877    O PRO A 116      -5.250  15.468  20.223  1.00  1.00            
ATOM    878    N PHE A 117      -3.969  16.843  18.951  1.00  1.00            
ATOM    879   CA PHE A 117      -3.097  17.290  20.007  1.00  1.00            
ATOM    880   CB PHE A 117      -1.781  17.920  19.501  1.00  1.00            
ATOM    881   CG PHE A 117      -2.022  19.092  18.613  1.00  1.00            
ATOM    882  CD1 PHE A 117      -2.397  20.312  19.126  1.00  1.00            
ATOM    883  CD2 PHE A 117      -1.828  18.971  17.257  1.00  1.00            
ATOM    884  CE1 PHE A 117      -2.601  21.390  18.295  1.00  1.00            
ATOM    885  CE2 PHE A 117      -2.029  20.045  16.423  1.00  1.00            
ATOM    886   CZ PHE A 117      -2.419  21.257  16.940  1.00  1.00            
ATOM    887    C PHE A 117      -3.558  18.097  21.201  1.00  1.00            
ATOM    888    O PHE A 117      -3.119  17.788  22.303  1.00  1.00            
ATOM    889    N ASP A 118      -4.382  19.154  21.085  1.00  1.00            
ATOM    890   CA ASP A 118      -4.775  19.892  22.275  1.00  1.00            
ATOM    891   CB ASP A 118      -5.518  19.018  23.300  1.00  1.00            
ATOM    892   CG ASP A 118      -6.811  18.528  22.669  1.00  1.00            
ATOM    893  OD1 ASP A 118      -6.793  18.199  21.453  1.00  1.00            
ATOM    894  OD2 ASP A 118      -7.834  18.454  23.401  1.00  1.00            
ATOM    895    C ASP A 118      -3.622  20.522  23.011  1.00  1.00            
ATOM    896    O ASP A 118      -3.625  20.530  24.241  1.00  1.00            
ATOM    897    N GLY A 119      -2.599  21.072  22.321  4.00  1.00            
ATOM    898   CA GLY A 119      -1.616  21.789  23.096  4.00  1.00            
ATOM    899    C GLY A 119      -0.243  21.570  22.545  4.00  1.00            
ATOM    900    O GLY A 119       0.028  20.572  21.881  4.00  1.00            
ATOM    901    N ILE A 120       0.667  22.529  22.828  4.00  1.00            
ATOM    902   CA ILE A 120       2.020  22.443  22.357  4.00  1.00            
ATOM    903   CB ILE A 120       2.238  23.307  21.145  4.00  1.00            
ATOM    904  CG1 ILE A 120       3.582  23.036  20.449  4.00  1.00            
ATOM    905  CG2 ILE A 120       2.029  24.758  21.583  4.00  1.00            
ATOM    906  CD1 ILE A 120       4.810  23.458  21.251  4.00  1.00            
ATOM    907    C ILE A 120       2.946  22.880  23.456  4.00  1.00            
ATOM    908    O ILE A 120       2.704  23.886  24.122  4.00  1.00            
ATOM    909    N LEU A 121       4.029  22.105  23.684  4.00  1.00            
ATOM    910   CA LEU A 121       5.042  22.459  24.643  4.00  1.00            
ATOM    911   CB LEU A 121       5.349  21.366  25.681  4.00  1.00            
ATOM    912   CG LEU A 121       4.143  20.985  26.559  4.00  1.00            
ATOM    913  CD1 LEU A 121       4.557  20.049  27.707  4.00  1.00            
ATOM    914  CD2 LEU A 121       3.367  22.224  27.031  4.00  1.00            
ATOM    915    C LEU A 121       6.271  22.633  23.831  4.00  1.00            
ATOM    916    O LEU A 121       6.457  21.941  22.831  4.00  1.00            
ATOM    917    N GLY A 122       7.162  23.559  24.220  4.00  1.00            
ATOM    918   CA GLY A 122       8.253  23.720  23.319  4.00  1.00            
ATOM    919    C GLY A 122       9.570  23.543  24.001  4.00  1.00            
ATOM    920    O GLY A 122       9.824  24.098  25.069  4.00  1.00            
ATOM    921    N LEU A 123      10.445  22.737  23.362  1.00  1.00            
ATOM    922   CA LEU A 123      11.806  22.583  23.776  1.00  1.00            
ATOM    923   CB LEU A 123      12.303  21.130  23.777  1.00  1.00            
ATOM    924   CG LEU A 123      13.792  20.999  24.148  1.00  1.00            
ATOM    925  CD1 LEU A 123      14.057  21.438  25.597  1.00  1.00            
ATOM    926  CD2 LEU A 123      14.321  19.591  23.836  1.00  1.00            
ATOM    927    C LEU A 123      12.569  23.303  22.709  1.00  1.00            
ATOM    928    O LEU A 123      12.807  22.770  21.627  1.00  1.00            
ATOM    929    N ALA A 124      12.958  24.555  23.000  1.00  1.00            
ATOM    930   CA ALA A 124      13.672  25.398  22.087  1.00  1.00            
ATOM    931   CB ALA A 124      12.785  26.213  21.129  1.00  1.00            
ATOM    932    C ALA A 124      14.425  26.323  22.971  1.00  1.00            
ATOM    933    O ALA A 124      14.631  26.027  24.147  1.00  1.00            
ATOM    934    N TYR A 125      14.869  27.467  22.439  1.00  1.00            
ATOM    935   CA TYR A 125      15.665  28.299  23.281  1.00  1.00            
ATOM    936   CB TYR A 125      16.937  28.812  22.574  1.00  1.00            
ATOM    937   CG TYR A 125      17.835  29.438  23.587  1.00  1.00            
ATOM    938  CD1 TYR A 125      18.662  28.643  24.345  1.00  1.00            
ATOM    939  CD2 TYR A 125      17.856  30.800  23.784  1.00  1.00            
ATOM    940  CE1 TYR A 125      19.499  29.192  25.286  1.00  1.00            
ATOM    941  CE2 TYR A 125      18.693  31.355  24.725  1.00  1.00            
ATOM    942   CZ TYR A 125      19.516  30.551  25.479  1.00  1.00            
ATOM    943   OH TYR A 125      20.375  31.117  26.445  1.00  1.00            
ATOM    944    C TYR A 125      14.829  29.500  23.639  1.00  1.00            
ATOM    945    O TYR A 125      13.874  29.836  22.941  1.00  1.00            
ATOM    946    N PRO A 126      15.148  30.127  24.748  2.00  1.00            
ATOM    947   CA PRO A 126      14.445  31.300  25.216  2.00  1.00            
ATOM    948   CD PRO A 126      15.812  29.436  25.836  2.00  1.00            
ATOM    949   CB PRO A 126      14.903  31.516  26.662  2.00  1.00            
ATOM    950   CG PRO A 126      16.083  30.548  26.861  2.00  1.00            
ATOM    951    C PRO A 126      14.598  32.473  24.331  2.00  1.00            
ATOM    952    O PRO A 126      13.856  33.440  24.509  2.00  1.00            
ATOM    953    N SER A 127      15.554  32.433  23.388  2.00  1.00            
ATOM    954   CA SER A 127      15.632  33.537  22.494  2.00  1.00            
ATOM    955   CB SER A 127      16.707  33.346  21.413  2.00  1.00            
ATOM    956   OG SER A 127      16.373  32.237  20.592  2.00  1.00            
ATOM    957    C SER A 127      14.307  33.564  21.814  2.00  1.00            
ATOM    958    O SER A 127      13.722  34.626  21.602  2.00  1.00            
ATOM    959    N ILE A 128      13.783  32.370  21.474  2.00  1.00            
ATOM    960   CA ILE A 128      12.492  32.350  20.865  2.00  1.00            
ATOM    961   CB ILE A 128      12.454  31.612  19.553  2.00  1.00            
ATOM    962  CG1 ILE A 128      12.842  30.134  19.711  2.00  1.00            
ATOM    963  CG2 ILE A 128      13.361  32.375  18.574  2.00  1.00            
ATOM    964  CD1 ILE A 128      12.545  29.304  18.465  2.00  1.00            
ATOM    965    C ILE A 128      11.498  31.759  21.816  2.00  1.00            
ATOM    966    O ILE A 128      11.411  30.548  22.004  2.00  1.00            
ATOM    967    N SER A 129      10.731  32.654  22.462  1.00  1.00            
ATOM    968   CA SER A 129       9.638  32.342  23.337  1.00  1.00            
ATOM    969   CB SER A 129      10.044  32.180  24.809  1.00  1.00            
ATOM    970   OG SER A 129       8.900  31.877  25.595  1.00  1.00            
ATOM    971    C SER A 129       8.816  33.567  23.251  1.00  1.00            
ATOM    972    O SER A 129       9.331  34.673  23.408  1.00  1.00            
ATOM    973    N ALA A 130       7.517  33.427  22.978  2.00  1.00            
ATOM    974   CA ALA A 130       6.795  34.646  22.877  2.00  1.00            
ATOM    975   CB ALA A 130       5.400  34.492  22.243  2.00  1.00            
ATOM    976    C ALA A 130       6.604  35.166  24.258  2.00  1.00            
ATOM    977    O ALA A 130       6.420  34.410  25.210  2.00  1.00            
ATOM    978    N SER A 131       6.685  36.498  24.388  2.00  1.00            
ATOM    979   CA SER A 131       6.428  37.160  25.624  2.00  1.00            
ATOM    980   CB SER A 131       4.990  36.944  26.125  2.00  1.00            
ATOM    981   OG SER A 131       4.069  37.496  25.195  2.00  1.00            
ATOM    982    C SER A 131       7.374  36.699  26.689  2.00  1.00            
ATOM    983    O SER A 131       7.122  36.905  27.875  2.00  1.00            
ATOM    984    N GLY A 132       8.501  36.074  26.303  2.00  1.00            
ATOM    985   CA GLY A 132       9.493  35.728  27.282  2.00  1.00            
ATOM    986    C GLY A 132       8.975  34.728  28.283  2.00  1.00            
ATOM    987    O GLY A 132       9.134  34.924  29.486  2.00  1.00            
ATOM    988    N ALA A 133       8.334  33.632  27.825  1.00  1.00            
ATOM    989   CA ALA A 133       7.873  32.598  28.720  1.00  1.00            
ATOM    990   CB ALA A 133       6.891  31.610  28.068  1.00  1.00            
ATOM    991    C ALA A 133       9.104  31.820  29.139  1.00  1.00            
ATOM    992    O ALA A 133      10.195  32.068  28.628  1.00  1.00            
ATOM    993    N THR A 134       8.974  30.861  30.090  1.00  1.00            
ATOM    994   CA THR A 134      10.145  30.247  30.670  1.00  1.00            
ATOM    995   CB THR A 134       9.824  29.330  31.829  1.00  1.00            
ATOM    996  OG1 THR A 134      11.011  28.744  32.339  1.00  1.00            
ATOM    997  CG2 THR A 134       8.779  28.275  31.442  1.00  1.00            
ATOM    998    C THR A 134      11.114  29.610  29.692  1.00  1.00            
ATOM    999    O THR A 134      12.201  30.185  29.645  1.00  1.00            
ATOM   1000    N PRO A 135      11.006  28.564  28.884  1.00  1.00            
ATOM   1001   CA PRO A 135       9.960  27.568  28.810  1.00  1.00            
ATOM   1002   CD PRO A 135      11.709  28.668  27.614  1.00  1.00            
ATOM   1003   CB PRO A 135       9.884  27.128  27.348  1.00  1.00            
ATOM   1004   CG PRO A 135      11.278  27.446  26.793  1.00  1.00            
ATOM   1005    C PRO A 135      10.253  26.403  29.703  1.00  1.00            
ATOM   1006    O PRO A 135      11.322  26.371  30.310  1.00  1.00            
ATOM   1007    N VAL A 136       9.311  25.438  29.794  2.00  1.00            
ATOM   1008   CA VAL A 136       9.593  24.223  30.505  2.00  1.00            
ATOM   1009   CB VAL A 136       8.513  23.188  30.366  2.00  1.00            
ATOM   1010  CG1 VAL A 136       7.205  23.754  30.944  2.00  1.00            
ATOM   1011  CG2 VAL A 136       8.407  22.782  28.886  2.00  1.00            
ATOM   1012    C VAL A 136      10.797  23.716  29.764  2.00  1.00            
ATOM   1013    O VAL A 136      10.876  23.932  28.555  2.00  1.00            
ATOM   1014    N PHE A 137      11.751  23.070  30.483  2.00  1.00            
ATOM   1015   CA PHE A 137      13.072  22.683  30.027  2.00  1.00            
ATOM   1016   CB PHE A 137      13.389  22.929  28.535  2.00  1.00            
ATOM   1017   CG PHE A 137      14.868  22.997  28.361  2.00  1.00            
ATOM   1018  CD1 PHE A 137      15.656  21.873  28.426  2.00  1.00            
ATOM   1019  CD2 PHE A 137      15.469  24.210  28.113  2.00  1.00            
ATOM   1020  CE1 PHE A 137      17.018  21.957  28.260  2.00  1.00            
ATOM   1021  CE2 PHE A 137      16.830  24.304  27.945  2.00  1.00            
ATOM   1022   CZ PHE A 137      17.609  23.175  28.019  2.00  1.00            
ATOM   1023    C PHE A 137      13.908  23.629  30.818  2.00  1.00            
ATOM   1024    O PHE A 137      14.679  23.241  31.693  2.00  1.00            
ATOM   1025    N ASP A 138      13.743  24.928  30.493  2.00  1.00            
ATOM   1026   CA ASP A 138      14.410  26.000  31.170  2.00  1.00            
ATOM   1027   CB ASP A 138      14.123  27.373  30.538  2.00  1.00            
ATOM   1028   CG ASP A 138      15.054  28.407  31.165  2.00  1.00            
ATOM   1029  OD1 ASP A 138      15.046  28.546  32.417  2.00  1.00            
ATOM   1030  OD2 ASP A 138      15.780  29.085  30.390  2.00  1.00            
ATOM   1031    C ASP A 138      13.946  26.041  32.596  2.00  1.00            
ATOM   1032    O ASP A 138      14.761  26.148  33.511  2.00  1.00            
ATOM   1033    N ASN A 139      12.621  25.934  32.834  2.00  1.00            
ATOM   1034   CA ASN A 139      12.126  25.998  34.182  2.00  1.00            
ATOM   1035   CB ASN A 139      10.595  25.879  34.283  2.00  1.00            
ATOM   1036   CG ASN A 139      10.183  26.124  35.731  2.00  1.00            
ATOM   1037  OD1 ASN A 139      10.702  25.498  36.653  2.00  1.00            
ATOM   1038  ND2 ASN A 139       9.225  27.067  35.936  2.00  1.00            
ATOM   1039    C ASN A 139      12.719  24.837  34.904  2.00  1.00            
ATOM   1040    O ASN A 139      13.145  24.953  36.052  2.00  1.00            
ATOM   1041    N LEU A 140      12.785  23.682  34.214  2.00  1.00            
ATOM   1042   CA LEU A 140      13.290  22.474  34.795  2.00  1.00            
ATOM   1043   CB LEU A 140      13.257  21.281  33.821  2.00  1.00            
ATOM   1044   CG LEU A 140      11.844  20.753  33.500  2.00  1.00            
ATOM   1045  CD1 LEU A 140      11.218  20.053  34.716  2.00  1.00            
ATOM   1046  CD2 LEU A 140      10.941  21.856  32.926  2.00  1.00            
ATOM   1047    C LEU A 140      14.717  22.673  35.194  2.00  1.00            
ATOM   1048    O LEU A 140      15.111  22.209  36.259  2.00  1.00            
ATOM   1049    N TRP A 141      15.551  23.315  34.347  2.00  1.00            
ATOM   1050   CA TRP A 141      16.926  23.503  34.737  2.00  1.00            
ATOM   1051   CB TRP A 141      17.913  23.873  33.612  2.00  1.00            
ATOM   1052   CG TRP A 141      17.875  25.297  33.120  2.00  1.00            
ATOM   1053  CD2 TRP A 141      18.622  26.369  33.717  2.00  1.00            
ATOM   1054  CD1 TRP A 141      17.202  25.836  32.068  2.00  1.00            
ATOM   1055  NE1 TRP A 141      17.477  27.179  31.970  2.00  1.00            
ATOM   1056  CE2 TRP A 141      18.352  27.520  32.978  2.00  1.00            
ATOM   1057  CE3 TRP A 141      19.467  26.391  34.789  2.00  1.00            
ATOM   1058  CZ2 TRP A 141      18.924  28.717  33.302  2.00  1.00            
ATOM   1059  CZ3 TRP A 141      20.041  27.600  35.114  2.00  1.00            
ATOM   1060  CH2 TRP A 141      19.775  28.740  34.384  2.00  1.00            
ATOM   1061    C TRP A 141      17.030  24.566  35.783  2.00  1.00            
ATOM   1062    O TRP A 141      17.882  24.488  36.667  2.00  1.00            
ATOM   1063    N ASP A 142      16.190  25.618  35.691  2.00  1.00            
ATOM   1064   CA ASP A 142      16.302  26.700  36.629  2.00  1.00            
ATOM   1065   CB ASP A 142      15.272  27.817  36.375  2.00  1.00            
ATOM   1066   CG ASP A 142      15.596  29.011  37.266  2.00  1.00            
ATOM   1067  OD1 ASP A 142      16.456  28.869  38.175  2.00  1.00            
ATOM   1068  OD2 ASP A 142      14.979  30.086  37.045  2.00  1.00            
ATOM   1069    C ASP A 142      16.069  26.158  37.997  2.00  1.00            
ATOM   1070    O ASP A 142      16.895  26.342  38.889  2.00  1.00            
ATOM   1071    N GLN A 143      14.943  25.453  38.205  3.00  1.00            
ATOM   1072   CA GLN A 143      14.794  24.808  39.473  3.00  1.00            
ATOM   1073   CB GLN A 143      13.401  24.199  39.717  3.00  1.00            
ATOM   1074   CG GLN A 143      12.266  25.226  39.759  3.00  1.00            
ATOM   1075   CD GLN A 143      12.335  26.009  41.065  3.00  1.00            
ATOM   1076  OE1 GLN A 143      11.320  26.209  41.730  3.00  1.00            
ATOM   1077  NE2 GLN A 143      13.553  26.485  41.439  3.00  1.00            
ATOM   1078    C GLN A 143      15.757  23.693  39.311  3.00  1.00            
ATOM   1079    O GLN A 143      16.172  23.420  38.191  3.00  1.00            
ATOM   1080    N GLY A 144      16.208  23.022  40.373  3.00  1.00            
ATOM   1081   CA GLY A 144      17.146  22.023  39.968  3.00  1.00            
ATOM   1082    C GLY A 144      16.449  20.709  39.978  3.00  1.00            
ATOM   1083    O GLY A 144      16.848  19.786  40.685  3.00  1.00            
ATOM   1084    N LEU A 145      15.367  20.601  39.185  1.00  1.00            
ATOM   1085   CA LEU A 145      14.656  19.365  39.078  1.00  1.00            
ATOM   1086   CB LEU A 145      13.310  19.498  38.344  1.00  1.00            
ATOM   1087   CG LEU A 145      12.505  18.184  38.285  1.00  1.00            
ATOM   1088  CD1 LEU A 145      12.105  17.708  39.692  1.00  1.00            
ATOM   1089  CD2 LEU A 145      11.297  18.314  37.344  1.00  1.00            
ATOM   1090    C LEU A 145      15.519  18.405  38.323  1.00  1.00            
ATOM   1091    O LEU A 145      15.598  17.227  38.667  1.00  1.00            
ATOM   1092    N VAL A 146      16.216  18.895  37.277  1.00  1.00            
ATOM   1093   CA VAL A 146      16.972  17.994  36.455  1.00  1.00            
ATOM   1094   CB VAL A 146      16.780  18.216  34.982  1.00  1.00            
ATOM   1095  CG1 VAL A 146      15.305  17.947  34.636  1.00  1.00            
ATOM   1096  CG2 VAL A 146      17.258  19.634  34.623  1.00  1.00            
ATOM   1097    C VAL A 146      18.436  18.127  36.727  1.00  1.00            
ATOM   1098    O VAL A 146      18.964  19.229  36.875  1.00  1.00            
ATOM   1099    N SER A 147      19.121  16.966  36.822  1.00  1.00            
ATOM   1100   CA SER A 147      20.537  16.910  37.051  1.00  1.00            
ATOM   1101   CB SER A 147      21.055  15.472  37.221  1.00  1.00            
ATOM   1102   OG SER A 147      20.491  14.876  38.380  1.00  1.00            
ATOM   1103    C SER A 147      21.243  17.489  35.869  1.00  1.00            
ATOM   1104    O SER A 147      21.946  18.492  35.978  1.00  1.00            
ATOM   1105    N GLN A 148      21.044  16.864  34.692  1.00  1.00            
ATOM   1106   CA GLN A 148      21.685  17.307  33.490  1.00  1.00            
ATOM   1107   CB GLN A 148      22.029  16.161  32.523  1.00  1.00            
ATOM   1108   CG GLN A 148      23.036  15.152  33.079  1.00  1.00            
ATOM   1109   CD GLN A 148      23.236  14.062  32.032  1.00  1.00            
ATOM   1110  OE1 GLN A 148      22.305  13.697  31.316  1.00  1.00            
ATOM   1111  NE2 GLN A 148      24.483  13.528  31.934  1.00  1.00            
ATOM   1112    C GLN A 148      20.697  18.163  32.795  1.00  1.00            
ATOM   1113    O GLN A 148      19.489  17.965  32.919  1.00  1.00            
ATOM   1114    N ASP A 149      21.191  19.168  32.061  1.00  1.00            
ATOM   1115   CA ASP A 149      20.266  19.973  31.337  1.00  1.00            
ATOM   1116   CB ASP A 149      20.701  21.442  31.203  1.00  1.00            
ATOM   1117   CG ASP A 149      20.633  22.105  32.571  1.00  1.00            
ATOM   1118  OD1 ASP A 149      20.026  21.507  33.499  1.00  1.00            
ATOM   1119  OD2 ASP A 149      21.196  23.224  32.702  1.00  1.00            
ATOM   1120    C ASP A 149      20.254  19.416  29.946  1.00  1.00            
ATOM   1121    O ASP A 149      20.633  20.101  28.999  1.00  1.00            
ATOM   1122    N LEU A 150      19.845  18.138  29.782  4.00  1.00            
ATOM   1123   CA LEU A 150      19.859  17.581  28.459  4.00  1.00            
ATOM   1124   CB LEU A 150      21.062  16.655  28.191  4.00  1.00            
ATOM   1125   CG LEU A 150      22.432  17.365  28.242  4.00  1.00            
ATOM   1126  CD1 LEU A 150      22.754  17.889  29.650  4.00  1.00            
ATOM   1127  CD2 LEU A 150      23.546  16.461  27.694  4.00  1.00            
ATOM   1128    C LEU A 150      18.625  16.764  28.231  4.00  1.00            
ATOM   1129    O LEU A 150      18.270  15.929  29.058  4.00  1.00            
ATOM   1130    N PHE A 151      17.956  16.976  27.075  4.00  1.00            
ATOM   1131   CA PHE A 151      16.766  16.244  26.729  4.00  1.00            
ATOM   1132   CB PHE A 151      15.644  17.107  26.124  4.00  1.00            
ATOM   1133   CG PHE A 151      14.850  17.688  27.241  4.00  1.00            
ATOM   1134  CD1 PHE A 151      15.346  18.691  28.038  4.00  1.00            
ATOM   1135  CD2 PHE A 151      13.578  17.221  27.473  4.00  1.00            
ATOM   1136  CE1 PHE A 151      14.582  19.206  29.061  4.00  1.00            
ATOM   1137  CE2 PHE A 151      12.814  17.735  28.488  4.00  1.00            
ATOM   1138   CZ PHE A 151      13.314  18.729  29.291  4.00  1.00            
ATOM   1139    C PHE A 151      17.108  15.193  25.713  4.00  1.00            
ATOM   1140    O PHE A 151      17.899  15.428  24.801  4.00  1.00            
ATOM   1141    N SER A 152      16.523  13.981  25.861  4.00  1.00            
ATOM   1142   CA SER A 152      16.759  12.918  24.922  4.00  1.00            
ATOM   1143   CB SER A 152      17.354  11.646  25.543  4.00  1.00            
ATOM   1144   OG SER A 152      16.406  11.013  26.387  4.00  1.00            
ATOM   1145    C SER A 152      15.443  12.552  24.351  4.00  1.00            
ATOM   1146    O SER A 152      14.449  12.440  25.066  4.00  1.00            
ATOM   1147    N VAL A 153      15.399  12.380  23.021  4.00  1.00            
ATOM   1148   CA VAL A 153      14.148  12.019  22.447  4.00  1.00            
ATOM   1149   CB VAL A 153      13.536  13.106  21.615  4.00  1.00            
ATOM   1150  CG1 VAL A 153      12.240  12.564  20.986  4.00  1.00            
ATOM   1151  CG2 VAL A 153      13.336  14.345  22.503  4.00  1.00            
ATOM   1152    C VAL A 153      14.375  10.850  21.534  4.00  1.00            
ATOM   1153    O VAL A 153      15.302  10.847  20.725  4.00  1.00            
ATOM   1154    N TYR A 154      13.528   9.809  21.658  4.00  1.00            
ATOM   1155   CA TYR A 154      13.581   8.658  20.802  4.00  1.00            
ATOM   1156   CB TYR A 154      13.834   7.336  21.552  4.00  1.00            
ATOM   1157   CG TYR A 154      13.544   6.227  20.599  4.00  1.00            
ATOM   1158  CD1 TYR A 154      14.474   5.815  19.672  4.00  1.00            
ATOM   1159  CD2 TYR A 154      12.320   5.598  20.639  4.00  1.00            
ATOM   1160  CE1 TYR A 154      14.185   4.792  18.800  4.00  1.00            
ATOM   1161  CE2 TYR A 154      12.025   4.575  19.770  4.00  1.00            
ATOM   1162   CZ TYR A 154      12.959   4.171  18.848  4.00  1.00            
ATOM   1163   OH TYR A 154      12.658   3.121  17.954  4.00  1.00            
ATOM   1164    C TYR A 154      12.243   8.555  20.180  4.00  1.00            
ATOM   1165    O TYR A 154      11.228   8.501  20.872  4.00  1.00            
ATOM   1166    N LEU A 155      12.198   8.559  18.842  1.00  1.00            
ATOM   1167   CA LEU A 155      10.914   8.378  18.265  1.00  1.00            
ATOM   1168   CB LEU A 155      10.483   9.440  17.243  1.00  1.00            
ATOM   1169   CG LEU A 155      10.147  10.784  17.910  1.00  1.00            
ATOM   1170  CD1 LEU A 155       9.465  11.744  16.926  1.00  1.00            
ATOM   1171  CD2 LEU A 155       9.320  10.574  19.187  1.00  1.00            
ATOM   1172    C LEU A 155      10.906   7.040  17.603  1.00  1.00            
ATOM   1173    O LEU A 155      11.850   6.669  16.908  1.00  1.00            
ATOM   1174    N SER A 156       9.829   6.266  17.832  1.00  1.00            
ATOM   1175   CA SER A 156       9.729   4.943  17.294  1.00  1.00            
ATOM   1176   CB SER A 156       8.842   4.011  18.130  1.00  1.00            
ATOM   1177   OG SER A 156       7.516   4.515  18.142  1.00  1.00            
ATOM   1178    C SER A 156       9.130   5.012  15.939  1.00  1.00            
ATOM   1179    O SER A 156       8.821   6.082  15.416  1.00  1.00            
ATOM   1180    N SER A 157       8.975   3.824  15.332  1.00  1.00            
ATOM   1181   CA SER A 157       8.431   3.726  14.021  1.00  1.00            
ATOM   1182   CB SER A 157       9.491   3.355  12.967  1.00  1.00            
ATOM   1183   OG SER A 157       8.929   3.361  11.663  1.00  1.00            
ATOM   1184    C SER A 157       7.419   2.633  14.074  1.00  1.00            
ATOM   1185    O SER A 157       7.133   2.101  15.146  1.00  1.00            
ATOM   1186    N ASN A 158       6.821   2.328  12.908  3.00  1.00            
ATOM   1187   CA ASN A 158       5.829   1.313  12.720  3.00  1.00            
ATOM   1188   CB ASN A 158       6.333  -0.145  12.832  3.00  1.00            
ATOM   1189   CG ASN A 158       6.820  -0.454  14.235  3.00  1.00            
ATOM   1190  OD1 ASN A 158       6.023  -0.708  15.136  3.00  1.00            
ATOM   1191  ND2 ASN A 158       8.166  -0.445  14.428  3.00  1.00            
ATOM   1192    C ASN A 158       4.704   1.557  13.656  3.00  1.00            
ATOM   1193    O ASN A 158       3.990   0.636  14.048  3.00  1.00            
ATOM   1194    N ASP A 159       4.512   2.836  14.012  3.00  1.00            
ATOM   1195   CA ASP A 159       3.428   3.205  14.862  3.00  1.00            
ATOM   1196   CB ASP A 159       2.053   2.952  14.220  3.00  1.00            
ATOM   1197   CG ASP A 159       1.883   3.928  13.065  3.00  1.00            
ATOM   1198  OD1 ASP A 159       2.740   4.841  12.930  3.00  1.00            
ATOM   1199  OD2 ASP A 159       0.889   3.776  12.305  3.00  1.00            
ATOM   1200    C ASP A 159       3.514   2.390  16.102  3.00  1.00            
ATOM   1201    O ASP A 159       2.502   2.127  16.750  3.00  1.00            
ATOM   1202    N ASP A 160       4.735   1.974  16.477  1.00  1.00            
ATOM   1203   CA ASP A 160       4.834   1.185  17.662  1.00  1.00            
ATOM   1204   CB ASP A 160       6.084   0.285  17.697  1.00  1.00            
ATOM   1205   CG ASP A 160       5.836  -0.878  18.649  1.00  1.00            
ATOM   1206  OD1 ASP A 160       5.671  -0.632  19.872  1.00  1.00            
ATOM   1207  OD2 ASP A 160       5.820  -2.040  18.160  1.00  1.00            
ATOM   1208    C ASP A 160       4.901   2.145  18.797  1.00  1.00            
ATOM   1209    O ASP A 160       5.294   3.298  18.629  1.00  1.00            
ATOM   1210    N SER A 161       4.488   1.697  19.992  1.00  1.00            
ATOM   1211   CA SER A 161       4.540   2.559  21.126  1.00  1.00            
ATOM   1212   CB SER A 161       3.607   2.127  22.270  1.00  1.00            
ATOM   1213   OG SER A 161       2.254   2.185  21.844  1.00  1.00            
ATOM   1214    C SER A 161       5.946   2.504  21.646  1.00  1.00            
ATOM   1215    O SER A 161       6.802   1.838  21.066  1.00  1.00            
ATOM   1216    N GLY A 162       6.229   3.223  22.752  1.00  1.00            
ATOM   1217   CA GLY A 162       7.536   3.133  23.338  1.00  1.00            
ATOM   1218    C GLY A 162       8.416   4.290  22.958  1.00  1.00            
ATOM   1219    O GLY A 162       9.610   4.268  23.252  1.00  1.00            
ATOM   1220    N SER A 163       7.883   5.336  22.299  4.00  1.00            
ATOM   1221   CA SER A 163       8.763   6.429  21.985  4.00  1.00            
ATOM   1222   CB SER A 163       8.180   7.433  20.985  4.00  1.00            
ATOM   1223   OG SER A 163       7.957   6.808  19.731  4.00  1.00            
ATOM   1224    C SER A 163       9.083   7.120  23.264  4.00  1.00            
ATOM   1225    O SER A 163       8.333   7.008  24.233  4.00  1.00            
ATOM   1226    N VAL A 164      10.220   7.848  23.328  4.00  1.00            
ATOM   1227   CA VAL A 164      10.479   8.431  24.608  4.00  1.00            
ATOM   1228   CB VAL A 164      11.372   7.587  25.470  4.00  1.00            
ATOM   1229  CG1 VAL A 164      12.765   7.513  24.823  4.00  1.00            
ATOM   1230  CG2 VAL A 164      11.368   8.169  26.894  4.00  1.00            
ATOM   1231    C VAL A 164      11.079   9.799  24.536  4.00  1.00            
ATOM   1232    O VAL A 164      11.840  10.125  23.628  4.00  1.00            
ATOM   1233    N VAL A 165      10.703  10.651  25.517  4.00  1.00            
ATOM   1234   CA VAL A 165      11.309  11.939  25.704  4.00  1.00            
ATOM   1235   CB VAL A 165      10.357  13.094  25.592  4.00  1.00            
ATOM   1236  CG1 VAL A 165      11.108  14.387  25.955  4.00  1.00            
ATOM   1237  CG2 VAL A 165       9.784  13.103  24.164  4.00  1.00            
ATOM   1238    C VAL A 165      11.824  11.889  27.113  4.00  1.00            
ATOM   1239    O VAL A 165      11.039  11.794  28.056  4.00  1.00            
ATOM   1240    N LEU A 166      13.162  11.925  27.295  4.00  1.00            
ATOM   1241   CA LEU A 166      13.731  11.863  28.616  4.00  1.00            
ATOM   1242   CB LEU A 166      14.928  10.907  28.742  4.00  1.00            
ATOM   1243   CG LEU A 166      15.575  10.899  30.142  4.00  1.00            
ATOM   1244  CD1 LEU A 166      14.623  10.340  31.211  4.00  1.00            
ATOM   1245  CD2 LEU A 166      16.937  10.189  30.114  4.00  1.00            
ATOM   1246    C LEU A 166      14.241  13.252  28.933  4.00  1.00            
ATOM   1247    O LEU A 166      14.932  13.865  28.122  4.00  1.00            
ATOM   1248    N LEU A 167      13.889  13.788  30.124  4.00  1.00            
ATOM   1249   CA LEU A 167      14.172  15.143  30.540  4.00  1.00            
ATOM   1250   CB LEU A 167      13.412  15.522  31.828  4.00  1.00            
ATOM   1251   CG LEU A 167      11.872  15.535  31.701  4.00  1.00            
ATOM   1252  CD1 LEU A 167      11.374  16.691  30.826  4.00  1.00            
ATOM   1253  CD2 LEU A 167      11.324  14.173  31.244  4.00  1.00            
ATOM   1254    C LEU A 167      15.614  15.475  30.796  4.00  1.00            
ATOM   1255    O LEU A 167      16.110  16.462  30.257  4.00  1.00            
ATOM   1256    N GLY A 168      16.326  14.689  31.630  3.00  1.00            
ATOM   1257   CA GLY A 168      17.703  14.990  31.941  3.00  1.00            
ATOM   1258    C GLY A 168      18.348  13.661  32.083  3.00  1.00            
ATOM   1259    O GLY A 168      18.360  13.071  33.161  3.00  1.00            
ATOM   1260    N GLY A 169      18.923  13.150  30.983  1.00  1.00            
ATOM   1261   CA GLY A 169      19.511  11.857  31.097  1.00  1.00            
ATOM   1262    C GLY A 169      19.660  11.288  29.732  1.00  1.00            
ATOM   1263    O GLY A 169      19.258  11.894  28.740  1.00  1.00            
ATOM   1264    N ILE A 170      20.247  10.080  29.659  1.00  1.00            
ATOM   1265   CA ILE A 170      20.468   9.472  28.386  1.00  1.00            
ATOM   1266   CB ILE A 170      21.920   9.473  27.994  1.00  1.00            
ATOM   1267  CG1 ILE A 170      22.435  10.916  27.861  1.00  1.00            
ATOM   1268  CG2 ILE A 170      22.089   8.625  26.722  1.00  1.00            
ATOM   1269  CD1 ILE A 170      21.694  11.733  26.804  1.00  1.00            
ATOM   1270    C ILE A 170      20.043   8.035  28.453  1.00  1.00            
ATOM   1271    O ILE A 170      20.105   7.405  29.508  1.00  1.00            
ATOM   1272    N ASP A 171      19.568   7.491  27.310  1.00  1.00            
ATOM   1273   CA ASP A 171      19.200   6.105  27.206  1.00  1.00            
ATOM   1274   CB ASP A 171      17.758   5.903  26.690  1.00  1.00            
ATOM   1275   CG ASP A 171      17.551   6.609  25.350  1.00  1.00            
ATOM   1276  OD1 ASP A 171      18.406   7.450  24.962  1.00  1.00            
ATOM   1277  OD2 ASP A 171      16.506   6.327  24.706  1.00  1.00            
ATOM   1278    C ASP A 171      20.177   5.453  26.270  1.00  1.00            
ATOM   1279    O ASP A 171      20.059   5.534  25.048  1.00  1.00            
ATOM   1280    N SER A 172      21.192   4.783  26.843  3.00  1.00            
ATOM   1281   CA SER A 172      22.242   4.173  26.078  3.00  1.00            
ATOM   1282   CB SER A 172      23.383   3.654  26.970  3.00  1.00            
ATOM   1283   OG SER A 172      23.959   4.726  27.702  3.00  1.00            
ATOM   1284    C SER A 172      21.724   3.008  25.297  3.00  1.00            
ATOM   1285    O SER A 172      22.171   2.761  24.177  3.00  1.00            
ATOM   1286    N SER A 173      20.752   2.267  25.855  3.00  1.00            
ATOM   1287   CA SER A 173      20.286   1.063  25.225  3.00  1.00            
ATOM   1288   CB SER A 173      19.153   0.381  26.009  3.00  1.00            
ATOM   1289   OG SER A 173      18.005   1.217  26.032  3.00  1.00            
ATOM   1290    C SER A 173      19.750   1.392  23.869  3.00  1.00            
ATOM   1291    O SER A 173      19.980   0.671  22.900  3.00  1.00            
ATOM   1292    N TYR A 174      19.031   2.519  23.776  1.00  1.00            
ATOM   1293   CA TYR A 174      18.402   2.947  22.564  1.00  1.00            
ATOM   1294   CB TYR A 174      17.507   4.172  22.784  1.00  1.00            
ATOM   1295   CG TYR A 174      16.415   3.679  23.669  1.00  1.00            
ATOM   1296  CD1 TYR A 174      16.591   3.603  25.033  1.00  1.00            
ATOM   1297  CD2 TYR A 174      15.219   3.272  23.129  1.00  1.00            
ATOM   1298  CE1 TYR A 174      15.582   3.139  25.844  1.00  1.00            
ATOM   1299  CE2 TYR A 174      14.207   2.806  23.933  1.00  1.00            
ATOM   1300   CZ TYR A 174      14.387   2.740  25.293  1.00  1.00            
ATOM   1301   OH TYR A 174      13.349   2.261  26.119  1.00  1.00            
ATOM   1302    C TYR A 174      19.439   3.263  21.544  1.00  1.00            
ATOM   1303    O TYR A 174      19.241   3.000  20.359  1.00  1.00            
ATOM   1304    N TYR A 175      20.587   3.824  21.964  4.00  1.00            
ATOM   1305   CA TYR A 175      21.508   4.237  20.955  4.00  1.00            
ATOM   1306   CB TYR A 175      22.038   5.676  21.111  4.00  1.00            
ATOM   1307   CG TYR A 175      22.816   5.826  22.373  4.00  1.00            
ATOM   1308  CD1 TYR A 175      24.103   5.351  22.459  4.00  1.00            
ATOM   1309  CD2 TYR A 175      22.269   6.468  23.459  4.00  1.00            
ATOM   1310  CE1 TYR A 175      24.829   5.501  23.616  4.00  1.00            
ATOM   1311  CE2 TYR A 175      22.988   6.622  24.620  4.00  1.00            
ATOM   1312   CZ TYR A 175      24.271   6.136  24.698  4.00  1.00            
ATOM   1313   OH TYR A 175      25.016   6.293  25.885  4.00  1.00            
ATOM   1314    C TYR A 175      22.670   3.301  20.852  4.00  1.00            
ATOM   1315    O TYR A 175      23.017   2.585  21.790  4.00  1.00            
ATOM   1316    N THR A 176      23.285   3.299  19.650  1.00  1.00            
ATOM   1317   CA THR A 176      24.340   2.413  19.247  1.00  1.00            
ATOM   1318   CB THR A 176      24.606   2.449  17.769  1.00  1.00            
ATOM   1319  OG1 THR A 176      25.028   3.747  17.379  1.00  1.00            
ATOM   1320  CG2 THR A 176      23.317   2.065  17.020  1.00  1.00            
ATOM   1321    C THR A 176      25.620   2.766  19.938  1.00  1.00            
ATOM   1322    O THR A 176      25.631   3.245  21.071  1.00  1.00            
ATOM   1323    N GLY A 177      26.742   2.507  19.236  1.00  1.00            
ATOM   1324   CA GLY A 177      28.071   2.583  19.772  1.00  1.00            
ATOM   1325    C GLY A 177      28.448   3.936  20.285  1.00  1.00            
ATOM   1326    O GLY A 177      28.974   4.038  21.392  1.00  1.00            
ATOM   1327    N SER A 178      28.208   5.022  19.530  1.00  1.00            
ATOM   1328   CA SER A 178      28.691   6.258  20.073  1.00  1.00            
ATOM   1329   CB SER A 178      30.057   6.681  19.506  1.00  1.00            
ATOM   1330   OG SER A 178      29.944   6.943  18.115  1.00  1.00            
ATOM   1331    C SER A 178      27.728   7.343  19.757  1.00  1.00            
ATOM   1332    O SER A 178      26.899   7.226  18.856  1.00  1.00            
ATOM   1333    N LEU A 179      27.817   8.436  20.535  1.00  1.00            
ATOM   1334   CA LEU A 179      26.987   9.572  20.302  1.00  1.00            
ATOM   1335   CB LEU A 179      26.486  10.240  21.593  1.00  1.00            
ATOM   1336   CG LEU A 179      25.602  11.473  21.335  1.00  1.00            
ATOM   1337  CD1 LEU A 179      24.319  11.086  20.584  1.00  1.00            
ATOM   1338  CD2 LEU A 179      25.327  12.240  22.639  1.00  1.00            
ATOM   1339    C LEU A 179      27.848  10.565  19.602  1.00  1.00            
ATOM   1340    O LEU A 179      28.944  10.886  20.059  1.00  1.00            
ATOM   1341    N ASN A 180      27.383  11.059  18.442  4.00  1.00            
ATOM   1342   CA ASN A 180      28.158  12.024  17.725  4.00  1.00            
ATOM   1343   CB ASN A 180      27.986  11.942  16.198  4.00  1.00            
ATOM   1344   CG ASN A 180      28.658  10.649  15.749  4.00  1.00            
ATOM   1345  OD1 ASN A 180      29.743  10.309  16.219  4.00  1.00            
ATOM   1346  ND2 ASN A 180      28.001   9.902  14.821  4.00  1.00            
ATOM   1347    C ASN A 180      27.715  13.367  18.198  4.00  1.00            
ATOM   1348    O ASN A 180      26.601  13.513  18.700  4.00  1.00            
ATOM   1349    N TRP A 181      28.580  14.392  18.067  4.00  1.00            
ATOM   1350   CA TRP A 181      28.168  15.645  18.618  4.00  1.00            
ATOM   1351   CB TRP A 181      29.085  16.164  19.734  4.00  1.00            
ATOM   1352   CG TRP A 181      29.213  15.238  20.921  4.00  1.00            
ATOM   1353  CD2 TRP A 181      30.365  14.417  21.164  4.00  1.00            
ATOM   1354  CD1 TRP A 181      28.369  15.037  21.974  4.00  1.00            
ATOM   1355  NE1 TRP A 181      28.923  14.140  22.856  4.00  1.00            
ATOM   1356  CE2 TRP A 181      30.154  13.752  22.370  4.00  1.00            
ATOM   1357  CE3 TRP A 181      31.512  14.240  20.443  4.00  1.00            
ATOM   1358  CZ2 TRP A 181      31.089  12.896  22.878  4.00  1.00            
ATOM   1359  CZ3 TRP A 181      32.450  13.371  20.954  4.00  1.00            
ATOM   1360  CH2 TRP A 181      32.242  12.711  22.148  4.00  1.00            
ATOM   1361    C TRP A 181      28.163  16.699  17.566  4.00  1.00            
ATOM   1362    O TRP A 181      29.001  16.706  16.665  4.00  1.00            
ATOM   1363    N VAL A 182      27.184  17.619  17.662  4.00  1.00            
ATOM   1364   CA VAL A 182      27.120  18.714  16.740  4.00  1.00            
ATOM   1365   CB VAL A 182      25.968  18.635  15.789  4.00  1.00            
ATOM   1366  CG1 VAL A 182      26.151  17.384  14.915  4.00  1.00            
ATOM   1367  CG2 VAL A 182      24.656  18.648  16.593  4.00  1.00            
ATOM   1368    C VAL A 182      26.954  19.957  17.544  4.00  1.00            
ATOM   1369    O VAL A 182      26.138  20.017  18.465  4.00  1.00            
ATOM   1370    N PRO A 183      27.740  20.946  17.228  4.00  1.00            
ATOM   1371   CA PRO A 183      27.639  22.194  17.928  4.00  1.00            
ATOM   1372   CD PRO A 183      29.074  20.716  16.706  4.00  1.00            
ATOM   1373   CB PRO A 183      28.953  22.934  17.663  4.00  1.00            
ATOM   1374   CG PRO A 183      29.645  22.131  16.542  4.00  1.00            
ATOM   1375    C PRO A 183      26.428  22.857  17.394  4.00  1.00            
ATOM   1376    O PRO A 183      26.087  22.603  16.241  4.00  1.00            
ATOM   1377    N VAL A 184      25.739  23.679  18.200  1.00  1.00            
ATOM   1378   CA VAL A 184      24.591  24.318  17.639  1.00  1.00            
ATOM   1379   CB VAL A 184      23.633  24.841  18.668  1.00  1.00            
ATOM   1380  CG1 VAL A 184      22.450  25.507  17.945  1.00  1.00            
ATOM   1381  CG2 VAL A 184      23.244  23.688  19.604  1.00  1.00            
ATOM   1382    C VAL A 184      25.114  25.502  16.912  1.00  1.00            
ATOM   1383    O VAL A 184      25.913  26.269  17.448  1.00  1.00            
ATOM   1384    N SER A 185      24.693  25.671  15.649  1.00  1.00            
ATOM   1385   CA SER A 185      25.196  26.769  14.889  1.00  1.00            
ATOM   1386   CB SER A 185      24.720  26.749  13.427  1.00  1.00            
ATOM   1387   OG SER A 185      25.253  27.865  12.730  1.00  1.00            
ATOM   1388    C SER A 185      24.731  28.067  15.474  1.00  1.00            
ATOM   1389    O SER A 185      25.532  28.853  15.977  1.00  1.00            
ATOM   1390    N VAL A 186      23.405  28.312  15.434  1.00  1.00            
ATOM   1391   CA VAL A 186      22.873  29.553  15.919  1.00  1.00            
ATOM   1392   CB VAL A 186      22.195  30.375  14.866  1.00  1.00            
ATOM   1393  CG1 VAL A 186      23.223  30.746  13.785  1.00  1.00            
ATOM   1394  CG2 VAL A 186      20.977  29.598  14.344  1.00  1.00            
ATOM   1395    C VAL A 186      21.836  29.199  16.929  1.00  1.00            
ATOM   1396    O VAL A 186      21.305  28.090  16.936  1.00  1.00            
ATOM   1397    N GLU A 187      21.542  30.151  17.831  4.00  1.00            
ATOM   1398   CA GLU A 187      20.551  29.960  18.845  4.00  1.00            
ATOM   1399   CB GLU A 187      20.672  30.948  20.010  4.00  1.00            
ATOM   1400   CG GLU A 187      20.570  32.407  19.566  4.00  1.00            
ATOM   1401   CD GLU A 187      20.688  33.269  20.811  4.00  1.00            
ATOM   1402  OE1 GLU A 187      20.184  32.827  21.877  4.00  1.00            
ATOM   1403  OE2 GLU A 187      21.280  34.377  20.716  4.00  1.00            
ATOM   1404    C GLU A 187      19.231  30.189  18.209  4.00  1.00            
ATOM   1405    O GLU A 187      19.142  30.596  17.052  4.00  1.00            
ATOM   1406    N GLY A 188      18.163  29.907  18.969  3.00  1.00            
ATOM   1407   CA GLY A 188      16.854  29.965  18.412  3.00  1.00            
ATOM   1408    C GLY A 188      16.513  28.534  18.358  3.00  1.00            
ATOM   1409    O GLY A 188      16.596  27.839  19.371  3.00  1.00            
ATOM   1410    N TYR A 189      16.125  28.028  17.182  3.00  1.00            
ATOM   1411   CA TYR A 189      15.929  26.625  17.245  3.00  1.00            
ATOM   1412   CB TYR A 189      14.856  25.999  16.309  3.00  1.00            
ATOM   1413   CG TYR A 189      14.962  24.584  16.751  3.00  1.00            
ATOM   1414  CD1 TYR A 189      14.402  24.198  17.945  3.00  1.00            
ATOM   1415  CD2 TYR A 189      15.683  23.667  16.021  3.00  1.00            
ATOM   1416  CE1 TYR A 189      14.539  22.910  18.403  3.00  1.00            
ATOM   1417  CE2 TYR A 189      15.825  22.379  16.481  3.00  1.00            
ATOM   1418   CZ TYR A 189      15.255  21.995  17.673  3.00  1.00            
ATOM   1419   OH TYR A 189      15.401  20.678  18.159  3.00  1.00            
ATOM   1420    C TYR A 189      17.249  25.970  17.003  3.00  1.00            
ATOM   1421    O TYR A 189      18.044  26.481  16.217  3.00  1.00            
ATOM   1422    N TRP A 190      17.539  24.870  17.749  4.00  1.00            
ATOM   1423   CA TRP A 190      18.721  24.099  17.536  4.00  1.00            
ATOM   1424   CB TRP A 190      18.765  22.800  18.359  4.00  1.00            
ATOM   1425   CG TRP A 190      19.394  23.080  19.703  4.00  1.00            
ATOM   1426  CD2 TRP A 190      18.932  24.076  20.631  4.00  1.00            
ATOM   1427  CD1 TRP A 190      20.570  22.606  20.204  4.00  1.00            
ATOM   1428  NE1 TRP A 190      20.881  23.254  21.374  4.00  1.00            
ATOM   1429  CE2 TRP A 190      19.884  24.163  21.649  4.00  1.00            
ATOM   1430  CE3 TRP A 190      17.829  24.880  20.619  4.00  1.00            
ATOM   1431  CZ2 TRP A 190      19.743  25.056  22.672  4.00  1.00            
ATOM   1432  CZ3 TRP A 190      17.673  25.756  21.672  4.00  1.00            
ATOM   1433  CH2 TRP A 190      18.614  25.843  22.676  4.00  1.00            
ATOM   1434    C TRP A 190      18.916  23.896  16.060  4.00  1.00            
ATOM   1435    O TRP A 190      18.289  23.049  15.426  4.00  1.00            
ATOM   1436    N GLN A 191      19.827  24.720  15.487  4.00  1.00            
ATOM   1437   CA GLN A 191      20.125  24.704  14.081  4.00  1.00            
ATOM   1438   CB GLN A 191      20.260  26.088  13.421  4.00  1.00            
ATOM   1439   CG GLN A 191      18.921  26.820  13.296  4.00  1.00            
ATOM   1440   CD GLN A 191      19.108  28.039  12.404  4.00  1.00            
ATOM   1441  OE1 GLN A 191      20.224  28.370  12.008  4.00  1.00            
ATOM   1442  NE2 GLN A 191      17.980  28.724  12.073  4.00  1.00            
ATOM   1443    C GLN A 191      21.415  23.984  13.938  4.00  1.00            
ATOM   1444    O GLN A 191      22.352  24.194  14.706  4.00  1.00            
ATOM   1445    N ILE A 192      21.483  23.081  12.950  4.00  1.00            
ATOM   1446   CA ILE A 192      22.679  22.329  12.796  4.00  1.00            
ATOM   1447   CB ILE A 192      22.505  20.858  13.071  4.00  1.00            
ATOM   1448  CG1 ILE A 192      22.090  20.635  14.538  4.00  1.00            
ATOM   1449  CG2 ILE A 192      23.822  20.143  12.720  4.00  1.00            
ATOM   1450  CD1 ILE A 192      20.696  21.159  14.874  4.00  1.00            
ATOM   1451    C ILE A 192      23.174  22.491  11.410  4.00  1.00            
ATOM   1452    O ILE A 192      22.403  22.673  10.469  4.00  1.00            
ATOM   1453    N THR A 193      24.508  22.461  11.264  4.00  1.00            
ATOM   1454   CA THR A 193      25.051  22.613   9.961  4.00  1.00            
ATOM   1455   CB THR A 193      26.499  23.016   9.950  4.00  1.00            
ATOM   1456  OG1 THR A 193      26.910  23.338   8.629  4.00  1.00            
ATOM   1457  CG2 THR A 193      27.353  21.867  10.510  4.00  1.00            
ATOM   1458    C THR A 193      24.913  21.313   9.240  4.00  1.00            
ATOM   1459    O THR A 193      25.263  20.257   9.764  4.00  1.00            
ATOM   1460    N LEU A 194      24.361  21.356   8.011  4.00  1.00            
ATOM   1461   CA LEU A 194      24.257  20.142   7.264  4.00  1.00            
ATOM   1462   CB LEU A 194      22.864  19.868   6.671  4.00  1.00            
ATOM   1463   CG LEU A 194      22.792  18.514   5.938  4.00  1.00            
ATOM   1464  CD1 LEU A 194      23.073  17.353   6.908  4.00  1.00            
ATOM   1465  CD2 LEU A 194      21.464  18.340   5.182  4.00  1.00            
ATOM   1466    C LEU A 194      25.216  20.271   6.145  4.00  1.00            
ATOM   1467    O LEU A 194      25.205  21.250   5.401  4.00  1.00            
ATOM   1468    N ASP A 195      26.100  19.273   6.021  4.00  1.00            
ATOM   1469   CA ASP A 195      27.010  19.284   4.930  4.00  1.00            
ATOM   1470   CB ASP A 195      28.221  18.352   5.105  4.00  1.00            
ATOM   1471   CG ASP A 195      29.176  19.020   6.083  4.00  1.00            
ATOM   1472  OD1 ASP A 195      28.908  20.193   6.459  4.00  1.00            
ATOM   1473  OD2 ASP A 195      30.190  18.375   6.459  4.00  1.00            
ATOM   1474    C ASP A 195      26.186  18.783   3.774  4.00  1.00            
ATOM   1475    O ASP A 195      24.958  18.862   3.807  4.00  1.00            
ATOM   1476    N SER A 196      26.828  18.264   2.711  4.00  1.00            
ATOM   1477   CA SER A 196      26.099  17.857   1.539  4.00  1.00            
ATOM   1478   CB SER A 196      27.016  17.530   0.349  4.00  1.00            
ATOM   1479   OG SER A 196      27.768  18.681  -0.012  4.00  1.00            
ATOM   1480    C SER A 196      25.271  16.651   1.816  4.00  1.00            
ATOM   1481    O SER A 196      25.466  15.944   2.804  4.00  1.00            
ATOM   1482    N ILE A 197      24.287  16.423   0.922  4.00  1.00            
ATOM   1483   CA ILE A 197      23.412  15.293   0.980  4.00  1.00            
ATOM   1484   CB ILE A 197      21.963  15.649   0.799  4.00  1.00            
ATOM   1485  CG1 ILE A 197      21.498  16.613   1.907  4.00  1.00            
ATOM   1486  CG2 ILE A 197      21.159  14.340   0.750  4.00  1.00            
ATOM   1487  CD1 ILE A 197      20.126  17.235   1.644  4.00  1.00            
ATOM   1488    C ILE A 197      23.814  14.445  -0.178  4.00  1.00            
ATOM   1489    O ILE A 197      23.937  14.937  -1.298  4.00  1.00            
ATOM   1490    N THR A 198      24.051  13.139   0.054  4.00  1.00            
ATOM   1491   CA THR A 198      24.544  12.363  -1.041  4.00  1.00            
ATOM   1492   CB THR A 198      25.976  11.946  -0.870  4.00  1.00            
ATOM   1493  OG1 THR A 198      26.115  11.119   0.277  4.00  1.00            
ATOM   1494  CG2 THR A 198      26.844  13.209  -0.723  4.00  1.00            
ATOM   1495    C THR A 198      23.741  11.117  -1.215  4.00  1.00            
ATOM   1496    O THR A 198      22.940  10.731  -0.365  4.00  1.00            
ATOM   1497    N MET A 199      23.948  10.480  -2.382  4.00  1.00            
ATOM   1498   CA MET A 199      23.363   9.225  -2.742  4.00  1.00            
ATOM   1499   CB MET A 199      22.683   9.217  -4.121  4.00  1.00            
ATOM   1500   CG MET A 199      21.434  10.098  -4.173  4.00  1.00            
ATOM   1501   SD MET A 199      20.435   9.891  -5.677  4.00  1.00            
ATOM   1502   CE MET A 199      19.811   8.252  -5.203  4.00  1.00            
ATOM   1503    C MET A 199      24.551   8.326  -2.796  4.00  1.00            
ATOM   1504    O MET A 199      25.166   8.052  -1.767  4.00  1.00            
ATOM   1505    N ASP A 200      24.915   7.828  -3.992  3.00  1.00            
ATOM   1506   CA ASP A 200      26.138   7.082  -4.091  3.00  1.00            
ATOM   1507   CB ASP A 200      26.329   6.402  -5.454  3.00  1.00            
ATOM   1508   CG ASP A 200      25.309   5.279  -5.560  3.00  1.00            
ATOM   1509  OD1 ASP A 200      24.721   4.916  -4.507  3.00  1.00            
ATOM   1510  OD2 ASP A 200      25.107   4.767  -6.694  3.00  1.00            
ATOM   1511    C ASP A 200      27.216   8.113  -3.930  3.00  1.00            
ATOM   1512    O ASP A 200      27.205   8.918  -3.002  3.00  1.00            
ATOM   1513    N GLY A 201      28.211   8.111  -4.824  3.00  1.00            
ATOM   1514   CA GLY A 201      29.219   9.119  -4.706  3.00  1.00            
ATOM   1515    C GLY A 201      28.562  10.446  -4.935  3.00  1.00            
ATOM   1516    O GLY A 201      28.941  11.451  -4.335  3.00  1.00            
ATOM   1517    N GLU A 202      27.545  10.467  -5.818  4.00  1.00            
ATOM   1518   CA GLU A 202      26.903  11.671  -6.263  4.00  1.00            
ATOM   1519   CB GLU A 202      25.771  11.426  -7.279  4.00  1.00            
ATOM   1520   CG GLU A 202      26.273  10.854  -8.608  4.00  1.00            
ATOM   1521   CD GLU A 202      25.079  10.657  -9.532  4.00  1.00            
ATOM   1522  OE1 GLU A 202      24.025  10.162  -9.050  4.00  1.00            
ATOM   1523  OE2 GLU A 202      25.208  11.004 -10.736  4.00  1.00            
ATOM   1524    C GLU A 202      26.348  12.457  -5.137  4.00  1.00            
ATOM   1525    O GLU A 202      25.933  11.919  -4.112  4.00  1.00            
ATOM   1526    N THR A 203      26.368  13.793  -5.320  4.00  1.00            
ATOM   1527   CA THR A 203      25.862  14.678  -4.324  4.00  1.00            
ATOM   1528   CB THR A 203      26.799  15.808  -3.999  4.00  1.00            
ATOM   1529  OG1 THR A 203      27.044  16.594  -5.156  4.00  1.00            
ATOM   1530  CG2 THR A 203      28.117  15.221  -3.464  4.00  1.00            
ATOM   1531    C THR A 203      24.585  15.261  -4.812  4.00  1.00            
ATOM   1532    O THR A 203      24.569  16.039  -5.765  4.00  1.00            
ATOM   1533    N ILE A 204      23.468  14.875  -4.166  4.00  1.00            
ATOM   1534   CA ILE A 204      22.214  15.449  -4.539  4.00  1.00            
ATOM   1535   CB ILE A 204      21.100  14.469  -4.734  4.00  1.00            
ATOM   1536  CG1 ILE A 204      21.379  13.540  -5.928  4.00  1.00            
ATOM   1537  CG2 ILE A 204      19.808  15.293  -4.853  4.00  1.00            
ATOM   1538  CD1 ILE A 204      22.545  12.583  -5.692  4.00  1.00            
ATOM   1539    C ILE A 204      21.784  16.312  -3.409  4.00  1.00            
ATOM   1540    O ILE A 204      21.368  15.815  -2.365  4.00  1.00            
ATOM   1541    N ALA A 205      21.916  17.637  -3.608  4.00  1.00            
ATOM   1542   CA ALA A 205      21.435  18.624  -2.693  4.00  1.00            
ATOM   1543   CB ALA A 205      20.183  18.227  -1.886  4.00  1.00            
ATOM   1544    C ALA A 205      22.480  19.077  -1.739  4.00  1.00            
ATOM   1545    O ALA A 205      23.507  18.433  -1.533  4.00  1.00            
ATOM   1546    N CYS A 206      22.209  20.256  -1.150  1.00  1.00            
ATOM   1547   CA CYS A 206      23.020  20.841  -0.132  1.00  1.00            
ATOM   1548   CB CYS A 206      22.906  20.115   1.221  1.00  1.00            
ATOM   1549   SG CYS A 206      21.213  20.127   1.886  1.00  1.00            
ATOM   1550    C CYS A 206      24.461  20.816  -0.541  1.00  1.00            
ATOM   1551    O CYS A 206      25.296  20.261   0.171  1.00  1.00            
ATOM   1552    N SER A 207      24.801  21.410  -1.702  3.00  1.00            
ATOM   1553   CA SER A 207      26.185  21.434  -2.088  3.00  1.00            
ATOM   1554   CB SER A 207      26.398  21.502  -3.610  3.00  1.00            
ATOM   1555   OG SER A 207      25.855  20.344  -4.228  3.00  1.00            
ATOM   1556    C SER A 207      26.780  22.666  -1.493  3.00  1.00            
ATOM   1557    O SER A 207      26.173  23.735  -1.515  3.00  1.00            
ATOM   1558    N GLY A 208      27.990  22.536  -0.920  3.00  1.00            
ATOM   1559   CA GLY A 208      28.651  23.673  -0.357  3.00  1.00            
ATOM   1560    C GLY A 208      28.237  23.805   1.072  3.00  1.00            
ATOM   1561    O GLY A 208      28.812  24.593   1.824  3.00  1.00            
ATOM   1562    N GLY A 209      27.227  23.021   1.489  1.00  1.00            
ATOM   1563   CA GLY A 209      26.793  23.069   2.853  1.00  1.00            
ATOM   1564    C GLY A 209      25.593  23.944   2.939  1.00  1.00            
ATOM   1565    O GLY A 209      25.420  24.875   2.155  1.00  1.00            
ATOM   1566    N CYS A 210      24.724  23.645   3.919  4.00  1.00            
ATOM   1567   CA CYS A 210      23.549  24.430   4.119  4.00  1.00            
ATOM   1568   CB CYS A 210      22.289  23.859   3.444  4.00  1.00            
ATOM   1569   SG CYS A 210      21.751  22.285   4.176  4.00  1.00            
ATOM   1570    C CYS A 210      23.288  24.436   5.582  4.00  1.00            
ATOM   1571    O CYS A 210      24.129  24.020   6.378  4.00  1.00            
ATOM   1572    N GLN A 211      22.104  24.938   5.976  4.00  1.00            
ATOM   1573   CA GLN A 211      21.780  24.968   7.367  4.00  1.00            
ATOM   1574   CB GLN A 211      21.324  26.346   7.870  4.00  1.00            
ATOM   1575   CG GLN A 211      22.408  27.421   7.784  4.00  1.00            
ATOM   1576   CD GLN A 211      21.816  28.719   8.312  4.00  1.00            
ATOM   1577  OE1 GLN A 211      20.622  28.977   8.163  4.00  1.00            
ATOM   1578  NE2 GLN A 211      22.670  29.554   8.963  4.00  1.00            
ATOM   1579    C GLN A 211      20.641  24.022   7.591  4.00  1.00            
ATOM   1580    O GLN A 211      19.926  23.667   6.655  4.00  1.00            
ATOM   1581    N ALA A 212      20.459  23.565   8.850  4.00  1.00            
ATOM   1582   CA ALA A 212      19.392  22.649   9.136  4.00  1.00            
ATOM   1583   CB ALA A 212      19.823  21.173   9.097  4.00  1.00            
ATOM   1584    C ALA A 212      18.883  22.926  10.524  4.00  1.00            
ATOM   1585    O ALA A 212      19.532  23.622  11.302  4.00  1.00            
ATOM   1586    N ILE A 213      17.663  22.437  10.844  4.00  1.00            
ATOM   1587   CA ILE A 213      17.107  22.547  12.170  4.00  1.00            
ATOM   1588   CB ILE A 213      16.047  23.605  12.301  4.00  1.00            
ATOM   1589  CG1 ILE A 213      14.819  23.264  11.443  4.00  1.00            
ATOM   1590  CG2 ILE A 213      16.687  24.956  11.939  4.00  1.00            
ATOM   1591  CD1 ILE A 213      13.599  24.126  11.766  4.00  1.00            
ATOM   1592    C ILE A 213      16.464  21.218  12.450  4.00  1.00            
ATOM   1593    O ILE A 213      15.965  20.569  11.531  4.00  1.00            
ATOM   1594    N VAL A 214      16.467  20.754  13.719  4.00  1.00            
ATOM   1595   CA VAL A 214      15.875  19.469  13.972  4.00  1.00            
ATOM   1596   CB VAL A 214      16.756  18.547  14.773  4.00  1.00            
ATOM   1597  CG1 VAL A 214      17.988  18.194  13.923  4.00  1.00            
ATOM   1598  CG2 VAL A 214      17.118  19.226  16.105  4.00  1.00            
ATOM   1599    C VAL A 214      14.570  19.638  14.687  4.00  1.00            
ATOM   1600    O VAL A 214      14.524  20.070  15.831  4.00  1.00            
ATOM   1601    N ASP A 215      13.443  19.282  14.042  1.00  1.00            
ATOM   1602   CA ASP A 215      12.197  19.478  14.726  1.00  1.00            
ATOM   1603   CB ASP A 215      11.222  20.419  13.992  1.00  1.00            
ATOM   1604   CG ASP A 215      11.759  21.840  14.104  1.00  1.00            
ATOM   1605  OD1 ASP A 215      12.778  22.023  14.820  1.00  1.00            
ATOM   1606  OD2 ASP A 215      11.155  22.759  13.489  1.00  1.00            
ATOM   1607    C ASP A 215      11.494  18.157  14.882  1.00  1.00            
ATOM   1608    O ASP A 215      11.275  17.436  13.910  1.00  1.00            
ATOM   1609    N THR A 216      11.148  17.804  16.139  3.00  1.00            
ATOM   1610   CA THR A 216      10.367  16.633  16.439  3.00  1.00            
ATOM   1611   CB THR A 216      10.195  16.401  17.913  3.00  1.00            
ATOM   1612  OG1 THR A 216       9.493  17.485  18.502  3.00  1.00            
ATOM   1613  CG2 THR A 216      11.580  16.253  18.564  3.00  1.00            
ATOM   1614    C THR A 216       9.011  16.946  15.872  3.00  1.00            
ATOM   1615    O THR A 216       8.293  16.064  15.405  3.00  1.00            
ATOM   1616    N GLY A 217       8.662  18.253  15.884  3.00  1.00            
ATOM   1617   CA GLY A 217       7.370  18.783  15.528  3.00  1.00            
ATOM   1618    C GLY A 217       6.962  18.477  14.119  3.00  1.00            
ATOM   1619    O GLY A 217       5.818  18.087  13.891  3.00  1.00            
ATOM   1620    N THR A 218       7.861  18.627  13.128  1.00  1.00            
ATOM   1621   CA THR A 218       7.390  18.458  11.781  1.00  1.00            
ATOM   1622   CB THR A 218       8.094  19.327  10.783  1.00  1.00            
ATOM   1623  OG1 THR A 218       7.392  19.311   9.550  1.00  1.00            
ATOM   1624  CG2 THR A 218       9.527  18.799  10.590  1.00  1.00            
ATOM   1625    C THR A 218       7.580  17.045  11.346  1.00  1.00            
ATOM   1626    O THR A 218       8.554  16.382  11.700  1.00  1.00            
ATOM   1627    N SER A 219       6.601  16.556  10.564  1.00  1.00            
ATOM   1628   CA SER A 219       6.543  15.198  10.124  1.00  1.00            
ATOM   1629   CB SER A 219       5.188  14.838   9.491  1.00  1.00            
ATOM   1630   OG SER A 219       4.151  14.979  10.450  1.00  1.00            
ATOM   1631    C SER A 219       7.597  14.801   9.143  1.00  1.00            
ATOM   1632    O SER A 219       8.427  13.937   9.420  1.00  1.00            
ATOM   1633    N LEU A 220       7.601  15.448   7.969  1.00  1.00            
ATOM   1634   CA LEU A 220       8.401  14.972   6.880  1.00  1.00            
ATOM   1635   CB LEU A 220       7.608  15.027   5.574  1.00  1.00            
ATOM   1636   CG LEU A 220       6.399  14.070   5.543  1.00  1.00            
ATOM   1637  CD1 LEU A 220       5.329  14.483   6.564  1.00  1.00            
ATOM   1638  CD2 LEU A 220       5.827  13.913   4.125  1.00  1.00            
ATOM   1639    C LEU A 220       9.617  15.837   6.711  1.00  1.00            
ATOM   1640    O LEU A 220       9.704  16.925   7.279  1.00  1.00            
ATOM   1641    N LEU A 221      10.607  15.343   5.926  4.00  1.00            
ATOM   1642   CA LEU A 221      11.818  16.072   5.648  4.00  1.00            
ATOM   1643   CB LEU A 221      12.869  15.234   4.889  4.00  1.00            
ATOM   1644   CG LEU A 221      14.230  15.922   4.678  4.00  1.00            
ATOM   1645  CD1 LEU A 221      14.139  17.123   3.722  4.00  1.00            
ATOM   1646  CD2 LEU A 221      14.863  16.252   6.035  4.00  1.00            
ATOM   1647    C LEU A 221      11.400  17.233   4.797  4.00  1.00            
ATOM   1648    O LEU A 221      10.612  17.069   3.868  4.00  1.00            
ATOM   1649    N THR A 222      11.901  18.448   5.105  4.00  1.00            
ATOM   1650   CA THR A 222      11.500  19.597   4.344  4.00  1.00            
ATOM   1651   CB THR A 222      10.748  20.611   5.148  4.00  1.00            
ATOM   1652  OG1 THR A 222      11.558  21.097   6.208  4.00  1.00            
ATOM   1653  CG2 THR A 222       9.483  19.935   5.701  4.00  1.00            
ATOM   1654    C THR A 222      12.732  20.259   3.806  4.00  1.00            
ATOM   1655    O THR A 222      13.796  20.210   4.421  4.00  1.00            
ATOM   1656    N GLY A 223      12.614  20.890   2.618  4.00  1.00            
ATOM   1657   CA GLY A 223      13.735  21.546   2.003  4.00  1.00            
ATOM   1658    C GLY A 223      13.191  22.599   1.089  4.00  1.00            
ATOM   1659    O GLY A 223      11.981  22.815   1.025  4.00  1.00            
ATOM   1660    N PRO A 224      14.061  23.289   0.398  1.00  1.00            
ATOM   1661   CA PRO A 224      13.602  24.312  -0.497  1.00  1.00            
ATOM   1662   CD PRO A 224      15.382  23.580   0.931  1.00  1.00            
ATOM   1663   CB PRO A 224      14.850  25.085  -0.907  1.00  1.00            
ATOM   1664   CG PRO A 224      15.776  24.934   0.315  1.00  1.00            
ATOM   1665    C PRO A 224      12.920  23.545  -1.595  1.00  1.00            
ATOM   1666    O PRO A 224      13.269  22.389  -1.810  1.00  1.00            
ATOM   1667    N THR A 225      11.945  24.147  -2.299  2.00  1.00            
ATOM   1668   CA THR A 225      11.168  23.445  -3.292  2.00  1.00            
ATOM   1669   CB THR A 225      10.104  24.308  -3.907  2.00  1.00            
ATOM   1670  OG1 THR A 225      10.702  25.391  -4.606  2.00  1.00            
ATOM   1671  CG2 THR A 225       9.192  24.836  -2.784  2.00  1.00            
ATOM   1672    C THR A 225      12.036  22.973  -4.403  2.00  1.00            
ATOM   1673    O THR A 225      11.962  21.817  -4.811  2.00  1.00            
ATOM   1674    N SER A 226      12.910  23.855  -4.904  2.00  1.00            
ATOM   1675   CA SER A 226      13.695  23.474  -6.033  2.00  1.00            
ATOM   1676   CB SER A 226      14.638  24.595  -6.504  2.00  1.00            
ATOM   1677   OG SER A 226      13.883  25.710  -6.955  2.00  1.00            
ATOM   1678    C SER A 226      14.549  22.309  -5.662  2.00  1.00            
ATOM   1679    O SER A 226      14.642  21.330  -6.403  2.00  1.00            
ATOM   1680    N ALA A 227      15.179  22.375  -4.478  2.00  1.00            
ATOM   1681   CA ALA A 227      16.117  21.362  -4.104  2.00  1.00            
ATOM   1682   CB ALA A 227      16.799  21.653  -2.756  2.00  1.00            
ATOM   1683    C ALA A 227      15.460  20.017  -3.985  2.00  1.00            
ATOM   1684    O ALA A 227      15.972  19.026  -4.504  2.00  1.00            
ATOM   1685    N ILE A 228      14.292  19.948  -3.320  2.00  1.00            
ATOM   1686   CA ILE A 228      13.607  18.704  -3.077  2.00  1.00            
ATOM   1687   CB ILE A 228      12.384  18.901  -2.215  2.00  1.00            
ATOM   1688  CG1 ILE A 228      11.893  17.576  -1.605  2.00  1.00            
ATOM   1689  CG2 ILE A 228      11.322  19.638  -3.046  2.00  1.00            
ATOM   1690  CD1 ILE A 228      11.403  16.556  -2.626  2.00  1.00            
ATOM   1691    C ILE A 228      13.213  18.137  -4.400  2.00  1.00            
ATOM   1692    O ILE A 228      13.261  16.927  -4.605  2.00  1.00            
ATOM   1693    N ALA A 229      12.827  19.007  -5.351  2.00  1.00            
ATOM   1694   CA ALA A 229      12.401  18.525  -6.630  2.00  1.00            
ATOM   1695   CB ALA A 229      12.069  19.654  -7.621  2.00  1.00            
ATOM   1696    C ALA A 229      13.535  17.737  -7.202  2.00  1.00            
ATOM   1697    O ALA A 229      13.329  16.684  -7.804  2.00  1.00            
ATOM   1698    N ASN A 230      14.777  18.213  -7.003  2.00  1.00            
ATOM   1699   CA ASN A 230      15.904  17.504  -7.536  2.00  1.00            
ATOM   1700   CB ASN A 230      17.240  18.226  -7.272  2.00  1.00            
ATOM   1701   CG ASN A 230      17.252  19.509  -8.097  2.00  1.00            
ATOM   1702  OD1 ASN A 230      16.688  19.566  -9.189  2.00  1.00            
ATOM   1703  ND2 ASN A 230      17.912  20.573  -7.563  2.00  1.00            
ATOM   1704    C ASN A 230      15.964  16.151  -6.913  2.00  1.00            
ATOM   1705    O ASN A 230      16.152  15.152  -7.604  2.00  1.00            
ATOM   1706    N ILE A 231      15.780  16.070  -5.583  2.00  1.00            
ATOM   1707   CA ILE A 231      15.868  14.783  -4.965  2.00  1.00            
ATOM   1708   CB ILE A 231      15.823  14.793  -3.459  2.00  1.00            
ATOM   1709  CG1 ILE A 231      16.392  13.470  -2.916  2.00  1.00            
ATOM   1710  CG2 ILE A 231      14.379  15.028  -2.995  2.00  1.00            
ATOM   1711  CD1 ILE A 231      17.893  13.307  -3.148  2.00  1.00            
ATOM   1712    C ILE A 231      14.733  13.935  -5.474  2.00  1.00            
ATOM   1713    O ILE A 231      14.905  12.740  -5.707  2.00  1.00            
ATOM   1714    N GLN A 232      13.535  14.530  -5.680  2.00  1.00            
ATOM   1715   CA GLN A 232      12.383  13.755  -6.080  2.00  1.00            
ATOM   1716   CB GLN A 232      11.118  14.599  -6.325  2.00  1.00            
ATOM   1717   CG GLN A 232      10.489  15.160  -5.050  2.00  1.00            
ATOM   1718   CD GLN A 232       9.255  15.972  -5.422  2.00  1.00            
ATOM   1719  OE1 GLN A 232       8.519  16.431  -4.550  2.00  1.00            
ATOM   1720  NE2 GLN A 232       9.011  16.146  -6.748  2.00  1.00            
ATOM   1721    C GLN A 232      12.678  13.052  -7.363  2.00  1.00            
ATOM   1722    O GLN A 232      12.380  11.867  -7.503  2.00  1.00            
ATOM   1723    N SER A 233      13.291  13.747  -8.335  2.00  1.00            
ATOM   1724   CA SER A 233      13.551  13.087  -9.579  2.00  1.00            
ATOM   1725   CB SER A 233      14.227  13.998 -10.621  2.00  1.00            
ATOM   1726   OG SER A 233      15.532  14.353 -10.191  2.00  1.00            
ATOM   1727    C SER A 233      14.480  11.956  -9.289  2.00  1.00            
ATOM   1728    O SER A 233      14.394  10.896  -9.907  2.00  1.00            
ATOM   1729    N ASP A 234      15.388  12.144  -8.312  2.00  1.00            
ATOM   1730   CA ASP A 234      16.343  11.113  -8.032  2.00  1.00            
ATOM   1731   CB ASP A 234      17.285  11.469  -6.875  2.00  1.00            
ATOM   1732   CG ASP A 234      18.155  12.637  -7.304  2.00  1.00            
ATOM   1733  OD1 ASP A 234      18.440  12.772  -8.523  2.00  1.00            
ATOM   1734  OD2 ASP A 234      18.550  13.416  -6.399  2.00  1.00            
ATOM   1735    C ASP A 234      15.615   9.864  -7.615  2.00  1.00            
ATOM   1736    O ASP A 234      15.807   8.812  -8.223  2.00  1.00            
ATOM   1737    N ILE A 235      14.740   9.930  -6.584  2.00  1.00            
ATOM   1738   CA ILE A 235      14.080   8.714  -6.179  2.00  1.00            
ATOM   1739   CB ILE A 235      13.339   8.703  -4.863  2.00  1.00            
ATOM   1740  CG1 ILE A 235      12.159   9.678  -4.831  2.00  1.00            
ATOM   1741  CG2 ILE A 235      14.368   8.932  -3.745  2.00  1.00            
ATOM   1742  CD1 ILE A 235      12.602  11.129  -4.796  2.00  1.00            
ATOM   1743    C ILE A 235      13.135   8.284  -7.244  2.00  1.00            
ATOM   1744    O ILE A 235      13.008   7.091  -7.517  2.00  1.00            
ATOM   1745    N GLY A 236      12.464   9.242  -7.908  3.00  1.00            
ATOM   1746   CA GLY A 236      11.524   8.806  -8.891  3.00  1.00            
ATOM   1747    C GLY A 236      10.139   9.231  -8.521  3.00  1.00            
ATOM   1748    O GLY A 236       9.169   8.797  -9.141  3.00  1.00            
ATOM   1749    N ALA A 237      10.000  10.095  -7.500  1.00  1.00            
ATOM   1750   CA ALA A 237       8.687  10.545  -7.141  1.00  1.00            
ATOM   1751   CB ALA A 237       8.668  11.492  -5.929  1.00  1.00            
ATOM   1752    C ALA A 237       8.117  11.287  -8.306  1.00  1.00            
ATOM   1753    O ALA A 237       8.839  11.920  -9.075  1.00  1.00            
ATOM   1754    N SER A 238       6.783  11.194  -8.470  1.00  1.00            
ATOM   1755   CA SER A 238       6.107  11.854  -9.548  1.00  1.00            
ATOM   1756   CB SER A 238       5.531  10.886 -10.597  1.00  1.00            
ATOM   1757   OG SER A 238       6.580  10.169 -11.230  1.00  1.00            
ATOM   1758    C SER A 238       4.947  12.586  -8.946  1.00  1.00            
ATOM   1759    O SER A 238       4.591  12.358  -7.792  1.00  1.00            
ATOM   1760    N GLU A 239       4.337  13.510  -9.720  1.00  1.00            
ATOM   1761   CA GLU A 239       3.229  14.276  -9.221  1.00  1.00            
ATOM   1762   CB GLU A 239       3.294  15.770  -9.585  1.00  1.00            
ATOM   1763   CG GLU A 239       3.187  16.015 -11.094  1.00  1.00            
ATOM   1764   CD GLU A 239       3.055  17.512 -11.342  1.00  1.00            
ATOM   1765  OE1 GLU A 239       3.415  18.302 -10.428  1.00  1.00            
ATOM   1766  OE2 GLU A 239       2.591  17.884 -12.452  1.00  1.00            
ATOM   1767    C GLU A 239       1.978  13.770  -9.882  1.00  1.00            
ATOM   1768    O GLU A 239       1.966  13.444 -11.068  1.00  1.00            
ATOM   1769    N ASN A 240       0.893  13.673  -9.093  1.00  1.00            
ATOM   1770   CA ASN A 240      -0.408  13.227  -9.511  1.00  1.00            
ATOM   1771   CB ASN A 240      -1.326  12.863  -8.333  1.00  1.00            
ATOM   1772   CG ASN A 240      -0.766  11.609  -7.678  1.00  1.00            
ATOM   1773  OD1 ASN A 240       0.094  10.932  -8.240  1.00  1.00            
ATOM   1774  ND2 ASN A 240      -1.270  11.282  -6.458  1.00  1.00            
ATOM   1775    C ASN A 240      -1.118  14.273 -10.316  1.00  1.00            
ATOM   1776    O ASN A 240      -2.003  13.944 -11.106  1.00  1.00            
ATOM   1777    N SER A 241      -0.735  15.556 -10.134  3.00  1.00            
ATOM   1778   CA SER A 241      -1.445  16.726 -10.598  3.00  1.00            
ATOM   1779   CB SER A 241      -2.161  16.538 -11.951  3.00  1.00            
ATOM   1780   OG SER A 241      -2.828  17.734 -12.326  3.00  1.00            
ATOM   1781    C SER A 241      -2.461  16.971  -9.533  3.00  1.00            
ATOM   1782    O SER A 241      -3.042  18.051  -9.435  3.00  1.00            
ATOM   1783    N ASP A 242      -2.670  15.947  -8.684  3.00  1.00            
ATOM   1784   CA ASP A 242      -3.433  16.052  -7.482  3.00  1.00            
ATOM   1785   CB ASP A 242      -3.815  14.691  -6.879  3.00  1.00            
ATOM   1786   CG ASP A 242      -4.988  14.161  -7.693  3.00  1.00            
ATOM   1787  OD1 ASP A 242      -5.864  14.989  -8.061  3.00  1.00            
ATOM   1788  OD2 ASP A 242      -5.032  12.929  -7.950  3.00  1.00            
ATOM   1789    C ASP A 242      -2.566  16.786  -6.516  3.00  1.00            
ATOM   1790    O ASP A 242      -3.040  17.561  -5.687  3.00  1.00            
ATOM   1791    N GLY A 243      -1.241  16.567  -6.639  1.00  1.00            
ATOM   1792   CA GLY A 243      -0.287  17.176  -5.763  1.00  1.00            
ATOM   1793    C GLY A 243       0.299  16.119  -4.887  1.00  1.00            
ATOM   1794    O GLY A 243       1.337  16.328  -4.262  1.00  1.00            
ATOM   1795    N GLU A 244      -0.346  14.943  -4.817  1.00  1.00            
ATOM   1796   CA GLU A 244       0.218  13.905  -4.009  1.00  1.00            
ATOM   1797   CB GLU A 244      -0.739  12.718  -3.805  1.00  1.00            
ATOM   1798   CG GLU A 244      -0.283  11.722  -2.739  1.00  1.00            
ATOM   1799   CD GLU A 244      -1.335  10.625  -2.666  1.00  1.00            
ATOM   1800  OE1 GLU A 244      -2.272  10.655  -3.507  1.00  1.00            
ATOM   1801  OE2 GLU A 244      -1.220   9.747  -1.770  1.00  1.00            
ATOM   1802    C GLU A 244       1.430  13.419  -4.735  1.00  1.00            
ATOM   1803    O GLU A 244       1.445  13.372  -5.964  1.00  1.00            
ATOM   1804    N MET A 245       2.497  13.069  -3.991  1.00  1.00            
ATOM   1805   CA MET A 245       3.673  12.568  -4.642  1.00  1.00            
ATOM   1806   CB MET A 245       4.977  12.906  -3.900  1.00  1.00            
ATOM   1807   CG MET A 245       5.251  14.409  -3.837  1.00  1.00            
ATOM   1808   SD MET A 245       5.451  15.195  -5.464  1.00  1.00            
ATOM   1809   CE MET A 245       5.756  16.853  -4.791  1.00  1.00            
ATOM   1810    C MET A 245       3.521  11.089  -4.642  1.00  1.00            
ATOM   1811    O MET A 245       3.591  10.449  -3.594  1.00  1.00            
ATOM   1812    N VAL A 246       3.286  10.501  -5.828  4.00  1.00            
ATOM   1813   CA VAL A 246       3.120   9.083  -5.856  4.00  1.00            
ATOM   1814   CB VAL A 246       2.015   8.619  -6.763  4.00  1.00            
ATOM   1815  CG1 VAL A 246       2.334   9.040  -8.207  4.00  1.00            
ATOM   1816  CG2 VAL A 246       1.842   7.103  -6.580  4.00  1.00            
ATOM   1817    C VAL A 246       4.400   8.503  -6.338  4.00  1.00            
ATOM   1818    O VAL A 246       4.942   8.895  -7.370  4.00  1.00            
ATOM   1819    N ILE A 247       4.930   7.559  -5.546  4.00  1.00            
ATOM   1820   CA ILE A 247       6.138   6.882  -5.883  4.00  1.00            
ATOM   1821   CB ILE A 247       7.264   7.155  -4.936  4.00  1.00            
ATOM   1822  CG1 ILE A 247       8.584   6.604  -5.498  4.00  1.00            
ATOM   1823  CG2 ILE A 247       6.872   6.572  -3.569  4.00  1.00            
ATOM   1824  CD1 ILE A 247       9.820   7.064  -4.725  4.00  1.00            
ATOM   1825    C ILE A 247       5.812   5.430  -5.744  4.00  1.00            
ATOM   1826    O ILE A 247       4.964   5.056  -4.936  4.00  1.00            
ATOM   1827    N SER A 248       6.459   4.566  -6.549  1.00  1.00            
ATOM   1828   CA SER A 248       6.140   3.170  -6.481  1.00  1.00            
ATOM   1829   CB SER A 248       6.672   2.354  -7.672  1.00  1.00            
ATOM   1830   OG SER A 248       6.046   2.771  -8.875  1.00  1.00            
ATOM   1831    C SER A 248       6.748   2.583  -5.242  1.00  1.00            
ATOM   1832    O SER A 248       7.777   3.044  -4.756  1.00  1.00            
ATOM   1833    N CYS A 249       6.081   1.549  -4.688  3.00  1.00            
ATOM   1834   CA CYS A 249       6.487   0.844  -3.498  3.00  1.00            
ATOM   1835   CB CYS A 249       5.399  -0.106  -2.968  3.00  1.00            
ATOM   1836   SG CYS A 249       5.920  -0.986  -1.466  3.00  1.00            
ATOM   1837    C CYS A 249       7.703   0.015  -3.749  3.00  1.00            
ATOM   1838    O CYS A 249       8.558  -0.123  -2.874  3.00  1.00            
ATOM   1839    N SER A 250       7.832  -0.559  -4.961  2.00  1.00            
ATOM   1840   CA SER A 250       8.948  -1.416  -5.251  2.00  1.00            
ATOM   1841   CB SER A 250       8.925  -1.961  -6.689  2.00  1.00            
ATOM   1842   OG SER A 250       8.969  -0.891  -7.622  2.00  1.00            
ATOM   1843    C SER A 250      10.184  -0.592  -5.078  2.00  1.00            
ATOM   1844    O SER A 250      11.271  -1.121  -4.850  2.00  1.00            
ATOM   1845    N SER A 251      10.030   0.743  -5.143  2.00  1.00            
ATOM   1846   CA SER A 251      11.145   1.626  -5.028  2.00  1.00            
ATOM   1847   CB SER A 251      10.769   3.116  -5.096  2.00  1.00            
ATOM   1848   OG SER A 251      10.153   3.519  -3.882  2.00  1.00            
ATOM   1849    C SER A 251      11.814   1.417  -3.709  2.00  1.00            
ATOM   1850    O SER A 251      13.031   1.565  -3.603  2.00  1.00            
ATOM   1851    N ILE A 252      11.042   1.056  -2.669  2.00  1.00            
ATOM   1852   CA ILE A 252      11.650   0.846  -1.390  2.00  1.00            
ATOM   1853   CB ILE A 252      10.667   0.429  -0.330  2.00  1.00            
ATOM   1854  CG1 ILE A 252      10.015  -0.917  -0.679  2.00  1.00            
ATOM   1855  CG2 ILE A 252       9.655   1.573  -0.152  2.00  1.00            
ATOM   1856  CD1 ILE A 252       9.236  -1.532   0.483  2.00  1.00            
ATOM   1857    C ILE A 252      12.643  -0.254  -1.593  2.00  1.00            
ATOM   1858    O ILE A 252      13.766  -0.190  -1.097  2.00  1.00            
ATOM   1859    N ASP A 253      12.251  -1.289  -2.360  2.00  1.00            
ATOM   1860   CA ASP A 253      13.121  -2.400  -2.609  2.00  1.00            
ATOM   1861   CB ASP A 253      12.457  -3.500  -3.452  2.00  1.00            
ATOM   1862   CG ASP A 253      11.403  -4.178  -2.592  2.00  1.00            
ATOM   1863  OD1 ASP A 253      11.480  -4.027  -1.344  2.00  1.00            
ATOM   1864  OD2 ASP A 253      10.507  -4.851  -3.168  2.00  1.00            
ATOM   1865    C ASP A 253      14.314  -1.934  -3.368  2.00  1.00            
ATOM   1866    O ASP A 253      15.444  -2.249  -3.000  2.00  1.00            
ATOM   1867    N SER A 254      14.108  -1.153  -4.446  2.00  1.00            
ATOM   1868   CA SER A 254      15.270  -0.765  -5.186  2.00  1.00            
ATOM   1869   CB SER A 254      15.238  -1.175  -6.666  2.00  1.00            
ATOM   1870   OG SER A 254      15.322  -2.589  -6.773  2.00  1.00            
ATOM   1871    C SER A 254      15.419   0.705  -5.123  2.00  1.00            
ATOM   1872    O SER A 254      14.602   1.460  -5.649  2.00  1.00            
ATOM   1873    N LEU A 255      16.494   1.140  -4.442  1.00  1.00            
ATOM   1874   CA LEU A 255      16.793   2.533  -4.326  1.00  1.00            
ATOM   1875   CB LEU A 255      15.562   3.343  -3.901  1.00  1.00            
ATOM   1876   CG LEU A 255      15.641   4.863  -4.146  1.00  1.00            
ATOM   1877  CD1 LEU A 255      14.363   5.570  -3.664  1.00  1.00            
ATOM   1878  CD2 LEU A 255      16.921   5.483  -3.581  1.00  1.00            
ATOM   1879    C LEU A 255      17.789   2.546  -3.221  1.00  1.00            
ATOM   1880    O LEU A 255      17.641   1.813  -2.244  1.00  1.00            
ATOM   1881    N PRO A 256      18.812   3.321  -3.356  1.00  1.00            
ATOM   1882   CA PRO A 256      19.785   3.359  -2.304  1.00  1.00            
ATOM   1883   CD PRO A 256      19.411   3.510  -4.665  1.00  1.00            
ATOM   1884   CB PRO A 256      21.138   3.607  -2.980  1.00  1.00            
ATOM   1885   CG PRO A 256      20.777   4.147  -4.373  1.00  1.00            
ATOM   1886    C PRO A 256      19.475   4.367  -1.250  1.00  1.00            
ATOM   1887    O PRO A 256      18.520   5.130  -1.390  1.00  1.00            
ATOM   1888    N ASP A 257      20.290   4.389  -0.182  1.00  1.00            
ATOM   1889   CA ASP A 257      20.091   5.290   0.914  1.00  1.00            
ATOM   1890   CB ASP A 257      20.886   4.891   2.168  1.00  1.00            
ATOM   1891   CG ASP A 257      20.371   3.533   2.625  1.00  1.00            
ATOM   1892  OD1 ASP A 257      19.518   2.952   1.903  1.00  1.00            
ATOM   1893  OD2 ASP A 257      20.821   3.062   3.703  1.00  1.00            
ATOM   1894    C ASP A 257      20.550   6.667   0.507  1.00  1.00            
ATOM   1895    O ASP A 257      21.306   6.823  -0.450  1.00  1.00            
ATOM   1896    N ILE A 258      20.070   7.710   1.227  4.00  1.00            
ATOM   1897   CA ILE A 258      20.470   9.081   1.005  4.00  1.00            
ATOM   1898   CB ILE A 258      19.322  10.035   0.819  4.00  1.00            
ATOM   1899  CG1 ILE A 258      18.444  10.107   2.079  4.00  1.00            
ATOM   1900  CG2 ILE A 258      18.562   9.609  -0.448  4.00  1.00            
ATOM   1901  CD1 ILE A 258      17.478  11.292   2.073  4.00  1.00            
ATOM   1902    C ILE A 258      21.212   9.472   2.250  4.00  1.00            
ATOM   1903    O ILE A 258      20.720   9.265   3.359  4.00  1.00            
ATOM   1904    N VAL A 259      22.436  10.027   2.107  4.00  1.00            
ATOM   1905   CA VAL A 259      23.219  10.327   3.275  4.00  1.00            
ATOM   1906   CB VAL A 259      24.655   9.913   3.170  4.00  1.00            
ATOM   1907  CG1 VAL A 259      25.374  10.337   4.463  4.00  1.00            
ATOM   1908  CG2 VAL A 259      24.710   8.400   2.892  4.00  1.00            
ATOM   1909    C VAL A 259      23.208  11.787   3.537  4.00  1.00            
ATOM   1910    O VAL A 259      23.357  12.606   2.631  4.00  1.00            
ATOM   1911    N PHE A 260      22.995  12.135   4.817  4.00  1.00            
ATOM   1912   CA PHE A 260      23.104  13.493   5.234  4.00  1.00            
ATOM   1913   CB PHE A 260      22.009  13.955   6.211  4.00  1.00            
ATOM   1914   CG PHE A 260      20.731  14.079   5.456  4.00  1.00            
ATOM   1915  CD1 PHE A 260      20.494  15.187   4.676  4.00  1.00            
ATOM   1916  CD2 PHE A 260      19.768  13.101   5.537  4.00  1.00            
ATOM   1917  CE1 PHE A 260      19.317  15.315   3.977  4.00  1.00            
ATOM   1918  CE2 PHE A 260      18.588  13.224   4.841  4.00  1.00            
ATOM   1919   CZ PHE A 260      18.362  14.331   4.059  4.00  1.00            
ATOM   1920    C PHE A 260      24.408  13.544   5.983  4.00  1.00            
ATOM   1921    O PHE A 260      24.627  12.748   6.895  4.00  1.00            
ATOM   1922    N THR A 261      25.325  14.468   5.617  4.00  1.00            
ATOM   1923   CA THR A 261      26.601  14.513   6.287  4.00  1.00            
ATOM   1924   CB THR A 261      27.753  14.733   5.351  4.00  1.00            
ATOM   1925  OG1 THR A 261      27.802  13.699   4.378  4.00  1.00            
ATOM   1926  CG2 THR A 261      29.056  14.746   6.168  4.00  1.00            
ATOM   1927    C THR A 261      26.569  15.669   7.230  4.00  1.00            
ATOM   1928    O THR A 261      26.567  16.824   6.814  4.00  1.00            
ATOM   1929    N ILE A 262      26.526  15.372   8.542  4.00  1.00            
ATOM   1930   CA ILE A 262      26.347  16.421   9.499  4.00  1.00            
ATOM   1931   CB ILE A 262      25.994  15.891  10.856  4.00  1.00            
ATOM   1932  CG1 ILE A 262      24.666  15.119  10.796  4.00  1.00            
ATOM   1933  CG2 ILE A 262      25.963  17.076  11.833  4.00  1.00            
ATOM   1934  CD1 ILE A 262      23.483  15.982  10.359  4.00  1.00            
ATOM   1935    C ILE A 262      27.513  17.341   9.682  4.00  1.00            
ATOM   1936    O ILE A 262      27.400  18.546   9.464  4.00  1.00            
ATOM   1937    N ASP A 263      28.672  16.795  10.076  3.00  1.00            
ATOM   1938   CA ASP A 263      29.826  17.607  10.331  3.00  1.00            
ATOM   1939   CB ASP A 263      29.834  18.220  11.745  3.00  1.00            
ATOM   1940   CG ASP A 263      29.740  17.096  12.767  3.00  1.00            
ATOM   1941  OD1 ASP A 263      28.769  16.298  12.680  3.00  1.00            
ATOM   1942  OD2 ASP A 263      30.643  17.015  13.643  3.00  1.00            
ATOM   1943    C ASP A 263      30.974  16.655  10.216  3.00  1.00            
ATOM   1944    O ASP A 263      31.843  16.589  11.085  3.00  1.00            
ATOM   1945    N GLY A 264      31.013  15.899   9.100  3.00  1.00            
ATOM   1946   CA GLY A 264      32.055  14.934   8.911  3.00  1.00            
ATOM   1947    C GLY A 264      31.521  13.555   9.171  3.00  1.00            
ATOM   1948    O GLY A 264      32.219  12.569   8.943  3.00  1.00            
ATOM   1949    N VAL A 265      30.271  13.430   9.656  4.00  1.00            
ATOM   1950   CA VAL A 265      29.755  12.111   9.899  4.00  1.00            
ATOM   1951   CB VAL A 265      29.129  11.960  11.255  4.00  1.00            
ATOM   1952  CG1 VAL A 265      28.555  10.537  11.381  4.00  1.00            
ATOM   1953  CG2 VAL A 265      30.186  12.302  12.319  4.00  1.00            
ATOM   1954    C VAL A 265      28.704  11.848   8.872  4.00  1.00            
ATOM   1955    O VAL A 265      28.026  12.766   8.415  4.00  1.00            
ATOM   1956    N GLN A 266      28.562  10.574   8.457  4.00  1.00            
ATOM   1957   CA GLN A 266      27.588  10.264   7.454  4.00  1.00            
ATOM   1958   CB GLN A 266      28.015   9.152   6.478  4.00  1.00            
ATOM   1959   CG GLN A 266      29.130   9.553   5.510  4.00  1.00            
ATOM   1960   CD GLN A 266      29.423   8.345   4.629  4.00  1.00            
ATOM   1961  OE1 GLN A 266      29.538   7.222   5.119  4.00  1.00            
ATOM   1962  NE2 GLN A 266      29.540   8.573   3.293  4.00  1.00            
ATOM   1963    C GLN A 266      26.342   9.775   8.123  4.00  1.00            
ATOM   1964    O GLN A 266      26.400   9.025   9.096  4.00  1.00            
ATOM   1965    N TYR A 267      25.169  10.224   7.628  4.00  1.00            
ATOM   1966   CA TYR A 267      23.925   9.733   8.149  4.00  1.00            
ATOM   1967   CB TYR A 267      23.065  10.804   8.843  4.00  1.00            
ATOM   1968   CG TYR A 267      23.729  11.086  10.150  4.00  1.00            
ATOM   1969  CD1 TYR A 267      24.798  11.948  10.243  4.00  1.00            
ATOM   1970  CD2 TYR A 267      23.275  10.469  11.293  4.00  1.00            
ATOM   1971  CE1 TYR A 267      25.400  12.192  11.457  4.00  1.00            
ATOM   1972  CE2 TYR A 267      23.871  10.708  12.508  4.00  1.00            
ATOM   1973   CZ TYR A 267      24.936  11.571  12.592  4.00  1.00            
ATOM   1974   OH TYR A 267      25.547  11.815  13.840  4.00  1.00            
ATOM   1975    C TYR A 267      23.157   9.121   7.002  4.00  1.00            
ATOM   1976    O TYR A 267      22.813   9.745   5.999  4.00  1.00            
ATOM   1977    N PRO A 268      22.953   7.850   7.203  4.00  1.00            
ATOM   1978   CA PRO A 268      22.407   6.942   6.212  4.00  1.00            
ATOM   1979   CD PRO A 268      23.950   7.185   8.030  4.00  1.00            
ATOM   1980   CB PRO A 268      22.967   5.561   6.557  4.00  1.00            
ATOM   1981   CG PRO A 268      24.247   5.848   7.348  4.00  1.00            
ATOM   1982    C PRO A 268      20.956   6.768   5.823  4.00  1.00            
ATOM   1983    O PRO A 268      20.714   5.892   4.994  4.00  1.00            
ATOM   1984    N LEU A 269      19.973   7.524   6.331  4.00  1.00            
ATOM   1985   CA LEU A 269      18.608   7.064   6.195  4.00  1.00            
ATOM   1986   CB LEU A 269      17.602   7.919   6.980  4.00  1.00            
ATOM   1987   CG LEU A 269      16.184   7.329   6.936  4.00  1.00            
ATOM   1988  CD1 LEU A 269      16.161   5.928   7.569  4.00  1.00            
ATOM   1989  CD2 LEU A 269      15.161   8.284   7.570  4.00  1.00            
ATOM   1990    C LEU A 269      18.031   6.849   4.824  4.00  1.00            
ATOM   1991    O LEU A 269      18.300   7.622   3.906  4.00  1.00            
ATOM   1992    N SER A 270      17.254   5.716   4.698  1.00  1.00            
ATOM   1993   CA SER A 270      16.337   5.386   3.615  1.00  1.00            
ATOM   1994   CB SER A 270      16.252   6.481   2.529  1.00  1.00            
ATOM   1995   OG SER A 270      15.692   7.666   3.077  1.00  1.00            
ATOM   1996    C SER A 270      16.559   4.068   2.924  1.00  1.00            
ATOM   1997    O SER A 270      17.443   3.320   3.338  1.00  1.00            
ATOM   1998    N PRO A 271      15.780   3.689   1.892  2.00  1.00            
ATOM   1999   CA PRO A 271      14.569   4.336   1.370  2.00  1.00            
ATOM   2000   CD PRO A 271      16.365   2.807   0.894  2.00  1.00            
ATOM   2001   CB PRO A 271      14.399   3.840  -0.065  2.00  1.00            
ATOM   2002   CG PRO A 271      15.248   2.562  -0.131  2.00  1.00            
ATOM   2003    C PRO A 271      13.386   4.058   2.220  2.00  1.00            
ATOM   2004    O PRO A 271      12.379   4.750   2.075  2.00  1.00            
ATOM   2005    N SER A 272      13.479   3.040   3.091  2.00  1.00            
ATOM   2006   CA SER A 272      12.340   2.677   3.871  2.00  1.00            
ATOM   2007   CB SER A 272      12.646   1.569   4.893  2.00  1.00            
ATOM   2008   OG SER A 272      13.007   0.367   4.230  2.00  1.00            
ATOM   2009    C SER A 272      11.929   3.898   4.633  2.00  1.00            
ATOM   2010    O SER A 272      10.791   4.346   4.514  2.00  1.00            
ATOM   2011    N ALA A 273      12.847   4.502   5.416  2.00  1.00            
ATOM   2012   CA ALA A 273      12.420   5.702   6.070  2.00  1.00            
ATOM   2013   CB ALA A 273      13.224   6.040   7.336  2.00  1.00            
ATOM   2014    C ALA A 273      12.664   6.795   5.086  2.00  1.00            
ATOM   2015    O ALA A 273      13.674   7.495   5.134  2.00  1.00            
ATOM   2016    N TYR A 274      11.712   6.941   4.152  2.00  1.00            
ATOM   2017   CA TYR A 274      11.734   7.916   3.105  2.00  1.00            
ATOM   2018   CB TYR A 274      12.615   7.480   1.922  2.00  1.00            
ATOM   2019   CG TYR A 274      12.817   8.657   1.038  2.00  1.00            
ATOM   2020  CD1 TYR A 274      11.868   9.029   0.115  2.00  1.00            
ATOM   2021  CD2 TYR A 274      13.979   9.383   1.139  2.00  1.00            
ATOM   2022  CE1 TYR A 274      12.078  10.123  -0.691  2.00  1.00            
ATOM   2023  CE2 TYR A 274      14.193  10.476   0.336  2.00  1.00            
ATOM   2024   CZ TYR A 274      13.240  10.848  -0.580  2.00  1.00            
ATOM   2025   OH TYR A 274      13.455  11.972  -1.405  2.00  1.00            
ATOM   2026    C TYR A 274      10.319   7.864   2.636  2.00  1.00            
ATOM   2027    O TYR A 274       9.480   8.679   3.015  2.00  1.00            
ATOM   2028    N ILE A 275      10.048   6.851   1.784  4.00  1.00            
ATOM   2029   CA ILE A 275       8.760   6.582   1.213  4.00  1.00            
ATOM   2030   CB ILE A 275       8.792   5.515   0.159  4.00  1.00            
ATOM   2031  CG1 ILE A 275       9.711   5.935  -1.000  4.00  1.00            
ATOM   2032  CG2 ILE A 275       7.342   5.238  -0.274  4.00  1.00            
ATOM   2033  CD1 ILE A 275       9.270   7.221  -1.695  4.00  1.00            
ATOM   2034    C ILE A 275       7.840   6.125   2.287  4.00  1.00            
ATOM   2035    O ILE A 275       8.184   5.271   3.104  4.00  1.00            
ATOM   2036    N LEU A 276       6.632   6.713   2.319  4.00  1.00            
ATOM   2037   CA LEU A 276       5.668   6.317   3.292  4.00  1.00            
ATOM   2038   CB LEU A 276       4.889   7.480   3.926  4.00  1.00            
ATOM   2039   CG LEU A 276       3.865   6.996   4.969  4.00  1.00            
ATOM   2040  CD1 LEU A 276       4.566   6.275   6.131  4.00  1.00            
ATOM   2041  CD2 LEU A 276       2.960   8.141   5.448  4.00  1.00            
ATOM   2042    C LEU A 276       4.690   5.434   2.599  4.00  1.00            
ATOM   2043    O LEU A 276       4.381   5.633   1.424  4.00  1.00            
ATOM   2044    N GLN A 277       4.194   4.408   3.316  4.00  1.00            
ATOM   2045   CA GLN A 277       3.274   3.489   2.719  4.00  1.00            
ATOM   2046   CB GLN A 277       3.704   2.022   2.852  4.00  1.00            
ATOM   2047   CG GLN A 277       2.708   1.053   2.212  4.00  1.00            
ATOM   2048   CD GLN A 277       3.066  -0.359   2.651  4.00  1.00            
ATOM   2049  OE1 GLN A 277       2.956  -0.705   3.826  4.00  1.00            
ATOM   2050  NE2 GLN A 277       3.503  -1.207   1.682  4.00  1.00            
ATOM   2051    C GLN A 277       1.973   3.573   3.435  4.00  1.00            
ATOM   2052    O GLN A 277       1.907   3.490   4.660  4.00  1.00            
ATOM   2053    N ASP A 278       0.892   3.750   2.658  4.00  1.00            
ATOM   2054   CA ASP A 278      -0.433   3.684   3.191  4.00  1.00            
ATOM   2055   CB ASP A 278      -1.471   4.459   2.359  4.00  1.00            
ATOM   2056   CG ASP A 278      -1.211   5.947   2.554  4.00  1.00            
ATOM   2057  OD1 ASP A 278      -0.708   6.315   3.649  4.00  1.00            
ATOM   2058  OD2 ASP A 278      -1.514   6.735   1.619  4.00  1.00            
ATOM   2059    C ASP A 278      -0.730   2.241   3.057  4.00  1.00            
ATOM   2060    O ASP A 278       0.168   1.412   3.199  4.00  1.00            
ATOM   2061    N ASP A 279      -1.998   1.881   2.822  3.00  1.00            
ATOM   2062   CA ASP A 279      -2.214   0.485   2.633  3.00  1.00            
ATOM   2063   CB ASP A 279      -3.690   0.137   2.373  3.00  1.00            
ATOM   2064   CG ASP A 279      -4.480   0.406   3.647  3.00  1.00            
ATOM   2065  OD1 ASP A 279      -3.881   0.313   4.751  3.00  1.00            
ATOM   2066  OD2 ASP A 279      -5.696   0.715   3.530  3.00  1.00            
ATOM   2067    C ASP A 279      -1.447   0.098   1.413  3.00  1.00            
ATOM   2068    O ASP A 279      -0.691  -0.873   1.424  3.00  1.00            
ATOM   2069    N ASP A 280      -1.611   0.873   0.323  3.00  1.00            
ATOM   2070   CA ASP A 280      -0.878   0.573  -0.870  3.00  1.00            
ATOM   2071   CB ASP A 280      -1.654  -0.347  -1.826  3.00  1.00            
ATOM   2072   CG ASP A 280      -0.697  -0.852  -2.895  3.00  1.00            
ATOM   2073  OD1 ASP A 280       0.326  -0.163  -3.157  3.00  1.00            
ATOM   2074  OD2 ASP A 280      -0.975  -1.944  -3.459  3.00  1.00            
ATOM   2075    C ASP A 280      -0.658   1.863  -1.583  3.00  1.00            
ATOM   2076    O ASP A 280      -0.962   1.992  -2.768  3.00  1.00            
ATOM   2077    N SER A 281      -0.131   2.865  -0.865  4.00  1.00            
ATOM   2078   CA SER A 281       0.153   4.106  -1.511  4.00  1.00            
ATOM   2079   CB SER A 281      -0.794   5.244  -1.097  4.00  1.00            
ATOM   2080   OG SER A 281      -2.126   4.927  -1.479  4.00  1.00            
ATOM   2081    C SER A 281       1.524   4.474  -1.060  4.00  1.00            
ATOM   2082    O SER A 281       1.859   4.315   0.113  4.00  1.00            
ATOM   2083    N CYS A 282       2.374   4.958  -1.983  4.00  1.00            
ATOM   2084   CA CYS A 282       3.688   5.316  -1.547  4.00  1.00            
ATOM   2085   CB CYS A 282       4.815   4.533  -2.241  4.00  1.00            
ATOM   2086   SG CYS A 282       4.779   2.766  -1.812  4.00  1.00            
ATOM   2087    C CYS A 282       3.874   6.764  -1.838  4.00  1.00            
ATOM   2088    O CYS A 282       3.586   7.236  -2.938  4.00  1.00            
ATOM   2089    N THR A 283       4.343   7.515  -0.825  4.00  1.00            
ATOM   2090   CA THR A 283       4.582   8.916  -0.999  4.00  1.00            
ATOM   2091   CB THR A 283       3.628   9.789  -0.237  4.00  1.00            
ATOM   2092  OG1 THR A 283       3.842  11.150  -0.579  4.00  1.00            
ATOM   2093  CG2 THR A 283       3.840   9.578   1.273  4.00  1.00            
ATOM   2094    C THR A 283       5.957   9.193  -0.468  4.00  1.00            
ATOM   2095    O THR A 283       6.466   8.449   0.368  4.00  1.00            
ATOM   2096    N SER A 284       6.615  10.263  -0.962  4.00  1.00            
ATOM   2097   CA SER A 284       7.937  10.608  -0.502  4.00  1.00            
ATOM   2098   CB SER A 284       8.682  11.548  -1.466  4.00  1.00            
ATOM   2099   OG SER A 284       9.945  11.901  -0.923  4.00  1.00            
ATOM   2100    C SER A 284       7.805  11.322   0.802  4.00  1.00            
ATOM   2101    O SER A 284       6.837  12.045   1.030  4.00  1.00            
ATOM   2102    N GLY A 285       8.779  11.104   1.708  1.00  1.00            
ATOM   2103   CA GLY A 285       8.789  11.809   2.955  1.00  1.00            
ATOM   2104    C GLY A 285       9.009  13.239   2.598  1.00  1.00            
ATOM   2105    O GLY A 285       8.380  14.138   3.139  1.00  1.00            
ATOM   2106    N PHE A 286       9.886  13.494   1.617  4.00  1.00            
ATOM   2107   CA PHE A 286      10.243  14.847   1.311  4.00  1.00            
ATOM   2108   CB PHE A 286      11.261  14.970   0.163  4.00  1.00            
ATOM   2109   CG PHE A 286      12.615  14.677   0.724  4.00  1.00            
ATOM   2110  CD1 PHE A 286      12.979  13.402   1.093  4.00  1.00            
ATOM   2111  CD2 PHE A 286      13.533  15.694   0.865  4.00  1.00            
ATOM   2112  CE1 PHE A 286      14.232  13.151   1.605  4.00  1.00            
ATOM   2113  CE2 PHE A 286      14.786  15.450   1.375  4.00  1.00            
ATOM   2114   CZ PHE A 286      15.138  14.175   1.748  4.00  1.00            
ATOM   2115    C PHE A 286       9.069  15.716   1.008  4.00  1.00            
ATOM   2116    O PHE A 286       8.093  15.304   0.380  4.00  1.00            
ATOM   2117    N GLU A 287       9.158  16.968   1.507  4.00  1.00            
ATOM   2118   CA GLU A 287       8.161  17.977   1.315  4.00  1.00            
ATOM   2119   CB GLU A 287       7.390  18.333   2.597  4.00  1.00            
ATOM   2120   CG GLU A 287       6.100  19.102   2.317  4.00  1.00            
ATOM   2121   CD GLU A 287       5.109  18.107   1.732  4.00  1.00            
ATOM   2122  OE1 GLU A 287       4.556  17.291   2.518  4.00  1.00            
ATOM   2123  OE2 GLU A 287       4.901  18.140   0.490  4.00  1.00            
ATOM   2124    C GLU A 287       8.887  19.210   0.861  4.00  1.00            
ATOM   2125    O GLU A 287      10.105  19.301   1.011  4.00  1.00            
ATOM   2126    N GLY A 288       8.171  20.194   0.272  4.00  1.00            
ATOM   2127   CA GLY A 288       8.853  21.375  -0.190  4.00  1.00            
ATOM   2128    C GLY A 288       8.318  22.555   0.557  4.00  1.00            
ATOM   2129    O GLY A 288       7.129  22.864   0.483  4.00  1.00            
ATOM   2130    N MET A 289       9.205  23.249   1.301  1.00  1.00            
ATOM   2131   CA MET A 289       8.818  24.436   2.008  1.00  1.00            
ATOM   2132   CB MET A 289       8.424  24.182   3.475  1.00  1.00            
ATOM   2133   CG MET A 289       9.498  23.492   4.316  1.00  1.00            
ATOM   2134   SD MET A 289       8.920  22.945   5.954  1.00  1.00            
ATOM   2135   CE MET A 289       9.025  24.565   6.763  1.00  1.00            
ATOM   2136    C MET A 289       9.974  25.371   1.954  1.00  1.00            
ATOM   2137    O MET A 289      11.124  24.982   2.155  1.00  1.00            
ATOM   2138    N ASP A 290       9.690  26.647   1.646  1.00  1.00            
ATOM   2139   CA ASP A 290      10.747  27.603   1.575  1.00  1.00            
ATOM   2140   CB ASP A 290      10.622  28.558   0.371  1.00  1.00            
ATOM   2141   CG ASP A 290      11.872  29.425   0.280  1.00  1.00            
ATOM   2142  OD1 ASP A 290      12.667  29.434   1.258  1.00  1.00            
ATOM   2143  OD2 ASP A 290      12.053  30.091  -0.775  1.00  1.00            
ATOM   2144    C ASP A 290      10.660  28.416   2.819  1.00  1.00            
ATOM   2145    O ASP A 290       9.861  29.347   2.908  1.00  1.00            
ATOM   2146    N VAL A 291      11.470  28.063   3.842  1.00  1.00            
ATOM   2147   CA VAL A 291      11.483  28.852   5.042  1.00  1.00            
ATOM   2148   CB VAL A 291      11.561  28.052   6.301  1.00  1.00            
ATOM   2149  CG1 VAL A 291      11.759  29.020   7.481  1.00  1.00            
ATOM   2150  CG2 VAL A 291      10.290  27.202   6.414  1.00  1.00            
ATOM   2151    C VAL A 291      12.738  29.661   4.979  1.00  1.00            
ATOM   2152    O VAL A 291      13.839  29.142   5.144  1.00  1.00            
ATOM   2153    N PRO A 292      12.584  30.927   4.728  4.00  1.00            
ATOM   2154   CA PRO A 292      13.723  31.790   4.653  4.00  1.00            
ATOM   2155   CD PRO A 292      11.472  31.424   3.935  4.00  1.00            
ATOM   2156   CB PRO A 292      13.314  32.970   3.762  4.00  1.00            
ATOM   2157   CG PRO A 292      11.775  32.917   3.746  4.00  1.00            
ATOM   2158    C PRO A 292      14.113  32.213   6.024  4.00  1.00            
ATOM   2159    O PRO A 292      13.254  32.257   6.902  4.00  1.00            
ATOM   2160    N THR A 293      15.406  32.493   6.225  1.00  1.00            
ATOM   2161   CA THR A 293      15.889  33.080   7.436  1.00  1.00            
ATOM   2162   CB THR A 293      16.439  32.123   8.457  1.00  1.00            
ATOM   2163  OG1 THR A 293      16.750  32.823   9.652  1.00  1.00            
ATOM   2164  CG2 THR A 293      17.696  31.442   7.905  1.00  1.00            
ATOM   2165    C THR A 293      16.981  33.976   6.964  1.00  1.00            
ATOM   2166    O THR A 293      17.400  33.875   5.812  1.00  1.00            
ATOM   2167    N SER A 294      17.461  34.895   7.817  1.00  1.00            
ATOM   2168   CA SER A 294      18.491  35.774   7.352  1.00  1.00            
ATOM   2169   CB SER A 294      18.965  36.773   8.418  1.00  1.00            
ATOM   2170   OG SER A 294      19.612  36.085   9.478  1.00  1.00            
ATOM   2171    C SER A 294      19.647  34.894   7.009  1.00  1.00            
ATOM   2172    O SER A 294      20.410  35.168   6.085  1.00  1.00            
ATOM   2173    N SER A 295      19.782  33.788   7.761  1.00  1.00            
ATOM   2174   CA SER A 295      20.863  32.869   7.578  1.00  1.00            
ATOM   2175   CB SER A 295      20.843  31.744   8.625  1.00  1.00            
ATOM   2176   OG SER A 295      20.959  32.295   9.929  1.00  1.00            
ATOM   2177    C SER A 295      20.797  32.231   6.226  1.00  1.00            
ATOM   2178    O SER A 295      21.719  32.376   5.424  1.00  1.00            
ATOM   2179    N GLY A 296      19.696  31.516   5.923  1.00  1.00            
ATOM   2180   CA GLY A 296      19.622  30.854   4.656  1.00  1.00            
ATOM   2181    C GLY A 296      18.341  30.110   4.578  1.00  1.00            
ATOM   2182    O GLY A 296      17.589  30.038   5.549  1.00  1.00            
ATOM   2183    N GLU A 297      18.059  29.538   3.391  4.00  1.00            
ATOM   2184   CA GLU A 297      16.878  28.749   3.275  4.00  1.00            
ATOM   2185   CB GLU A 297      16.691  28.142   1.875  4.00  1.00            
ATOM   2186   CG GLU A 297      16.424  29.210   0.811  4.00  1.00            
ATOM   2187   CD GLU A 297      16.271  28.533  -0.543  4.00  1.00            
ATOM   2188  OE1 GLU A 297      16.764  27.384  -0.692  4.00  1.00            
ATOM   2189  OE2 GLU A 297      15.661  29.163  -1.450  4.00  1.00            
ATOM   2190    C GLU A 297      17.095  27.662   4.271  4.00  1.00            
ATOM   2191    O GLU A 297      18.170  27.069   4.331  4.00  1.00            
ATOM   2192    N LEU A 298      16.077  27.391   5.104  1.00  1.00            
ATOM   2193   CA LEU A 298      16.270  26.455   6.168  1.00  1.00            
ATOM   2194   CB LEU A 298      15.549  26.878   7.461  1.00  1.00            
ATOM   2195   CG LEU A 298      15.740  25.906   8.637  1.00  1.00            
ATOM   2196  CD1 LEU A 298      17.198  25.904   9.126  1.00  1.00            
ATOM   2197  CD2 LEU A 298      14.727  26.189   9.759  1.00  1.00            
ATOM   2198    C LEU A 298      15.711  25.145   5.752  1.00  1.00            
ATOM   2199    O LEU A 298      14.805  25.055   4.925  1.00  1.00            
ATOM   2200    N TRP A 299      16.295  24.084   6.324  4.00  1.00            
ATOM   2201   CA TRP A 299      15.905  22.734   6.088  4.00  1.00            
ATOM   2202   CB TRP A 299      17.152  21.893   5.768  4.00  1.00            
ATOM   2203   CG TRP A 299      16.970  20.432   5.471  4.00  1.00            
ATOM   2204  CD2 TRP A 299      17.045  19.879   4.149  4.00  1.00            
ATOM   2205  CD1 TRP A 299      16.813  19.383   6.322  4.00  1.00            
ATOM   2206  NE1 TRP A 299      16.789  18.209   5.612  4.00  1.00            
ATOM   2207  CE2 TRP A 299      16.927  18.497   4.273  4.00  1.00            
ATOM   2208  CE3 TRP A 299      17.215  20.473   2.935  4.00  1.00            
ATOM   2209  CZ2 TRP A 299      16.976  17.681   3.178  4.00  1.00            
ATOM   2210  CZ3 TRP A 299      17.245  19.654   1.830  4.00  1.00            
ATOM   2211  CH2 TRP A 299      17.126  18.284   1.950  4.00  1.00            
ATOM   2212    C TRP A 299      15.417  22.300   7.409  4.00  1.00            
ATOM   2213    O TRP A 299      16.063  22.540   8.428  4.00  1.00            
ATOM   2214    N ILE A 300      14.243  21.670   7.444  4.00  1.00            
ATOM   2215   CA ILE A 300      13.821  21.275   8.737  4.00  1.00            
ATOM   2216   CB ILE A 300      12.412  21.678   9.062  4.00  1.00            
ATOM   2217  CG1 ILE A 300      12.275  23.209   9.063  4.00  1.00            
ATOM   2218  CG2 ILE A 300      12.016  21.015  10.393  4.00  1.00            
ATOM   2219  CD1 ILE A 300      10.825  23.687   9.069  4.00  1.00            
ATOM   2220    C ILE A 300      13.848  19.783   8.747  4.00  1.00            
ATOM   2221    O ILE A 300      13.262  19.140   7.878  4.00  1.00            
ATOM   2222    N LEU A 301      14.554  19.188   9.727  4.00  1.00            
ATOM   2223   CA LEU A 301      14.585  17.756   9.807  4.00  1.00            
ATOM   2224   CB LEU A 301      15.856  17.210  10.480  4.00  1.00            
ATOM   2225   CG LEU A 301      17.163  17.584   9.762  4.00  1.00            
ATOM   2226  CD1 LEU A 301      18.386  17.014  10.490  4.00  1.00            
ATOM   2227  CD2 LEU A 301      17.118  17.193   8.278  4.00  1.00            
ATOM   2228    C LEU A 301      13.464  17.406  10.713  4.00  1.00            
ATOM   2229    O LEU A 301      13.436  17.811  11.873  4.00  1.00            
ATOM   2230    N GLY A 302      12.492  16.641  10.199  1.00  1.00            
ATOM   2231   CA GLY A 302      11.379  16.345  11.037  1.00  1.00            
ATOM   2232    C GLY A 302      11.521  14.945  11.562  1.00  1.00            
ATOM   2233    O GLY A 302      12.626  14.462  11.804  1.00  1.00            
ATOM   2234    N ASP A 303      10.365  14.269  11.753  2.00  1.00            
ATOM   2235   CA ASP A 303      10.273  12.941  12.299  2.00  1.00            
ATOM   2236   CB ASP A 303       8.816  12.474  12.466  2.00  1.00            
ATOM   2237   CG ASP A 303       8.810  11.229  13.341  2.00  1.00            
ATOM   2238  OD1 ASP A 303       9.916  10.790  13.755  2.00  1.00            
ATOM   2239  OD2 ASP A 303       7.698  10.700  13.609  2.00  1.00            
ATOM   2240    C ASP A 303      10.954  11.971  11.392  2.00  1.00            
ATOM   2241    O ASP A 303      11.690  11.104  11.859  2.00  1.00            
ATOM   2242    N VAL A 304      10.740  12.074  10.065  2.00  1.00            
ATOM   2243   CA VAL A 304      11.440  11.136   9.240  2.00  1.00            
ATOM   2244   CB VAL A 304      10.938  11.070   7.826  2.00  1.00            
ATOM   2245  CG1 VAL A 304      11.818  10.081   7.039  2.00  1.00            
ATOM   2246  CG2 VAL A 304       9.449  10.686   7.855  2.00  1.00            
ATOM   2247    C VAL A 304      12.834  11.660   9.208  2.00  1.00            
ATOM   2248    O VAL A 304      13.175  12.512   8.388  2.00  1.00            
ATOM   2249    N PHE A 305      13.665  11.159  10.140  2.00  1.00            
ATOM   2250   CA PHE A 305      15.005  11.634  10.294  2.00  1.00            
ATOM   2251   CB PHE A 305      15.085  13.168  10.237  2.00  1.00            
ATOM   2252   CG PHE A 305      16.481  13.536   9.885  2.00  1.00            
ATOM   2253  CD1 PHE A 305      16.842  13.641   8.563  2.00  1.00            
ATOM   2254  CD2 PHE A 305      17.424  13.767  10.857  2.00  1.00            
ATOM   2255  CE1 PHE A 305      18.127  13.977   8.211  2.00  1.00            
ATOM   2256  CE2 PHE A 305      18.711  14.098  10.515  2.00  1.00            
ATOM   2257   CZ PHE A 305      19.063  14.206   9.191  2.00  1.00            
ATOM   2258    C PHE A 305      15.334  11.228  11.689  2.00  1.00            
ATOM   2259    O PHE A 305      16.164  10.356  11.942  2.00  1.00            
ATOM   2260    N ILE A 306      14.621  11.878  12.626  2.00  1.00            
ATOM   2261   CA ILE A 306      14.724  11.717  14.041  2.00  1.00            
ATOM   2262   CB ILE A 306      13.815  12.654  14.781  2.00  1.00            
ATOM   2263  CG1 ILE A 306      12.347  12.404  14.414  2.00  1.00            
ATOM   2264  CG2 ILE A 306      14.278  14.089  14.486  2.00  1.00            
ATOM   2265  CD1 ILE A 306      11.387  13.234  15.263  2.00  1.00            
ATOM   2266    C ILE A 306      14.404  10.315  14.402  2.00  1.00            
ATOM   2267    O ILE A 306      14.972   9.751  15.331  2.00  1.00            
ATOM   2268    N ARG A 307      13.462   9.705  13.685  3.00  1.00            
ATOM   2269   CA ARG A 307      13.134   8.366  14.036  3.00  1.00            
ATOM   2270   CB ARG A 307      12.044   7.791  13.119  3.00  1.00            
ATOM   2271   CG ARG A 307      12.436   7.865  11.642  3.00  1.00            
ATOM   2272   CD ARG A 307      11.367   7.355  10.675  3.00  1.00            
ATOM   2273   NE ARG A 307      11.435   5.868  10.648  3.00  1.00            
ATOM   2274   CZ ARG A 307      10.700   5.192   9.719  3.00  1.00            
ATOM   2275  NH1 ARG A 307       9.883   5.884   8.874  3.00  1.00            
ATOM   2276  NH2 ARG A 307      10.786   3.832   9.628  3.00  1.00            
ATOM   2277    C ARG A 307      14.336   7.490  13.915  3.00  1.00            
ATOM   2278    O ARG A 307      14.611   6.674  14.793  3.00  1.00            
ATOM   2279    N GLN A 308      15.099   7.649  12.827  3.00  1.00            
ATOM   2280   CA GLN A 308      16.251   6.825  12.636  3.00  1.00            
ATOM   2281   CB GLN A 308      16.969   7.116  11.307  3.00  1.00            
ATOM   2282   CG GLN A 308      18.297   6.372  11.147  3.00  1.00            
ATOM   2283   CD GLN A 308      18.015   4.879  11.106  3.00  1.00            
ATOM   2284  OE1 GLN A 308      17.088   4.426  10.436  3.00  1.00            
ATOM   2285  NE2 GLN A 308      18.833   4.089  11.852  3.00  1.00            
ATOM   2286    C GLN A 308      17.217   7.102  13.727  3.00  1.00            
ATOM   2287    O GLN A 308      17.880   6.189  14.215  3.00  1.00            
ATOM   2288    N TYR A 309      17.332   8.369  14.163  4.00  1.00            
ATOM   2289   CA TYR A 309      18.397   8.531  15.092  4.00  1.00            
ATOM   2290   CB TYR A 309      19.554   9.385  14.549  4.00  1.00            
ATOM   2291   CG TYR A 309      19.082  10.795  14.512  4.00  1.00            
ATOM   2292  CD1 TYR A 309      18.225  11.224  13.529  4.00  1.00            
ATOM   2293  CD2 TYR A 309      19.509  11.692  15.462  4.00  1.00            
ATOM   2294  CE1 TYR A 309      17.792  12.527  13.501  4.00  1.00            
ATOM   2295  CE2 TYR A 309      19.078  12.998  15.437  4.00  1.00            
ATOM   2296   CZ TYR A 309      18.217  13.417  14.455  4.00  1.00            
ATOM   2297   OH TYR A 309      17.773  14.756  14.426  4.00  1.00            
ATOM   2298    C TYR A 309      17.978   9.160  16.374  4.00  1.00            
ATOM   2299    O TYR A 309      17.215  10.121  16.422  4.00  1.00            
ATOM   2300    N TYR A 310      18.543   8.618  17.465  4.00  1.00            
ATOM   2301   CA TYR A 310      18.336   9.103  18.791  4.00  1.00            
ATOM   2302   CB TYR A 310      19.097   8.237  19.807  4.00  1.00            
ATOM   2303   CG TYR A 310      19.254   8.927  21.114  4.00  1.00            
ATOM   2304  CD1 TYR A 310      18.226   9.024  22.024  4.00  1.00            
ATOM   2305  CD2 TYR A 310      20.482   9.458  21.428  4.00  1.00            
ATOM   2306  CE1 TYR A 310      18.430   9.660  23.229  4.00  1.00            
ATOM   2307  CE2 TYR A 310      20.690  10.091  22.625  4.00  1.00            
ATOM   2308   CZ TYR A 310      19.663  10.193  23.528  4.00  1.00            
ATOM   2309   OH TYR A 310      19.894  10.843  24.758  4.00  1.00            
ATOM   2310    C TYR A 310      18.835  10.510  18.829  4.00  1.00            
ATOM   2311    O TYR A 310      19.903  10.820  18.305  4.00  1.00            
ATOM   2312    N THR A 311      18.040  11.413  19.436  4.00  1.00            
ATOM   2313   CA THR A 311      18.416  12.794  19.443  4.00  1.00            
ATOM   2314   CB THR A 311      17.356  13.688  18.876  4.00  1.00            
ATOM   2315  OG1 THR A 311      16.217  13.687  19.725  4.00  1.00            
ATOM   2316  CG2 THR A 311      16.964  13.159  17.486  4.00  1.00            
ATOM   2317    C THR A 311      18.604  13.238  20.862  4.00  1.00            
ATOM   2318    O THR A 311      17.838  12.860  21.748  4.00  1.00            
ATOM   2319    N VAL A 312      19.657  14.044  21.116  4.00  1.00            
ATOM   2320   CA VAL A 312      19.873  14.575  22.433  4.00  1.00            
ATOM   2321   CB VAL A 312      21.026  13.941  23.158  4.00  1.00            
ATOM   2322  CG1 VAL A 312      22.313  14.206  22.359  4.00  1.00            
ATOM   2323  CG2 VAL A 312      21.065  14.496  24.592  4.00  1.00            
ATOM   2324    C VAL A 312      20.194  16.043  22.289  4.00  1.00            
ATOM   2325    O VAL A 312      21.005  16.444  21.455  4.00  1.00            
ATOM   2326    N PHE A 313      19.518  16.872  23.106  4.00  1.00            
ATOM   2327   CA PHE A 313      19.534  18.316  23.096  4.00  1.00            
ATOM   2328   CB PHE A 313      18.351  18.832  23.934  4.00  1.00            
ATOM   2329   CG PHE A 313      18.149  20.287  23.709  4.00  1.00            
ATOM   2330  CD1 PHE A 313      17.447  20.721  22.609  4.00  1.00            
ATOM   2331  CD2 PHE A 313      18.638  21.212  24.600  4.00  1.00            
ATOM   2332  CE1 PHE A 313      17.243  22.062  22.394  4.00  1.00            
ATOM   2333  CE2 PHE A 313      18.437  22.555  24.390  4.00  1.00            
ATOM   2334   CZ PHE A 313      17.738  22.982  23.286  4.00  1.00            
ATOM   2335    C PHE A 313      20.782  19.001  23.605  4.00  1.00            
ATOM   2336    O PHE A 313      21.300  19.900  22.946  4.00  1.00            
ATOM   2337    N ASP A 314      21.276  18.608  24.799  4.00  1.00            
ATOM   2338   CA ASP A 314      22.446  19.156  25.453  4.00  1.00            
ATOM   2339   CB ASP A 314      23.760  18.574  24.897  4.00  1.00            
ATOM   2340   CG ASP A 314      24.911  18.831  25.869  4.00  1.00            
ATOM   2341  OD1 ASP A 314      24.856  19.821  26.648  4.00  1.00            
ATOM   2342  OD2 ASP A 314      25.872  18.018  25.842  4.00  1.00            
ATOM   2343    C ASP A 314      22.552  20.660  25.445  4.00  1.00            
ATOM   2344    O ASP A 314      23.243  21.232  24.606  4.00  1.00            
ATOM   2345    N ARG A 315      21.816  21.347  26.346  3.00  1.00            
ATOM   2346   CA ARG A 315      21.909  22.778  26.534  3.00  1.00            
ATOM   2347   CB ARG A 315      20.739  23.344  27.358  3.00  1.00            
ATOM   2348   CG ARG A 315      20.742  24.873  27.438  3.00  1.00            
ATOM   2349   CD ARG A 315      19.775  25.443  28.477  3.00  1.00            
ATOM   2350   NE ARG A 315      19.803  26.928  28.344  3.00  1.00            
ATOM   2351   CZ ARG A 315      20.777  27.655  28.963  3.00  1.00            
ATOM   2352  NH1 ARG A 315      21.769  27.023  29.655  3.00  1.00            
ATOM   2353  NH2 ARG A 315      20.763  29.019  28.886  3.00  1.00            
ATOM   2354    C ARG A 315      23.156  23.208  27.244  3.00  1.00            
ATOM   2355    O ARG A 315      23.731  24.233  26.881  3.00  1.00            
ATOM   2356    N ALA A 316      23.612  22.435  28.258  3.00  1.00            
ATOM   2357   CA ALA A 316      24.683  22.886  29.114  3.00  1.00            
ATOM   2358   CB ALA A 316      25.116  21.823  30.137  3.00  1.00            
ATOM   2359    C ALA A 316      25.849  23.187  28.251  3.00  1.00            
ATOM   2360    O ALA A 316      26.480  24.236  28.378  3.00  1.00            
ATOM   2361    N ASN A 317      26.157  22.269  27.332  3.00  1.00            
ATOM   2362   CA ASN A 317      27.124  22.594  26.343  3.00  1.00            
ATOM   2363   CB ASN A 317      28.239  21.547  26.171  3.00  1.00            
ATOM   2364   CG ASN A 317      29.198  21.646  27.348  3.00  1.00            
ATOM   2365  OD1 ASN A 317      30.409  21.762  27.164  3.00  1.00            
ATOM   2366  ND2 ASN A 317      28.652  21.597  28.592  3.00  1.00            
ATOM   2367    C ASN A 317      26.307  22.558  25.103  3.00  1.00            
ATOM   2368    O ASN A 317      25.744  21.505  24.818  3.00  1.00            
ATOM   2369    N ASN A 318      26.208  23.685  24.354  3.00  1.00            
ATOM   2370   CA ASN A 318      25.365  23.710  23.186  3.00  1.00            
ATOM   2371   CB ASN A 318      25.449  25.010  22.368  3.00  1.00            
ATOM   2372   CG ASN A 318      24.735  26.113  23.136  3.00  1.00            
ATOM   2373  OD1 ASN A 318      23.561  25.991  23.481  3.00  1.00            
ATOM   2374  ND2 ASN A 318      25.467  27.226  23.414  3.00  1.00            
ATOM   2375    C ASN A 318      25.833  22.610  22.332  3.00  1.00            
ATOM   2376    O ASN A 318      26.902  22.669  21.725  3.00  1.00            
ATOM   2377    N LYS A 319      25.029  21.542  22.305  4.00  1.00            
ATOM   2378   CA LYS A 319      25.503  20.438  21.568  4.00  1.00            
ATOM   2379   CB LYS A 319      26.588  19.650  22.316  4.00  1.00            
ATOM   2380   CG LYS A 319      27.260  18.569  21.474  4.00  1.00            
ATOM   2381   CD LYS A 319      28.497  17.974  22.144  4.00  1.00            
ATOM   2382   CE LYS A 319      29.673  18.942  22.269  4.00  1.00            
ATOM   2383   NZ LYS A 319      30.792  18.282  22.977  4.00  1.00            
ATOM   2384    C LYS A 319      24.388  19.510  21.326  4.00  1.00            
ATOM   2385    O LYS A 319      23.617  19.190  22.226  4.00  1.00            
ATOM   2386    N VAL A 320      24.288  19.037  20.080  4.00  1.00            
ATOM   2387   CA VAL A 320      23.268  18.089  19.815  4.00  1.00            
ATOM   2388   CB VAL A 320      22.484  18.380  18.571  4.00  1.00            
ATOM   2389  CG1 VAL A 320      21.519  17.211  18.315  4.00  1.00            
ATOM   2390  CG2 VAL A 320      21.788  19.739  18.742  4.00  1.00            
ATOM   2391    C VAL A 320      23.971  16.794  19.617  4.00  1.00            
ATOM   2392    O VAL A 320      25.056  16.747  19.038  4.00  1.00            
ATOM   2393    N GLY A 321      23.377  15.700  20.118  4.00  1.00            
ATOM   2394   CA GLY A 321      24.044  14.450  19.963  4.00  1.00            
ATOM   2395    C GLY A 321      23.226  13.624  19.045  4.00  1.00            
ATOM   2396    O GLY A 321      21.997  13.668  19.072  4.00  1.00            
ATOM   2397    N LEU A 322      23.906  12.840  18.196  4.00  1.00            
ATOM   2398   CA LEU A 322      23.167  12.036  17.286  4.00  1.00            
ATOM   2399   CB LEU A 322      23.327  12.475  15.820  4.00  1.00            
ATOM   2400   CG LEU A 322      22.916  13.942  15.577  4.00  1.00            
ATOM   2401  CD1 LEU A 322      22.916  14.284  14.078  4.00  1.00            
ATOM   2402  CD2 LEU A 322      21.593  14.287  16.277  4.00  1.00            
ATOM   2403    C LEU A 322      23.679  10.641  17.389  4.00  1.00            
ATOM   2404    O LEU A 322      24.863  10.419  17.643  4.00  1.00            
ATOM   2405    N ALA A 323      22.778   9.652  17.219  4.00  1.00            
ATOM   2406   CA ALA A 323      23.209   8.288  17.268  4.00  1.00            
ATOM   2407   CB ALA A 323      23.183   7.692  18.684  4.00  1.00            
ATOM   2408    C ALA A 323      22.257   7.474  16.438  4.00  1.00            
ATOM   2409    O ALA A 323      21.116   7.881  16.227  4.00  1.00            
ATOM   2410    N PRO A 324      22.703   6.350  15.928  4.00  1.00            
ATOM   2411   CA PRO A 324      21.814   5.528  15.146  4.00  1.00            
ATOM   2412   CD PRO A 324      24.073   6.252  15.450  4.00  1.00            
ATOM   2413   CB PRO A 324      22.700   4.556  14.370  4.00  1.00            
ATOM   2414   CG PRO A 324      24.020   5.329  14.216  4.00  1.00            
ATOM   2415    C PRO A 324      20.934   4.882  16.173  4.00  1.00            
ATOM   2416    O PRO A 324      21.342   4.816  17.331  4.00  1.00            
ATOM   2417    N VAL A 325      19.723   4.419  15.808  4.00  1.00            
ATOM   2418   CA VAL A 325      18.886   3.835  16.820  4.00  1.00            
ATOM   2419   CB VAL A 325      17.423   4.115  16.636  4.00  1.00            
ATOM   2420  CG1 VAL A 325      17.184   5.625  16.810  4.00  1.00            
ATOM   2421  CG2 VAL A 325      16.993   3.576  15.261  4.00  1.00            
ATOM   2422    C VAL A 325      19.085   2.364  16.817  4.00  1.00            
ATOM   2423    O VAL A 325      19.093   1.716  15.772  4.00  1.00            
ATOM   2424    N ALA A 326      19.278   1.808  18.024  1.00  1.00            
ATOM   2425   CA ALA A 326      19.467   0.401  18.154  1.00  1.00            
ATOM   2426   CB ALA A 326      20.608   0.030  19.115  1.00  1.00            
ATOM   2427    C ALA A 326      18.179  -0.168  18.739  1.00  1.00            
ATOM   2428    O ALA A 326      17.236   0.628  18.998  1.00  1.00            
ATOM   2429  OXT ALA A 326      18.125  -1.410  18.938  1.00  1.00            
ATOM   2430    N ALA B   1      -4.112  11.886   7.603  4.00  0.00            
ATOM   2431   CA ALA B   1      -3.268  12.743   6.746  4.00  0.00            
ATOM   2432   CB ALA B   1      -4.121  13.763   5.973  4.00  0.00            
ATOM   2433    C ALA B   1      -2.284  13.505   7.568  4.00  0.00            
ATOM   2434    O ALA B   1      -1.386  12.923   8.177  4.00  0.00            
ATOM   2435    N PHE B   2      -2.419  14.846   7.583  4.00  0.00            
ATOM   2436   CA PHE B   2      -1.472  15.698   8.247  4.00  0.00            
ATOM   2437   CB PHE B   2      -0.224  15.950   7.361  4.00  0.00            
ATOM   2438   CG PHE B   2       0.524  14.675   7.179  4.00  0.00            
ATOM   2439  CD1 PHE B   2       0.237  13.830   6.130  4.00  0.00            
ATOM   2440  CD2 PHE B   2       1.530  14.333   8.051  4.00  0.00            
ATOM   2441  CE1 PHE B   2       0.915  12.648   5.965  4.00  0.00            
ATOM   2442  CE2 PHE B   2       2.216  13.154   7.887  4.00  0.00            
ATOM   2443   CZ PHE B   2       1.907  12.308   6.850  4.00  0.00            
ATOM   2444    C PHE B   2      -2.207  16.968   8.595  4.00  0.00            
ATOM   2445    O PHE B   2      -3.257  16.788   9.209  4.00  0.00            
ATOM   2446    N PRO B   3      -1.899  18.239   8.346  4.00  0.00            
ATOM   2447   CA PRO B   3      -0.706  18.822   7.735  4.00  0.00            
ATOM   2448   CD PRO B   3      -3.075  19.019   7.986  4.00  0.00            
ATOM   2449   CB PRO B   3      -1.171  20.064   6.975  4.00  0.00            
ATOM   2450   CG PRO B   3      -2.674  19.862   6.773  4.00  0.00            
ATOM   2451    C PRO B   3       0.493  19.207   8.585  4.00  0.00            
ATOM   2452    O PRO B   3       1.432  19.757   8.012  4.00  0.00            
ATOM   2453    N LEU B   4       0.532  18.938   9.903  4.00  0.00            
ATOM   2454   CA LEU B   4       1.462  19.591  10.810  4.00  0.00            
ATOM   2455   CB LEU B   4       1.487  18.986  12.224  4.00  0.00            
ATOM   2456   CG LEU B   4       2.265  17.661  12.315  4.00  0.00            
ATOM   2457  CD1 LEU B   4       2.243  17.102  13.747  4.00  0.00            
ATOM   2458  CD2 LEU B   4       1.789  16.649  11.259  4.00  0.00            
ATOM   2459    C LEU B   4       2.881  19.726  10.381  4.00  0.00            
ATOM   2460    O LEU B   4       3.488  18.842   9.780  4.00  0.00            
ATOM   2461    N GLU B   5       3.397  20.934  10.710  4.00  0.00            
ATOM   2462   CA GLU B   5       4.745  21.397  10.566  4.00  0.00            
ATOM   2463   CB GLU B   5       5.054  21.879   9.139  4.00  0.00            
ATOM   2464   CG GLU B   5       4.153  23.031   8.691  4.00  0.00            
ATOM   2465   CD GLU B   5       4.304  23.197   7.187  4.00  0.00            
ATOM   2466  OE1 GLU B   5       5.053  22.391   6.571  4.00  0.00            
ATOM   2467  OE2 GLU B   5       3.664  24.128   6.630  4.00  0.00            
ATOM   2468    C GLU B   5       4.851  22.567  11.493  4.00  0.00            
ATOM   2469    O GLU B   5       3.927  23.373  11.588  4.00  0.00            
ATOM   2470    N PHE B   6       5.967  22.686  12.237  4.00  0.00            
ATOM   2471   CA PHE B   6       6.058  23.809  13.120  4.00  0.00            
ATOM   2472   CB PHE B   6       5.865  23.479  14.611  4.00  0.00            
ATOM   2473   CG PHE B   6       4.413  23.328  14.913  4.00  0.00            
ATOM   2474  CD1 PHE B   6       3.741  22.164  14.623  4.00  0.00            
ATOM   2475  CD2 PHE B   6       3.724  24.362  15.505  4.00  0.00            
ATOM   2476  CE1 PHE B   6       2.402  22.039  14.915  4.00  0.00            
ATOM   2477  CE2 PHE B   6       2.385  24.242  15.800  4.00  0.00            
ATOM   2478   CZ PHE B   6       1.722  23.077  15.505  4.00  0.00            
ATOM   2479    C PHE B   6       7.400  24.423  13.007  4.00  0.00            
ATOM   2480    O PHE B   6       8.413  23.745  12.845  4.00  0.00            
ATOM   2481    N ILE B   7       7.414  25.761  13.075  4.00  0.00            
ATOM   2482   CA ILE B   7       8.632  26.492  13.032  4.00  0.00            
ATOM   2483   CB ILE B   7       9.018  26.921  11.649  4.00  0.00            
ATOM   2484  CG1 ILE B   7      10.439  27.506  11.643  4.00  0.00            
ATOM   2485  CG2 ILE B   7       7.941  27.895  11.142  4.00  0.00            
ATOM   2486  CD1 ILE B   7      11.528  26.474  11.933  4.00  0.00            
ATOM   2487    C ILE B   7       8.394  27.741  13.827  4.00  0.00            
ATOM   2488    O ILE B   7       7.263  28.043  14.202  4.00  0.00            
ATOM   2489    N ARG B   8       9.471  28.494  14.114  4.00  0.00            
ATOM   2490   CA ARG B   8       9.371  29.728  14.843  4.00  0.00            
ATOM   2491   CB ARG B   8      10.010  29.704  16.240  4.00  0.00            
ATOM   2492   CG ARG B   8       9.051  29.290  17.352  4.00  0.00            
ATOM   2493   CD ARG B   8       8.068  30.411  17.701  4.00  0.00            
ATOM   2494   NE ARG B   8       8.864  31.666  17.833  4.00  0.00            
ATOM   2495   CZ ARG B   8       8.765  32.650  16.888  4.00  0.00            
ATOM   2496  NH1 ARG B   8       7.847  32.547  15.882  4.00  0.00            
ATOM   2497  NH2 ARG B   8       9.580  33.743  16.951  4.00  0.00            
ATOM   2498    C ARG B   8      10.114  30.758  14.075  4.00  0.00            
ATOM   2499    O ARG B   8      10.019  30.851  12.852  4.00  0.00            
ATOM   2500    N GLU B   9      10.878  31.574  14.816  4.00  0.00            
ATOM   2501   CA GLU B   9      11.545  32.696  14.248  4.00  0.00            
ATOM   2502   CB GLU B   9      12.256  33.561  15.305  4.00  0.00            
ATOM   2503   CG GLU B   9      12.603  34.968  14.812  4.00  0.00            
ATOM   2504   CD GLU B   9      12.922  35.825  16.031  4.00  0.00            
ATOM   2505  OE1 GLU B   9      13.928  35.521  16.725  4.00  0.00            
ATOM   2506  OE2 GLU B   9      12.157  36.793  16.287  4.00  0.00            
ATOM   2507    C GLU B   9      12.527  32.301  13.207  4.00  0.00            
ATOM   2508    O GLU B   9      12.574  32.903  12.136  4.00  0.00            
ATOM   2509    N LEU B  10      13.329  31.264  13.464  4.00  0.00            
ATOM   2510   CA LEU B  10      14.315  30.979  12.475  4.00  0.00            
ATOM   2511   CB LEU B  10      15.501  30.188  13.057  4.00  0.00            
ATOM   2512   CG LEU B  10      16.175  30.894  14.252  4.00  0.00            
ATOM   2513  CD1 LEU B  10      17.374  30.091  14.782  4.00  0.00            
ATOM   2514  CD2 LEU B  10      16.525  32.354  13.925  4.00  0.00            
ATOM   2515    C LEU B  10      13.673  30.137  11.386  4.00  0.00            
ATOM   2516    O LEU B  10      12.471  29.788  11.525  4.00  0.00            
ATOM   2517  OXT LEU B  10      14.389  29.829  10.396  4.00  0.00            
END
