# Supplementary material for: Integrative modeling of diverse protein-peptide systems using CABS-dock
Source: PLoS Comput Biol. 2023 Jul 5;19(7):e1011275. doi: 10.1371/journal.pcbi.1011275 (PMC10351741; doi:10.1371/journal.pcbi.1011275)
Supplement: S1 File — Files in pdb format containing atomic coordinates of the structures obtained in this study: the highest-scored amyloid models and 10 examples of the docked peptide for each enzyme-substrate complex. (ZIP) [file pcbi.1011275.s006.zip › 4_pepsin_ENESAEAFPLEFIRELEGER/130.pdb]

CRYST1    0.000    0.000    0.000   0.00   0.00   0.00 P 1           1
ATOM      1    N ILE A   1      15.875  12.836  36.989  1.00  1.00            
ATOM      2   CA ILE A   1      15.409  12.591  35.605  1.00  1.00            
ATOM      3   CB ILE A   1      15.740  11.188  35.185  1.00  1.00            
ATOM      4  CG1 ILE A   1      14.990  10.174  36.065  1.00  1.00            
ATOM      5  CG2 ILE A   1      17.267  11.022  35.223  1.00  1.00            
ATOM      6  CD1 ILE A   1      15.028   8.748  35.515  1.00  1.00            
ATOM      7    C ILE A   1      13.937  12.744  35.540  1.00  1.00            
ATOM      8    O ILE A   1      13.275  13.036  36.536  1.00  1.00            
ATOM      9    N GLY A   2      13.390  12.569  34.331  4.00  1.00            
ATOM     10   CA GLY A   2      11.977  12.638  34.162  4.00  1.00            
ATOM     11    C GLY A   2      11.707  11.853  32.921  4.00  1.00            
ATOM     12    O GLY A   2      12.299  12.114  31.874  4.00  1.00            
ATOM     13    N ASP A   3      10.800  10.859  32.997  4.00  1.00            
ATOM     14   CA ASP A   3      10.526  10.068  31.834  4.00  1.00            
ATOM     15   CB ASP A   3      10.627   8.552  32.071  4.00  1.00            
ATOM     16   CG ASP A   3      12.081   8.183  32.337  4.00  1.00            
ATOM     17  OD1 ASP A   3      12.782   8.979  33.018  4.00  1.00            
ATOM     18  OD2 ASP A   3      12.501   7.090  31.876  4.00  1.00            
ATOM     19    C ASP A   3       9.108  10.326  31.438  4.00  1.00            
ATOM     20    O ASP A   3       8.203  10.232  32.265  4.00  1.00            
ATOM     21    N GLU A   4       8.873  10.691  30.161  4.00  1.00            
ATOM     22   CA GLU A   4       7.509  10.851  29.741  4.00  1.00            
ATOM     23   CB GLU A   4       7.082  12.298  29.443  4.00  1.00            
ATOM     24   CG GLU A   4       5.584  12.401  29.131  4.00  1.00            
ATOM     25   CD GLU A   4       5.148  13.852  29.270  4.00  1.00            
ATOM     26  OE1 GLU A   4       4.859  14.269  30.425  4.00  1.00            
ATOM     27  OE2 GLU A   4       5.093  14.563  28.231  4.00  1.00            
ATOM     28    C GLU A   4       7.316  10.045  28.509  4.00  1.00            
ATOM     29    O GLU A   4       8.103  10.091  27.562  4.00  1.00            
ATOM     30    N PRO A   5       6.274   9.273  28.545  4.00  1.00            
ATOM     31   CA PRO A   5       5.964   8.451  27.412  4.00  1.00            
ATOM     32   CD PRO A   5       5.887   8.645  29.798  4.00  1.00            
ATOM     33   CB PRO A   5       5.047   7.347  27.932  4.00  1.00            
ATOM     34   CG PRO A   5       5.414   7.233  29.422  4.00  1.00            
ATOM     35    C PRO A   5       5.329   9.285  26.376  4.00  1.00            
ATOM     36    O PRO A   5       4.727  10.307  26.712  4.00  1.00            
ATOM     37    N LEU A   6       5.462   8.889  25.105  4.00  1.00            
ATOM     38   CA LEU A   6       4.801   9.643  24.101  4.00  1.00            
ATOM     39   CB LEU A   6       5.727  10.520  23.243  4.00  1.00            
ATOM     40   CG LEU A   6       6.388  11.674  24.022  4.00  1.00            
ATOM     41  CD1 LEU A   6       7.389  11.151  25.066  4.00  1.00            
ATOM     42  CD2 LEU A   6       6.999  12.709  23.066  4.00  1.00            
ATOM     43    C LEU A   6       4.138   8.684  23.197  4.00  1.00            
ATOM     44    O LEU A   6       4.544   7.529  23.073  4.00  1.00            
ATOM     45    N GLU A   7       3.070   9.159  22.547  4.00  1.00            
ATOM     46   CA GLU A   7       2.364   8.305  21.661  4.00  1.00            
ATOM     47   CB GLU A   7       0.836   8.416  21.795  4.00  1.00            
ATOM     48   CG GLU A   7       0.068   7.507  20.836  4.00  1.00            
ATOM     49   CD GLU A   7      -1.384   7.969  20.826  4.00  1.00            
ATOM     50  OE1 GLU A   7      -1.677   8.992  21.500  4.00  1.00            
ATOM     51  OE2 GLU A   7      -2.216   7.313  20.143  4.00  1.00            
ATOM     52    C GLU A   7       2.677   8.723  20.266  4.00  1.00            
ATOM     53    O GLU A   7       2.858   9.907  19.988  4.00  1.00            
ATOM     54    N ASN A   8       2.785   7.735  19.357  4.00  1.00            
ATOM     55   CA ASN A   8       2.977   8.045  17.973  4.00  1.00            
ATOM     56   CB ASN A   8       4.182   7.323  17.354  4.00  1.00            
ATOM     57   CG ASN A   8       5.410   7.951  17.994  4.00  1.00            
ATOM     58  OD1 ASN A   8       6.480   7.348  18.052  4.00  1.00            
ATOM     59  ND2 ASN A   8       5.248   9.202  18.501  4.00  1.00            
ATOM     60    C ASN A   8       1.729   7.587  17.296  4.00  1.00            
ATOM     61    O ASN A   8       1.536   6.393  17.075  4.00  1.00            
ATOM     62    N TYR A   9       0.831   8.534  16.958  4.00  1.00            
ATOM     63   CA TYR A   9      -0.436   8.079  16.471  4.00  1.00            
ATOM     64   CB TYR A   9      -1.446   9.214  16.254  4.00  1.00            
ATOM     65   CG TYR A   9      -2.751   8.526  16.081  4.00  1.00            
ATOM     66  CD1 TYR A   9      -3.516   8.248  17.189  4.00  1.00            
ATOM     67  CD2 TYR A   9      -3.199   8.142  14.839  4.00  1.00            
ATOM     68  CE1 TYR A   9      -4.721   7.602  17.065  4.00  1.00            
ATOM     69  CE2 TYR A   9      -4.404   7.493  14.708  4.00  1.00            
ATOM     70   CZ TYR A   9      -5.166   7.226  15.822  4.00  1.00            
ATOM     71   OH TYR A   9      -6.402   6.559  15.694  4.00  1.00            
ATOM     72    C TYR A   9      -0.299   7.384  15.158  4.00  1.00            
ATOM     73    O TYR A   9      -0.608   6.201  15.025  4.00  1.00            
ATOM     74    N LEU A  10       0.205   8.121  14.160  3.00  1.00            
ATOM     75   CA LEU A  10       0.542   7.572  12.885  3.00  1.00            
ATOM     76   CB LEU A  10       0.218   8.456  11.670  3.00  1.00            
ATOM     77   CG LEU A  10      -1.264   8.844  11.553  3.00  1.00            
ATOM     78  CD1 LEU A  10      -2.164   7.602  11.456  3.00  1.00            
ATOM     79  CD2 LEU A  10      -1.668   9.821  12.669  3.00  1.00            
ATOM     80    C LEU A  10       2.004   7.667  13.077  3.00  1.00            
ATOM     81    O LEU A  10       2.438   7.868  14.211  3.00  1.00            
ATOM     82    N ASP A  11       2.825   7.476  12.043  3.00  1.00            
ATOM     83   CA ASP A  11       4.169   7.830  12.360  3.00  1.00            
ATOM     84   CB ASP A  11       5.180   7.571  11.228  3.00  1.00            
ATOM     85   CG ASP A  11       5.541   6.092  11.226  3.00  1.00            
ATOM     86  OD1 ASP A  11       5.172   5.390  12.204  3.00  1.00            
ATOM     87  OD2 ASP A  11       6.208   5.648  10.253  3.00  1.00            
ATOM     88    C ASP A  11       4.106   9.290  12.592  3.00  1.00            
ATOM     89    O ASP A  11       4.827   9.850  13.416  3.00  1.00            
ATOM     90    N THR A  12       3.194   9.937  11.854  3.00  1.00            
ATOM     91   CA THR A  12       3.028  11.332  12.047  3.00  1.00            
ATOM     92   CB THR A  12       2.222  11.996  10.977  3.00  1.00            
ATOM     93  OG1 THR A  12       0.922  11.429  10.901  3.00  1.00            
ATOM     94  CG2 THR A  12       2.973  11.807   9.648  3.00  1.00            
ATOM     95    C THR A  12       2.377  11.546  13.359  3.00  1.00            
ATOM     96    O THR A  12       1.460  10.818  13.733  3.00  1.00            
ATOM     97    N GLU A  13       2.913  12.537  14.099  4.00  1.00            
ATOM     98   CA GLU A  13       2.403  12.994  15.354  4.00  1.00            
ATOM     99   CB GLU A  13       0.899  12.742  15.582  4.00  1.00            
ATOM    100   CG GLU A  13       0.337  13.417  16.832  4.00  1.00            
ATOM    101   CD GLU A  13      -1.182  13.415  16.721  4.00  1.00            
ATOM    102  OE1 GLU A  13      -1.755  12.337  16.408  4.00  1.00            
ATOM    103  OE2 GLU A  13      -1.789  14.499  16.934  4.00  1.00            
ATOM    104    C GLU A  13       3.189  12.419  16.485  4.00  1.00            
ATOM    105    O GLU A  13       3.790  11.350  16.382  4.00  1.00            
ATOM    106    N TYR A  14       3.197  13.172  17.598  4.00  1.00            
ATOM    107   CA TYR A  14       3.868  12.857  18.824  4.00  1.00            
ATOM    108   CB TYR A  14       5.036  13.811  19.131  4.00  1.00            
ATOM    109   CG TYR A  14       6.065  13.639  18.069  4.00  1.00            
ATOM    110  CD1 TYR A  14       5.831  14.099  16.795  4.00  1.00            
ATOM    111  CD2 TYR A  14       7.270  13.037  18.350  4.00  1.00            
ATOM    112  CE1 TYR A  14       6.779  13.947  15.810  4.00  1.00            
ATOM    113  CE2 TYR A  14       8.222  12.882  17.371  4.00  1.00            
ATOM    114   CZ TYR A  14       7.975  13.337  16.098  4.00  1.00            
ATOM    115   OH TYR A  14       8.951  13.180  15.091  4.00  1.00            
ATOM    116    C TYR A  14       2.825  13.122  19.856  4.00  1.00            
ATOM    117    O TYR A  14       1.712  13.523  19.520  4.00  1.00            
ATOM    118    N PHE A  15       3.137  12.895  21.143  4.00  1.00            
ATOM    119   CA PHE A  15       2.076  13.043  22.091  4.00  1.00            
ATOM    120   CB PHE A  15       1.249  11.737  22.060  4.00  1.00            
ATOM    121   CG PHE A  15      -0.030  11.740  22.823  4.00  1.00            
ATOM    122  CD1 PHE A  15      -1.184  12.220  22.247  4.00  1.00            
ATOM    123  CD2 PHE A  15      -0.087  11.214  24.093  4.00  1.00            
ATOM    124  CE1 PHE A  15      -2.374  12.204  22.936  4.00  1.00            
ATOM    125  CE2 PHE A  15      -1.273  11.196  24.789  4.00  1.00            
ATOM    126   CZ PHE A  15      -2.416  11.693  24.212  4.00  1.00            
ATOM    127    C PHE A  15       2.711  13.175  23.435  4.00  1.00            
ATOM    128    O PHE A  15       3.913  12.962  23.583  4.00  1.00            
ATOM    129    N GLY A  16       1.914  13.557  24.452  4.00  1.00            
ATOM    130   CA GLY A  16       2.451  13.647  25.778  4.00  1.00            
ATOM    131    C GLY A  16       1.339  14.033  26.698  4.00  1.00            
ATOM    132    O GLY A  16       0.552  14.929  26.396  4.00  1.00            
ATOM    133    N THR A  17       1.261  13.364  27.866  4.00  1.00            
ATOM    134   CA THR A  17       0.252  13.711  28.821  4.00  1.00            
ATOM    135   CB THR A  17      -0.505  12.537  29.371  4.00  1.00            
ATOM    136  OG1 THR A  17       0.380  11.611  29.983  4.00  1.00            
ATOM    137  CG2 THR A  17      -1.276  11.871  28.217  4.00  1.00            
ATOM    138    C THR A  17       0.935  14.439  29.919  4.00  1.00            
ATOM    139    O THR A  17       1.810  13.912  30.605  4.00  1.00            
ATOM    140    N ILE A  18       0.531  15.709  30.075  4.00  1.00            
ATOM    141   CA ILE A  18       1.072  16.632  31.021  4.00  1.00            
ATOM    142   CB ILE A  18       1.705  17.792  30.319  4.00  1.00            
ATOM    143  CG1 ILE A  18       2.222  18.858  31.295  4.00  1.00            
ATOM    144  CG2 ILE A  18       0.707  18.267  29.260  4.00  1.00            
ATOM    145  CD1 ILE A  18       3.024  19.958  30.600  4.00  1.00            
ATOM    146    C ILE A  18      -0.082  17.133  31.845  4.00  1.00            
ATOM    147    O ILE A  18      -1.197  17.261  31.341  4.00  1.00            
ATOM    148    N GLY A  19       0.143  17.410  33.151  4.00  1.00            
ATOM    149   CA GLY A  19      -0.940  17.865  33.985  4.00  1.00            
ATOM    150    C GLY A  19      -0.615  19.239  34.477  4.00  1.00            
ATOM    151    O GLY A  19       0.533  19.550  34.792  4.00  1.00            
ATOM    152    N ILE A  20      -1.646  20.105  34.540  4.00  1.00            
ATOM    153   CA ILE A  20      -1.488  21.437  35.044  4.00  1.00            
ATOM    154   CB ILE A  20      -1.725  22.512  34.024  4.00  1.00            
ATOM    155  CG1 ILE A  20      -1.496  23.896  34.657  4.00  1.00            
ATOM    156  CG2 ILE A  20      -3.136  22.317  33.444  4.00  1.00            
ATOM    157  CD1 ILE A  20      -1.485  25.051  33.655  4.00  1.00            
ATOM    158    C ILE A  20      -2.548  21.630  36.091  4.00  1.00            
ATOM    159    O ILE A  20      -3.679  21.174  35.925  4.00  1.00            
ATOM    160    N GLY A  21      -2.200  22.299  37.211  3.00  1.00            
ATOM    161   CA GLY A  21      -3.181  22.614  38.215  3.00  1.00            
ATOM    162    C GLY A  21      -3.084  21.674  39.387  3.00  1.00            
ATOM    163    O GLY A  21      -2.621  20.542  39.255  3.00  1.00            
ATOM    164    N THR A  22      -3.541  22.143  40.577  3.00  1.00            
ATOM    165   CA THR A  22      -3.462  21.369  41.789  3.00  1.00            
ATOM    166   CB THR A  22      -3.909  22.101  43.026  3.00  1.00            
ATOM    167  OG1 THR A  22      -3.105  23.247  43.257  3.00  1.00            
ATOM    168  CG2 THR A  22      -3.818  21.140  44.221  3.00  1.00            
ATOM    169    C THR A  22      -4.283  20.128  41.678  3.00  1.00            
ATOM    170    O THR A  22      -3.727  19.043  41.838  3.00  1.00            
ATOM    171    N PRO A  23      -5.565  20.167  41.414  3.00  1.00            
ATOM    172   CA PRO A  23      -6.220  18.937  41.125  3.00  1.00            
ATOM    173   CD PRO A  23      -6.496  21.231  41.752  3.00  1.00            
ATOM    174   CB PRO A  23      -7.722  19.217  41.203  3.00  1.00            
ATOM    175   CG PRO A  23      -7.827  20.754  41.148  3.00  1.00            
ATOM    176    C PRO A  23      -5.671  18.817  39.749  3.00  1.00            
ATOM    177    O PRO A  23      -5.709  19.815  39.032  3.00  1.00            
ATOM    178    N ALA A  24      -5.156  17.657  39.324  3.00  1.00            
ATOM    179   CA ALA A  24      -4.556  17.728  38.029  3.00  1.00            
ATOM    180   CB ALA A  24      -3.595  16.564  37.729  3.00  1.00            
ATOM    181    C ALA A  24      -5.630  17.712  36.997  3.00  1.00            
ATOM    182    O ALA A  24      -6.575  16.928  37.072  3.00  1.00            
ATOM    183    N GLN A  25      -5.511  18.615  36.006  4.00  1.00            
ATOM    184   CA GLN A  25      -6.404  18.580  34.890  4.00  1.00            
ATOM    185   CB GLN A  25      -7.142  19.896  34.599  4.00  1.00            
ATOM    186   CG GLN A  25      -8.203  19.745  33.505  4.00  1.00            
ATOM    187   CD GLN A  25      -9.274  18.802  34.041  4.00  1.00            
ATOM    188  OE1 GLN A  25      -9.265  18.442  35.216  4.00  1.00            
ATOM    189  NE2 GLN A  25     -10.224  18.389  33.159  4.00  1.00            
ATOM    190    C GLN A  25      -5.490  18.286  33.740  4.00  1.00            
ATOM    191    O GLN A  25      -4.544  19.030  33.489  4.00  1.00            
ATOM    192    N ASP A  26      -5.738  17.176  33.021  4.00  1.00            
ATOM    193   CA ASP A  26      -4.800  16.739  32.027  4.00  1.00            
ATOM    194   CB ASP A  26      -4.804  15.217  31.800  4.00  1.00            
ATOM    195   CG ASP A  26      -4.076  14.557  32.961  4.00  1.00            
ATOM    196  OD1 ASP A  26      -3.273  15.259  33.631  4.00  1.00            
ATOM    197  OD2 ASP A  26      -4.307  13.339  33.187  4.00  1.00            
ATOM    198    C ASP A  26      -4.986  17.361  30.703  4.00  1.00            
ATOM    199    O ASP A  26      -6.037  17.912  30.377  4.00  1.00            
ATOM    200    N PHE A  27      -3.896  17.288  29.914  4.00  1.00            
ATOM    201   CA PHE A  27      -3.930  17.713  28.558  4.00  1.00            
ATOM    202   CB PHE A  27      -3.905  19.248  28.384  4.00  1.00            
ATOM    203   CG PHE A  27      -2.685  19.847  28.989  4.00  1.00            
ATOM    204  CD1 PHE A  27      -2.559  19.942  30.357  4.00  1.00            
ATOM    205  CD2 PHE A  27      -1.668  20.310  28.188  4.00  1.00            
ATOM    206  CE1 PHE A  27      -1.434  20.495  30.918  4.00  1.00            
ATOM    207  CE2 PHE A  27      -0.543  20.870  28.741  4.00  1.00            
ATOM    208   CZ PHE A  27      -0.427  20.959  30.106  4.00  1.00            
ATOM    209    C PHE A  27      -2.815  17.052  27.811  4.00  1.00            
ATOM    210    O PHE A  27      -1.771  16.739  28.383  4.00  1.00            
ATOM    211    N THR A  28      -3.026  16.801  26.499  4.00  1.00            
ATOM    212   CA THR A  28      -2.011  16.154  25.714  4.00  1.00            
ATOM    213   CB THR A  28      -2.506  15.118  24.761  4.00  1.00            
ATOM    214  OG1 THR A  28      -1.392  14.516  24.119  4.00  1.00            
ATOM    215  CG2 THR A  28      -3.428  15.783  23.727  4.00  1.00            
ATOM    216    C THR A  28      -1.322  17.208  24.906  4.00  1.00            
ATOM    217    O THR A  28      -1.970  18.070  24.317  4.00  1.00            
ATOM    218    N VAL A  29       0.029  17.177  24.879  4.00  1.00            
ATOM    219   CA VAL A  29       0.768  18.156  24.133  4.00  1.00            
ATOM    220   CB VAL A  29       1.526  19.129  24.987  4.00  1.00            
ATOM    221  CG1 VAL A  29       0.512  19.961  25.790  4.00  1.00            
ATOM    222  CG2 VAL A  29       2.522  18.349  25.861  4.00  1.00            
ATOM    223    C VAL A  29       1.756  17.439  23.265  4.00  1.00            
ATOM    224    O VAL A  29       2.154  16.315  23.566  4.00  1.00            
ATOM    225    N ILE A  30       2.162  18.074  22.141  4.00  1.00            
ATOM    226   CA ILE A  30       3.125  17.475  21.255  4.00  1.00            
ATOM    227   CB ILE A  30       2.786  17.636  19.795  4.00  1.00            
ATOM    228  CG1 ILE A  30       3.852  16.954  18.919  4.00  1.00            
ATOM    229  CG2 ILE A  30       2.556  19.125  19.485  4.00  1.00            
ATOM    230  CD1 ILE A  30       3.428  16.782  17.459  4.00  1.00            
ATOM    231    C ILE A  30       4.443  18.141  21.545  4.00  1.00            
ATOM    232    O ILE A  30       4.606  19.333  21.289  4.00  1.00            
ATOM    233    N PHE A  31       5.421  17.393  22.116  4.00  1.00            
ATOM    234   CA PHE A  31       6.699  18.008  22.378  4.00  1.00            
ATOM    235   CB PHE A  31       7.771  17.093  22.996  4.00  1.00            
ATOM    236   CG PHE A  31       7.584  17.121  24.473  4.00  1.00            
ATOM    237  CD1 PHE A  31       6.709  16.270  25.105  4.00  1.00            
ATOM    238  CD2 PHE A  31       8.299  18.027  25.223  4.00  1.00            
ATOM    239  CE1 PHE A  31       6.557  16.326  26.472  4.00  1.00            
ATOM    240  CE2 PHE A  31       8.151  18.087  26.587  4.00  1.00            
ATOM    241   CZ PHE A  31       7.277  17.234  27.212  4.00  1.00            
ATOM    242    C PHE A  31       7.206  18.482  21.050  4.00  1.00            
ATOM    243    O PHE A  31       7.329  17.699  20.108  4.00  1.00            
ATOM    244    N ASP A  32       7.486  19.797  20.937  4.00  1.00            
ATOM    245   CA ASP A  32       7.978  20.337  19.703  4.00  1.00            
ATOM    246   CB ASP A  32       7.026  21.354  19.051  4.00  1.00            
ATOM    247   CG ASP A  32       5.857  20.564  18.473  4.00  1.00            
ATOM    248  OD1 ASP A  32       5.998  19.320  18.331  4.00  1.00            
ATOM    249  OD2 ASP A  32       4.811  21.192  18.157  4.00  1.00            
ATOM    250    C ASP A  32       9.282  20.984  19.982  4.00  1.00            
ATOM    251    O ASP A  32       9.386  21.908  20.787  4.00  1.00            
ATOM    252    N THR A  33      10.324  20.481  19.305  3.00  1.00            
ATOM    253   CA THR A  33      11.638  21.003  19.473  3.00  1.00            
ATOM    254   CB THR A  33      12.657  20.295  18.637  3.00  1.00            
ATOM    255  OG1 THR A  33      13.949  20.805  18.922  3.00  1.00            
ATOM    256  CG2 THR A  33      12.320  20.507  17.153  3.00  1.00            
ATOM    257    C THR A  33      11.585  22.433  19.005  3.00  1.00            
ATOM    258    O THR A  33      12.259  23.303  19.553  3.00  1.00            
ATOM    259    N GLY A  34      10.745  22.701  17.982  3.00  1.00            
ATOM    260   CA GLY A  34      10.712  23.952  17.273  3.00  1.00            
ATOM    261    C GLY A  34      10.379  25.169  18.070  3.00  1.00            
ATOM    262    O GLY A  34      11.112  26.156  18.018  3.00  1.00            
ATOM    263    N SER A  35       9.287  25.151  18.843  1.00  1.00            
ATOM    264   CA SER A  35       8.922  26.376  19.489  1.00  1.00            
ATOM    265   CB SER A  35       7.402  26.613  19.528  1.00  1.00            
ATOM    266   OG SER A  35       7.105  27.801  20.245  1.00  1.00            
ATOM    267    C SER A  35       9.319  26.265  20.917  1.00  1.00            
ATOM    268    O SER A  35       9.547  25.170  21.428  1.00  1.00            
ATOM    269    N SER A  36       9.440  27.419  21.598  1.00  1.00            
ATOM    270   CA SER A  36       9.713  27.337  22.997  1.00  1.00            
ATOM    271   CB SER A  36      11.056  27.981  23.372  1.00  1.00            
ATOM    272   OG SER A  36      11.345  27.779  24.743  1.00  1.00            
ATOM    273    C SER A  36       8.582  28.055  23.693  1.00  1.00            
ATOM    274    O SER A  36       8.761  29.171  24.178  1.00  1.00            
ATOM    275    N ASN A  37       7.378  27.424  23.759  1.00  1.00            
ATOM    276   CA ASN A  37       6.233  28.011  24.423  1.00  1.00            
ATOM    277   CB ASN A  37       5.421  28.947  23.509  1.00  1.00            
ATOM    278   CG ASN A  37       4.642  29.912  24.391  1.00  1.00            
ATOM    279  OD1 ASN A  37       4.955  30.084  25.568  1.00  1.00            
ATOM    280  ND2 ASN A  37       3.606  30.570  23.807  1.00  1.00            
ATOM    281    C ASN A  37       5.319  26.861  24.835  1.00  1.00            
ATOM    282    O ASN A  37       5.152  25.893  24.094  1.00  1.00            
ATOM    283    N LEU A  38       4.733  26.949  26.055  4.00  1.00            
ATOM    284   CA LEU A  38       3.947  25.958  26.774  4.00  1.00            
ATOM    285   CB LEU A  38       4.006  26.174  28.294  4.00  1.00            
ATOM    286   CG LEU A  38       5.437  26.040  28.848  4.00  1.00            
ATOM    287  CD1 LEU A  38       5.441  26.006  30.382  4.00  1.00            
ATOM    288  CD2 LEU A  38       6.175  24.847  28.215  4.00  1.00            
ATOM    289    C LEU A  38       2.499  25.660  26.424  4.00  1.00            
ATOM    290    O LEU A  38       2.119  24.506  26.619  4.00  1.00            
ATOM    291    N TRP A  39       1.600  26.543  25.903  4.00  1.00            
ATOM    292   CA TRP A  39       0.372  25.940  26.362  4.00  1.00            
ATOM    293   CB TRP A  39       0.116  26.486  27.773  4.00  1.00            
ATOM    294   CG TRP A  39      -0.529  25.590  28.793  4.00  1.00            
ATOM    295  CD2 TRP A  39       0.287  24.861  29.722  4.00  1.00            
ATOM    296  CD1 TRP A  39      -1.828  25.342  29.133  4.00  1.00            
ATOM    297  NE1 TRP A  39      -1.867  24.519  30.239  4.00  1.00            
ATOM    298  CE2 TRP A  39      -0.569  24.216  30.607  4.00  1.00            
ATOM    299  CE3 TRP A  39       1.645  24.751  29.828  4.00  1.00            
ATOM    300  CZ2 TRP A  39      -0.072  23.450  31.624  4.00  1.00            
ATOM    301  CZ3 TRP A  39       2.144  23.974  30.848  4.00  1.00            
ATOM    302  CH2 TRP A  39       1.299  23.336  31.732  4.00  1.00            
ATOM    303    C TRP A  39      -0.916  26.053  25.638  4.00  1.00            
ATOM    304    O TRP A  39      -1.081  26.786  24.666  4.00  1.00            
ATOM    305    N VAL A  40      -1.873  25.231  26.159  4.00  1.00            
ATOM    306   CA VAL A  40      -3.228  25.325  25.723  4.00  1.00            
ATOM    307   CB VAL A  40      -3.358  25.240  24.232  4.00  1.00            
ATOM    308  CG1 VAL A  40      -3.597  23.772  23.866  4.00  1.00            
ATOM    309  CG2 VAL A  40      -4.438  26.207  23.734  4.00  1.00            
ATOM    310    C VAL A  40      -4.103  24.228  26.273  4.00  1.00            
ATOM    311    O VAL A  40      -3.530  23.295  26.831  4.00  1.00            
ATOM    312    N PRO A  41      -5.449  24.195  26.202  1.00  1.00            
ATOM    313   CA PRO A  41      -6.383  25.254  25.783  1.00  1.00            
ATOM    314   CD PRO A  41      -5.927  22.909  25.717  1.00  1.00            
ATOM    315   CB PRO A  41      -7.489  24.579  24.976  1.00  1.00            
ATOM    316   CG PRO A  41      -6.894  23.228  24.570  1.00  1.00            
ATOM    317    C PRO A  41      -6.954  25.900  27.041  1.00  1.00            
ATOM    318    O PRO A  41      -6.524  25.516  28.128  1.00  1.00            
ATOM    319    N SER A  42      -7.924  26.857  26.931  4.00  1.00            
ATOM    320   CA SER A  42      -8.563  27.485  28.081  4.00  1.00            
ATOM    321   CB SER A  42      -8.121  28.942  28.310  4.00  1.00            
ATOM    322   OG SER A  42      -8.787  29.484  29.441  4.00  1.00            
ATOM    323    C SER A  42     -10.054  27.516  27.876  4.00  1.00            
ATOM    324    O SER A  42     -10.540  27.416  26.750  4.00  1.00            
ATOM    325    N VAL A  43     -10.815  27.635  28.991  3.00  1.00            
ATOM    326   CA VAL A  43     -12.255  27.744  28.988  3.00  1.00            
ATOM    327   CB VAL A  43     -12.858  27.769  30.365  3.00  1.00            
ATOM    328  CG1 VAL A  43     -12.489  26.462  31.084  3.00  1.00            
ATOM    329  CG2 VAL A  43     -12.399  29.042  31.095  3.00  1.00            
ATOM    330    C VAL A  43     -12.557  29.051  28.347  3.00  1.00            
ATOM    331    O VAL A  43     -13.566  29.219  27.663  3.00  1.00            
ATOM    332    N TYR A  44     -11.634  30.005  28.552  3.00  1.00            
ATOM    333   CA TYR A  44     -11.743  31.333  28.038  3.00  1.00            
ATOM    334   CB TYR A  44     -10.447  32.128  28.269  3.00  1.00            
ATOM    335   CG TYR A  44     -10.633  33.518  27.773  3.00  1.00            
ATOM    336  CD1 TYR A  44     -10.629  33.797  26.425  3.00  1.00            
ATOM    337  CD2 TYR A  44     -10.794  34.550  28.668  3.00  1.00            
ATOM    338  CE1 TYR A  44     -10.795  35.089  25.981  3.00  1.00            
ATOM    339  CE2 TYR A  44     -10.960  35.841  28.229  3.00  1.00            
ATOM    340   CZ TYR A  44     -10.962  36.110  26.883  3.00  1.00            
ATOM    341   OH TYR A  44     -11.134  37.437  26.430  3.00  1.00            
ATOM    342    C TYR A  44     -11.896  31.126  26.577  3.00  1.00            
ATOM    343    O TYR A  44     -12.688  31.790  25.910  3.00  1.00            
ATOM    344    N CYS A  45     -11.143  30.146  26.055  1.00  1.00            
ATOM    345   CA CYS A  45     -11.149  29.883  24.656  1.00  1.00            
ATOM    346   CB CYS A  45     -10.244  28.707  24.250  1.00  1.00            
ATOM    347   SG CYS A  45     -10.114  28.508  22.447  1.00  1.00            
ATOM    348    C CYS A  45     -12.517  29.521  24.198  1.00  1.00            
ATOM    349    O CYS A  45     -13.133  28.581  24.700  1.00  1.00            
ATOM    350    N SER A  46     -13.028  30.294  23.222  1.00  1.00            
ATOM    351   CA SER A  46     -14.259  29.965  22.573  1.00  1.00            
ATOM    352   CB SER A  46     -15.307  31.087  22.630  1.00  1.00            
ATOM    353   OG SER A  46     -16.490  30.678  21.958  1.00  1.00            
ATOM    354    C SER A  46     -13.865  29.783  21.146  1.00  1.00            
ATOM    355    O SER A  46     -13.918  30.723  20.354  1.00  1.00            
ATOM    356    N SER A  47     -13.447  28.556  20.786  1.00  1.00            
ATOM    357   CA SER A  47     -13.029  28.297  19.440  1.00  1.00            
ATOM    358   CB SER A  47     -11.507  28.150  19.277  1.00  1.00            
ATOM    359   OG SER A  47     -10.861  29.371  19.610  1.00  1.00            
ATOM    360    C SER A  47     -13.633  26.989  19.065  1.00  1.00            
ATOM    361    O SER A  47     -13.914  26.149  19.918  1.00  1.00            
ATOM    362    N LEU A  48     -13.872  26.798  17.760  2.00  1.00            
ATOM    363   CA LEU A  48     -14.416  25.558  17.313  2.00  1.00            
ATOM    364   CB LEU A  48     -14.657  25.558  15.791  2.00  1.00            
ATOM    365   CG LEU A  48     -15.280  24.267  15.236  2.00  1.00            
ATOM    366  CD1 LEU A  48     -16.694  24.044  15.797  2.00  1.00            
ATOM    367  CD2 LEU A  48     -15.247  24.257  13.698  2.00  1.00            
ATOM    368    C LEU A  48     -13.374  24.551  17.639  2.00  1.00            
ATOM    369    O LEU A  48     -13.660  23.438  18.075  2.00  1.00            
ATOM    370    N ALA A  49     -12.112  24.956  17.436  2.00  1.00            
ATOM    371   CA ALA A  49     -11.007  24.105  17.721  2.00  1.00            
ATOM    372   CB ALA A  49      -9.657  24.748  17.363  2.00  1.00            
ATOM    373    C ALA A  49     -10.989  23.825  19.185  2.00  1.00            
ATOM    374    O ALA A  49     -10.749  22.694  19.597  2.00  1.00            
ATOM    375    N CYS A  50     -11.263  24.840  20.022  2.00  1.00            
ATOM    376   CA CYS A  50     -11.216  24.605  21.435  2.00  1.00            
ATOM    377   CB CYS A  50     -11.608  25.832  22.269  2.00  1.00            
ATOM    378   SG CYS A  50     -11.579  25.485  24.052  2.00  1.00            
ATOM    379    C CYS A  50     -12.216  23.552  21.750  2.00  1.00            
ATOM    380    O CYS A  50     -11.936  22.651  22.541  2.00  1.00            
ATOM    381    N SER A  51     -13.410  23.640  21.129  2.00  1.00            
ATOM    382   CA SER A  51     -14.406  22.639  21.365  2.00  1.00            
ATOM    383   CB SER A  51     -15.662  22.807  20.491  2.00  1.00            
ATOM    384   OG SER A  51     -16.293  24.049  20.764  2.00  1.00            
ATOM    385    C SER A  51     -13.742  21.364  20.942  2.00  1.00            
ATOM    386    O SER A  51     -12.907  21.358  20.039  2.00  1.00            
ATOM    387    N ASP A  52     -14.093  20.249  21.601  2.00  1.00            
ATOM    388   CA ASP A  52     -13.537  18.966  21.282  2.00  1.00            
ATOM    389   CB ASP A  52     -13.627  18.648  19.777  2.00  1.00            
ATOM    390   CG ASP A  52     -15.093  18.471  19.398  2.00  1.00            
ATOM    391  OD1 ASP A  52     -15.766  19.510  19.156  2.00  1.00            
ATOM    392  OD2 ASP A  52     -15.561  17.302  19.350  2.00  1.00            
ATOM    393    C ASP A  52     -12.102  18.831  21.685  2.00  1.00            
ATOM    394    O ASP A  52     -11.412  17.939  21.195  2.00  1.00            
ATOM    395    N HIS A  53     -11.610  19.675  22.606  1.00  1.00            
ATOM    396   CA HIS A  53     -10.269  19.469  23.076  1.00  1.00            
ATOM    397  ND1 HIS A  53      -8.749  18.390  20.578  1.00  1.00            
ATOM    398   CG HIS A  53      -9.152  19.674  20.871  1.00  1.00            
ATOM    399   CB HIS A  53      -9.211  20.235  22.267  1.00  1.00            
ATOM    400  NE2 HIS A  53      -9.287  19.333  18.641  1.00  1.00            
ATOM    401  CD2 HIS A  53      -9.475  20.234  19.673  1.00  1.00            
ATOM    402  CE1 HIS A  53      -8.849  18.238  19.234  1.00  1.00            
ATOM    403    C HIS A  53     -10.284  19.841  24.526  1.00  1.00            
ATOM    404    O HIS A  53     -11.250  20.437  24.998  1.00  1.00            
ATOM    405    N ASN A  54      -9.230  19.485  25.290  1.00  1.00            
ATOM    406   CA ASN A  54      -9.328  19.694  26.708  1.00  1.00            
ATOM    407   CB ASN A  54      -8.242  19.027  27.572  1.00  1.00            
ATOM    408   CG ASN A  54      -6.950  19.808  27.413  1.00  1.00            
ATOM    409  OD1 ASN A  54      -6.361  19.852  26.336  1.00  1.00            
ATOM    410  ND2 ASN A  54      -6.500  20.455  28.522  1.00  1.00            
ATOM    411    C ASN A  54      -9.253  21.140  27.014  1.00  1.00            
ATOM    412    O ASN A  54      -8.806  21.947  26.202  1.00  1.00            
ATOM    413    N GLN A  55      -9.731  21.504  28.217  1.00  1.00            
ATOM    414   CA GLN A  55      -9.690  22.876  28.597  1.00  1.00            
ATOM    415   CB GLN A  55     -11.068  23.554  28.622  1.00  1.00            
ATOM    416   CG GLN A  55     -11.758  23.606  27.261  1.00  1.00            
ATOM    417   CD GLN A  55     -13.091  24.318  27.444  1.00  1.00            
ATOM    418  OE1 GLN A  55     -13.925  23.908  28.251  1.00  1.00            
ATOM    419  NE2 GLN A  55     -13.297  25.423  26.680  1.00  1.00            
ATOM    420    C GLN A  55      -9.175  22.963  29.983  1.00  1.00            
ATOM    421    O GLN A  55      -9.265  22.013  30.759  1.00  1.00            
ATOM    422    N PHE A  56      -8.582  24.122  30.312  4.00  1.00            
ATOM    423   CA PHE A  56      -8.165  24.327  31.660  4.00  1.00            
ATOM    424   CB PHE A  56      -6.664  24.628  31.814  4.00  1.00            
ATOM    425   CG PHE A  56      -6.430  24.804  33.273  4.00  1.00            
ATOM    426  CD1 PHE A  56      -6.568  23.728  34.122  4.00  1.00            
ATOM    427  CD2 PHE A  56      -6.055  26.020  33.792  4.00  1.00            
ATOM    428  CE1 PHE A  56      -6.355  23.867  35.472  4.00  1.00            
ATOM    429  CE2 PHE A  56      -5.838  26.164  35.142  4.00  1.00            
ATOM    430   CZ PHE A  56      -5.990  25.088  35.985  4.00  1.00            
ATOM    431    C PHE A  56      -8.942  25.490  32.149  4.00  1.00            
ATOM    432    O PHE A  56      -8.998  26.539  31.506  4.00  1.00            
ATOM    433    N ASN A  57      -9.600  25.309  33.301  1.00  1.00            
ATOM    434   CA ASN A  57     -10.357  26.379  33.862  1.00  1.00            
ATOM    435   CB ASN A  57     -11.718  25.921  34.421  1.00  1.00            
ATOM    436   CG ASN A  57     -12.496  27.141  34.887  1.00  1.00            
ATOM    437  OD1 ASN A  57     -11.935  28.216  35.093  1.00  1.00            
ATOM    438  ND2 ASN A  57     -13.834  26.967  35.070  1.00  1.00            
ATOM    439    C ASN A  57      -9.536  26.836  35.024  1.00  1.00            
ATOM    440    O ASN A  57      -9.065  26.020  35.811  1.00  1.00            
ATOM    441    N PRO A  58      -9.313  28.111  35.133  2.00  1.00            
ATOM    442   CA PRO A  58      -8.534  28.593  36.235  2.00  1.00            
ATOM    443   CD PRO A  58      -9.209  28.977  33.969  2.00  1.00            
ATOM    444   CB PRO A  58      -8.221  30.053  35.916  2.00  1.00            
ATOM    445   CG PRO A  58      -8.225  30.087  34.377  2.00  1.00            
ATOM    446    C PRO A  58      -9.321  28.396  37.493  2.00  1.00            
ATOM    447    O PRO A  58      -8.724  28.418  38.568  2.00  1.00            
ATOM    448    N ASP A  59     -10.655  28.215  37.386  2.00  1.00            
ATOM    449   CA ASP A  59     -11.441  28.030  38.571  2.00  1.00            
ATOM    450   CB ASP A  59     -12.925  27.752  38.277  2.00  1.00            
ATOM    451   CG ASP A  59     -13.557  28.998  37.675  2.00  1.00            
ATOM    452  OD1 ASP A  59     -12.860  30.044  37.616  2.00  1.00            
ATOM    453  OD2 ASP A  59     -14.746  28.917  37.259  2.00  1.00            
ATOM    454    C ASP A  59     -10.918  26.809  39.227  2.00  1.00            
ATOM    455    O ASP A  59     -10.594  26.817  40.414  2.00  1.00            
ATOM    456    N ASP A  60     -10.807  25.715  38.454  2.00  1.00            
ATOM    457   CA ASP A  60     -10.219  24.549  39.025  2.00  1.00            
ATOM    458   CB ASP A  60     -10.342  23.287  38.153  2.00  1.00            
ATOM    459   CG ASP A  60     -11.786  22.812  38.209  2.00  1.00            
ATOM    460  OD1 ASP A  60     -12.448  23.075  39.249  2.00  1.00            
ATOM    461  OD2 ASP A  60     -12.246  22.183  37.219  2.00  1.00            
ATOM    462    C ASP A  60      -8.784  24.902  39.094  2.00  1.00            
ATOM    463    O ASP A  60      -8.150  25.165  38.074  2.00  1.00            
ATOM    464    N SER A  61      -8.228  24.943  40.310  1.00  1.00            
ATOM    465   CA SER A  61      -6.889  25.416  40.354  1.00  1.00            
ATOM    466   CB SER A  61      -6.778  26.922  40.015  1.00  1.00            
ATOM    467   OG SER A  61      -7.663  27.703  40.806  1.00  1.00            
ATOM    468    C SER A  61      -6.319  25.166  41.711  1.00  1.00            
ATOM    469    O SER A  61      -5.866  24.063  42.010  1.00  1.00            
ATOM    470    N SER A  62      -6.339  26.219  42.550  1.00  1.00            
ATOM    471   CA SER A  62      -5.787  26.304  43.870  1.00  1.00            
ATOM    472   CB SER A  62      -6.130  25.123  44.805  1.00  1.00            
ATOM    473   OG SER A  62      -5.330  23.986  44.520  1.00  1.00            
ATOM    474    C SER A  62      -4.309  26.408  43.733  1.00  1.00            
ATOM    475    O SER A  62      -3.579  26.450  44.723  1.00  1.00            
ATOM    476    N THR A  63      -3.824  26.455  42.480  1.00  1.00            
ATOM    477   CA THR A  63      -2.429  26.695  42.287  1.00  1.00            
ATOM    478   CB THR A  63      -1.629  25.422  42.170  1.00  1.00            
ATOM    479  OG1 THR A  63      -0.254  25.724  41.987  1.00  1.00            
ATOM    480  CG2 THR A  63      -2.155  24.563  41.004  1.00  1.00            
ATOM    481    C THR A  63      -2.273  27.464  40.999  1.00  1.00            
ATOM    482    O THR A  63      -1.544  27.055  40.098  1.00  1.00            
ATOM    483    N PHE A  64      -2.924  28.635  40.874  1.00  1.00            
ATOM    484   CA PHE A  64      -2.831  29.333  39.622  1.00  1.00            
ATOM    485   CB PHE A  64      -4.075  29.077  38.744  1.00  1.00            
ATOM    486   CG PHE A  64      -4.222  30.125  37.691  1.00  1.00            
ATOM    487  CD1 PHE A  64      -3.495  30.096  36.523  1.00  1.00            
ATOM    488  CD2 PHE A  64      -5.130  31.143  37.875  1.00  1.00            
ATOM    489  CE1 PHE A  64      -3.657  31.069  35.567  1.00  1.00            
ATOM    490  CE2 PHE A  64      -5.298  32.119  36.924  1.00  1.00            
ATOM    491   CZ PHE A  64      -4.559  32.085  35.767  1.00  1.00            
ATOM    492    C PHE A  64      -2.761  30.797  39.883  1.00  1.00            
ATOM    493    O PHE A  64      -3.450  31.319  40.758  1.00  1.00            
ATOM    494    N GLU A  65      -1.903  31.505  39.122  4.00  1.00            
ATOM    495   CA GLU A  65      -1.843  32.924  39.271  4.00  1.00            
ATOM    496   CB GLU A  65      -0.580  33.410  40.010  4.00  1.00            
ATOM    497   CG GLU A  65       0.736  32.995  39.352  4.00  1.00            
ATOM    498   CD GLU A  65       1.861  33.375  40.306  4.00  1.00            
ATOM    499  OE1 GLU A  65       1.665  33.220  41.541  4.00  1.00            
ATOM    500  OE2 GLU A  65       2.929  33.827  39.814  4.00  1.00            
ATOM    501    C GLU A  65      -1.874  33.515  37.906  4.00  1.00            
ATOM    502    O GLU A  65      -0.958  33.319  37.108  4.00  1.00            
ATOM    503    N ALA A  66      -2.954  34.259  37.602  4.00  1.00            
ATOM    504   CA ALA A  66      -3.063  34.860  36.310  4.00  1.00            
ATOM    505   CB ALA A  66      -4.475  35.373  35.981  4.00  1.00            
ATOM    506    C ALA A  66      -2.136  36.021  36.281  4.00  1.00            
ATOM    507    O ALA A  66      -1.936  36.700  37.287  4.00  1.00            
ATOM    508    N THR A  67      -1.529  36.265  35.109  4.00  1.00            
ATOM    509   CA THR A  67      -0.656  37.386  34.996  4.00  1.00            
ATOM    510   CB THR A  67       0.764  37.012  34.674  4.00  1.00            
ATOM    511  OG1 THR A  67       1.614  38.138  34.830  4.00  1.00            
ATOM    512  CG2 THR A  67       0.829  36.492  33.229  4.00  1.00            
ATOM    513    C THR A  67      -1.190  38.223  33.881  4.00  1.00            
ATOM    514    O THR A  67      -1.893  37.733  32.998  4.00  1.00            
ATOM    515    N SER A  68      -0.872  39.527  33.914  4.00  1.00            
ATOM    516   CA SER A  68      -1.375  40.479  32.966  4.00  1.00            
ATOM    517   CB SER A  68      -1.076  41.929  33.383  4.00  1.00            
ATOM    518   OG SER A  68      -1.680  42.834  32.471  4.00  1.00            
ATOM    519    C SER A  68      -0.757  40.240  31.621  4.00  1.00            
ATOM    520    O SER A  68      -1.213  40.786  30.617  4.00  1.00            
ATOM    521    N GLN A  69       0.295  39.403  31.557  4.00  1.00            
ATOM    522   CA GLN A  69       1.020  39.181  30.334  4.00  1.00            
ATOM    523   CB GLN A  69       2.185  38.190  30.517  4.00  1.00            
ATOM    524   CG GLN A  69       3.214  38.629  31.561  4.00  1.00            
ATOM    525   CD GLN A  69       4.171  37.469  31.807  4.00  1.00            
ATOM    526  OE1 GLN A  69       5.065  37.549  32.649  4.00  1.00            
ATOM    527  NE2 GLN A  69       3.977  36.352  31.055  4.00  1.00            
ATOM    528    C GLN A  69       0.109  38.600  29.294  4.00  1.00            
ATOM    529    O GLN A  69      -0.848  37.896  29.608  4.00  1.00            
ATOM    530    N GLU A  70       0.394  38.912  28.008  4.00  1.00            
ATOM    531   CA GLU A  70      -0.387  38.418  26.907  4.00  1.00            
ATOM    532   CB GLU A  70      -1.056  39.536  26.092  4.00  1.00            
ATOM    533   CG GLU A  70      -2.091  40.326  26.896  4.00  1.00            
ATOM    534   CD GLU A  70      -2.674  41.393  25.982  4.00  1.00            
ATOM    535  OE1 GLU A  70      -2.482  41.276  24.741  4.00  1.00            
ATOM    536  OE2 GLU A  70      -3.316  42.339  26.510  4.00  1.00            
ATOM    537    C GLU A  70       0.534  37.692  25.996  4.00  1.00            
ATOM    538    O GLU A  70       1.686  38.084  25.821  4.00  1.00            
ATOM    539    N LEU A  71       0.043  36.591  25.398  4.00  1.00            
ATOM    540   CA LEU A  71       0.897  35.846  24.533  4.00  1.00            
ATOM    541   CB LEU A  71       1.127  34.386  24.958  4.00  1.00            
ATOM    542   CG LEU A  71       2.030  34.252  26.194  4.00  1.00            
ATOM    543  CD1 LEU A  71       2.380  32.782  26.476  4.00  1.00            
ATOM    544  CD2 LEU A  71       3.270  35.144  26.053  4.00  1.00            
ATOM    545    C LEU A  71       0.351  35.818  23.147  4.00  1.00            
ATOM    546    O LEU A  71      -0.859  35.881  22.938  4.00  1.00            
ATOM    547    N SER A  72       1.262  35.752  22.153  4.00  1.00            
ATOM    548   CA SER A  72       0.828  35.657  20.794  4.00  1.00            
ATOM    549   CB SER A  72       0.823  37.004  20.047  4.00  1.00            
ATOM    550   OG SER A  72      -0.103  37.891  20.657  4.00  1.00            
ATOM    551    C SER A  72       1.745  34.733  20.065  4.00  1.00            
ATOM    552    O SER A  72       2.934  34.659  20.374  4.00  1.00            
ATOM    553    N ILE A  73       1.205  33.973  19.086  4.00  1.00            
ATOM    554   CA ILE A  73       2.074  33.062  18.400  4.00  1.00            
ATOM    555   CB ILE A  73       2.035  31.668  18.967  4.00  1.00            
ATOM    556  CG1 ILE A  73       2.259  31.674  20.489  4.00  1.00            
ATOM    557  CG2 ILE A  73       3.083  30.829  18.215  4.00  1.00            
ATOM    558  CD1 ILE A  73       1.038  32.146  21.279  4.00  1.00            
ATOM    559    C ILE A  73       1.662  32.924  16.970  4.00  1.00            
ATOM    560    O ILE A  73       0.492  33.081  16.621  4.00  1.00            
ATOM    561    N THR A  74       2.652  32.651  16.100  4.00  1.00            
ATOM    562   CA THR A  74       2.404  32.306  14.732  4.00  1.00            
ATOM    563   CB THR A  74       2.867  33.337  13.743  4.00  1.00            
ATOM    564  OG1 THR A  74       2.216  34.575  13.989  4.00  1.00            
ATOM    565  CG2 THR A  74       2.535  32.839  12.325  4.00  1.00            
ATOM    566    C THR A  74       3.204  31.075  14.529  4.00  1.00            
ATOM    567    O THR A  74       4.332  30.961  15.005  4.00  1.00            
ATOM    568    N TYR A  75       2.613  30.105  13.830  4.00  1.00            
ATOM    569   CA TYR A  75       3.273  28.874  13.556  4.00  1.00            
ATOM    570   CB TYR A  75       2.491  27.634  14.028  4.00  1.00            
ATOM    571   CG TYR A  75       2.261  27.703  15.499  4.00  1.00            
ATOM    572  CD1 TYR A  75       1.309  28.550  16.017  4.00  1.00            
ATOM    573  CD2 TYR A  75       2.971  26.900  16.362  4.00  1.00            
ATOM    574  CE1 TYR A  75       1.084  28.612  17.372  4.00  1.00            
ATOM    575  CE2 TYR A  75       2.752  26.957  17.717  4.00  1.00            
ATOM    576   CZ TYR A  75       1.807  27.815  18.225  4.00  1.00            
ATOM    577   OH TYR A  75       1.580  27.875  19.616  4.00  1.00            
ATOM    578    C TYR A  75       3.181  28.828  12.076  4.00  1.00            
ATOM    579    O TYR A  75       2.468  29.635  11.482  4.00  1.00            
ATOM    580    N GLY A  76       3.926  27.927  11.424  3.00  1.00            
ATOM    581   CA GLY A  76       3.747  27.857  10.011  3.00  1.00            
ATOM    582    C GLY A  76       2.325  27.451   9.831  3.00  1.00            
ATOM    583    O GLY A  76       1.642  27.894   8.908  3.00  1.00            
ATOM    584    N THR A  77       1.859  26.569  10.733  3.00  1.00            
ATOM    585   CA THR A  77       0.534  26.031  10.689  3.00  1.00            
ATOM    586   CB THR A  77       0.338  24.944  11.707  3.00  1.00            
ATOM    587  OG1 THR A  77      -0.958  24.379  11.581  3.00  1.00            
ATOM    588  CG2 THR A  77       0.539  25.525  13.117  3.00  1.00            
ATOM    589    C THR A  77      -0.530  27.071  10.904  3.00  1.00            
ATOM    590    O THR A  77      -1.461  27.161  10.106  3.00  1.00            
ATOM    591    N GLY A  78      -0.428  27.912  11.956  4.00  1.00            
ATOM    592   CA GLY A  78      -1.514  28.827  12.192  4.00  1.00            
ATOM    593    C GLY A  78      -1.128  29.776  13.289  4.00  1.00            
ATOM    594    O GLY A  78       0.016  29.790  13.735  4.00  1.00            
ATOM    595    N SER A  79      -2.094  30.600  13.758  4.00  1.00            
ATOM    596   CA SER A  79      -1.791  31.583  14.764  4.00  1.00            
ATOM    597   CB SER A  79      -1.936  33.028  14.256  4.00  1.00            
ATOM    598   OG SER A  79      -1.626  33.947  15.292  4.00  1.00            
ATOM    599    C SER A  79      -2.710  31.425  15.939  4.00  1.00            
ATOM    600    O SER A  79      -3.833  30.941  15.804  4.00  1.00            
ATOM    601    N MET A  80      -2.221  31.817  17.141  4.00  1.00            
ATOM    602   CA MET A  80      -2.989  31.760  18.358  4.00  1.00            
ATOM    603   CB MET A  80      -2.692  30.532  19.233  4.00  1.00            
ATOM    604   CG MET A  80      -1.279  30.538  19.825  4.00  1.00            
ATOM    605   SD MET A  80      -0.988  29.277  21.104  4.00  1.00            
ATOM    606   CE MET A  80      -1.908  30.158  22.398  4.00  1.00            
ATOM    607    C MET A  80      -2.611  32.965  19.177  4.00  1.00            
ATOM    608    O MET A  80      -1.566  33.574  18.955  4.00  1.00            
ATOM    609    N THR A  81      -3.479  33.356  20.137  4.00  1.00            
ATOM    610   CA THR A  81      -3.220  34.462  21.023  4.00  1.00            
ATOM    611   CB THR A  81      -4.057  35.672  20.728  4.00  1.00            
ATOM    612  OG1 THR A  81      -5.435  35.366  20.879  4.00  1.00            
ATOM    613  CG2 THR A  81      -3.770  36.126  19.286  4.00  1.00            
ATOM    614    C THR A  81      -3.580  33.975  22.391  4.00  1.00            
ATOM    615    O THR A  81      -4.178  32.907  22.517  4.00  1.00            
ATOM    616    N GLY A  82      -3.221  34.710  23.469  4.00  1.00            
ATOM    617   CA GLY A  82      -3.616  34.140  24.725  4.00  1.00            
ATOM    618    C GLY A  82      -3.113  34.901  25.912  4.00  1.00            
ATOM    619    O GLY A  82      -2.720  36.062  25.822  4.00  1.00            
ATOM    620    N ILE A  83      -3.128  34.208  27.075  4.00  1.00            
ATOM    621   CA ILE A  83      -2.802  34.758  28.363  4.00  1.00            
ATOM    622   CB ILE A  83      -3.990  34.716  29.288  4.00  1.00            
ATOM    623  CG1 ILE A  83      -5.171  35.479  28.664  4.00  1.00            
ATOM    624  CG2 ILE A  83      -3.582  35.265  30.664  4.00  1.00            
ATOM    625  CD1 ILE A  83      -6.504  35.222  29.365  4.00  1.00            
ATOM    626    C ILE A  83      -1.715  33.914  28.974  4.00  1.00            
ATOM    627    O ILE A  83      -1.493  32.779  28.557  4.00  1.00            
ATOM    628    N LEU A  84      -0.972  34.469  29.959  4.00  1.00            
ATOM    629   CA LEU A  84       0.097  33.751  30.600  4.00  1.00            
ATOM    630   CB LEU A  84       1.396  34.570  30.629  4.00  1.00            
ATOM    631   CG LEU A  84       2.604  33.751  31.083  4.00  1.00            
ATOM    632  CD1 LEU A  84       2.559  33.443  32.589  4.00  1.00            
ATOM    633  CD2 LEU A  84       2.715  32.501  30.193  4.00  1.00            
ATOM    634    C LEU A  84      -0.338  33.472  32.018  4.00  1.00            
ATOM    635    O LEU A  84      -0.999  34.305  32.633  4.00  1.00            
ATOM    636    N GLY A  85      -0.006  32.277  32.570  4.00  1.00            
ATOM    637   CA GLY A  85      -0.383  31.949  33.926  4.00  1.00            
ATOM    638    C GLY A  85       0.695  31.121  34.532  4.00  1.00            
ATOM    639    O GLY A  85       1.500  30.511  33.830  4.00  1.00            
ATOM    640    N TYR A  86       0.727  31.083  35.878  4.00  1.00            
ATOM    641   CA TYR A  86       1.745  30.334  36.544  4.00  1.00            
ATOM    642   CB TYR A  86       2.581  31.202  37.505  4.00  1.00            
ATOM    643   CG TYR A  86       3.252  32.295  36.738  4.00  1.00            
ATOM    644  CD1 TYR A  86       2.532  33.376  36.278  4.00  1.00            
ATOM    645  CD2 TYR A  86       4.606  32.255  36.497  4.00  1.00            
ATOM    646  CE1 TYR A  86       3.146  34.388  35.579  4.00  1.00            
ATOM    647  CE2 TYR A  86       5.229  33.264  35.800  4.00  1.00            
ATOM    648   CZ TYR A  86       4.498  34.332  35.338  4.00  1.00            
ATOM    649   OH TYR A  86       5.136  35.367  34.621  4.00  1.00            
ATOM    650    C TYR A  86       1.077  29.294  37.398  4.00  1.00            
ATOM    651    O TYR A  86       0.328  29.631  38.313  4.00  1.00            
ATOM    652    N ASP A  87       1.325  27.993  37.122  4.00  1.00            
ATOM    653   CA ASP A  87       0.720  26.937  37.898  4.00  1.00            
ATOM    654   CB ASP A  87      -0.432  26.197  37.187  4.00  1.00            
ATOM    655   CG ASP A  87      -1.643  27.103  37.044  4.00  1.00            
ATOM    656  OD1 ASP A  87      -1.464  28.347  37.057  4.00  1.00            
ATOM    657  OD2 ASP A  87      -2.772  26.557  36.926  4.00  1.00            
ATOM    658    C ASP A  87       1.732  25.889  38.135  4.00  1.00            
ATOM    659    O ASP A  87       2.937  26.113  38.048  4.00  1.00            
ATOM    660    N THR A  88       1.216  24.692  38.459  4.00  1.00            
ATOM    661   CA THR A  88       2.051  23.567  38.687  4.00  1.00            
ATOM    662   CB THR A  88       1.702  22.818  39.940  4.00  1.00            
ATOM    663  OG1 THR A  88       2.656  21.794  40.185  4.00  1.00            
ATOM    664  CG2 THR A  88       0.293  22.222  39.786  4.00  1.00            
ATOM    665    C THR A  88       1.863  22.649  37.537  4.00  1.00            
ATOM    666    O THR A  88       0.745  22.447  37.066  4.00  1.00            
ATOM    667    N VAL A  89       2.973  22.088  37.027  4.00  1.00            
ATOM    668   CA VAL A  89       2.831  21.193  35.925  4.00  1.00            
ATOM    669   CB VAL A  89       3.478  21.687  34.668  4.00  1.00            
ATOM    670  CG1 VAL A  89       3.321  20.614  33.577  4.00  1.00            
ATOM    671  CG2 VAL A  89       2.852  23.045  34.305  4.00  1.00            
ATOM    672    C VAL A  89       3.482  19.909  36.299  4.00  1.00            
ATOM    673    O VAL A  89       4.533  19.900  36.936  4.00  1.00            
ATOM    674    N GLN A  90       2.847  18.777  35.934  4.00  1.00            
ATOM    675   CA GLN A  90       3.463  17.520  36.223  4.00  1.00            
ATOM    676   CB GLN A  90       2.561  16.536  36.987  4.00  1.00            
ATOM    677   CG GLN A  90       2.217  17.006  38.401  4.00  1.00            
ATOM    678   CD GLN A  90       1.450  15.892  39.098  4.00  1.00            
ATOM    679  OE1 GLN A  90       1.923  14.759  39.187  4.00  1.00            
ATOM    680  NE2 GLN A  90       0.232  16.218  39.606  4.00  1.00            
ATOM    681    C GLN A  90       3.795  16.884  34.906  4.00  1.00            
ATOM    682    O GLN A  90       2.914  16.372  34.217  4.00  1.00            
ATOM    683    N VAL A  91       5.085  16.908  34.513  4.00  1.00            
ATOM    684   CA VAL A  91       5.471  16.280  33.281  4.00  1.00            
ATOM    685   CB VAL A  91       6.092  17.218  32.292  4.00  1.00            
ATOM    686  CG1 VAL A  91       6.588  16.401  31.087  4.00  1.00            
ATOM    687  CG2 VAL A  91       5.058  18.293  31.926  4.00  1.00            
ATOM    688    C VAL A  91       6.516  15.281  33.628  4.00  1.00            
ATOM    689    O VAL A  91       7.488  15.594  34.310  4.00  1.00            
ATOM    690    N GLY A  92       6.325  14.032  33.177  3.00  1.00            
ATOM    691   CA GLY A  92       7.337  13.046  33.382  3.00  1.00            
ATOM    692    C GLY A  92       7.343  12.548  34.787  3.00  1.00            
ATOM    693    O GLY A  92       8.346  12.004  35.247  3.00  1.00            
ATOM    694    N GLY A  93       6.235  12.712  35.525  3.00  1.00            
ATOM    695   CA GLY A  93       6.270  12.196  36.860  3.00  1.00            
ATOM    696    C GLY A  93       7.101  13.135  37.661  3.00  1.00            
ATOM    697    O GLY A  93       7.536  12.806  38.763  3.00  1.00            
ATOM    698    N ILE A  94       7.347  14.345  37.121  4.00  1.00            
ATOM    699   CA ILE A  94       8.154  15.275  37.851  4.00  1.00            
ATOM    700   CB ILE A  94       9.361  15.764  37.111  4.00  1.00            
ATOM    701  CG1 ILE A  94      10.437  16.172  38.120  4.00  1.00            
ATOM    702  CG2 ILE A  94       8.937  16.935  36.207  4.00  1.00            
ATOM    703  CD1 ILE A  94      11.051  14.997  38.876  4.00  1.00            
ATOM    704    C ILE A  94       7.281  16.458  38.099  4.00  1.00            
ATOM    705    O ILE A  94       6.413  16.777  37.287  4.00  1.00            
ATOM    706    N SER A  95       7.463  17.131  39.248  4.00  1.00            
ATOM    707   CA SER A  95       6.604  18.242  39.515  4.00  1.00            
ATOM    708   CB SER A  95       6.190  18.354  40.993  4.00  1.00            
ATOM    709   OG SER A  95       5.467  17.199  41.391  4.00  1.00            
ATOM    710    C SER A  95       7.343  19.481  39.189  4.00  1.00            
ATOM    711    O SER A  95       8.411  19.762  39.731  4.00  1.00            
ATOM    712    N ASP A  96       6.767  20.258  38.266  4.00  1.00            
ATOM    713   CA ASP A  96       7.362  21.493  37.896  4.00  1.00            
ATOM    714   CB ASP A  96       7.306  21.736  36.378  4.00  1.00            
ATOM    715   CG ASP A  96       8.256  22.863  36.005  4.00  1.00            
ATOM    716  OD1 ASP A  96       8.900  23.436  36.924  4.00  1.00            
ATOM    717  OD2 ASP A  96       8.350  23.161  34.784  4.00  1.00            
ATOM    718    C ASP A  96       6.535  22.526  38.566  4.00  1.00            
ATOM    719    O ASP A  96       5.317  22.387  38.669  4.00  1.00            
ATOM    720    N THR A  97       7.176  23.589  39.069  4.00  1.00            
ATOM    721   CA THR A  97       6.388  24.547  39.769  4.00  1.00            
ATOM    722   CB THR A  97       6.682  24.575  41.236  4.00  1.00            
ATOM    723  OG1 THR A  97       8.041  24.927  41.453  4.00  1.00            
ATOM    724  CG2 THR A  97       6.392  23.181  41.818  4.00  1.00            
ATOM    725    C THR A  97       6.690  25.903  39.235  4.00  1.00            
ATOM    726    O THR A  97       7.703  26.117  38.571  4.00  1.00            
ATOM    727    N ASN A  98       5.778  26.851  39.519  4.00  1.00            
ATOM    728   CA ASN A  98       5.927  28.194  39.057  4.00  1.00            
ATOM    729   CB ASN A  98       7.125  28.944  39.660  4.00  1.00            
ATOM    730   CG ASN A  98       6.781  29.330  41.090  4.00  1.00            
ATOM    731  OD1 ASN A  98       5.926  28.715  41.726  4.00  1.00            
ATOM    732  ND2 ASN A  98       7.454  30.393  41.606  4.00  1.00            
ATOM    733    C ASN A  98       6.120  28.125  37.584  4.00  1.00            
ATOM    734    O ASN A  98       6.858  28.922  37.006  4.00  1.00            
ATOM    735    N GLN A  99       5.451  27.160  36.930  4.00  1.00            
ATOM    736   CA GLN A  99       5.615  27.079  35.516  4.00  1.00            
ATOM    737   CB GLN A  99       5.238  25.721  34.899  4.00  1.00            
ATOM    738   CG GLN A  99       5.619  25.641  33.421  4.00  1.00            
ATOM    739   CD GLN A  99       7.106  25.965  33.324  4.00  1.00            
ATOM    740  OE1 GLN A  99       7.893  25.591  34.192  4.00  1.00            
ATOM    741  NE2 GLN A  99       7.503  26.698  32.251  4.00  1.00            
ATOM    742    C GLN A  99       4.756  28.141  34.933  4.00  1.00            
ATOM    743    O GLN A  99       3.776  28.579  35.535  4.00  1.00            
ATOM    744    N ILE A 100       5.137  28.593  33.732  4.00  1.00            
ATOM    745   CA ILE A 100       4.494  29.695  33.091  4.00  1.00            
ATOM    746   CB ILE A 100       5.568  30.668  32.697  4.00  1.00            
ATOM    747  CG1 ILE A 100       6.376  31.067  33.943  4.00  1.00            
ATOM    748  CG2 ILE A 100       4.961  31.859  31.962  4.00  1.00            
ATOM    749  CD1 ILE A 100       7.703  31.748  33.611  4.00  1.00            
ATOM    750    C ILE A 100       3.870  29.141  31.840  4.00  1.00            
ATOM    751    O ILE A 100       4.557  28.523  31.031  4.00  1.00            
ATOM    752    N PHE A 101       2.548  29.339  31.637  4.00  1.00            
ATOM    753   CA PHE A 101       1.933  28.771  30.464  4.00  1.00            
ATOM    754   CB PHE A 101       1.134  27.491  30.765  4.00  1.00            
ATOM    755   CG PHE A 101      -0.013  27.789  31.674  4.00  1.00            
ATOM    756  CD1 PHE A 101       0.149  27.783  33.040  4.00  1.00            
ATOM    757  CD2 PHE A 101      -1.257  28.069  31.156  4.00  1.00            
ATOM    758  CE1 PHE A 101      -0.911  28.054  33.875  4.00  1.00            
ATOM    759  CE2 PHE A 101      -2.321  28.338  31.985  4.00  1.00            
ATOM    760   CZ PHE A 101      -2.149  28.330  33.349  4.00  1.00            
ATOM    761    C PHE A 101       1.012  29.752  29.865  4.00  1.00            
ATOM    762    O PHE A 101       0.626  30.743  30.481  4.00  1.00            
ATOM    763    N GLY A 102       0.643  29.479  28.606  4.00  1.00            
ATOM    764   CA GLY A 102      -0.226  30.384  27.952  4.00  1.00            
ATOM    765    C GLY A 102      -1.555  29.722  27.800  4.00  1.00            
ATOM    766    O GLY A 102      -1.656  28.579  27.356  4.00  1.00            
ATOM    767    N LEU A 103      -2.621  30.444  28.191  4.00  1.00            
ATOM    768   CA LEU A 103      -3.953  29.969  27.995  4.00  1.00            
ATOM    769   CB LEU A 103      -5.012  30.651  28.885  4.00  1.00            
ATOM    770   CG LEU A 103      -4.896  30.328  30.384  4.00  1.00            
ATOM    771  CD1 LEU A 103      -5.986  31.045  31.199  4.00  1.00            
ATOM    772  CD2 LEU A 103      -4.897  28.811  30.619  4.00  1.00            
ATOM    773    C LEU A 103      -4.285  30.371  26.580  4.00  1.00            
ATOM    774    O LEU A 103      -3.633  31.260  26.037  4.00  1.00            
ATOM    775    N SER A 104      -5.286  29.737  25.920  4.00  1.00            
ATOM    776   CA SER A 104      -5.534  30.128  24.552  4.00  1.00            
ATOM    777   CB SER A 104      -5.432  28.974  23.540  4.00  1.00            
ATOM    778   OG SER A 104      -6.508  28.064  23.721  4.00  1.00            
ATOM    779    C SER A 104      -6.899  30.687  24.394  4.00  1.00            
ATOM    780    O SER A 104      -7.889  30.019  24.676  4.00  1.00            
ATOM    781    N GLU A 105      -6.988  31.963  23.983  4.00  1.00            
ATOM    782   CA GLU A 105      -8.280  32.512  23.723  4.00  1.00            
ATOM    783   CB GLU A 105      -8.273  34.048  23.617  4.00  1.00            
ATOM    784   CG GLU A 105      -7.973  34.779  24.925  4.00  1.00            
ATOM    785   CD GLU A 105      -8.005  36.274  24.634  4.00  1.00            
ATOM    786  OE1 GLU A 105      -8.201  36.643  23.444  4.00  1.00            
ATOM    787  OE2 GLU A 105      -7.833  37.068  25.597  4.00  1.00            
ATOM    788    C GLU A 105      -8.814  32.024  22.423  4.00  1.00            
ATOM    789    O GLU A 105      -9.932  31.516  22.345  4.00  1.00            
ATOM    790    N THR A 106      -7.997  32.147  21.358  4.00  1.00            
ATOM    791   CA THR A 106      -8.514  31.847  20.057  4.00  1.00            
ATOM    792   CB THR A 106      -8.756  33.079  19.235  4.00  1.00            
ATOM    793  OG1 THR A 106      -9.674  33.934  19.903  4.00  1.00            
ATOM    794  CG2 THR A 106      -9.318  32.661  17.867  4.00  1.00            
ATOM    795    C THR A 106      -7.554  30.999  19.321  4.00  1.00            
ATOM    796    O THR A 106      -6.339  31.170  19.402  4.00  1.00            
ATOM    797    N GLU A 107      -8.105  30.019  18.587  1.00  1.00            
ATOM    798   CA GLU A 107      -7.288  29.202  17.776  1.00  1.00            
ATOM    799   CB GLU A 107      -7.170  27.760  18.308  1.00  1.00            
ATOM    800   CG GLU A 107      -6.475  27.677  19.665  1.00  1.00            
ATOM    801   CD GLU A 107      -6.760  26.296  20.234  1.00  1.00            
ATOM    802  OE1 GLU A 107      -7.367  25.468  19.503  1.00  1.00            
ATOM    803  OE2 GLU A 107      -6.377  26.052  21.408  1.00  1.00            
ATOM    804    C GLU A 107      -8.003  29.095  16.471  1.00  1.00            
ATOM    805    O GLU A 107      -9.038  28.439  16.379  1.00  1.00            
ATOM    806    N PRO A 108      -7.512  29.741  15.463  1.00  1.00            
ATOM    807   CA PRO A 108      -8.187  29.650  14.202  1.00  1.00            
ATOM    808   CD PRO A 108      -6.888  31.046  15.640  1.00  1.00            
ATOM    809   CB PRO A 108      -7.961  30.976  13.484  1.00  1.00            
ATOM    810   CG PRO A 108      -6.770  31.613  14.218  1.00  1.00            
ATOM    811    C PRO A 108      -7.701  28.475  13.416  1.00  1.00            
ATOM    812    O PRO A 108      -6.650  27.931  13.750  1.00  1.00            
ATOM    813    N GLY A 109      -8.462  28.078  12.382  1.00  1.00            
ATOM    814   CA GLY A 109      -7.994  27.061  11.491  1.00  1.00            
ATOM    815    C GLY A 109      -8.610  25.741  11.797  1.00  1.00            
ATOM    816    O GLY A 109      -8.950  25.429  12.937  1.00  1.00            
ATOM    817    N SER A 110      -8.763  24.934  10.727  2.00  1.00            
ATOM    818   CA SER A 110      -9.288  23.609  10.824  2.00  1.00            
ATOM    819   CB SER A 110      -9.510  22.949   9.454  2.00  1.00            
ATOM    820   OG SER A 110     -10.503  23.662   8.732  2.00  1.00            
ATOM    821    C SER A 110      -8.294  22.801  11.572  2.00  1.00            
ATOM    822    O SER A 110      -8.684  22.009  12.419  2.00  1.00            
ATOM    823    N PHE A 111      -6.983  22.978  11.285  2.00  1.00            
ATOM    824   CA PHE A 111      -5.988  22.276  12.047  2.00  1.00            
ATOM    825   CB PHE A 111      -4.537  22.471  11.576  2.00  1.00            
ATOM    826   CG PHE A 111      -3.709  21.590  12.446  2.00  1.00            
ATOM    827  CD1 PHE A 111      -3.798  20.222  12.321  2.00  1.00            
ATOM    828  CD2 PHE A 111      -2.838  22.118  13.370  2.00  1.00            
ATOM    829  CE1 PHE A 111      -3.043  19.391  13.112  2.00  1.00            
ATOM    830  CE2 PHE A 111      -2.079  21.293  14.165  2.00  1.00            
ATOM    831   CZ PHE A 111      -2.181  19.928  14.039  2.00  1.00            
ATOM    832    C PHE A 111      -6.149  22.891  13.402  2.00  1.00            
ATOM    833    O PHE A 111      -6.717  23.975  13.519  2.00  1.00            
ATOM    834    N LEU A 112      -5.691  22.201  14.463  2.00  1.00            
ATOM    835   CA LEU A 112      -5.900  22.621  15.823  2.00  1.00            
ATOM    836   CB LEU A 112      -5.722  24.129  16.064  2.00  1.00            
ATOM    837   CG LEU A 112      -4.278  24.605  15.825  2.00  1.00            
ATOM    838  CD1 LEU A 112      -4.092  26.063  16.272  2.00  1.00            
ATOM    839  CD2 LEU A 112      -3.256  23.648  16.460  2.00  1.00            
ATOM    840    C LEU A 112      -7.282  22.215  16.216  2.00  1.00            
ATOM    841    O LEU A 112      -7.653  22.201  17.390  2.00  1.00            
ATOM    842    N TYR A 113      -8.056  21.843  15.194  2.00  1.00            
ATOM    843   CA TYR A 113      -9.288  21.136  15.289  2.00  1.00            
ATOM    844   CB TYR A 113     -10.455  21.749  14.491  2.00  1.00            
ATOM    845   CG TYR A 113     -11.728  21.132  14.967  2.00  1.00            
ATOM    846  CD1 TYR A 113     -12.200  19.946  14.455  2.00  1.00            
ATOM    847  CD2 TYR A 113     -12.457  21.762  15.949  2.00  1.00            
ATOM    848  CE1 TYR A 113     -13.378  19.403  14.915  2.00  1.00            
ATOM    849  CE2 TYR A 113     -13.633  21.228  16.416  2.00  1.00            
ATOM    850   CZ TYR A 113     -14.096  20.044  15.897  2.00  1.00            
ATOM    851   OH TYR A 113     -15.304  19.491  16.374  2.00  1.00            
ATOM    852    C TYR A 113      -8.709  20.011  14.523  2.00  1.00            
ATOM    853    O TYR A 113      -7.690  20.211  13.864  2.00  1.00            
ATOM    854    N TYR A 114      -9.206  18.789  14.633  2.00  1.00            
ATOM    855   CA TYR A 114      -8.546  17.810  13.831  2.00  1.00            
ATOM    856   CB TYR A 114      -8.547  18.122  12.320  2.00  1.00            
ATOM    857   CG TYR A 114      -9.958  18.073  11.850  2.00  1.00            
ATOM    858  CD1 TYR A 114     -10.772  19.169  11.999  2.00  1.00            
ATOM    859  CD2 TYR A 114     -10.466  16.938  11.260  2.00  1.00            
ATOM    860  CE1 TYR A 114     -12.078  19.139  11.570  2.00  1.00            
ATOM    861  CE2 TYR A 114     -11.770  16.902  10.828  2.00  1.00            
ATOM    862   CZ TYR A 114     -12.578  18.004  10.981  2.00  1.00            
ATOM    863   OH TYR A 114     -13.916  17.965  10.536  2.00  1.00            
ATOM    864    C TYR A 114      -7.121  17.565  14.248  2.00  1.00            
ATOM    865    O TYR A 114      -6.338  17.028  13.467  2.00  1.00            
ATOM    866    N ALA A 115      -6.736  17.933  15.483  1.00  1.00            
ATOM    867   CA ALA A 115      -5.419  17.573  15.946  1.00  1.00            
ATOM    868   CB ALA A 115      -4.575  18.764  16.423  1.00  1.00            
ATOM    869    C ALA A 115      -5.719  16.721  17.127  1.00  1.00            
ATOM    870    O ALA A 115      -6.554  17.068  17.955  1.00  1.00            
ATOM    871    N PRO A 116      -5.075  15.601  17.219  1.00  1.00            
ATOM    872   CA PRO A 116      -5.349  14.761  18.342  1.00  1.00            
ATOM    873   CD PRO A 116      -4.751  14.828  16.032  1.00  1.00            
ATOM    874   CB PRO A 116      -4.767  13.393  17.993  1.00  1.00            
ATOM    875   CG PRO A 116      -4.858  13.354  16.458  1.00  1.00            
ATOM    876    C PRO A 116      -4.875  15.309  19.624  1.00  1.00            
ATOM    877    O PRO A 116      -5.306  14.829  20.671  1.00  1.00            
ATOM    878    N PHE A 117      -3.991  16.313  19.584  1.00  1.00            
ATOM    879   CA PHE A 117      -3.469  16.728  20.836  1.00  1.00            
ATOM    880   CB PHE A 117      -1.934  16.715  20.893  1.00  1.00            
ATOM    881   CG PHE A 117      -1.439  17.760  19.954  1.00  1.00            
ATOM    882  CD1 PHE A 117      -1.221  17.466  18.627  1.00  1.00            
ATOM    883  CD2 PHE A 117      -1.202  19.040  20.398  1.00  1.00            
ATOM    884  CE1 PHE A 117      -0.764  18.434  17.763  1.00  1.00            
ATOM    885  CE2 PHE A 117      -0.745  20.011  19.539  1.00  1.00            
ATOM    886   CZ PHE A 117      -0.524  19.708  18.216  1.00  1.00            
ATOM    887    C PHE A 117      -3.905  18.105  21.132  1.00  1.00            
ATOM    888    O PHE A 117      -4.426  18.820  20.277  1.00  1.00            
ATOM    889    N ASP A 118      -3.711  18.501  22.399  1.00  1.00            
ATOM    890   CA ASP A 118      -4.186  19.789  22.745  1.00  1.00            
ATOM    891   CB ASP A 118      -5.251  19.744  23.842  1.00  1.00            
ATOM    892   CG ASP A 118      -6.453  19.026  23.258  1.00  1.00            
ATOM    893  OD1 ASP A 118      -6.666  19.177  22.027  1.00  1.00            
ATOM    894  OD2 ASP A 118      -7.158  18.311  24.019  1.00  1.00            
ATOM    895    C ASP A 118      -3.085  20.643  23.246  1.00  1.00            
ATOM    896    O ASP A 118      -2.905  20.799  24.453  1.00  1.00            
ATOM    897    N GLY A 119      -2.331  21.257  22.323  4.00  1.00            
ATOM    898   CA GLY A 119      -1.369  22.184  22.813  4.00  1.00            
ATOM    899    C GLY A 119       0.011  21.748  22.510  4.00  1.00            
ATOM    900    O GLY A 119       0.272  20.597  22.163  4.00  1.00            
ATOM    901    N ILE A 120       0.938  22.714  22.637  4.00  1.00            
ATOM    902   CA ILE A 120       2.292  22.421  22.327  4.00  1.00            
ATOM    903   CB ILE A 120       2.730  23.127  21.066  4.00  1.00            
ATOM    904  CG1 ILE A 120       4.051  22.566  20.511  4.00  1.00            
ATOM    905  CG2 ILE A 120       2.734  24.642  21.329  4.00  1.00            
ATOM    906  CD1 ILE A 120       5.264  22.822  21.397  4.00  1.00            
ATOM    907    C ILE A 120       3.161  22.807  23.472  4.00  1.00            
ATOM    908    O ILE A 120       3.145  23.943  23.946  4.00  1.00            
ATOM    909    N LEU A 121       3.923  21.823  23.972  4.00  1.00            
ATOM    910   CA LEU A 121       4.732  22.052  25.124  4.00  1.00            
ATOM    911   CB LEU A 121       5.248  20.721  25.708  4.00  1.00            
ATOM    912   CG LEU A 121       5.807  20.817  27.138  4.00  1.00            
ATOM    913  CD1 LEU A 121       7.082  21.665  27.209  4.00  1.00            
ATOM    914  CD2 LEU A 121       4.714  21.281  28.116  4.00  1.00            
ATOM    915    C LEU A 121       5.882  22.943  24.832  4.00  1.00            
ATOM    916    O LEU A 121       6.076  23.967  25.486  4.00  1.00            
ATOM    917    N GLY A 122       6.676  22.567  23.819  4.00  1.00            
ATOM    918   CA GLY A 122       7.776  23.378  23.414  4.00  1.00            
ATOM    919    C GLY A 122       9.016  22.959  24.122  4.00  1.00            
ATOM    920    O GLY A 122       9.091  22.964  25.350  4.00  1.00            
ATOM    921    N LEU A 123      10.034  22.591  23.327  1.00  1.00            
ATOM    922   CA LEU A 123      11.317  22.263  23.860  1.00  1.00            
ATOM    923   CB LEU A 123      11.509  20.735  23.936  1.00  1.00            
ATOM    924   CG LEU A 123      12.751  20.255  24.707  1.00  1.00            
ATOM    925  CD1 LEU A 123      12.832  18.717  24.711  1.00  1.00            
ATOM    926  CD2 LEU A 123      14.034  20.922  24.202  1.00  1.00            
ATOM    927    C LEU A 123      12.238  22.828  22.848  1.00  1.00            
ATOM    928    O LEU A 123      12.725  22.143  21.950  1.00  1.00            
ATOM    929    N ALA A 124      12.484  24.130  23.002  1.00  1.00            
ATOM    930   CA ALA A 124      13.291  24.889  22.114  1.00  1.00            
ATOM    931   CB ALA A 124      12.496  25.856  21.222  1.00  1.00            
ATOM    932    C ALA A 124      14.096  25.705  23.043  1.00  1.00            
ATOM    933    O ALA A 124      14.207  25.397  24.227  1.00  1.00            
ATOM    934    N TYR A 125      14.697  26.779  22.530  1.00  1.00            
ATOM    935   CA TYR A 125      15.539  27.542  23.384  1.00  1.00            
ATOM    936   CB TYR A 125      16.853  27.933  22.687  1.00  1.00            
ATOM    937   CG TYR A 125      17.726  28.732  23.597  1.00  1.00            
ATOM    938  CD1 TYR A 125      18.537  28.119  24.523  1.00  1.00            
ATOM    939  CD2 TYR A 125      17.735  30.107  23.521  1.00  1.00            
ATOM    940  CE1 TYR A 125      19.340  28.861  25.358  1.00  1.00            
ATOM    941  CE2 TYR A 125      18.534  30.856  24.352  1.00  1.00            
ATOM    942   CZ TYR A 125      19.341  30.233  25.273  1.00  1.00            
ATOM    943   OH TYR A 125      20.167  30.996  26.127  1.00  1.00            
ATOM    944    C TYR A 125      14.781  28.800  23.738  1.00  1.00            
ATOM    945    O TYR A 125      13.845  29.188  23.039  1.00  1.00            
ATOM    946    N PRO A 126      15.144  29.436  24.830  2.00  1.00            
ATOM    947   CA PRO A 126      14.500  30.651  25.281  2.00  1.00            
ATOM    948   CD PRO A 126      15.795  28.743  25.926  2.00  1.00            
ATOM    949   CB PRO A 126      15.023  30.902  26.701  2.00  1.00            
ATOM    950   CG PRO A 126      16.154  29.873  26.902  2.00  1.00            
ATOM    951    C PRO A 126      14.578  31.840  24.368  2.00  1.00            
ATOM    952    O PRO A 126      13.746  32.734  24.516  2.00  1.00            
ATOM    953    N SER A 127      15.547  31.903  23.438  2.00  1.00            
ATOM    954   CA SER A 127      15.612  33.036  22.545  2.00  1.00            
ATOM    955   CB SER A 127      16.713  32.886  21.488  2.00  1.00            
ATOM    956   OG SER A 127      16.667  33.975  20.578  2.00  1.00            
ATOM    957    C SER A 127      14.308  33.057  21.816  2.00  1.00            
ATOM    958    O SER A 127      13.750  34.119  21.556  2.00  1.00            
ATOM    959    N ILE A 128      13.775  31.861  21.494  2.00  1.00            
ATOM    960   CA ILE A 128      12.559  31.783  20.735  2.00  1.00            
ATOM    961   CB ILE A 128      12.624  30.698  19.688  2.00  1.00            
ATOM    962  CG1 ILE A 128      12.844  29.304  20.306  2.00  1.00            
ATOM    963  CG2 ILE A 128      13.743  31.084  18.712  2.00  1.00            
ATOM    964  CD1 ILE A 128      12.713  28.154  19.309  2.00  1.00            
ATOM    965    C ILE A 128      11.424  31.535  21.673  2.00  1.00            
ATOM    966    O ILE A 128      11.245  30.443  22.202  2.00  1.00            
ATOM    967    N SER A 129      10.629  32.588  21.936  1.00  1.00            
ATOM    968   CA SER A 129       9.484  32.421  22.776  1.00  1.00            
ATOM    969   CB SER A 129       9.791  32.475  24.283  1.00  1.00            
ATOM    970   OG SER A 129       8.590  32.300  25.022  1.00  1.00            
ATOM    971    C SER A 129       8.577  33.569  22.471  1.00  1.00            
ATOM    972    O SER A 129       9.037  34.643  22.087  1.00  1.00            
ATOM    973    N ALA A 130       7.251  33.372  22.603  2.00  1.00            
ATOM    974   CA ALA A 130       6.378  34.452  22.250  2.00  1.00            
ATOM    975   CB ALA A 130       4.896  34.044  22.315  2.00  1.00            
ATOM    976    C ALA A 130       6.560  35.614  23.176  2.00  1.00            
ATOM    977    O ALA A 130       6.882  36.719  22.740  2.00  1.00            
ATOM    978    N SER A 131       6.376  35.392  24.490  2.00  1.00            
ATOM    979   CA SER A 131       6.696  36.412  25.445  2.00  1.00            
ATOM    980   CB SER A 131       5.831  36.429  26.713  2.00  1.00            
ATOM    981   OG SER A 131       6.253  37.481  27.568  2.00  1.00            
ATOM    982    C SER A 131       8.042  35.922  25.852  2.00  1.00            
ATOM    983    O SER A 131       8.444  34.843  25.421  2.00  1.00            
ATOM    984    N GLY A 132       8.811  36.664  26.659  2.00  1.00            
ATOM    985   CA GLY A 132      10.034  36.008  26.998  2.00  1.00            
ATOM    986    C GLY A 132       9.701  35.160  28.185  2.00  1.00            
ATOM    987    O GLY A 132      10.252  35.335  29.270  2.00  1.00            
ATOM    988    N ALA A 133       8.774  34.204  27.978  1.00  1.00            
ATOM    989   CA ALA A 133       8.350  33.301  29.006  1.00  1.00            
ATOM    990   CB ALA A 133       7.030  32.575  28.695  1.00  1.00            
ATOM    991    C ALA A 133       9.419  32.256  29.112  1.00  1.00            
ATOM    992    O ALA A 133      10.239  32.112  28.207  1.00  1.00            
ATOM    993    N THR A 134       9.454  31.512  30.232  1.00  1.00            
ATOM    994   CA THR A 134      10.464  30.494  30.359  1.00  1.00            
ATOM    995   CB THR A 134      10.953  30.288  31.758  1.00  1.00            
ATOM    996  OG1 THR A 134      11.501  31.490  32.275  1.00  1.00            
ATOM    997  CG2 THR A 134      12.021  29.179  31.743  1.00  1.00            
ATOM    998    C THR A 134       9.842  29.195  29.921  1.00  1.00            
ATOM    999    O THR A 134       8.704  28.893  30.269  1.00  1.00            
ATOM   1000    N PRO A 135      10.562  28.441  29.123  1.00  1.00            
ATOM   1001   CA PRO A 135      10.081  27.168  28.644  1.00  1.00            
ATOM   1002   CD PRO A 135      11.578  29.006  28.258  1.00  1.00            
ATOM   1003   CB PRO A 135      10.924  26.835  27.410  1.00  1.00            
ATOM   1004   CG PRO A 135      12.131  27.788  27.498  1.00  1.00            
ATOM   1005    C PRO A 135      10.205  26.148  29.731  1.00  1.00            
ATOM   1006    O PRO A 135      11.084  26.304  30.583  1.00  1.00            
ATOM   1007    N VAL A 136       9.348  25.099  29.760  2.00  1.00            
ATOM   1008   CA VAL A 136       9.572  24.082  30.748  2.00  1.00            
ATOM   1009   CB VAL A 136       8.483  23.060  30.858  2.00  1.00            
ATOM   1010  CG1 VAL A 136       8.945  21.984  31.860  2.00  1.00            
ATOM   1011  CG2 VAL A 136       7.177  23.766  31.261  2.00  1.00            
ATOM   1012    C VAL A 136      10.778  23.377  30.226  2.00  1.00            
ATOM   1013    O VAL A 136      10.755  22.821  29.129  2.00  1.00            
ATOM   1014    N PHE A 137      11.863  23.392  31.018  2.00  1.00            
ATOM   1015   CA PHE A 137      13.145  22.948  30.555  2.00  1.00            
ATOM   1016   CB PHE A 137      13.412  23.471  29.131  2.00  1.00            
ATOM   1017   CG PHE A 137      14.722  23.032  28.573  2.00  1.00            
ATOM   1018  CD1 PHE A 137      15.898  23.638  28.950  2.00  1.00            
ATOM   1019  CD2 PHE A 137      14.766  22.008  27.656  2.00  1.00            
ATOM   1020  CE1 PHE A 137      17.099  23.226  28.418  2.00  1.00            
ATOM   1021  CE2 PHE A 137      15.963  21.596  27.119  2.00  1.00            
ATOM   1022   CZ PHE A 137      17.134  22.204  27.499  2.00  1.00            
ATOM   1023    C PHE A 137      14.013  23.782  31.442  2.00  1.00            
ATOM   1024    O PHE A 137      14.606  23.308  32.409  2.00  1.00            
ATOM   1025    N ASP A 138      14.074  25.090  31.100  2.00  1.00            
ATOM   1026   CA ASP A 138      14.796  26.074  31.852  2.00  1.00            
ATOM   1027   CB ASP A 138      14.716  27.499  31.274  2.00  1.00            
ATOM   1028   CG ASP A 138      15.722  27.603  30.138  2.00  1.00            
ATOM   1029  OD1 ASP A 138      16.827  27.019  30.291  2.00  1.00            
ATOM   1030  OD2 ASP A 138      15.408  28.263  29.112  2.00  1.00            
ATOM   1031    C ASP A 138      14.212  26.115  33.216  2.00  1.00            
ATOM   1032    O ASP A 138      14.933  26.192  34.210  2.00  1.00            
ATOM   1033    N ASN A 139      12.877  26.036  33.300  2.00  1.00            
ATOM   1034   CA ASN A 139      12.273  26.108  34.589  2.00  1.00            
ATOM   1035   CB ASN A 139      10.736  26.043  34.538  2.00  1.00            
ATOM   1036   CG ASN A 139      10.192  26.646  35.830  2.00  1.00            
ATOM   1037  OD1 ASN A 139      10.671  26.350  36.924  2.00  1.00            
ATOM   1038  ND2 ASN A 139       9.169  27.534  35.698  2.00  1.00            
ATOM   1039    C ASN A 139      12.782  24.932  35.377  2.00  1.00            
ATOM   1040    O ASN A 139      13.089  25.056  36.562  2.00  1.00            
ATOM   1041    N LEU A 140      12.911  23.758  34.717  2.00  1.00            
ATOM   1042   CA LEU A 140      13.360  22.538  35.342  2.00  1.00            
ATOM   1043   CB LEU A 140      13.463  21.386  34.327  2.00  1.00            
ATOM   1044   CG LEU A 140      12.125  20.967  33.695  2.00  1.00            
ATOM   1045  CD1 LEU A 140      12.320  19.813  32.699  2.00  1.00            
ATOM   1046  CD2 LEU A 140      11.085  20.628  34.774  2.00  1.00            
ATOM   1047    C LEU A 140      14.753  22.752  35.842  2.00  1.00            
ATOM   1048    O LEU A 140      15.062  22.455  36.994  2.00  1.00            
ATOM   1049    N TRP A 141      15.630  23.307  34.982  2.00  1.00            
ATOM   1050   CA TRP A 141      16.995  23.533  35.360  2.00  1.00            
ATOM   1051   CB TRP A 141      17.873  24.096  34.229  2.00  1.00            
ATOM   1052   CG TRP A 141      19.196  24.644  34.718  2.00  1.00            
ATOM   1053  CD2 TRP A 141      20.247  23.857  35.301  2.00  1.00            
ATOM   1054  CD1 TRP A 141      19.613  25.942  34.776  2.00  1.00            
ATOM   1055  NE1 TRP A 141      20.860  26.012  35.348  2.00  1.00            
ATOM   1056  CE2 TRP A 141      21.261  24.737  35.681  2.00  1.00            
ATOM   1057  CE3 TRP A 141      20.353  22.513  35.516  2.00  1.00            
ATOM   1058  CZ2 TRP A 141      22.401  24.286  36.281  2.00  1.00            
ATOM   1059  CZ3 TRP A 141      21.508  22.061  36.112  2.00  1.00            
ATOM   1060  CH2 TRP A 141      22.513  22.928  36.489  2.00  1.00            
ATOM   1061    C TRP A 141      17.017  24.508  36.492  2.00  1.00            
ATOM   1062    O TRP A 141      17.803  24.370  37.426  2.00  1.00            
ATOM   1063    N ASP A 142      16.128  25.516  36.445  2.00  1.00            
ATOM   1064   CA ASP A 142      16.127  26.545  37.442  2.00  1.00            
ATOM   1065   CB ASP A 142      14.997  27.566  37.219  2.00  1.00            
ATOM   1066   CG ASP A 142      15.115  28.663  38.269  2.00  1.00            
ATOM   1067  OD1 ASP A 142      16.138  28.673  39.005  2.00  1.00            
ATOM   1068  OD2 ASP A 142      14.179  29.501  38.354  2.00  1.00            
ATOM   1069    C ASP A 142      15.912  25.938  38.799  2.00  1.00            
ATOM   1070    O ASP A 142      16.648  26.237  39.740  2.00  1.00            
ATOM   1071    N GLN A 143      14.910  25.048  38.932  3.00  1.00            
ATOM   1072   CA GLN A 143      14.598  24.447  40.201  3.00  1.00            
ATOM   1073   CB GLN A 143      13.395  23.498  40.126  3.00  1.00            
ATOM   1074   CG GLN A 143      12.094  24.220  39.801  3.00  1.00            
ATOM   1075   CD GLN A 143      11.820  25.153  40.966  3.00  1.00            
ATOM   1076  OE1 GLN A 143      11.794  24.729  42.121  3.00  1.00            
ATOM   1077  NE2 GLN A 143      11.628  26.464  40.663  3.00  1.00            
ATOM   1078    C GLN A 143      15.765  23.606  40.613  3.00  1.00            
ATOM   1079    O GLN A 143      16.140  23.583  41.784  3.00  1.00            
ATOM   1080    N GLY A 144      16.399  22.916  39.643  3.00  1.00            
ATOM   1081   CA GLY A 144      17.454  22.009  39.988  3.00  1.00            
ATOM   1082    C GLY A 144      16.873  20.630  39.969  3.00  1.00            
ATOM   1083    O GLY A 144      17.494  19.666  40.416  3.00  1.00            
ATOM   1084    N LEU A 145      15.643  20.524  39.434  1.00  1.00            
ATOM   1085   CA LEU A 145      14.883  19.311  39.330  1.00  1.00            
ATOM   1086   CB LEU A 145      13.536  19.627  38.667  1.00  1.00            
ATOM   1087   CG LEU A 145      12.580  18.449  38.473  1.00  1.00            
ATOM   1088  CD1 LEU A 145      12.118  17.885  39.828  1.00  1.00            
ATOM   1089  CD2 LEU A 145      11.421  18.879  37.554  1.00  1.00            
ATOM   1090    C LEU A 145      15.641  18.346  38.452  1.00  1.00            
ATOM   1091    O LEU A 145      15.779  17.173  38.798  1.00  1.00            
ATOM   1092    N VAL A 146      16.182  18.814  37.303  1.00  1.00            
ATOM   1093   CA VAL A 146      16.866  17.924  36.394  1.00  1.00            
ATOM   1094   CB VAL A 146      16.681  18.301  34.955  1.00  1.00            
ATOM   1095  CG1 VAL A 146      17.470  17.316  34.077  1.00  1.00            
ATOM   1096  CG2 VAL A 146      15.171  18.332  34.662  1.00  1.00            
ATOM   1097    C VAL A 146      18.340  17.961  36.703  1.00  1.00            
ATOM   1098    O VAL A 146      18.921  19.030  36.883  1.00  1.00            
ATOM   1099    N SER A 147      18.973  16.768  36.788  1.00  1.00            
ATOM   1100   CA SER A 147      20.369  16.637  37.125  1.00  1.00            
ATOM   1101   CB SER A 147      20.793  15.176  37.368  1.00  1.00            
ATOM   1102   OG SER A 147      22.174  15.115  37.696  1.00  1.00            
ATOM   1103    C SER A 147      21.244  17.200  36.040  1.00  1.00            
ATOM   1104    O SER A 147      22.129  18.011  36.315  1.00  1.00            
ATOM   1105    N GLN A 148      21.022  16.798  34.771  1.00  1.00            
ATOM   1106   CA GLN A 148      21.889  17.271  33.727  1.00  1.00            
ATOM   1107   CB GLN A 148      22.630  16.134  33.014  1.00  1.00            
ATOM   1108   CG GLN A 148      23.792  16.610  32.149  1.00  1.00            
ATOM   1109   CD GLN A 148      24.662  15.391  31.896  1.00  1.00            
ATOM   1110  OE1 GLN A 148      24.378  14.303  32.396  1.00  1.00            
ATOM   1111  NE2 GLN A 148      25.757  15.575  31.113  1.00  1.00            
ATOM   1112    C GLN A 148      21.046  18.024  32.751  1.00  1.00            
ATOM   1113    O GLN A 148      19.892  17.676  32.514  1.00  1.00            
ATOM   1114    N ASP A 149      21.601  19.110  32.178  1.00  1.00            
ATOM   1115   CA ASP A 149      20.843  19.853  31.217  1.00  1.00            
ATOM   1116   CB ASP A 149      21.385  21.265  30.934  1.00  1.00            
ATOM   1117   CG ASP A 149      20.817  22.201  31.987  1.00  1.00            
ATOM   1118  OD1 ASP A 149      19.563  22.297  32.052  1.00  1.00            
ATOM   1119  OD2 ASP A 149      21.611  22.826  32.741  1.00  1.00            
ATOM   1120    C ASP A 149      20.859  19.086  29.956  1.00  1.00            
ATOM   1121    O ASP A 149      21.659  19.341  29.055  1.00  1.00            
ATOM   1122    N LEU A 150      19.958  18.098  29.877  4.00  1.00            
ATOM   1123   CA LEU A 150      19.908  17.310  28.695  4.00  1.00            
ATOM   1124   CB LEU A 150      20.772  16.042  28.801  4.00  1.00            
ATOM   1125   CG LEU A 150      20.729  15.176  27.535  4.00  1.00            
ATOM   1126  CD1 LEU A 150      19.465  14.303  27.443  4.00  1.00            
ATOM   1127  CD2 LEU A 150      20.877  16.090  26.317  4.00  1.00            
ATOM   1128    C LEU A 150      18.493  16.870  28.506  4.00  1.00            
ATOM   1129    O LEU A 150      17.794  16.546  29.465  4.00  1.00            
ATOM   1130    N PHE A 151      18.031  16.869  27.242  4.00  1.00            
ATOM   1131   CA PHE A 151      16.731  16.362  26.926  4.00  1.00            
ATOM   1132   CB PHE A 151      15.767  17.433  26.388  4.00  1.00            
ATOM   1133   CG PHE A 151      15.369  18.255  27.567  4.00  1.00            
ATOM   1134  CD1 PHE A 151      16.325  18.927  28.291  4.00  1.00            
ATOM   1135  CD2 PHE A 151      14.047  18.371  27.934  4.00  1.00            
ATOM   1136  CE1 PHE A 151      15.972  19.695  29.375  4.00  1.00            
ATOM   1137  CE2 PHE A 151      13.689  19.138  29.018  4.00  1.00            
ATOM   1138   CZ PHE A 151      14.651  19.801  29.741  4.00  1.00            
ATOM   1139    C PHE A 151      16.960  15.324  25.865  4.00  1.00            
ATOM   1140    O PHE A 151      17.750  15.546  24.951  4.00  1.00            
ATOM   1141    N SER A 152      16.293  14.151  25.956  4.00  1.00            
ATOM   1142   CA SER A 152      16.572  13.126  24.986  4.00  1.00            
ATOM   1143   CB SER A 152      17.178  11.847  25.583  4.00  1.00            
ATOM   1144   OG SER A 152      16.198  11.148  26.334  4.00  1.00            
ATOM   1145    C SER A 152      15.316  12.721  24.329  4.00  1.00            
ATOM   1146    O SER A 152      14.241  12.775  24.926  4.00  1.00            
ATOM   1147    N VAL A 153      15.413  12.324  23.049  4.00  1.00            
ATOM   1148   CA VAL A 153      14.186  11.863  22.511  4.00  1.00            
ATOM   1149   CB VAL A 153      13.489  12.771  21.542  4.00  1.00            
ATOM   1150  CG1 VAL A 153      13.342  14.165  22.173  4.00  1.00            
ATOM   1151  CG2 VAL A 153      14.184  12.693  20.180  4.00  1.00            
ATOM   1152    C VAL A 153      14.410  10.591  21.767  4.00  1.00            
ATOM   1153    O VAL A 153      15.426  10.400  21.100  4.00  1.00            
ATOM   1154    N TYR A 154      13.437   9.674  21.905  4.00  1.00            
ATOM   1155   CA TYR A 154      13.423   8.428  21.207  4.00  1.00            
ATOM   1156   CB TYR A 154      13.476   7.231  22.182  4.00  1.00            
ATOM   1157   CG TYR A 154      12.920   5.994  21.558  4.00  1.00            
ATOM   1158  CD1 TYR A 154      13.358   5.540  20.338  4.00  1.00            
ATOM   1159  CD2 TYR A 154      11.977   5.249  22.235  4.00  1.00            
ATOM   1160  CE1 TYR A 154      12.845   4.387  19.787  4.00  1.00            
ATOM   1161  CE2 TYR A 154      11.458   4.095  21.695  4.00  1.00            
ATOM   1162   CZ TYR A 154      11.890   3.663  20.465  4.00  1.00            
ATOM   1163   OH TYR A 154      11.361   2.478  19.908  4.00  1.00            
ATOM   1164    C TYR A 154      12.128   8.385  20.446  4.00  1.00            
ATOM   1165    O TYR A 154      11.059   8.206  21.028  4.00  1.00            
ATOM   1166    N LEU A 155      12.200   8.564  19.112  1.00  1.00            
ATOM   1167   CA LEU A 155      11.049   8.507  18.253  1.00  1.00            
ATOM   1168   CB LEU A 155      11.233   9.305  16.953  1.00  1.00            
ATOM   1169   CG LEU A 155      10.058   9.171  15.973  1.00  1.00            
ATOM   1170  CD1 LEU A 155       8.757   9.724  16.575  1.00  1.00            
ATOM   1171  CD2 LEU A 155      10.410   9.796  14.616  1.00  1.00            
ATOM   1172    C LEU A 155      10.885   7.057  17.881  1.00  1.00            
ATOM   1173    O LEU A 155      11.817   6.272  18.049  1.00  1.00            
ATOM   1174    N SER A 156       9.698   6.641  17.380  1.00  1.00            
ATOM   1175   CA SER A 156       9.545   5.242  17.073  1.00  1.00            
ATOM   1176   CB SER A 156       8.583   4.483  18.010  1.00  1.00            
ATOM   1177   OG SER A 156       7.242   4.897  17.799  1.00  1.00            
ATOM   1178    C SER A 156       9.061   5.063  15.665  1.00  1.00            
ATOM   1179    O SER A 156       8.720   6.023  14.975  1.00  1.00            
ATOM   1180    N SER A 157       9.043   3.790  15.217  1.00  1.00            
ATOM   1181   CA SER A 157       8.722   3.400  13.872  1.00  1.00            
ATOM   1182   CB SER A 157       9.426   2.105  13.427  1.00  1.00            
ATOM   1183   OG SER A 157       8.938   1.001  14.176  1.00  1.00            
ATOM   1184    C SER A 157       7.251   3.180  13.705  1.00  1.00            
ATOM   1185    O SER A 157       6.437   3.783  14.399  1.00  1.00            
ATOM   1186    N ASN A 158       6.909   2.290  12.740  3.00  1.00            
ATOM   1187   CA ASN A 158       5.569   2.009  12.294  3.00  1.00            
ATOM   1188   CB ASN A 158       5.457   0.724  11.451  3.00  1.00            
ATOM   1189   CG ASN A 158       6.281   0.883  10.182  3.00  1.00            
ATOM   1190  OD1 ASN A 158       6.906   1.916   9.956  3.00  1.00            
ATOM   1191  ND2 ASN A 158       6.281  -0.175   9.326  3.00  1.00            
ATOM   1192    C ASN A 158       4.663   1.815  13.464  3.00  1.00            
ATOM   1193    O ASN A 158       4.533   0.710  13.990  3.00  1.00            
ATOM   1194    N ASP A 159       4.023   2.924  13.886  3.00  1.00            
ATOM   1195   CA ASP A 159       2.989   2.965  14.880  3.00  1.00            
ATOM   1196   CB ASP A 159       1.601   2.600  14.308  3.00  1.00            
ATOM   1197   CG ASP A 159       0.534   2.789  15.383  3.00  1.00            
ATOM   1198  OD1 ASP A 159       0.764   3.595  16.323  3.00  1.00            
ATOM   1199  OD2 ASP A 159      -0.518   2.101  15.287  3.00  1.00            
ATOM   1200    C ASP A 159       3.268   2.030  16.022  3.00  1.00            
ATOM   1201    O ASP A 159       2.494   1.109  16.276  3.00  1.00            
ATOM   1202    N ASP A 160       4.393   2.192  16.733  1.00  1.00            
ATOM   1203   CA ASP A 160       4.553   1.349  17.883  1.00  1.00            
ATOM   1204   CB ASP A 160       5.764   0.405  17.842  1.00  1.00            
ATOM   1205   CG ASP A 160       5.321  -0.801  17.030  1.00  1.00            
ATOM   1206  OD1 ASP A 160       4.092  -1.081  17.038  1.00  1.00            
ATOM   1207  OD2 ASP A 160       6.191  -1.464  16.405  1.00  1.00            
ATOM   1208    C ASP A 160       4.684   2.242  19.071  1.00  1.00            
ATOM   1209    O ASP A 160       5.033   3.415  18.951  1.00  1.00            
ATOM   1210    N SER A 161       4.370   1.697  20.260  1.00  1.00            
ATOM   1211   CA SER A 161       4.448   2.459  21.469  1.00  1.00            
ATOM   1212   CB SER A 161       3.772   1.774  22.671  1.00  1.00            
ATOM   1213   OG SER A 161       2.385   1.598  22.422  1.00  1.00            
ATOM   1214    C SER A 161       5.901   2.603  21.804  1.00  1.00            
ATOM   1215    O SER A 161       6.762   2.065  21.108  1.00  1.00            
ATOM   1216    N GLY A 162       6.221   3.371  22.866  1.00  1.00            
ATOM   1217   CA GLY A 162       7.590   3.404  23.297  1.00  1.00            
ATOM   1218    C GLY A 162       8.315   4.684  22.970  1.00  1.00            
ATOM   1219    O GLY A 162       9.451   4.853  23.412  1.00  1.00            
ATOM   1220    N SER A 163       7.728   5.628  22.210  4.00  1.00            
ATOM   1221   CA SER A 163       8.483   6.828  21.929  4.00  1.00            
ATOM   1222   CB SER A 163       7.742   7.819  21.013  4.00  1.00            
ATOM   1223   OG SER A 163       8.540   8.972  20.788  4.00  1.00            
ATOM   1224    C SER A 163       8.714   7.515  23.226  4.00  1.00            
ATOM   1225    O SER A 163       7.930   7.363  24.162  4.00  1.00            
ATOM   1226    N VAL A 164       9.812   8.287  23.336  4.00  1.00            
ATOM   1227   CA VAL A 164      10.019   8.838  24.634  4.00  1.00            
ATOM   1228   CB VAL A 164      10.862   7.941  25.504  4.00  1.00            
ATOM   1229  CG1 VAL A 164      11.115   8.611  26.865  4.00  1.00            
ATOM   1230  CG2 VAL A 164      10.167   6.573  25.612  4.00  1.00            
ATOM   1231    C VAL A 164      10.702  10.148  24.590  4.00  1.00            
ATOM   1232    O VAL A 164      11.509  10.436  23.707  4.00  1.00            
ATOM   1233    N VAL A 165      10.338  10.988  25.571  4.00  1.00            
ATOM   1234   CA VAL A 165      11.057  12.189  25.792  4.00  1.00            
ATOM   1235   CB VAL A 165      10.212  13.430  25.798  4.00  1.00            
ATOM   1236  CG1 VAL A 165      11.102  14.624  26.190  4.00  1.00            
ATOM   1237  CG2 VAL A 165       9.553  13.577  24.417  4.00  1.00            
ATOM   1238    C VAL A 165      11.612  12.039  27.169  4.00  1.00            
ATOM   1239    O VAL A 165      10.860  11.954  28.138  4.00  1.00            
ATOM   1240    N LEU A 166      12.950  11.976  27.300  4.00  1.00            
ATOM   1241   CA LEU A 166      13.503  11.858  28.617  4.00  1.00            
ATOM   1242   CB LEU A 166      14.781  11.007  28.718  4.00  1.00            
ATOM   1243   CG LEU A 166      14.579   9.512  28.425  4.00  1.00            
ATOM   1244  CD1 LEU A 166      15.905   8.747  28.556  4.00  1.00            
ATOM   1245  CD2 LEU A 166      13.471   8.921  29.309  4.00  1.00            
ATOM   1246    C LEU A 166      13.893  13.232  29.007  4.00  1.00            
ATOM   1247    O LEU A 166      14.154  14.086  28.161  4.00  1.00            
ATOM   1248    N LEU A 167      13.911  13.489  30.320  4.00  1.00            
ATOM   1249   CA LEU A 167      14.343  14.770  30.758  4.00  1.00            
ATOM   1250   CB LEU A 167      13.770  15.216  32.117  4.00  1.00            
ATOM   1251   CG LEU A 167      12.266  15.537  32.086  4.00  1.00            
ATOM   1252  CD1 LEU A 167      11.767  16.002  33.462  4.00  1.00            
ATOM   1253  CD2 LEU A 167      11.942  16.545  30.972  4.00  1.00            
ATOM   1254    C LEU A 167      15.802  14.657  30.919  4.00  1.00            
ATOM   1255    O LEU A 167      16.484  14.176  30.015  4.00  1.00            
ATOM   1256    N GLY A 168      16.322  15.152  32.057  3.00  1.00            
ATOM   1257   CA GLY A 168      17.720  14.992  32.268  3.00  1.00            
ATOM   1258    C GLY A 168      17.954  13.524  32.218  3.00  1.00            
ATOM   1259    O GLY A 168      17.584  12.795  33.136  3.00  1.00            
ATOM   1260    N GLY A 169      18.572  13.043  31.124  1.00  1.00            
ATOM   1261   CA GLY A 169      18.802  11.638  31.094  1.00  1.00            
ATOM   1262    C GLY A 169      19.050  11.164  29.697  1.00  1.00            
ATOM   1263    O GLY A 169      18.511  11.699  28.731  1.00  1.00            
ATOM   1264    N ILE A 170      19.900  10.123  29.585  1.00  1.00            
ATOM   1265   CA ILE A 170      20.206   9.457  28.352  1.00  1.00            
ATOM   1266   CB ILE A 170      21.637   9.617  27.934  1.00  1.00            
ATOM   1267  CG1 ILE A 170      21.971  11.095  27.679  1.00  1.00            
ATOM   1268  CG2 ILE A 170      21.883   8.699  26.726  1.00  1.00            
ATOM   1269  CD1 ILE A 170      21.148  11.720  26.553  1.00  1.00            
ATOM   1270    C ILE A 170      20.047   7.998  28.671  1.00  1.00            
ATOM   1271    O ILE A 170      20.567   7.530  29.682  1.00  1.00            
ATOM   1272    N ASP A 171      19.304   7.242  27.841  1.00  1.00            
ATOM   1273   CA ASP A 171      19.069   5.851  28.125  1.00  1.00            
ATOM   1274   CB ASP A 171      18.004   5.219  27.214  1.00  1.00            
ATOM   1275   CG ASP A 171      16.635   5.629  27.726  1.00  1.00            
ATOM   1276  OD1 ASP A 171      16.530   5.941  28.942  1.00  1.00            
ATOM   1277  OD2 ASP A 171      15.673   5.623  26.914  1.00  1.00            
ATOM   1278    C ASP A 171      20.295   4.998  28.002  1.00  1.00            
ATOM   1279    O ASP A 171      20.596   4.222  28.907  1.00  1.00            
ATOM   1280    N SER A 172      21.033   5.147  26.885  3.00  1.00            
ATOM   1281   CA SER A 172      22.183   4.365  26.497  3.00  1.00            
ATOM   1282   CB SER A 172      23.219   4.120  27.614  3.00  1.00            
ATOM   1283   OG SER A 172      22.829   3.041  28.452  3.00  1.00            
ATOM   1284    C SER A 172      21.709   3.032  26.003  3.00  1.00            
ATOM   1285    O SER A 172      22.440   2.334  25.303  3.00  1.00            
ATOM   1286    N SER A 173      20.462   2.646  26.341  3.00  1.00            
ATOM   1287   CA SER A 173      19.912   1.417  25.838  3.00  1.00            
ATOM   1288   CB SER A 173      18.672   0.954  26.621  3.00  1.00            
ATOM   1289   OG SER A 173      19.029   0.645  27.960  3.00  1.00            
ATOM   1290    C SER A 173      19.479   1.644  24.437  3.00  1.00            
ATOM   1291    O SER A 173      19.733   0.845  23.536  3.00  1.00            
ATOM   1292    N TYR A 174      18.828   2.798  24.241  1.00  1.00            
ATOM   1293   CA TYR A 174      18.228   3.140  22.998  1.00  1.00            
ATOM   1294   CB TYR A 174      17.402   4.431  23.076  1.00  1.00            
ATOM   1295   CG TYR A 174      16.973   4.768  21.694  1.00  1.00            
ATOM   1296  CD1 TYR A 174      16.278   3.869  20.918  1.00  1.00            
ATOM   1297  CD2 TYR A 174      17.234   6.017  21.192  1.00  1.00            
ATOM   1298  CE1 TYR A 174      15.881   4.206  19.645  1.00  1.00            
ATOM   1299  CE2 TYR A 174      16.838   6.363  19.926  1.00  1.00            
ATOM   1300   CZ TYR A 174      16.163   5.457  19.150  1.00  1.00            
ATOM   1301   OH TYR A 174      15.758   5.819  17.850  1.00  1.00            
ATOM   1302    C TYR A 174      19.260   3.266  21.934  1.00  1.00            
ATOM   1303    O TYR A 174      19.043   2.839  20.801  1.00  1.00            
ATOM   1304    N TYR A 175      20.429   3.838  22.260  4.00  1.00            
ATOM   1305   CA TYR A 175      21.353   4.051  21.194  4.00  1.00            
ATOM   1306   CB TYR A 175      21.959   5.462  21.222  4.00  1.00            
ATOM   1307   CG TYR A 175      23.047   5.495  20.220  4.00  1.00            
ATOM   1308  CD1 TYR A 175      22.863   4.955  18.974  4.00  1.00            
ATOM   1309  CD2 TYR A 175      24.228   6.129  20.503  4.00  1.00            
ATOM   1310  CE1 TYR A 175      23.855   4.985  18.032  4.00  1.00            
ATOM   1311  CE2 TYR A 175      25.220   6.165  19.558  4.00  1.00            
ATOM   1312   CZ TYR A 175      25.047   5.593  18.323  4.00  1.00            
ATOM   1313   OH TYR A 175      26.075   5.632  17.358  4.00  1.00            
ATOM   1314    C TYR A 175      22.425   3.018  21.179  4.00  1.00            
ATOM   1315    O TYR A 175      23.113   2.771  22.168  4.00  1.00            
ATOM   1316    N THR A 176      22.546   2.376  20.001  1.00  1.00            
ATOM   1317   CA THR A 176      23.448   1.312  19.726  1.00  1.00            
ATOM   1318   CB THR A 176      23.193   0.665  18.399  1.00  1.00            
ATOM   1319  OG1 THR A 176      23.360   1.605  17.349  1.00  1.00            
ATOM   1320  CG2 THR A 176      21.757   0.115  18.400  1.00  1.00            
ATOM   1321    C THR A 176      24.901   1.659  19.794  1.00  1.00            
ATOM   1322    O THR A 176      25.650   1.018  20.529  1.00  1.00            
ATOM   1323    N GLY A 177      25.349   2.698  19.069  1.00  1.00            
ATOM   1324   CA GLY A 177      26.765   2.929  19.012  1.00  1.00            
ATOM   1325    C GLY A 177      27.117   3.970  20.008  1.00  1.00            
ATOM   1326    O GLY A 177      26.558   4.025  21.103  1.00  1.00            
ATOM   1327    N SER A 178      28.081   4.828  19.638  1.00  1.00            
ATOM   1328   CA SER A 178      28.481   5.873  20.520  1.00  1.00            
ATOM   1329   CB SER A 178      30.008   6.024  20.635  1.00  1.00            
ATOM   1330   OG SER A 178      30.562   6.378  19.376  1.00  1.00            
ATOM   1331    C SER A 178      27.951   7.137  19.965  1.00  1.00            
ATOM   1332    O SER A 178      27.842   7.304  18.751  1.00  1.00            
ATOM   1333    N LEU A 179      27.583   8.066  20.856  1.00  1.00            
ATOM   1334   CA LEU A 179      26.947   9.237  20.361  1.00  1.00            
ATOM   1335   CB LEU A 179      26.358  10.159  21.443  1.00  1.00            
ATOM   1336   CG LEU A 179      25.157   9.570  22.202  1.00  1.00            
ATOM   1337  CD1 LEU A 179      25.564   8.343  23.032  1.00  1.00            
ATOM   1338  CD2 LEU A 179      24.443  10.650  23.031  1.00  1.00            
ATOM   1339    C LEU A 179      27.916  10.075  19.592  1.00  1.00            
ATOM   1340    O LEU A 179      29.071  10.237  19.980  1.00  1.00            
ATOM   1341    N ASN A 180      27.447  10.617  18.447  4.00  1.00            
ATOM   1342   CA ASN A 180      28.221  11.538  17.668  4.00  1.00            
ATOM   1343   CB ASN A 180      27.833  11.578  16.182  4.00  1.00            
ATOM   1344   CG ASN A 180      28.828  12.489  15.484  4.00  1.00            
ATOM   1345  OD1 ASN A 180      30.015  12.177  15.387  4.00  1.00            
ATOM   1346  ND2 ASN A 180      28.332  13.655  14.988  4.00  1.00            
ATOM   1347    C ASN A 180      27.907  12.879  18.263  4.00  1.00            
ATOM   1348    O ASN A 180      26.893  13.018  18.946  4.00  1.00            
ATOM   1349    N TRP A 181      28.761  13.904  18.056  4.00  1.00            
ATOM   1350   CA TRP A 181      28.454  15.162  18.687  4.00  1.00            
ATOM   1351   CB TRP A 181      29.513  15.565  19.719  4.00  1.00            
ATOM   1352   CG TRP A 181      29.714  14.487  20.749  4.00  1.00            
ATOM   1353  CD2 TRP A 181      30.593  13.376  20.531  4.00  1.00            
ATOM   1354  CD1 TRP A 181      29.149  14.304  21.976  4.00  1.00            
ATOM   1355  NE1 TRP A 181      29.622  13.140  22.537  4.00  1.00            
ATOM   1356  CE2 TRP A 181      30.512  12.560  21.657  4.00  1.00            
ATOM   1357  CE3 TRP A 181      31.399  13.062  19.474  4.00  1.00            
ATOM   1358  CZ2 TRP A 181      31.240  11.407  21.742  4.00  1.00            
ATOM   1359  CZ3 TRP A 181      32.137  11.903  19.564  4.00  1.00            
ATOM   1360  CH2 TRP A 181      32.056  11.091  20.677  4.00  1.00            
ATOM   1361    C TRP A 181      28.473  16.231  17.627  4.00  1.00            
ATOM   1362    O TRP A 181      29.363  16.248  16.778  4.00  1.00            
ATOM   1363    N VAL A 182      27.482  17.156  17.631  4.00  1.00            
ATOM   1364   CA VAL A 182      27.516  18.223  16.674  4.00  1.00            
ATOM   1365   CB VAL A 182      26.561  18.075  15.517  4.00  1.00            
ATOM   1366  CG1 VAL A 182      26.954  16.829  14.706  4.00  1.00            
ATOM   1367  CG2 VAL A 182      25.130  18.055  16.067  4.00  1.00            
ATOM   1368    C VAL A 182      27.167  19.506  17.355  4.00  1.00            
ATOM   1369    O VAL A 182      26.352  19.552  18.271  4.00  1.00            
ATOM   1370    N PRO A 183      27.833  20.539  16.924  4.00  1.00            
ATOM   1371   CA PRO A 183      27.596  21.834  17.499  4.00  1.00            
ATOM   1372   CD PRO A 183      29.242  20.369  16.575  4.00  1.00            
ATOM   1373   CB PRO A 183      28.838  22.670  17.213  4.00  1.00            
ATOM   1374   CG PRO A 183      29.956  21.622  17.101  4.00  1.00            
ATOM   1375    C PRO A 183      26.346  22.429  16.929  4.00  1.00            
ATOM   1376    O PRO A 183      25.941  22.031  15.839  4.00  1.00            
ATOM   1377    N VAL A 184      25.723  23.374  17.656  1.00  1.00            
ATOM   1378   CA VAL A 184      24.549  24.018  17.151  1.00  1.00            
ATOM   1379   CB VAL A 184      23.476  24.197  18.184  1.00  1.00            
ATOM   1380  CG1 VAL A 184      22.353  25.061  17.587  1.00  1.00            
ATOM   1381  CG2 VAL A 184      23.013  22.808  18.656  1.00  1.00            
ATOM   1382    C VAL A 184      24.972  25.391  16.721  1.00  1.00            
ATOM   1383    O VAL A 184      25.542  26.146  17.507  1.00  1.00            
ATOM   1384    N SER A 185      24.710  25.738  15.446  1.00  1.00            
ATOM   1385   CA SER A 185      25.121  27.000  14.895  1.00  1.00            
ATOM   1386   CB SER A 185      24.820  27.098  13.390  1.00  1.00            
ATOM   1387   OG SER A 185      25.493  26.059  12.694  1.00  1.00            
ATOM   1388    C SER A 185      24.419  28.146  15.576  1.00  1.00            
ATOM   1389    O SER A 185      25.056  28.952  16.252  1.00  1.00            
ATOM   1390    N VAL A 186      23.076  28.238  15.436  1.00  1.00            
ATOM   1391   CA VAL A 186      22.347  29.350  15.996  1.00  1.00            
ATOM   1392   CB VAL A 186      21.453  30.040  15.008  1.00  1.00            
ATOM   1393  CG1 VAL A 186      22.347  30.668  13.924  1.00  1.00            
ATOM   1394  CG2 VAL A 186      20.437  29.024  14.460  1.00  1.00            
ATOM   1395    C VAL A 186      21.513  28.822  17.140  1.00  1.00            
ATOM   1396    O VAL A 186      21.045  27.685  17.109  1.00  1.00            
ATOM   1397    N GLU A 187      21.335  29.651  18.195  4.00  1.00            
ATOM   1398   CA GLU A 187      20.712  29.281  19.444  4.00  1.00            
ATOM   1399   CB GLU A 187      20.866  30.336  20.554  4.00  1.00            
ATOM   1400   CG GLU A 187      22.261  30.427  21.171  4.00  1.00            
ATOM   1401   CD GLU A 187      22.174  31.399  22.339  4.00  1.00            
ATOM   1402  OE1 GLU A 187      22.287  32.629  22.093  4.00  1.00            
ATOM   1403  OE2 GLU A 187      21.979  30.928  23.492  4.00  1.00            
ATOM   1404    C GLU A 187      19.233  28.969  19.419  4.00  1.00            
ATOM   1405    O GLU A 187      18.814  27.960  19.983  4.00  1.00            
ATOM   1406    N GLY A 188      18.400  29.786  18.745  3.00  1.00            
ATOM   1407   CA GLY A 188      16.972  29.741  18.983  3.00  1.00            
ATOM   1408    C GLY A 188      16.280  28.430  18.718  3.00  1.00            
ATOM   1409    O GLY A 188      15.536  27.948  19.570  3.00  1.00            
ATOM   1410    N TYR A 189      16.501  27.809  17.548  3.00  1.00            
ATOM   1411   CA TYR A 189      15.820  26.601  17.145  3.00  1.00            
ATOM   1412   CB TYR A 189      15.412  26.717  15.671  3.00  1.00            
ATOM   1413   CG TYR A 189      14.383  25.713  15.343  3.00  1.00            
ATOM   1414  CD1 TYR A 189      14.709  24.407  15.062  3.00  1.00            
ATOM   1415  CD2 TYR A 189      13.073  26.119  15.327  3.00  1.00            
ATOM   1416  CE1 TYR A 189      13.716  23.505  14.764  3.00  1.00            
ATOM   1417  CE2 TYR A 189      12.086  25.224  15.028  3.00  1.00            
ATOM   1418   CZ TYR A 189      12.406  23.920  14.749  3.00  1.00            
ATOM   1419   OH TYR A 189      11.381  23.003  14.449  3.00  1.00            
ATOM   1420    C TYR A 189      16.971  25.670  17.152  3.00  1.00            
ATOM   1421    O TYR A 189      18.106  26.109  16.964  3.00  1.00            
ATOM   1422    N TRP A 190      16.745  24.377  17.417  4.00  1.00            
ATOM   1423   CA TRP A 190      17.902  23.545  17.411  4.00  1.00            
ATOM   1424   CB TRP A 190      17.575  22.088  17.780  4.00  1.00            
ATOM   1425   CG TRP A 190      16.926  21.963  19.138  4.00  1.00            
ATOM   1426  CD2 TRP A 190      16.594  20.721  19.777  4.00  1.00            
ATOM   1427  CD1 TRP A 190      16.508  22.955  19.978  4.00  1.00            
ATOM   1428  NE1 TRP A 190      15.924  22.406  21.096  4.00  1.00            
ATOM   1429  CE2 TRP A 190      15.972  21.034  20.985  4.00  1.00            
ATOM   1430  CE3 TRP A 190      16.784  19.426  19.387  4.00  1.00            
ATOM   1431  CZ2 TRP A 190      15.530  20.050  21.822  4.00  1.00            
ATOM   1432  CZ3 TRP A 190      16.340  18.438  20.238  4.00  1.00            
ATOM   1433  CH2 TRP A 190      15.724  18.743  21.433  4.00  1.00            
ATOM   1434    C TRP A 190      18.381  23.571  15.985  4.00  1.00            
ATOM   1435    O TRP A 190      17.653  23.163  15.081  4.00  1.00            
ATOM   1436    N GLN A 191      19.617  24.063  15.732  4.00  1.00            
ATOM   1437   CA GLN A 191      20.046  24.153  14.359  4.00  1.00            
ATOM   1438   CB GLN A 191      19.922  25.571  13.775  4.00  1.00            
ATOM   1439   CG GLN A 191      18.461  26.039  13.763  4.00  1.00            
ATOM   1440   CD GLN A 191      18.358  27.392  13.075  4.00  1.00            
ATOM   1441  OE1 GLN A 191      19.229  27.778  12.297  4.00  1.00            
ATOM   1442  NE2 GLN A 191      17.251  28.127  13.359  4.00  1.00            
ATOM   1443    C GLN A 191      21.455  23.667  14.225  4.00  1.00            
ATOM   1444    O GLN A 191      22.291  23.876  15.102  4.00  1.00            
ATOM   1445    N ILE A 192      21.733  22.974  13.099  4.00  1.00            
ATOM   1446   CA ILE A 192      23.032  22.420  12.839  4.00  1.00            
ATOM   1447   CB ILE A 192      23.086  20.930  13.020  4.00  1.00            
ATOM   1448  CG1 ILE A 192      22.147  20.220  12.032  4.00  1.00            
ATOM   1449  CG2 ILE A 192      22.777  20.626  14.493  4.00  1.00            
ATOM   1450  CD1 ILE A 192      22.323  18.701  12.010  4.00  1.00            
ATOM   1451    C ILE A 192      23.385  22.728  11.416  4.00  1.00            
ATOM   1452    O ILE A 192      22.521  23.092  10.619  4.00  1.00            
ATOM   1453    N THR A 193      24.685  22.617  11.068  4.00  1.00            
ATOM   1454   CA THR A 193      25.112  22.880   9.722  4.00  1.00            
ATOM   1455   CB THR A 193      26.510  23.422   9.644  4.00  1.00            
ATOM   1456  OG1 THR A 193      27.431  22.470  10.155  4.00  1.00            
ATOM   1457  CG2 THR A 193      26.583  24.718  10.467  4.00  1.00            
ATOM   1458    C THR A 193      25.111  21.560   9.010  4.00  1.00            
ATOM   1459    O THR A 193      25.744  20.607   9.459  4.00  1.00            
ATOM   1460    N LEU A 194      24.377  21.463   7.879  4.00  1.00            
ATOM   1461   CA LEU A 194      24.342  20.229   7.139  4.00  1.00            
ATOM   1462   CB LEU A 194      22.994  19.934   6.455  4.00  1.00            
ATOM   1463   CG LEU A 194      21.798  19.767   7.412  4.00  1.00            
ATOM   1464  CD1 LEU A 194      20.548  19.299   6.649  4.00  1.00            
ATOM   1465  CD2 LEU A 194      22.144  18.866   8.607  4.00  1.00            
ATOM   1466    C LEU A 194      25.339  20.370   6.038  4.00  1.00            
ATOM   1467    O LEU A 194      25.308  21.334   5.275  4.00  1.00            
ATOM   1468    N ASP A 195      26.273  19.406   5.948  4.00  1.00            
ATOM   1469   CA ASP A 195      27.333  19.488   4.988  4.00  1.00            
ATOM   1470   CB ASP A 195      28.349  18.352   5.193  4.00  1.00            
ATOM   1471   CG ASP A 195      29.617  18.657   4.411  4.00  1.00            
ATOM   1472  OD1 ASP A 195      29.565  19.504   3.479  4.00  1.00            
ATOM   1473  OD2 ASP A 195      30.664  18.042   4.742  4.00  1.00            
ATOM   1474    C ASP A 195      26.828  19.402   3.566  4.00  1.00            
ATOM   1475    O ASP A 195      27.045  20.319   2.778  4.00  1.00            
ATOM   1476    N SER A 196      26.123  18.306   3.203  4.00  1.00            
ATOM   1477   CA SER A 196      25.653  18.115   1.849  4.00  1.00            
ATOM   1478   CB SER A 196      26.758  17.752   0.843  4.00  1.00            
ATOM   1479   OG SER A 196      27.646  18.849   0.679  4.00  1.00            
ATOM   1480    C SER A 196      24.706  16.968   1.908  4.00  1.00            
ATOM   1481    O SER A 196      24.596  16.283   2.923  4.00  1.00            
ATOM   1482    N ILE A 197      23.971  16.753   0.808  4.00  1.00            
ATOM   1483   CA ILE A 197      23.087  15.635   0.733  4.00  1.00            
ATOM   1484   CB ILE A 197      21.725  15.979   0.190  4.00  1.00            
ATOM   1485  CG1 ILE A 197      20.995  16.997   1.084  4.00  1.00            
ATOM   1486  CG2 ILE A 197      20.953  14.664  -0.004  4.00  1.00            
ATOM   1487  CD1 ILE A 197      20.688  16.484   2.488  4.00  1.00            
ATOM   1488    C ILE A 197      23.713  14.779  -0.310  4.00  1.00            
ATOM   1489    O ILE A 197      24.172  15.287  -1.332  4.00  1.00            
ATOM   1490    N THR A 198      23.777  13.456  -0.088  4.00  1.00            
ATOM   1491   CA THR A 198      24.480  12.700  -1.077  4.00  1.00            
ATOM   1492   CB THR A 198      25.840  12.276  -0.587  4.00  1.00            
ATOM   1493  OG1 THR A 198      26.583  13.421  -0.197  4.00  1.00            
ATOM   1494  CG2 THR A 198      26.602  11.536  -1.699  4.00  1.00            
ATOM   1495    C THR A 198      23.716  11.479  -1.436  4.00  1.00            
ATOM   1496    O THR A 198      22.882  10.976  -0.684  4.00  1.00            
ATOM   1497    N MET A 199      24.008  10.999  -2.653  4.00  1.00            
ATOM   1498   CA MET A 199      23.486   9.797  -3.204  4.00  1.00            
ATOM   1499   CB MET A 199      22.713  10.009  -4.521  4.00  1.00            
ATOM   1500   CG MET A 199      23.555  10.574  -5.668  4.00  1.00            
ATOM   1501   SD MET A 199      22.629  10.897  -7.201  4.00  1.00            
ATOM   1502   CE MET A 199      22.384   9.149  -7.623  4.00  1.00            
ATOM   1503    C MET A 199      24.709   9.002  -3.484  4.00  1.00            
ATOM   1504    O MET A 199      25.669   9.052  -2.718  4.00  1.00            
ATOM   1505    N ASP A 200      24.718   8.238  -4.584  3.00  1.00            
ATOM   1506   CA ASP A 200      25.868   7.421  -4.794  3.00  1.00            
ATOM   1507   CB ASP A 200      25.615   6.255  -5.763  3.00  1.00            
ATOM   1508   CG ASP A 200      24.765   5.239  -5.011  3.00  1.00            
ATOM   1509  OD1 ASP A 200      25.304   4.597  -4.071  3.00  1.00            
ATOM   1510  OD2 ASP A 200      23.558   5.109  -5.349  3.00  1.00            
ATOM   1511    C ASP A 200      27.018   8.223  -5.282  3.00  1.00            
ATOM   1512    O ASP A 200      27.242   8.357  -6.484  3.00  1.00            
ATOM   1513    N GLY A 201      27.781   8.780  -4.323  3.00  1.00            
ATOM   1514   CA GLY A 201      28.983   9.494  -4.622  3.00  1.00            
ATOM   1515    C GLY A 201      28.620  10.797  -5.237  3.00  1.00            
ATOM   1516    O GLY A 201      29.490  11.531  -5.702  3.00  1.00            
ATOM   1517    N GLU A 202      27.321  11.130  -5.256  4.00  1.00            
ATOM   1518   CA GLU A 202      26.999  12.379  -5.863  4.00  1.00            
ATOM   1519   CB GLU A 202      26.092  12.288  -7.104  4.00  1.00            
ATOM   1520   CG GLU A 202      26.819  11.778  -8.350  4.00  1.00            
ATOM   1521   CD GLU A 202      25.882  11.921  -9.542  4.00  1.00            
ATOM   1522  OE1 GLU A 202      24.749  11.375  -9.476  4.00  1.00            
ATOM   1523  OE2 GLU A 202      26.287  12.587 -10.533  4.00  1.00            
ATOM   1524    C GLU A 202      26.323  13.251  -4.872  4.00  1.00            
ATOM   1525    O GLU A 202      25.630  12.784  -3.970  4.00  1.00            
ATOM   1526    N THR A 203      26.538  14.569  -5.019  4.00  1.00            
ATOM   1527   CA THR A 203      25.916  15.487  -4.125  4.00  1.00            
ATOM   1528   CB THR A 203      26.839  16.606  -3.704  4.00  1.00            
ATOM   1529  OG1 THR A 203      26.172  17.492  -2.818  4.00  1.00            
ATOM   1530  CG2 THR A 203      27.388  17.352  -4.935  4.00  1.00            
ATOM   1531    C THR A 203      24.711  16.049  -4.818  4.00  1.00            
ATOM   1532    O THR A 203      24.800  16.910  -5.693  4.00  1.00            
ATOM   1533    N ILE A 204      23.529  15.528  -4.444  4.00  1.00            
ATOM   1534   CA ILE A 204      22.291  15.916  -5.051  4.00  1.00            
ATOM   1535   CB ILE A 204      21.156  15.032  -4.615  4.00  1.00            
ATOM   1536  CG1 ILE A 204      19.855  15.420  -5.338  4.00  1.00            
ATOM   1537  CG2 ILE A 204      21.069  15.070  -3.079  4.00  1.00            
ATOM   1538  CD1 ILE A 204      18.732  14.397  -5.164  4.00  1.00            
ATOM   1539    C ILE A 204      21.922  17.332  -4.713  4.00  1.00            
ATOM   1540    O ILE A 204      21.583  18.113  -5.600  4.00  1.00            
ATOM   1541    N ALA A 205      21.999  17.714  -3.422  4.00  1.00            
ATOM   1542   CA ALA A 205      21.549  19.020  -3.026  4.00  1.00            
ATOM   1543   CB ALA A 205      20.070  19.053  -2.597  4.00  1.00            
ATOM   1544    C ALA A 205      22.370  19.443  -1.835  4.00  1.00            
ATOM   1545    O ALA A 205      23.274  18.728  -1.407  4.00  1.00            
ATOM   1546    N CYS A 206      22.078  20.644  -1.286  1.00  1.00            
ATOM   1547   CA CYS A 206      22.759  21.184  -0.136  1.00  1.00            
ATOM   1548   CB CYS A 206      22.620  20.304   1.120  1.00  1.00            
ATOM   1549   SG CYS A 206      20.907  20.226   1.725  1.00  1.00            
ATOM   1550    C CYS A 206      24.216  21.360  -0.426  1.00  1.00            
ATOM   1551    O CYS A 206      25.048  21.220   0.470  1.00  1.00            
ATOM   1552    N SER A 207      24.569  21.685  -1.686  3.00  1.00            
ATOM   1553   CA SER A 207      25.948  21.924  -2.011  3.00  1.00            
ATOM   1554   CB SER A 207      26.187  22.072  -3.525  3.00  1.00            
ATOM   1555   OG SER A 207      25.462  23.188  -4.023  3.00  1.00            
ATOM   1556    C SER A 207      26.313  23.223  -1.370  3.00  1.00            
ATOM   1557    O SER A 207      25.490  24.131  -1.272  3.00  1.00            
ATOM   1558    N GLY A 208      27.568  23.323  -0.890  3.00  1.00            
ATOM   1559   CA GLY A 208      28.053  24.533  -0.292  3.00  1.00            
ATOM   1560    C GLY A 208      27.704  24.513   1.158  3.00  1.00            
ATOM   1561    O GLY A 208      28.176  25.346   1.930  3.00  1.00            
ATOM   1562    N GLY A 209      26.854  23.556   1.568  1.00  1.00            
ATOM   1563   CA GLY A 209      26.494  23.460   2.949  1.00  1.00            
ATOM   1564    C GLY A 209      25.302  24.341   3.166  1.00  1.00            
ATOM   1565    O GLY A 209      25.151  25.368   2.506  1.00  1.00            
ATOM   1566    N CYS A 210      24.420  23.953   4.113  4.00  1.00            
ATOM   1567   CA CYS A 210      23.261  24.746   4.412  4.00  1.00            
ATOM   1568   CB CYS A 210      21.999  24.352   3.626  4.00  1.00            
ATOM   1569   SG CYS A 210      21.387  22.699   4.061  4.00  1.00            
ATOM   1570    C CYS A 210      22.959  24.565   5.862  4.00  1.00            
ATOM   1571    O CYS A 210      23.653  23.834   6.568  4.00  1.00            
ATOM   1572    N GLN A 211      21.909  25.253   6.350  4.00  1.00            
ATOM   1573   CA GLN A 211      21.570  25.135   7.735  4.00  1.00            
ATOM   1574   CB GLN A 211      21.166  26.458   8.406  4.00  1.00            
ATOM   1575   CG GLN A 211      22.351  27.415   8.533  4.00  1.00            
ATOM   1576   CD GLN A 211      21.889  28.685   9.231  4.00  1.00            
ATOM   1577  OE1 GLN A 211      22.674  29.359   9.895  4.00  1.00            
ATOM   1578  NE2 GLN A 211      20.581  29.025   9.074  4.00  1.00            
ATOM   1579    C GLN A 211      20.451  24.151   7.888  4.00  1.00            
ATOM   1580    O GLN A 211      19.824  23.756   6.907  4.00  1.00            
ATOM   1581    N ALA A 212      20.190  23.696   9.137  4.00  1.00            
ATOM   1582   CA ALA A 212      19.158  22.712   9.311  4.00  1.00            
ATOM   1583   CB ALA A 212      19.660  21.268   9.135  4.00  1.00            
ATOM   1584    C ALA A 212      18.569  22.796  10.680  4.00  1.00            
ATOM   1585    O ALA A 212      19.099  23.467  11.563  4.00  1.00            
ATOM   1586    N ILE A 213      17.408  22.123  10.861  4.00  1.00            
ATOM   1587   CA ILE A 213      16.770  22.085  12.144  4.00  1.00            
ATOM   1588   CB ILE A 213      15.496  22.878  12.239  4.00  1.00            
ATOM   1589  CG1 ILE A 213      14.409  22.297  11.321  4.00  1.00            
ATOM   1590  CG2 ILE A 213      15.838  24.349  11.947  4.00  1.00            
ATOM   1591  CD1 ILE A 213      13.009  22.831  11.630  4.00  1.00            
ATOM   1592    C ILE A 213      16.419  20.648  12.477  4.00  1.00            
ATOM   1593    O ILE A 213      16.086  19.869  11.585  4.00  1.00            
ATOM   1594    N VAL A 214      16.511  20.257  13.776  4.00  1.00            
ATOM   1595   CA VAL A 214      16.240  18.910  14.242  4.00  1.00            
ATOM   1596   CB VAL A 214      16.623  18.696  15.682  4.00  1.00            
ATOM   1597  CG1 VAL A 214      15.831  19.665  16.576  4.00  1.00            
ATOM   1598  CG2 VAL A 214      16.398  17.212  16.024  4.00  1.00            
ATOM   1599    C VAL A 214      14.793  18.522  14.070  4.00  1.00            
ATOM   1600    O VAL A 214      14.475  17.471  13.516  4.00  1.00            
ATOM   1601    N ASP A 215      13.895  19.401  14.538  1.00  1.00            
ATOM   1602   CA ASP A 215      12.463  19.404  14.423  1.00  1.00            
ATOM   1603   CB ASP A 215      12.010  19.996  13.071  1.00  1.00            
ATOM   1604   CG ASP A 215      10.583  20.538  13.154  1.00  1.00            
ATOM   1605  OD1 ASP A 215       9.710  19.917  13.818  1.00  1.00            
ATOM   1606  OD2 ASP A 215      10.354  21.613  12.541  1.00  1.00            
ATOM   1607    C ASP A 215      11.625  18.180  14.699  1.00  1.00            
ATOM   1608    O ASP A 215      11.145  17.540  13.764  1.00  1.00            
ATOM   1609    N THR A 216      11.421  17.806  15.983  3.00  1.00            
ATOM   1610   CA THR A 216      10.286  16.944  16.218  3.00  1.00            
ATOM   1611   CB THR A 216      10.211  16.381  17.606  3.00  1.00            
ATOM   1612  OG1 THR A 216      10.115  17.428  18.560  3.00  1.00            
ATOM   1613  CG2 THR A 216      11.468  15.531  17.862  3.00  1.00            
ATOM   1614    C THR A 216       9.200  17.964  16.065  3.00  1.00            
ATOM   1615    O THR A 216       9.427  19.135  16.369  3.00  1.00            
ATOM   1616    N GLY A 217       8.002  17.593  15.587  3.00  1.00            
ATOM   1617   CA GLY A 217       7.025  18.627  15.368  3.00  1.00            
ATOM   1618    C GLY A 217       6.737  18.680  13.899  3.00  1.00            
ATOM   1619    O GLY A 217       5.634  19.043  13.494  3.00  1.00            
ATOM   1620    N THR A 218       7.724  18.322  13.055  1.00  1.00            
ATOM   1621   CA THR A 218       7.466  18.262  11.646  1.00  1.00            
ATOM   1622   CB THR A 218       8.422  19.044  10.802  1.00  1.00            
ATOM   1623  OG1 THR A 218       9.751  18.604  11.035  1.00  1.00            
ATOM   1624  CG2 THR A 218       8.269  20.537  11.129  1.00  1.00            
ATOM   1625    C THR A 218       7.633  16.823  11.266  1.00  1.00            
ATOM   1626    O THR A 218       8.672  16.217  11.516  1.00  1.00            
ATOM   1627    N SER A 219       6.581  16.233  10.670  1.00  1.00            
ATOM   1628   CA SER A 219       6.596  14.849  10.296  1.00  1.00            
ATOM   1629   CB SER A 219       5.207  14.341   9.873  1.00  1.00            
ATOM   1630   OG SER A 219       4.307  14.416  10.969  1.00  1.00            
ATOM   1631    C SER A 219       7.519  14.648   9.139  1.00  1.00            
ATOM   1632    O SER A 219       8.164  13.608   9.027  1.00  1.00            
ATOM   1633    N LEU A 220       7.636  15.653   8.250  1.00  1.00            
ATOM   1634   CA LEU A 220       8.369  15.387   7.048  1.00  1.00            
ATOM   1635   CB LEU A 220       7.603  15.756   5.768  1.00  1.00            
ATOM   1636   CG LEU A 220       6.356  14.886   5.532  1.00  1.00            
ATOM   1637  CD1 LEU A 220       5.643  15.275   4.228  1.00  1.00            
ATOM   1638  CD2 LEU A 220       6.707  13.391   5.599  1.00  1.00            
ATOM   1639    C LEU A 220       9.685  16.087   6.975  1.00  1.00            
ATOM   1640    O LEU A 220       9.963  17.036   7.705  1.00  1.00            
ATOM   1641    N LEU A 221      10.544  15.578   6.058  4.00  1.00            
ATOM   1642   CA LEU A 221      11.825  16.162   5.785  4.00  1.00            
ATOM   1643   CB LEU A 221      12.847  15.160   5.225  4.00  1.00            
ATOM   1644   CG LEU A 221      14.264  15.741   5.089  4.00  1.00            
ATOM   1645  CD1 LEU A 221      14.826  16.156   6.459  4.00  1.00            
ATOM   1646  CD2 LEU A 221      15.192  14.768   4.345  4.00  1.00            
ATOM   1647    C LEU A 221      11.535  17.218   4.744  4.00  1.00            
ATOM   1648    O LEU A 221      10.996  16.908   3.683  4.00  1.00            
ATOM   1649    N THR A 222      11.857  18.503   5.034  4.00  1.00            
ATOM   1650   CA THR A 222      11.534  19.608   4.156  4.00  1.00            
ATOM   1651   CB THR A 222      11.131  20.848   4.895  4.00  1.00            
ATOM   1652  OG1 THR A 222      12.227  21.356   5.639  4.00  1.00            
ATOM   1653  CG2 THR A 222       9.981  20.487   5.850  4.00  1.00            
ATOM   1654    C THR A 222      12.740  19.961   3.335  4.00  1.00            
ATOM   1655    O THR A 222      13.739  19.243   3.337  4.00  1.00            
ATOM   1656    N GLY A 223      12.648  21.084   2.584  4.00  1.00            
ATOM   1657   CA GLY A 223      13.731  21.559   1.762  4.00  1.00            
ATOM   1658    C GLY A 223      13.199  22.688   0.934  4.00  1.00            
ATOM   1659    O GLY A 223      11.992  22.930   0.891  4.00  1.00            
ATOM   1660    N PRO A 224      14.083  23.388   0.271  1.00  1.00            
ATOM   1661   CA PRO A 224      13.710  24.472  -0.599  1.00  1.00            
ATOM   1662   CD PRO A 224      15.484  23.424   0.640  1.00  1.00            
ATOM   1663   CB PRO A 224      15.010  25.224  -0.905  1.00  1.00            
ATOM   1664   CG PRO A 224      16.133  24.257  -0.475  1.00  1.00            
ATOM   1665    C PRO A 224      13.060  23.798  -1.759  1.00  1.00            
ATOM   1666    O PRO A 224      13.347  22.626  -1.981  1.00  1.00            
ATOM   1667    N THR A 225      12.181  24.491  -2.505  2.00  1.00            
ATOM   1668   CA THR A 225      11.460  23.868  -3.584  2.00  1.00            
ATOM   1669   CB THR A 225      10.506  24.816  -4.257  2.00  1.00            
ATOM   1670  OG1 THR A 225      11.223  25.889  -4.851  2.00  1.00            
ATOM   1671  CG2 THR A 225       9.523  25.360  -3.207  2.00  1.00            
ATOM   1672    C THR A 225      12.418  23.408  -4.641  2.00  1.00            
ATOM   1673    O THR A 225      12.340  22.273  -5.108  2.00  1.00            
ATOM   1674    N SER A 226      13.372  24.268  -5.038  2.00  1.00            
ATOM   1675   CA SER A 226      14.255  23.912  -6.110  2.00  1.00            
ATOM   1676   CB SER A 226      15.240  25.040  -6.465  2.00  1.00            
ATOM   1677   OG SER A 226      14.535  26.177  -6.944  2.00  1.00            
ATOM   1678    C SER A 226      15.071  22.729  -5.709  2.00  1.00            
ATOM   1679    O SER A 226      15.234  21.787  -6.484  2.00  1.00            
ATOM   1680    N ALA A 227      15.606  22.742  -4.477  2.00  1.00            
ATOM   1681   CA ALA A 227      16.438  21.659  -4.051  2.00  1.00            
ATOM   1682   CB ALA A 227      17.009  21.871  -2.638  2.00  1.00            
ATOM   1683    C ALA A 227      15.620  20.402  -4.025  2.00  1.00            
ATOM   1684    O ALA A 227      16.064  19.348  -4.479  2.00  1.00            
ATOM   1685    N ILE A 228      14.377  20.498  -3.512  2.00  1.00            
ATOM   1686   CA ILE A 228      13.543  19.347  -3.306  2.00  1.00            
ATOM   1687   CB ILE A 228      12.306  19.664  -2.504  2.00  1.00            
ATOM   1688  CG1 ILE A 228      11.745  18.403  -1.817  2.00  1.00            
ATOM   1689  CG2 ILE A 228      11.297  20.379  -3.416  2.00  1.00            
ATOM   1690  CD1 ILE A 228      11.329  17.282  -2.765  2.00  1.00            
ATOM   1691    C ILE A 228      13.162  18.706  -4.609  2.00  1.00            
ATOM   1692    O ILE A 228      13.218  17.485  -4.737  2.00  1.00            
ATOM   1693    N ALA A 229      12.818  19.513  -5.632  2.00  1.00            
ATOM   1694   CA ALA A 229      12.321  18.972  -6.869  2.00  1.00            
ATOM   1695   CB ALA A 229      12.065  20.057  -7.930  2.00  1.00            
ATOM   1696    C ALA A 229      13.351  18.040  -7.418  2.00  1.00            
ATOM   1697    O ALA A 229      13.018  16.970  -7.924  2.00  1.00            
ATOM   1698    N ASN A 230      14.637  18.413  -7.316  2.00  1.00            
ATOM   1699   CA ASN A 230      15.672  17.582  -7.855  2.00  1.00            
ATOM   1700   CB ASN A 230      17.073  18.202  -7.708  2.00  1.00            
ATOM   1701   CG ASN A 230      18.051  17.395  -8.552  2.00  1.00            
ATOM   1702  OD1 ASN A 230      17.820  17.152  -9.736  2.00  1.00            
ATOM   1703  ND2 ASN A 230      19.180  16.965  -7.926  2.00  1.00            
ATOM   1704    C ASN A 230      15.677  16.268  -7.131  2.00  1.00            
ATOM   1705    O ASN A 230      15.819  15.213  -7.747  2.00  1.00            
ATOM   1706    N ILE A 231      15.495  16.296  -5.797  2.00  1.00            
ATOM   1707   CA ILE A 231      15.540  15.088  -5.017  2.00  1.00            
ATOM   1708   CB ILE A 231      15.230  15.330  -3.570  2.00  1.00            
ATOM   1709  CG1 ILE A 231      16.201  16.347  -2.954  2.00  1.00            
ATOM   1710  CG2 ILE A 231      15.227  13.966  -2.859  2.00  1.00            
ATOM   1711  CD1 ILE A 231      15.740  16.856  -1.589  2.00  1.00            
ATOM   1712    C ILE A 231      14.436  14.208  -5.518  2.00  1.00            
ATOM   1713    O ILE A 231      14.626  13.012  -5.735  2.00  1.00            
ATOM   1714    N GLN A 232      13.247  14.803  -5.747  2.00  1.00            
ATOM   1715   CA GLN A 232      12.080  14.072  -6.164  2.00  1.00            
ATOM   1716   CB GLN A 232      10.885  15.002  -6.442  2.00  1.00            
ATOM   1717   CG GLN A 232      10.324  15.702  -5.205  2.00  1.00            
ATOM   1718   CD GLN A 232       9.205  14.831  -4.660  2.00  1.00            
ATOM   1719  OE1 GLN A 232       9.256  14.364  -3.523  2.00  1.00            
ATOM   1720  NE2 GLN A 232       8.159  14.604  -5.501  2.00  1.00            
ATOM   1721    C GLN A 232      12.409  13.403  -7.462  2.00  1.00            
ATOM   1722    O GLN A 232      12.062  12.242  -7.668  2.00  1.00            
ATOM   1723    N SER A 233      13.112  14.111  -8.367  2.00  1.00            
ATOM   1724   CA SER A 233      13.429  13.538  -9.646  2.00  1.00            
ATOM   1725   CB SER A 233      14.264  14.472 -10.540  2.00  1.00            
ATOM   1726   OG SER A 233      13.521  15.640 -10.856  2.00  1.00            
ATOM   1727    C SER A 233      14.253  12.324  -9.387  2.00  1.00            
ATOM   1728    O SER A 233      14.095  11.293 -10.041  2.00  1.00            
ATOM   1729    N ASP A 234      15.146  12.417  -8.389  2.00  1.00            
ATOM   1730   CA ASP A 234      16.051  11.345  -8.122  2.00  1.00            
ATOM   1731   CB ASP A 234      17.060  11.706  -7.014  2.00  1.00            
ATOM   1732   CG ASP A 234      18.292  10.822  -7.162  2.00  1.00            
ATOM   1733  OD1 ASP A 234      18.259   9.893  -8.013  2.00  1.00            
ATOM   1734  OD2 ASP A 234      19.291  11.078  -6.439  2.00  1.00            
ATOM   1735    C ASP A 234      15.288  10.113  -7.702  2.00  1.00            
ATOM   1736    O ASP A 234      15.559   9.021  -8.199  2.00  1.00            
ATOM   1737    N ILE A 235      14.304  10.256  -6.784  2.00  1.00            
ATOM   1738   CA ILE A 235      13.545   9.138  -6.274  2.00  1.00            
ATOM   1739   CB ILE A 235      12.638   9.479  -5.125  2.00  1.00            
ATOM   1740  CG1 ILE A 235      12.055   8.193  -4.510  2.00  1.00            
ATOM   1741  CG2 ILE A 235      11.561  10.451  -5.638  2.00  1.00            
ATOM   1742  CD1 ILE A 235      13.102   7.287  -3.863  2.00  1.00            
ATOM   1743    C ILE A 235      12.687   8.542  -7.342  2.00  1.00            
ATOM   1744    O ILE A 235      12.572   7.321  -7.439  2.00  1.00            
ATOM   1745    N GLY A 236      12.080   9.380  -8.201  3.00  1.00            
ATOM   1746   CA GLY A 236      11.164   8.812  -9.143  3.00  1.00            
ATOM   1747    C GLY A 236       9.819   9.431  -8.947  3.00  1.00            
ATOM   1748    O GLY A 236       8.890   9.148  -9.702  3.00  1.00            
ATOM   1749    N ALA A 237       9.679  10.308  -7.935  1.00  1.00            
ATOM   1750   CA ALA A 237       8.408  10.924  -7.681  1.00  1.00            
ATOM   1751   CB ALA A 237       8.414  11.850  -6.452  1.00  1.00            
ATOM   1752    C ALA A 237       8.021  11.733  -8.856  1.00  1.00            
ATOM   1753    O ALA A 237       8.847  12.346  -9.530  1.00  1.00            
ATOM   1754    N SER A 238       6.712  11.701  -9.131  1.00  1.00            
ATOM   1755   CA SER A 238       6.117  12.475 -10.163  1.00  1.00            
ATOM   1756   CB SER A 238       5.532  11.638 -11.314  1.00  1.00            
ATOM   1757   OG SER A 238       4.462  10.834 -10.841  1.00  1.00            
ATOM   1758    C SER A 238       4.974  13.114  -9.466  1.00  1.00            
ATOM   1759    O SER A 238       4.670  12.768  -8.326  1.00  1.00            
ATOM   1760    N GLU A 239       4.317  14.087 -10.109  1.00  1.00            
ATOM   1761   CA GLU A 239       3.241  14.705  -9.407  1.00  1.00            
ATOM   1762   CB GLU A 239       3.053  16.193  -9.752  1.00  1.00            
ATOM   1763   CG GLU A 239       2.739  16.427 -11.232  1.00  1.00            
ATOM   1764   CD GLU A 239       2.329  17.882 -11.418  1.00  1.00            
ATOM   1765  OE1 GLU A 239       3.069  18.777 -10.934  1.00  1.00            
ATOM   1766  OE2 GLU A 239       1.267  18.114 -12.057  1.00  1.00            
ATOM   1767    C GLU A 239       1.969  14.023  -9.799  1.00  1.00            
ATOM   1768    O GLU A 239       1.814  13.565 -10.930  1.00  1.00            
ATOM   1769    N ASN A 240       1.022  13.926  -8.847  1.00  1.00            
ATOM   1770   CA ASN A 240      -0.254  13.335  -9.120  1.00  1.00            
ATOM   1771   CB ASN A 240      -0.898  12.655  -7.901  1.00  1.00            
ATOM   1772   CG ASN A 240      -2.042  11.783  -8.401  1.00  1.00            
ATOM   1773  OD1 ASN A 240      -2.173  11.537  -9.599  1.00  1.00            
ATOM   1774  ND2 ASN A 240      -2.896  11.303  -7.459  1.00  1.00            
ATOM   1775    C ASN A 240      -1.153  14.460  -9.528  1.00  1.00            
ATOM   1776    O ASN A 240      -0.760  15.624  -9.495  1.00  1.00            
ATOM   1777    N SER A 241      -2.389  14.134  -9.955  3.00  1.00            
ATOM   1778   CA SER A 241      -3.322  15.150 -10.354  3.00  1.00            
ATOM   1779   CB SER A 241      -4.670  14.569 -10.815  3.00  1.00            
ATOM   1780   OG SER A 241      -5.307  13.894  -9.740  3.00  1.00            
ATOM   1781    C SER A 241      -3.590  16.002  -9.152  3.00  1.00            
ATOM   1782    O SER A 241      -3.679  17.224  -9.246  3.00  1.00            
ATOM   1783    N ASP A 242      -3.702  15.347  -7.983  3.00  1.00            
ATOM   1784   CA ASP A 242      -3.993  15.971  -6.725  3.00  1.00            
ATOM   1785   CB ASP A 242      -4.162  14.951  -5.591  3.00  1.00            
ATOM   1786   CG ASP A 242      -5.433  14.168  -5.870  3.00  1.00            
ATOM   1787  OD1 ASP A 242      -6.429  14.802  -6.309  3.00  1.00            
ATOM   1788  OD2 ASP A 242      -5.428  12.931  -5.642  3.00  1.00            
ATOM   1789    C ASP A 242      -2.856  16.861  -6.338  3.00  1.00            
ATOM   1790    O ASP A 242      -3.056  17.895  -5.702  3.00  1.00            
ATOM   1791    N GLY A 243      -1.620  16.497  -6.721  1.00  1.00            
ATOM   1792   CA GLY A 243      -0.509  17.292  -6.292  1.00  1.00            
ATOM   1793    C GLY A 243       0.345  16.448  -5.404  1.00  1.00            
ATOM   1794    O GLY A 243       1.458  16.833  -5.050  1.00  1.00            
ATOM   1795    N GLU A 244      -0.158  15.260  -5.022  1.00  1.00            
ATOM   1796   CA GLU A 244       0.638  14.405  -4.194  1.00  1.00            
ATOM   1797   CB GLU A 244      -0.089  13.165  -3.647  1.00  1.00            
ATOM   1798   CG GLU A 244       0.851  12.263  -2.838  1.00  1.00            
ATOM   1799   CD GLU A 244       0.073  11.056  -2.336  1.00  1.00            
ATOM   1800  OE1 GLU A 244      -0.529  11.158  -1.235  1.00  1.00            
ATOM   1801  OE2 GLU A 244       0.073  10.013  -3.045  1.00  1.00            
ATOM   1802    C GLU A 244       1.772  13.875  -5.009  1.00  1.00            
ATOM   1803    O GLU A 244       1.638  13.641  -6.210  1.00  1.00            
ATOM   1804    N MET A 245       2.937  13.692  -4.361  1.00  1.00            
ATOM   1805   CA MET A 245       4.062  13.121  -5.039  1.00  1.00            
ATOM   1806   CB MET A 245       5.403  13.422  -4.351  1.00  1.00            
ATOM   1807   CG MET A 245       5.650  14.918  -4.144  1.00  1.00            
ATOM   1808   SD MET A 245       4.584  15.663  -2.871  1.00  1.00            
ATOM   1809   CE MET A 245       5.376  17.297  -2.897  1.00  1.00            
ATOM   1810    C MET A 245       3.848  11.653  -4.928  1.00  1.00            
ATOM   1811    O MET A 245       3.544  11.147  -3.848  1.00  1.00            
ATOM   1812    N VAL A 246       3.986  10.920  -6.043  4.00  1.00            
ATOM   1813   CA VAL A 246       3.747   9.513  -5.946  4.00  1.00            
ATOM   1814   CB VAL A 246       2.663   9.033  -6.866  4.00  1.00            
ATOM   1815  CG1 VAL A 246       2.569   7.502  -6.766  4.00  1.00            
ATOM   1816  CG2 VAL A 246       1.361   9.769  -6.512  4.00  1.00            
ATOM   1817    C VAL A 246       4.983   8.814  -6.351  4.00  1.00            
ATOM   1818    O VAL A 246       5.680   9.231  -7.274  4.00  1.00            
ATOM   1819    N ILE A 247       5.299   7.730  -5.632  4.00  1.00            
ATOM   1820   CA ILE A 247       6.441   6.964  -5.999  4.00  1.00            
ATOM   1821   CB ILE A 247       7.622   7.144  -5.090  4.00  1.00            
ATOM   1822  CG1 ILE A 247       8.832   6.364  -5.635  4.00  1.00            
ATOM   1823  CG2 ILE A 247       7.200   6.746  -3.667  4.00  1.00            
ATOM   1824  CD1 ILE A 247       9.356   6.901  -6.967  4.00  1.00            
ATOM   1825    C ILE A 247       6.048   5.537  -5.960  4.00  1.00            
ATOM   1826    O ILE A 247       5.173   5.141  -5.194  4.00  1.00            
ATOM   1827    N SER A 248       6.675   4.720  -6.819  1.00  1.00            
ATOM   1828   CA SER A 248       6.295   3.348  -6.825  1.00  1.00            
ATOM   1829   CB SER A 248       6.591   2.631  -8.151  1.00  1.00            
ATOM   1830   OG SER A 248       5.795   3.184  -9.190  1.00  1.00            
ATOM   1831    C SER A 248       7.005   2.639  -5.736  1.00  1.00            
ATOM   1832    O SER A 248       8.092   3.027  -5.313  1.00  1.00            
ATOM   1833    N CYS A 249       6.364   1.568  -5.237  3.00  1.00            
ATOM   1834   CA CYS A 249       7.025   0.702  -4.318  3.00  1.00            
ATOM   1835   CB CYS A 249       6.092  -0.312  -3.637  3.00  1.00            
ATOM   1836   SG CYS A 249       5.273  -1.400  -4.841  3.00  1.00            
ATOM   1837    C CYS A 249       7.929  -0.045  -5.232  3.00  1.00            
ATOM   1838    O CYS A 249       7.892   0.158  -6.445  3.00  1.00            
ATOM   1839    N SER A 250       8.779  -0.922  -4.677  2.00  1.00            
ATOM   1840   CA SER A 250       9.812  -1.578  -5.427  2.00  1.00            
ATOM   1841   CB SER A 250       9.391  -2.091  -6.820  2.00  1.00            
ATOM   1842   OG SER A 250      10.495  -2.705  -7.470  2.00  1.00            
ATOM   1843    C SER A 250      10.918  -0.578  -5.594  2.00  1.00            
ATOM   1844    O SER A 250      12.047  -0.933  -5.933  2.00  1.00            
ATOM   1845    N SER A 251      10.615   0.708  -5.322  2.00  1.00            
ATOM   1846   CA SER A 251      11.573   1.766  -5.303  2.00  1.00            
ATOM   1847   CB SER A 251      10.938   3.168  -5.325  2.00  1.00            
ATOM   1848   OG SER A 251      10.320   3.405  -6.581  2.00  1.00            
ATOM   1849    C SER A 251      12.320   1.630  -4.021  2.00  1.00            
ATOM   1850    O SER A 251      13.502   1.962  -3.932  2.00  1.00            
ATOM   1851    N ILE A 252      11.627   1.112  -2.988  2.00  1.00            
ATOM   1852   CA ILE A 252      12.216   0.973  -1.691  2.00  1.00            
ATOM   1853   CB ILE A 252      11.300   0.296  -0.708  2.00  1.00            
ATOM   1854  CG1 ILE A 252      10.040   1.133  -0.438  2.00  1.00            
ATOM   1855  CG2 ILE A 252      12.117  -0.042   0.549  2.00  1.00            
ATOM   1856  CD1 ILE A 252       8.950   0.353   0.301  2.00  1.00            
ATOM   1857    C ILE A 252      13.373   0.050  -1.832  2.00  1.00            
ATOM   1858    O ILE A 252      14.483   0.348  -1.392  2.00  1.00            
ATOM   1859    N ASP A 253      13.140  -1.103  -2.479  2.00  1.00            
ATOM   1860   CA ASP A 253      14.192  -2.060  -2.585  2.00  1.00            
ATOM   1861   CB ASP A 253      13.746  -3.394  -3.208  2.00  1.00            
ATOM   1862   CG ASP A 253      14.769  -4.450  -2.810  2.00  1.00            
ATOM   1863  OD1 ASP A 253      15.012  -4.598  -1.582  2.00  1.00            
ATOM   1864  OD2 ASP A 253      15.332  -5.109  -3.723  2.00  1.00            
ATOM   1865    C ASP A 253      15.274  -1.497  -3.449  2.00  1.00            
ATOM   1866    O ASP A 253      16.458  -1.584  -3.127  2.00  1.00            
ATOM   1867    N SER A 254      14.870  -0.864  -4.563  2.00  1.00            
ATOM   1868   CA SER A 254      15.796  -0.426  -5.564  2.00  1.00            
ATOM   1869   CB SER A 254      15.108   0.118  -6.827  2.00  1.00            
ATOM   1870   OG SER A 254      16.091   0.532  -7.768  2.00  1.00            
ATOM   1871    C SER A 254      16.740   0.640  -5.113  2.00  1.00            
ATOM   1872    O SER A 254      17.955   0.489  -5.250  2.00  1.00            
ATOM   1873    N LEU A 255      16.222   1.737  -4.541  1.00  1.00            
ATOM   1874   CA LEU A 255      17.073   2.881  -4.387  1.00  1.00            
ATOM   1875   CB LEU A 255      16.297   4.208  -4.385  1.00  1.00            
ATOM   1876   CG LEU A 255      15.577   4.448  -5.725  1.00  1.00            
ATOM   1877  CD1 LEU A 255      14.825   5.788  -5.735  1.00  1.00            
ATOM   1878  CD2 LEU A 255      16.536   4.280  -6.915  1.00  1.00            
ATOM   1879    C LEU A 255      17.985   2.843  -3.205  1.00  1.00            
ATOM   1880    O LEU A 255      17.727   2.276  -2.146  1.00  1.00            
ATOM   1881    N PRO A 256      19.098   3.488  -3.476  1.00  1.00            
ATOM   1882   CA PRO A 256      20.217   3.668  -2.589  1.00  1.00            
ATOM   1883   CD PRO A 256      19.317   4.114  -4.772  1.00  1.00            
ATOM   1884   CB PRO A 256      21.349   4.205  -3.458  1.00  1.00            
ATOM   1885   CG PRO A 256      20.610   4.929  -4.600  1.00  1.00            
ATOM   1886    C PRO A 256      19.839   4.662  -1.550  1.00  1.00            
ATOM   1887    O PRO A 256      18.889   5.420  -1.762  1.00  1.00            
ATOM   1888    N ASP A 257      20.558   4.682  -0.417  1.00  1.00            
ATOM   1889   CA ASP A 257      20.256   5.617   0.620  1.00  1.00            
ATOM   1890   CB ASP A 257      20.703   5.148   2.021  1.00  1.00            
ATOM   1891   CG ASP A 257      22.198   4.868   1.986  1.00  1.00            
ATOM   1892  OD1 ASP A 257      22.604   3.939   1.239  1.00  1.00            
ATOM   1893  OD2 ASP A 257      22.950   5.562   2.720  1.00  1.00            
ATOM   1894    C ASP A 257      20.879   6.951   0.333  1.00  1.00            
ATOM   1895    O ASP A 257      21.953   7.040  -0.258  1.00  1.00            
ATOM   1896    N ILE A 258      20.190   8.037   0.760  4.00  1.00            
ATOM   1897   CA ILE A 258      20.666   9.391   0.616  4.00  1.00            
ATOM   1898   CB ILE A 258      19.567  10.386   0.370  4.00  1.00            
ATOM   1899  CG1 ILE A 258      18.576  10.391   1.544  4.00  1.00            
ATOM   1900  CG2 ILE A 258      18.918  10.062  -0.986  4.00  1.00            
ATOM   1901  CD1 ILE A 258      17.548  11.519   1.476  4.00  1.00            
ATOM   1902    C ILE A 258      21.320   9.710   1.910  4.00  1.00            
ATOM   1903    O ILE A 258      20.748   9.492   2.977  4.00  1.00            
ATOM   1904    N VAL A 259      22.566  10.210   1.850  4.00  1.00            
ATOM   1905   CA VAL A 259      23.258  10.457   3.075  4.00  1.00            
ATOM   1906   CB VAL A 259      24.700  10.046   3.054  4.00  1.00            
ATOM   1907  CG1 VAL A 259      24.788   8.524   2.855  4.00  1.00            
ATOM   1908  CG2 VAL A 259      25.420  10.867   1.972  4.00  1.00            
ATOM   1909    C VAL A 259      23.245  11.903   3.362  4.00  1.00            
ATOM   1910    O VAL A 259      23.311  12.740   2.464  4.00  1.00            
ATOM   1911    N PHE A 260      23.129  12.227   4.658  4.00  1.00            
ATOM   1912   CA PHE A 260      23.171  13.596   5.031  4.00  1.00            
ATOM   1913   CB PHE A 260      22.044  13.975   6.004  4.00  1.00            
ATOM   1914   CG PHE A 260      20.771  13.471   5.409  4.00  1.00            
ATOM   1915  CD1 PHE A 260      20.062  14.211   4.491  4.00  1.00            
ATOM   1916  CD2 PHE A 260      20.295  12.230   5.768  4.00  1.00            
ATOM   1917  CE1 PHE A 260      18.893  13.726   3.952  4.00  1.00            
ATOM   1918  CE2 PHE A 260      19.127  11.740   5.232  4.00  1.00            
ATOM   1919   CZ PHE A 260      18.421  12.488   4.322  4.00  1.00            
ATOM   1920    C PHE A 260      24.447  13.730   5.769  4.00  1.00            
ATOM   1921    O PHE A 260      24.632  13.128   6.826  4.00  1.00            
ATOM   1922    N THR A 261      25.375  14.516   5.215  4.00  1.00            
ATOM   1923   CA THR A 261      26.611  14.664   5.902  4.00  1.00            
ATOM   1924   CB THR A 261      27.702  15.173   5.006  4.00  1.00            
ATOM   1925  OG1 THR A 261      27.843  14.314   3.883  4.00  1.00            
ATOM   1926  CG2 THR A 261      29.018  15.205   5.799  4.00  1.00            
ATOM   1927    C THR A 261      26.338  15.660   6.957  4.00  1.00            
ATOM   1928    O THR A 261      25.474  16.523   6.813  4.00  1.00            
ATOM   1929    N ILE A 262      27.077  15.547   8.063  4.00  1.00            
ATOM   1930   CA ILE A 262      26.863  16.404   9.177  4.00  1.00            
ATOM   1931   CB ILE A 262      26.209  15.683  10.317  4.00  1.00            
ATOM   1932  CG1 ILE A 262      24.913  15.074   9.749  4.00  1.00            
ATOM   1933  CG2 ILE A 262      25.909  16.678  11.454  4.00  1.00            
ATOM   1934  CD1 ILE A 262      24.235  14.039  10.639  4.00  1.00            
ATOM   1935    C ILE A 262      28.224  16.920   9.480  4.00  1.00            
ATOM   1936    O ILE A 262      28.949  17.250   8.544  4.00  1.00            
ATOM   1937    N ASP A 263      28.607  17.075  10.757  3.00  1.00            
ATOM   1938   CA ASP A 263      29.924  17.590  10.978  3.00  1.00            
ATOM   1939   CB ASP A 263      30.121  18.143  12.400  3.00  1.00            
ATOM   1940   CG ASP A 263      29.238  19.377  12.541  3.00  1.00            
ATOM   1941  OD1 ASP A 263      28.187  19.434  11.847  3.00  1.00            
ATOM   1942  OD2 ASP A 263      29.608  20.287  13.330  3.00  1.00            
ATOM   1943    C ASP A 263      30.901  16.463  10.776  3.00  1.00            
ATOM   1944    O ASP A 263      31.594  16.054  11.706  3.00  1.00            
ATOM   1945    N GLY A 264      30.960  15.925   9.538  3.00  1.00            
ATOM   1946   CA GLY A 264      31.944  14.965   9.125  3.00  1.00            
ATOM   1947    C GLY A 264      31.466  13.548   9.209  3.00  1.00            
ATOM   1948    O GLY A 264      32.002  12.683   8.517  3.00  1.00            
ATOM   1949    N VAL A 265      30.462  13.246  10.050  4.00  1.00            
ATOM   1950   CA VAL A 265      30.013  11.883  10.123  4.00  1.00            
ATOM   1951   CB VAL A 265      29.444  11.504  11.461  4.00  1.00            
ATOM   1952  CG1 VAL A 265      28.206  12.378  11.727  4.00  1.00            
ATOM   1953  CG2 VAL A 265      29.131   9.997  11.456  4.00  1.00            
ATOM   1954    C VAL A 265      28.898  11.751   9.137  4.00  1.00            
ATOM   1955    O VAL A 265      28.195  12.720   8.855  4.00  1.00            
ATOM   1956    N GLN A 266      28.705  10.548   8.566  4.00  1.00            
ATOM   1957   CA GLN A 266      27.659  10.448   7.596  4.00  1.00            
ATOM   1958   CB GLN A 266      28.086   9.740   6.300  4.00  1.00            
ATOM   1959   CG GLN A 266      29.186  10.495   5.547  4.00  1.00            
ATOM   1960   CD GLN A 266      29.535   9.716   4.288  4.00  1.00            
ATOM   1961  OE1 GLN A 266      30.600   9.905   3.704  4.00  1.00            
ATOM   1962  NE2 GLN A 266      28.612   8.816   3.856  4.00  1.00            
ATOM   1963    C GLN A 266      26.512   9.698   8.170  4.00  1.00            
ATOM   1964    O GLN A 266      26.675   8.593   8.687  4.00  1.00            
ATOM   1965    N TYR A 267      25.300  10.290   8.105  4.00  1.00            
ATOM   1966   CA TYR A 267      24.204   9.525   8.609  4.00  1.00            
ATOM   1967   CB TYR A 267      23.373  10.222   9.698  4.00  1.00            
ATOM   1968   CG TYR A 267      22.634   9.139  10.415  4.00  1.00            
ATOM   1969  CD1 TYR A 267      23.265   8.426  11.411  4.00  1.00            
ATOM   1970  CD2 TYR A 267      21.333   8.824  10.099  4.00  1.00            
ATOM   1971  CE1 TYR A 267      22.616   7.420  12.085  4.00  1.00            
ATOM   1972  CE2 TYR A 267      20.679   7.817  10.771  4.00  1.00            
ATOM   1973   CZ TYR A 267      21.318   7.114  11.766  4.00  1.00            
ATOM   1974   OH TYR A 267      20.648   6.081  12.456  4.00  1.00            
ATOM   1975    C TYR A 267      23.322   9.240   7.453  4.00  1.00            
ATOM   1976    O TYR A 267      22.671  10.114   6.890  4.00  1.00            
ATOM   1977    N PRO A 268      23.340   7.996   7.084  4.00  1.00            
ATOM   1978   CA PRO A 268      22.550   7.577   5.973  4.00  1.00            
ATOM   1979   CD PRO A 268      24.524   7.169   7.253  4.00  1.00            
ATOM   1980   CB PRO A 268      23.166   6.268   5.469  4.00  1.00            
ATOM   1981   CG PRO A 268      24.139   5.842   6.582  4.00  1.00            
ATOM   1982    C PRO A 268      21.112   7.469   6.337  4.00  1.00            
ATOM   1983    O PRO A 268      20.796   7.032   7.451  4.00  1.00            
ATOM   1984    N LEU A 269      20.232   7.886   5.416  4.00  1.00            
ATOM   1985   CA LEU A 269      18.830   7.695   5.594  4.00  1.00            
ATOM   1986   CB LEU A 269      17.995   8.978   5.407  4.00  1.00            
ATOM   1987   CG LEU A 269      16.497   8.860   5.779  4.00  1.00            
ATOM   1988  CD1 LEU A 269      15.771  10.198   5.552  4.00  1.00            
ATOM   1989  CD2 LEU A 269      15.797   7.695   5.059  4.00  1.00            
ATOM   1990    C LEU A 269      18.526   6.751   4.491  4.00  1.00            
ATOM   1991    O LEU A 269      18.958   6.960   3.359  4.00  1.00            
ATOM   1992    N SER A 270      17.786   5.670   4.776  1.00  1.00            
ATOM   1993   CA SER A 270      17.649   4.726   3.714  1.00  1.00            
ATOM   1994   CB SER A 270      17.994   3.286   4.128  1.00  1.00            
ATOM   1995   OG SER A 270      19.363   3.193   4.491  1.00  1.00            
ATOM   1996    C SER A 270      16.259   4.710   3.235  1.00  1.00            
ATOM   1997    O SER A 270      15.325   5.111   3.926  1.00  1.00            
ATOM   1998    N PRO A 271      16.135   4.254   2.026  2.00  1.00            
ATOM   1999   CA PRO A 271      14.837   4.115   1.472  2.00  1.00            
ATOM   2000   CD PRO A 271      17.162   4.413   1.011  2.00  1.00            
ATOM   2001   CB PRO A 271      15.054   3.684   0.024  2.00  1.00            
ATOM   2002   CG PRO A 271      16.409   4.330  -0.330  2.00  1.00            
ATOM   2003    C PRO A 271      14.253   3.085   2.383  2.00  1.00            
ATOM   2004    O PRO A 271      14.924   2.102   2.690  2.00  1.00            
ATOM   2005    N SER A 272      13.009   3.306   2.817  2.00  1.00            
ATOM   2006   CA SER A 272      12.372   2.566   3.864  2.00  1.00            
ATOM   2007   CB SER A 272      13.343   2.051   4.936  2.00  1.00            
ATOM   2008   OG SER A 272      12.613   1.467   6.005  2.00  1.00            
ATOM   2009    C SER A 272      11.651   3.703   4.458  2.00  1.00            
ATOM   2010    O SER A 272      10.485   3.975   4.172  2.00  1.00            
ATOM   2011    N ALA A 273      12.400   4.417   5.314  2.00  1.00            
ATOM   2012   CA ALA A 273      11.983   5.733   5.642  2.00  1.00            
ATOM   2013   CB ALA A 273      12.799   6.404   6.757  2.00  1.00            
ATOM   2014    C ALA A 273      12.289   6.431   4.339  2.00  1.00            
ATOM   2015    O ALA A 273      12.958   5.868   3.475  2.00  1.00            
ATOM   2016    N TYR A 274      11.801   7.662   4.136  2.00  1.00            
ATOM   2017   CA TYR A 274      12.004   8.373   2.899  2.00  1.00            
ATOM   2018   CB TYR A 274      13.459   8.301   2.364  2.00  1.00            
ATOM   2019   CG TYR A 274      13.572   8.972   1.037  2.00  1.00            
ATOM   2020  CD1 TYR A 274      13.785  10.329   0.938  2.00  1.00            
ATOM   2021  CD2 TYR A 274      13.451   8.231  -0.115  2.00  1.00            
ATOM   2022  CE1 TYR A 274      13.886  10.930  -0.294  2.00  1.00            
ATOM   2023  CE2 TYR A 274      13.552   8.827  -1.348  2.00  1.00            
ATOM   2024   CZ TYR A 274      13.769  10.179  -1.440  2.00  1.00            
ATOM   2025   OH TYR A 274      13.874  10.791  -2.707  2.00  1.00            
ATOM   2026    C TYR A 274      11.001   7.954   1.851  2.00  1.00            
ATOM   2027    O TYR A 274      10.869   8.613   0.820  2.00  1.00            
ATOM   2028    N ILE A 275      10.222   6.881   2.093  4.00  1.00            
ATOM   2029   CA ILE A 275       9.093   6.570   1.247  4.00  1.00            
ATOM   2030   CB ILE A 275       9.342   5.481   0.242  4.00  1.00            
ATOM   2031  CG1 ILE A 275      10.379   5.975  -0.782  4.00  1.00            
ATOM   2032  CG2 ILE A 275       7.999   5.069  -0.386  4.00  1.00            
ATOM   2033  CD1 ILE A 275      10.762   4.935  -1.831  4.00  1.00            
ATOM   2034    C ILE A 275       8.046   6.144   2.211  4.00  1.00            
ATOM   2035    O ILE A 275       8.272   5.249   3.025  4.00  1.00            
ATOM   2036    N LEU A 276       6.869   6.789   2.166  4.00  1.00            
ATOM   2037   CA LEU A 276       5.884   6.452   3.145  4.00  1.00            
ATOM   2038   CB LEU A 276       5.122   7.680   3.674  4.00  1.00            
ATOM   2039   CG LEU A 276       5.991   8.599   4.555  4.00  1.00            
ATOM   2040  CD1 LEU A 276       6.295   7.939   5.909  4.00  1.00            
ATOM   2041  CD2 LEU A 276       7.270   9.042   3.826  4.00  1.00            
ATOM   2042    C LEU A 276       4.903   5.508   2.526  4.00  1.00            
ATOM   2043    O LEU A 276       4.129   5.886   1.649  4.00  1.00            
ATOM   2044    N GLN A 277       4.912   4.235   2.982  4.00  1.00            
ATOM   2045   CA GLN A 277       3.996   3.277   2.434  4.00  1.00            
ATOM   2046   CB GLN A 277       4.518   1.833   2.345  4.00  1.00            
ATOM   2047   CG GLN A 277       5.576   1.618   1.265  4.00  1.00            
ATOM   2048   CD GLN A 277       5.795   0.116   1.143  4.00  1.00            
ATOM   2049  OE1 GLN A 277       6.097  -0.399   0.067  4.00  1.00            
ATOM   2050  NE2 GLN A 277       5.630  -0.614   2.279  4.00  1.00            
ATOM   2051    C GLN A 277       2.789   3.250   3.288  4.00  1.00            
ATOM   2052    O GLN A 277       2.858   3.299   4.515  4.00  1.00            
ATOM   2053    N ASP A 278       1.634   3.218   2.614  4.00  1.00            
ATOM   2054   CA ASP A 278       0.367   3.100   3.249  4.00  1.00            
ATOM   2055   CB ASP A 278      -0.522   4.317   2.988  4.00  1.00            
ATOM   2056   CG ASP A 278       0.201   5.470   3.664  4.00  1.00            
ATOM   2057  OD1 ASP A 278       0.848   5.203   4.712  4.00  1.00            
ATOM   2058  OD2 ASP A 278       0.136   6.615   3.144  4.00  1.00            
ATOM   2059    C ASP A 278      -0.209   1.891   2.597  4.00  1.00            
ATOM   2060    O ASP A 278       0.525   0.963   2.259  4.00  1.00            
ATOM   2061    N ASP A 279      -1.536   1.843   2.403  3.00  1.00            
ATOM   2062   CA ASP A 279      -2.036   0.690   1.723  3.00  1.00            
ATOM   2063   CB ASP A 279      -3.550   0.476   1.906  3.00  1.00            
ATOM   2064   CG ASP A 279      -3.884  -0.932   1.436  3.00  1.00            
ATOM   2065  OD1 ASP A 279      -3.155  -1.876   1.840  3.00  1.00            
ATOM   2066  OD2 ASP A 279      -4.861  -1.083   0.654  3.00  1.00            
ATOM   2067    C ASP A 279      -1.794   0.936   0.265  3.00  1.00            
ATOM   2068    O ASP A 279      -2.594   1.581  -0.411  3.00  1.00            
ATOM   2069    N ASP A 280      -0.652   0.436  -0.245  3.00  1.00            
ATOM   2070   CA ASP A 280      -0.283   0.547  -1.629  3.00  1.00            
ATOM   2071   CB ASP A 280      -1.198  -0.273  -2.556  3.00  1.00            
ATOM   2072   CG ASP A 280      -0.485  -0.479  -3.883  3.00  1.00            
ATOM   2073  OD1 ASP A 280       0.480   0.278  -4.169  3.00  1.00            
ATOM   2074  OD2 ASP A 280      -0.895  -1.411  -4.625  3.00  1.00            
ATOM   2075    C ASP A 280      -0.301   1.988  -2.050  3.00  1.00            
ATOM   2076    O ASP A 280      -0.671   2.311  -3.179  3.00  1.00            
ATOM   2077    N SER A 281       0.092   2.899  -1.138  4.00  1.00            
ATOM   2078   CA SER A 281       0.267   4.283  -1.482  4.00  1.00            
ATOM   2079   CB SER A 281      -0.577   5.253  -0.640  4.00  1.00            
ATOM   2080   OG SER A 281      -0.337   6.590  -1.051  4.00  1.00            
ATOM   2081    C SER A 281       1.691   4.524  -1.125  4.00  1.00            
ATOM   2082    O SER A 281       2.090   4.330   0.022  4.00  1.00            
ATOM   2083    N CYS A 282       2.513   4.924  -2.106  4.00  1.00            
ATOM   2084   CA CYS A 282       3.880   5.127  -1.754  4.00  1.00            
ATOM   2085   CB CYS A 282       4.851   4.297  -2.606  4.00  1.00            
ATOM   2086   SG CYS A 282       4.558   2.511  -2.431  4.00  1.00            
ATOM   2087    C CYS A 282       4.162   6.571  -1.981  4.00  1.00            
ATOM   2088    O CYS A 282       4.231   7.032  -3.119  4.00  1.00            
ATOM   2089    N THR A 283       4.329   7.329  -0.884  4.00  1.00            
ATOM   2090   CA THR A 283       4.577   8.723  -1.047  4.00  1.00            
ATOM   2091   CB THR A 283       3.801   9.609  -0.112  4.00  1.00            
ATOM   2092  OG1 THR A 283       4.141   9.323   1.237  4.00  1.00            
ATOM   2093  CG2 THR A 283       2.299   9.384  -0.346  4.00  1.00            
ATOM   2094    C THR A 283       6.016   8.969  -0.782  4.00  1.00            
ATOM   2095    O THR A 283       6.734   8.107  -0.276  4.00  1.00            
ATOM   2096    N SER A 284       6.479  10.172  -1.152  4.00  1.00            
ATOM   2097   CA SER A 284       7.843  10.511  -0.914  4.00  1.00            
ATOM   2098   CB SER A 284       8.461  11.366  -2.032  4.00  1.00            
ATOM   2099   OG SER A 284       9.788  11.730  -1.686  4.00  1.00            
ATOM   2100    C SER A 284       7.865  11.346   0.342  4.00  1.00            
ATOM   2101    O SER A 284       6.932  12.101   0.608  4.00  1.00            
ATOM   2102    N GLY A 285       8.931  11.206   1.164  1.00  1.00            
ATOM   2103   CA GLY A 285       9.081  11.920   2.411  1.00  1.00            
ATOM   2104    C GLY A 285       9.251  13.387   2.161  1.00  1.00            
ATOM   2105    O GLY A 285       8.721  14.214   2.901  1.00  1.00            
ATOM   2106    N PHE A 286      10.005  13.750   1.106  4.00  1.00            
ATOM   2107   CA PHE A 286      10.318  15.132   0.881  4.00  1.00            
ATOM   2108   CB PHE A 286      11.323  15.390  -0.252  4.00  1.00            
ATOM   2109   CG PHE A 286      12.674  15.132   0.308  4.00  1.00            
ATOM   2110  CD1 PHE A 286      13.291  16.105   1.060  4.00  1.00            
ATOM   2111  CD2 PHE A 286      13.325  13.942   0.084  4.00  1.00            
ATOM   2112  CE1 PHE A 286      14.542  15.896   1.589  4.00  1.00            
ATOM   2113  CE2 PHE A 286      14.577  13.728   0.611  4.00  1.00            
ATOM   2114   CZ PHE A 286      15.186  14.703   1.364  4.00  1.00            
ATOM   2115    C PHE A 286       9.100  15.953   0.594  4.00  1.00            
ATOM   2116    O PHE A 286       8.170  15.517  -0.085  4.00  1.00            
ATOM   2117    N GLU A 287       9.093  17.182   1.160  4.00  1.00            
ATOM   2118   CA GLU A 287       8.090  18.186   0.931  4.00  1.00            
ATOM   2119   CB GLU A 287       7.132  18.448   2.106  4.00  1.00            
ATOM   2120   CG GLU A 287       5.984  17.437   2.182  4.00  1.00            
ATOM   2121   CD GLU A 287       4.952  17.818   1.121  4.00  1.00            
ATOM   2122  OE1 GLU A 287       5.165  18.856   0.438  4.00  1.00            
ATOM   2123  OE2 GLU A 287       3.937  17.083   0.980  4.00  1.00            
ATOM   2124    C GLU A 287       8.814  19.452   0.597  4.00  1.00            
ATOM   2125    O GLU A 287       9.961  19.638   1.002  4.00  1.00            
ATOM   2126    N GLY A 288       8.178  20.356  -0.182  4.00  1.00            
ATOM   2127   CA GLY A 288       8.851  21.575  -0.541  4.00  1.00            
ATOM   2128    C GLY A 288       8.274  22.666   0.284  4.00  1.00            
ATOM   2129    O GLY A 288       7.144  23.104   0.077  4.00  1.00            
ATOM   2130    N MET A 289       9.071  23.128   1.260  1.00  1.00            
ATOM   2131   CA MET A 289       8.659  24.204   2.096  1.00  1.00            
ATOM   2132   CB MET A 289       8.398  23.746   3.538  1.00  1.00            
ATOM   2133   CG MET A 289       7.359  22.628   3.622  1.00  1.00            
ATOM   2134   SD MET A 289       7.254  21.803   5.239  1.00  1.00            
ATOM   2135   CE MET A 289       6.352  20.366   4.596  1.00  1.00            
ATOM   2136    C MET A 289       9.859  25.087   2.145  1.00  1.00            
ATOM   2137    O MET A 289      10.916  24.678   2.624  1.00  1.00            
ATOM   2138    N ASP A 290       9.744  26.321   1.634  1.00  1.00            
ATOM   2139   CA ASP A 290      10.878  27.188   1.691  1.00  1.00            
ATOM   2140   CB ASP A 290      11.042  28.071   0.450  1.00  1.00            
ATOM   2141   CG ASP A 290      12.369  28.803   0.577  1.00  1.00            
ATOM   2142  OD1 ASP A 290      13.261  28.280   1.296  1.00  1.00            
ATOM   2143  OD2 ASP A 290      12.505  29.898  -0.031  1.00  1.00            
ATOM   2144    C ASP A 290      10.622  28.092   2.854  1.00  1.00            
ATOM   2145    O ASP A 290       9.707  28.912   2.803  1.00  1.00            
ATOM   2146    N VAL A 291      11.392  27.942   3.957  1.00  1.00            
ATOM   2147   CA VAL A 291      11.182  28.819   5.068  1.00  1.00            
ATOM   2148   CB VAL A 291      11.187  28.123   6.399  1.00  1.00            
ATOM   2149  CG1 VAL A 291      11.019  29.186   7.495  1.00  1.00            
ATOM   2150  CG2 VAL A 291      10.093  27.042   6.391  1.00  1.00            
ATOM   2151    C VAL A 291      12.319  29.768   5.072  1.00  1.00            
ATOM   2152    O VAL A 291      13.442  29.419   5.430  1.00  1.00            
ATOM   2153    N PRO A 292      12.063  30.967   4.649  4.00  1.00            
ATOM   2154   CA PRO A 292      13.150  31.883   4.659  4.00  1.00            
ATOM   2155   CD PRO A 292      11.173  31.209   3.524  4.00  1.00            
ATOM   2156   CB PRO A 292      12.763  33.027   3.732  4.00  1.00            
ATOM   2157   CG PRO A 292      11.818  32.352   2.725  4.00  1.00            
ATOM   2158    C PRO A 292      13.385  32.285   6.063  4.00  1.00            
ATOM   2159    O PRO A 292      12.430  32.568   6.785  4.00  1.00            
ATOM   2160    N THR A 293      14.654  32.306   6.459  1.00  1.00            
ATOM   2161   CA THR A 293      15.031  32.802   7.735  1.00  1.00            
ATOM   2162   CB THR A 293      15.611  31.774   8.662  1.00  1.00            
ATOM   2163  OG1 THR A 293      14.670  30.735   8.892  1.00  1.00            
ATOM   2164  CG2 THR A 293      15.970  32.464   9.989  1.00  1.00            
ATOM   2165    C THR A 293      16.120  33.723   7.347  1.00  1.00            
ATOM   2166    O THR A 293      16.592  33.669   6.213  1.00  1.00            
ATOM   2167    N SER A 294      16.544  34.613   8.248  1.00  1.00            
ATOM   2168   CA SER A 294      17.526  35.528   7.781  1.00  1.00            
ATOM   2169   CB SER A 294      17.896  36.611   8.809  1.00  1.00            
ATOM   2170   OG SER A 294      18.875  37.479   8.253  1.00  1.00            
ATOM   2171    C SER A 294      18.777  34.794   7.430  1.00  1.00            
ATOM   2172    O SER A 294      19.401  35.077   6.407  1.00  1.00            
ATOM   2173    N SER A 295      19.160  33.804   8.254  1.00  1.00            
ATOM   2174   CA SER A 295      20.400  33.130   8.012  1.00  1.00            
ATOM   2175   CB SER A 295      20.699  32.024   9.036  1.00  1.00            
ATOM   2176   OG SER A 295      20.977  32.606  10.299  1.00  1.00            
ATOM   2177    C SER A 295      20.377  32.505   6.658  1.00  1.00            
ATOM   2178    O SER A 295      21.300  32.699   5.868  1.00  1.00            
ATOM   2179    N GLY A 296      19.315  31.746   6.337  1.00  1.00            
ATOM   2180   CA GLY A 296      19.284  31.123   5.047  1.00  1.00            
ATOM   2181    C GLY A 296      18.057  30.284   4.977  1.00  1.00            
ATOM   2182    O GLY A 296      17.289  30.197   5.934  1.00  1.00            
ATOM   2183    N GLU A 297      17.850  29.638   3.814  4.00  1.00            
ATOM   2184   CA GLU A 297      16.718  28.780   3.654  4.00  1.00            
ATOM   2185   CB GLU A 297      16.656  28.115   2.271  4.00  1.00            
ATOM   2186   CG GLU A 297      17.874  27.231   1.993  4.00  1.00            
ATOM   2187   CD GLU A 297      17.838  26.821   0.529  4.00  1.00            
ATOM   2188  OE1 GLU A 297      17.032  27.421  -0.230  4.00  1.00            
ATOM   2189  OE2 GLU A 297      18.619  25.909   0.148  4.00  1.00            
ATOM   2190    C GLU A 297      16.910  27.717   4.662  4.00  1.00            
ATOM   2191    O GLU A 297      18.038  27.364   4.998  4.00  1.00            
ATOM   2192    N LEU A 298      15.801  27.192   5.201  1.00  1.00            
ATOM   2193   CA LEU A 298      15.985  26.241   6.241  1.00  1.00            
ATOM   2194   CB LEU A 298      15.159  26.567   7.497  1.00  1.00            
ATOM   2195   CG LEU A 298      15.436  25.650   8.702  1.00  1.00            
ATOM   2196  CD1 LEU A 298      16.854  25.870   9.252  1.00  1.00            
ATOM   2197  CD2 LEU A 298      14.352  25.804   9.780  1.00  1.00            
ATOM   2198    C LEU A 298      15.554  24.906   5.767  1.00  1.00            
ATOM   2199    O LEU A 298      14.597  24.763   5.008  1.00  1.00            
ATOM   2200    N TRP A 299      16.299  23.887   6.211  4.00  1.00            
ATOM   2201   CA TRP A 299      15.979  22.532   5.910  4.00  1.00            
ATOM   2202   CB TRP A 299      17.223  21.682   5.623  4.00  1.00            
ATOM   2203   CG TRP A 299      16.931  20.263   5.211  4.00  1.00            
ATOM   2204  CD2 TRP A 299      17.122  19.768   3.877  4.00  1.00            
ATOM   2205  CD1 TRP A 299      16.532  19.201   5.967  4.00  1.00            
ATOM   2206  NE1 TRP A 299      16.439  18.076   5.181  4.00  1.00            
ATOM   2207  CE2 TRP A 299      16.807  18.411   3.895  4.00  1.00            
ATOM   2208  CE3 TRP A 299      17.536  20.392   2.737  4.00  1.00            
ATOM   2209  CZ2 TRP A 299      16.903  17.652   2.762  4.00  1.00            
ATOM   2210  CZ3 TRP A 299      17.624  19.627   1.595  4.00  1.00            
ATOM   2211  CH2 TRP A 299      17.313  18.283   1.608  4.00  1.00            
ATOM   2212    C TRP A 299      15.453  22.024   7.199  4.00  1.00            
ATOM   2213    O TRP A 299      15.957  22.383   8.262  4.00  1.00            
ATOM   2214    N ILE A 300      14.406  21.194   7.156  4.00  1.00            
ATOM   2215   CA ILE A 300      13.925  20.734   8.412  4.00  1.00            
ATOM   2216   CB ILE A 300      12.516  21.169   8.685  4.00  1.00            
ATOM   2217  CG1 ILE A 300      12.459  22.706   8.736  4.00  1.00            
ATOM   2218  CG2 ILE A 300      12.037  20.486   9.975  4.00  1.00            
ATOM   2219  CD1 ILE A 300      11.042  23.278   8.708  4.00  1.00            
ATOM   2220    C ILE A 300      13.973  19.256   8.393  4.00  1.00            
ATOM   2221    O ILE A 300      13.459  18.610   7.480  4.00  1.00            
ATOM   2222    N LEU A 301      14.629  18.682   9.410  4.00  1.00            
ATOM   2223   CA LEU A 301      14.781  17.269   9.399  4.00  1.00            
ATOM   2224   CB LEU A 301      15.694  16.754  10.524  4.00  1.00            
ATOM   2225   CG LEU A 301      17.159  17.203  10.381  4.00  1.00            
ATOM   2226  CD1 LEU A 301      18.029  16.629  11.510  4.00  1.00            
ATOM   2227  CD2 LEU A 301      17.708  16.882   8.982  4.00  1.00            
ATOM   2228    C LEU A 301      13.478  16.559   9.545  4.00  1.00            
ATOM   2229    O LEU A 301      13.123  15.727   8.713  4.00  1.00            
ATOM   2230    N GLY A 302      12.715  16.884  10.603  1.00  1.00            
ATOM   2231   CA GLY A 302      11.452  16.238  10.787  1.00  1.00            
ATOM   2232    C GLY A 302      11.626  14.894  11.477  1.00  1.00            
ATOM   2233    O GLY A 302      12.737  14.494  11.823  1.00  1.00            
ATOM   2234    N ASP A 303      10.485  14.182  11.683  2.00  1.00            
ATOM   2235   CA ASP A 303      10.267  12.889  12.312  2.00  1.00            
ATOM   2236   CB ASP A 303       8.753  12.588  12.378  2.00  1.00            
ATOM   2237   CG ASP A 303       8.472  11.179  12.882  2.00  1.00            
ATOM   2238  OD1 ASP A 303       8.783  10.199  12.152  2.00  1.00            
ATOM   2239  OD2 ASP A 303       7.929  11.063  14.012  2.00  1.00            
ATOM   2240    C ASP A 303      10.897  11.813  11.501  2.00  1.00            
ATOM   2241    O ASP A 303      11.387  10.832  12.062  2.00  1.00            
ATOM   2242    N VAL A 304      10.894  11.966  10.162  2.00  1.00            
ATOM   2243   CA VAL A 304      11.371  10.929   9.292  2.00  1.00            
ATOM   2244   CB VAL A 304      11.429  11.391   7.862  2.00  1.00            
ATOM   2245  CG1 VAL A 304      11.981  10.254   6.987  2.00  1.00            
ATOM   2246  CG2 VAL A 304      10.033  11.884   7.449  2.00  1.00            
ATOM   2247    C VAL A 304      12.773  10.594   9.723  2.00  1.00            
ATOM   2248    O VAL A 304      13.096   9.441   9.999  2.00  1.00            
ATOM   2249    N PHE A 305      13.630  11.625   9.808  2.00  1.00            
ATOM   2250   CA PHE A 305      15.013  11.542  10.198  2.00  1.00            
ATOM   2251   CB PHE A 305      15.737  12.864   9.885  2.00  1.00            
ATOM   2252   CG PHE A 305      17.185  12.725  10.193  2.00  1.00            
ATOM   2253  CD1 PHE A 305      18.043  12.212   9.249  2.00  1.00            
ATOM   2254  CD2 PHE A 305      17.688  13.113  11.414  2.00  1.00            
ATOM   2255  CE1 PHE A 305      19.385  12.082   9.519  2.00  1.00            
ATOM   2256  CE2 PHE A 305      19.028  12.984  11.690  2.00  1.00            
ATOM   2257   CZ PHE A 305      19.878  12.468  10.741  2.00  1.00            
ATOM   2258    C PHE A 305      15.153  11.297  11.669  2.00  1.00            
ATOM   2259    O PHE A 305      16.074  10.602  12.092  2.00  1.00            
ATOM   2260    N ILE A 306      14.286  11.911  12.502  2.00  1.00            
ATOM   2261   CA ILE A 306      14.443  11.709  13.916  2.00  1.00            
ATOM   2262   CB ILE A 306      13.400  12.409  14.733  2.00  1.00            
ATOM   2263  CG1 ILE A 306      13.469  13.929  14.519  2.00  1.00            
ATOM   2264  CG2 ILE A 306      13.595  11.975  16.196  2.00  1.00            
ATOM   2265  CD1 ILE A 306      14.819  14.532  14.902  2.00  1.00            
ATOM   2266    C ILE A 306      14.251  10.251  14.141  2.00  1.00            
ATOM   2267    O ILE A 306      15.066   9.611  14.790  2.00  1.00            
ATOM   2268    N ARG A 307      13.172   9.664  13.594  3.00  1.00            
ATOM   2269   CA ARG A 307      13.112   8.239  13.701  3.00  1.00            
ATOM   2270   CB ARG A 307      11.841   7.631  13.075  3.00  1.00            
ATOM   2271   CG ARG A 307      11.809   6.099  13.068  3.00  1.00            
ATOM   2272   CD ARG A 307      12.187   5.485  11.717  3.00  1.00            
ATOM   2273   NE ARG A 307      12.113   4.002  11.857  3.00  1.00            
ATOM   2274   CZ ARG A 307      12.836   3.194  11.026  3.00  1.00            
ATOM   2275  NH1 ARG A 307      13.630   3.746  10.063  3.00  1.00            
ATOM   2276  NH2 ARG A 307      12.771   1.837  11.163  3.00  1.00            
ATOM   2277    C ARG A 307      14.271   7.848  12.863  3.00  1.00            
ATOM   2278    O ARG A 307      14.611   8.554  11.919  3.00  1.00            
ATOM   2279    N GLN A 308      14.889   6.706  13.169  3.00  1.00            
ATOM   2280   CA GLN A 308      16.149   6.346  12.606  3.00  1.00            
ATOM   2281   CB GLN A 308      16.217   5.992  11.100  3.00  1.00            
ATOM   2282   CG GLN A 308      15.962   7.076  10.062  3.00  1.00            
ATOM   2283   CD GLN A 308      16.112   6.377   8.718  3.00  1.00            
ATOM   2284  OE1 GLN A 308      15.331   6.596   7.794  3.00  1.00            
ATOM   2285  NE2 GLN A 308      17.147   5.502   8.606  3.00  1.00            
ATOM   2286    C GLN A 308      17.189   7.332  13.020  3.00  1.00            
ATOM   2287    O GLN A 308      18.080   7.681  12.247  3.00  1.00            
ATOM   2288    N TYR A 309      17.093   7.798  14.290  4.00  1.00            
ATOM   2289   CA TYR A 309      18.089   8.684  14.822  4.00  1.00            
ATOM   2290   CB TYR A 309      18.089  10.034  14.069  4.00  1.00            
ATOM   2291   CG TYR A 309      19.003  11.042  14.691  4.00  1.00            
ATOM   2292  CD1 TYR A 309      18.594  11.762  15.788  4.00  1.00            
ATOM   2293  CD2 TYR A 309      20.252  11.297  14.165  4.00  1.00            
ATOM   2294  CE1 TYR A 309      19.416  12.701  16.362  4.00  1.00            
ATOM   2295  CE2 TYR A 309      21.079  12.238  14.735  4.00  1.00            
ATOM   2296   CZ TYR A 309      20.660  12.944  15.839  4.00  1.00            
ATOM   2297   OH TYR A 309      21.485  13.915  16.443  4.00  1.00            
ATOM   2298    C TYR A 309      17.784   8.969  16.269  4.00  1.00            
ATOM   2299    O TYR A 309      16.769   9.562  16.622  4.00  1.00            
ATOM   2300    N TYR A 310      18.683   8.583  17.181  4.00  1.00            
ATOM   2301   CA TYR A 310      18.435   8.932  18.547  4.00  1.00            
ATOM   2302   CB TYR A 310      19.219   8.052  19.534  4.00  1.00            
ATOM   2303   CG TYR A 310      19.247   8.723  20.865  4.00  1.00            
ATOM   2304  CD1 TYR A 310      18.143   8.771  21.685  4.00  1.00            
ATOM   2305  CD2 TYR A 310      20.418   9.295  21.299  4.00  1.00            
ATOM   2306  CE1 TYR A 310      18.203   9.387  22.913  4.00  1.00            
ATOM   2307  CE2 TYR A 310      20.488   9.913  22.523  4.00  1.00            
ATOM   2308   CZ TYR A 310      19.379   9.961  23.332  4.00  1.00            
ATOM   2309   OH TYR A 310      19.453  10.595  24.589  4.00  1.00            
ATOM   2310    C TYR A 310      18.922  10.337  18.688  4.00  1.00            
ATOM   2311    O TYR A 310      20.016  10.656  18.225  4.00  1.00            
ATOM   2312    N THR A 311      18.129  11.237  19.309  4.00  1.00            
ATOM   2313   CA THR A 311      18.646  12.573  19.343  4.00  1.00            
ATOM   2314   CB THR A 311      17.820  13.624  18.660  4.00  1.00            
ATOM   2315  OG1 THR A 311      18.635  14.749  18.367  4.00  1.00            
ATOM   2316  CG2 THR A 311      16.710  14.071  19.616  4.00  1.00            
ATOM   2317    C THR A 311      18.816  13.039  20.758  4.00  1.00            
ATOM   2318    O THR A 311      18.209  12.509  21.688  4.00  1.00            
ATOM   2319    N VAL A 312      19.692  14.055  20.929  4.00  1.00            
ATOM   2320   CA VAL A 312      20.040  14.656  22.191  4.00  1.00            
ATOM   2321   CB VAL A 312      21.404  14.198  22.618  4.00  1.00            
ATOM   2322  CG1 VAL A 312      21.915  15.068  23.771  4.00  1.00            
ATOM   2323  CG2 VAL A 312      21.329  12.703  22.951  4.00  1.00            
ATOM   2324    C VAL A 312      20.167  16.127  21.958  4.00  1.00            
ATOM   2325    O VAL A 312      20.769  16.559  20.976  4.00  1.00            
ATOM   2326    N PHE A 313      19.571  16.942  22.849  4.00  1.00            
ATOM   2327   CA PHE A 313      19.825  18.350  22.782  4.00  1.00            
ATOM   2328   CB PHE A 313      18.600  19.234  22.515  4.00  1.00            
ATOM   2329   CG PHE A 313      19.121  20.628  22.579  4.00  1.00            
ATOM   2330  CD1 PHE A 313      19.899  21.125  21.559  4.00  1.00            
ATOM   2331  CD2 PHE A 313      18.832  21.435  23.655  4.00  1.00            
ATOM   2332  CE1 PHE A 313      20.387  22.409  21.613  4.00  1.00            
ATOM   2333  CE2 PHE A 313      19.318  22.719  23.715  4.00  1.00            
ATOM   2334   CZ PHE A 313      20.097  23.207  22.693  4.00  1.00            
ATOM   2335    C PHE A 313      20.344  18.700  24.146  4.00  1.00            
ATOM   2336    O PHE A 313      19.586  18.686  25.116  4.00  1.00            
ATOM   2337    N ASP A 314      21.652  19.019  24.273  4.00  1.00            
ATOM   2338   CA ASP A 314      22.149  19.307  25.593  4.00  1.00            
ATOM   2339   CB ASP A 314      23.305  18.401  26.069  4.00  1.00            
ATOM   2340   CG ASP A 314      24.480  18.494  25.113  4.00  1.00            
ATOM   2341  OD1 ASP A 314      24.272  18.941  23.955  4.00  1.00            
ATOM   2342  OD2 ASP A 314      25.601  18.098  25.528  4.00  1.00            
ATOM   2343    C ASP A 314      22.499  20.755  25.729  4.00  1.00            
ATOM   2344    O ASP A 314      23.257  21.314  24.940  4.00  1.00            
ATOM   2345    N ARG A 315      21.868  21.407  26.728  3.00  1.00            
ATOM   2346   CA ARG A 315      22.029  22.799  27.045  3.00  1.00            
ATOM   2347   CB ARG A 315      21.014  23.277  28.093  3.00  1.00            
ATOM   2348   CG ARG A 315      21.153  24.756  28.451  3.00  1.00            
ATOM   2349   CD ARG A 315      20.406  25.138  29.729  3.00  1.00            
ATOM   2350   NE ARG A 315      20.491  26.616  29.879  3.00  1.00            
ATOM   2351   CZ ARG A 315      19.591  27.405  29.220  3.00  1.00            
ATOM   2352  NH1 ARG A 315      18.679  26.832  28.381  3.00  1.00            
ATOM   2353  NH2 ARG A 315      19.598  28.757  29.399  3.00  1.00            
ATOM   2354    C ARG A 315      23.383  23.089  27.614  3.00  1.00            
ATOM   2355    O ARG A 315      23.992  24.096  27.257  3.00  1.00            
ATOM   2356    N ALA A 316      23.893  22.212  28.510  3.00  1.00            
ATOM   2357   CA ALA A 316      25.126  22.505  29.191  3.00  1.00            
ATOM   2358   CB ALA A 316      25.588  21.364  30.113  3.00  1.00            
ATOM   2359    C ALA A 316      26.156  22.681  28.142  3.00  1.00            
ATOM   2360    O ALA A 316      26.915  23.649  28.156  3.00  1.00            
ATOM   2361    N ASN A 317      26.193  21.751  27.180  3.00  1.00            
ATOM   2362   CA ASN A 317      27.059  21.984  26.077  3.00  1.00            
ATOM   2363   CB ASN A 317      28.116  20.887  25.868  3.00  1.00            
ATOM   2364   CG ASN A 317      29.162  21.073  26.960  3.00  1.00            
ATOM   2365  OD1 ASN A 317      29.159  22.076  27.672  3.00  1.00            
ATOM   2366  ND2 ASN A 317      30.094  20.091  27.088  3.00  1.00            
ATOM   2367    C ASN A 317      26.161  22.023  24.903  3.00  1.00            
ATOM   2368    O ASN A 317      25.711  20.977  24.443  3.00  1.00            
ATOM   2369    N ASN A 318      25.908  23.240  24.378  3.00  1.00            
ATOM   2370   CA ASN A 318      24.946  23.403  23.332  3.00  1.00            
ATOM   2371   CB ASN A 318      24.818  24.861  22.859  3.00  1.00            
ATOM   2372   CG ASN A 318      23.469  25.029  22.173  3.00  1.00            
ATOM   2373  OD1 ASN A 318      23.094  24.245  21.303  3.00  1.00            
ATOM   2374  ND2 ASN A 318      22.711  26.079  22.590  3.00  1.00            
ATOM   2375    C ASN A 318      25.389  22.557  22.192  3.00  1.00            
ATOM   2376    O ASN A 318      26.292  22.919  21.440  3.00  1.00            
ATOM   2377    N LYS A 319      24.752  21.381  22.054  4.00  1.00            
ATOM   2378   CA LYS A 319      25.114  20.491  21.002  4.00  1.00            
ATOM   2379   CB LYS A 319      26.334  19.600  21.276  4.00  1.00            
ATOM   2380   CG LYS A 319      27.673  20.322  21.159  4.00  1.00            
ATOM   2381   CD LYS A 319      28.839  19.465  21.647  4.00  1.00            
ATOM   2382   CE LYS A 319      30.206  20.119  21.460  4.00  1.00            
ATOM   2383   NZ LYS A 319      31.256  19.229  22.003  4.00  1.00            
ATOM   2384    C LYS A 319      23.983  19.545  20.766  4.00  1.00            
ATOM   2385    O LYS A 319      23.007  19.515  21.514  4.00  1.00            
ATOM   2386    N VAL A 320      24.088  18.766  19.671  4.00  1.00            
ATOM   2387   CA VAL A 320      23.128  17.742  19.390  4.00  1.00            
ATOM   2388   CB VAL A 320      22.384  17.932  18.099  4.00  1.00            
ATOM   2389  CG1 VAL A 320      21.493  16.700  17.862  4.00  1.00            
ATOM   2390  CG2 VAL A 320      21.607  19.258  18.172  4.00  1.00            
ATOM   2391    C VAL A 320      23.912  16.475  19.266  4.00  1.00            
ATOM   2392    O VAL A 320      24.992  16.465  18.676  4.00  1.00            
ATOM   2393    N GLY A 321      23.395  15.367  19.833  4.00  1.00            
ATOM   2394   CA GLY A 321      24.099  14.120  19.742  4.00  1.00            
ATOM   2395    C GLY A 321      23.316  13.283  18.803  4.00  1.00            
ATOM   2396    O GLY A 321      22.088  13.243  18.856  4.00  1.00            
ATOM   2397    N LEU A 322      24.030  12.577  17.917  4.00  1.00            
ATOM   2398   CA LEU A 322      23.363  11.796  16.934  4.00  1.00            
ATOM   2399   CB LEU A 322      23.922  12.008  15.518  4.00  1.00            
ATOM   2400   CG LEU A 322      23.798  13.441  14.978  4.00  1.00            
ATOM   2401  CD1 LEU A 322      24.544  14.456  15.857  4.00  1.00            
ATOM   2402  CD2 LEU A 322      24.271  13.499  13.526  4.00  1.00            
ATOM   2403    C LEU A 322      23.630  10.378  17.231  4.00  1.00            
ATOM   2404    O LEU A 322      24.584  10.037  17.927  4.00  1.00            
ATOM   2405    N ALA A 323      22.757   9.507  16.713  4.00  1.00            
ATOM   2406   CA ALA A 323      22.990   8.132  16.964  4.00  1.00            
ATOM   2407   CB ALA A 323      22.803   7.832  18.451  4.00  1.00            
ATOM   2408    C ALA A 323      21.951   7.382  16.200  4.00  1.00            
ATOM   2409    O ALA A 323      20.866   7.885  15.923  4.00  1.00            
ATOM   2410    N PRO A 324      22.291   6.190  15.821  4.00  1.00            
ATOM   2411   CA PRO A 324      21.312   5.353  15.185  4.00  1.00            
ATOM   2412   CD PRO A 324      23.604   6.025  15.208  4.00  1.00            
ATOM   2413   CB PRO A 324      22.100   4.291  14.428  4.00  1.00            
ATOM   2414   CG PRO A 324      23.414   5.007  14.074  4.00  1.00            
ATOM   2415    C PRO A 324      20.411   4.809  16.232  4.00  1.00            
ATOM   2416    O PRO A 324      20.625   5.061  17.412  4.00  1.00            
ATOM   2417    N VAL A 325      19.366   4.091  15.812  4.00  1.00            
ATOM   2418   CA VAL A 325      18.429   3.527  16.726  4.00  1.00            
ATOM   2419   CB VAL A 325      17.084   3.392  16.076  4.00  1.00            
ATOM   2420  CG1 VAL A 325      16.085   2.782  17.071  4.00  1.00            
ATOM   2421  CG2 VAL A 325      16.695   4.750  15.464  4.00  1.00            
ATOM   2422    C VAL A 325      18.876   2.146  17.006  4.00  1.00            
ATOM   2423    O VAL A 325      19.628   1.553  16.237  4.00  1.00            
ATOM   2424    N ALA A 326      18.433   1.601  18.146  1.00  1.00            
ATOM   2425   CA ALA A 326      18.808   0.260  18.437  1.00  1.00            
ATOM   2426   CB ALA A 326      18.589  -0.128  19.908  1.00  1.00            
ATOM   2427    C ALA A 326      17.957  -0.659  17.576  1.00  1.00            
ATOM   2428    O ALA A 326      16.743  -0.808  17.879  1.00  1.00            
ATOM   2429  OXT ALA A 326      18.515  -1.231  16.602  1.00  1.00            
ATOM   2430    N GLU B   1      -4.039   5.196   4.421  4.00  0.00            
ATOM   2431   CA GLU B   1      -5.232   4.564   5.029  4.00  0.00            
ATOM   2432   CB GLU B   1      -5.032   4.287   6.528  4.00  0.00            
ATOM   2433   CG GLU B   1      -4.150   3.090   6.873  4.00  0.00            
ATOM   2434   CD GLU B   1      -4.326   2.862   8.368  4.00  0.00            
ATOM   2435  OE1 GLU B   1      -5.066   3.666   8.996  4.00  0.00            
ATOM   2436  OE2 GLU B   1      -3.737   1.885   8.902  4.00  0.00            
ATOM   2437    C GLU B   1      -6.435   5.442   4.942  4.00  0.00            
ATOM   2438    O GLU B   1      -6.771   5.967   3.883  4.00  0.00            
ATOM   2439    N ASN B   2      -7.120   5.609   6.091  4.00  0.00            
ATOM   2440   CA ASN B   2      -8.287   6.436   6.131  4.00  0.00            
ATOM   2441   CB ASN B   2      -8.880   6.545   7.545  4.00  0.00            
ATOM   2442   CG ASN B   2      -9.483   5.194   7.896  4.00  0.00            
ATOM   2443  OD1 ASN B   2     -10.394   4.714   7.224  4.00  0.00            
ATOM   2444  ND2 ASN B   2      -8.956   4.559   8.976  4.00  0.00            
ATOM   2445    C ASN B   2      -7.819   7.783   5.722  4.00  0.00            
ATOM   2446    O ASN B   2      -8.421   8.457   4.886  4.00  0.00            
ATOM   2447    N GLU B   3      -6.692   8.185   6.317  4.00  0.00            
ATOM   2448   CA GLU B   3      -6.034   9.396   5.964  4.00  0.00            
ATOM   2449   CB GLU B   3      -5.530  10.163   7.198  4.00  0.00            
ATOM   2450   CG GLU B   3      -6.609  10.516   8.223  4.00  0.00            
ATOM   2451   CD GLU B   3      -5.900  10.843   9.533  4.00  0.00            
ATOM   2452  OE1 GLU B   3      -4.641  10.790   9.549  4.00  0.00            
ATOM   2453  OE2 GLU B   3      -6.601  11.143  10.535  4.00  0.00            
ATOM   2454    C GLU B   3      -4.786   8.859   5.325  4.00  0.00            
ATOM   2455    O GLU B   3      -4.236   7.871   5.807  4.00  0.00            
ATOM   2456    N SER B   4      -4.292   9.450   4.222  4.00  0.00            
ATOM   2457   CA SER B   4      -3.090   8.865   3.699  4.00  0.00            
ATOM   2458   CB SER B   4      -2.626   9.462   2.360  4.00  0.00            
ATOM   2459   OG SER B   4      -1.439   8.816   1.921  4.00  0.00            
ATOM   2460    C SER B   4      -2.051   9.143   4.730  4.00  0.00            
ATOM   2461    O SER B   4      -2.225  10.052   5.539  4.00  0.00            
ATOM   2462    N ALA B   5      -0.958   8.354   4.772  4.00  0.00            
ATOM   2463   CA ALA B   5      -0.002   8.676   5.787  4.00  0.00            
ATOM   2464   CB ALA B   5       1.081   7.609   6.005  4.00  0.00            
ATOM   2465    C ALA B   5       0.677   9.907   5.306  4.00  0.00            
ATOM   2466    O ALA B   5       1.621   9.867   4.519  4.00  0.00            
ATOM   2467    N GLU B   6       0.179  11.046   5.800  4.00  0.00            
ATOM   2468   CA GLU B   6       0.686  12.348   5.526  4.00  0.00            
ATOM   2469   CB GLU B   6      -0.268  13.287   4.766  4.00  0.00            
ATOM   2470   CG GLU B   6      -0.503  12.942   3.298  4.00  0.00            
ATOM   2471   CD GLU B   6      -1.432  14.011   2.736  4.00  0.00            
ATOM   2472  OE1 GLU B   6      -1.111  15.218   2.898  4.00  0.00            
ATOM   2473  OE2 GLU B   6      -2.482  13.636   2.148  4.00  0.00            
ATOM   2474    C GLU B   6       0.773  12.911   6.888  4.00  0.00            
ATOM   2475    O GLU B   6       0.937  12.165   7.850  4.00  0.00            
ATOM   2476    N ALA B   7       0.675  14.241   7.038  4.00  0.00            
ATOM   2477   CA ALA B   7       0.801  14.614   8.403  4.00  0.00            
ATOM   2478   CB ALA B   7       2.209  15.109   8.776  4.00  0.00            
ATOM   2479    C ALA B   7      -0.133  15.689   8.791  4.00  0.00            
ATOM   2480    O ALA B   7      -0.542  16.534   7.997  4.00  0.00            
ATOM   2481    N PHE B   8      -0.507  15.640  10.088  4.00  0.00            
ATOM   2482   CA PHE B   8      -1.364  16.607  10.680  4.00  0.00            
ATOM   2483   CB PHE B   8      -1.892  16.193  12.067  4.00  0.00            
ATOM   2484   CG PHE B   8      -2.787  15.025  11.836  4.00  0.00            
ATOM   2485  CD1 PHE B   8      -2.267  13.753  11.811  4.00  0.00            
ATOM   2486  CD2 PHE B   8      -4.138  15.195  11.631  4.00  0.00            
ATOM   2487  CE1 PHE B   8      -3.078  12.666  11.592  4.00  0.00            
ATOM   2488  CE2 PHE B   8      -4.956  14.110  11.413  4.00  0.00            
ATOM   2489   CZ PHE B   8      -4.426  12.843  11.393  4.00  0.00            
ATOM   2490    C PHE B   8      -0.672  17.936  10.798  4.00  0.00            
ATOM   2491    O PHE B   8      -1.260  18.968  10.479  4.00  0.00            
ATOM   2492    N PRO B   9       0.561  17.951  11.238  4.00  0.00            
ATOM   2493   CA PRO B   9       1.261  19.202  11.397  4.00  0.00            
ATOM   2494   CD PRO B   9       1.040  16.945  12.168  4.00  0.00            
ATOM   2495   CB PRO B   9       2.325  18.962  12.472  4.00  0.00            
ATOM   2496   CG PRO B   9       2.439  17.434  12.573  4.00  0.00            
ATOM   2497    C PRO B   9       1.818  19.784  10.150  4.00  0.00            
ATOM   2498    O PRO B   9       2.037  19.068   9.173  4.00  0.00            
ATOM   2499    N LEU B  10       2.035  21.115  10.187  4.00  0.00            
ATOM   2500   CA LEU B  10       2.688  21.849   9.155  4.00  0.00            
ATOM   2501   CB LEU B  10       2.148  23.275   8.958  4.00  0.00            
ATOM   2502   CG LEU B  10       0.704  23.308   8.426  4.00  0.00            
ATOM   2503  CD1 LEU B  10      -0.274  22.680   9.430  4.00  0.00            
ATOM   2504  CD2 LEU B  10       0.298  24.730   8.000  4.00  0.00            
ATOM   2505    C LEU B  10       4.083  21.964   9.672  4.00  0.00            
ATOM   2506    O LEU B  10       4.773  20.957   9.813  4.00  0.00            
ATOM   2507    N GLU B  11       4.559  23.188   9.967  4.00  0.00            
ATOM   2508   CA GLU B  11       5.894  23.227  10.482  4.00  0.00            
ATOM   2509   CB GLU B  11       6.945  23.595   9.424  4.00  0.00            
ATOM   2510   CG GLU B  11       6.745  24.996   8.843  4.00  0.00            
ATOM   2511   CD GLU B  11       7.827  25.225   7.801  4.00  0.00            
ATOM   2512  OE1 GLU B  11       9.028  25.083   8.147  4.00  0.00            
ATOM   2513  OE2 GLU B  11       7.459  25.536   6.637  4.00  0.00            
ATOM   2514    C GLU B  11       6.013  24.215  11.560  4.00  0.00            
ATOM   2515    O GLU B  11       5.186  25.113  11.706  4.00  0.00            
ATOM   2516    N PHE B  12       7.055  24.041  12.388  4.00  0.00            
ATOM   2517   CA PHE B  12       7.176  25.065  13.350  4.00  0.00            
ATOM   2518   CB PHE B  12       6.646  24.732  14.746  4.00  0.00            
ATOM   2519   CG PHE B  12       6.698  26.058  15.416  4.00  0.00            
ATOM   2520  CD1 PHE B  12       5.681  26.959  15.215  4.00  0.00            
ATOM   2521  CD2 PHE B  12       7.759  26.416  16.210  4.00  0.00            
ATOM   2522  CE1 PHE B  12       5.700  28.197  15.810  4.00  0.00            
ATOM   2523  CE2 PHE B  12       7.783  27.654  16.807  4.00  0.00            
ATOM   2524   CZ PHE B  12       6.757  28.546  16.612  4.00  0.00            
ATOM   2525    C PHE B  12       8.581  25.466  13.534  4.00  0.00            
ATOM   2526    O PHE B  12       9.489  24.649  13.686  4.00  0.00            
ATOM   2527    N ILE B  13       8.764  26.790  13.485  4.00  0.00            
ATOM   2528   CA ILE B  13      10.003  27.402  13.794  4.00  0.00            
ATOM   2529   CB ILE B  13      10.773  27.815  12.574  4.00  0.00            
ATOM   2530  CG1 ILE B  13      10.943  26.649  11.584  4.00  0.00            
ATOM   2531  CG2 ILE B  13      12.097  28.434  13.050  4.00  0.00            
ATOM   2532  CD1 ILE B  13      11.724  25.454  12.119  4.00  0.00            
ATOM   2533    C ILE B  13       9.567  28.682  14.408  4.00  0.00            
ATOM   2534    O ILE B  13       8.794  29.406  13.780  4.00  0.00            
ATOM   2535    N ARG B  14       9.976  28.998  15.649  4.00  0.00            
ATOM   2536   CA ARG B  14       9.568  30.304  16.067  4.00  0.00            
ATOM   2537   CB ARG B  14       9.994  30.701  17.490  4.00  0.00            
ATOM   2538   CG ARG B  14       9.569  32.140  17.809  4.00  0.00            
ATOM   2539   CD ARG B  14      10.623  32.980  18.537  4.00  0.00            
ATOM   2540   NE ARG B  14      10.121  34.385  18.553  4.00  0.00            
ATOM   2541   CZ ARG B  14      10.416  35.231  17.521  4.00  0.00            
ATOM   2542  NH1 ARG B  14      11.216  34.812  16.498  4.00  0.00            
ATOM   2543  NH2 ARG B  14       9.909  36.498  17.510  4.00  0.00            
ATOM   2544    C ARG B  14      10.307  31.203  15.176  4.00  0.00            
ATOM   2545    O ARG B  14       9.742  32.125  14.591  4.00  0.00            
ATOM   2546    N GLU B  15      11.612  30.887  15.084  4.00  0.00            
ATOM   2547   CA GLU B  15      12.542  31.475  14.189  4.00  0.00            
ATOM   2548   CB GLU B  15      12.127  32.760  13.449  4.00  0.00            
ATOM   2549   CG GLU B  15      11.182  32.476  12.280  4.00  0.00            
ATOM   2550   CD GLU B  15      10.895  33.787  11.567  4.00  0.00            
ATOM   2551  OE1 GLU B  15      11.551  34.808  11.907  4.00  0.00            
ATOM   2552  OE2 GLU B  15      10.012  33.784  10.668  4.00  0.00            
ATOM   2553    C GLU B  15      13.833  31.743  14.835  4.00  0.00            
ATOM   2554    O GLU B  15      13.992  31.680  16.052  4.00  0.00            
ATOM   2555    N LEU B  16      14.806  32.031  13.967  4.00  0.00            
ATOM   2556   CA LEU B  16      16.111  32.386  14.387  4.00  0.00            
ATOM   2557   CB LEU B  16      17.206  31.851  13.453  4.00  0.00            
ATOM   2558   CG LEU B  16      18.602  32.434  13.735  4.00  0.00            
ATOM   2559  CD1 LEU B  16      19.087  32.094  15.151  4.00  0.00            
ATOM   2560  CD2 LEU B  16      19.601  32.021  12.646  4.00  0.00            
ATOM   2561    C LEU B  16      16.173  33.855  14.318  4.00  0.00            
ATOM   2562    O LEU B  16      15.567  34.469  13.441  4.00  0.00            
ATOM   2563    N GLU B  17      16.892  34.479  15.261  4.00  0.00            
ATOM   2564   CA GLU B  17      16.855  35.887  15.120  4.00  0.00            
ATOM   2565   CB GLU B  17      15.473  36.475  15.460  4.00  0.00            
ATOM   2566   CG GLU B  17      15.325  37.963  15.131  4.00  0.00            
ATOM   2567   CD GLU B  17      15.252  38.090  13.617  4.00  0.00            
ATOM   2568  OE1 GLU B  17      15.594  37.091  12.929  4.00  0.00            
ATOM   2569  OE2 GLU B  17      14.855  39.181  13.130  4.00  0.00            
ATOM   2570    C GLU B  17      17.844  36.538  16.029  4.00  0.00            
ATOM   2571    O GLU B  17      18.415  35.907  16.917  4.00  0.00            
ATOM   2572    N GLY B  18      18.069  37.848  15.792  4.00  0.00            
ATOM   2573   CA GLY B  18      18.921  38.634  16.631  4.00  0.00            
ATOM   2574    C GLY B  18      20.155  39.004  15.887  4.00  0.00            
ATOM   2575    O GLY B  18      20.268  38.804  14.679  4.00  0.00            
ATOM   2576    N GLU B  19      21.115  39.586  16.628  4.00  0.00            
ATOM   2577   CA GLU B  19      22.372  39.951  16.061  4.00  0.00            
ATOM   2578   CB GLU B  19      23.257  40.707  17.059  4.00  0.00            
ATOM   2579   CG GLU B  19      24.619  41.130  16.521  4.00  0.00            
ATOM   2580   CD GLU B  19      25.463  41.476  17.739  4.00  0.00            
ATOM   2581  OE1 GLU B  19      25.787  40.535  18.512  4.00  0.00            
ATOM   2582  OE2 GLU B  19      25.784  42.681  17.921  4.00  0.00            
ATOM   2583    C GLU B  19      23.038  38.650  15.772  4.00  0.00            
ATOM   2584    O GLU B  19      23.419  37.919  16.685  4.00  0.00            
ATOM   2585    N ARG B  20      23.184  38.315  14.479  4.00  0.00            
ATOM   2586   CA ARG B  20      23.792  37.062  14.163  4.00  0.00            
ATOM   2587   CB ARG B  20      23.093  36.316  13.011  4.00  0.00            
ATOM   2588   CG ARG B  20      23.679  34.933  12.717  4.00  0.00            
ATOM   2589   CD ARG B  20      22.926  34.171  11.627  4.00  0.00            
ATOM   2590   NE ARG B  20      22.678  35.132  10.518  4.00  0.00            
ATOM   2591   CZ ARG B  20      23.258  34.953   9.295  4.00  0.00            
ATOM   2592  NH1 ARG B  20      24.046  33.864   9.055  4.00  0.00            
ATOM   2593  NH2 ARG B  20      23.050  35.873   8.307  4.00  0.00            
ATOM   2594    C ARG B  20      25.222  37.372  13.728  4.00  0.00            
ATOM   2595    O ARG B  20      25.652  38.539  13.918  4.00  0.00            
ATOM   2596  OXT ARG B  20      25.903  36.454  13.197  4.00  0.00            
END
