# Supplementary material for: Integrative modeling of diverse protein-peptide systems using CABS-dock
Source: PLoS Comput Biol. 2023 Jul 5;19(7):e1011275. doi: 10.1371/journal.pcbi.1011275 (PMC10351741; doi:10.1371/journal.pcbi.1011275)
Supplement: S1 File — Files in pdb format containing atomic coordinates of the structures obtained in this study: the highest-scored amyloid models and 10 examples of the docked peptide for each enzyme-substrate complex. (ZIP) [file pcbi.1011275.s006.zip › 4_pepsin_ENESAEAFPLEFIRELEGER/283.pdb]

CRYST1    0.000    0.000    0.000   0.00   0.00   0.00 P 1           1
ATOM      1    N ILE A   1      15.271  11.273  37.368  1.00  1.00            
ATOM      2   CA ILE A   1      14.997  11.505  35.932  1.00  1.00            
ATOM      3   CB ILE A   1      15.414  10.331  35.090  1.00  1.00            
ATOM      4  CG1 ILE A   1      14.564   9.082  35.397  1.00  1.00            
ATOM      5  CG2 ILE A   1      16.920  10.111  35.301  1.00  1.00            
ATOM      6  CD1 ILE A   1      14.768   8.478  36.785  1.00  1.00            
ATOM      7    C ILE A   1      13.535  11.678  35.744  1.00  1.00            
ATOM      8    O ILE A   1      12.746  11.475  36.665  1.00  1.00            
ATOM      9    N GLY A   2      13.139  12.087  34.531  4.00  1.00            
ATOM     10   CA GLY A   2      11.747  12.225  34.262  4.00  1.00            
ATOM     11    C GLY A   2      11.571  11.683  32.882  4.00  1.00            
ATOM     12    O GLY A   2      12.253  12.109  31.952  4.00  1.00            
ATOM     13    N ASP A   3      10.649  10.716  32.712  4.00  1.00            
ATOM     14   CA ASP A   3      10.444  10.138  31.415  4.00  1.00            
ATOM     15   CB ASP A   3      10.607   8.605  31.409  4.00  1.00            
ATOM     16   CG ASP A   3      12.073   8.260  31.651  4.00  1.00            
ATOM     17  OD1 ASP A   3      12.940   9.135  31.398  4.00  1.00            
ATOM     18  OD2 ASP A   3      12.341   7.107  32.093  4.00  1.00            
ATOM     19    C ASP A   3       9.030  10.420  31.020  4.00  1.00            
ATOM     20    O ASP A   3       8.093   9.948  31.663  4.00  1.00            
ATOM     21    N GLU A   4       8.832  11.219  29.951  4.00  1.00            
ATOM     22   CA GLU A   4       7.491  11.491  29.515  4.00  1.00            
ATOM     23   CB GLU A   4       7.239  12.984  29.226  4.00  1.00            
ATOM     24   CG GLU A   4       8.153  13.594  28.155  4.00  1.00            
ATOM     25   CD GLU A   4       7.826  15.079  28.033  4.00  1.00            
ATOM     26  OE1 GLU A   4       7.425  15.681  29.061  4.00  1.00            
ATOM     27  OE2 GLU A   4       7.974  15.629  26.906  4.00  1.00            
ATOM     28    C GLU A   4       7.281  10.697  28.254  4.00  1.00            
ATOM     29    O GLU A   4       7.876  10.986  27.217  4.00  1.00            
ATOM     30    N PRO A   5       6.451   9.685  28.334  4.00  1.00            
ATOM     31   CA PRO A   5       6.113   8.808  27.236  4.00  1.00            
ATOM     32   CD PRO A   5       5.773   9.328  29.568  4.00  1.00            
ATOM     33   CB PRO A   5       5.307   7.670  27.858  4.00  1.00            
ATOM     34   CG PRO A   5       4.716   8.298  29.137  4.00  1.00            
ATOM     35    C PRO A   5       5.300   9.538  26.230  4.00  1.00            
ATOM     36    O PRO A   5       4.663  10.529  26.587  4.00  1.00            
ATOM     37    N LEU A   6       5.305   9.060  24.971  4.00  1.00            
ATOM     38   CA LEU A   6       4.565   9.743  23.955  4.00  1.00            
ATOM     39   CB LEU A   6       5.478  10.621  23.079  4.00  1.00            
ATOM     40   CG LEU A   6       6.268  11.659  23.912  4.00  1.00            
ATOM     41  CD1 LEU A   6       7.114  12.582  23.048  4.00  1.00            
ATOM     42  CD2 LEU A   6       5.359  12.484  24.815  4.00  1.00            
ATOM     43    C LEU A   6       3.860   8.749  23.086  4.00  1.00            
ATOM     44    O LEU A   6       4.224   7.575  23.022  4.00  1.00            
ATOM     45    N GLU A   7       2.800   9.230  22.407  4.00  1.00            
ATOM     46   CA GLU A   7       1.985   8.443  21.538  4.00  1.00            
ATOM     47   CB GLU A   7       0.478   8.655  21.731  4.00  1.00            
ATOM     48   CG GLU A   7      -0.367   7.730  20.857  4.00  1.00            
ATOM     49   CD GLU A   7      -0.369   6.361  21.518  4.00  1.00            
ATOM     50  OE1 GLU A   7      -0.253   6.318  22.772  4.00  1.00            
ATOM     51  OE2 GLU A   7      -0.486   5.343  20.784  4.00  1.00            
ATOM     52    C GLU A   7       2.287   8.835  20.132  4.00  1.00            
ATOM     53    O GLU A   7       2.623   9.984  19.844  4.00  1.00            
ATOM     54    N ASN A   8       2.198   7.854  19.216  4.00  1.00            
ATOM     55   CA ASN A   8       2.391   8.123  17.828  4.00  1.00            
ATOM     56   CB ASN A   8       3.278   7.100  17.093  4.00  1.00            
ATOM     57   CG ASN A   8       3.710   7.716  15.769  4.00  1.00            
ATOM     58  OD1 ASN A   8       3.417   8.875  15.484  4.00  1.00            
ATOM     59  ND2 ASN A   8       4.425   6.914  14.934  4.00  1.00            
ATOM     60    C ASN A   8       1.017   8.042  17.244  4.00  1.00            
ATOM     61    O ASN A   8       0.060   7.694  17.933  4.00  1.00            
ATOM     62    N TYR A   9       0.879   8.393  15.957  4.00  1.00            
ATOM     63   CA TYR A   9      -0.401   8.352  15.316  4.00  1.00            
ATOM     64   CB TYR A   9      -0.939   9.743  14.942  4.00  1.00            
ATOM     65   CG TYR A   9      -2.399   9.590  14.687  4.00  1.00            
ATOM     66  CD1 TYR A   9      -3.263   9.552  15.756  4.00  1.00            
ATOM     67  CD2 TYR A   9      -2.910   9.487  13.413  4.00  1.00            
ATOM     68  CE1 TYR A   9      -4.617   9.417  15.570  4.00  1.00            
ATOM     69  CE2 TYR A   9      -4.266   9.352  13.220  4.00  1.00            
ATOM     70   CZ TYR A   9      -5.120   9.316  14.298  4.00  1.00            
ATOM     71   OH TYR A   9      -6.511   9.177  14.102  4.00  1.00            
ATOM     72    C TYR A   9      -0.110   7.631  14.047  4.00  1.00            
ATOM     73    O TYR A   9       0.331   6.483  14.069  4.00  1.00            
ATOM     74    N LEU A  10      -0.356   8.278  12.898  3.00  1.00            
ATOM     75   CA LEU A  10      -0.043   7.616  11.670  3.00  1.00            
ATOM     76   CB LEU A  10      -0.297   8.495  10.435  3.00  1.00            
ATOM     77   CG LEU A  10      -1.776   8.857  10.236  3.00  1.00            
ATOM     78  CD1 LEU A  10      -1.979   9.732   8.987  3.00  1.00            
ATOM     79  CD2 LEU A  10      -2.656   7.597  10.241  3.00  1.00            
ATOM     80    C LEU A  10       1.420   7.333  11.699  3.00  1.00            
ATOM     81    O LEU A  10       1.882   6.259  11.317  3.00  1.00            
ATOM     82    N ASP A  11       2.171   8.330  12.178  3.00  1.00            
ATOM     83   CA ASP A  11       3.597   8.337  12.254  3.00  1.00            
ATOM     84   CB ASP A  11       4.228   7.874  10.926  3.00  1.00            
ATOM     85   CG ASP A  11       5.702   8.251  10.913  3.00  1.00            
ATOM     86  OD1 ASP A  11       6.308   8.323  12.016  3.00  1.00            
ATOM     87  OD2 ASP A  11       6.235   8.503   9.800  3.00  1.00            
ATOM     88    C ASP A  11       3.829   9.803  12.342  3.00  1.00            
ATOM     89    O ASP A  11       4.839  10.284  12.851  3.00  1.00            
ATOM     90    N THR A  12       2.807  10.538  11.853  3.00  1.00            
ATOM     91   CA THR A  12       2.811  11.962  11.729  3.00  1.00            
ATOM     92   CB THR A  12       1.603  12.522  11.029  3.00  1.00            
ATOM     93  OG1 THR A  12       1.535  12.040   9.697  3.00  1.00            
ATOM     94  CG2 THR A  12       1.694  14.060  11.040  3.00  1.00            
ATOM     95    C THR A  12       2.883  12.650  13.040  3.00  1.00            
ATOM     96    O THR A  12       3.678  13.574  13.212  3.00  1.00            
ATOM     97    N GLU A  13       2.084  12.223  14.024  4.00  1.00            
ATOM     98   CA GLU A  13       2.083  13.054  15.181  4.00  1.00            
ATOM     99   CB GLU A  13       0.686  13.467  15.656  4.00  1.00            
ATOM    100   CG GLU A  13       0.001  14.494  14.758  4.00  1.00            
ATOM    101   CD GLU A  13      -1.311  14.839  15.443  4.00  1.00            
ATOM    102  OE1 GLU A  13      -1.608  14.175  16.470  4.00  1.00            
ATOM    103  OE2 GLU A  13      -2.025  15.758  14.962  4.00  1.00            
ATOM    104    C GLU A  13       2.739  12.388  16.343  4.00  1.00            
ATOM    105    O GLU A  13       2.825  11.165  16.430  4.00  1.00            
ATOM    106    N TYR A  14       3.219  13.234  17.275  4.00  1.00            
ATOM    107   CA TYR A  14       3.980  12.842  18.426  4.00  1.00            
ATOM    108   CB TYR A  14       5.391  13.369  18.104  4.00  1.00            
ATOM    109   CG TYR A  14       6.527  13.098  19.017  4.00  1.00            
ATOM    110  CD1 TYR A  14       7.004  11.825  19.217  4.00  1.00            
ATOM    111  CD2 TYR A  14       7.174  14.162  19.597  4.00  1.00            
ATOM    112  CE1 TYR A  14       8.092  11.620  20.032  4.00  1.00            
ATOM    113  CE2 TYR A  14       8.262  13.964  20.409  4.00  1.00            
ATOM    114   CZ TYR A  14       8.721  12.688  20.626  4.00  1.00            
ATOM    115   OH TYR A  14       9.836  12.475  21.463  4.00  1.00            
ATOM    116    C TYR A  14       3.360  13.568  19.580  4.00  1.00            
ATOM    117    O TYR A  14       3.384  14.798  19.604  4.00  1.00            
ATOM    118    N PHE A  15       2.769  12.852  20.566  4.00  1.00            
ATOM    119   CA PHE A  15       2.210  13.625  21.641  4.00  1.00            
ATOM    120   CB PHE A  15       0.732  14.051  21.465  4.00  1.00            
ATOM    121   CG PHE A  15      -0.204  12.893  21.531  4.00  1.00            
ATOM    122  CD1 PHE A  15      -0.456  12.108  20.429  4.00  1.00            
ATOM    123  CD2 PHE A  15      -0.861  12.614  22.708  4.00  1.00            
ATOM    124  CE1 PHE A  15      -1.334  11.052  20.513  4.00  1.00            
ATOM    125  CE2 PHE A  15      -1.738  11.559  22.796  4.00  1.00            
ATOM    126   CZ PHE A  15      -1.975  10.772  21.696  4.00  1.00            
ATOM    127    C PHE A  15       2.381  12.952  22.963  4.00  1.00            
ATOM    128    O PHE A  15       2.536  11.738  23.047  4.00  1.00            
ATOM    129    N GLY A  16       2.366  13.749  24.053  4.00  1.00            
ATOM    130   CA GLY A  16       2.569  13.187  25.358  4.00  1.00            
ATOM    131    C GLY A  16       1.534  13.728  26.293  4.00  1.00            
ATOM    132    O GLY A  16       0.934  14.772  26.043  4.00  1.00            
ATOM    133    N THR A  17       1.314  13.008  27.415  4.00  1.00            
ATOM    134   CA THR A  17       0.336  13.409  28.384  4.00  1.00            
ATOM    135   CB THR A  17      -0.164  12.280  29.237  4.00  1.00            
ATOM    136  OG1 THR A  17      -0.761  11.276  28.429  4.00  1.00            
ATOM    137  CG2 THR A  17      -1.191  12.843  30.235  4.00  1.00            
ATOM    138    C THR A  17       0.966  14.408  29.306  4.00  1.00            
ATOM    139    O THR A  17       2.180  14.402  29.507  4.00  1.00            
ATOM    140    N ILE A  18       0.140  15.317  29.874  4.00  1.00            
ATOM    141   CA ILE A  18       0.634  16.313  30.786  4.00  1.00            
ATOM    142   CB ILE A  18       0.970  17.607  30.089  4.00  1.00            
ATOM    143  CG1 ILE A  18       2.132  17.368  29.109  4.00  1.00            
ATOM    144  CG2 ILE A  18       1.263  18.703  31.127  4.00  1.00            
ATOM    145  CD1 ILE A  18       2.406  18.538  28.167  4.00  1.00            
ATOM    146    C ILE A  18      -0.406  16.572  31.834  4.00  1.00            
ATOM    147    O ILE A  18      -1.592  16.344  31.603  4.00  1.00            
ATOM    148    N GLY A  19       0.017  17.047  33.028  4.00  1.00            
ATOM    149   CA GLY A  19      -0.954  17.296  34.051  4.00  1.00            
ATOM    150    C GLY A  19      -0.761  18.657  34.654  4.00  1.00            
ATOM    151    O GLY A  19       0.138  18.854  35.466  4.00  1.00            
ATOM    152    N ILE A  20      -1.680  19.607  34.361  4.00  1.00            
ATOM    153   CA ILE A  20      -1.483  20.959  34.812  4.00  1.00            
ATOM    154   CB ILE A  20      -1.567  21.982  33.725  4.00  1.00            
ATOM    155  CG1 ILE A  20      -2.990  22.068  33.140  4.00  1.00            
ATOM    156  CG2 ILE A  20      -0.449  21.651  32.723  4.00  1.00            
ATOM    157  CD1 ILE A  20      -3.544  20.762  32.579  4.00  1.00            
ATOM    158    C ILE A  20      -2.489  21.343  35.853  4.00  1.00            
ATOM    159    O ILE A  20      -3.676  21.041  35.746  4.00  1.00            
ATOM    160    N GLY A  21      -1.992  22.021  36.910  3.00  1.00            
ATOM    161   CA GLY A  21      -2.802  22.531  37.981  3.00  1.00            
ATOM    162    C GLY A  21      -2.805  21.510  39.086  3.00  1.00            
ATOM    163    O GLY A  21      -2.484  20.344  38.861  3.00  1.00            
ATOM    164    N THR A  22      -3.165  21.931  40.323  3.00  1.00            
ATOM    165   CA THR A  22      -3.135  21.031  41.448  3.00  1.00            
ATOM    166   CB THR A  22      -3.209  21.742  42.781  3.00  1.00            
ATOM    167  OG1 THR A  22      -3.378  20.809  43.837  3.00  1.00            
ATOM    168  CG2 THR A  22      -4.268  22.856  42.787  3.00  1.00            
ATOM    169    C THR A  22      -4.093  19.887  41.304  3.00  1.00            
ATOM    170    O THR A  22      -3.613  18.755  41.361  3.00  1.00            
ATOM    171    N PRO A  23      -5.383  19.999  41.104  3.00  1.00            
ATOM    172   CA PRO A  23      -5.996  18.785  40.681  3.00  1.00            
ATOM    173   CD PRO A  23      -6.280  20.793  41.928  3.00  1.00            
ATOM    174   CB PRO A  23      -7.499  19.001  40.814  3.00  1.00            
ATOM    175   CG PRO A  23      -7.598  20.000  41.984  3.00  1.00            
ATOM    176    C PRO A  23      -5.436  18.809  39.311  3.00  1.00            
ATOM    177    O PRO A  23      -5.566  19.840  38.653  3.00  1.00            
ATOM    178    N ALA A  24      -4.797  17.733  38.846  3.00  1.00            
ATOM    179   CA ALA A  24      -4.176  17.939  37.582  3.00  1.00            
ATOM    180   CB ALA A  24      -3.074  16.917  37.256  3.00  1.00            
ATOM    181    C ALA A  24      -5.207  17.846  36.517  3.00  1.00            
ATOM    182    O ALA A  24      -6.072  16.972  36.547  3.00  1.00            
ATOM    183    N GLN A  25      -5.153  18.774  35.546  4.00  1.00            
ATOM    184   CA GLN A  25      -6.023  18.577  34.437  4.00  1.00            
ATOM    185   CB GLN A  25      -6.847  19.774  33.947  4.00  1.00            
ATOM    186   CG GLN A  25      -8.053  20.000  34.861  4.00  1.00            
ATOM    187   CD GLN A  25      -9.148  20.686  34.059  4.00  1.00            
ATOM    188  OE1 GLN A  25     -10.334  20.438  34.273  4.00  1.00            
ATOM    189  NE2 GLN A  25      -8.743  21.564  33.102  4.00  1.00            
ATOM    190    C GLN A  25      -5.165  18.013  33.344  4.00  1.00            
ATOM    191    O GLN A  25      -3.946  18.170  33.367  4.00  1.00            
ATOM    192    N ASP A  26      -5.763  17.294  32.372  4.00  1.00            
ATOM    193   CA ASP A  26      -4.919  16.598  31.439  4.00  1.00            
ATOM    194   CB ASP A  26      -5.228  15.089  31.395  4.00  1.00            
ATOM    195   CG ASP A  26      -4.061  14.338  30.765  4.00  1.00            
ATOM    196  OD1 ASP A  26      -3.481  14.844  29.769  4.00  1.00            
ATOM    197  OD2 ASP A  26      -3.739  13.230  31.272  4.00  1.00            
ATOM    198    C ASP A  26      -5.072  17.134  30.046  4.00  1.00            
ATOM    199    O ASP A  26      -6.186  17.362  29.578  4.00  1.00            
ATOM    200    N PHE A  27      -3.931  17.386  29.359  4.00  1.00            
ATOM    201   CA PHE A  27      -3.978  17.744  27.967  4.00  1.00            
ATOM    202   CB PHE A  27      -4.088  19.261  27.708  4.00  1.00            
ATOM    203   CG PHE A  27      -2.942  19.988  28.317  4.00  1.00            
ATOM    204  CD1 PHE A  27      -2.817  20.066  29.683  4.00  1.00            
ATOM    205  CD2 PHE A  27      -1.981  20.576  27.529  4.00  1.00            
ATOM    206  CE1 PHE A  27      -1.758  20.735  30.247  4.00  1.00            
ATOM    207  CE2 PHE A  27      -0.925  21.248  28.099  4.00  1.00            
ATOM    208   CZ PHE A  27      -0.807  21.332  29.462  4.00  1.00            
ATOM    209    C PHE A  27      -2.821  17.124  27.271  4.00  1.00            
ATOM    210    O PHE A  27      -1.709  17.088  27.794  4.00  1.00            
ATOM    211    N THR A  28      -3.073  16.593  26.059  4.00  1.00            
ATOM    212   CA THR A  28      -2.018  15.942  25.349  4.00  1.00            
ATOM    213   CB THR A  28      -2.481  14.866  24.402  4.00  1.00            
ATOM    214  OG1 THR A  28      -3.321  15.418  23.399  4.00  1.00            
ATOM    215  CG2 THR A  28      -3.237  13.781  25.188  4.00  1.00            
ATOM    216    C THR A  28      -1.351  16.995  24.547  4.00  1.00            
ATOM    217    O THR A  28      -1.962  17.623  23.685  4.00  1.00            
ATOM    218    N VAL A  29      -0.057  17.211  24.829  4.00  1.00            
ATOM    219   CA VAL A  29       0.677  18.236  24.159  4.00  1.00            
ATOM    220   CB VAL A  29       1.506  19.060  25.092  4.00  1.00            
ATOM    221  CG1 VAL A  29       2.281  20.116  24.293  4.00  1.00            
ATOM    222  CG2 VAL A  29       0.570  19.650  26.144  4.00  1.00            
ATOM    223    C VAL A  29       1.640  17.545  23.243  4.00  1.00            
ATOM    224    O VAL A  29       1.986  16.383  23.447  4.00  1.00            
ATOM    225    N ILE A  30       2.072  18.252  22.183  4.00  1.00            
ATOM    226   CA ILE A  30       3.035  17.736  21.255  4.00  1.00            
ATOM    227   CB ILE A  30       2.752  18.193  19.848  4.00  1.00            
ATOM    228  CG1 ILE A  30       2.750  19.733  19.771  4.00  1.00            
ATOM    229  CG2 ILE A  30       1.431  17.557  19.391  4.00  1.00            
ATOM    230  CD1 ILE A  30       2.676  20.289  18.350  4.00  1.00            
ATOM    231    C ILE A  30       4.351  18.315  21.684  4.00  1.00            
ATOM    232    O ILE A  30       4.470  19.522  21.887  4.00  1.00            
ATOM    233    N PHE A  31       5.378  17.465  21.882  4.00  1.00            
ATOM    234   CA PHE A  31       6.637  18.030  22.276  4.00  1.00            
ATOM    235   CB PHE A  31       7.602  17.018  22.901  4.00  1.00            
ATOM    236   CG PHE A  31       8.620  17.842  23.596  4.00  1.00            
ATOM    237  CD1 PHE A  31       9.674  18.391  22.907  4.00  1.00            
ATOM    238  CD2 PHE A  31       8.489  18.092  24.941  4.00  1.00            
ATOM    239  CE1 PHE A  31      10.601  19.160  23.565  4.00  1.00            
ATOM    240  CE2 PHE A  31       9.413  18.859  25.604  4.00  1.00            
ATOM    241   CZ PHE A  31      10.472  19.391  24.914  4.00  1.00            
ATOM    242    C PHE A  31       7.248  18.498  20.986  4.00  1.00            
ATOM    243    O PHE A  31       7.441  17.696  20.076  4.00  1.00            
ATOM    244    N ASP A  32       7.533  19.813  20.850  4.00  1.00            
ATOM    245   CA ASP A  32       8.110  20.318  19.627  4.00  1.00            
ATOM    246   CB ASP A  32       7.242  21.367  18.917  4.00  1.00            
ATOM    247   CG ASP A  32       6.021  20.632  18.383  4.00  1.00            
ATOM    248  OD1 ASP A  32       5.916  19.403  18.636  4.00  1.00            
ATOM    249  OD2 ASP A  32       5.179  21.289  17.713  4.00  1.00            
ATOM    250    C ASP A  32       9.418  20.940  19.962  4.00  1.00            
ATOM    251    O ASP A  32       9.506  21.838  20.798  4.00  1.00            
ATOM    252    N THR A  33      10.479  20.444  19.306  3.00  1.00            
ATOM    253   CA THR A  33      11.795  20.960  19.512  3.00  1.00            
ATOM    254   CB THR A  33      12.848  20.219  18.743  3.00  1.00            
ATOM    255  OG1 THR A  33      12.618  20.340  17.348  3.00  1.00            
ATOM    256  CG2 THR A  33      12.808  18.741  19.166  3.00  1.00            
ATOM    257    C THR A  33      11.780  22.382  19.007  3.00  1.00            
ATOM    258    O THR A  33      12.441  23.260  19.559  3.00  1.00            
ATOM    259    N GLY A  34      10.987  22.640  17.944  3.00  1.00            
ATOM    260   CA GLY A  34      10.982  23.881  17.206  3.00  1.00            
ATOM    261    C GLY A  34      10.604  25.122  17.950  3.00  1.00            
ATOM    262    O GLY A  34      11.312  26.123  17.856  3.00  1.00            
ATOM    263    N SER A  35       9.503  25.134  18.715  1.00  1.00            
ATOM    264   CA SER A  35       9.158  26.420  19.248  1.00  1.00            
ATOM    265   CB SER A  35       7.737  26.867  18.870  1.00  1.00            
ATOM    266   OG SER A  35       7.642  27.038  17.464  1.00  1.00            
ATOM    267    C SER A  35       9.217  26.345  20.738  1.00  1.00            
ATOM    268    O SER A  35       9.038  25.282  21.328  1.00  1.00            
ATOM    269    N SER A  36       9.495  27.497  21.382  1.00  1.00            
ATOM    270   CA SER A  36       9.566  27.536  22.812  1.00  1.00            
ATOM    271   CB SER A  36      10.827  28.234  23.322  1.00  1.00            
ATOM    272   OG SER A  36      10.750  28.398  24.726  1.00  1.00            
ATOM    273    C SER A  36       8.372  28.323  23.314  1.00  1.00            
ATOM    274    O SER A  36       8.293  29.533  23.108  1.00  1.00            
ATOM    275    N ASN A  37       7.395  27.645  23.970  1.00  1.00            
ATOM    276   CA ASN A  37       6.222  28.282  24.540  1.00  1.00            
ATOM    277   CB ASN A  37       5.496  29.182  23.524  1.00  1.00            
ATOM    278   CG ASN A  37       4.685  30.231  24.267  1.00  1.00            
ATOM    279  OD1 ASN A  37       3.813  29.915  25.076  1.00  1.00            
ATOM    280  ND2 ASN A  37       4.989  31.526  23.986  1.00  1.00            
ATOM    281    C ASN A  37       5.311  27.135  24.891  1.00  1.00            
ATOM    282    O ASN A  37       5.389  26.098  24.236  1.00  1.00            
ATOM    283    N LEU A  38       4.408  27.258  25.898  4.00  1.00            
ATOM    284   CA LEU A  38       3.723  26.031  26.227  4.00  1.00            
ATOM    285   CB LEU A  38       4.304  25.395  27.501  4.00  1.00            
ATOM    286   CG LEU A  38       5.842  25.317  27.544  4.00  1.00            
ATOM    287  CD1 LEU A  38       6.329  24.656  28.838  4.00  1.00            
ATOM    288  CD2 LEU A  38       6.427  24.643  26.304  4.00  1.00            
ATOM    289    C LEU A  38       2.280  26.221  26.547  4.00  1.00            
ATOM    290    O LEU A  38       1.996  26.398  27.730  4.00  1.00            
ATOM    291    N TRP A  39       1.327  26.180  25.570  4.00  1.00            
ATOM    292   CA TRP A  39       0.012  26.071  26.136  4.00  1.00            
ATOM    293   CB TRP A  39      -0.488  27.219  27.020  4.00  1.00            
ATOM    294   CG TRP A  39      -1.487  26.790  28.097  4.00  1.00            
ATOM    295  CD2 TRP A  39      -1.221  25.764  29.068  4.00  1.00            
ATOM    296  CD1 TRP A  39      -2.789  27.138  28.281  4.00  1.00            
ATOM    297  NE1 TRP A  39      -3.332  26.454  29.336  4.00  1.00            
ATOM    298  CE2 TRP A  39      -2.386  25.588  29.820  4.00  1.00            
ATOM    299  CE3 TRP A  39      -0.107  25.012  29.302  4.00  1.00            
ATOM    300  CZ2 TRP A  39      -2.451  24.665  30.821  4.00  1.00            
ATOM    301  CZ3 TRP A  39      -0.176  24.088  30.321  4.00  1.00            
ATOM    302  CH2 TRP A  39      -1.321  23.922  31.067  4.00  1.00            
ATOM    303    C TRP A  39      -1.057  25.483  25.270  4.00  1.00            
ATOM    304    O TRP A  39      -0.927  25.298  24.061  4.00  1.00            
ATOM    305    N VAL A  40      -2.153  25.147  25.975  4.00  1.00            
ATOM    306   CA VAL A  40      -3.319  24.425  25.615  4.00  1.00            
ATOM    307   CB VAL A  40      -3.437  23.218  26.517  4.00  1.00            
ATOM    308  CG1 VAL A  40      -3.723  23.720  27.939  4.00  1.00            
ATOM    309  CG2 VAL A  40      -4.444  22.177  26.009  4.00  1.00            
ATOM    310    C VAL A  40      -4.530  25.306  25.778  4.00  1.00            
ATOM    311    O VAL A  40      -4.450  26.445  26.221  4.00  1.00            
ATOM    312    N PRO A  41      -5.659  24.789  25.365  1.00  1.00            
ATOM    313   CA PRO A  41      -6.870  25.557  25.486  1.00  1.00            
ATOM    314   CD PRO A  41      -5.645  24.124  24.071  1.00  1.00            
ATOM    315   CB PRO A  41      -7.853  24.979  24.455  1.00  1.00            
ATOM    316   CG PRO A  41      -7.117  23.798  23.804  1.00  1.00            
ATOM    317    C PRO A  41      -7.531  25.850  26.781  1.00  1.00            
ATOM    318    O PRO A  41      -7.246  25.204  27.789  1.00  1.00            
ATOM    319    N SER A  42      -8.448  26.846  26.740  4.00  1.00            
ATOM    320   CA SER A  42      -9.116  27.308  27.915  4.00  1.00            
ATOM    321   CB SER A  42      -8.578  28.660  28.420  4.00  1.00            
ATOM    322   OG SER A  42      -8.807  29.678  27.456  4.00  1.00            
ATOM    323    C SER A  42     -10.591  27.469  27.697  4.00  1.00            
ATOM    324    O SER A  42     -11.101  27.364  26.583  4.00  1.00            
ATOM    325    N VAL A  43     -11.301  27.698  28.823  3.00  1.00            
ATOM    326   CA VAL A  43     -12.712  27.964  28.889  3.00  1.00            
ATOM    327   CB VAL A  43     -13.230  28.121  30.287  3.00  1.00            
ATOM    328  CG1 VAL A  43     -14.698  28.577  30.217  3.00  1.00            
ATOM    329  CG2 VAL A  43     -13.032  26.792  31.031  3.00  1.00            
ATOM    330    C VAL A  43     -12.915  29.268  28.219  3.00  1.00            
ATOM    331    O VAL A  43     -13.955  29.527  27.616  3.00  1.00            
ATOM    332    N TYR A  44     -11.883  30.119  28.312  3.00  1.00            
ATOM    333   CA TYR A  44     -11.978  31.444  27.806  3.00  1.00            
ATOM    334   CB TYR A  44     -10.633  32.203  27.853  3.00  1.00            
ATOM    335   CG TYR A  44     -10.096  32.246  29.246  3.00  1.00            
ATOM    336  CD1 TYR A  44      -9.347  31.196  29.726  3.00  1.00            
ATOM    337  CD2 TYR A  44     -10.323  33.328  30.068  3.00  1.00            
ATOM    338  CE1 TYR A  44      -8.836  31.212  31.002  3.00  1.00            
ATOM    339  CE2 TYR A  44      -9.815  33.351  31.346  3.00  1.00            
ATOM    340   CZ TYR A  44      -9.072  32.292  31.816  3.00  1.00            
ATOM    341   OH TYR A  44      -8.551  32.314  33.127  3.00  1.00            
ATOM    342    C TYR A  44     -12.330  31.342  26.356  3.00  1.00            
ATOM    343    O TYR A  44     -13.224  32.033  25.869  3.00  1.00            
ATOM    344    N CYS A  45     -11.640  30.440  25.636  1.00  1.00            
ATOM    345   CA CYS A  45     -11.793  30.311  24.217  1.00  1.00            
ATOM    346   CB CYS A  45     -10.624  29.520  23.602  1.00  1.00            
ATOM    347   SG CYS A  45     -10.729  29.307  21.811  1.00  1.00            
ATOM    348    C CYS A  45     -13.076  29.650  23.852  1.00  1.00            
ATOM    349    O CYS A  45     -13.513  28.692  24.487  1.00  1.00            
ATOM    350    N SER A  46     -13.728  30.202  22.809  1.00  1.00            
ATOM    351   CA SER A  46     -14.901  29.601  22.259  1.00  1.00            
ATOM    352   CB SER A  46     -16.133  30.519  22.290  1.00  1.00            
ATOM    353   OG SER A  46     -15.928  31.636  21.439  1.00  1.00            
ATOM    354    C SER A  46     -14.568  29.360  20.817  1.00  1.00            
ATOM    355    O SER A  46     -15.388  29.599  19.933  1.00  1.00            
ATOM    356    N SER A  47     -13.347  28.853  20.544  1.00  1.00            
ATOM    357   CA SER A  47     -12.964  28.585  19.188  1.00  1.00            
ATOM    358   CB SER A  47     -11.446  28.552  18.924  1.00  1.00            
ATOM    359   OG SER A  47     -10.902  29.864  18.973  1.00  1.00            
ATOM    360    C SER A  47     -13.525  27.255  18.836  1.00  1.00            
ATOM    361    O SER A  47     -13.817  26.448  19.717  1.00  1.00            
ATOM    362    N LEU A  48     -13.707  27.000  17.526  2.00  1.00            
ATOM    363   CA LEU A  48     -14.231  25.724  17.155  2.00  1.00            
ATOM    364   CB LEU A  48     -14.393  25.551  15.635  2.00  1.00            
ATOM    365   CG LEU A  48     -15.453  26.493  15.032  2.00  1.00            
ATOM    366  CD1 LEU A  48     -15.608  26.262  13.523  2.00  1.00            
ATOM    367  CD2 LEU A  48     -16.788  26.400  15.791  2.00  1.00            
ATOM    368    C LEU A  48     -13.234  24.751  17.645  2.00  1.00            
ATOM    369    O LEU A  48     -13.575  23.764  18.292  2.00  1.00            
ATOM    370    N ALA A  49     -11.951  25.008  17.360  2.00  1.00            
ATOM    371   CA ALA A  49     -11.015  24.170  18.022  2.00  1.00            
ATOM    372   CB ALA A  49      -9.571  24.319  17.515  2.00  1.00            
ATOM    373    C ALA A  49     -11.064  24.699  19.425  2.00  1.00            
ATOM    374    O ALA A  49     -11.097  25.915  19.601  2.00  1.00            
ATOM    375    N CYS A  50     -11.087  23.797  20.435  2.00  1.00            
ATOM    376   CA CYS A  50     -11.208  24.071  21.851  2.00  1.00            
ATOM    377   CB CYS A  50     -11.558  25.519  22.247  2.00  1.00            
ATOM    378   SG CYS A  50     -11.740  25.738  24.043  2.00  1.00            
ATOM    379    C CYS A  50     -12.384  23.260  22.249  2.00  1.00            
ATOM    380    O CYS A  50     -12.355  22.527  23.237  2.00  1.00            
ATOM    381    N SER A  51     -13.454  23.369  21.433  2.00  1.00            
ATOM    382   CA SER A  51     -14.668  22.670  21.703  2.00  1.00            
ATOM    383   CB SER A  51     -15.728  22.828  20.592  2.00  1.00            
ATOM    384   OG SER A  51     -15.304  22.205  19.390  2.00  1.00            
ATOM    385    C SER A  51     -14.293  21.219  21.806  2.00  1.00            
ATOM    386    O SER A  51     -14.581  20.565  22.807  2.00  1.00            
ATOM    387    N ASP A  52     -13.613  20.689  20.770  2.00  1.00            
ATOM    388   CA ASP A  52     -13.189  19.316  20.736  2.00  1.00            
ATOM    389   CB ASP A  52     -12.713  18.882  19.341  2.00  1.00            
ATOM    390   CG ASP A  52     -11.574  19.806  18.939  2.00  1.00            
ATOM    391  OD1 ASP A  52     -11.832  21.037  18.824  2.00  1.00            
ATOM    392  OD2 ASP A  52     -10.436  19.306  18.755  2.00  1.00            
ATOM    393    C ASP A  52     -12.070  19.037  21.713  2.00  1.00            
ATOM    394    O ASP A  52     -12.088  18.014  22.394  2.00  1.00            
ATOM    395    N HIS A  53     -11.067  19.939  21.820  1.00  1.00            
ATOM    396   CA HIS A  53      -9.905  19.713  22.652  1.00  1.00            
ATOM    397  ND1 HIS A  53      -8.964  21.677  20.149  1.00  1.00            
ATOM    398   CG HIS A  53      -8.299  20.973  21.124  1.00  1.00            
ATOM    399   CB HIS A  53      -8.818  20.791  22.515  1.00  1.00            
ATOM    400  NE2 HIS A  53      -7.056  20.982  19.244  1.00  1.00            
ATOM    401  CD2 HIS A  53      -7.135  20.552  20.557  1.00  1.00            
ATOM    402  CE1 HIS A  53      -8.176  21.652  19.043  1.00  1.00            
ATOM    403    C HIS A  53     -10.335  19.816  24.090  1.00  1.00            
ATOM    404    O HIS A  53     -11.434  20.282  24.388  1.00  1.00            
ATOM    405    N ASN A  54      -9.468  19.342  25.015  1.00  1.00            
ATOM    406   CA ASN A  54      -9.696  19.447  26.435  1.00  1.00            
ATOM    407   CB ASN A  54      -8.688  18.648  27.286  1.00  1.00            
ATOM    408   CG ASN A  54      -9.062  17.173  27.216  1.00  1.00            
ATOM    409  OD1 ASN A  54     -10.191  16.828  26.872  1.00  1.00            
ATOM    410  ND2 ASN A  54      -8.105  16.277  27.577  1.00  1.00            
ATOM    411    C ASN A  54      -9.551  20.893  26.770  1.00  1.00            
ATOM    412    O ASN A  54      -8.963  21.664  26.012  1.00  1.00            
ATOM    413    N GLN A  55     -10.131  21.314  27.905  1.00  1.00            
ATOM    414   CA GLN A  55     -10.037  22.696  28.270  1.00  1.00            
ATOM    415   CB GLN A  55     -11.403  23.372  28.497  1.00  1.00            
ATOM    416   CG GLN A  55     -12.260  23.517  27.239  1.00  1.00            
ATOM    417   CD GLN A  55     -13.583  24.156  27.639  1.00  1.00            
ATOM    418  OE1 GLN A  55     -14.522  24.210  26.846  1.00  1.00            
ATOM    419  NE2 GLN A  55     -13.664  24.647  28.905  1.00  1.00            
ATOM    420    C GLN A  55      -9.310  22.757  29.583  1.00  1.00            
ATOM    421    O GLN A  55      -9.046  21.728  30.199  1.00  1.00            
ATOM    422    N PHE A  56      -8.931  23.976  30.033  4.00  1.00            
ATOM    423   CA PHE A  56      -8.249  24.109  31.294  4.00  1.00            
ATOM    424   CB PHE A  56      -6.845  24.728  31.188  4.00  1.00            
ATOM    425   CG PHE A  56      -6.271  24.777  32.567  4.00  1.00            
ATOM    426  CD1 PHE A  56      -5.707  23.651  33.124  4.00  1.00            
ATOM    427  CD2 PHE A  56      -6.289  25.940  33.303  4.00  1.00            
ATOM    428  CE1 PHE A  56      -5.174  23.680  34.391  4.00  1.00            
ATOM    429  CE2 PHE A  56      -5.758  25.976  34.572  4.00  1.00            
ATOM    430   CZ PHE A  56      -5.198  24.845  35.117  4.00  1.00            
ATOM    431    C PHE A  56      -9.067  25.031  32.157  4.00  1.00            
ATOM    432    O PHE A  56      -9.739  25.930  31.653  4.00  1.00            
ATOM    433    N ASN A  57      -9.058  24.811  33.492  1.00  1.00            
ATOM    434   CA ASN A  57      -9.801  25.672  34.378  1.00  1.00            
ATOM    435   CB ASN A  57     -10.838  24.930  35.243  1.00  1.00            
ATOM    436   CG ASN A  57     -12.025  24.496  34.404  1.00  1.00            
ATOM    437  OD1 ASN A  57     -13.100  25.087  34.486  1.00  1.00            
ATOM    438  ND2 ASN A  57     -11.833  23.433  33.580  1.00  1.00            
ATOM    439    C ASN A  57      -8.855  26.236  35.389  1.00  1.00            
ATOM    440    O ASN A  57      -8.438  25.537  36.311  1.00  1.00            
ATOM    441    N PRO A  58      -8.486  27.473  35.252  2.00  1.00            
ATOM    442   CA PRO A  58      -7.635  28.121  36.203  2.00  1.00            
ATOM    443   CD PRO A  58      -9.066  28.393  34.290  2.00  1.00            
ATOM    444   CB PRO A  58      -7.363  29.504  35.615  2.00  1.00            
ATOM    445   CG PRO A  58      -8.630  29.785  34.784  2.00  1.00            
ATOM    446    C PRO A  58      -8.416  28.223  37.462  2.00  1.00            
ATOM    447    O PRO A  58      -7.833  28.359  38.537  2.00  1.00            
ATOM    448    N ASP A  59      -9.748  28.175  37.326  2.00  1.00            
ATOM    449   CA ASP A  59     -10.622  28.352  38.435  2.00  1.00            
ATOM    450   CB ASP A  59     -12.103  28.295  38.013  2.00  1.00            
ATOM    451   CG ASP A  59     -12.965  28.805  39.156  2.00  1.00            
ATOM    452  OD1 ASP A  59     -12.406  29.012  40.267  2.00  1.00            
ATOM    453  OD2 ASP A  59     -14.189  29.001  38.935  2.00  1.00            
ATOM    454    C ASP A  59     -10.367  27.252  39.416  2.00  1.00            
ATOM    455    O ASP A  59     -10.295  27.481  40.623  2.00  1.00            
ATOM    456    N ASP A  60     -10.196  26.023  38.900  2.00  1.00            
ATOM    457   CA ASP A  60     -10.118  24.850  39.720  2.00  1.00            
ATOM    458   CB ASP A  60     -10.165  23.552  38.894  2.00  1.00            
ATOM    459   CG ASP A  60     -10.559  22.414  39.829  2.00  1.00            
ATOM    460  OD1 ASP A  60     -11.188  22.711  40.881  2.00  1.00            
ATOM    461  OD2 ASP A  60     -10.238  21.240  39.509  2.00  1.00            
ATOM    462    C ASP A  60      -8.915  24.762  40.602  2.00  1.00            
ATOM    463    O ASP A  60      -9.048  24.497  41.796  2.00  1.00            
ATOM    464    N SER A  61      -7.706  25.000  40.068  1.00  1.00            
ATOM    465   CA SER A  61      -6.568  24.679  40.878  1.00  1.00            
ATOM    466   CB SER A  61      -5.306  24.359  40.057  1.00  1.00            
ATOM    467   OG SER A  61      -4.857  25.523  39.383  1.00  1.00            
ATOM    468    C SER A  61      -6.214  25.761  41.834  1.00  1.00            
ATOM    469    O SER A  61      -6.437  26.947  41.589  1.00  1.00            
ATOM    470    N SER A  62      -5.659  25.327  42.983  1.00  1.00            
ATOM    471   CA SER A  62      -5.195  26.206  44.007  1.00  1.00            
ATOM    472   CB SER A  62      -4.835  25.491  45.321  1.00  1.00            
ATOM    473   OG SER A  62      -6.008  24.993  45.945  1.00  1.00            
ATOM    474    C SER A  62      -3.954  26.905  43.532  1.00  1.00            
ATOM    475    O SER A  62      -3.810  28.111  43.728  1.00  1.00            
ATOM    476    N THR A  63      -3.023  26.180  42.867  1.00  1.00            
ATOM    477   CA THR A  63      -1.784  26.821  42.512  1.00  1.00            
ATOM    478   CB THR A  63      -0.579  25.939  42.693  1.00  1.00            
ATOM    479  OG1 THR A  63      -0.691  24.782  41.879  1.00  1.00            
ATOM    480  CG2 THR A  63      -0.467  25.538  44.174  1.00  1.00            
ATOM    481    C THR A  63      -1.810  27.283  41.098  1.00  1.00            
ATOM    482    O THR A  63      -1.013  26.844  40.271  1.00  1.00            
ATOM    483    N PHE A  64      -2.732  28.216  40.801  1.00  1.00            
ATOM    484   CA PHE A  64      -2.769  28.827  39.509  1.00  1.00            
ATOM    485   CB PHE A  64      -3.996  28.455  38.663  1.00  1.00            
ATOM    486   CG PHE A  64      -3.742  28.978  37.291  1.00  1.00            
ATOM    487  CD1 PHE A  64      -3.078  28.203  36.368  1.00  1.00            
ATOM    488  CD2 PHE A  64      -4.156  30.237  36.924  1.00  1.00            
ATOM    489  CE1 PHE A  64      -2.833  28.675  35.099  1.00  1.00            
ATOM    490  CE2 PHE A  64      -3.913  30.714  35.655  1.00  1.00            
ATOM    491   CZ PHE A  64      -3.252  29.932  34.740  1.00  1.00            
ATOM    492    C PHE A  64      -2.865  30.287  39.800  1.00  1.00            
ATOM    493    O PHE A  64      -3.672  30.715  40.625  1.00  1.00            
ATOM    494    N GLU A  65      -2.019  31.096  39.145  4.00  1.00            
ATOM    495   CA GLU A  65      -2.059  32.509  39.364  4.00  1.00            
ATOM    496   CB GLU A  65      -0.800  33.069  40.044  4.00  1.00            
ATOM    497   CG GLU A  65      -0.677  32.678  41.519  4.00  1.00            
ATOM    498   CD GLU A  65      -1.571  33.600  42.338  4.00  1.00            
ATOM    499  OE1 GLU A  65      -1.704  34.793  41.952  4.00  1.00            
ATOM    500  OE2 GLU A  65      -2.128  33.127  43.363  4.00  1.00            
ATOM    501    C GLU A  65      -2.149  33.121  38.007  4.00  1.00            
ATOM    502    O GLU A  65      -1.826  32.476  37.010  4.00  1.00            
ATOM    503    N ALA A  66      -2.615  34.380  37.919  4.00  1.00            
ATOM    504   CA ALA A  66      -2.735  34.962  36.616  4.00  1.00            
ATOM    505   CB ALA A  66      -4.161  35.441  36.285  4.00  1.00            
ATOM    506    C ALA A  66      -1.828  36.137  36.519  4.00  1.00            
ATOM    507    O ALA A  66      -1.629  36.878  37.479  4.00  1.00            
ATOM    508    N THR A  67      -1.238  36.314  35.324  4.00  1.00            
ATOM    509   CA THR A  67      -0.374  37.427  35.091  4.00  1.00            
ATOM    510   CB THR A  67       0.998  37.049  34.632  4.00  1.00            
ATOM    511  OG1 THR A  67       1.858  38.180  34.641  4.00  1.00            
ATOM    512  CG2 THR A  67       0.869  36.504  33.209  4.00  1.00            
ATOM    513    C THR A  67      -1.002  38.215  34.000  4.00  1.00            
ATOM    514    O THR A  67      -1.776  37.695  33.197  4.00  1.00            
ATOM    515    N SER A  68      -0.697  39.519  33.978  4.00  1.00            
ATOM    516   CA SER A  68      -1.270  40.405  33.020  4.00  1.00            
ATOM    517   CB SER A  68      -1.009  41.884  33.353  4.00  1.00            
ATOM    518   OG SER A  68      -1.594  42.715  32.362  4.00  1.00            
ATOM    519    C SER A  68      -0.706  40.140  31.663  4.00  1.00            
ATOM    520    O SER A  68      -1.319  40.509  30.662  4.00  1.00            
ATOM    521    N GLN A  69       0.466  39.478  31.588  4.00  1.00            
ATOM    522   CA GLN A  69       1.118  39.287  30.322  4.00  1.00            
ATOM    523   CB GLN A  69       2.369  38.392  30.370  4.00  1.00            
ATOM    524   CG GLN A  69       3.570  38.973  31.113  4.00  1.00            
ATOM    525   CD GLN A  69       4.694  37.952  30.994  4.00  1.00            
ATOM    526  OE1 GLN A  69       4.653  36.883  31.600  4.00  1.00            
ATOM    527  NE2 GLN A  69       5.730  38.287  30.179  4.00  1.00            
ATOM    528    C GLN A  69       0.185  38.616  29.375  4.00  1.00            
ATOM    529    O GLN A  69      -0.625  37.771  29.755  4.00  1.00            
ATOM    530    N GLU A  70       0.296  39.012  28.095  4.00  1.00            
ATOM    531   CA GLU A  70      -0.526  38.518  27.035  4.00  1.00            
ATOM    532   CB GLU A  70      -1.194  39.672  26.277  4.00  1.00            
ATOM    533   CG GLU A  70      -0.167  40.712  25.819  4.00  1.00            
ATOM    534   CD GLU A  70      -0.898  41.959  25.350  4.00  1.00            
ATOM    535  OE1 GLU A  70      -2.106  41.845  25.011  4.00  1.00            
ATOM    536  OE2 GLU A  70      -0.259  43.045  25.329  4.00  1.00            
ATOM    537    C GLU A  70       0.362  37.788  26.083  4.00  1.00            
ATOM    538    O GLU A  70       1.537  38.119  25.934  4.00  1.00            
ATOM    539    N LEU A  71      -0.182  36.749  25.422  4.00  1.00            
ATOM    540   CA LEU A  71       0.627  35.999  24.511  4.00  1.00            
ATOM    541   CB LEU A  71       0.578  34.472  24.716  4.00  1.00            
ATOM    542   CG LEU A  71       1.215  33.971  26.023  4.00  1.00            
ATOM    543  CD1 LEU A  71       1.152  32.439  26.126  4.00  1.00            
ATOM    544  CD2 LEU A  71       2.648  34.498  26.177  4.00  1.00            
ATOM    545    C LEU A  71       0.142  36.223  23.125  4.00  1.00            
ATOM    546    O LEU A  71      -1.036  36.483  22.884  4.00  1.00            
ATOM    547    N SER A  72       1.091  36.167  22.176  4.00  1.00            
ATOM    548   CA SER A  72       0.779  36.207  20.785  4.00  1.00            
ATOM    549   CB SER A  72       0.989  37.596  20.161  4.00  1.00            
ATOM    550   OG SER A  72       0.668  37.563  18.778  4.00  1.00            
ATOM    551    C SER A  72       1.778  35.287  20.156  4.00  1.00            
ATOM    552    O SER A  72       2.985  35.505  20.261  4.00  1.00            
ATOM    553    N ILE A  73       1.312  34.210  19.500  4.00  1.00            
ATOM    554   CA ILE A  73       2.251  33.321  18.880  4.00  1.00            
ATOM    555   CB ILE A  73       2.415  32.026  19.625  4.00  1.00            
ATOM    556  CG1 ILE A  73       2.967  32.295  21.038  4.00  1.00            
ATOM    557  CG2 ILE A  73       3.312  31.105  18.786  4.00  1.00            
ATOM    558  CD1 ILE A  73       2.913  31.083  21.968  4.00  1.00            
ATOM    559    C ILE A  73       1.731  33.027  17.520  4.00  1.00            
ATOM    560    O ILE A  73       0.534  32.813  17.336  4.00  1.00            
ATOM    561    N THR A  74       2.629  33.045  16.520  4.00  1.00            
ATOM    562   CA THR A  74       2.254  32.698  15.185  4.00  1.00            
ATOM    563   CB THR A  74       2.546  33.756  14.163  4.00  1.00            
ATOM    564  OG1 THR A  74       3.940  34.029  14.119  4.00  1.00            
ATOM    565  CG2 THR A  74       1.759  35.025  14.528  4.00  1.00            
ATOM    566    C THR A  74       3.095  31.527  14.854  4.00  1.00            
ATOM    567    O THR A  74       4.203  31.383  15.368  4.00  1.00            
ATOM    568    N TYR A  75       2.580  30.636  13.998  4.00  1.00            
ATOM    569   CA TYR A  75       3.372  29.500  13.673  4.00  1.00            
ATOM    570   CB TYR A  75       2.834  28.157  14.197  4.00  1.00            
ATOM    571   CG TYR A  75       2.902  28.169  15.684  4.00  1.00            
ATOM    572  CD1 TYR A  75       4.072  27.838  16.330  4.00  1.00            
ATOM    573  CD2 TYR A  75       1.805  28.525  16.433  4.00  1.00            
ATOM    574  CE1 TYR A  75       4.144  27.850  17.702  4.00  1.00            
ATOM    575  CE2 TYR A  75       1.871  28.538  17.807  4.00  1.00            
ATOM    576   CZ TYR A  75       3.042  28.197  18.443  4.00  1.00            
ATOM    577   OH TYR A  75       3.116  28.210  19.853  4.00  1.00            
ATOM    578    C TYR A  75       3.369  29.385  12.192  4.00  1.00            
ATOM    579    O TYR A  75       2.751  30.188  11.495  4.00  1.00            
ATOM    580    N GLY A  76       4.112  28.395  11.669  3.00  1.00            
ATOM    581   CA GLY A  76       4.040  28.144  10.265  3.00  1.00            
ATOM    582    C GLY A  76       2.592  27.815  10.099  3.00  1.00            
ATOM    583    O GLY A  76       1.965  28.146   9.094  3.00  1.00            
ATOM    584    N THR A  77       2.026  27.146  11.127  3.00  1.00            
ATOM    585   CA THR A  77       0.627  26.839  11.171  3.00  1.00            
ATOM    586   CB THR A  77       0.256  25.869  12.257  3.00  1.00            
ATOM    587  OG1 THR A  77       0.548  26.417  13.534  3.00  1.00            
ATOM    588  CG2 THR A  77       1.061  24.575  12.045  3.00  1.00            
ATOM    589    C THR A  77      -0.061  28.149  11.437  3.00  1.00            
ATOM    590    O THR A  77       0.448  29.209  11.081  3.00  1.00            
ATOM    591    N GLY A  78      -1.261  28.123  12.044  4.00  1.00            
ATOM    592   CA GLY A  78      -1.959  29.363  12.242  4.00  1.00            
ATOM    593    C GLY A  78      -1.582  29.981  13.548  4.00  1.00            
ATOM    594    O GLY A  78      -0.710  29.494  14.267  4.00  1.00            
ATOM    595    N SER A  79      -2.275  31.087  13.881  4.00  1.00            
ATOM    596   CA SER A  79      -1.954  31.863  15.038  4.00  1.00            
ATOM    597   CB SER A  79      -2.248  33.360  14.852  4.00  1.00            
ATOM    598   OG SER A  79      -1.484  33.862  13.764  4.00  1.00            
ATOM    599    C SER A  79      -2.673  31.391  16.250  4.00  1.00            
ATOM    600    O SER A  79      -3.623  30.612  16.184  4.00  1.00            
ATOM    601    N MET A  80      -2.181  31.873  17.408  4.00  1.00            
ATOM    602   CA MET A  80      -2.729  31.568  18.691  4.00  1.00            
ATOM    603   CB MET A  80      -1.881  30.536  19.453  4.00  1.00            
ATOM    604   CG MET A  80      -2.397  30.182  20.847  4.00  1.00            
ATOM    605   SD MET A  80      -1.548  28.760  21.595  4.00  1.00            
ATOM    606   CE MET A  80       0.120  29.459  21.423  4.00  1.00            
ATOM    607    C MET A  80      -2.734  32.837  19.475  4.00  1.00            
ATOM    608    O MET A  80      -1.881  33.704  19.289  4.00  1.00            
ATOM    609    N THR A  81      -3.734  32.983  20.359  4.00  1.00            
ATOM    610   CA THR A  81      -3.814  34.133  21.202  4.00  1.00            
ATOM    611   CB THR A  81      -5.043  34.963  20.961  4.00  1.00            
ATOM    612  OG1 THR A  81      -5.079  35.392  19.609  4.00  1.00            
ATOM    613  CG2 THR A  81      -5.020  36.184  21.898  4.00  1.00            
ATOM    614    C THR A  81      -3.903  33.575  22.569  4.00  1.00            
ATOM    615    O THR A  81      -4.164  32.385  22.734  4.00  1.00            
ATOM    616    N GLY A  82      -3.659  34.392  23.604  4.00  1.00            
ATOM    617   CA GLY A  82      -3.768  33.751  24.868  4.00  1.00            
ATOM    618    C GLY A  82      -3.467  34.701  25.956  4.00  1.00            
ATOM    619    O GLY A  82      -3.283  35.902  25.758  4.00  1.00            
ATOM    620    N ILE A  83      -3.430  34.128  27.164  4.00  1.00            
ATOM    621   CA ILE A  83      -3.167  34.849  28.355  4.00  1.00            
ATOM    622   CB ILE A  83      -4.345  34.837  29.287  4.00  1.00            
ATOM    623  CG1 ILE A  83      -5.571  35.485  28.621  4.00  1.00            
ATOM    624  CG2 ILE A  83      -3.930  35.488  30.615  4.00  1.00            
ATOM    625  CD1 ILE A  83      -6.883  35.178  29.341  4.00  1.00            
ATOM    626    C ILE A  83      -2.088  34.067  29.041  4.00  1.00            
ATOM    627    O ILE A  83      -1.930  32.872  28.794  4.00  1.00            
ATOM    628    N LEU A  84      -1.305  34.727  29.913  4.00  1.00            
ATOM    629   CA LEU A  84      -0.211  34.076  30.575  4.00  1.00            
ATOM    630   CB LEU A  84       0.990  35.030  30.670  4.00  1.00            
ATOM    631   CG LEU A  84       2.313  34.368  31.055  4.00  1.00            
ATOM    632  CD1 LEU A  84       2.274  33.718  32.446  4.00  1.00            
ATOM    633  CD2 LEU A  84       2.739  33.429  29.926  4.00  1.00            
ATOM    634    C LEU A  84      -0.676  33.755  31.978  4.00  1.00            
ATOM    635    O LEU A  84      -1.389  34.548  32.592  4.00  1.00            
ATOM    636    N GLY A  85      -0.299  32.570  32.520  4.00  1.00            
ATOM    637   CA GLY A  85      -0.705  32.160  33.846  4.00  1.00            
ATOM    638    C GLY A  85       0.413  31.353  34.430  4.00  1.00            
ATOM    639    O GLY A  85       1.294  30.887  33.710  4.00  1.00            
ATOM    640    N TYR A  86       0.387  31.156  35.766  4.00  1.00            
ATOM    641   CA TYR A  86       1.427  30.428  36.442  4.00  1.00            
ATOM    642   CB TYR A  86       1.916  31.114  37.732  4.00  1.00            
ATOM    643   CG TYR A  86       2.191  32.555  37.475  4.00  1.00            
ATOM    644  CD1 TYR A  86       1.141  33.446  37.473  4.00  1.00            
ATOM    645  CD2 TYR A  86       3.467  33.025  37.258  4.00  1.00            
ATOM    646  CE1 TYR A  86       1.353  34.783  37.249  4.00  1.00            
ATOM    647  CE2 TYR A  86       3.685  34.366  37.032  4.00  1.00            
ATOM    648   CZ TYR A  86       2.628  35.245  37.025  4.00  1.00            
ATOM    649   OH TYR A  86       2.841  36.620  36.795  4.00  1.00            
ATOM    650    C TYR A  86       0.755  29.184  36.962  4.00  1.00            
ATOM    651    O TYR A  86      -0.325  29.270  37.544  4.00  1.00            
ATOM    652    N ASP A  87       1.347  27.985  36.767  4.00  1.00            
ATOM    653   CA ASP A  87       0.676  26.808  37.263  4.00  1.00            
ATOM    654   CB ASP A  87      -0.373  26.285  36.268  4.00  1.00            
ATOM    655   CG ASP A  87      -1.314  25.330  36.974  4.00  1.00            
ATOM    656  OD1 ASP A  87      -1.364  25.376  38.232  4.00  1.00            
ATOM    657  OD2 ASP A  87      -2.012  24.556  36.266  4.00  1.00            
ATOM    658    C ASP A  87       1.700  25.715  37.440  4.00  1.00            
ATOM    659    O ASP A  87       2.853  25.875  37.040  4.00  1.00            
ATOM    660    N THR A  88       1.312  24.569  38.057  4.00  1.00            
ATOM    661   CA THR A  88       2.249  23.483  38.219  4.00  1.00            
ATOM    662   CB THR A  88       2.215  22.802  39.561  4.00  1.00            
ATOM    663  OG1 THR A  88       3.269  21.854  39.639  4.00  1.00            
ATOM    664  CG2 THR A  88       0.858  22.112  39.779  4.00  1.00            
ATOM    665    C THR A  88       1.958  22.448  37.142  4.00  1.00            
ATOM    666    O THR A  88       0.870  21.878  37.056  4.00  1.00            
ATOM    667    N VAL A  89       2.960  22.227  36.262  4.00  1.00            
ATOM    668   CA VAL A  89       2.938  21.458  35.035  4.00  1.00            
ATOM    669   CB VAL A  89       4.099  21.813  34.146  4.00  1.00            
ATOM    670  CG1 VAL A  89       4.019  20.965  32.863  4.00  1.00            
ATOM    671  CG2 VAL A  89       4.127  23.334  33.916  4.00  1.00            
ATOM    672    C VAL A  89       2.924  19.940  35.054  4.00  1.00            
ATOM    673    O VAL A  89       2.258  19.342  34.211  4.00  1.00            
ATOM    674    N GLN A  90       3.698  19.263  35.929  4.00  1.00            
ATOM    675   CA GLN A  90       3.761  17.811  35.964  4.00  1.00            
ATOM    676   CB GLN A  90       2.548  17.149  36.629  4.00  1.00            
ATOM    677   CG GLN A  90       2.488  17.374  38.138  4.00  1.00            
ATOM    678   CD GLN A  90       1.313  16.561  38.664  4.00  1.00            
ATOM    679  OE1 GLN A  90       0.158  16.828  38.338  4.00  1.00            
ATOM    680  NE2 GLN A  90       1.616  15.529  39.495  4.00  1.00            
ATOM    681    C GLN A  90       3.971  17.147  34.633  4.00  1.00            
ATOM    682    O GLN A  90       3.085  16.450  34.143  4.00  1.00            
ATOM    683    N VAL A  91       5.149  17.344  34.002  4.00  1.00            
ATOM    684   CA VAL A  91       5.478  16.594  32.814  4.00  1.00            
ATOM    685   CB VAL A  91       6.049  17.432  31.707  4.00  1.00            
ATOM    686  CG1 VAL A  91       4.970  18.422  31.234  4.00  1.00            
ATOM    687  CG2 VAL A  91       7.326  18.116  32.219  4.00  1.00            
ATOM    688    C VAL A  91       6.539  15.642  33.261  4.00  1.00            
ATOM    689    O VAL A  91       7.378  15.991  34.090  4.00  1.00            
ATOM    690    N GLY A  92       6.524  14.397  32.747  3.00  1.00            
ATOM    691   CA GLY A  92       7.464  13.443  33.262  3.00  1.00            
ATOM    692    C GLY A  92       6.913  13.149  34.619  3.00  1.00            
ATOM    693    O GLY A  92       5.833  13.620  34.973  3.00  1.00            
ATOM    694    N GLY A  93       7.630  12.353  35.423  3.00  1.00            
ATOM    695   CA GLY A  93       7.159  12.116  36.753  3.00  1.00            
ATOM    696    C GLY A  93       7.243  13.411  37.477  3.00  1.00            
ATOM    697    O GLY A  93       6.407  13.729  38.321  3.00  1.00            
ATOM    698    N ILE A  94       8.279  14.196  37.136  4.00  1.00            
ATOM    699   CA ILE A  94       8.594  15.408  37.824  4.00  1.00            
ATOM    700   CB ILE A  94       9.784  16.130  37.262  4.00  1.00            
ATOM    701  CG1 ILE A  94       9.511  16.584  35.818  4.00  1.00            
ATOM    702  CG2 ILE A  94      11.007  15.211  37.417  4.00  1.00            
ATOM    703  CD1 ILE A  94      10.538  17.584  35.290  4.00  1.00            
ATOM    704    C ILE A  94       7.463  16.369  37.850  4.00  1.00            
ATOM    705    O ILE A  94       6.767  16.592  36.861  4.00  1.00            
ATOM    706    N SER A  95       7.263  16.950  39.049  4.00  1.00            
ATOM    707   CA SER A  95       6.313  17.993  39.255  4.00  1.00            
ATOM    708   CB SER A  95       5.702  17.987  40.665  4.00  1.00            
ATOM    709   OG SER A  95       6.725  18.149  41.637  4.00  1.00            
ATOM    710    C SER A  95       7.118  19.245  39.113  4.00  1.00            
ATOM    711    O SER A  95       8.066  19.474  39.863  4.00  1.00            
ATOM    712    N ASP A  96       6.773  20.089  38.125  4.00  1.00            
ATOM    713   CA ASP A  96       7.493  21.313  37.948  4.00  1.00            
ATOM    714   CB ASP A  96       7.281  21.952  36.572  4.00  1.00            
ATOM    715   CG ASP A  96       7.972  21.034  35.581  4.00  1.00            
ATOM    716  OD1 ASP A  96       9.024  20.452  35.963  4.00  1.00            
ATOM    717  OD2 ASP A  96       7.453  20.883  34.444  4.00  1.00            
ATOM    718    C ASP A  96       6.930  22.197  38.981  4.00  1.00            
ATOM    719    O ASP A  96       6.276  21.737  39.916  4.00  1.00            
ATOM    720    N THR A  97       7.192  23.498  38.860  4.00  1.00            
ATOM    721   CA THR A  97       6.719  24.352  39.887  4.00  1.00            
ATOM    722   CB THR A  97       7.846  24.947  40.678  4.00  1.00            
ATOM    723  OG1 THR A  97       8.672  25.737  39.833  4.00  1.00            
ATOM    724  CG2 THR A  97       8.670  23.798  41.284  4.00  1.00            
ATOM    725    C THR A  97       6.016  25.474  39.226  4.00  1.00            
ATOM    726    O THR A  97       5.297  25.277  38.248  4.00  1.00            
ATOM    727    N ASN A  98       6.188  26.686  39.785  4.00  1.00            
ATOM    728   CA ASN A  98       5.571  27.818  39.186  4.00  1.00            
ATOM    729   CB ASN A  98       5.903  29.146  39.901  4.00  1.00            
ATOM    730   CG ASN A  98       7.414  29.364  39.926  4.00  1.00            
ATOM    731  OD1 ASN A  98       7.936  30.260  39.264  4.00  1.00            
ATOM    732  ND2 ASN A  98       8.142  28.511  40.697  4.00  1.00            
ATOM    733    C ASN A  98       6.054  27.862  37.772  4.00  1.00            
ATOM    734    O ASN A  98       7.205  28.181  37.477  4.00  1.00            
ATOM    735    N GLN A  99       5.159  27.493  36.842  4.00  1.00            
ATOM    736   CA GLN A  99       5.541  27.474  35.467  4.00  1.00            
ATOM    737   CB GLN A  99       5.357  26.117  34.766  4.00  1.00            
ATOM    738   CG GLN A  99       6.472  25.113  35.075  4.00  1.00            
ATOM    739   CD GLN A  99       7.702  25.516  34.267  4.00  1.00            
ATOM    740  OE1 GLN A  99       8.654  24.750  34.134  4.00  1.00            
ATOM    741  NE2 GLN A  99       7.678  26.752  33.700  4.00  1.00            
ATOM    742    C GLN A  99       4.710  28.491  34.746  4.00  1.00            
ATOM    743    O GLN A  99       3.708  28.976  35.268  4.00  1.00            
ATOM    744    N ILE A 100       5.141  28.847  33.519  4.00  1.00            
ATOM    745   CA ILE A 100       4.483  29.838  32.715  4.00  1.00            
ATOM    746   CB ILE A 100       5.445  30.809  32.111  4.00  1.00            
ATOM    747  CG1 ILE A 100       6.051  31.720  33.188  4.00  1.00            
ATOM    748  CG2 ILE A 100       4.721  31.538  30.978  4.00  1.00            
ATOM    749  CD1 ILE A 100       6.982  30.994  34.158  4.00  1.00            
ATOM    750    C ILE A 100       3.822  29.140  31.576  4.00  1.00            
ATOM    751    O ILE A 100       4.439  28.324  30.894  4.00  1.00            
ATOM    752    N PHE A 101       2.530  29.445  31.344  4.00  1.00            
ATOM    753   CA PHE A 101       1.870  28.811  30.246  4.00  1.00            
ATOM    754   CB PHE A 101       0.689  27.879  30.566  4.00  1.00            
ATOM    755   CG PHE A 101       1.041  26.779  31.495  4.00  1.00            
ATOM    756  CD1 PHE A 101       2.007  25.851  31.186  4.00  1.00            
ATOM    757  CD2 PHE A 101       0.407  26.710  32.710  4.00  1.00            
ATOM    758  CE1 PHE A 101       2.301  24.837  32.066  4.00  1.00            
ATOM    759  CE2 PHE A 101       0.698  25.699  33.589  4.00  1.00            
ATOM    760   CZ PHE A 101       1.643  24.758  33.270  4.00  1.00            
ATOM    761    C PHE A 101       1.171  29.853  29.466  4.00  1.00            
ATOM    762    O PHE A 101       1.437  31.045  29.590  4.00  1.00            
ATOM    763    N GLY A 102       0.237  29.389  28.618  4.00  1.00            
ATOM    764   CA GLY A 102      -0.487  30.291  27.792  4.00  1.00            
ATOM    765    C GLY A 102      -1.888  29.825  27.543  4.00  1.00            
ATOM    766    O GLY A 102      -2.169  29.270  26.483  4.00  1.00            
ATOM    767    N LEU A 103      -2.835  30.118  28.466  4.00  1.00            
ATOM    768   CA LEU A 103      -4.202  29.694  28.273  4.00  1.00            
ATOM    769   CB LEU A 103      -5.153  30.173  29.385  4.00  1.00            
ATOM    770   CG LEU A 103      -4.884  29.517  30.753  4.00  1.00            
ATOM    771  CD1 LEU A 103      -3.436  29.751  31.210  4.00  1.00            
ATOM    772  CD2 LEU A 103      -5.903  29.988  31.801  4.00  1.00            
ATOM    773    C LEU A 103      -4.622  30.337  26.976  4.00  1.00            
ATOM    774    O LEU A 103      -4.200  31.453  26.676  4.00  1.00            
ATOM    775    N SER A 104      -5.435  29.643  26.148  4.00  1.00            
ATOM    776   CA SER A 104      -5.666  30.131  24.811  4.00  1.00            
ATOM    777   CB SER A 104      -5.479  29.020  23.763  4.00  1.00            
ATOM    778   OG SER A 104      -5.892  29.470  22.481  4.00  1.00            
ATOM    779    C SER A 104      -7.027  30.682  24.606  4.00  1.00            
ATOM    780    O SER A 104      -8.041  30.026  24.838  4.00  1.00            
ATOM    781    N GLU A 105      -7.047  31.959  24.191  4.00  1.00            
ATOM    782   CA GLU A 105      -8.237  32.655  23.830  4.00  1.00            
ATOM    783   CB GLU A 105      -8.009  34.176  23.782  4.00  1.00            
ATOM    784   CG GLU A 105      -7.618  34.792  25.128  4.00  1.00            
ATOM    785   CD GLU A 105      -8.879  35.016  25.951  4.00  1.00            
ATOM    786  OE1 GLU A 105      -9.991  34.743  25.421  4.00  1.00            
ATOM    787  OE2 GLU A 105      -8.749  35.469  27.117  4.00  1.00            
ATOM    788    C GLU A 105      -8.712  32.254  22.476  4.00  1.00            
ATOM    789    O GLU A 105      -9.900  32.006  22.281  4.00  1.00            
ATOM    790    N THR A 106      -7.793  32.187  21.490  4.00  1.00            
ATOM    791   CA THR A 106      -8.287  31.922  20.173  4.00  1.00            
ATOM    792   CB THR A 106      -8.532  33.172  19.381  4.00  1.00            
ATOM    793  OG1 THR A 106      -7.314  33.877  19.190  4.00  1.00            
ATOM    794  CG2 THR A 106      -9.535  34.047  20.154  4.00  1.00            
ATOM    795    C THR A 106      -7.330  31.083  19.416  4.00  1.00            
ATOM    796    O THR A 106      -6.122  31.316  19.412  4.00  1.00            
ATOM    797    N GLU A 107      -7.889  30.050  18.773  1.00  1.00            
ATOM    798   CA GLU A 107      -7.164  29.220  17.872  1.00  1.00            
ATOM    799   CB GLU A 107      -6.849  27.834  18.470  1.00  1.00            
ATOM    800   CG GLU A 107      -5.807  27.820  19.595  1.00  1.00            
ATOM    801   CD GLU A 107      -5.511  26.364  19.943  1.00  1.00            
ATOM    802  OE1 GLU A 107      -4.962  25.642  19.069  1.00  1.00            
ATOM    803  OE2 GLU A 107      -5.832  25.953  21.091  1.00  1.00            
ATOM    804    C GLU A 107      -8.145  28.998  16.743  1.00  1.00            
ATOM    805    O GLU A 107      -8.955  28.073  16.781  1.00  1.00            
ATOM    806    N PRO A 108      -8.100  29.847  15.749  1.00  1.00            
ATOM    807   CA PRO A 108      -9.037  29.796  14.639  1.00  1.00            
ATOM    808   CD PRO A 108      -7.651  31.203  16.008  1.00  1.00            
ATOM    809   CB PRO A 108      -9.069  31.211  14.054  1.00  1.00            
ATOM    810   CG PRO A 108      -7.859  31.931  14.676  1.00  1.00            
ATOM    811    C PRO A 108      -9.059  28.743  13.565  1.00  1.00            
ATOM    812    O PRO A 108     -10.142  28.502  13.034  1.00  1.00            
ATOM    813    N GLY A 109      -7.938  28.100  13.202  1.00  1.00            
ATOM    814   CA GLY A 109      -8.018  27.267  12.028  1.00  1.00            
ATOM    815    C GLY A 109      -8.562  25.903  12.323  1.00  1.00            
ATOM    816    O GLY A 109      -8.681  25.485  13.474  1.00  1.00            
ATOM    817    N SER A 110      -8.916  25.189  11.230  2.00  1.00            
ATOM    818   CA SER A 110      -9.399  23.837  11.249  2.00  1.00            
ATOM    819   CB SER A 110     -10.050  23.389   9.928  2.00  1.00            
ATOM    820   OG SER A 110      -9.077  23.303   8.899  2.00  1.00            
ATOM    821    C SER A 110      -8.230  22.951  11.506  2.00  1.00            
ATOM    822    O SER A 110      -8.391  21.782  11.857  2.00  1.00            
ATOM    823    N PHE A 111      -7.012  23.500  11.349  2.00  1.00            
ATOM    824   CA PHE A 111      -5.836  22.710  11.546  2.00  1.00            
ATOM    825   CB PHE A 111      -4.533  23.528  11.440  2.00  1.00            
ATOM    826   CG PHE A 111      -4.378  24.050  10.049  2.00  1.00            
ATOM    827  CD1 PHE A 111      -5.020  25.204   9.658  2.00  1.00            
ATOM    828  CD2 PHE A 111      -3.582  23.395   9.136  2.00  1.00            
ATOM    829  CE1 PHE A 111      -4.875  25.690   8.379  2.00  1.00            
ATOM    830  CE2 PHE A 111      -3.434  23.875   7.856  2.00  1.00            
ATOM    831   CZ PHE A 111      -4.081  25.025   7.475  2.00  1.00            
ATOM    832    C PHE A 111      -5.909  22.196  12.941  2.00  1.00            
ATOM    833    O PHE A 111      -5.702  21.014  13.205  2.00  1.00            
ATOM    834    N LEU A 112      -6.239  23.102  13.867  2.00  1.00            
ATOM    835   CA LEU A 112      -6.310  22.845  15.271  2.00  1.00            
ATOM    836   CB LEU A 112      -6.660  24.163  15.957  2.00  1.00            
ATOM    837   CG LEU A 112      -5.721  25.259  15.424  2.00  1.00            
ATOM    838  CD1 LEU A 112      -6.141  26.658  15.877  2.00  1.00            
ATOM    839  CD2 LEU A 112      -4.255  24.932  15.746  2.00  1.00            
ATOM    840    C LEU A 112      -7.400  21.868  15.550  2.00  1.00            
ATOM    841    O LEU A 112      -7.207  20.891  16.272  2.00  1.00            
ATOM    842    N TYR A 113      -8.581  22.100  14.955  2.00  1.00            
ATOM    843   CA TYR A 113      -9.703  21.253  15.226  2.00  1.00            
ATOM    844   CB TYR A 113     -10.984  21.731  14.525  2.00  1.00            
ATOM    845   CG TYR A 113     -12.027  20.697  14.761  2.00  1.00            
ATOM    846  CD1 TYR A 113     -12.695  20.627  15.961  2.00  1.00            
ATOM    847  CD2 TYR A 113     -12.338  19.798  13.769  2.00  1.00            
ATOM    848  CE1 TYR A 113     -13.661  19.671  16.168  2.00  1.00            
ATOM    849  CE2 TYR A 113     -13.301  18.841  13.970  2.00  1.00            
ATOM    850   CZ TYR A 113     -13.962  18.776  15.171  2.00  1.00            
ATOM    851   OH TYR A 113     -14.952  17.791  15.374  2.00  1.00            
ATOM    852    C TYR A 113      -9.396  19.896  14.745  2.00  1.00            
ATOM    853    O TYR A 113      -9.637  18.905  15.434  2.00  1.00            
ATOM    854    N TYR A 114      -8.830  19.814  13.538  2.00  1.00            
ATOM    855   CA TYR A 114      -8.530  18.508  13.086  2.00  1.00            
ATOM    856   CB TYR A 114      -8.749  18.329  11.572  2.00  1.00            
ATOM    857   CG TYR A 114     -10.221  18.425  11.310  2.00  1.00            
ATOM    858  CD1 TYR A 114     -11.021  17.305  11.376  2.00  1.00            
ATOM    859  CD2 TYR A 114     -10.814  19.632  11.004  2.00  1.00            
ATOM    860  CE1 TYR A 114     -12.374  17.381  11.137  2.00  1.00            
ATOM    861  CE2 TYR A 114     -12.168  19.716  10.765  2.00  1.00            
ATOM    862   CZ TYR A 114     -12.951  18.590  10.830  2.00  1.00            
ATOM    863   OH TYR A 114     -14.339  18.678  10.583  2.00  1.00            
ATOM    864    C TYR A 114      -7.095  18.292  13.418  2.00  1.00            
ATOM    865    O TYR A 114      -6.194  18.592  12.638  2.00  1.00            
ATOM    866    N ALA A 115      -6.877  17.717  14.613  1.00  1.00            
ATOM    867   CA ALA A 115      -5.591  17.470  15.183  1.00  1.00            
ATOM    868   CB ALA A 115      -5.424  18.155  16.551  1.00  1.00            
ATOM    869    C ALA A 115      -5.503  15.953  15.246  1.00  1.00            
ATOM    870    O ALA A 115      -5.407  15.411  14.145  1.00  1.00            
ATOM    871    N PRO A 116      -5.513  15.128  16.295  1.00  1.00            
ATOM    872   CA PRO A 116      -5.596  15.441  17.708  1.00  1.00            
ATOM    873   CD PRO A 116      -5.881  13.743  16.044  1.00  1.00            
ATOM    874   CB PRO A 116      -6.183  14.206  18.390  1.00  1.00            
ATOM    875   CG PRO A 116      -5.864  13.061  17.418  1.00  1.00            
ATOM    876    C PRO A 116      -4.286  15.840  18.303  1.00  1.00            
ATOM    877    O PRO A 116      -3.290  15.150  18.093  1.00  1.00            
ATOM    878    N PHE A 117      -4.288  16.934  19.079  1.00  1.00            
ATOM    879   CA PHE A 117      -3.184  17.420  19.853  1.00  1.00            
ATOM    880   CB PHE A 117      -1.941  17.830  19.029  1.00  1.00            
ATOM    881   CG PHE A 117      -2.314  18.798  17.960  1.00  1.00            
ATOM    882  CD1 PHE A 117      -2.467  20.136  18.233  1.00  1.00            
ATOM    883  CD2 PHE A 117      -2.485  18.356  16.668  1.00  1.00            
ATOM    884  CE1 PHE A 117      -2.807  21.011  17.229  1.00  1.00            
ATOM    885  CE2 PHE A 117      -2.824  19.227  15.659  1.00  1.00            
ATOM    886   CZ PHE A 117      -2.988  20.561  15.942  1.00  1.00            
ATOM    887    C PHE A 117      -3.772  18.583  20.560  1.00  1.00            
ATOM    888    O PHE A 117      -4.514  19.361  19.965  1.00  1.00            
ATOM    889    N ASP A 118      -3.490  18.728  21.863  1.00  1.00            
ATOM    890   CA ASP A 118      -4.140  19.799  22.546  1.00  1.00            
ATOM    891   CB ASP A 118      -4.944  19.314  23.766  1.00  1.00            
ATOM    892   CG ASP A 118      -6.057  18.409  23.255  1.00  1.00            
ATOM    893  OD1 ASP A 118      -6.246  18.345  22.010  1.00  1.00            
ATOM    894  OD2 ASP A 118      -6.729  17.767  24.105  1.00  1.00            
ATOM    895    C ASP A 118      -3.072  20.690  23.054  1.00  1.00            
ATOM    896    O ASP A 118      -2.719  20.649  24.231  1.00  1.00            
ATOM    897    N GLY A 119      -2.529  21.535  22.165  4.00  1.00            
ATOM    898   CA GLY A 119      -1.532  22.438  22.628  4.00  1.00            
ATOM    899    C GLY A 119      -0.177  21.957  22.254  4.00  1.00            
ATOM    900    O GLY A 119       0.015  20.795  21.899  4.00  1.00            
ATOM    901    N ILE A 120       0.806  22.879  22.330  4.00  1.00            
ATOM    902   CA ILE A 120       2.154  22.539  21.998  4.00  1.00            
ATOM    903   CB ILE A 120       2.724  23.264  20.807  4.00  1.00            
ATOM    904  CG1 ILE A 120       2.853  24.771  21.088  4.00  1.00            
ATOM    905  CG2 ILE A 120       1.853  22.937  19.582  4.00  1.00            
ATOM    906  CD1 ILE A 120       3.757  25.504  20.097  4.00  1.00            
ATOM    907    C ILE A 120       3.026  22.898  23.160  4.00  1.00            
ATOM    908    O ILE A 120       2.762  23.855  23.888  4.00  1.00            
ATOM    909    N LEU A 121       4.079  22.085  23.372  4.00  1.00            
ATOM    910   CA LEU A 121       5.083  22.283  24.379  4.00  1.00            
ATOM    911   CB LEU A 121       5.359  21.012  25.199  4.00  1.00            
ATOM    912   CG LEU A 121       6.374  21.182  26.343  4.00  1.00            
ATOM    913  CD1 LEU A 121       5.792  22.025  27.488  4.00  1.00            
ATOM    914  CD2 LEU A 121       6.899  19.819  26.819  4.00  1.00            
ATOM    915    C LEU A 121       6.283  22.547  23.552  4.00  1.00            
ATOM    916    O LEU A 121       6.268  22.270  22.354  4.00  1.00            
ATOM    917    N GLY A 122       7.351  23.118  24.122  4.00  1.00            
ATOM    918   CA GLY A 122       8.415  23.332  23.205  4.00  1.00            
ATOM    919    C GLY A 122       9.719  23.287  23.915  4.00  1.00            
ATOM    920    O GLY A 122       9.895  23.901  24.967  4.00  1.00            
ATOM    921    N LEU A 123      10.674  22.532  23.338  1.00  1.00            
ATOM    922   CA LEU A 123      11.995  22.555  23.878  1.00  1.00            
ATOM    923   CB LEU A 123      12.654  21.196  24.134  1.00  1.00            
ATOM    924   CG LEU A 123      14.072  21.335  24.713  1.00  1.00            
ATOM    925  CD1 LEU A 123      14.038  22.058  26.069  1.00  1.00            
ATOM    926  CD2 LEU A 123      14.786  19.978  24.791  1.00  1.00            
ATOM    927    C LEU A 123      12.829  23.223  22.843  1.00  1.00            
ATOM    928    O LEU A 123      13.257  22.605  21.870  1.00  1.00            
ATOM    929    N ALA A 124      13.074  24.523  23.060  1.00  1.00            
ATOM    930   CA ALA A 124      13.857  25.346  22.193  1.00  1.00            
ATOM    931   CB ALA A 124      13.012  26.213  21.241  1.00  1.00            
ATOM    932    C ALA A 124      14.544  26.254  23.131  1.00  1.00            
ATOM    933    O ALA A 124      14.335  26.185  24.342  1.00  1.00            
ATOM    934    N TYR A 125      15.426  27.104  22.603  1.00  1.00            
ATOM    935   CA TYR A 125      16.119  27.999  23.462  1.00  1.00            
ATOM    936   CB TYR A 125      17.348  28.623  22.776  1.00  1.00            
ATOM    937   CG TYR A 125      18.308  29.157  23.789  1.00  1.00            
ATOM    938  CD1 TYR A 125      18.220  30.442  24.274  1.00  1.00            
ATOM    939  CD2 TYR A 125      19.319  28.343  24.249  1.00  1.00            
ATOM    940  CE1 TYR A 125      19.129  30.897  25.202  1.00  1.00            
ATOM    941  CE2 TYR A 125      20.230  28.791  25.175  1.00  1.00            
ATOM    942   CZ TYR A 125      20.133  30.074  25.656  1.00  1.00            
ATOM    943   OH TYR A 125      21.065  30.539  26.608  1.00  1.00            
ATOM    944    C TYR A 125      15.152  29.112  23.754  1.00  1.00            
ATOM    945    O TYR A 125      14.304  29.451  22.927  1.00  1.00            
ATOM    946    N PRO A 126      15.247  29.666  24.930  2.00  1.00            
ATOM    947   CA PRO A 126      14.389  30.741  25.356  2.00  1.00            
ATOM    948   CD PRO A 126      15.783  28.932  26.061  2.00  1.00            
ATOM    949   CB PRO A 126      14.632  30.908  26.860  2.00  1.00            
ATOM    950   CG PRO A 126      15.825  29.986  27.177  2.00  1.00            
ATOM    951    C PRO A 126      14.573  31.985  24.547  2.00  1.00            
ATOM    952    O PRO A 126      13.767  32.900  24.711  2.00  1.00            
ATOM    953    N SER A 127      15.612  32.058  23.689  2.00  1.00            
ATOM    954   CA SER A 127      15.772  33.218  22.857  2.00  1.00            
ATOM    955   CB SER A 127      16.910  33.086  21.833  2.00  1.00            
ATOM    956   OG SER A 127      18.164  33.086  22.499  2.00  1.00            
ATOM    957    C SER A 127      14.493  33.342  22.110  2.00  1.00            
ATOM    958    O SER A 127      13.962  34.440  21.944  2.00  1.00            
ATOM    959    N ILE A 128      13.936  32.198  21.676  2.00  1.00            
ATOM    960   CA ILE A 128      12.686  32.273  20.994  2.00  1.00            
ATOM    961   CB ILE A 128      12.617  31.434  19.741  2.00  1.00            
ATOM    962  CG1 ILE A 128      11.250  31.592  19.049  2.00  1.00            
ATOM    963  CG2 ILE A 128      12.968  29.980  20.100  2.00  1.00            
ATOM    964  CD1 ILE A 128      10.988  32.983  18.474  2.00  1.00            
ATOM    965    C ILE A 128      11.621  31.819  21.917  2.00  1.00            
ATOM    966    O ILE A 128      11.603  30.679  22.374  2.00  1.00            
ATOM    967    N SER A 129      10.726  32.755  22.254  1.00  1.00            
ATOM    968   CA SER A 129       9.587  32.442  23.047  1.00  1.00            
ATOM    969   CB SER A 129       9.892  32.279  24.546  1.00  1.00            
ATOM    970   OG SER A 129       8.700  31.967  25.253  1.00  1.00            
ATOM    971    C SER A 129       8.703  33.620  22.904  1.00  1.00            
ATOM    972    O SER A 129       9.167  34.760  22.900  1.00  1.00            
ATOM    973    N ALA A 130       7.395  33.385  22.747  2.00  1.00            
ATOM    974   CA ALA A 130       6.563  34.533  22.668  2.00  1.00            
ATOM    975   CB ALA A 130       5.174  34.240  22.078  2.00  1.00            
ATOM    976    C ALA A 130       6.387  34.995  24.082  2.00  1.00            
ATOM    977    O ALA A 130       6.282  34.182  25.000  2.00  1.00            
ATOM    978    N SER A 131       6.366  36.323  24.294  2.00  1.00            
ATOM    979   CA SER A 131       6.177  36.892  25.599  2.00  1.00            
ATOM    980   CB SER A 131       4.900  36.394  26.301  2.00  1.00            
ATOM    981   OG SER A 131       4.768  36.993  27.582  2.00  1.00            
ATOM    982    C SER A 131       7.349  36.561  26.467  2.00  1.00            
ATOM    983    O SER A 131       7.341  36.842  27.665  2.00  1.00            
ATOM    984    N GLY A 132       8.411  35.971  25.895  2.00  1.00            
ATOM    985   CA GLY A 132       9.571  35.716  26.701  2.00  1.00            
ATOM    986    C GLY A 132       9.194  34.752  27.785  2.00  1.00            
ATOM    987    O GLY A 132       9.802  34.749  28.854  2.00  1.00            
ATOM    988    N ALA A 133       8.181  33.899  27.543  1.00  1.00            
ATOM    989   CA ALA A 133       7.774  32.984  28.572  1.00  1.00            
ATOM    990   CB ALA A 133       6.443  32.274  28.277  1.00  1.00            
ATOM    991    C ALA A 133       8.832  31.938  28.728  1.00  1.00            
ATOM    992    O ALA A 133       9.514  31.587  27.767  1.00  1.00            
ATOM    993    N THR A 134       9.005  31.421  29.963  1.00  1.00            
ATOM    994   CA THR A 134      10.003  30.411  30.175  1.00  1.00            
ATOM    995   CB THR A 134      10.369  30.195  31.618  1.00  1.00            
ATOM    996  OG1 THR A 134       9.245  29.730  32.354  1.00  1.00            
ATOM    997  CG2 THR A 134      10.871  31.526  32.201  1.00  1.00            
ATOM    998    C THR A 134       9.451  29.131  29.661  1.00  1.00            
ATOM    999    O THR A 134       8.305  28.768  29.918  1.00  1.00            
ATOM   1000    N PRO A 135      10.247  28.459  28.892  1.00  1.00            
ATOM   1001   CA PRO A 135       9.850  27.197  28.348  1.00  1.00            
ATOM   1002   CD PRO A 135      11.297  29.097  28.121  1.00  1.00            
ATOM   1003   CB PRO A 135      10.791  26.932  27.176  1.00  1.00            
ATOM   1004   CG PRO A 135      11.948  27.933  27.361  1.00  1.00            
ATOM   1005    C PRO A 135      10.044  26.232  29.476  1.00  1.00            
ATOM   1006    O PRO A 135      10.752  26.596  30.411  1.00  1.00            
ATOM   1007    N VAL A 136       9.420  25.034  29.447  2.00  1.00            
ATOM   1008   CA VAL A 136       9.664  24.092  30.506  2.00  1.00            
ATOM   1009   CB VAL A 136       8.451  23.296  30.904  2.00  1.00            
ATOM   1010  CG1 VAL A 136       8.886  22.175  31.861  2.00  1.00            
ATOM   1011  CG2 VAL A 136       7.430  24.256  31.541  2.00  1.00            
ATOM   1012    C VAL A 136      10.710  23.136  29.988  2.00  1.00            
ATOM   1013    O VAL A 136      10.573  22.545  28.919  2.00  1.00            
ATOM   1014    N PHE A 137      11.801  23.007  30.766  2.00  1.00            
ATOM   1015   CA PHE A 137      13.028  22.293  30.526  2.00  1.00            
ATOM   1016   CB PHE A 137      13.487  22.308  29.060  2.00  1.00            
ATOM   1017   CG PHE A 137      14.596  21.317  28.949  2.00  1.00            
ATOM   1018  CD1 PHE A 137      15.894  21.675  29.233  2.00  1.00            
ATOM   1019  CD2 PHE A 137      14.328  20.022  28.573  2.00  1.00            
ATOM   1020  CE1 PHE A 137      16.915  20.760  29.133  2.00  1.00            
ATOM   1021  CE2 PHE A 137      15.343  19.101  28.469  2.00  1.00            
ATOM   1022   CZ PHE A 137      16.636  19.472  28.749  2.00  1.00            
ATOM   1023    C PHE A 137      13.872  23.255  31.256  2.00  1.00            
ATOM   1024    O PHE A 137      14.348  23.005  32.361  2.00  1.00            
ATOM   1025    N ASP A 138      14.042  24.431  30.620  2.00  1.00            
ATOM   1026   CA ASP A 138      14.497  25.516  31.417  2.00  1.00            
ATOM   1027   CB ASP A 138      14.709  26.839  30.667  2.00  1.00            
ATOM   1028   CG ASP A 138      15.940  26.649  29.799  2.00  1.00            
ATOM   1029  OD1 ASP A 138      15.987  25.621  29.073  2.00  1.00            
ATOM   1030  OD2 ASP A 138      16.862  27.505  29.873  2.00  1.00            
ATOM   1031    C ASP A 138      13.323  25.661  32.335  2.00  1.00            
ATOM   1032    O ASP A 138      12.207  25.279  31.991  2.00  1.00            
ATOM   1033    N ASN A 139      13.535  26.217  33.529  2.00  1.00            
ATOM   1034   CA ASN A 139      12.554  26.280  34.577  2.00  1.00            
ATOM   1035   CB ASN A 139      11.113  26.579  34.122  2.00  1.00            
ATOM   1036   CG ASN A 139      10.286  26.861  35.369  2.00  1.00            
ATOM   1037  OD1 ASN A 139       9.835  25.942  36.051  2.00  1.00            
ATOM   1038  ND2 ASN A 139      10.085  28.170  35.682  2.00  1.00            
ATOM   1039    C ASN A 139      12.607  24.985  35.310  2.00  1.00            
ATOM   1040    O ASN A 139      12.415  24.947  36.525  2.00  1.00            
ATOM   1041    N LEU A 140      12.899  23.880  34.608  2.00  1.00            
ATOM   1042   CA LEU A 140      13.161  22.666  35.318  2.00  1.00            
ATOM   1043   CB LEU A 140      13.092  21.448  34.392  2.00  1.00            
ATOM   1044   CG LEU A 140      11.782  21.477  33.589  2.00  1.00            
ATOM   1045  CD1 LEU A 140      11.477  20.128  32.922  2.00  1.00            
ATOM   1046  CD2 LEU A 140      10.632  22.052  34.428  2.00  1.00            
ATOM   1047    C LEU A 140      14.560  22.811  35.817  2.00  1.00            
ATOM   1048    O LEU A 140      14.880  22.470  36.954  2.00  1.00            
ATOM   1049    N TRP A 141      15.422  23.354  34.927  2.00  1.00            
ATOM   1050   CA TRP A 141      16.815  23.557  35.194  2.00  1.00            
ATOM   1051   CB TRP A 141      17.636  24.029  33.989  2.00  1.00            
ATOM   1052   CG TRP A 141      19.050  24.401  34.368  2.00  1.00            
ATOM   1053  CD2 TRP A 141      20.067  23.469  34.771  2.00  1.00            
ATOM   1054  CD1 TRP A 141      19.616  25.640  34.448  2.00  1.00            
ATOM   1055  NE1 TRP A 141      20.924  25.536  34.852  2.00  1.00            
ATOM   1056  CE2 TRP A 141      21.216  24.205  35.057  2.00  1.00            
ATOM   1057  CE3 TRP A 141      20.049  22.109  34.885  2.00  1.00            
ATOM   1058  CZ2 TRP A 141      22.367  23.593  35.462  2.00  1.00            
ATOM   1059  CZ3 TRP A 141      21.212  21.496  35.299  2.00  1.00            
ATOM   1060  CH2 TRP A 141      22.351  22.222  35.582  2.00  1.00            
ATOM   1061    C TRP A 141      16.969  24.568  36.276  2.00  1.00            
ATOM   1062    O TRP A 141      17.767  24.389  37.194  2.00  1.00            
ATOM   1063    N ASP A 142      16.197  25.666  36.204  2.00  1.00            
ATOM   1064   CA ASP A 142      16.366  26.670  37.205  2.00  1.00            
ATOM   1065   CB ASP A 142      15.470  27.903  36.996  2.00  1.00            
ATOM   1066   CG ASP A 142      16.021  28.661  35.797  2.00  1.00            
ATOM   1067  OD1 ASP A 142      16.896  28.092  35.091  2.00  1.00            
ATOM   1068  OD2 ASP A 142      15.584  29.822  35.578  2.00  1.00            
ATOM   1069    C ASP A 142      16.030  26.063  38.534  2.00  1.00            
ATOM   1070    O ASP A 142      16.746  26.261  39.513  2.00  1.00            
ATOM   1071    N GLN A 143      14.941  25.273  38.598  3.00  1.00            
ATOM   1072   CA GLN A 143      14.564  24.653  39.839  3.00  1.00            
ATOM   1073   CB GLN A 143      13.244  23.863  39.769  3.00  1.00            
ATOM   1074   CG GLN A 143      11.993  24.726  39.936  3.00  1.00            
ATOM   1075   CD GLN A 143      11.833  24.970  41.432  3.00  1.00            
ATOM   1076  OE1 GLN A 143      11.671  24.029  42.208  3.00  1.00            
ATOM   1077  NE2 GLN A 143      11.889  26.260  41.856  3.00  1.00            
ATOM   1078    C GLN A 143      15.643  23.693  40.234  3.00  1.00            
ATOM   1079    O GLN A 143      15.927  23.532  41.420  3.00  1.00            
ATOM   1080    N GLY A 144      16.283  23.029  39.250  3.00  1.00            
ATOM   1081   CA GLY A 144      17.303  22.077  39.589  3.00  1.00            
ATOM   1082    C GLY A 144      16.647  20.739  39.715  3.00  1.00            
ATOM   1083    O GLY A 144      17.206  19.809  40.295  3.00  1.00            
ATOM   1084    N LEU A 145      15.421  20.619  39.172  1.00  1.00            
ATOM   1085   CA LEU A 145      14.678  19.397  39.264  1.00  1.00            
ATOM   1086   CB LEU A 145      13.265  19.521  38.676  1.00  1.00            
ATOM   1087   CG LEU A 145      12.416  20.586  39.392  1.00  1.00            
ATOM   1088  CD1 LEU A 145      10.950  20.528  38.940  1.00  1.00            
ATOM   1089  CD2 LEU A 145      12.575  20.498  40.918  1.00  1.00            
ATOM   1090    C LEU A 145      15.387  18.311  38.531  1.00  1.00            
ATOM   1091    O LEU A 145      15.518  17.198  39.038  1.00  1.00            
ATOM   1092    N VAL A 146      15.875  18.602  37.314  1.00  1.00            
ATOM   1093   CA VAL A 146      16.548  17.577  36.578  1.00  1.00            
ATOM   1094   CB VAL A 146      16.214  17.583  35.125  1.00  1.00            
ATOM   1095  CG1 VAL A 146      17.142  16.580  34.436  1.00  1.00            
ATOM   1096  CG2 VAL A 146      14.719  17.252  34.964  1.00  1.00            
ATOM   1097    C VAL A 146      18.016  17.821  36.726  1.00  1.00            
ATOM   1098    O VAL A 146      18.472  18.964  36.735  1.00  1.00            
ATOM   1099    N SER A 147      18.790  16.728  36.867  1.00  1.00            
ATOM   1100   CA SER A 147      20.201  16.802  37.123  1.00  1.00            
ATOM   1101   CB SER A 147      20.842  15.418  37.323  1.00  1.00            
ATOM   1102   OG SER A 147      22.232  15.554  37.577  1.00  1.00            
ATOM   1103    C SER A 147      20.950  17.483  36.012  1.00  1.00            
ATOM   1104    O SER A 147      21.496  18.568  36.210  1.00  1.00            
ATOM   1105    N GLN A 148      20.986  16.873  34.807  1.00  1.00            
ATOM   1106   CA GLN A 148      21.783  17.423  33.740  1.00  1.00            
ATOM   1107   CB GLN A 148      22.506  16.373  32.882  1.00  1.00            
ATOM   1108   CG GLN A 148      23.594  15.631  33.655  1.00  1.00            
ATOM   1109   CD GLN A 148      24.590  16.668  34.152  1.00  1.00            
ATOM   1110  OE1 GLN A 148      25.025  17.543  33.404  1.00  1.00            
ATOM   1111  NE2 GLN A 148      24.955  16.574  35.458  1.00  1.00            
ATOM   1112    C GLN A 148      20.910  18.215  32.827  1.00  1.00            
ATOM   1113    O GLN A 148      19.704  17.985  32.739  1.00  1.00            
ATOM   1114    N ASP A 149      21.520  19.201  32.139  1.00  1.00            
ATOM   1115   CA ASP A 149      20.802  19.978  31.177  1.00  1.00            
ATOM   1116   CB ASP A 149      21.534  21.257  30.737  1.00  1.00            
ATOM   1117   CG ASP A 149      21.360  22.315  31.807  1.00  1.00            
ATOM   1118  OD1 ASP A 149      20.186  22.579  32.179  1.00  1.00            
ATOM   1119  OD2 ASP A 149      22.394  22.871  32.263  1.00  1.00            
ATOM   1120    C ASP A 149      20.722  19.133  29.962  1.00  1.00            
ATOM   1121    O ASP A 149      21.381  19.404  28.961  1.00  1.00            
ATOM   1122    N LEU A 150      19.896  18.077  30.015  4.00  1.00            
ATOM   1123   CA LEU A 150      19.872  17.211  28.885  4.00  1.00            
ATOM   1124   CB LEU A 150      20.524  15.839  29.162  4.00  1.00            
ATOM   1125   CG LEU A 150      22.021  15.874  29.535  4.00  1.00            
ATOM   1126  CD1 LEU A 150      22.566  14.458  29.792  4.00  1.00            
ATOM   1127  CD2 LEU A 150      22.842  16.625  28.476  4.00  1.00            
ATOM   1128    C LEU A 150      18.472  16.882  28.542  4.00  1.00            
ATOM   1129    O LEU A 150      17.558  16.966  29.361  4.00  1.00            
ATOM   1130    N PHE A 151      18.301  16.481  27.278  4.00  1.00            
ATOM   1131   CA PHE A 151      17.035  16.112  26.751  4.00  1.00            
ATOM   1132   CB PHE A 151      16.497  17.287  25.917  4.00  1.00            
ATOM   1133   CG PHE A 151      15.144  17.029  25.368  4.00  1.00            
ATOM   1134  CD1 PHE A 151      14.025  17.355  26.097  4.00  1.00            
ATOM   1135  CD2 PHE A 151      14.998  16.488  24.116  4.00  1.00            
ATOM   1136  CE1 PHE A 151      12.768  17.130  25.589  4.00  1.00            
ATOM   1137  CE2 PHE A 151      13.744  16.264  23.607  4.00  1.00            
ATOM   1138   CZ PHE A 151      12.628  16.586  24.337  4.00  1.00            
ATOM   1139    C PHE A 151      17.352  14.981  25.842  4.00  1.00            
ATOM   1140    O PHE A 151      18.405  14.961  25.209  4.00  1.00            
ATOM   1141    N SER A 152      16.482  13.971  25.785  4.00  1.00            
ATOM   1142   CA SER A 152      16.773  12.945  24.843  4.00  1.00            
ATOM   1143   CB SER A 152      17.327  11.647  25.462  4.00  1.00            
ATOM   1144   OG SER A 152      18.629  11.872  25.980  4.00  1.00            
ATOM   1145    C SER A 152      15.474  12.627  24.200  4.00  1.00            
ATOM   1146    O SER A 152      14.424  12.714  24.834  4.00  1.00            
ATOM   1147    N VAL A 153      15.507  12.286  22.901  4.00  1.00            
ATOM   1148   CA VAL A 153      14.282  11.947  22.253  4.00  1.00            
ATOM   1149   CB VAL A 153      13.949  12.793  21.050  4.00  1.00            
ATOM   1150  CG1 VAL A 153      12.684  12.223  20.387  4.00  1.00            
ATOM   1151  CG2 VAL A 153      13.821  14.264  21.457  4.00  1.00            
ATOM   1152    C VAL A 153      14.467  10.587  21.664  4.00  1.00            
ATOM   1153    O VAL A 153      15.515  10.281  21.098  4.00  1.00            
ATOM   1154    N TYR A 154      13.452   9.718  21.808  4.00  1.00            
ATOM   1155   CA TYR A 154      13.489   8.450  21.141  4.00  1.00            
ATOM   1156   CB TYR A 154      13.581   7.233  22.082  4.00  1.00            
ATOM   1157   CG TYR A 154      13.364   6.013  21.249  4.00  1.00            
ATOM   1158  CD1 TYR A 154      14.356   5.511  20.436  4.00  1.00            
ATOM   1159  CD2 TYR A 154      12.151   5.365  21.292  4.00  1.00            
ATOM   1160  CE1 TYR A 154      14.134   4.387  19.672  4.00  1.00            
ATOM   1161  CE2 TYR A 154      11.922   4.243  20.533  4.00  1.00            
ATOM   1162   CZ TYR A 154      12.914   3.752  19.720  4.00  1.00            
ATOM   1163   OH TYR A 154      12.676   2.600  18.941  4.00  1.00            
ATOM   1164    C TYR A 154      12.193   8.360  20.418  4.00  1.00            
ATOM   1165    O TYR A 154      11.140   8.603  21.001  4.00  1.00            
ATOM   1166    N LEU A 155      12.228   8.025  19.117  1.00  1.00            
ATOM   1167   CA LEU A 155      10.980   7.984  18.420  1.00  1.00            
ATOM   1168   CB LEU A 155      10.938   8.852  17.148  1.00  1.00            
ATOM   1169   CG LEU A 155      11.231  10.344  17.393  1.00  1.00            
ATOM   1170  CD1 LEU A 155      10.869  11.194  16.163  1.00  1.00            
ATOM   1171  CD2 LEU A 155      10.596  10.846  18.696  1.00  1.00            
ATOM   1172    C LEU A 155      10.725   6.569  17.981  1.00  1.00            
ATOM   1173    O LEU A 155      11.661   5.807  17.748  1.00  1.00            
ATOM   1174    N SER A 156       9.431   6.187  17.876  1.00  1.00            
ATOM   1175   CA SER A 156       9.026   4.860  17.486  1.00  1.00            
ATOM   1176   CB SER A 156       7.690   4.418  18.108  1.00  1.00            
ATOM   1177   OG SER A 156       7.815   4.309  19.518  1.00  1.00            
ATOM   1178    C SER A 156       8.872   4.788  16.010  1.00  1.00            
ATOM   1179    O SER A 156       9.027   5.770  15.285  1.00  1.00            
ATOM   1180    N SER A 157       8.571   3.563  15.549  1.00  1.00            
ATOM   1181   CA SER A 157       8.410   3.244  14.167  1.00  1.00            
ATOM   1182   CB SER A 157       8.959   1.855  13.802  1.00  1.00            
ATOM   1183   OG SER A 157      10.366   1.820  13.990  1.00  1.00            
ATOM   1184    C SER A 157       6.961   3.225  13.840  1.00  1.00            
ATOM   1185    O SER A 157       6.187   4.079  14.269  1.00  1.00            
ATOM   1186    N ASN A 158       6.580   2.214  13.039  3.00  1.00            
ATOM   1187   CA ASN A 158       5.259   2.099  12.511  3.00  1.00            
ATOM   1188   CB ASN A 158       5.086   0.891  11.575  3.00  1.00            
ATOM   1189   CG ASN A 158       5.877   1.169  10.302  3.00  1.00            
ATOM   1190  OD1 ASN A 158       6.053   0.294   9.456  3.00  1.00            
ATOM   1191  ND2 ASN A 158       6.371   2.428  10.162  3.00  1.00            
ATOM   1192    C ASN A 158       4.256   1.989  13.591  3.00  1.00            
ATOM   1193    O ASN A 158       3.942   0.901  14.073  3.00  1.00            
ATOM   1194    N ASP A 159       3.742   3.162  13.988  3.00  1.00            
ATOM   1195   CA ASP A 159       2.668   3.308  14.913  3.00  1.00            
ATOM   1196   CB ASP A 159       1.259   3.086  14.317  3.00  1.00            
ATOM   1197   CG ASP A 159       1.047   1.652  13.830  3.00  1.00            
ATOM   1198  OD1 ASP A 159       1.731   1.229  12.861  3.00  1.00            
ATOM   1199  OD2 ASP A 159       0.174   0.962  14.424  3.00  1.00            
ATOM   1200    C ASP A 159       2.860   2.409  16.084  3.00  1.00            
ATOM   1201    O ASP A 159       1.888   1.889  16.630  3.00  1.00            
ATOM   1202    N ASP A 160       4.115   2.212  16.526  1.00  1.00            
ATOM   1203   CA ASP A 160       4.301   1.358  17.658  1.00  1.00            
ATOM   1204   CB ASP A 160       5.666   0.645  17.674  1.00  1.00            
ATOM   1205   CG ASP A 160       5.527  -0.696  18.394  1.00  1.00            
ATOM   1206  OD1 ASP A 160       4.808  -0.778  19.425  1.00  1.00            
ATOM   1207  OD2 ASP A 160       6.137  -1.677  17.892  1.00  1.00            
ATOM   1208    C ASP A 160       4.193   2.262  18.849  1.00  1.00            
ATOM   1209    O ASP A 160       3.939   3.457  18.706  1.00  1.00            
ATOM   1210    N SER A 161       4.345   1.709  20.066  1.00  1.00            
ATOM   1211   CA SER A 161       4.289   2.508  21.253  1.00  1.00            
ATOM   1212   CB SER A 161       3.361   1.950  22.346  1.00  1.00            
ATOM   1213   OG SER A 161       2.005   2.057  21.938  1.00  1.00            
ATOM   1214    C SER A 161       5.681   2.542  21.808  1.00  1.00            
ATOM   1215    O SER A 161       6.560   1.824  21.334  1.00  1.00            
ATOM   1216    N GLY A 162       5.928   3.392  22.829  1.00  1.00            
ATOM   1217   CA GLY A 162       7.240   3.400  23.416  1.00  1.00            
ATOM   1218    C GLY A 162       8.105   4.553  22.967  1.00  1.00            
ATOM   1219    O GLY A 162       9.327   4.474  23.097  1.00  1.00            
ATOM   1220    N SER A 163       7.536   5.641  22.404  4.00  1.00            
ATOM   1221   CA SER A 163       8.364   6.776  22.068  4.00  1.00            
ATOM   1222   CB SER A 163       7.723   7.705  21.023  4.00  1.00            
ATOM   1223   OG SER A 163       8.586   8.797  20.742  4.00  1.00            
ATOM   1224    C SER A 163       8.529   7.568  23.314  4.00  1.00            
ATOM   1225    O SER A 163       7.618   7.631  24.139  4.00  1.00            
ATOM   1226    N VAL A 164       9.696   8.211  23.490  4.00  1.00            
ATOM   1227   CA VAL A 164       9.813   8.906  24.729  4.00  1.00            
ATOM   1228   CB VAL A 164      10.351   8.024  25.837  4.00  1.00            
ATOM   1229  CG1 VAL A 164      10.518   8.849  27.123  4.00  1.00            
ATOM   1230  CG2 VAL A 164       9.422   6.813  26.034  4.00  1.00            
ATOM   1231    C VAL A 164      10.732  10.054  24.586  4.00  1.00            
ATOM   1232    O VAL A 164      11.662  10.070  23.780  4.00  1.00            
ATOM   1233    N VAL A 165      10.430  11.071  25.395  4.00  1.00            
ATOM   1234   CA VAL A 165      11.250  12.213  25.545  4.00  1.00            
ATOM   1235   CB VAL A 165      10.436  13.470  25.551  4.00  1.00            
ATOM   1236  CG1 VAL A 165      11.303  14.619  26.075  4.00  1.00            
ATOM   1237  CG2 VAL A 165       9.884  13.698  24.133  4.00  1.00            
ATOM   1238    C VAL A 165      11.803  12.046  26.925  4.00  1.00            
ATOM   1239    O VAL A 165      11.054  11.891  27.889  4.00  1.00            
ATOM   1240    N LEU A 166      13.137  12.033  27.065  4.00  1.00            
ATOM   1241   CA LEU A 166      13.658  11.884  28.388  4.00  1.00            
ATOM   1242   CB LEU A 166      14.756  10.815  28.535  4.00  1.00            
ATOM   1243   CG LEU A 166      14.247   9.368  28.385  4.00  1.00            
ATOM   1244  CD1 LEU A 166      13.791   9.061  26.950  4.00  1.00            
ATOM   1245  CD2 LEU A 166      15.272   8.360  28.928  4.00  1.00            
ATOM   1246    C LEU A 166      14.262  13.188  28.761  4.00  1.00            
ATOM   1247    O LEU A 166      14.905  13.846  27.944  4.00  1.00            
ATOM   1248    N LEU A 167      14.040  13.619  30.013  4.00  1.00            
ATOM   1249   CA LEU A 167      14.647  14.853  30.378  4.00  1.00            
ATOM   1250   CB LEU A 167      13.693  15.908  30.973  4.00  1.00            
ATOM   1251   CG LEU A 167      12.662  16.474  29.973  4.00  1.00            
ATOM   1252  CD1 LEU A 167      11.604  15.427  29.587  4.00  1.00            
ATOM   1253  CD2 LEU A 167      12.054  17.790  30.485  4.00  1.00            
ATOM   1254    C LEU A 167      15.712  14.574  31.396  4.00  1.00            
ATOM   1255    O LEU A 167      15.484  13.853  32.366  4.00  1.00            
ATOM   1256    N GLY A 168      16.923  15.130  31.175  3.00  1.00            
ATOM   1257   CA GLY A 168      18.002  15.001  32.117  3.00  1.00            
ATOM   1258    C GLY A 168      18.461  13.580  32.170  3.00  1.00            
ATOM   1259    O GLY A 168      18.871  13.106  33.228  3.00  1.00            
ATOM   1260    N GLY A 169      18.404  12.841  31.047  1.00  1.00            
ATOM   1261   CA GLY A 169      18.894  11.496  31.140  1.00  1.00            
ATOM   1262    C GLY A 169      19.117  10.972  29.769  1.00  1.00            
ATOM   1263    O GLY A 169      18.456  11.376  28.814  1.00  1.00            
ATOM   1264    N ILE A 170      20.080  10.039  29.651  1.00  1.00            
ATOM   1265   CA ILE A 170      20.374   9.438  28.390  1.00  1.00            
ATOM   1266   CB ILE A 170      21.789   9.667  27.946  1.00  1.00            
ATOM   1267  CG1 ILE A 170      22.064  11.169  27.763  1.00  1.00            
ATOM   1268  CG2 ILE A 170      22.032   8.820  26.686  1.00  1.00            
ATOM   1269  CD1 ILE A 170      23.551  11.512  27.659  1.00  1.00            
ATOM   1270    C ILE A 170      20.232   7.955  28.589  1.00  1.00            
ATOM   1271    O ILE A 170      20.754   7.404  29.556  1.00  1.00            
ATOM   1272    N ASP A 171      19.502   7.270  27.683  1.00  1.00            
ATOM   1273   CA ASP A 171      19.245   5.862  27.840  1.00  1.00            
ATOM   1274   CB ASP A 171      18.291   5.307  26.768  1.00  1.00            
ATOM   1275   CG ASP A 171      16.880   5.767  27.092  1.00  1.00            
ATOM   1276  OD1 ASP A 171      16.522   5.747  28.300  1.00  1.00            
ATOM   1277  OD2 ASP A 171      16.143   6.147  26.145  1.00  1.00            
ATOM   1278    C ASP A 171      20.486   5.021  27.757  1.00  1.00            
ATOM   1279    O ASP A 171      20.805   4.276  28.682  1.00  1.00            
ATOM   1280    N SER A 172      21.236   5.148  26.648  3.00  1.00            
ATOM   1281   CA SER A 172      22.398   4.345  26.376  3.00  1.00            
ATOM   1282   CB SER A 172      23.325   4.218  27.599  3.00  1.00            
ATOM   1283   OG SER A 172      24.453   3.421  27.274  3.00  1.00            
ATOM   1284    C SER A 172      21.944   2.973  25.954  3.00  1.00            
ATOM   1285    O SER A 172      22.660   2.270  25.242  3.00  1.00            
ATOM   1286    N SER A 173      20.722   2.561  26.349  3.00  1.00            
ATOM   1287   CA SER A 173      20.211   1.278  25.942  3.00  1.00            
ATOM   1288   CB SER A 173      19.037   0.808  26.821  3.00  1.00            
ATOM   1289   OG SER A 173      17.946   1.710  26.716  3.00  1.00            
ATOM   1290    C SER A 173      19.724   1.338  24.520  3.00  1.00            
ATOM   1291    O SER A 173      20.067   0.490  23.697  3.00  1.00            
ATOM   1292    N TYR A 174      18.926   2.382  24.208  1.00  1.00            
ATOM   1293   CA TYR A 174      18.254   2.573  22.948  1.00  1.00            
ATOM   1294   CB TYR A 174      17.294   3.778  22.958  1.00  1.00            
ATOM   1295   CG TYR A 174      16.095   3.358  23.741  1.00  1.00            
ATOM   1296  CD1 TYR A 174      16.123   3.308  25.114  1.00  1.00            
ATOM   1297  CD2 TYR A 174      14.931   3.012  23.092  1.00  1.00            
ATOM   1298  CE1 TYR A 174      15.013   2.915  25.827  1.00  1.00            
ATOM   1299  CE2 TYR A 174      13.818   2.618  23.798  1.00  1.00            
ATOM   1300   CZ TYR A 174      13.857   2.568  25.170  1.00  1.00            
ATOM   1301   OH TYR A 174      12.716   2.164  25.896  1.00  1.00            
ATOM   1302    C TYR A 174      19.233   2.738  21.832  1.00  1.00            
ATOM   1303    O TYR A 174      19.009   2.222  20.738  1.00  1.00            
ATOM   1304    N TYR A 175      20.360   3.440  22.059  4.00  1.00            
ATOM   1305   CA TYR A 175      21.198   3.687  20.924  4.00  1.00            
ATOM   1306   CB TYR A 175      21.628   5.160  20.750  4.00  1.00            
ATOM   1307   CG TYR A 175      22.525   5.586  21.864  4.00  1.00            
ATOM   1308  CD1 TYR A 175      23.862   5.261  21.853  4.00  1.00            
ATOM   1309  CD2 TYR A 175      22.039   6.338  22.910  4.00  1.00            
ATOM   1310  CE1 TYR A 175      24.697   5.658  22.870  4.00  1.00            
ATOM   1311  CE2 TYR A 175      22.870   6.739  23.930  4.00  1.00            
ATOM   1312   CZ TYR A 175      24.201   6.399  23.912  4.00  1.00            
ATOM   1313   OH TYR A 175      25.053   6.811  24.958  4.00  1.00            
ATOM   1314    C TYR A 175      22.432   2.846  20.967  4.00  1.00            
ATOM   1315    O TYR A 175      22.885   2.416  22.027  4.00  1.00            
ATOM   1316    N THR A 176      22.976   2.572  19.761  1.00  1.00            
ATOM   1317   CA THR A 176      24.146   1.763  19.583  1.00  1.00            
ATOM   1318   CB THR A 176      23.931   0.624  18.635  1.00  1.00            
ATOM   1319  OG1 THR A 176      25.085  -0.202  18.585  1.00  1.00            
ATOM   1320  CG2 THR A 176      23.637   1.210  17.244  1.00  1.00            
ATOM   1321    C THR A 176      25.224   2.613  18.994  1.00  1.00            
ATOM   1322    O THR A 176      24.958   3.644  18.378  1.00  1.00            
ATOM   1323    N GLY A 177      26.488   2.199  19.213  1.00  1.00            
ATOM   1324   CA GLY A 177      27.618   2.875  18.648  1.00  1.00            
ATOM   1325    C GLY A 177      27.922   4.083  19.468  1.00  1.00            
ATOM   1326    O GLY A 177      27.280   4.350  20.484  1.00  1.00            
ATOM   1327    N SER A 178      28.930   4.852  19.015  1.00  1.00            
ATOM   1328   CA SER A 178      29.371   6.034  19.694  1.00  1.00            
ATOM   1329   CB SER A 178      30.768   6.497  19.249  1.00  1.00            
ATOM   1330   OG SER A 178      30.726   6.902  17.887  1.00  1.00            
ATOM   1331    C SER A 178      28.438   7.143  19.369  1.00  1.00            
ATOM   1332    O SER A 178      27.727   7.113  18.366  1.00  1.00            
ATOM   1333    N LEU A 179      28.419   8.160  20.247  1.00  1.00            
ATOM   1334   CA LEU A 179      27.603   9.307  20.021  1.00  1.00            
ATOM   1335   CB LEU A 179      27.250  10.064  21.308  1.00  1.00            
ATOM   1336   CG LEU A 179      26.365   9.257  22.271  1.00  1.00            
ATOM   1337  CD1 LEU A 179      27.046   7.950  22.710  1.00  1.00            
ATOM   1338  CD2 LEU A 179      25.932  10.126  23.459  1.00  1.00            
ATOM   1339    C LEU A 179      28.388  10.236  19.169  1.00  1.00            
ATOM   1340    O LEU A 179      29.617  10.245  19.202  1.00  1.00            
ATOM   1341    N ASN A 180      27.684  11.029  18.350  4.00  1.00            
ATOM   1342   CA ASN A 180      28.376  11.994  17.561  4.00  1.00            
ATOM   1343   CB ASN A 180      27.904  12.065  16.097  4.00  1.00            
ATOM   1344   CG ASN A 180      28.319  10.793  15.368  4.00  1.00            
ATOM   1345  OD1 ASN A 180      27.495  10.124  14.746  4.00  1.00            
ATOM   1346  ND2 ASN A 180      29.634  10.455  15.432  4.00  1.00            
ATOM   1347    C ASN A 180      28.032  13.307  18.192  4.00  1.00            
ATOM   1348    O ASN A 180      26.917  13.484  18.681  4.00  1.00            
ATOM   1349    N TRP A 181      28.986  14.259  18.229  4.00  1.00            
ATOM   1350   CA TRP A 181      28.689  15.516  18.856  4.00  1.00            
ATOM   1351   CB TRP A 181      29.615  15.818  20.055  4.00  1.00            
ATOM   1352   CG TRP A 181      31.099  15.839  19.748  4.00  1.00            
ATOM   1353  CD2 TRP A 181      31.935  14.670  19.691  4.00  1.00            
ATOM   1354  CD1 TRP A 181      31.913  16.903  19.481  4.00  1.00            
ATOM   1355  NE1 TRP A 181      33.201  16.470  19.267  4.00  1.00            
ATOM   1356  CE2 TRP A 181      33.229  15.096  19.392  4.00  1.00            
ATOM   1357  CE3 TRP A 181      31.650  13.346  19.875  4.00  1.00            
ATOM   1358  CZ2 TRP A 181      34.258  14.204  19.272  4.00  1.00            
ATOM   1359  CZ3 TRP A 181      32.691  12.451  19.751  4.00  1.00            
ATOM   1360  CH2 TRP A 181      33.972  12.869  19.455  4.00  1.00            
ATOM   1361    C TRP A 181      28.867  16.625  17.849  4.00  1.00            
ATOM   1362    O TRP A 181      29.900  16.705  17.186  4.00  1.00            
ATOM   1363    N VAL A 182      27.850  17.511  17.703  4.00  1.00            
ATOM   1364   CA VAL A 182      27.944  18.630  16.799  4.00  1.00            
ATOM   1365   CB VAL A 182      27.075  18.518  15.578  4.00  1.00            
ATOM   1366  CG1 VAL A 182      27.171  19.840  14.803  4.00  1.00            
ATOM   1367  CG2 VAL A 182      27.532  17.293  14.773  4.00  1.00            
ATOM   1368    C VAL A 182      27.512  19.871  17.529  4.00  1.00            
ATOM   1369    O VAL A 182      26.584  19.830  18.335  4.00  1.00            
ATOM   1370    N PRO A 183      28.166  20.987  17.294  4.00  1.00            
ATOM   1371   CA PRO A 183      27.778  22.211  17.941  4.00  1.00            
ATOM   1372   CD PRO A 183      29.571  21.002  16.925  4.00  1.00            
ATOM   1373   CB PRO A 183      28.973  23.159  17.850  4.00  1.00            
ATOM   1374   CG PRO A 183      29.907  22.500  16.819  4.00  1.00            
ATOM   1375    C PRO A 183      26.532  22.690  17.270  4.00  1.00            
ATOM   1376    O PRO A 183      26.322  22.348  16.108  4.00  1.00            
ATOM   1377    N VAL A 184      25.685  23.469  17.970  1.00  1.00            
ATOM   1378   CA VAL A 184      24.446  23.829  17.351  1.00  1.00            
ATOM   1379   CB VAL A 184      23.554  24.618  18.279  1.00  1.00            
ATOM   1380  CG1 VAL A 184      23.096  23.651  19.385  1.00  1.00            
ATOM   1381  CG2 VAL A 184      24.312  25.825  18.867  1.00  1.00            
ATOM   1382    C VAL A 184      24.687  24.559  16.073  1.00  1.00            
ATOM   1383    O VAL A 184      24.607  23.983  14.989  1.00  1.00            
ATOM   1384    N SER A 185      25.157  25.802  16.191  1.00  1.00            
ATOM   1385   CA SER A 185      25.235  26.710  15.096  1.00  1.00            
ATOM   1386   CB SER A 185      24.185  26.490  13.990  1.00  1.00            
ATOM   1387   OG SER A 185      24.340  27.461  12.966  1.00  1.00            
ATOM   1388    C SER A 185      24.842  27.956  15.778  1.00  1.00            
ATOM   1389    O SER A 185      25.626  28.577  16.496  1.00  1.00            
ATOM   1390    N VAL A 186      23.580  28.349  15.558  1.00  1.00            
ATOM   1391   CA VAL A 186      23.113  29.486  16.263  1.00  1.00            
ATOM   1392   CB VAL A 186      22.565  30.558  15.373  1.00  1.00            
ATOM   1393  CG1 VAL A 186      22.057  31.711  16.253  1.00  1.00            
ATOM   1394  CG2 VAL A 186      23.679  30.971  14.395  1.00  1.00            
ATOM   1395    C VAL A 186      22.049  29.042  17.195  1.00  1.00            
ATOM   1396    O VAL A 186      21.259  28.146  16.897  1.00  1.00            
ATOM   1397    N GLU A 187      22.036  29.664  18.384  4.00  1.00            
ATOM   1398   CA GLU A 187      21.075  29.348  19.388  4.00  1.00            
ATOM   1399   CB GLU A 187      21.460  29.939  20.752  4.00  1.00            
ATOM   1400   CG GLU A 187      22.782  29.363  21.269  4.00  1.00            
ATOM   1401   CD GLU A 187      23.255  30.215  22.436  4.00  1.00            
ATOM   1402  OE1 GLU A 187      22.449  31.058  22.910  4.00  1.00            
ATOM   1403  OE2 GLU A 187      24.427  30.041  22.866  4.00  1.00            
ATOM   1404    C GLU A 187      19.783  29.933  18.927  4.00  1.00            
ATOM   1405    O GLU A 187      19.761  30.896  18.163  4.00  1.00            
ATOM   1406    N GLY A 188      18.663  29.336  19.367  3.00  1.00            
ATOM   1407   CA GLY A 188      17.389  29.793  18.910  3.00  1.00            
ATOM   1408    C GLY A 188      16.540  28.585  18.811  3.00  1.00            
ATOM   1409    O GLY A 188      15.765  28.257  19.707  3.00  1.00            
ATOM   1410    N TYR A 189      16.690  27.906  17.671  3.00  1.00            
ATOM   1411   CA TYR A 189      16.022  26.700  17.320  3.00  1.00            
ATOM   1412   CB TYR A 189      15.613  26.761  15.842  3.00  1.00            
ATOM   1413   CG TYR A 189      14.602  25.738  15.481  3.00  1.00            
ATOM   1414  CD1 TYR A 189      14.877  24.392  15.512  3.00  1.00            
ATOM   1415  CD2 TYR A 189      13.343  26.162  15.132  3.00  1.00            
ATOM   1416  CE1 TYR A 189      13.896  23.495  15.161  3.00  1.00            
ATOM   1417  CE2 TYR A 189      12.360  25.278  14.779  3.00  1.00            
ATOM   1418   CZ TYR A 189      12.647  23.942  14.791  3.00  1.00            
ATOM   1419   OH TYR A 189      11.633  23.039  14.428  3.00  1.00            
ATOM   1420    C TYR A 189      17.186  25.758  17.351  3.00  1.00            
ATOM   1421    O TYR A 189      18.304  26.201  17.091  3.00  1.00            
ATOM   1422    N TRP A 190      17.003  24.474  17.725  4.00  1.00            
ATOM   1423   CA TRP A 190      18.157  23.617  17.674  4.00  1.00            
ATOM   1424   CB TRP A 190      17.851  22.156  18.037  4.00  1.00            
ATOM   1425   CG TRP A 190      17.359  21.966  19.450  4.00  1.00            
ATOM   1426  CD2 TRP A 190      16.859  20.722  19.961  4.00  1.00            
ATOM   1427  CD1 TRP A 190      17.264  22.869  20.469  4.00  1.00            
ATOM   1428  NE1 TRP A 190      16.734  22.265  21.584  4.00  1.00            
ATOM   1429  CE2 TRP A 190      16.479  20.943  21.284  4.00  1.00            
ATOM   1430  CE3 TRP A 190      16.722  19.498  19.372  4.00  1.00            
ATOM   1431  CZ2 TRP A 190      15.954  19.937  22.045  4.00  1.00            
ATOM   1432  CZ3 TRP A 190      16.198  18.484  20.142  4.00  1.00            
ATOM   1433  CH2 TRP A 190      15.822  18.701  21.452  4.00  1.00            
ATOM   1434    C TRP A 190      18.521  23.625  16.210  4.00  1.00            
ATOM   1435    O TRP A 190      17.823  23.034  15.389  4.00  1.00            
ATOM   1436    N GLN A 191      19.622  24.317  15.843  4.00  1.00            
ATOM   1437   CA GLN A 191      20.025  24.438  14.465  4.00  1.00            
ATOM   1438   CB GLN A 191      20.228  25.902  14.032  4.00  1.00            
ATOM   1439   CG GLN A 191      20.555  26.103  12.551  4.00  1.00            
ATOM   1440   CD GLN A 191      20.552  27.604  12.274  4.00  1.00            
ATOM   1441  OE1 GLN A 191      19.613  28.317  12.625  4.00  1.00            
ATOM   1442  NE2 GLN A 191      21.637  28.105  11.626  4.00  1.00            
ATOM   1443    C GLN A 191      21.332  23.725  14.393  4.00  1.00            
ATOM   1444    O GLN A 191      22.126  23.845  15.320  4.00  1.00            
ATOM   1445    N ILE A 192      21.554  22.913  13.335  4.00  1.00            
ATOM   1446   CA ILE A 192      22.789  22.200  13.121  4.00  1.00            
ATOM   1447   CB ILE A 192      22.656  20.721  13.360  4.00  1.00            
ATOM   1448  CG1 ILE A 192      21.625  20.097  12.405  4.00  1.00            
ATOM   1449  CG2 ILE A 192      22.316  20.518  14.847  4.00  1.00            
ATOM   1450  CD1 ILE A 192      21.592  18.569  12.463  4.00  1.00            
ATOM   1451    C ILE A 192      23.135  22.437  11.692  4.00  1.00            
ATOM   1452    O ILE A 192      22.248  22.530  10.845  4.00  1.00            
ATOM   1453    N THR A 193      24.434  22.574  11.376  4.00  1.00            
ATOM   1454   CA THR A 193      24.753  22.834  10.006  4.00  1.00            
ATOM   1455   CB THR A 193      26.082  23.503   9.815  4.00  1.00            
ATOM   1456  OG1 THR A 193      26.287  23.798   8.441  4.00  1.00            
ATOM   1457  CG2 THR A 193      27.190  22.577  10.342  4.00  1.00            
ATOM   1458    C THR A 193      24.766  21.538   9.277  4.00  1.00            
ATOM   1459    O THR A 193      25.407  20.584   9.712  4.00  1.00            
ATOM   1460    N LEU A 194      24.037  21.453   8.146  4.00  1.00            
ATOM   1461   CA LEU A 194      24.107  20.203   7.461  4.00  1.00            
ATOM   1462   CB LEU A 194      22.744  19.553   7.102  4.00  1.00            
ATOM   1463   CG LEU A 194      21.981  20.079   5.870  4.00  1.00            
ATOM   1464  CD1 LEU A 194      21.666  21.578   5.985  4.00  1.00            
ATOM   1465  CD2 LEU A 194      22.660  19.658   4.557  4.00  1.00            
ATOM   1466    C LEU A 194      24.975  20.403   6.255  4.00  1.00            
ATOM   1467    O LEU A 194      24.711  21.259   5.412  4.00  1.00            
ATOM   1468    N ASP A 195      26.078  19.628   6.177  4.00  1.00            
ATOM   1469   CA ASP A 195      27.090  19.830   5.176  4.00  1.00            
ATOM   1470   CB ASP A 195      28.341  18.987   5.459  4.00  1.00            
ATOM   1471   CG ASP A 195      29.538  19.731   4.890  4.00  1.00            
ATOM   1472  OD1 ASP A 195      29.449  20.226   3.735  4.00  1.00            
ATOM   1473  OD2 ASP A 195      30.562  19.820   5.618  4.00  1.00            
ATOM   1474    C ASP A 195      26.611  19.537   3.786  4.00  1.00            
ATOM   1475    O ASP A 195      26.719  20.384   2.901  4.00  1.00            
ATOM   1476    N SER A 196      26.052  18.336   3.546  4.00  1.00            
ATOM   1477   CA SER A 196      25.623  18.019   2.211  4.00  1.00            
ATOM   1478   CB SER A 196      26.789  17.714   1.256  4.00  1.00            
ATOM   1479   OG SER A 196      26.298  17.408  -0.041  4.00  1.00            
ATOM   1480    C SER A 196      24.807  16.771   2.322  4.00  1.00            
ATOM   1481    O SER A 196      24.881  16.052   3.319  4.00  1.00            
ATOM   1482    N ILE A 197      23.979  16.503   1.299  4.00  1.00            
ATOM   1483   CA ILE A 197      23.186  15.311   1.251  4.00  1.00            
ATOM   1484   CB ILE A 197      21.710  15.607   1.257  4.00  1.00            
ATOM   1485  CG1 ILE A 197      20.889  14.313   1.365  4.00  1.00            
ATOM   1486  CG2 ILE A 197      21.379  16.488   0.038  4.00  1.00            
ATOM   1487  CD1 ILE A 197      19.414  14.565   1.673  4.00  1.00            
ATOM   1488    C ILE A 197      23.548  14.676  -0.043  4.00  1.00            
ATOM   1489    O ILE A 197      23.607  15.350  -1.069  4.00  1.00            
ATOM   1490    N THR A 198      23.845  13.366  -0.046  4.00  1.00            
ATOM   1491   CA THR A 198      24.226  12.867  -1.327  4.00  1.00            
ATOM   1492   CB THR A 198      25.712  12.717  -1.518  4.00  1.00            
ATOM   1493  OG1 THR A 198      26.253  11.745  -0.638  4.00  1.00            
ATOM   1494  CG2 THR A 198      26.362  14.082  -1.244  4.00  1.00            
ATOM   1495    C THR A 198      23.573  11.560  -1.607  4.00  1.00            
ATOM   1496    O THR A 198      23.046  10.877  -0.730  4.00  1.00            
ATOM   1497    N MET A 199      23.587  11.222  -2.904  4.00  1.00            
ATOM   1498   CA MET A 199      23.091  10.004  -3.454  4.00  1.00            
ATOM   1499   CB MET A 199      22.698  10.176  -4.931  4.00  1.00            
ATOM   1500   CG MET A 199      21.697  11.308  -5.166  4.00  1.00            
ATOM   1501   SD MET A 199      21.577  11.855  -6.897  4.00  1.00            
ATOM   1502   CE MET A 199      23.199  12.674  -6.923  4.00  1.00            
ATOM   1503    C MET A 199      24.316   9.155  -3.452  4.00  1.00            
ATOM   1504    O MET A 199      25.115   9.225  -2.520  4.00  1.00            
ATOM   1505    N ASP A 200      24.509   8.321  -4.489  3.00  1.00            
ATOM   1506   CA ASP A 200      25.689   7.509  -4.473  3.00  1.00            
ATOM   1507   CB ASP A 200      25.552   6.206  -5.272  3.00  1.00            
ATOM   1508   CG ASP A 200      26.735   5.330  -4.896  3.00  1.00            
ATOM   1509  OD1 ASP A 200      27.488   5.728  -3.967  3.00  1.00            
ATOM   1510  OD2 ASP A 200      26.901   4.254  -5.529  3.00  1.00            
ATOM   1511    C ASP A 200      26.836   8.271  -5.062  3.00  1.00            
ATOM   1512    O ASP A 200      27.030   8.281  -6.276  3.00  1.00            
ATOM   1513    N GLY A 201      27.608   8.962  -4.199  3.00  1.00            
ATOM   1514   CA GLY A 201      28.841   9.583  -4.597  3.00  1.00            
ATOM   1515    C GLY A 201      28.621  10.902  -5.267  3.00  1.00            
ATOM   1516    O GLY A 201      29.587  11.589  -5.595  3.00  1.00            
ATOM   1517    N GLU A 202      27.365  11.316  -5.499  4.00  1.00            
ATOM   1518   CA GLU A 202      27.228  12.587  -6.148  4.00  1.00            
ATOM   1519   CB GLU A 202      26.473  12.522  -7.495  4.00  1.00            
ATOM   1520   CG GLU A 202      26.365  13.869  -8.221  4.00  1.00            
ATOM   1521   CD GLU A 202      26.053  13.609  -9.694  4.00  1.00            
ATOM   1522  OE1 GLU A 202      27.019  13.407 -10.476  4.00  1.00            
ATOM   1523  OE2 GLU A 202      24.846  13.610 -10.055  4.00  1.00            
ATOM   1524    C GLU A 202      26.493  13.497  -5.207  4.00  1.00            
ATOM   1525    O GLU A 202      25.627  13.052  -4.456  4.00  1.00            
ATOM   1526    N THR A 203      26.841  14.804  -5.213  4.00  1.00            
ATOM   1527   CA THR A 203      26.218  15.751  -4.323  4.00  1.00            
ATOM   1528   CB THR A 203      27.060  16.975  -4.069  4.00  1.00            
ATOM   1529  OG1 THR A 203      26.373  17.867  -3.203  4.00  1.00            
ATOM   1530  CG2 THR A 203      27.437  17.659  -5.397  4.00  1.00            
ATOM   1531    C THR A 203      24.907  16.167  -4.911  4.00  1.00            
ATOM   1532    O THR A 203      24.828  16.977  -5.834  4.00  1.00            
ATOM   1533    N ILE A 204      23.827  15.568  -4.385  4.00  1.00            
ATOM   1534   CA ILE A 204      22.507  15.848  -4.853  4.00  1.00            
ATOM   1535   CB ILE A 204      21.495  14.859  -4.332  4.00  1.00            
ATOM   1536  CG1 ILE A 204      20.140  15.074  -5.021  4.00  1.00            
ATOM   1537  CG2 ILE A 204      21.448  14.937  -2.797  4.00  1.00            
ATOM   1538  CD1 ILE A 204      19.138  13.950  -4.763  4.00  1.00            
ATOM   1539    C ILE A 204      22.062  17.214  -4.473  4.00  1.00            
ATOM   1540    O ILE A 204      21.533  17.950  -5.306  4.00  1.00            
ATOM   1541    N ALA A 205      22.269  17.607  -3.206  4.00  1.00            
ATOM   1542   CA ALA A 205      21.725  18.871  -2.828  4.00  1.00            
ATOM   1543   CB ALA A 205      20.294  18.763  -2.270  4.00  1.00            
ATOM   1544    C ALA A 205      22.584  19.465  -1.744  4.00  1.00            
ATOM   1545    O ALA A 205      23.436  18.787  -1.170  4.00  1.00            
ATOM   1546    N CYS A 206      22.380  20.772  -1.462  1.00  1.00            
ATOM   1547   CA CYS A 206      23.054  21.499  -0.416  1.00  1.00            
ATOM   1548   CB CYS A 206      22.495  21.204   0.986  1.00  1.00            
ATOM   1549   SG CYS A 206      20.792  21.808   1.190  1.00  1.00            
ATOM   1550    C CYS A 206      24.534  21.233  -0.419  1.00  1.00            
ATOM   1551    O CYS A 206      25.061  20.584   0.483  1.00  1.00            
ATOM   1552    N SER A 207      25.244  21.727  -1.457  3.00  1.00            
ATOM   1553   CA SER A 207      26.657  21.496  -1.606  3.00  1.00            
ATOM   1554   CB SER A 207      27.209  22.003  -2.951  3.00  1.00            
ATOM   1555   OG SER A 207      27.051  23.409  -3.064  3.00  1.00            
ATOM   1556    C SER A 207      27.500  22.077  -0.510  3.00  1.00            
ATOM   1557    O SER A 207      28.024  21.344   0.329  3.00  1.00            
ATOM   1558    N GLY A 208      27.630  23.418  -0.469  3.00  1.00            
ATOM   1559   CA GLY A 208      28.535  24.033   0.458  3.00  1.00            
ATOM   1560    C GLY A 208      28.108  23.697   1.842  3.00  1.00            
ATOM   1561    O GLY A 208      28.929  23.360   2.694  3.00  1.00            
ATOM   1562    N GLY A 209      26.795  23.785   2.099  1.00  1.00            
ATOM   1563   CA GLY A 209      26.304  23.489   3.405  1.00  1.00            
ATOM   1564    C GLY A 209      25.168  24.430   3.636  1.00  1.00            
ATOM   1565    O GLY A 209      25.172  25.554   3.135  1.00  1.00            
ATOM   1566    N CYS A 210      24.162  23.997   4.417  4.00  1.00            
ATOM   1567   CA CYS A 210      23.042  24.851   4.679  4.00  1.00            
ATOM   1568   CB CYS A 210      21.778  24.480   3.886  4.00  1.00            
ATOM   1569   SG CYS A 210      21.934  24.856   2.113  4.00  1.00            
ATOM   1570    C CYS A 210      22.718  24.741   6.138  4.00  1.00            
ATOM   1571    O CYS A 210      23.564  24.343   6.936  4.00  1.00            
ATOM   1572    N GLN A 211      21.482  25.125   6.532  4.00  1.00            
ATOM   1573   CA GLN A 211      21.143  25.059   7.926  4.00  1.00            
ATOM   1574   CB GLN A 211      20.694  26.403   8.532  4.00  1.00            
ATOM   1575   CG GLN A 211      21.796  27.458   8.612  4.00  1.00            
ATOM   1576   CD GLN A 211      21.937  28.097   7.241  4.00  1.00            
ATOM   1577  OE1 GLN A 211      21.066  27.956   6.385  4.00  1.00            
ATOM   1578  NE2 GLN A 211      23.063  28.829   7.026  4.00  1.00            
ATOM   1579    C GLN A 211      19.998  24.112   8.160  4.00  1.00            
ATOM   1580    O GLN A 211      18.921  24.251   7.585  4.00  1.00            
ATOM   1581    N ALA A 212      20.250  23.105   9.022  4.00  1.00            
ATOM   1582   CA ALA A 212      19.365  22.008   9.312  4.00  1.00            
ATOM   1583   CB ALA A 212      20.121  20.835   9.958  4.00  1.00            
ATOM   1584    C ALA A 212      18.111  22.154  10.137  4.00  1.00            
ATOM   1585    O ALA A 212      17.045  21.794   9.649  4.00  1.00            
ATOM   1586    N ILE A 213      18.171  22.687  11.378  4.00  1.00            
ATOM   1587   CA ILE A 213      17.028  22.656  12.277  4.00  1.00            
ATOM   1588   CB ILE A 213      15.932  23.583  11.846  4.00  1.00            
ATOM   1589  CG1 ILE A 213      16.266  25.014  12.301  4.00  1.00            
ATOM   1590  CG2 ILE A 213      14.588  23.033  12.342  4.00  1.00            
ATOM   1591  CD1 ILE A 213      17.604  25.535  11.781  4.00  1.00            
ATOM   1592    C ILE A 213      16.491  21.272  12.492  4.00  1.00            
ATOM   1593    O ILE A 213      15.945  20.630  11.596  4.00  1.00            
ATOM   1594    N VAL A 214      16.612  20.788  13.746  4.00  1.00            
ATOM   1595   CA VAL A 214      16.062  19.515  14.108  4.00  1.00            
ATOM   1596   CB VAL A 214      16.866  18.766  15.148  4.00  1.00            
ATOM   1597  CG1 VAL A 214      18.225  18.376  14.540  4.00  1.00            
ATOM   1598  CG2 VAL A 214      16.995  19.619  16.425  4.00  1.00            
ATOM   1599    C VAL A 214      14.726  19.848  14.687  4.00  1.00            
ATOM   1600    O VAL A 214      14.609  20.665  15.599  4.00  1.00            
ATOM   1601    N ASP A 215      13.658  19.261  14.127  1.00  1.00            
ATOM   1602   CA ASP A 215      12.346  19.578  14.605  1.00  1.00            
ATOM   1603   CB ASP A 215      11.535  20.393  13.588  1.00  1.00            
ATOM   1604   CG ASP A 215      10.155  20.697  14.152  1.00  1.00            
ATOM   1605  OD1 ASP A 215       9.971  20.639  15.398  1.00  1.00            
ATOM   1606  OD2 ASP A 215       9.259  21.001  13.320  1.00  1.00            
ATOM   1607    C ASP A 215      11.605  18.288  14.746  1.00  1.00            
ATOM   1608    O ASP A 215      11.338  17.612  13.755  1.00  1.00            
ATOM   1609    N THR A 216      11.255  17.909  15.989  3.00  1.00            
ATOM   1610   CA THR A 216      10.480  16.719  16.193  3.00  1.00            
ATOM   1611   CB THR A 216      10.374  16.303  17.629  3.00  1.00            
ATOM   1612  OG1 THR A 216       9.760  15.027  17.730  3.00  1.00            
ATOM   1613  CG2 THR A 216       9.558  17.358  18.380  3.00  1.00            
ATOM   1614    C THR A 216       9.121  16.992  15.621  3.00  1.00            
ATOM   1615    O THR A 216       8.444  16.092  15.128  3.00  1.00            
ATOM   1616    N GLY A 217       8.711  18.275  15.657  3.00  1.00            
ATOM   1617   CA GLY A 217       7.395  18.708  15.276  3.00  1.00            
ATOM   1618    C GLY A 217       7.046  18.407  13.854  3.00  1.00            
ATOM   1619    O GLY A 217       5.948  17.917  13.592  3.00  1.00            
ATOM   1620    N THR A 218       7.938  18.682  12.885  1.00  1.00            
ATOM   1621   CA THR A 218       7.509  18.472  11.530  1.00  1.00            
ATOM   1622   CB THR A 218       8.311  19.227  10.513  1.00  1.00            
ATOM   1623  OG1 THR A 218       7.682  19.163   9.241  1.00  1.00            
ATOM   1624  CG2 THR A 218       9.719  18.612  10.445  1.00  1.00            
ATOM   1625    C THR A 218       7.618  17.036  11.214  1.00  1.00            
ATOM   1626    O THR A 218       8.578  16.363  11.582  1.00  1.00            
ATOM   1627    N SER A 219       6.589  16.534  10.524  1.00  1.00            
ATOM   1628   CA SER A 219       6.551  15.153  10.208  1.00  1.00            
ATOM   1629   CB SER A 219       5.178  14.693   9.684  1.00  1.00            
ATOM   1630   OG SER A 219       4.920  15.273   8.414  1.00  1.00            
ATOM   1631    C SER A 219       7.555  14.795   9.166  1.00  1.00            
ATOM   1632    O SER A 219       8.241  13.780   9.285  1.00  1.00            
ATOM   1633    N LEU A 220       7.690  15.626   8.117  1.00  1.00            
ATOM   1634   CA LEU A 220       8.499  15.159   7.036  1.00  1.00            
ATOM   1635   CB LEU A 220       7.720  14.953   5.720  1.00  1.00            
ATOM   1636   CG LEU A 220       7.105  16.231   5.112  1.00  1.00            
ATOM   1637  CD1 LEU A 220       6.352  15.911   3.810  1.00  1.00            
ATOM   1638  CD2 LEU A 220       6.227  16.987   6.123  1.00  1.00            
ATOM   1639    C LEU A 220       9.651  16.046   6.732  1.00  1.00            
ATOM   1640    O LEU A 220       9.744  17.177   7.204  1.00  1.00            
ATOM   1641    N LEU A 221      10.581  15.506   5.916  4.00  1.00            
ATOM   1642   CA LEU A 221      11.741  16.239   5.521  4.00  1.00            
ATOM   1643   CB LEU A 221      12.790  15.370   4.806  4.00  1.00            
ATOM   1644   CG LEU A 221      13.322  14.233   5.702  4.00  1.00            
ATOM   1645  CD1 LEU A 221      14.400  13.402   4.992  4.00  1.00            
ATOM   1646  CD2 LEU A 221      13.788  14.769   7.066  4.00  1.00            
ATOM   1647    C LEU A 221      11.283  17.296   4.611  4.00  1.00            
ATOM   1648    O LEU A 221      10.741  17.038   3.538  4.00  1.00            
ATOM   1649    N THR A 222      11.491  18.541   5.048  4.00  1.00            
ATOM   1650   CA THR A 222      11.046  19.604   4.228  4.00  1.00            
ATOM   1651   CB THR A 222       9.949  20.413   4.851  4.00  1.00            
ATOM   1652  OG1 THR A 222       9.460  21.375   3.927  4.00  1.00            
ATOM   1653  CG2 THR A 222      10.497  21.102   6.111  4.00  1.00            
ATOM   1654    C THR A 222      12.201  20.486   3.978  4.00  1.00            
ATOM   1655    O THR A 222      13.093  20.634   4.811  4.00  1.00            
ATOM   1656    N GLY A 223      12.213  21.090   2.783  4.00  1.00            
ATOM   1657   CA GLY A 223      13.295  21.952   2.466  4.00  1.00            
ATOM   1658    C GLY A 223      12.825  22.816   1.357  4.00  1.00            
ATOM   1659    O GLY A 223      11.791  22.580   0.734  4.00  1.00            
ATOM   1660    N PRO A 224      13.612  23.802   1.084  1.00  1.00            
ATOM   1661   CA PRO A 224      13.285  24.743   0.062  1.00  1.00            
ATOM   1662   CD PRO A 224      15.045  23.730   1.323  1.00  1.00            
ATOM   1663   CB PRO A 224      14.504  25.647  -0.055  1.00  1.00            
ATOM   1664   CG PRO A 224      15.664  24.700   0.301  1.00  1.00            
ATOM   1665    C PRO A 224      13.036  24.044  -1.227  1.00  1.00            
ATOM   1666    O PRO A 224      13.503  22.921  -1.376  1.00  1.00            
ATOM   1667    N THR A 225      12.270  24.683  -2.143  2.00  1.00            
ATOM   1668   CA THR A 225      11.973  24.148  -3.446  2.00  1.00            
ATOM   1669   CB THR A 225      10.776  24.789  -4.090  2.00  1.00            
ATOM   1670  OG1 THR A 225      10.476  24.146  -5.320  2.00  1.00            
ATOM   1671  CG2 THR A 225      11.074  26.281  -4.326  2.00  1.00            
ATOM   1672    C THR A 225      13.162  24.439  -4.316  2.00  1.00            
ATOM   1673    O THR A 225      14.087  25.137  -3.904  2.00  1.00            
ATOM   1674    N SER A 226      13.161  23.896  -5.553  2.00  1.00            
ATOM   1675   CA SER A 226      14.227  24.059  -6.511  2.00  1.00            
ATOM   1676   CB SER A 226      14.683  25.520  -6.654  2.00  1.00            
ATOM   1677   OG SER A 226      15.698  25.605  -7.642  2.00  1.00            
ATOM   1678    C SER A 226      15.398  23.233  -6.063  2.00  1.00            
ATOM   1679    O SER A 226      16.426  23.146  -6.733  2.00  1.00            
ATOM   1680    N ALA A 227      15.213  22.589  -4.904  2.00  1.00            
ATOM   1681   CA ALA A 227      16.014  21.604  -4.236  2.00  1.00            
ATOM   1682   CB ALA A 227      16.853  22.170  -3.078  2.00  1.00            
ATOM   1683    C ALA A 227      14.845  20.903  -3.656  2.00  1.00            
ATOM   1684    O ALA A 227      13.828  21.564  -3.475  2.00  1.00            
ATOM   1685    N ILE A 228      14.914  19.605  -3.337  2.00  1.00            
ATOM   1686   CA ILE A 228      13.692  18.919  -3.020  2.00  1.00            
ATOM   1687   CB ILE A 228      12.938  19.504  -1.862  2.00  1.00            
ATOM   1688  CG1 ILE A 228      13.824  19.573  -0.609  2.00  1.00            
ATOM   1689  CG2 ILE A 228      11.668  18.657  -1.675  2.00  1.00            
ATOM   1690  CD1 ILE A 228      14.912  20.643  -0.710  2.00  1.00            
ATOM   1691    C ILE A 228      12.852  19.132  -4.238  2.00  1.00            
ATOM   1692    O ILE A 228      12.019  20.035  -4.316  2.00  1.00            
ATOM   1693    N ALA A 229      13.009  18.213  -5.191  2.00  1.00            
ATOM   1694   CA ALA A 229      12.503  18.379  -6.514  2.00  1.00            
ATOM   1695   CB ALA A 229      12.490  19.837  -7.002  2.00  1.00            
ATOM   1696    C ALA A 229      13.592  17.678  -7.231  2.00  1.00            
ATOM   1697    O ALA A 229      13.385  16.701  -7.950  2.00  1.00            
ATOM   1698    N ASN A 230      14.814  18.200  -6.999  2.00  1.00            
ATOM   1699   CA ASN A 230      16.005  17.616  -7.523  2.00  1.00            
ATOM   1700   CB ASN A 230      17.292  18.323  -7.064  2.00  1.00            
ATOM   1701   CG ASN A 230      17.412  19.633  -7.829  2.00  1.00            
ATOM   1702  OD1 ASN A 230      16.699  19.862  -8.803  2.00  1.00            
ATOM   1703  ND2 ASN A 230      18.353  20.511  -7.389  2.00  1.00            
ATOM   1704    C ASN A 230      16.061  16.206  -7.011  2.00  1.00            
ATOM   1705    O ASN A 230      16.234  15.274  -7.795  2.00  1.00            
ATOM   1706    N ILE A 231      15.901  16.008  -5.684  2.00  1.00            
ATOM   1707   CA ILE A 231      15.941  14.683  -5.117  2.00  1.00            
ATOM   1708   CB ILE A 231      16.024  14.622  -3.623  2.00  1.00            
ATOM   1709  CG1 ILE A 231      16.336  13.173  -3.204  2.00  1.00            
ATOM   1710  CG2 ILE A 231      14.720  15.172  -3.030  2.00  1.00            
ATOM   1711  CD1 ILE A 231      16.685  13.002  -1.727  2.00  1.00            
ATOM   1712    C ILE A 231      14.743  13.882  -5.519  2.00  1.00            
ATOM   1713    O ILE A 231      14.875  12.704  -5.842  2.00  1.00            
ATOM   1714    N GLN A 232      13.542  14.495  -5.523  2.00  1.00            
ATOM   1715   CA GLN A 232      12.338  13.748  -5.784  2.00  1.00            
ATOM   1716   CB GLN A 232      11.047  14.586  -5.761  2.00  1.00            
ATOM   1717   CG GLN A 232      10.909  15.626  -6.872  2.00  1.00            
ATOM   1718   CD GLN A 232       9.557  16.299  -6.670  2.00  1.00            
ATOM   1719  OE1 GLN A 232       8.529  15.631  -6.568  2.00  1.00            
ATOM   1720  NE2 GLN A 232       9.555  17.657  -6.589  2.00  1.00            
ATOM   1721    C GLN A 232      12.468  13.146  -7.140  2.00  1.00            
ATOM   1722    O GLN A 232      11.986  12.043  -7.368  2.00  1.00            
ATOM   1723    N SER A 233      13.096  13.852  -8.097  2.00  1.00            
ATOM   1724   CA SER A 233      13.254  13.251  -9.391  2.00  1.00            
ATOM   1725   CB SER A 233      13.900  14.197 -10.421  2.00  1.00            
ATOM   1726   OG SER A 233      13.985  13.557 -11.685  2.00  1.00            
ATOM   1727    C SER A 233      14.142  12.057  -9.237  2.00  1.00            
ATOM   1728    O SER A 233      13.903  11.013  -9.841  2.00  1.00            
ATOM   1729    N ASP A 234      15.183  12.181  -8.392  2.00  1.00            
ATOM   1730   CA ASP A 234      16.126  11.121  -8.167  2.00  1.00            
ATOM   1731   CB ASP A 234      17.176  11.525  -7.119  2.00  1.00            
ATOM   1732   CG ASP A 234      18.238  10.442  -7.043  2.00  1.00            
ATOM   1733  OD1 ASP A 234      18.293   9.601  -7.980  2.00  1.00            
ATOM   1734  OD2 ASP A 234      19.011  10.445  -6.050  2.00  1.00            
ATOM   1735    C ASP A 234      15.362   9.960  -7.610  2.00  1.00            
ATOM   1736    O ASP A 234      15.522   8.823  -8.051  2.00  1.00            
ATOM   1737    N ILE A 235      14.487  10.241  -6.627  2.00  1.00            
ATOM   1738   CA ILE A 235      13.701   9.247  -5.959  2.00  1.00            
ATOM   1739   CB ILE A 235      12.948   9.811  -4.792  2.00  1.00            
ATOM   1740  CG1 ILE A 235      13.947  10.451  -3.815  2.00  1.00            
ATOM   1741  CG2 ILE A 235      12.136   8.672  -4.155  2.00  1.00            
ATOM   1742  CD1 ILE A 235      15.004   9.471  -3.306  2.00  1.00            
ATOM   1743    C ILE A 235      12.730   8.656  -6.946  2.00  1.00            
ATOM   1744    O ILE A 235      12.509   7.446  -6.953  2.00  1.00            
ATOM   1745    N GLY A 236      12.145   9.490  -7.834  3.00  1.00            
ATOM   1746   CA GLY A 236      11.187   9.012  -8.796  3.00  1.00            
ATOM   1747    C GLY A 236       9.795   9.462  -8.435  3.00  1.00            
ATOM   1748    O GLY A 236       8.822   9.039  -9.062  3.00  1.00            
ATOM   1749    N ALA A 237       9.650  10.339  -7.423  1.00  1.00            
ATOM   1750   CA ALA A 237       8.338  10.785  -7.027  1.00  1.00            
ATOM   1751   CB ALA A 237       8.351  11.718  -5.801  1.00  1.00            
ATOM   1752    C ALA A 237       7.715  11.544  -8.162  1.00  1.00            
ATOM   1753    O ALA A 237       8.401  12.247  -8.902  1.00  1.00            
ATOM   1754    N SER A 238       6.380  11.400  -8.339  1.00  1.00            
ATOM   1755   CA SER A 238       5.694  12.123  -9.375  1.00  1.00            
ATOM   1756   CB SER A 238       5.211  11.236 -10.540  1.00  1.00            
ATOM   1757   OG SER A 238       4.314  10.242 -10.070  1.00  1.00            
ATOM   1758    C SER A 238       4.524  12.815  -8.770  1.00  1.00            
ATOM   1759    O SER A 238       3.900  12.321  -7.832  1.00  1.00            
ATOM   1760    N GLU A 239       4.222  14.012  -9.306  1.00  1.00            
ATOM   1761   CA GLU A 239       3.119  14.791  -8.835  1.00  1.00            
ATOM   1762   CB GLU A 239       3.313  16.301  -9.077  1.00  1.00            
ATOM   1763   CG GLU A 239       3.513  16.658 -10.553  1.00  1.00            
ATOM   1764   CD GLU A 239       3.889  18.129 -10.650  1.00  1.00            
ATOM   1765  OE1 GLU A 239       3.719  18.852  -9.634  1.00  1.00            
ATOM   1766  OE2 GLU A 239       4.357  18.546 -11.743  1.00  1.00            
ATOM   1767    C GLU A 239       1.929  14.332  -9.609  1.00  1.00            
ATOM   1768    O GLU A 239       1.832  14.515 -10.821  1.00  1.00            
ATOM   1769    N ASN A 240       0.990  13.674  -8.912  1.00  1.00            
ATOM   1770   CA ASN A 240      -0.197  13.239  -9.574  1.00  1.00            
ATOM   1771   CB ASN A 240      -0.269  11.711  -9.755  1.00  1.00            
ATOM   1772   CG ASN A 240      -1.252  11.380 -10.874  1.00  1.00            
ATOM   1773  OD1 ASN A 240      -2.196  10.614 -10.684  1.00  1.00            
ATOM   1774  ND2 ASN A 240      -1.018  11.956 -12.084  1.00  1.00            
ATOM   1775    C ASN A 240      -1.287  13.680  -8.660  1.00  1.00            
ATOM   1776    O ASN A 240      -1.063  13.809  -7.457  1.00  1.00            
ATOM   1777    N SER A 241      -2.484  13.970  -9.204  3.00  1.00            
ATOM   1778   CA SER A 241      -3.529  14.440  -8.346  3.00  1.00            
ATOM   1779   CB SER A 241      -3.765  13.585  -7.088  3.00  1.00            
ATOM   1780   OG SER A 241      -4.274  12.313  -7.454  3.00  1.00            
ATOM   1781    C SER A 241      -3.121  15.804  -7.919  3.00  1.00            
ATOM   1782    O SER A 241      -2.254  16.422  -8.533  3.00  1.00            
ATOM   1783    N ASP A 242      -3.757  16.326  -6.857  3.00  1.00            
ATOM   1784   CA ASP A 242      -3.393  17.640  -6.438  3.00  1.00            
ATOM   1785   CB ASP A 242      -4.612  18.561  -6.212  3.00  1.00            
ATOM   1786   CG ASP A 242      -5.534  17.968  -5.152  3.00  1.00            
ATOM   1787  OD1 ASP A 242      -5.441  16.739  -4.891  3.00  1.00            
ATOM   1788  OD2 ASP A 242      -6.360  18.742  -4.597  3.00  1.00            
ATOM   1789    C ASP A 242      -2.584  17.577  -5.175  3.00  1.00            
ATOM   1790    O ASP A 242      -3.095  17.274  -4.098  3.00  1.00            
ATOM   1791    N GLY A 243      -1.269  17.846  -5.293  1.00  1.00            
ATOM   1792   CA GLY A 243      -0.429  17.961  -4.135  1.00  1.00            
ATOM   1793    C GLY A 243       0.031  16.633  -3.610  1.00  1.00            
ATOM   1794    O GLY A 243       0.536  16.562  -2.490  1.00  1.00            
ATOM   1795    N GLU A 244      -0.108  15.541  -4.385  1.00  1.00            
ATOM   1796   CA GLU A 244       0.313  14.266  -3.866  1.00  1.00            
ATOM   1797   CB GLU A 244      -0.775  13.184  -4.016  1.00  1.00            
ATOM   1798   CG GLU A 244      -0.352  11.789  -3.550  1.00  1.00            
ATOM   1799   CD GLU A 244      -1.423  10.792  -3.983  1.00  1.00            
ATOM   1800  OE1 GLU A 244      -2.591  11.221  -4.185  1.00  1.00            
ATOM   1801  OE2 GLU A 244      -1.085   9.586  -4.120  1.00  1.00            
ATOM   1802    C GLU A 244       1.483  13.796  -4.648  1.00  1.00            
ATOM   1803    O GLU A 244       1.438  13.705  -5.873  1.00  1.00            
ATOM   1804    N MET A 245       2.587  13.510  -3.939  1.00  1.00            
ATOM   1805   CA MET A 245       3.718  12.966  -4.614  1.00  1.00            
ATOM   1806   CB MET A 245       5.077  13.445  -4.062  1.00  1.00            
ATOM   1807   CG MET A 245       5.396  14.922  -4.334  1.00  1.00            
ATOM   1808   SD MET A 245       4.420  16.117  -3.371  1.00  1.00            
ATOM   1809   CE MET A 245       3.076  16.266  -4.580  1.00  1.00            
ATOM   1810    C MET A 245       3.613  11.495  -4.414  1.00  1.00            
ATOM   1811    O MET A 245       3.230  11.041  -3.338  1.00  1.00            
ATOM   1812    N VAL A 246       3.913  10.702  -5.460  4.00  1.00            
ATOM   1813   CA VAL A 246       3.770   9.285  -5.303  4.00  1.00            
ATOM   1814   CB VAL A 246       2.610   8.712  -6.069  4.00  1.00            
ATOM   1815  CG1 VAL A 246       2.867   8.934  -7.570  4.00  1.00            
ATOM   1816  CG2 VAL A 246       2.447   7.229  -5.693  4.00  1.00            
ATOM   1817    C VAL A 246       4.976   8.622  -5.848  4.00  1.00            
ATOM   1818    O VAL A 246       5.680   9.156  -6.704  4.00  1.00            
ATOM   1819    N ILE A 247       5.242   7.423  -5.312  4.00  1.00            
ATOM   1820   CA ILE A 247       6.334   6.627  -5.751  4.00  1.00            
ATOM   1821   CB ILE A 247       7.475   6.625  -4.784  4.00  1.00            
ATOM   1822  CG1 ILE A 247       7.021   5.991  -3.457  4.00  1.00            
ATOM   1823  CG2 ILE A 247       7.973   8.072  -4.641  4.00  1.00            
ATOM   1824  CD1 ILE A 247       8.172   5.581  -2.544  4.00  1.00            
ATOM   1825    C ILE A 247       5.826   5.231  -5.771  4.00  1.00            
ATOM   1826    O ILE A 247       4.856   4.913  -5.087  4.00  1.00            
ATOM   1827    N SER A 248       6.441   4.362  -6.590  1.00  1.00            
ATOM   1828   CA SER A 248       6.032   2.994  -6.561  1.00  1.00            
ATOM   1829   CB SER A 248       6.363   2.212  -7.847  1.00  1.00            
ATOM   1830   OG SER A 248       7.769   2.067  -7.987  1.00  1.00            
ATOM   1831    C SER A 248       6.778   2.351  -5.433  1.00  1.00            
ATOM   1832    O SER A 248       7.800   2.862  -4.975  1.00  1.00            
ATOM   1833    N CYS A 249       6.262   1.211  -4.941  3.00  1.00            
ATOM   1834   CA CYS A 249       6.908   0.474  -3.895  3.00  1.00            
ATOM   1835   CB CYS A 249       6.080  -0.725  -3.400  3.00  1.00            
ATOM   1836   SG CYS A 249       6.927  -1.635  -2.072  3.00  1.00            
ATOM   1837    C CYS A 249       8.168  -0.051  -4.489  3.00  1.00            
ATOM   1838    O CYS A 249       9.154  -0.280  -3.792  3.00  1.00            
ATOM   1839    N SER A 250       8.161  -0.217  -5.824  2.00  1.00            
ATOM   1840   CA SER A 250       9.270  -0.773  -6.532  2.00  1.00            
ATOM   1841   CB SER A 250       9.110  -0.670  -8.058  2.00  1.00            
ATOM   1842   OG SER A 250       7.970  -1.401  -8.482  2.00  1.00            
ATOM   1843    C SER A 250      10.488   0.021  -6.170  2.00  1.00            
ATOM   1844    O SER A 250      11.609  -0.474  -6.256  2.00  1.00            
ATOM   1845    N SER A 251      10.311   1.288  -5.760  2.00  1.00            
ATOM   1846   CA SER A 251      11.445   2.097  -5.422  2.00  1.00            
ATOM   1847   CB SER A 251      11.070   3.567  -5.181  2.00  1.00            
ATOM   1848   OG SER A 251      10.200   3.660  -4.063  2.00  1.00            
ATOM   1849    C SER A 251      12.116   1.594  -4.177  2.00  1.00            
ATOM   1850    O SER A 251      13.343   1.581  -4.096  2.00  1.00            
ATOM   1851    N ILE A 252      11.342   1.133  -3.175  2.00  1.00            
ATOM   1852   CA ILE A 252      11.962   0.775  -1.928  2.00  1.00            
ATOM   1853   CB ILE A 252      10.988   0.337  -0.868  2.00  1.00            
ATOM   1854  CG1 ILE A 252      11.726   0.136   0.467  2.00  1.00            
ATOM   1855  CG2 ILE A 252      10.240  -0.914  -1.355  2.00  1.00            
ATOM   1856  CD1 ILE A 252      10.801  -0.084   1.663  2.00  1.00            
ATOM   1857    C ILE A 252      12.939  -0.334  -2.140  2.00  1.00            
ATOM   1858    O ILE A 252      14.065  -0.260  -1.650  2.00  1.00            
ATOM   1859    N ASP A 253      12.562  -1.384  -2.893  2.00  1.00            
ATOM   1860   CA ASP A 253      13.497  -2.461  -3.021  2.00  1.00            
ATOM   1861   CB ASP A 253      12.945  -3.747  -3.687  2.00  1.00            
ATOM   1862   CG ASP A 253      12.312  -3.479  -5.043  2.00  1.00            
ATOM   1863  OD1 ASP A 253      11.322  -2.701  -5.088  2.00  1.00            
ATOM   1864  OD2 ASP A 253      12.790  -4.065  -6.048  2.00  1.00            
ATOM   1865    C ASP A 253      14.732  -1.976  -3.697  2.00  1.00            
ATOM   1866    O ASP A 253      15.833  -2.331  -3.279  2.00  1.00            
ATOM   1867    N SER A 254      14.620  -1.141  -4.748  2.00  1.00            
ATOM   1868   CA SER A 254      15.873  -0.691  -5.271  2.00  1.00            
ATOM   1869   CB SER A 254      16.183  -1.181  -6.701  2.00  1.00            
ATOM   1870   OG SER A 254      15.288  -0.600  -7.636  2.00  1.00            
ATOM   1871    C SER A 254      15.912   0.803  -5.249  2.00  1.00            
ATOM   1872    O SER A 254      15.252   1.467  -6.048  2.00  1.00            
ATOM   1873    N LEU A 255      16.691   1.364  -4.297  1.00  1.00            
ATOM   1874   CA LEU A 255      16.900   2.783  -4.187  1.00  1.00            
ATOM   1875   CB LEU A 255      15.784   3.545  -3.455  1.00  1.00            
ATOM   1876   CG LEU A 255      16.045   5.062  -3.333  1.00  1.00            
ATOM   1877  CD1 LEU A 255      16.126   5.743  -4.709  1.00  1.00            
ATOM   1878  CD2 LEU A 255      15.016   5.728  -2.407  1.00  1.00            
ATOM   1879    C LEU A 255      18.141   2.962  -3.389  1.00  1.00            
ATOM   1880    O LEU A 255      18.393   2.267  -2.413  1.00  1.00            
ATOM   1881    N PRO A 256      18.922   3.897  -3.821  1.00  1.00            
ATOM   1882   CA PRO A 256      20.131   4.147  -3.103  1.00  1.00            
ATOM   1883   CD PRO A 256      19.070   4.129  -5.248  1.00  1.00            
ATOM   1884   CB PRO A 256      21.013   4.957  -4.052  1.00  1.00            
ATOM   1885   CG PRO A 256      20.546   4.510  -5.449  1.00  1.00            
ATOM   1886    C PRO A 256      19.753   4.876  -1.866  1.00  1.00            
ATOM   1887    O PRO A 256      18.653   5.421  -1.809  1.00  1.00            
ATOM   1888    N ASP A 257      20.634   4.873  -0.852  1.00  1.00            
ATOM   1889   CA ASP A 257      20.322   5.564   0.357  1.00  1.00            
ATOM   1890   CB ASP A 257      21.249   5.182   1.529  1.00  1.00            
ATOM   1891   CG ASP A 257      21.082   3.713   1.899  1.00  1.00            
ATOM   1892  OD1 ASP A 257      20.037   3.114   1.529  1.00  1.00            
ATOM   1893  OD2 ASP A 257      22.006   3.171   2.564  1.00  1.00            
ATOM   1894    C ASP A 257      20.600   7.008   0.110  1.00  1.00            
ATOM   1895    O ASP A 257      21.227   7.367  -0.886  1.00  1.00            
ATOM   1896    N ILE A 258      20.116   7.883   1.008  4.00  1.00            
ATOM   1897   CA ILE A 258      20.487   9.256   0.868  4.00  1.00            
ATOM   1898   CB ILE A 258      19.345  10.237   0.838  4.00  1.00            
ATOM   1899  CG1 ILE A 258      19.862  11.603   0.353  4.00  1.00            
ATOM   1900  CG2 ILE A 258      18.645  10.263   2.207  4.00  1.00            
ATOM   1901  CD1 ILE A 258      20.305  11.595  -1.111  4.00  1.00            
ATOM   1902    C ILE A 258      21.372   9.535   2.038  4.00  1.00            
ATOM   1903    O ILE A 258      21.002   9.276   3.183  4.00  1.00            
ATOM   1904    N VAL A 259      22.599  10.035   1.796  4.00  1.00            
ATOM   1905   CA VAL A 259      23.422  10.200   2.954  4.00  1.00            
ATOM   1906   CB VAL A 259      24.822   9.665   2.820  4.00  1.00            
ATOM   1907  CG1 VAL A 259      24.726   8.142   2.629  4.00  1.00            
ATOM   1908  CG2 VAL A 259      25.548  10.385   1.679  4.00  1.00            
ATOM   1909    C VAL A 259      23.444  11.631   3.377  4.00  1.00            
ATOM   1910    O VAL A 259      23.671  12.544   2.583  4.00  1.00            
ATOM   1911    N PHE A 260      23.188  11.830   4.687  4.00  1.00            
ATOM   1912   CA PHE A 260      23.095  13.103   5.343  4.00  1.00            
ATOM   1913   CB PHE A 260      21.965  13.068   6.393  4.00  1.00            
ATOM   1914   CG PHE A 260      21.969  14.264   7.277  4.00  1.00            
ATOM   1915  CD1 PHE A 260      21.586  15.499   6.809  4.00  1.00            
ATOM   1916  CD2 PHE A 260      22.316  14.129   8.602  4.00  1.00            
ATOM   1917  CE1 PHE A 260      21.582  16.587   7.650  4.00  1.00            
ATOM   1918  CE2 PHE A 260      22.313  15.212   9.449  4.00  1.00            
ATOM   1919   CZ PHE A 260      21.949  16.446   8.968  4.00  1.00            
ATOM   1920    C PHE A 260      24.407  13.361   6.013  4.00  1.00            
ATOM   1921    O PHE A 260      24.874  12.561   6.823  4.00  1.00            
ATOM   1922    N THR A 261      25.056  14.487   5.653  4.00  1.00            
ATOM   1923   CA THR A 261      26.295  14.860   6.272  4.00  1.00            
ATOM   1924   CB THR A 261      27.167  15.685   5.364  4.00  1.00            
ATOM   1925  OG1 THR A 261      27.479  14.941   4.194  4.00  1.00            
ATOM   1926  CG2 THR A 261      28.460  16.067   6.102  4.00  1.00            
ATOM   1927    C THR A 261      25.892  15.674   7.470  4.00  1.00            
ATOM   1928    O THR A 261      24.788  16.214   7.519  4.00  1.00            
ATOM   1929    N ILE A 262      26.784  15.756   8.473  4.00  1.00            
ATOM   1930   CA ILE A 262      26.576  16.457   9.713  4.00  1.00            
ATOM   1931   CB ILE A 262      26.526  15.525  10.895  4.00  1.00            
ATOM   1932  CG1 ILE A 262      25.514  14.398  10.632  4.00  1.00            
ATOM   1933  CG2 ILE A 262      26.160  16.336  12.153  4.00  1.00            
ATOM   1934  CD1 ILE A 262      25.644  13.235  11.616  4.00  1.00            
ATOM   1935    C ILE A 262      27.853  17.236   9.797  4.00  1.00            
ATOM   1936    O ILE A 262      28.243  17.883   8.825  4.00  1.00            
ATOM   1937    N ASP A 263      28.545  17.211  10.950  3.00  1.00            
ATOM   1938   CA ASP A 263      29.799  17.896  11.020  3.00  1.00            
ATOM   1939   CB ASP A 263      30.485  17.763  12.389  3.00  1.00            
ATOM   1940   CG ASP A 263      31.560  18.836  12.467  3.00  1.00            
ATOM   1941  OD1 ASP A 263      32.009  19.304  11.388  3.00  1.00            
ATOM   1942  OD2 ASP A 263      31.939  19.210  13.610  3.00  1.00            
ATOM   1943    C ASP A 263      30.651  17.244   9.978  3.00  1.00            
ATOM   1944    O ASP A 263      31.446  17.905   9.314  3.00  1.00            
ATOM   1945    N GLY A 264      30.486  15.915   9.789  3.00  1.00            
ATOM   1946   CA GLY A 264      31.261  15.261   8.774  3.00  1.00            
ATOM   1947    C GLY A 264      30.850  13.828   8.666  3.00  1.00            
ATOM   1948    O GLY A 264      30.892  13.252   7.580  3.00  1.00            
ATOM   1949    N VAL A 265      30.458  13.201   9.791  4.00  1.00            
ATOM   1950   CA VAL A 265      30.090  11.817   9.710  4.00  1.00            
ATOM   1951   CB VAL A 265      29.856  11.147  11.037  4.00  1.00            
ATOM   1952  CG1 VAL A 265      28.627  11.782  11.710  4.00  1.00            
ATOM   1953  CG2 VAL A 265      29.723   9.632  10.798  4.00  1.00            
ATOM   1954    C VAL A 265      28.819  11.727   8.926  4.00  1.00            
ATOM   1955    O VAL A 265      27.987  12.633   8.965  4.00  1.00            
ATOM   1956    N GLN A 266      28.651  10.626   8.163  4.00  1.00            
ATOM   1957   CA GLN A 266      27.477  10.482   7.350  4.00  1.00            
ATOM   1958   CB GLN A 266      27.682   9.740   6.021  4.00  1.00            
ATOM   1959   CG GLN A 266      28.497  10.483   4.966  4.00  1.00            
ATOM   1960   CD GLN A 266      28.482   9.601   3.727  4.00  1.00            
ATOM   1961  OE1 GLN A 266      28.925  10.003   2.653  4.00  1.00            
ATOM   1962  NE2 GLN A 266      27.944   8.360   3.875  4.00  1.00            
ATOM   1963    C GLN A 266      26.443   9.677   8.081  4.00  1.00            
ATOM   1964    O GLN A 266      26.763   8.772   8.851  4.00  1.00            
ATOM   1965    N TYR A 267      25.157  10.027   7.860  4.00  1.00            
ATOM   1966   CA TYR A 267      24.017   9.304   8.370  4.00  1.00            
ATOM   1967   CB TYR A 267      23.155  10.102   9.370  4.00  1.00            
ATOM   1968   CG TYR A 267      23.642   9.861  10.764  4.00  1.00            
ATOM   1969  CD1 TYR A 267      24.948  10.091  11.133  4.00  1.00            
ATOM   1970  CD2 TYR A 267      22.753   9.431  11.726  4.00  1.00            
ATOM   1971  CE1 TYR A 267      25.360   9.860  12.427  4.00  1.00            
ATOM   1972  CE2 TYR A 267      23.156   9.200  13.020  4.00  1.00            
ATOM   1973   CZ TYR A 267      24.466   9.413  13.372  4.00  1.00            
ATOM   1974   OH TYR A 267      24.893   9.179  14.696  4.00  1.00            
ATOM   1975    C TYR A 267      23.173   8.924   7.194  4.00  1.00            
ATOM   1976    O TYR A 267      22.741   9.767   6.409  4.00  1.00            
ATOM   1977    N PRO A 268      22.970   7.641   7.051  4.00  1.00            
ATOM   1978   CA PRO A 268      22.168   7.147   5.955  4.00  1.00            
ATOM   1979   CD PRO A 268      24.047   6.729   7.391  4.00  1.00            
ATOM   1980   CB PRO A 268      22.587   5.688   5.766  4.00  1.00            
ATOM   1981   CG PRO A 268      24.022   5.636   6.312  4.00  1.00            
ATOM   1982    C PRO A 268      20.704   7.278   6.196  4.00  1.00            
ATOM   1983    O PRO A 268      20.270   7.228   7.346  4.00  1.00            
ATOM   1984    N LEU A 269      19.932   7.460   5.106  4.00  1.00            
ATOM   1985   CA LEU A 269      18.504   7.431   5.156  4.00  1.00            
ATOM   1986   CB LEU A 269      17.840   8.692   4.581  4.00  1.00            
ATOM   1987   CG LEU A 269      18.133   9.956   5.410  4.00  1.00            
ATOM   1988  CD1 LEU A 269      17.391  11.181   4.854  4.00  1.00            
ATOM   1989  CD2 LEU A 269      17.839   9.714   6.898  4.00  1.00            
ATOM   1990    C LEU A 269      18.171   6.288   4.270  4.00  1.00            
ATOM   1991    O LEU A 269      18.625   6.223   3.130  4.00  1.00            
ATOM   1992    N SER A 270      17.399   5.324   4.783  1.00  1.00            
ATOM   1993   CA SER A 270      17.129   4.200   3.950  1.00  1.00            
ATOM   1994   CB SER A 270      16.683   2.951   4.734  1.00  1.00            
ATOM   1995   OG SER A 270      17.735   2.485   5.565  1.00  1.00            
ATOM   1996    C SER A 270      16.024   4.565   3.041  1.00  1.00            
ATOM   1997    O SER A 270      15.367   5.588   3.212  1.00  1.00            
ATOM   1998    N PRO A 271      15.878   3.782   2.020  2.00  1.00            
ATOM   1999   CA PRO A 271      14.737   3.946   1.175  2.00  1.00            
ATOM   2000   CD PRO A 271      17.036   3.282   1.295  2.00  1.00            
ATOM   2001   CB PRO A 271      15.070   3.210  -0.122  2.00  1.00            
ATOM   2002   CG PRO A 271      16.608   3.249  -0.180  2.00  1.00            
ATOM   2003    C PRO A 271      13.565   3.383   1.900  2.00  1.00            
ATOM   2004    O PRO A 271      12.439   3.663   1.498  2.00  1.00            
ATOM   2005    N SER A 272      13.802   2.570   2.951  2.00  1.00            
ATOM   2006   CA SER A 272      12.724   2.038   3.733  2.00  1.00            
ATOM   2007   CB SER A 272      13.215   1.088   4.844  2.00  1.00            
ATOM   2008   OG SER A 272      14.126   1.753   5.707  2.00  1.00            
ATOM   2009    C SER A 272      12.039   3.197   4.352  2.00  1.00            
ATOM   2010    O SER A 272      10.838   3.402   4.185  2.00  1.00            
ATOM   2011    N ALA A 273      12.826   3.994   5.090  2.00  1.00            
ATOM   2012   CA ALA A 273      12.341   5.236   5.585  2.00  1.00            
ATOM   2013   CB ALA A 273      13.218   5.861   6.683  2.00  1.00            
ATOM   2014    C ALA A 273      12.464   6.076   4.366  2.00  1.00            
ATOM   2015    O ALA A 273      12.848   5.599   3.307  2.00  1.00            
ATOM   2016    N TYR A 274      12.075   7.340   4.425  2.00  1.00            
ATOM   2017   CA TYR A 274      12.231   8.141   3.254  2.00  1.00            
ATOM   2018   CB TYR A 274      13.642   8.140   2.634  2.00  1.00            
ATOM   2019   CG TYR A 274      13.623   9.285   1.676  2.00  1.00            
ATOM   2020  CD1 TYR A 274      13.664  10.571   2.161  2.00  1.00            
ATOM   2021  CD2 TYR A 274      13.570   9.094   0.313  2.00  1.00            
ATOM   2022  CE1 TYR A 274      13.643  11.653   1.313  2.00  1.00            
ATOM   2023  CE2 TYR A 274      13.548  10.173  -0.542  2.00  1.00            
ATOM   2024   CZ TYR A 274      13.581  11.454  -0.044  2.00  1.00            
ATOM   2025   OH TYR A 274      13.557  12.563  -0.916  2.00  1.00            
ATOM   2026    C TYR A 274      11.229   7.726   2.208  2.00  1.00            
ATOM   2027    O TYR A 274      11.070   8.402   1.196  2.00  1.00            
ATOM   2028    N ILE A 275      10.489   6.624   2.433  4.00  1.00            
ATOM   2029   CA ILE A 275       9.412   6.270   1.550  4.00  1.00            
ATOM   2030   CB ILE A 275       9.635   5.041   0.709  4.00  1.00            
ATOM   2031  CG1 ILE A 275       9.709   3.773   1.572  4.00  1.00            
ATOM   2032  CG2 ILE A 275      10.886   5.278  -0.153  4.00  1.00            
ATOM   2033  CD1 ILE A 275       9.642   2.483   0.759  4.00  1.00            
ATOM   2034    C ILE A 275       8.322   5.939   2.505  4.00  1.00            
ATOM   2035    O ILE A 275       8.562   5.302   3.530  4.00  1.00            
ATOM   2036    N LEU A 276       7.095   6.401   2.240  4.00  1.00            
ATOM   2037   CA LEU A 276       6.073   6.019   3.156  4.00  1.00            
ATOM   2038   CB LEU A 276       4.999   7.099   3.381  4.00  1.00            
ATOM   2039   CG LEU A 276       3.819   6.624   4.252  4.00  1.00            
ATOM   2040  CD1 LEU A 276       4.266   6.284   5.681  4.00  1.00            
ATOM   2041  CD2 LEU A 276       2.654   7.626   4.210  4.00  1.00            
ATOM   2042    C LEU A 276       5.397   4.867   2.535  4.00  1.00            
ATOM   2043    O LEU A 276       4.806   4.969   1.462  4.00  1.00            
ATOM   2044    N GLN A 277       5.497   3.718   3.206  4.00  1.00            
ATOM   2045   CA GLN A 277       4.864   2.561   2.687  4.00  1.00            
ATOM   2046   CB GLN A 277       5.755   1.310   2.836  4.00  1.00            
ATOM   2047   CG GLN A 277       6.153   1.029   4.291  4.00  1.00            
ATOM   2048   CD GLN A 277       7.010  -0.224   4.356  4.00  1.00            
ATOM   2049  OE1 GLN A 277       7.498  -0.713   3.340  4.00  1.00            
ATOM   2050  NE2 GLN A 277       7.197  -0.760   5.592  4.00  1.00            
ATOM   2051    C GLN A 277       3.616   2.374   3.492  4.00  1.00            
ATOM   2052    O GLN A 277       3.646   2.030   4.673  4.00  1.00            
ATOM   2053    N ASP A 278       2.462   2.644   2.866  4.00  1.00            
ATOM   2054   CA ASP A 278       1.220   2.444   3.544  4.00  1.00            
ATOM   2055   CB ASP A 278       0.162   3.511   3.235  4.00  1.00            
ATOM   2056   CG ASP A 278      -0.885   3.424   4.334  4.00  1.00            
ATOM   2057  OD1 ASP A 278      -0.790   2.481   5.167  4.00  1.00            
ATOM   2058  OD2 ASP A 278      -1.786   4.303   4.362  4.00  1.00            
ATOM   2059    C ASP A 278       0.742   1.146   3.014  4.00  1.00            
ATOM   2060    O ASP A 278       1.506   0.184   2.947  4.00  1.00            
ATOM   2061    N ASP A 279      -0.546   1.072   2.638  3.00  1.00            
ATOM   2062   CA ASP A 279      -1.003  -0.181   2.130  3.00  1.00            
ATOM   2063   CB ASP A 279      -2.482  -0.142   1.715  3.00  1.00            
ATOM   2064   CG ASP A 279      -3.289   0.103   2.977  3.00  1.00            
ATOM   2065  OD1 ASP A 279      -2.662   0.151   4.071  3.00  1.00            
ATOM   2066  OD2 ASP A 279      -4.535   0.246   2.870  3.00  1.00            
ATOM   2067    C ASP A 279      -0.206  -0.495   0.916  3.00  1.00            
ATOM   2068    O ASP A 279       0.504  -1.498   0.862  3.00  1.00            
ATOM   2069    N ASP A 280      -0.273   0.402  -0.077  3.00  1.00            
ATOM   2070   CA ASP A 280       0.467   0.218  -1.283  3.00  1.00            
ATOM   2071   CB ASP A 280      -0.273  -0.673  -2.296  3.00  1.00            
ATOM   2072   CG ASP A 280      -0.257  -2.111  -1.787  3.00  1.00            
ATOM   2073  OD1 ASP A 280       0.819  -2.759  -1.873  3.00  1.00            
ATOM   2074  OD2 ASP A 280      -1.327  -2.585  -1.318  3.00  1.00            
ATOM   2075    C ASP A 280       0.555   1.579  -1.883  3.00  1.00            
ATOM   2076    O ASP A 280       1.039   1.752  -3.000  3.00  1.00            
ATOM   2077    N SER A 281       0.113   2.588  -1.109  4.00  1.00            
ATOM   2078   CA SER A 281       0.036   3.938  -1.583  4.00  1.00            
ATOM   2079   CB SER A 281      -0.501   4.908  -0.514  4.00  1.00            
ATOM   2080   OG SER A 281       0.360   4.930   0.616  4.00  1.00            
ATOM   2081    C SER A 281       1.390   4.417  -2.005  4.00  1.00            
ATOM   2082    O SER A 281       1.584   4.783  -3.163  4.00  1.00            
ATOM   2083    N CYS A 282       2.372   4.390  -1.084  4.00  1.00            
ATOM   2084   CA CYS A 282       3.701   4.866  -1.359  4.00  1.00            
ATOM   2085   CB CYS A 282       4.414   4.128  -2.502  4.00  1.00            
ATOM   2086   SG CYS A 282       4.899   2.435  -2.055  4.00  1.00            
ATOM   2087    C CYS A 282       3.681   6.330  -1.647  4.00  1.00            
ATOM   2088    O CYS A 282       3.007   6.797  -2.564  4.00  1.00            
ATOM   2089    N THR A 283       4.424   7.099  -0.825  4.00  1.00            
ATOM   2090   CA THR A 283       4.515   8.513  -1.022  4.00  1.00            
ATOM   2091   CB THR A 283       3.547   9.299  -0.183  4.00  1.00            
ATOM   2092  OG1 THR A 283       2.218   8.885  -0.465  4.00  1.00            
ATOM   2093  CG2 THR A 283       3.696  10.798  -0.501  4.00  1.00            
ATOM   2094    C THR A 283       5.899   8.942  -0.638  4.00  1.00            
ATOM   2095    O THR A 283       6.587   8.245   0.106  4.00  1.00            
ATOM   2096    N SER A 284       6.349  10.102  -1.160  4.00  1.00            
ATOM   2097   CA SER A 284       7.655  10.605  -0.851  4.00  1.00            
ATOM   2098   CB SER A 284       8.184  11.576  -1.916  4.00  1.00            
ATOM   2099   OG SER A 284       7.303  12.681  -2.058  4.00  1.00            
ATOM   2100    C SER A 284       7.597  11.314   0.467  4.00  1.00            
ATOM   2101    O SER A 284       6.624  12.000   0.777  4.00  1.00            
ATOM   2102    N GLY A 285       8.657  11.136   1.281  1.00  1.00            
ATOM   2103   CA GLY A 285       8.814  11.745   2.575  1.00  1.00            
ATOM   2104    C GLY A 285       8.973  13.215   2.376  1.00  1.00            
ATOM   2105    O GLY A 285       8.587  14.019   3.224  1.00  1.00            
ATOM   2106    N PHE A 286       9.568  13.601   1.234  4.00  1.00            
ATOM   2107   CA PHE A 286       9.958  14.964   1.056  4.00  1.00            
ATOM   2108   CB PHE A 286      10.929  15.231  -0.113  4.00  1.00            
ATOM   2109   CG PHE A 286      10.208  15.081  -1.408  4.00  1.00            
ATOM   2110  CD1 PHE A 286       9.513  16.145  -1.938  4.00  1.00            
ATOM   2111  CD2 PHE A 286      10.227  13.895  -2.102  4.00  1.00            
ATOM   2112  CE1 PHE A 286       8.839  16.037  -3.127  4.00  1.00            
ATOM   2113  CE2 PHE A 286       9.556  13.780  -3.298  4.00  1.00            
ATOM   2114   CZ PHE A 286       8.858  14.848  -3.810  4.00  1.00            
ATOM   2115    C PHE A 286       8.814  15.923   0.906  4.00  1.00            
ATOM   2116    O PHE A 286       7.708  15.564   0.503  4.00  1.00            
ATOM   2117    N GLU A 287       9.105  17.199   1.263  4.00  1.00            
ATOM   2118   CA GLU A 287       8.223  18.335   1.190  4.00  1.00            
ATOM   2119   CB GLU A 287       7.719  18.774   2.577  4.00  1.00            
ATOM   2120   CG GLU A 287       6.642  19.857   2.553  4.00  1.00            
ATOM   2121   CD GLU A 287       5.295  19.191   2.295  4.00  1.00            
ATOM   2122  OE1 GLU A 287       5.272  17.948   2.085  4.00  1.00            
ATOM   2123  OE2 GLU A 287       4.269  19.921   2.308  4.00  1.00            
ATOM   2124    C GLU A 287       9.033  19.457   0.633  4.00  1.00            
ATOM   2125    O GLU A 287      10.258  19.459   0.735  4.00  1.00            
ATOM   2126    N GLY A 288       8.363  20.436  -0.004  4.00  1.00            
ATOM   2127   CA GLY A 288       9.089  21.559  -0.511  4.00  1.00            
ATOM   2128    C GLY A 288       8.555  22.763   0.184  4.00  1.00            
ATOM   2129    O GLY A 288       7.483  23.264  -0.153  4.00  1.00            
ATOM   2130    N MET A 289       9.303  23.265   1.185  1.00  1.00            
ATOM   2131   CA MET A 289       8.844  24.449   1.837  1.00  1.00            
ATOM   2132   CB MET A 289       8.350  24.274   3.280  1.00  1.00            
ATOM   2133   CG MET A 289       7.647  25.544   3.771  1.00  1.00            
ATOM   2134   SD MET A 289       6.786  25.400   5.363  1.00  1.00            
ATOM   2135   CE MET A 289       5.435  24.376   4.714  1.00  1.00            
ATOM   2136    C MET A 289       9.939  25.436   1.838  1.00  1.00            
ATOM   2137    O MET A 289      11.108  25.106   2.029  1.00  1.00            
ATOM   2138    N ASP A 290       9.561  26.697   1.596  1.00  1.00            
ATOM   2139   CA ASP A 290      10.531  27.732   1.557  1.00  1.00            
ATOM   2140   CB ASP A 290      10.278  28.709   0.394  1.00  1.00            
ATOM   2141   CG ASP A 290      11.487  29.613   0.227  1.00  1.00            
ATOM   2142  OD1 ASP A 290      12.192  29.844   1.245  1.00  1.00            
ATOM   2143  OD2 ASP A 290      11.723  30.084  -0.917  1.00  1.00            
ATOM   2144    C ASP A 290      10.392  28.489   2.837  1.00  1.00            
ATOM   2145    O ASP A 290       9.615  29.439   2.916  1.00  1.00            
ATOM   2146    N VAL A 291      11.129  28.064   3.884  1.00  1.00            
ATOM   2147   CA VAL A 291      11.085  28.781   5.126  1.00  1.00            
ATOM   2148   CB VAL A 291      10.967  27.900   6.338  1.00  1.00            
ATOM   2149  CG1 VAL A 291       9.590  27.212   6.298  1.00  1.00            
ATOM   2150  CG2 VAL A 291      12.127  26.895   6.343  1.00  1.00            
ATOM   2151    C VAL A 291      12.338  29.588   5.194  1.00  1.00            
ATOM   2152    O VAL A 291      13.450  29.073   5.329  1.00  1.00            
ATOM   2153    N PRO A 292      12.157  30.870   5.079  4.00  1.00            
ATOM   2154   CA PRO A 292      13.268  31.768   5.133  4.00  1.00            
ATOM   2155   CD PRO A 292      11.043  31.423   4.330  4.00  1.00            
ATOM   2156   CB PRO A 292      12.849  33.015   4.350  4.00  1.00            
ATOM   2157   CG PRO A 292      11.316  32.933   4.295  4.00  1.00            
ATOM   2158    C PRO A 292      13.649  32.065   6.528  4.00  1.00            
ATOM   2159    O PRO A 292      12.865  31.809   7.437  4.00  1.00            
ATOM   2160    N THR A 293      14.869  32.589   6.717  1.00  1.00            
ATOM   2161   CA THR A 293      15.255  32.939   8.036  1.00  1.00            
ATOM   2162   CB THR A 293      15.940  31.835   8.778  1.00  1.00            
ATOM   2163  OG1 THR A 293      17.168  31.508   8.143  1.00  1.00            
ATOM   2164  CG2 THR A 293      15.009  30.613   8.794  1.00  1.00            
ATOM   2165    C THR A 293      16.246  34.023   7.925  1.00  1.00            
ATOM   2166    O THR A 293      16.530  34.534   6.843  1.00  1.00            
ATOM   2167    N SER A 294      16.783  34.422   9.081  1.00  1.00            
ATOM   2168   CA SER A 294      17.782  35.422   9.024  1.00  1.00            
ATOM   2169   CB SER A 294      18.301  35.819  10.414  1.00  1.00            
ATOM   2170   OG SER A 294      17.251  36.398  11.173  1.00  1.00            
ATOM   2171    C SER A 294      18.928  34.831   8.256  1.00  1.00            
ATOM   2172    O SER A 294      19.434  35.438   7.313  1.00  1.00            
ATOM   2173    N SER A 295      19.343  33.601   8.634  1.00  1.00            
ATOM   2174   CA SER A 295      20.496  32.968   8.053  1.00  1.00            
ATOM   2175   CB SER A 295      20.943  31.696   8.795  1.00  1.00            
ATOM   2176   OG SER A 295      19.981  30.668   8.630  1.00  1.00            
ATOM   2177    C SER A 295      20.313  32.614   6.617  1.00  1.00            
ATOM   2178    O SER A 295      21.129  32.984   5.774  1.00  1.00            
ATOM   2179    N GLY A 296      19.231  31.892   6.282  1.00  1.00            
ATOM   2180   CA GLY A 296      19.110  31.483   4.917  1.00  1.00            
ATOM   2181    C GLY A 296      17.960  30.547   4.824  1.00  1.00            
ATOM   2182    O GLY A 296      17.085  30.518   5.688  1.00  1.00            
ATOM   2183    N GLU A 297      17.948  29.751   3.744  4.00  1.00            
ATOM   2184   CA GLU A 297      16.907  28.799   3.526  4.00  1.00            
ATOM   2185   CB GLU A 297      17.207  27.875   2.333  4.00  1.00            
ATOM   2186   CG GLU A 297      17.404  28.568   0.983  4.00  1.00            
ATOM   2187   CD GLU A 297      18.004  27.532   0.036  4.00  1.00            
ATOM   2188  OE1 GLU A 297      18.604  26.548   0.545  4.00  1.00            
ATOM   2189  OE2 GLU A 297      17.875  27.708  -1.205  4.00  1.00            
ATOM   2190    C GLU A 297      16.956  27.899   4.719  4.00  1.00            
ATOM   2191    O GLU A 297      18.027  27.637   5.265  4.00  1.00            
ATOM   2192    N LEU A 298      15.785  27.423   5.178  1.00  1.00            
ATOM   2193   CA LEU A 298      15.763  26.549   6.312  1.00  1.00            
ATOM   2194   CB LEU A 298      14.858  27.077   7.437  1.00  1.00            
ATOM   2195   CG LEU A 298      14.810  26.142   8.651  1.00  1.00            
ATOM   2196  CD1 LEU A 298      16.216  25.980   9.234  1.00  1.00            
ATOM   2197  CD2 LEU A 298      13.768  26.597   9.688  1.00  1.00            
ATOM   2198    C LEU A 298      15.193  25.235   5.875  1.00  1.00            
ATOM   2199    O LEU A 298      14.054  25.151   5.417  1.00  1.00            
ATOM   2200    N TRP A 299      16.011  24.174   5.999  4.00  1.00            
ATOM   2201   CA TRP A 299      15.608  22.819   5.757  4.00  1.00            
ATOM   2202   CB TRP A 299      16.798  21.911   5.396  4.00  1.00            
ATOM   2203   CG TRP A 299      16.474  20.458   5.130  4.00  1.00            
ATOM   2204  CD2 TRP A 299      16.433  19.859   3.825  4.00  1.00            
ATOM   2205  CD1 TRP A 299      16.253  19.452   6.024  4.00  1.00            
ATOM   2206  NE1 TRP A 299      16.063  18.264   5.358  4.00  1.00            
ATOM   2207  CE2 TRP A 299      16.177  18.499   4.005  4.00  1.00            
ATOM   2208  CE3 TRP A 299      16.608  20.395   2.582  4.00  1.00            
ATOM   2209  CZ2 TRP A 299      16.093  17.651   2.937  4.00  1.00            
ATOM   2210  CZ3 TRP A 299      16.510  19.539   1.508  4.00  1.00            
ATOM   2211  CH2 TRP A 299      16.258  18.195   1.683  4.00  1.00            
ATOM   2212    C TRP A 299      15.131  22.364   7.109  4.00  1.00            
ATOM   2213    O TRP A 299      15.462  23.006   8.103  4.00  1.00            
ATOM   2214    N ILE A 300      14.291  21.309   7.210  4.00  1.00            
ATOM   2215   CA ILE A 300      13.951  20.838   8.533  4.00  1.00            
ATOM   2216   CB ILE A 300      12.553  21.127   8.988  4.00  1.00            
ATOM   2217  CG1 ILE A 300      12.360  22.640   9.178  4.00  1.00            
ATOM   2218  CG2 ILE A 300      12.306  20.315  10.271  4.00  1.00            
ATOM   2219  CD1 ILE A 300      10.936  23.022   9.572  4.00  1.00            
ATOM   2220    C ILE A 300      14.141  19.338   8.578  4.00  1.00            
ATOM   2221    O ILE A 300      13.649  18.622   7.706  4.00  1.00            
ATOM   2222    N LEU A 301      14.875  18.823   9.599  4.00  1.00            
ATOM   2223   CA LEU A 301      15.053  17.401   9.808  4.00  1.00            
ATOM   2224   CB LEU A 301      16.251  17.071  10.716  4.00  1.00            
ATOM   2225   CG LEU A 301      17.591  17.657  10.238  4.00  1.00            
ATOM   2226  CD1 LEU A 301      18.737  17.284  11.193  4.00  1.00            
ATOM   2227  CD2 LEU A 301      17.875  17.284   8.775  4.00  1.00            
ATOM   2228    C LEU A 301      13.837  17.057  10.633  4.00  1.00            
ATOM   2229    O LEU A 301      13.749  17.460  11.792  4.00  1.00            
ATOM   2230    N GLY A 302      12.853  16.331  10.059  1.00  1.00            
ATOM   2231   CA GLY A 302      11.633  16.044  10.775  1.00  1.00            
ATOM   2232    C GLY A 302      11.643  14.612  11.255  1.00  1.00            
ATOM   2233    O GLY A 302      12.702  14.034  11.499  1.00  1.00            
ATOM   2234    N ASP A 303      10.430  14.014  11.386  2.00  1.00            
ATOM   2235   CA ASP A 303      10.194  12.685  11.909  2.00  1.00            
ATOM   2236   CB ASP A 303       8.703  12.303  11.935  2.00  1.00            
ATOM   2237   CG ASP A 303       7.990  13.181  12.950  2.00  1.00            
ATOM   2238  OD1 ASP A 303       8.675  14.001  13.618  2.00  1.00            
ATOM   2239  OD2 ASP A 303       6.742  13.045  13.066  2.00  1.00            
ATOM   2240    C ASP A 303      10.871  11.664  11.053  2.00  1.00            
ATOM   2241    O ASP A 303      11.533  10.773  11.582  2.00  1.00            
ATOM   2242    N VAL A 304      10.731  11.740   9.711  2.00  1.00            
ATOM   2243   CA VAL A 304      11.443  10.754   8.952  2.00  1.00            
ATOM   2244   CB VAL A 304      10.937  10.548   7.557  2.00  1.00            
ATOM   2245  CG1 VAL A 304      11.893   9.587   6.829  2.00  1.00            
ATOM   2246  CG2 VAL A 304       9.495  10.023   7.647  2.00  1.00            
ATOM   2247    C VAL A 304      12.833  11.291   8.874  2.00  1.00            
ATOM   2248    O VAL A 304      13.254  11.868   7.873  2.00  1.00            
ATOM   2249    N PHE A 305      13.572  11.098   9.978  2.00  1.00            
ATOM   2250   CA PHE A 305      14.893  11.606  10.171  2.00  1.00            
ATOM   2251   CB PHE A 305      14.980  13.134  10.013  2.00  1.00            
ATOM   2252   CG PHE A 305      16.416  13.505  10.153  2.00  1.00            
ATOM   2253  CD1 PHE A 305      17.241  13.531   9.053  2.00  1.00            
ATOM   2254  CD2 PHE A 305      16.942  13.819  11.385  2.00  1.00            
ATOM   2255  CE1 PHE A 305      18.569  13.869   9.174  2.00  1.00            
ATOM   2256  CE2 PHE A 305      18.269  14.156  11.512  2.00  1.00            
ATOM   2257   CZ PHE A 305      19.086  14.184  10.407  2.00  1.00            
ATOM   2258    C PHE A 305      15.143  11.289  11.604  2.00  1.00            
ATOM   2259    O PHE A 305      16.033  10.516  11.952  2.00  1.00            
ATOM   2260    N ILE A 306      14.319  11.902  12.477  2.00  1.00            
ATOM   2261   CA ILE A 306      14.438  11.700  13.887  2.00  1.00            
ATOM   2262   CB ILE A 306      13.462  12.506  14.685  2.00  1.00            
ATOM   2263  CG1 ILE A 306      13.671  14.002  14.403  2.00  1.00            
ATOM   2264  CG2 ILE A 306      13.660  12.143  16.166  2.00  1.00            
ATOM   2265  CD1 ILE A 306      15.081  14.492  14.734  2.00  1.00            
ATOM   2266    C ILE A 306      14.193  10.262  14.169  2.00  1.00            
ATOM   2267    O ILE A 306      14.932   9.643  14.934  2.00  1.00            
ATOM   2268    N ARG A 307      13.142   9.697  13.549  3.00  1.00            
ATOM   2269   CA ARG A 307      12.933   8.291  13.686  3.00  1.00            
ATOM   2270   CB ARG A 307      11.715   7.817  12.877  3.00  1.00            
ATOM   2271   CG ARG A 307      10.424   8.472  13.378  3.00  1.00            
ATOM   2272   CD ARG A 307       9.206   8.281  12.470  3.00  1.00            
ATOM   2273   NE ARG A 307       8.887   6.827  12.425  3.00  1.00            
ATOM   2274   CZ ARG A 307       9.475   6.044  11.477  3.00  1.00            
ATOM   2275  NH1 ARG A 307      10.380   6.592  10.614  3.00  1.00            
ATOM   2276  NH2 ARG A 307       9.164   4.717  11.401  3.00  1.00            
ATOM   2277    C ARG A 307      14.182   7.770  13.084  3.00  1.00            
ATOM   2278    O ARG A 307      14.713   8.354  12.141  3.00  1.00            
ATOM   2279    N GLN A 308      14.711   6.668  13.613  3.00  1.00            
ATOM   2280   CA GLN A 308      15.964   6.257  13.078  3.00  1.00            
ATOM   2281   CB GLN A 308      15.879   5.870  11.590  3.00  1.00            
ATOM   2282   CG GLN A 308      17.206   5.380  11.010  3.00  1.00            
ATOM   2283   CD GLN A 308      17.804   4.399  12.006  3.00  1.00            
ATOM   2284  OE1 GLN A 308      17.084   3.639  12.651  3.00  1.00            
ATOM   2285  NE2 GLN A 308      19.157   4.426  12.144  3.00  1.00            
ATOM   2286    C GLN A 308      17.008   7.316  13.273  3.00  1.00            
ATOM   2287    O GLN A 308      17.700   7.717  12.338  3.00  1.00            
ATOM   2288    N TYR A 309      17.118   7.815  14.521  4.00  1.00            
ATOM   2289   CA TYR A 309      18.115   8.768  14.939  4.00  1.00            
ATOM   2290   CB TYR A 309      17.948  10.105  14.194  4.00  1.00            
ATOM   2291   CG TYR A 309      18.833  11.138  14.794  4.00  1.00            
ATOM   2292  CD1 TYR A 309      18.407  11.851  15.889  4.00  1.00            
ATOM   2293  CD2 TYR A 309      20.074  11.406  14.265  4.00  1.00            
ATOM   2294  CE1 TYR A 309      19.207  12.813  16.453  4.00  1.00            
ATOM   2295  CE2 TYR A 309      20.880  12.369  14.828  4.00  1.00            
ATOM   2296   CZ TYR A 309      20.446  13.076  15.924  4.00  1.00            
ATOM   2297   OH TYR A 309      21.265  14.066  16.507  4.00  1.00            
ATOM   2298    C TYR A 309      17.807   8.974  16.380  4.00  1.00            
ATOM   2299    O TYR A 309      16.720   9.426  16.737  4.00  1.00            
ATOM   2300    N TYR A 310      18.752   8.616  17.259  4.00  1.00            
ATOM   2301   CA TYR A 310      18.496   8.827  18.646  4.00  1.00            
ATOM   2302   CB TYR A 310      19.297   7.855  19.531  4.00  1.00            
ATOM   2303   CG TYR A 310      18.921   8.025  20.962  4.00  1.00            
ATOM   2304  CD1 TYR A 310      19.457   9.040  21.720  4.00  1.00            
ATOM   2305  CD2 TYR A 310      18.042   7.145  21.551  4.00  1.00            
ATOM   2306  CE1 TYR A 310      19.108   9.182  23.042  4.00  1.00            
ATOM   2307  CE2 TYR A 310      17.690   7.282  22.871  4.00  1.00            
ATOM   2308   CZ TYR A 310      18.223   8.303  23.619  4.00  1.00            
ATOM   2309   OH TYR A 310      17.864   8.447  24.976  4.00  1.00            
ATOM   2310    C TYR A 310      19.025  10.198  18.851  4.00  1.00            
ATOM   2311    O TYR A 310      20.194  10.467  18.573  4.00  1.00            
ATOM   2312    N THR A 311      18.172  11.116  19.327  4.00  1.00            
ATOM   2313   CA THR A 311      18.648  12.456  19.435  4.00  1.00            
ATOM   2314   CB THR A 311      17.705  13.492  18.896  4.00  1.00            
ATOM   2315  OG1 THR A 311      18.367  14.742  18.780  4.00  1.00            
ATOM   2316  CG2 THR A 311      16.521  13.622  19.867  4.00  1.00            
ATOM   2317    C THR A 311      18.808  12.776  20.878  4.00  1.00            
ATOM   2318    O THR A 311      18.105  12.237  21.732  4.00  1.00            
ATOM   2319    N VAL A 312      19.793  13.640  21.183  4.00  1.00            
ATOM   2320   CA VAL A 312      19.973  14.090  22.526  4.00  1.00            
ATOM   2321   CB VAL A 312      21.136  13.439  23.227  4.00  1.00            
ATOM   2322  CG1 VAL A 312      22.419  13.747  22.443  4.00  1.00            
ATOM   2323  CG2 VAL A 312      21.183  13.929  24.684  4.00  1.00            
ATOM   2324    C VAL A 312      20.241  15.563  22.456  4.00  1.00            
ATOM   2325    O VAL A 312      21.067  16.018  21.665  4.00  1.00            
ATOM   2326    N PHE A 313      19.530  16.342  23.295  4.00  1.00            
ATOM   2327   CA PHE A 313      19.671  17.769  23.370  4.00  1.00            
ATOM   2328   CB PHE A 313      18.328  18.508  23.528  4.00  1.00            
ATOM   2329   CG PHE A 313      18.615  19.919  23.917  4.00  1.00            
ATOM   2330  CD1 PHE A 313      19.023  20.849  22.988  4.00  1.00            
ATOM   2331  CD2 PHE A 313      18.460  20.308  25.228  4.00  1.00            
ATOM   2332  CE1 PHE A 313      19.281  22.148  23.365  4.00  1.00            
ATOM   2333  CE2 PHE A 313      18.716  21.604  25.610  4.00  1.00            
ATOM   2334   CZ PHE A 313      19.128  22.526  24.678  4.00  1.00            
ATOM   2335    C PHE A 313      20.474  18.060  24.607  4.00  1.00            
ATOM   2336    O PHE A 313      20.332  17.371  25.615  4.00  1.00            
ATOM   2337    N ASP A 314      21.372  19.072  24.561  4.00  1.00            
ATOM   2338   CA ASP A 314      22.171  19.382  25.722  4.00  1.00            
ATOM   2339   CB ASP A 314      23.652  18.992  25.556  4.00  1.00            
ATOM   2340   CG ASP A 314      23.781  17.485  25.373  4.00  1.00            
ATOM   2341  OD1 ASP A 314      22.965  16.897  24.613  4.00  1.00            
ATOM   2342  OD2 ASP A 314      24.723  16.907  25.977  4.00  1.00            
ATOM   2343    C ASP A 314      22.192  20.881  25.873  4.00  1.00            
ATOM   2344    O ASP A 314      22.809  21.569  25.063  4.00  1.00            
ATOM   2345    N ARG A 315      21.506  21.454  26.889  3.00  1.00            
ATOM   2346   CA ARG A 315      21.568  22.890  26.999  3.00  1.00            
ATOM   2347   CB ARG A 315      20.637  23.496  28.066  3.00  1.00            
ATOM   2348   CG ARG A 315      20.705  25.028  28.056  3.00  1.00            
ATOM   2349   CD ARG A 315      20.016  25.725  29.232  3.00  1.00            
ATOM   2350   NE ARG A 315      20.189  27.194  29.028  3.00  1.00            
ATOM   2351   CZ ARG A 315      19.950  28.075  30.045  3.00  1.00            
ATOM   2352  NH1 ARG A 315      19.597  27.618  31.281  3.00  1.00            
ATOM   2353  NH2 ARG A 315      20.059  29.417  29.819  3.00  1.00            
ATOM   2354    C ARG A 315      22.948  23.310  27.352  3.00  1.00            
ATOM   2355    O ARG A 315      23.540  24.149  26.675  3.00  1.00            
ATOM   2356    N ALA A 316      23.514  22.726  28.425  3.00  1.00            
ATOM   2357   CA ALA A 316      24.867  23.089  28.689  3.00  1.00            
ATOM   2358   CB ALA A 316      25.444  22.485  29.979  3.00  1.00            
ATOM   2359    C ALA A 316      25.542  22.479  27.532  3.00  1.00            
ATOM   2360    O ALA A 316      25.153  21.392  27.106  3.00  1.00            
ATOM   2361    N ASN A 317      26.576  23.139  26.999  3.00  1.00            
ATOM   2362   CA ASN A 317      27.161  22.552  25.845  3.00  1.00            
ATOM   2363   CB ASN A 317      27.760  21.171  26.167  3.00  1.00            
ATOM   2364   CG ASN A 317      28.605  20.706  24.997  3.00  1.00            
ATOM   2365  OD1 ASN A 317      28.246  20.891  23.836  3.00  1.00            
ATOM   2366  ND2 ASN A 317      29.771  20.082  25.313  3.00  1.00            
ATOM   2367    C ASN A 317      26.144  22.389  24.768  3.00  1.00            
ATOM   2368    O ASN A 317      25.660  21.281  24.549  3.00  1.00            
ATOM   2369    N ASN A 318      25.768  23.512  24.111  3.00  1.00            
ATOM   2370   CA ASN A 318      24.838  23.479  23.016  3.00  1.00            
ATOM   2371   CB ASN A 318      24.741  24.816  22.261  3.00  1.00            
ATOM   2372   CG ASN A 318      23.983  25.793  23.144  3.00  1.00            
ATOM   2373  OD1 ASN A 318      22.754  25.835  23.128  3.00  1.00            
ATOM   2374  ND2 ASN A 318      24.730  26.595  23.949  3.00  1.00            
ATOM   2375    C ASN A 318      25.363  22.472  22.063  3.00  1.00            
ATOM   2376    O ASN A 318      26.280  22.739  21.288  3.00  1.00            
ATOM   2377    N LYS A 319      24.777  21.267  22.108  4.00  1.00            
ATOM   2378   CA LYS A 319      25.280  20.261  21.247  4.00  1.00            
ATOM   2379   CB LYS A 319      26.556  19.568  21.756  4.00  1.00            
ATOM   2380   CG LYS A 319      26.358  18.664  22.972  4.00  1.00            
ATOM   2381   CD LYS A 319      27.586  17.802  23.274  4.00  1.00            
ATOM   2382   CE LYS A 319      27.461  17.006  24.575  4.00  1.00            
ATOM   2383   NZ LYS A 319      28.761  16.395  24.933  4.00  1.00            
ATOM   2384    C LYS A 319      24.226  19.220  21.072  4.00  1.00            
ATOM   2385    O LYS A 319      23.412  18.991  21.964  4.00  1.00            
ATOM   2386    N VAL A 320      24.202  18.574  19.887  4.00  1.00            
ATOM   2387   CA VAL A 320      23.230  17.544  19.668  4.00  1.00            
ATOM   2388   CB VAL A 320      22.327  17.791  18.488  4.00  1.00            
ATOM   2389  CG1 VAL A 320      23.171  17.896  17.206  4.00  1.00            
ATOM   2390  CG2 VAL A 320      21.274  16.670  18.446  4.00  1.00            
ATOM   2391    C VAL A 320      23.952  16.254  19.448  4.00  1.00            
ATOM   2392    O VAL A 320      24.787  16.144  18.551  4.00  1.00            
ATOM   2393    N GLY A 321      23.654  15.242  20.291  4.00  1.00            
ATOM   2394   CA GLY A 321      24.272  13.952  20.157  4.00  1.00            
ATOM   2395    C GLY A 321      23.507  13.203  19.128  4.00  1.00            
ATOM   2396    O GLY A 321      22.318  13.444  18.923  4.00  1.00            
ATOM   2397    N LEU A 322      24.178  12.255  18.454  4.00  1.00            
ATOM   2398   CA LEU A 322      23.484  11.506  17.456  4.00  1.00            
ATOM   2399   CB LEU A 322      23.952  11.781  16.015  4.00  1.00            
ATOM   2400   CG LEU A 322      23.795  13.236  15.535  4.00  1.00            
ATOM   2401  CD1 LEU A 322      24.762  14.181  16.268  4.00  1.00            
ATOM   2402  CD2 LEU A 322      23.906  13.331  14.004  4.00  1.00            
ATOM   2403    C LEU A 322      23.782  10.064  17.686  4.00  1.00            
ATOM   2404    O LEU A 322      24.835   9.709  18.213  4.00  1.00            
ATOM   2405    N ALA A 323      22.842   9.186  17.299  4.00  1.00            
ATOM   2406   CA ALA A 323      23.078   7.779  17.434  4.00  1.00            
ATOM   2407   CB ALA A 323      22.694   7.219  18.811  4.00  1.00            
ATOM   2408    C ALA A 323      22.213   7.092  16.415  4.00  1.00            
ATOM   2409    O ALA A 323      21.240   7.663  15.918  4.00  1.00            
ATOM   2410    N PRO A 324      22.579   5.882  16.070  4.00  1.00            
ATOM   2411   CA PRO A 324      21.852   5.076  15.114  4.00  1.00            
ATOM   2412   CD PRO A 324      23.954   5.450  16.218  4.00  1.00            
ATOM   2413   CB PRO A 324      22.819   3.961  14.686  4.00  1.00            
ATOM   2414   CG PRO A 324      23.947   3.991  15.735  4.00  1.00            
ATOM   2415    C PRO A 324      20.518   4.571  15.581  4.00  1.00            
ATOM   2416    O PRO A 324      19.721   4.175  14.733  4.00  1.00            
ATOM   2417    N VAL A 325      20.237   4.544  16.902  4.00  1.00            
ATOM   2418   CA VAL A 325      18.989   4.004  17.375  4.00  1.00            
ATOM   2419   CB VAL A 325      17.775   4.499  16.647  4.00  1.00            
ATOM   2420  CG1 VAL A 325      16.549   3.766  17.215  4.00  1.00            
ATOM   2421  CG2 VAL A 325      17.697   6.026  16.802  4.00  1.00            
ATOM   2422    C VAL A 325      19.076   2.523  17.218  4.00  1.00            
ATOM   2423    O VAL A 325      19.796   2.024  16.354  4.00  1.00            
ATOM   2424    N ALA A 326      18.364   1.771  18.077  1.00  1.00            
ATOM   2425   CA ALA A 326      18.403   0.348  17.950  1.00  1.00            
ATOM   2426   CB ALA A 326      17.697  -0.383  19.103  1.00  1.00            
ATOM   2427    C ALA A 326      17.637   0.052  16.671  1.00  1.00            
ATOM   2428    O ALA A 326      16.378   0.017  16.739  1.00  1.00            
ATOM   2429  OXT ALA A 326      18.294  -0.127  15.613  1.00  1.00            
ATOM   2430    N GLU B   1      -7.749   4.310  16.464  4.00  0.00            
ATOM   2431   CA GLU B   1      -7.289   5.128  17.607  4.00  0.00            
ATOM   2432   CB GLU B   1      -6.114   6.019  17.171  4.00  0.00            
ATOM   2433   CG GLU B   1      -5.230   6.462  18.336  4.00  0.00            
ATOM   2434   CD GLU B   1      -4.329   5.283  18.682  4.00  0.00            
ATOM   2435  OE1 GLU B   1      -3.446   4.949  17.848  4.00  0.00            
ATOM   2436  OE2 GLU B   1      -4.516   4.696  19.782  4.00  0.00            
ATOM   2437    C GLU B   1      -8.427   5.992  18.031  4.00  0.00            
ATOM   2438    O GLU B   1      -9.204   5.626  18.911  4.00  0.00            
ATOM   2439    N ASN B   2      -8.543   7.183  17.421  4.00  0.00            
ATOM   2440   CA ASN B   2      -9.701   7.979  17.681  4.00  0.00            
ATOM   2441   CB ASN B   2      -9.557   9.447  17.257  4.00  0.00            
ATOM   2442   CG ASN B   2     -10.833  10.157  17.674  4.00  0.00            
ATOM   2443  OD1 ASN B   2     -11.624  10.588  16.835  4.00  0.00            
ATOM   2444  ND2 ASN B   2     -11.053  10.269  19.011  4.00  0.00            
ATOM   2445    C ASN B   2     -10.744   7.356  16.819  4.00  0.00            
ATOM   2446    O ASN B   2     -10.401   6.570  15.938  4.00  0.00            
ATOM   2447    N GLU B   3     -12.040   7.638  17.068  4.00  0.00            
ATOM   2448   CA GLU B   3     -13.030   7.049  16.212  4.00  0.00            
ATOM   2449   CB GLU B   3     -14.474   7.218  16.739  4.00  0.00            
ATOM   2450   CG GLU B   3     -14.878   8.674  17.003  4.00  0.00            
ATOM   2451   CD GLU B   3     -16.330   8.732  17.448  4.00  0.00            
ATOM   2452  OE1 GLU B   3     -17.183   8.059  16.809  4.00  0.00            
ATOM   2453  OE2 GLU B   3     -16.604   9.473  18.430  4.00  0.00            
ATOM   2454    C GLU B   3     -12.904   7.758  14.885  4.00  0.00            
ATOM   2455    O GLU B   3     -13.568   8.754  14.611  4.00  0.00            
ATOM   2456    N SER B   4     -12.014   7.247  14.012  4.00  0.00            
ATOM   2457   CA SER B   4     -11.801   7.746  12.682  4.00  0.00            
ATOM   2458   CB SER B   4     -13.013   7.526  11.762  4.00  0.00            
ATOM   2459   OG SER B   4     -13.254   6.138  11.592  4.00  0.00            
ATOM   2460    C SER B   4     -11.468   9.208  12.639  4.00  0.00            
ATOM   2461    O SER B   4     -11.876   9.893  11.701  4.00  0.00            
ATOM   2462    N ALA B   5     -10.714   9.741  13.619  4.00  0.00            
ATOM   2463   CA ALA B   5     -10.326  11.123  13.521  4.00  0.00            
ATOM   2464   CB ALA B   5      -9.789  11.712  14.835  4.00  0.00            
ATOM   2465    C ALA B   5      -9.229  11.171  12.526  4.00  0.00            
ATOM   2466    O ALA B   5      -8.516  10.189  12.325  4.00  0.00            
ATOM   2467    N GLU B   6      -9.077  12.320  11.853  4.00  0.00            
ATOM   2468   CA GLU B   6      -8.035  12.380  10.884  4.00  0.00            
ATOM   2469   CB GLU B   6      -8.536  12.336   9.426  4.00  0.00            
ATOM   2470   CG GLU B   6      -9.113  10.985   8.995  4.00  0.00            
ATOM   2471   CD GLU B   6      -9.599  11.111   7.555  4.00  0.00            
ATOM   2472  OE1 GLU B   6      -8.818  11.611   6.702  4.00  0.00            
ATOM   2473  OE2 GLU B   6     -10.761  10.700   7.291  4.00  0.00            
ATOM   2474    C GLU B   6      -7.326  13.652  11.045  4.00  0.00            
ATOM   2475    O GLU B   6      -7.834  14.624  11.603  4.00  0.00            
ATOM   2476    N ALA B   7      -6.091  13.647  10.547  4.00  0.00            
ATOM   2477   CA ALA B   7      -5.304  14.817  10.600  4.00  0.00            
ATOM   2478   CB ALA B   7      -4.146  14.746  11.608  4.00  0.00            
ATOM   2479    C ALA B   7      -4.715  14.920   9.262  4.00  0.00            
ATOM   2480    O ALA B   7      -4.901  14.049   8.414  4.00  0.00            
ATOM   2481    N PHE B   8      -3.991  16.012   9.025  4.00  0.00            
ATOM   2482   CA PHE B   8      -3.560  16.140   7.687  4.00  0.00            
ATOM   2483   CB PHE B   8      -4.225  17.338   6.985  4.00  0.00            
ATOM   2484   CG PHE B   8      -5.691  17.072   6.972  4.00  0.00            
ATOM   2485  CD1 PHE B   8      -6.474  17.421   8.048  4.00  0.00            
ATOM   2486  CD2 PHE B   8      -6.280  16.470   5.887  4.00  0.00            
ATOM   2487  CE1 PHE B   8      -7.828  17.176   8.039  4.00  0.00            
ATOM   2488  CE2 PHE B   8      -7.633  16.224   5.872  4.00  0.00            
ATOM   2489   CZ PHE B   8      -8.410  16.577   6.948  4.00  0.00            
ATOM   2490    C PHE B   8      -2.107  16.337   7.652  4.00  0.00            
ATOM   2491    O PHE B   8      -1.413  16.143   8.650  4.00  0.00            
ATOM   2492    N PRO B   9      -1.633  16.652   6.475  4.00  0.00            
ATOM   2493   CA PRO B   9      -0.258  16.963   6.386  4.00  0.00            
ATOM   2494   CD PRO B   9      -2.111  16.086   5.227  4.00  0.00            
ATOM   2495   CB PRO B   9       0.047  17.164   4.900  4.00  0.00            
ATOM   2496   CG PRO B   9      -1.295  16.872   4.187  4.00  0.00            
ATOM   2497    C PRO B   9      -0.081  18.122   7.304  4.00  0.00            
ATOM   2498    O PRO B   9      -0.472  19.234   6.951  4.00  0.00            
ATOM   2499    N LEU B  10       0.520  17.884   8.486  4.00  0.00            
ATOM   2500   CA LEU B  10       0.599  18.950   9.428  4.00  0.00            
ATOM   2501   CB LEU B  10      -0.392  18.821  10.612  4.00  0.00            
ATOM   2502   CG LEU B  10       0.025  17.924  11.798  4.00  0.00            
ATOM   2503  CD1 LEU B  10       1.068  18.612  12.698  4.00  0.00            
ATOM   2504  CD2 LEU B  10      -1.205  17.442  12.587  4.00  0.00            
ATOM   2505    C LEU B  10       1.981  19.012   9.926  4.00  0.00            
ATOM   2506    O LEU B  10       2.517  18.034  10.444  4.00  0.00            
ATOM   2507    N GLU B  11       2.612  20.178   9.731  4.00  0.00            
ATOM   2508   CA GLU B  11       3.925  20.313  10.252  4.00  0.00            
ATOM   2509   CB GLU B  11       5.019  20.258   9.169  4.00  0.00            
ATOM   2510   CG GLU B  11       4.894  21.348   8.103  4.00  0.00            
ATOM   2511   CD GLU B  11       6.023  21.152   7.108  4.00  0.00            
ATOM   2512  OE1 GLU B  11       6.145  20.007   6.598  4.00  0.00            
ATOM   2513  OE2 GLU B  11       6.764  22.136   6.839  4.00  0.00            
ATOM   2514    C GLU B  11       3.989  21.618  10.944  4.00  0.00            
ATOM   2515    O GLU B  11       4.020  22.681  10.326  4.00  0.00            
ATOM   2516    N PHE B  12       3.996  21.573  12.280  4.00  0.00            
ATOM   2517   CA PHE B  12       4.165  22.819  12.934  4.00  0.00            
ATOM   2518   CB PHE B  12       4.026  22.769  14.468  4.00  0.00            
ATOM   2519   CG PHE B  12       2.601  22.907  14.886  4.00  0.00            
ATOM   2520  CD1 PHE B  12       1.728  21.843  14.909  4.00  0.00            
ATOM   2521  CD2 PHE B  12       2.147  24.143  15.283  4.00  0.00            
ATOM   2522  CE1 PHE B  12       0.422  22.016  15.313  4.00  0.00            
ATOM   2523  CE2 PHE B  12       0.847  24.322  15.686  4.00  0.00            
ATOM   2524   CZ PHE B  12      -0.022  23.257  15.702  4.00  0.00            
ATOM   2525    C PHE B  12       5.577  23.220  12.656  4.00  0.00            
ATOM   2526    O PHE B  12       6.476  22.384  12.590  4.00  0.00            
ATOM   2527    N ILE B  13       5.793  24.530  12.464  4.00  0.00            
ATOM   2528   CA ILE B  13       7.088  25.094  12.231  4.00  0.00            
ATOM   2529   CB ILE B  13       7.217  25.707  10.859  4.00  0.00            
ATOM   2530  CG1 ILE B  13       6.894  24.637   9.803  4.00  0.00            
ATOM   2531  CG2 ILE B  13       8.640  26.266  10.680  4.00  0.00            
ATOM   2532  CD1 ILE B  13       7.826  23.429   9.873  4.00  0.00            
ATOM   2533    C ILE B  13       7.126  26.156  13.271  4.00  0.00            
ATOM   2534    O ILE B  13       6.169  26.287  14.033  4.00  0.00            
ATOM   2535    N ARG B  14       8.205  26.945  13.371  4.00  0.00            
ATOM   2536   CA ARG B  14       8.214  27.751  14.543  4.00  0.00            
ATOM   2537   CB ARG B  14       9.550  27.753  15.307  4.00  0.00            
ATOM   2538   CG ARG B  14      10.736  28.326  14.530  4.00  0.00            
ATOM   2539   CD ARG B  14      11.900  28.705  15.449  4.00  0.00            
ATOM   2540   NE ARG B  14      13.081  29.041  14.603  4.00  0.00            
ATOM   2541   CZ ARG B  14      14.105  29.773  15.132  4.00  0.00            
ATOM   2542  NH1 ARG B  14      14.016  30.242  16.410  4.00  0.00            
ATOM   2543  NH2 ARG B  14      15.216  30.044  14.386  4.00  0.00            
ATOM   2544    C ARG B  14       7.857  29.159  14.369  4.00  0.00            
ATOM   2545    O ARG B  14       7.669  29.677  13.268  4.00  0.00            
ATOM   2546    N GLU B  15       7.728  29.797  15.546  4.00  0.00            
ATOM   2547   CA GLU B  15       7.474  31.184  15.545  4.00  0.00            
ATOM   2548   CB GLU B  15       7.257  31.823  16.925  4.00  0.00            
ATOM   2549   CG GLU B  15       6.852  33.295  16.804  4.00  0.00            
ATOM   2550   CD GLU B  15       6.952  33.939  18.176  4.00  0.00            
ATOM   2551  OE1 GLU B  15       7.675  33.369  19.039  4.00  0.00            
ATOM   2552  OE2 GLU B  15       6.321  35.009  18.379  4.00  0.00            
ATOM   2553    C GLU B  15       8.692  31.777  14.968  4.00  0.00            
ATOM   2554    O GLU B  15       9.719  31.910  15.633  4.00  0.00            
ATOM   2555    N LEU B  16       8.600  32.136  13.683  4.00  0.00            
ATOM   2556   CA LEU B  16       9.749  32.662  13.037  4.00  0.00            
ATOM   2557   CB LEU B  16       9.995  32.122  11.617  4.00  0.00            
ATOM   2558   CG LEU B  16      10.324  30.625  11.513  4.00  0.00            
ATOM   2559  CD1 LEU B  16      10.554  30.220  10.047  4.00  0.00            
ATOM   2560  CD2 LEU B  16      11.505  30.243  12.419  4.00  0.00            
ATOM   2561    C LEU B  16       9.537  34.108  12.836  4.00  0.00            
ATOM   2562    O LEU B  16       8.409  34.598  12.838  4.00  0.00            
ATOM   2563    N GLU B  17      10.650  34.834  12.670  4.00  0.00            
ATOM   2564   CA GLU B  17      10.485  36.225  12.448  4.00  0.00            
ATOM   2565   CB GLU B  17      10.281  37.033  13.738  4.00  0.00            
ATOM   2566   CG GLU B  17       8.924  36.807  14.399  4.00  0.00            
ATOM   2567   CD GLU B  17       8.985  37.456  15.773  4.00  0.00            
ATOM   2568  OE1 GLU B  17       9.586  36.832  16.690  4.00  0.00            
ATOM   2569  OE2 GLU B  17       8.441  38.581  15.924  4.00  0.00            
ATOM   2570    C GLU B  17      11.709  36.762  11.809  4.00  0.00            
ATOM   2571    O GLU B  17      12.708  36.066  11.638  4.00  0.00            
ATOM   2572    N GLY B  18      11.627  38.045  11.418  4.00  0.00            
ATOM   2573   CA GLY B  18      12.751  38.682  10.825  4.00  0.00            
ATOM   2574    C GLY B  18      13.837  38.693  11.847  4.00  0.00            
ATOM   2575    O GLY B  18      14.990  38.394  11.543  4.00  0.00            
ATOM   2576    N GLU B  19      13.494  39.036  13.102  4.00  0.00            
ATOM   2577   CA GLU B  19      14.517  39.099  14.100  4.00  0.00            
ATOM   2578   CB GLU B  19      14.027  39.592  15.473  4.00  0.00            
ATOM   2579   CG GLU B  19      15.147  39.641  16.521  4.00  0.00            
ATOM   2580   CD GLU B  19      14.525  39.888  17.890  4.00  0.00            
ATOM   2581  OE1 GLU B  19      13.295  40.159  17.940  4.00  0.00            
ATOM   2582  OE2 GLU B  19      15.268  39.807  18.905  4.00  0.00            
ATOM   2583    C GLU B  19      15.090  37.741  14.356  4.00  0.00            
ATOM   2584    O GLU B  19      16.304  37.556  14.307  4.00  0.00            
ATOM   2585    N ARG B  20      14.230  36.735  14.608  4.00  0.00            
ATOM   2586   CA ARG B  20      14.776  35.460  14.977  4.00  0.00            
ATOM   2587   CB ARG B  20      14.573  35.149  16.467  4.00  0.00            
ATOM   2588   CG ARG B  20      15.312  36.162  17.347  4.00  0.00            
ATOM   2589   CD ARG B  20      15.349  35.819  18.835  4.00  0.00            
ATOM   2590   NE ARG B  20      16.350  34.732  19.024  4.00  0.00            
ATOM   2591   CZ ARG B  20      17.684  35.023  19.116  4.00  0.00            
ATOM   2592  NH1 ARG B  20      18.120  36.311  18.976  4.00  0.00            
ATOM   2593  NH2 ARG B  20      18.581  34.022  19.332  4.00  0.00            
ATOM   2594    C ARG B  20      14.132  34.366  14.135  4.00  0.00            
ATOM   2595    O ARG B  20      13.370  33.541  14.707  4.00  0.00            
ATOM   2596  OXT ARG B  20      14.405  34.332  12.904  4.00  0.00            
END
