# Supplementary material for: Integrative modeling of diverse protein-peptide systems using CABS-dock
Source: PLoS Comput Biol. 2023 Jul 5;19(7):e1011275. doi: 10.1371/journal.pcbi.1011275 (PMC10351741; doi:10.1371/journal.pcbi.1011275)
Supplement: S1 File — Files in pdb format containing atomic coordinates of the structures obtained in this study: the highest-scored amyloid models and 10 examples of the docked peptide for each enzyme-substrate complex. (ZIP) [file pcbi.1011275.s006.zip › 4_pepsin_ENESAEAFPLEFIRELEGER/468.pdb]

CRYST1    0.000    0.000    0.000   0.00   0.00   0.00 P 1           1
ATOM      1    N ILE A   1      15.640  11.778  36.851  1.00  1.00            
ATOM      2   CA ILE A   1      15.343  12.066  35.432  1.00  1.00            
ATOM      3   CB ILE A   1      15.906  10.968  34.574  1.00  1.00            
ATOM      4  CG1 ILE A   1      17.375  10.733  34.963  1.00  1.00            
ATOM      5  CG2 ILE A   1      15.754  11.365  33.095  1.00  1.00            
ATOM      6  CD1 ILE A   1      18.226  11.999  34.914  1.00  1.00            
ATOM      7    C ILE A   1      13.852  12.095  35.327  1.00  1.00            
ATOM      8    O ILE A   1      13.157  11.941  36.330  1.00  1.00            
ATOM      9    N GLY A   2      13.310  12.328  34.119  4.00  1.00            
ATOM     10   CA GLY A   2      11.886  12.316  33.970  4.00  1.00            
ATOM     11    C GLY A   2      11.611  11.534  32.733  4.00  1.00            
ATOM     12    O GLY A   2      12.235  11.755  31.697  4.00  1.00            
ATOM     13    N ASP A   3      10.660  10.587  32.811  4.00  1.00            
ATOM     14   CA ASP A   3      10.382   9.803  31.649  4.00  1.00            
ATOM     15   CB ASP A   3      10.563   8.290  31.846  4.00  1.00            
ATOM     16   CG ASP A   3      12.048   7.994  31.712  4.00  1.00            
ATOM     17  OD1 ASP A   3      12.594   8.240  30.603  4.00  1.00            
ATOM     18  OD2 ASP A   3      12.655   7.508  32.704  4.00  1.00            
ATOM     19    C ASP A   3       8.980  10.039  31.209  4.00  1.00            
ATOM     20    O ASP A   3       8.024   9.664  31.888  4.00  1.00            
ATOM     21    N GLU A   4       8.829  10.692  30.040  4.00  1.00            
ATOM     22   CA GLU A   4       7.526  10.894  29.486  4.00  1.00            
ATOM     23   CB GLU A   4       7.284  12.336  29.006  4.00  1.00            
ATOM     24   CG GLU A   4       5.887  12.570  28.441  4.00  1.00            
ATOM     25   CD GLU A   4       4.939  12.801  29.609  4.00  1.00            
ATOM     26  OE1 GLU A   4       5.122  13.823  30.324  4.00  1.00            
ATOM     27  OE2 GLU A   4       4.023  11.958  29.804  4.00  1.00            
ATOM     28    C GLU A   4       7.479  10.024  28.284  4.00  1.00            
ATOM     29    O GLU A   4       8.148  10.298  27.289  4.00  1.00            
ATOM     30    N PRO A   5       6.740   8.961  28.347  4.00  1.00            
ATOM     31   CA PRO A   5       6.667   8.156  27.171  4.00  1.00            
ATOM     32   CD PRO A   5       6.697   8.158  29.559  4.00  1.00            
ATOM     33   CB PRO A   5       6.145   6.796  27.624  4.00  1.00            
ATOM     34   CG PRO A   5       6.627   6.700  29.086  4.00  1.00            
ATOM     35    C PRO A   5       5.802   8.900  26.235  4.00  1.00            
ATOM     36    O PRO A   5       4.901   9.589  26.700  4.00  1.00            
ATOM     37    N LEU A   6       6.038   8.793  24.923  4.00  1.00            
ATOM     38   CA LEU A   6       5.190   9.551  24.064  4.00  1.00            
ATOM     39   CB LEU A   6       5.913  10.512  23.108  4.00  1.00            
ATOM     40   CG LEU A   6       6.509  11.723  23.843  4.00  1.00            
ATOM     41  CD1 LEU A   6       5.409  12.555  24.514  4.00  1.00            
ATOM     42  CD2 LEU A   6       7.638  11.316  24.798  4.00  1.00            
ATOM     43    C LEU A   6       4.352   8.643  23.270  4.00  1.00            
ATOM     44    O LEU A   6       4.607   7.443  23.164  4.00  1.00            
ATOM     45    N GLU A   7       3.294   9.232  22.706  4.00  1.00            
ATOM     46   CA GLU A   7       2.356   8.455  21.990  4.00  1.00            
ATOM     47   CB GLU A   7       0.902   8.838  22.319  4.00  1.00            
ATOM     48   CG GLU A   7       0.557   8.781  23.811  4.00  1.00            
ATOM     49   CD GLU A   7       0.751   7.356  24.296  4.00  1.00            
ATOM     50  OE1 GLU A   7       1.910   6.866  24.225  4.00  1.00            
ATOM     51  OE2 GLU A   7      -0.249   6.737  24.744  4.00  1.00            
ATOM     52    C GLU A   7       2.530   8.743  20.544  4.00  1.00            
ATOM     53    O GLU A   7       2.579   9.901  20.130  4.00  1.00            
ATOM     54    N ASN A   8       2.657   7.679  19.736  4.00  1.00            
ATOM     55   CA ASN A   8       2.689   7.880  18.324  4.00  1.00            
ATOM     56   CB ASN A   8       3.383   6.762  17.529  4.00  1.00            
ATOM     57   CG ASN A   8       4.884   6.909  17.710  4.00  1.00            
ATOM     58  OD1 ASN A   8       5.645   5.963  17.509  4.00  1.00            
ATOM     59  ND2 ASN A   8       5.326   8.134  18.100  4.00  1.00            
ATOM     60    C ASN A   8       1.264   7.878  17.919  4.00  1.00            
ATOM     61    O ASN A   8       0.388   7.457  18.671  4.00  1.00            
ATOM     62    N TYR A   9       1.002   8.382  16.710  4.00  1.00            
ATOM     63   CA TYR A   9      -0.316   8.392  16.169  4.00  1.00            
ATOM     64   CB TYR A   9      -0.874   9.807  15.944  4.00  1.00            
ATOM     65   CG TYR A   9      -2.354   9.692  15.802  4.00  1.00            
ATOM     66  CD1 TYR A   9      -3.126   9.493  16.924  4.00  1.00            
ATOM     67  CD2 TYR A   9      -2.971   9.798  14.578  4.00  1.00            
ATOM     68  CE1 TYR A   9      -4.493   9.387  16.832  4.00  1.00            
ATOM     69  CE2 TYR A   9      -4.338   9.694  14.479  4.00  1.00            
ATOM     70   CZ TYR A   9      -5.100   9.488  15.605  4.00  1.00            
ATOM     71   OH TYR A   9      -6.503   9.382  15.498  4.00  1.00            
ATOM     72    C TYR A   9      -0.031   7.776  14.848  4.00  1.00            
ATOM     73    O TYR A   9       0.896   6.968  14.775  4.00  1.00            
ATOM     74    N LEU A  10      -0.819   8.043  13.787  3.00  1.00            
ATOM     75   CA LEU A  10      -0.295   7.493  12.573  3.00  1.00            
ATOM     76   CB LEU A  10      -1.186   7.661  11.332  3.00  1.00            
ATOM     77   CG LEU A  10      -0.565   7.025  10.072  3.00  1.00            
ATOM     78  CD1 LEU A  10      -0.361   5.513  10.260  3.00  1.00            
ATOM     79  CD2 LEU A  10      -1.380   7.352   8.813  3.00  1.00            
ATOM     80    C LEU A  10       0.954   8.270  12.387  3.00  1.00            
ATOM     81    O LEU A  10       0.867   9.479  12.186  3.00  1.00            
ATOM     82    N ASP A  11       2.104   7.546  12.469  3.00  1.00            
ATOM     83   CA ASP A  11       3.471   8.009  12.526  3.00  1.00            
ATOM     84   CB ASP A  11       4.459   7.145  11.726  3.00  1.00            
ATOM     85   CG ASP A  11       5.850   7.741  11.908  3.00  1.00            
ATOM     86  OD1 ASP A  11       6.120   8.273  13.018  3.00  1.00            
ATOM     87  OD2 ASP A  11       6.662   7.666  10.947  3.00  1.00            
ATOM     88    C ASP A  11       3.563   9.384  11.975  3.00  1.00            
ATOM     89    O ASP A  11       3.891   9.602  10.811  3.00  1.00            
ATOM     90    N THR A  12       3.234  10.341  12.853  3.00  1.00            
ATOM     91   CA THR A  12       3.178  11.732  12.563  3.00  1.00            
ATOM     92   CB THR A  12       1.826  12.188  12.089  3.00  1.00            
ATOM     93  OG1 THR A  12       1.511  11.584  10.844  3.00  1.00            
ATOM     94  CG2 THR A  12       1.809  13.721  11.973  3.00  1.00            
ATOM     95    C THR A  12       3.437  12.395  13.861  3.00  1.00            
ATOM     96    O THR A  12       4.577  12.684  14.224  3.00  1.00            
ATOM     97    N GLU A  13       2.346  12.642  14.602  4.00  1.00            
ATOM     98   CA GLU A  13       2.447  13.327  15.844  4.00  1.00            
ATOM     99   CB GLU A  13       1.108  13.857  16.390  4.00  1.00            
ATOM    100   CG GLU A  13       0.508  15.008  15.578  4.00  1.00            
ATOM    101   CD GLU A  13      -0.716  15.513  16.332  4.00  1.00            
ATOM    102  OE1 GLU A  13      -0.906  15.085  17.502  4.00  1.00            
ATOM    103  OE2 GLU A  13      -1.472  16.336  15.752  4.00  1.00            
ATOM    104    C GLU A  13       3.037  12.469  16.899  4.00  1.00            
ATOM    105    O GLU A  13       2.931  11.244  16.897  4.00  1.00            
ATOM    106    N TYR A  14       3.716  13.165  17.824  4.00  1.00            
ATOM    107   CA TYR A  14       4.375  12.605  18.957  4.00  1.00            
ATOM    108   CB TYR A  14       5.883  12.884  18.785  4.00  1.00            
ATOM    109   CG TYR A  14       6.783  12.325  19.831  4.00  1.00            
ATOM    110  CD1 TYR A  14       7.042  10.976  19.883  4.00  1.00            
ATOM    111  CD2 TYR A  14       7.416  13.162  20.721  4.00  1.00            
ATOM    112  CE1 TYR A  14       7.893  10.462  20.832  4.00  1.00            
ATOM    113  CE2 TYR A  14       8.271  12.656  21.671  4.00  1.00            
ATOM    114   CZ TYR A  14       8.509  11.303  21.728  4.00  1.00            
ATOM    115   OH TYR A  14       9.387  10.781  22.701  4.00  1.00            
ATOM    116    C TYR A  14       3.836  13.395  20.115  4.00  1.00            
ATOM    117    O TYR A  14       4.139  14.580  20.247  4.00  1.00            
ATOM    118    N PHE A  15       3.009  12.780  20.989  4.00  1.00            
ATOM    119   CA PHE A  15       2.468  13.575  22.059  4.00  1.00            
ATOM    120   CB PHE A  15       1.030  14.066  21.816  4.00  1.00            
ATOM    121   CG PHE A  15       0.134  12.895  21.610  4.00  1.00            
ATOM    122  CD1 PHE A  15      -0.389  12.204  22.679  4.00  1.00            
ATOM    123  CD2 PHE A  15      -0.192  12.494  20.334  4.00  1.00            
ATOM    124  CE1 PHE A  15      -1.222  11.129  22.477  4.00  1.00            
ATOM    125  CE2 PHE A  15      -1.024  11.420  20.126  4.00  1.00            
ATOM    126   CZ PHE A  15      -1.538  10.734  21.199  4.00  1.00            
ATOM    127    C PHE A  15       2.499  12.816  23.345  4.00  1.00            
ATOM    128    O PHE A  15       2.398  11.593  23.361  4.00  1.00            
ATOM    129    N GLY A  16       2.632  13.548  24.472  4.00  1.00            
ATOM    130   CA GLY A  16       2.700  12.943  25.772  4.00  1.00            
ATOM    131    C GLY A  16       1.557  13.490  26.580  4.00  1.00            
ATOM    132    O GLY A  16       0.739  14.249  26.064  4.00  1.00            
ATOM    133    N THR A  17       1.468  13.112  27.877  4.00  1.00            
ATOM    134   CA THR A  17       0.383  13.591  28.694  4.00  1.00            
ATOM    135   CB THR A  17      -0.307  12.526  29.496  4.00  1.00            
ATOM    136  OG1 THR A  17      -1.510  13.035  30.054  4.00  1.00            
ATOM    137  CG2 THR A  17       0.638  12.059  30.615  4.00  1.00            
ATOM    138    C THR A  17       0.934  14.599  29.665  4.00  1.00            
ATOM    139    O THR A  17       2.056  14.455  30.146  4.00  1.00            
ATOM    140    N ILE A  18       0.157  15.670  29.958  4.00  1.00            
ATOM    141   CA ILE A  18       0.622  16.709  30.840  4.00  1.00            
ATOM    142   CB ILE A  18       0.943  17.990  30.126  4.00  1.00            
ATOM    143  CG1 ILE A  18       1.607  18.987  31.089  4.00  1.00            
ATOM    144  CG2 ILE A  18      -0.347  18.512  29.469  4.00  1.00            
ATOM    145  CD1 ILE A  18       2.205  20.204  30.384  4.00  1.00            
ATOM    146    C ILE A  18      -0.414  17.041  31.855  4.00  1.00            
ATOM    147    O ILE A  18      -1.611  17.065  31.571  4.00  1.00            
ATOM    148    N GLY A  19       0.053  17.294  33.092  4.00  1.00            
ATOM    149   CA GLY A  19      -0.817  17.700  34.149  4.00  1.00            
ATOM    150    C GLY A  19      -0.808  19.196  34.180  4.00  1.00            
ATOM    151    O GLY A  19      -0.083  19.841  33.425  4.00  1.00            
ATOM    152    N ILE A  20      -1.624  19.786  35.075  4.00  1.00            
ATOM    153   CA ILE A  20      -1.676  21.209  35.250  4.00  1.00            
ATOM    154   CB ILE A  20      -2.723  21.922  34.437  4.00  1.00            
ATOM    155  CG1 ILE A  20      -2.433  23.433  34.418  4.00  1.00            
ATOM    156  CG2 ILE A  20      -4.105  21.580  34.998  4.00  1.00            
ATOM    157  CD1 ILE A  20      -1.125  23.796  33.718  4.00  1.00            
ATOM    158    C ILE A  20      -1.915  21.422  36.718  4.00  1.00            
ATOM    159    O ILE A  20      -1.550  20.579  37.536  4.00  1.00            
ATOM    160    N GLY A  21      -2.523  22.563  37.099  3.00  1.00            
ATOM    161   CA GLY A  21      -2.739  22.909  38.473  3.00  1.00            
ATOM    162    C GLY A  21      -3.514  21.844  39.176  3.00  1.00            
ATOM    163    O GLY A  21      -4.189  21.023  38.557  3.00  1.00            
ATOM    164    N THR A  22      -3.406  21.849  40.525  3.00  1.00            
ATOM    165   CA THR A  22      -4.074  20.903  41.369  3.00  1.00            
ATOM    166   CB THR A  22      -3.695  21.014  42.822  3.00  1.00            
ATOM    167  OG1 THR A  22      -4.322  19.989  43.579  3.00  1.00            
ATOM    168  CG2 THR A  22      -4.115  22.400  43.342  3.00  1.00            
ATOM    169    C THR A  22      -5.540  21.166  41.247  3.00  1.00            
ATOM    170    O THR A  22      -5.942  22.324  41.157  3.00  1.00            
ATOM    171    N PRO A  23      -6.377  20.151  41.239  3.00  1.00            
ATOM    172   CA PRO A  23      -5.997  18.762  41.301  3.00  1.00            
ATOM    173   CD PRO A  23      -7.744  20.323  40.777  3.00  1.00            
ATOM    174   CB PRO A  23      -7.305  17.979  41.209  3.00  1.00            
ATOM    175   CG PRO A  23      -8.216  18.911  40.389  3.00  1.00            
ATOM    176    C PRO A  23      -5.044  18.372  40.221  3.00  1.00            
ATOM    177    O PRO A  23      -3.977  17.837  40.518  3.00  1.00            
ATOM    178    N ALA A  24      -5.429  18.628  38.961  3.00  1.00            
ATOM    179   CA ALA A  24      -4.628  18.346  37.810  3.00  1.00            
ATOM    180   CB ALA A  24      -3.997  16.943  37.816  3.00  1.00            
ATOM    181    C ALA A  24      -5.598  18.399  36.689  3.00  1.00            
ATOM    182    O ALA A  24      -6.707  17.878  36.797  3.00  1.00            
ATOM    183    N GLN A  25      -5.224  19.056  35.585  4.00  1.00            
ATOM    184   CA GLN A  25      -6.101  18.990  34.466  4.00  1.00            
ATOM    185   CB GLN A  25      -6.458  20.327  33.792  4.00  1.00            
ATOM    186   CG GLN A  25      -7.122  21.340  34.730  4.00  1.00            
ATOM    187   CD GLN A  25      -8.533  20.872  35.058  4.00  1.00            
ATOM    188  OE1 GLN A  25      -9.081  19.991  34.398  4.00  1.00            
ATOM    189  NE2 GLN A  25      -9.140  21.485  36.109  4.00  1.00            
ATOM    190    C GLN A  25      -5.289  18.190  33.497  4.00  1.00            
ATOM    191    O GLN A  25      -4.076  18.375  33.409  4.00  1.00            
ATOM    192    N ASP A  26      -5.915  17.261  32.756  4.00  1.00            
ATOM    193   CA ASP A  26      -5.122  16.394  31.932  4.00  1.00            
ATOM    194   CB ASP A  26      -5.676  14.960  31.886  4.00  1.00            
ATOM    195   CG ASP A  26      -5.546  14.375  33.287  4.00  1.00            
ATOM    196  OD1 ASP A  26      -4.541  14.700  33.974  4.00  1.00            
ATOM    197  OD2 ASP A  26      -6.459  13.607  33.696  4.00  1.00            
ATOM    198    C ASP A  26      -5.081  16.920  30.535  4.00  1.00            
ATOM    199    O ASP A  26      -6.092  17.361  29.992  4.00  1.00            
ATOM    200    N PHE A  27      -3.879  16.901  29.921  4.00  1.00            
ATOM    201   CA PHE A  27      -3.735  17.367  28.570  4.00  1.00            
ATOM    202   CB PHE A  27      -3.186  18.796  28.461  4.00  1.00            
ATOM    203   CG PHE A  27      -4.252  19.731  28.908  4.00  1.00            
ATOM    204  CD1 PHE A  27      -4.401  20.062  30.236  4.00  1.00            
ATOM    205  CD2 PHE A  27      -5.107  20.277  27.980  4.00  1.00            
ATOM    206  CE1 PHE A  27      -5.393  20.931  30.625  4.00  1.00            
ATOM    207  CE2 PHE A  27      -6.098  21.144  28.366  4.00  1.00            
ATOM    208   CZ PHE A  27      -6.243  21.474  29.692  4.00  1.00            
ATOM    209    C PHE A  27      -2.754  16.503  27.873  4.00  1.00            
ATOM    210    O PHE A  27      -2.000  15.749  28.484  4.00  1.00            
ATOM    211    N THR A  28      -2.791  16.583  26.536  4.00  1.00            
ATOM    212   CA THR A  28      -1.850  15.934  25.684  4.00  1.00            
ATOM    213   CB THR A  28      -2.518  15.087  24.638  4.00  1.00            
ATOM    214  OG1 THR A  28      -1.546  14.467  23.811  4.00  1.00            
ATOM    215  CG2 THR A  28      -3.483  15.950  23.807  4.00  1.00            
ATOM    216    C THR A  28      -1.158  17.074  24.997  4.00  1.00            
ATOM    217    O THR A  28      -1.803  17.998  24.503  4.00  1.00            
ATOM    218    N VAL A  29       0.186  17.066  24.975  4.00  1.00            
ATOM    219   CA VAL A  29       0.883  18.171  24.381  4.00  1.00            
ATOM    220   CB VAL A  29       1.507  19.040  25.426  4.00  1.00            
ATOM    221  CG1 VAL A  29       2.323  20.120  24.722  4.00  1.00            
ATOM    222  CG2 VAL A  29       0.393  19.595  26.333  4.00  1.00            
ATOM    223    C VAL A  29       1.970  17.585  23.524  4.00  1.00            
ATOM    224    O VAL A  29       2.450  16.487  23.804  4.00  1.00            
ATOM    225    N ILE A  30       2.387  18.284  22.440  4.00  1.00            
ATOM    226   CA ILE A  30       3.433  17.716  21.631  4.00  1.00            
ATOM    227   CB ILE A  30       3.169  17.666  20.148  4.00  1.00            
ATOM    228  CG1 ILE A  30       2.815  19.042  19.580  4.00  1.00            
ATOM    229  CG2 ILE A  30       2.079  16.606  19.908  4.00  1.00            
ATOM    230  CD1 ILE A  30       1.439  19.500  20.048  4.00  1.00            
ATOM    231    C ILE A  30       4.735  18.383  21.932  4.00  1.00            
ATOM    232    O ILE A  30       4.910  19.579  21.709  4.00  1.00            
ATOM    233    N PHE A  31       5.687  17.595  22.487  4.00  1.00            
ATOM    234   CA PHE A  31       6.992  18.109  22.781  4.00  1.00            
ATOM    235   CB PHE A  31       7.916  17.070  23.436  4.00  1.00            
ATOM    236   CG PHE A  31       7.449  16.901  24.843  4.00  1.00            
ATOM    237  CD1 PHE A  31       6.293  16.211  25.130  4.00  1.00            
ATOM    238  CD2 PHE A  31       8.186  17.430  25.879  4.00  1.00            
ATOM    239  CE1 PHE A  31       5.876  16.061  26.432  4.00  1.00            
ATOM    240  CE2 PHE A  31       7.772  17.280  27.181  4.00  1.00            
ATOM    241   CZ PHE A  31       6.615  16.597  27.459  4.00  1.00            
ATOM    242    C PHE A  31       7.550  18.500  21.460  4.00  1.00            
ATOM    243    O PHE A  31       7.639  17.672  20.555  4.00  1.00            
ATOM    244    N ASP A  32       7.925  19.784  21.301  4.00  1.00            
ATOM    245   CA ASP A  32       8.378  20.171  20.000  4.00  1.00            
ATOM    246   CB ASP A  32       7.346  20.989  19.205  4.00  1.00            
ATOM    247   CG ASP A  32       6.250  20.031  18.760  4.00  1.00            
ATOM    248  OD1 ASP A  32       6.573  18.832  18.547  4.00  1.00            
ATOM    249  OD2 ASP A  32       5.082  20.483  18.623  4.00  1.00            
ATOM    250    C ASP A  32       9.608  20.987  20.078  4.00  1.00            
ATOM    251    O ASP A  32       9.655  22.028  20.730  4.00  1.00            
ATOM    252    N THR A  33      10.638  20.523  19.359  3.00  1.00            
ATOM    253   CA THR A  33      11.881  21.211  19.319  3.00  1.00            
ATOM    254   CB THR A  33      12.966  20.456  18.617  3.00  1.00            
ATOM    255  OG1 THR A  33      14.224  21.078  18.836  3.00  1.00            
ATOM    256  CG2 THR A  33      12.644  20.449  17.125  3.00  1.00            
ATOM    257    C THR A  33      11.685  22.495  18.614  3.00  1.00            
ATOM    258    O THR A  33      12.343  23.496  18.898  3.00  1.00            
ATOM    259    N GLY A  34      10.730  22.493  17.680  3.00  1.00            
ATOM    260   CA GLY A  34      10.577  23.598  16.802  3.00  1.00            
ATOM    261    C GLY A  34      10.320  24.899  17.500  3.00  1.00            
ATOM    262    O GLY A  34      10.913  25.910  17.127  3.00  1.00            
ATOM    263    N SER A  35       9.439  24.942  18.515  1.00  1.00            
ATOM    264   CA SER A  35       9.167  26.216  19.125  1.00  1.00            
ATOM    265   CB SER A  35       7.703  26.664  18.984  1.00  1.00            
ATOM    266   OG SER A  35       6.848  25.756  19.666  1.00  1.00            
ATOM    267    C SER A  35       9.431  26.066  20.584  1.00  1.00            
ATOM    268    O SER A  35       9.685  24.965  21.065  1.00  1.00            
ATOM    269    N SER A  36       9.444  27.199  21.313  1.00  1.00            
ATOM    270   CA SER A  36       9.578  27.190  22.741  1.00  1.00            
ATOM    271   CB SER A  36      10.853  27.888  23.238  1.00  1.00            
ATOM    272   OG SER A  36      10.832  27.978  24.654  1.00  1.00            
ATOM    273    C SER A  36       8.437  28.022  23.225  1.00  1.00            
ATOM    274    O SER A  36       8.200  29.125  22.734  1.00  1.00            
ATOM    275    N ASN A  37       7.676  27.480  24.182  1.00  1.00            
ATOM    276   CA ASN A  37       6.539  28.119  24.773  1.00  1.00            
ATOM    277   CB ASN A  37       5.682  28.961  23.815  1.00  1.00            
ATOM    278   CG ASN A  37       4.991  27.999  22.857  1.00  1.00            
ATOM    279  OD1 ASN A  37       5.631  27.365  22.021  1.00  1.00            
ATOM    280  ND2 ASN A  37       3.643  27.873  22.996  1.00  1.00            
ATOM    281    C ASN A  37       5.708  26.932  25.097  1.00  1.00            
ATOM    282    O ASN A  37       6.056  25.831  24.674  1.00  1.00            
ATOM    283    N LEU A  38       4.614  27.058  25.867  4.00  1.00            
ATOM    284   CA LEU A  38       3.942  25.802  25.980  4.00  1.00            
ATOM    285   CB LEU A  38       4.570  24.896  27.067  4.00  1.00            
ATOM    286   CG LEU A  38       4.082  23.425  27.148  4.00  1.00            
ATOM    287  CD1 LEU A  38       4.862  22.665  28.232  4.00  1.00            
ATOM    288  CD2 LEU A  38       2.566  23.277  27.371  4.00  1.00            
ATOM    289    C LEU A  38       2.515  26.002  26.300  4.00  1.00            
ATOM    290    O LEU A  38       2.226  26.097  27.490  4.00  1.00            
ATOM    291    N TRP A  39       1.582  26.072  25.302  4.00  1.00            
ATOM    292   CA TRP A  39       0.277  25.957  25.872  4.00  1.00            
ATOM    293   CB TRP A  39      -0.207  27.068  26.801  4.00  1.00            
ATOM    294   CG TRP A  39      -1.141  26.600  27.919  4.00  1.00            
ATOM    295  CD2 TRP A  39      -0.805  25.518  28.809  4.00  1.00            
ATOM    296  CD1 TRP A  39      -2.432  26.933  28.216  4.00  1.00            
ATOM    297  NE1 TRP A  39      -2.897  26.172  29.261  4.00  1.00            
ATOM    298  CE2 TRP A  39      -1.911  25.284  29.625  4.00  1.00            
ATOM    299  CE3 TRP A  39       0.321  24.755  28.917  4.00  1.00            
ATOM    300  CZ2 TRP A  39      -1.901  24.289  30.561  4.00  1.00            
ATOM    301  CZ3 TRP A  39       0.339  23.774  29.881  4.00  1.00            
ATOM    302  CH2 TRP A  39      -0.750  23.544  30.691  4.00  1.00            
ATOM    303    C TRP A  39      -0.834  25.448  25.028  4.00  1.00            
ATOM    304    O TRP A  39      -0.812  25.430  23.798  4.00  1.00            
ATOM    305    N VAL A  40      -1.845  24.992  25.792  4.00  1.00            
ATOM    306   CA VAL A  40      -3.066  24.363  25.458  4.00  1.00            
ATOM    307   CB VAL A  40      -3.443  23.261  26.396  4.00  1.00            
ATOM    308  CG1 VAL A  40      -2.329  22.198  26.391  4.00  1.00            
ATOM    309  CG2 VAL A  40      -3.724  23.879  27.779  4.00  1.00            
ATOM    310    C VAL A  40      -4.191  25.339  25.502  4.00  1.00            
ATOM    311    O VAL A  40      -4.080  26.484  25.941  4.00  1.00            
ATOM    312    N PRO A  41      -5.277  24.834  24.978  1.00  1.00            
ATOM    313   CA PRO A  41      -6.499  25.588  24.908  1.00  1.00            
ATOM    314   CD PRO A  41      -5.154  23.895  23.878  1.00  1.00            
ATOM    315   CB PRO A  41      -7.369  24.872  23.874  1.00  1.00            
ATOM    316   CG PRO A  41      -6.352  24.175  22.959  1.00  1.00            
ATOM    317    C PRO A  41      -7.156  25.739  26.230  1.00  1.00            
ATOM    318    O PRO A  41      -6.831  24.986  27.147  1.00  1.00            
ATOM    319    N SER A  42      -8.084  26.712  26.364  4.00  1.00            
ATOM    320   CA SER A  42      -8.659  26.884  27.661  4.00  1.00            
ATOM    321   CB SER A  42      -7.943  27.948  28.509  4.00  1.00            
ATOM    322   OG SER A  42      -6.605  27.547  28.772  4.00  1.00            
ATOM    323    C SER A  42     -10.073  27.282  27.585  4.00  1.00            
ATOM    324    O SER A  42     -10.648  27.509  26.524  4.00  1.00            
ATOM    325    N VAL A  43     -10.698  27.337  28.769  3.00  1.00            
ATOM    326   CA VAL A  43     -11.965  27.969  28.790  3.00  1.00            
ATOM    327   CB VAL A  43     -12.626  27.956  30.137  3.00  1.00            
ATOM    328  CG1 VAL A  43     -11.725  28.706  31.130  3.00  1.00            
ATOM    329  CG2 VAL A  43     -14.036  28.552  30.002  3.00  1.00            
ATOM    330    C VAL A  43     -11.553  29.362  28.453  3.00  1.00            
ATOM    331    O VAL A  43     -10.405  29.739  28.695  3.00  1.00            
ATOM    332    N TYR A  44     -12.461  30.195  27.933  3.00  1.00            
ATOM    333   CA TYR A  44     -11.983  31.433  27.397  3.00  1.00            
ATOM    334   CB TYR A  44     -11.198  32.330  28.372  3.00  1.00            
ATOM    335   CG TYR A  44     -12.216  32.996  29.229  3.00  1.00            
ATOM    336  CD1 TYR A  44     -12.822  32.341  30.276  3.00  1.00            
ATOM    337  CD2 TYR A  44     -12.563  34.301  28.967  3.00  1.00            
ATOM    338  CE1 TYR A  44     -13.762  32.985  31.047  3.00  1.00            
ATOM    339  CE2 TYR A  44     -13.500  34.950  29.734  3.00  1.00            
ATOM    340   CZ TYR A  44     -14.101  34.290  30.777  3.00  1.00            
ATOM    341   OH TYR A  44     -15.064  34.955  31.565  3.00  1.00            
ATOM    342    C TYR A  44     -11.226  31.190  26.149  3.00  1.00            
ATOM    343    O TYR A  44     -10.120  31.685  25.936  3.00  1.00            
ATOM    344    N CYS A  45     -11.861  30.373  25.295  1.00  1.00            
ATOM    345   CA CYS A  45     -11.405  30.087  23.978  1.00  1.00            
ATOM    346   CB CYS A  45     -11.155  28.594  23.716  1.00  1.00            
ATOM    347   SG CYS A  45      -9.444  28.046  24.003  1.00  1.00            
ATOM    348    C CYS A  45     -12.486  30.476  23.027  1.00  1.00            
ATOM    349    O CYS A  45     -12.349  31.420  22.251  1.00  1.00            
ATOM    350    N SER A  46     -13.615  29.749  23.088  1.00  1.00            
ATOM    351   CA SER A  46     -14.722  29.993  22.215  1.00  1.00            
ATOM    352   CB SER A  46     -15.378  31.368  22.430  1.00  1.00            
ATOM    353   OG SER A  46     -15.961  31.427  23.724  1.00  1.00            
ATOM    354    C SER A  46     -14.324  29.865  20.777  1.00  1.00            
ATOM    355    O SER A  46     -14.614  30.738  19.962  1.00  1.00            
ATOM    356    N SER A  47     -13.640  28.757  20.428  1.00  1.00            
ATOM    357   CA SER A  47     -13.301  28.508  19.054  1.00  1.00            
ATOM    358   CB SER A  47     -11.802  28.666  18.749  1.00  1.00            
ATOM    359   OG SER A  47     -11.391  30.006  18.977  1.00  1.00            
ATOM    360    C SER A  47     -13.661  27.075  18.787  1.00  1.00            
ATOM    361    O SER A  47     -13.897  26.300  19.713  1.00  1.00            
ATOM    362    N LEU A  48     -13.732  26.691  17.495  2.00  1.00            
ATOM    363   CA LEU A  48     -14.103  25.355  17.112  2.00  1.00            
ATOM    364   CB LEU A  48     -14.219  25.165  15.584  2.00  1.00            
ATOM    365   CG LEU A  48     -12.906  25.371  14.796  2.00  1.00            
ATOM    366  CD1 LEU A  48     -13.133  25.157  13.289  2.00  1.00            
ATOM    367  CD2 LEU A  48     -12.261  26.737  15.090  2.00  1.00            
ATOM    368    C LEU A  48     -13.084  24.365  17.589  2.00  1.00            
ATOM    369    O LEU A  48     -13.438  23.319  18.132  2.00  1.00            
ATOM    370    N ALA A  49     -11.787  24.670  17.412  2.00  1.00            
ATOM    371   CA ALA A  49     -10.736  23.761  17.785  2.00  1.00            
ATOM    372   CB ALA A  49      -9.334  24.298  17.448  2.00  1.00            
ATOM    373    C ALA A  49     -10.794  23.561  19.264  2.00  1.00            
ATOM    374    O ALA A  49     -10.497  22.480  19.769  2.00  1.00            
ATOM    375    N CYS A  50     -11.144  24.634  19.993  2.00  1.00            
ATOM    376   CA CYS A  50     -11.193  24.627  21.425  2.00  1.00            
ATOM    377   CB CYS A  50     -11.537  26.030  21.924  2.00  1.00            
ATOM    378   SG CYS A  50     -10.438  27.213  21.087  2.00  1.00            
ATOM    379    C CYS A  50     -12.212  23.640  21.871  2.00  1.00            
ATOM    380    O CYS A  50     -11.930  22.795  22.718  2.00  1.00            
ATOM    381    N SER A  51     -13.430  23.697  21.301  2.00  1.00            
ATOM    382   CA SER A  51     -14.348  22.652  21.630  2.00  1.00            
ATOM    383   CB SER A  51     -15.774  22.875  21.099  2.00  1.00            
ATOM    384   OG SER A  51     -16.606  21.787  21.476  2.00  1.00            
ATOM    385    C SER A  51     -13.740  21.503  20.889  2.00  1.00            
ATOM    386    O SER A  51     -12.889  21.721  20.031  2.00  1.00            
ATOM    387    N ASP A  52     -14.131  20.251  21.169  2.00  1.00            
ATOM    388   CA ASP A  52     -13.486  19.157  20.494  2.00  1.00            
ATOM    389   CB ASP A  52     -13.515  19.288  18.959  2.00  1.00            
ATOM    390   CG ASP A  52     -14.976  19.207  18.534  2.00  1.00            
ATOM    391  OD1 ASP A  52     -15.751  18.486  19.217  2.00  1.00            
ATOM    392  OD2 ASP A  52     -15.338  19.868  17.524  2.00  1.00            
ATOM    393    C ASP A  52     -12.077  19.043  20.963  2.00  1.00            
ATOM    394    O ASP A  52     -11.226  18.501  20.261  2.00  1.00            
ATOM    395    N HIS A  53     -11.806  19.536  22.189  1.00  1.00            
ATOM    396   CA HIS A  53     -10.513  19.404  22.795  1.00  1.00            
ATOM    397  ND1 HIS A  53      -8.146  21.565  20.615  1.00  1.00            
ATOM    398   CG HIS A  53      -8.807  20.495  21.180  1.00  1.00            
ATOM    399   CB HIS A  53      -9.522  20.555  22.503  1.00  1.00            
ATOM    400  NE2 HIS A  53      -7.865  19.850  19.231  1.00  1.00            
ATOM    401  CD2 HIS A  53      -8.623  19.456  20.319  1.00  1.00            
ATOM    402  CE1 HIS A  53      -7.601  21.124  19.453  1.00  1.00            
ATOM    403    C HIS A  53     -10.713  19.421  24.280  1.00  1.00            
ATOM    404    O HIS A  53     -11.841  19.467  24.768  1.00  1.00            
ATOM    405    N ASN A  54      -9.597  19.364  25.036  1.00  1.00            
ATOM    406   CA ASN A  54      -9.665  19.417  26.468  1.00  1.00            
ATOM    407   CB ASN A  54      -8.621  18.534  27.167  1.00  1.00            
ATOM    408   CG ASN A  54      -8.900  17.092  26.770  1.00  1.00            
ATOM    409  OD1 ASN A  54     -10.026  16.733  26.427  1.00  1.00            
ATOM    410  ND2 ASN A  54      -7.840  16.241  26.809  1.00  1.00            
ATOM    411    C ASN A  54      -9.378  20.840  26.826  1.00  1.00            
ATOM    412    O ASN A  54      -8.479  21.457  26.257  1.00  1.00            
ATOM    413    N GLN A  55     -10.153  21.412  27.769  1.00  1.00            
ATOM    414   CA GLN A  55      -9.935  22.790  28.097  1.00  1.00            
ATOM    415   CB GLN A  55     -11.202  23.662  28.080  1.00  1.00            
ATOM    416   CG GLN A  55     -11.800  23.863  26.688  1.00  1.00            
ATOM    417   CD GLN A  55     -13.029  24.749  26.833  1.00  1.00            
ATOM    418  OE1 GLN A  55     -13.889  24.510  27.679  1.00  1.00            
ATOM    419  NE2 GLN A  55     -13.110  25.813  25.990  1.00  1.00            
ATOM    420    C GLN A  55      -9.375  22.880  29.461  1.00  1.00            
ATOM    421    O GLN A  55      -9.554  21.994  30.296  1.00  1.00            
ATOM    422    N PHE A  56      -8.637  23.976  29.694  4.00  1.00            
ATOM    423   CA PHE A  56      -8.093  24.209  30.987  4.00  1.00            
ATOM    424   CB PHE A  56      -6.682  24.820  30.959  4.00  1.00            
ATOM    425   CG PHE A  56      -6.268  25.065  32.370  4.00  1.00            
ATOM    426  CD1 PHE A  56      -5.716  24.060  33.130  4.00  1.00            
ATOM    427  CD2 PHE A  56      -6.432  26.311  32.933  4.00  1.00            
ATOM    428  CE1 PHE A  56      -5.336  24.296  34.431  4.00  1.00            
ATOM    429  CE2 PHE A  56      -6.055  26.551  34.232  4.00  1.00            
ATOM    430   CZ PHE A  56      -5.504  25.542  34.985  4.00  1.00            
ATOM    431    C PHE A  56      -8.982  25.212  31.635  4.00  1.00            
ATOM    432    O PHE A  56      -9.096  26.343  31.166  4.00  1.00            
ATOM    433    N ASN A  57      -9.664  24.814  32.725  1.00  1.00            
ATOM    434   CA ASN A  57     -10.461  25.770  33.431  1.00  1.00            
ATOM    435   CB ASN A  57     -11.818  25.234  33.925  1.00  1.00            
ATOM    436   CG ASN A  57     -12.754  25.173  32.726  1.00  1.00            
ATOM    437  OD1 ASN A  57     -13.928  25.531  32.820  1.00  1.00            
ATOM    438  ND2 ASN A  57     -12.222  24.712  31.562  1.00  1.00            
ATOM    439    C ASN A  57      -9.645  26.145  34.614  1.00  1.00            
ATOM    440    O ASN A  57      -9.327  25.328  35.478  1.00  1.00            
ATOM    441    N PRO A  58      -9.278  27.389  34.621  2.00  1.00            
ATOM    442   CA PRO A  58      -8.490  27.914  35.692  2.00  1.00            
ATOM    443   CD PRO A  58      -9.064  28.105  33.374  2.00  1.00            
ATOM    444   CB PRO A  58      -7.991  29.274  35.209  2.00  1.00            
ATOM    445   CG PRO A  58      -7.959  29.125  33.676  2.00  1.00            
ATOM    446    C PRO A  58      -9.253  27.966  36.967  2.00  1.00            
ATOM    447    O PRO A  58      -8.638  28.060  38.028  2.00  1.00            
ATOM    448    N ASP A  59     -10.588  27.913  36.891  2.00  1.00            
ATOM    449   CA ASP A  59     -11.373  28.062  38.073  2.00  1.00            
ATOM    450   CB ASP A  59     -12.887  28.027  37.791  2.00  1.00            
ATOM    451   CG ASP A  59     -13.254  29.286  37.016  2.00  1.00            
ATOM    452  OD1 ASP A  59     -12.365  30.167  36.868  2.00  1.00            
ATOM    453  OD2 ASP A  59     -14.426  29.385  36.566  2.00  1.00            
ATOM    454    C ASP A  59     -11.087  26.950  39.032  2.00  1.00            
ATOM    455    O ASP A  59     -10.915  27.196  40.224  2.00  1.00            
ATOM    456    N ASP A  60     -11.011  25.691  38.556  2.00  1.00            
ATOM    457   CA ASP A  60     -10.830  24.657  39.532  2.00  1.00            
ATOM    458   CB ASP A  60     -11.632  23.374  39.253  2.00  1.00            
ATOM    459   CG ASP A  60     -11.691  22.592  40.560  2.00  1.00            
ATOM    460  OD1 ASP A  60     -11.634  23.245  41.635  2.00  1.00            
ATOM    461  OD2 ASP A  60     -11.806  21.339  40.503  2.00  1.00            
ATOM    462    C ASP A  60      -9.387  24.280  39.593  2.00  1.00            
ATOM    463    O ASP A  60      -9.009  23.166  39.234  2.00  1.00            
ATOM    464    N SER A  61      -8.536  25.219  40.049  1.00  1.00            
ATOM    465   CA SER A  61      -7.147  24.927  40.241  1.00  1.00            
ATOM    466   CB SER A  61      -6.264  25.338  39.052  1.00  1.00            
ATOM    467   OG SER A  61      -6.322  26.745  38.868  1.00  1.00            
ATOM    468    C SER A  61      -6.730  25.766  41.407  1.00  1.00            
ATOM    469    O SER A  61      -6.937  26.979  41.407  1.00  1.00            
ATOM    470    N SER A  62      -6.148  25.140  42.445  1.00  1.00            
ATOM    471   CA SER A  62      -5.749  25.884  43.606  1.00  1.00            
ATOM    472   CB SER A  62      -5.293  24.975  44.758  1.00  1.00            
ATOM    473   OG SER A  62      -6.382  24.185  45.216  1.00  1.00            
ATOM    474    C SER A  62      -4.605  26.783  43.259  1.00  1.00            
ATOM    475    O SER A  62      -4.653  27.987  43.505  1.00  1.00            
ATOM    476    N THR A  63      -3.541  26.216  42.656  1.00  1.00            
ATOM    477   CA THR A  63      -2.386  27.008  42.352  1.00  1.00            
ATOM    478   CB THR A  63      -1.100  26.258  42.587  1.00  1.00            
ATOM    479  OG1 THR A  63      -1.061  25.068  41.812  1.00  1.00            
ATOM    480  CG2 THR A  63      -1.002  25.905  44.080  1.00  1.00            
ATOM    481    C THR A  63      -2.459  27.378  40.897  1.00  1.00            
ATOM    482    O THR A  63      -1.977  26.664  40.019  1.00  1.00            
ATOM    483    N PHE A  64      -3.099  28.524  40.610  1.00  1.00            
ATOM    484   CA PHE A  64      -3.176  29.050  39.278  1.00  1.00            
ATOM    485   CB PHE A  64      -4.601  28.979  38.689  1.00  1.00            
ATOM    486   CG PHE A  64      -4.610  29.569  37.319  1.00  1.00            
ATOM    487  CD1 PHE A  64      -4.734  30.928  37.146  1.00  1.00            
ATOM    488  CD2 PHE A  64      -4.497  28.769  36.207  1.00  1.00            
ATOM    489  CE1 PHE A  64      -4.744  31.481  35.887  1.00  1.00            
ATOM    490  CE2 PHE A  64      -4.506  29.311  34.945  1.00  1.00            
ATOM    491   CZ PHE A  64      -4.629  30.671  34.783  1.00  1.00            
ATOM    492    C PHE A  64      -2.889  30.501  39.467  1.00  1.00            
ATOM    493    O PHE A  64      -3.489  31.145  40.327  1.00  1.00            
ATOM    494    N GLU A  65      -1.951  31.068  38.691  4.00  1.00            
ATOM    495   CA GLU A  65      -1.710  32.469  38.853  4.00  1.00            
ATOM    496   CB GLU A  65      -0.246  32.825  39.159  4.00  1.00            
ATOM    497   CG GLU A  65       0.232  32.328  40.523  4.00  1.00            
ATOM    498   CD GLU A  65       1.640  32.862  40.730  4.00  1.00            
ATOM    499  OE1 GLU A  65       1.840  34.085  40.503  4.00  1.00            
ATOM    500  OE2 GLU A  65       2.534  32.061  41.113  4.00  1.00            
ATOM    501    C GLU A  65      -2.035  33.091  37.535  4.00  1.00            
ATOM    502    O GLU A  65      -1.629  32.587  36.489  4.00  1.00            
ATOM    503    N ALA A  66      -2.796  34.201  37.549  4.00  1.00            
ATOM    504   CA ALA A  66      -3.118  34.833  36.307  4.00  1.00            
ATOM    505   CB ALA A  66      -4.586  35.283  36.201  4.00  1.00            
ATOM    506    C ALA A  66      -2.272  36.055  36.227  4.00  1.00            
ATOM    507    O ALA A  66      -2.125  36.786  37.205  4.00  1.00            
ATOM    508    N THR A  67      -1.671  36.299  35.050  4.00  1.00            
ATOM    509   CA THR A  67      -0.856  37.465  34.924  4.00  1.00            
ATOM    510   CB THR A  67       0.600  37.179  34.729  4.00  1.00            
ATOM    511  OG1 THR A  67       1.343  38.388  34.785  4.00  1.00            
ATOM    512  CG2 THR A  67       0.789  36.498  33.361  4.00  1.00            
ATOM    513    C THR A  67      -1.323  38.212  33.726  4.00  1.00            
ATOM    514    O THR A  67      -1.980  37.650  32.851  4.00  1.00            
ATOM    515    N SER A  68      -1.008  39.518  33.666  4.00  1.00            
ATOM    516   CA SER A  68      -1.431  40.271  32.527  4.00  1.00            
ATOM    517   CB SER A  68      -1.747  41.742  32.850  4.00  1.00            
ATOM    518   OG SER A  68      -2.152  42.424  31.672  4.00  1.00            
ATOM    519    C SER A  68      -0.296  40.274  31.573  4.00  1.00            
ATOM    520    O SER A  68       0.567  41.151  31.600  4.00  1.00            
ATOM    521    N GLN A  69      -0.267  39.253  30.709  4.00  1.00            
ATOM    522   CA GLN A  69       0.705  39.213  29.673  4.00  1.00            
ATOM    523   CB GLN A  69       1.952  38.375  30.003  4.00  1.00            
ATOM    524   CG GLN A  69       2.996  38.393  28.884  4.00  1.00            
ATOM    525   CD GLN A  69       4.288  37.782  29.413  4.00  1.00            
ATOM    526  OE1 GLN A  69       4.287  36.713  30.022  4.00  1.00            
ATOM    527  NE2 GLN A  69       5.426  38.489  29.178  4.00  1.00            
ATOM    528    C GLN A  69      -0.016  38.572  28.552  4.00  1.00            
ATOM    529    O GLN A  69      -0.552  37.474  28.690  4.00  1.00            
ATOM    530    N GLU A  70      -0.065  39.257  27.405  4.00  1.00            
ATOM    531   CA GLU A  70      -0.810  38.685  26.338  4.00  1.00            
ATOM    532   CB GLU A  70      -1.544  39.734  25.481  4.00  1.00            
ATOM    533   CG GLU A  70      -2.687  40.426  26.230  4.00  1.00            
ATOM    534   CD GLU A  70      -3.259  41.511  25.328  4.00  1.00            
ATOM    535  OE1 GLU A  70      -2.608  41.827  24.297  4.00  1.00            
ATOM    536  OE2 GLU A  70      -4.355  42.039  25.659  4.00  1.00            
ATOM    537    C GLU A  70       0.153  37.964  25.484  4.00  1.00            
ATOM    538    O GLU A  70       1.258  38.436  25.217  4.00  1.00            
ATOM    539    N LEU A  71      -0.251  36.766  25.048  4.00  1.00            
ATOM    540   CA LEU A  71       0.664  35.999  24.285  4.00  1.00            
ATOM    541   CB LEU A  71       0.866  34.591  24.893  4.00  1.00            
ATOM    542   CG LEU A  71       1.836  33.624  24.181  4.00  1.00            
ATOM    543  CD1 LEU A  71       2.055  32.371  25.043  4.00  1.00            
ATOM    544  CD2 LEU A  71       1.345  33.222  22.782  4.00  1.00            
ATOM    545    C LEU A  71       0.139  35.888  22.897  4.00  1.00            
ATOM    546    O LEU A  71      -1.037  35.609  22.678  4.00  1.00            
ATOM    547    N SER A  72       1.029  36.128  21.916  4.00  1.00            
ATOM    548   CA SER A  72       0.659  35.972  20.545  4.00  1.00            
ATOM    549   CB SER A  72       0.591  37.294  19.766  4.00  1.00            
ATOM    550   OG SER A  72      -0.472  38.095  20.259  4.00  1.00            
ATOM    551    C SER A  72       1.723  35.128  19.919  4.00  1.00            
ATOM    552    O SER A  72       2.911  35.360  20.132  4.00  1.00            
ATOM    553    N ILE A  73       1.322  34.106  19.136  4.00  1.00            
ATOM    554   CA ILE A  73       2.281  33.231  18.519  4.00  1.00            
ATOM    555   CB ILE A  73       2.323  31.867  19.144  4.00  1.00            
ATOM    556  CG1 ILE A  73       0.942  31.199  19.031  4.00  1.00            
ATOM    557  CG2 ILE A  73       2.859  31.993  20.579  4.00  1.00            
ATOM    558  CD1 ILE A  73       0.932  29.735  19.460  4.00  1.00            
ATOM    559    C ILE A  73       1.879  33.021  17.099  4.00  1.00            
ATOM    560    O ILE A  73       0.710  33.145  16.742  4.00  1.00            
ATOM    561    N THR A  74       2.877  32.719  16.249  4.00  1.00            
ATOM    562   CA THR A  74       2.640  32.412  14.870  4.00  1.00            
ATOM    563   CB THR A  74       3.381  33.305  13.931  4.00  1.00            
ATOM    564  OG1 THR A  74       4.775  33.038  14.005  4.00  1.00            
ATOM    565  CG2 THR A  74       3.134  34.745  14.375  4.00  1.00            
ATOM    566    C THR A  74       3.312  31.094  14.675  4.00  1.00            
ATOM    567    O THR A  74       4.325  30.804  15.309  4.00  1.00            
ATOM    568    N TYR A  75       2.747  30.244  13.811  4.00  1.00            
ATOM    569   CA TYR A  75       3.416  29.025  13.487  4.00  1.00            
ATOM    570   CB TYR A  75       2.832  27.764  14.132  4.00  1.00            
ATOM    571   CG TYR A  75       3.308  27.844  15.537  4.00  1.00            
ATOM    572  CD1 TYR A  75       4.579  27.411  15.834  4.00  1.00            
ATOM    573  CD2 TYR A  75       2.530  28.376  16.536  4.00  1.00            
ATOM    574  CE1 TYR A  75       5.067  27.478  17.115  4.00  1.00            
ATOM    575  CE2 TYR A  75       3.014  28.443  17.821  4.00  1.00            
ATOM    576   CZ TYR A  75       4.278  27.992  18.113  4.00  1.00            
ATOM    577   OH TYR A  75       4.768  28.065  19.433  4.00  1.00            
ATOM    578    C TYR A  75       3.349  28.925  12.013  4.00  1.00            
ATOM    579    O TYR A  75       2.606  29.674  11.377  4.00  1.00            
ATOM    580    N GLY A  76       4.165  28.035  11.425  3.00  1.00            
ATOM    581   CA GLY A  76       4.095  27.869  10.010  3.00  1.00            
ATOM    582    C GLY A  76       2.690  27.449   9.799  3.00  1.00            
ATOM    583    O GLY A  76       2.055  27.798   8.804  3.00  1.00            
ATOM    584    N THR A  77       2.174  26.672  10.767  3.00  1.00            
ATOM    585   CA THR A  77       0.812  26.275  10.679  3.00  1.00            
ATOM    586   CB THR A  77       0.627  24.783  10.771  3.00  1.00            
ATOM    587  OG1 THR A  77      -0.749  24.453  10.662  3.00  1.00            
ATOM    588  CG2 THR A  77       1.215  24.259  12.094  3.00  1.00            
ATOM    589    C THR A  77       0.030  26.925  11.779  3.00  1.00            
ATOM    590    O THR A  77       0.228  26.660  12.966  3.00  1.00            
ATOM    591    N GLY A  78      -0.871  27.843  11.387  4.00  1.00            
ATOM    592   CA GLY A  78      -1.826  28.415  12.288  4.00  1.00            
ATOM    593    C GLY A  78      -1.271  29.489  13.144  4.00  1.00            
ATOM    594    O GLY A  78      -0.089  29.828  13.084  4.00  1.00            
ATOM    595    N SER A  79      -2.174  30.043  13.981  4.00  1.00            
ATOM    596   CA SER A  79      -1.844  31.097  14.883  4.00  1.00            
ATOM    597   CB SER A  79      -2.197  32.493  14.337  4.00  1.00            
ATOM    598   OG SER A  79      -1.848  33.494  15.282  4.00  1.00            
ATOM    599    C SER A  79      -2.626  30.903  16.142  4.00  1.00            
ATOM    600    O SER A  79      -3.673  30.258  16.148  4.00  1.00            
ATOM    601    N MET A  80      -2.116  31.459  17.258  4.00  1.00            
ATOM    602   CA MET A  80      -2.794  31.341  18.516  4.00  1.00            
ATOM    603   CB MET A  80      -2.120  30.342  19.465  4.00  1.00            
ATOM    604   CG MET A  80      -2.917  30.058  20.738  4.00  1.00            
ATOM    605   SD MET A  80      -2.110  28.879  21.859  4.00  1.00            
ATOM    606   CE MET A  80      -2.019  27.555  20.619  4.00  1.00            
ATOM    607    C MET A  80      -2.710  32.691  19.180  4.00  1.00            
ATOM    608    O MET A  80      -1.746  33.428  18.981  4.00  1.00            
ATOM    609    N THR A  81      -3.742  33.058  19.967  4.00  1.00            
ATOM    610   CA THR A  81      -3.738  34.277  20.734  4.00  1.00            
ATOM    611   CB THR A  81      -4.872  35.204  20.426  4.00  1.00            
ATOM    612  OG1 THR A  81      -6.102  34.604  20.805  4.00  1.00            
ATOM    613  CG2 THR A  81      -4.868  35.508  18.919  4.00  1.00            
ATOM    614    C THR A  81      -3.997  33.791  22.113  4.00  1.00            
ATOM    615    O THR A  81      -4.442  32.659  22.294  4.00  1.00            
ATOM    616    N GLY A  82      -3.712  34.601  23.141  4.00  1.00            
ATOM    617   CA GLY A  82      -4.013  34.045  24.420  4.00  1.00            
ATOM    618    C GLY A  82      -3.300  34.809  25.465  4.00  1.00            
ATOM    619    O GLY A  82      -2.740  35.876  25.221  4.00  1.00            
ATOM    620    N ILE A  83      -3.324  34.252  26.687  4.00  1.00            
ATOM    621   CA ILE A  83      -2.701  34.908  27.785  4.00  1.00            
ATOM    622   CB ILE A  83      -3.673  35.542  28.741  4.00  1.00            
ATOM    623  CG1 ILE A  83      -4.614  34.494  29.360  4.00  1.00            
ATOM    624  CG2 ILE A  83      -4.407  36.667  27.992  4.00  1.00            
ATOM    625  CD1 ILE A  83      -5.562  33.837  28.355  4.00  1.00            
ATOM    626    C ILE A  83      -1.856  33.928  28.540  4.00  1.00            
ATOM    627    O ILE A  83      -2.037  32.716  28.429  4.00  1.00            
ATOM    628    N LEU A  84      -0.874  34.445  29.314  4.00  1.00            
ATOM    629   CA LEU A  84       0.000  33.585  30.063  4.00  1.00            
ATOM    630   CB LEU A  84       1.457  34.074  30.153  4.00  1.00            
ATOM    631   CG LEU A  84       2.191  34.101  28.798  4.00  1.00            
ATOM    632  CD1 LEU A  84       1.602  35.166  27.860  4.00  1.00            
ATOM    633  CD2 LEU A  84       3.712  34.240  28.983  4.00  1.00            
ATOM    634    C LEU A  84      -0.522  33.464  31.459  4.00  1.00            
ATOM    635    O LEU A  84      -1.106  34.397  32.010  4.00  1.00            
ATOM    636    N GLY A  85      -0.330  32.268  32.053  4.00  1.00            
ATOM    637   CA GLY A  85      -0.739  31.989  33.400  4.00  1.00            
ATOM    638    C GLY A  85       0.354  31.167  33.991  4.00  1.00            
ATOM    639    O GLY A  85       1.192  30.618  33.276  4.00  1.00            
ATOM    640    N TYR A  86       0.371  31.060  35.332  4.00  1.00            
ATOM    641   CA TYR A  86       1.395  30.294  35.974  4.00  1.00            
ATOM    642   CB TYR A  86       2.062  31.020  37.150  4.00  1.00            
ATOM    643   CG TYR A  86       2.491  32.362  36.684  4.00  1.00            
ATOM    644  CD1 TYR A  86       1.596  33.407  36.728  4.00  1.00            
ATOM    645  CD2 TYR A  86       3.761  32.584  36.207  4.00  1.00            
ATOM    646  CE1 TYR A  86       1.959  34.661  36.304  4.00  1.00            
ATOM    647  CE2 TYR A  86       4.130  33.838  35.782  4.00  1.00            
ATOM    648   CZ TYR A  86       3.230  34.877  35.831  4.00  1.00            
ATOM    649   OH TYR A  86       3.607  36.164  35.396  4.00  1.00            
ATOM    650    C TYR A  86       0.665  29.172  36.619  4.00  1.00            
ATOM    651    O TYR A  86      -0.403  29.365  37.199  4.00  1.00            
ATOM    652    N ASP A  87       1.210  27.953  36.513  4.00  1.00            
ATOM    653   CA ASP A  87       0.522  26.849  37.097  4.00  1.00            
ATOM    654   CB ASP A  87      -0.217  25.998  36.053  4.00  1.00            
ATOM    655   CG ASP A  87      -1.298  26.845  35.418  4.00  1.00            
ATOM    656  OD1 ASP A  87      -2.243  27.223  36.155  4.00  1.00            
ATOM    657  OD2 ASP A  87      -1.200  27.118  34.192  4.00  1.00            
ATOM    658    C ASP A  87       1.559  25.920  37.625  4.00  1.00            
ATOM    659    O ASP A  87       2.757  26.155  37.474  4.00  1.00            
ATOM    660    N THR A  88       1.108  24.837  38.287  4.00  1.00            
ATOM    661   CA THR A  88       2.032  23.807  38.648  4.00  1.00            
ATOM    662   CB THR A  88       1.828  23.211  40.015  4.00  1.00            
ATOM    663  OG1 THR A  88       2.927  22.371  40.334  4.00  1.00            
ATOM    664  CG2 THR A  88       0.516  22.407  40.063  4.00  1.00            
ATOM    665    C THR A  88       1.797  22.765  37.615  4.00  1.00            
ATOM    666    O THR A  88       0.659  22.390  37.334  4.00  1.00            
ATOM    667    N VAL A  89       2.868  22.299  36.961  4.00  1.00            
ATOM    668   CA VAL A  89       2.604  21.339  35.942  4.00  1.00            
ATOM    669   CB VAL A  89       2.915  21.825  34.560  4.00  1.00            
ATOM    670  CG1 VAL A  89       1.938  22.965  34.232  4.00  1.00            
ATOM    671  CG2 VAL A  89       4.399  22.229  34.502  4.00  1.00            
ATOM    672    C VAL A  89       3.437  20.131  36.204  4.00  1.00            
ATOM    673    O VAL A  89       4.546  20.227  36.727  4.00  1.00            
ATOM    674    N GLN A  90       2.902  18.942  35.859  4.00  1.00            
ATOM    675   CA GLN A  90       3.661  17.752  36.088  4.00  1.00            
ATOM    676   CB GLN A  90       2.879  16.650  36.825  4.00  1.00            
ATOM    677   CG GLN A  90       3.706  15.395  37.107  4.00  1.00            
ATOM    678   CD GLN A  90       2.857  14.448  37.942  4.00  1.00            
ATOM    679  OE1 GLN A  90       2.459  13.379  37.483  4.00  1.00            
ATOM    680  NE2 GLN A  90       2.568  14.852  39.208  4.00  1.00            
ATOM    681    C GLN A  90       4.095  17.212  34.757  4.00  1.00            
ATOM    682    O GLN A  90       3.263  16.868  33.918  4.00  1.00            
ATOM    683    N VAL A  91       5.425  17.142  34.518  4.00  1.00            
ATOM    684   CA VAL A  91       5.910  16.608  33.272  4.00  1.00            
ATOM    685   CB VAL A  91       6.771  17.571  32.507  4.00  1.00            
ATOM    686  CG1 VAL A  91       7.317  16.854  31.259  4.00  1.00            
ATOM    687  CG2 VAL A  91       5.942  18.830  32.196  4.00  1.00            
ATOM    688    C VAL A  91       6.757  15.410  33.585  4.00  1.00            
ATOM    689    O VAL A  91       7.835  15.528  34.166  4.00  1.00            
ATOM    690    N GLY A  92       6.264  14.210  33.218  3.00  1.00            
ATOM    691   CA GLY A  92       7.027  12.999  33.321  3.00  1.00            
ATOM    692    C GLY A  92       7.382  12.683  34.746  3.00  1.00            
ATOM    693    O GLY A  92       8.427  12.085  35.000  3.00  1.00            
ATOM    694    N GLY A  93       6.538  13.066  35.722  3.00  1.00            
ATOM    695   CA GLY A  93       6.839  12.701  37.080  3.00  1.00            
ATOM    696    C GLY A  93       7.689  13.764  37.697  3.00  1.00            
ATOM    697    O GLY A  93       8.084  13.653  38.857  3.00  1.00            
ATOM    698    N ILE A  94       8.003  14.830  36.939  4.00  1.00            
ATOM    699   CA ILE A  94       8.760  15.894  37.525  4.00  1.00            
ATOM    700   CB ILE A  94       9.786  16.496  36.615  4.00  1.00            
ATOM    701  CG1 ILE A  94      10.925  15.496  36.374  4.00  1.00            
ATOM    702  CG2 ILE A  94      10.250  17.821  37.235  4.00  1.00            
ATOM    703  CD1 ILE A  94      10.456  14.225  35.680  4.00  1.00            
ATOM    704    C ILE A  94       7.757  16.949  37.827  4.00  1.00            
ATOM    705    O ILE A  94       7.147  17.513  36.919  4.00  1.00            
ATOM    706    N SER A  95       7.546  17.238  39.123  4.00  1.00            
ATOM    707   CA SER A  95       6.548  18.211  39.441  4.00  1.00            
ATOM    708   CB SER A  95       6.009  18.091  40.876  4.00  1.00            
ATOM    709   OG SER A  95       5.347  16.845  41.040  4.00  1.00            
ATOM    710    C SER A  95       7.197  19.536  39.304  4.00  1.00            
ATOM    711    O SER A  95       7.997  19.950  40.140  4.00  1.00            
ATOM    712    N ASP A  96       6.861  20.227  38.205  4.00  1.00            
ATOM    713   CA ASP A  96       7.406  21.522  37.980  4.00  1.00            
ATOM    714   CB ASP A  96       7.285  21.964  36.511  4.00  1.00            
ATOM    715   CG ASP A  96       8.154  23.190  36.278  4.00  1.00            
ATOM    716  OD1 ASP A  96       8.832  23.640  37.239  4.00  1.00            
ATOM    717  OD2 ASP A  96       8.155  23.693  35.123  4.00  1.00            
ATOM    718    C ASP A  96       6.587  22.445  38.811  4.00  1.00            
ATOM    719    O ASP A  96       5.416  22.176  39.075  4.00  1.00            
ATOM    720    N THR A  97       7.187  23.551  39.274  4.00  1.00            
ATOM    721   CA THR A  97       6.423  24.474  40.049  4.00  1.00            
ATOM    722   CB THR A  97       6.950  24.680  41.438  4.00  1.00            
ATOM    723  OG1 THR A  97       8.246  25.256  41.389  4.00  1.00            
ATOM    724  CG2 THR A  97       7.001  23.322  42.162  4.00  1.00            
ATOM    725    C THR A  97       6.528  25.794  39.357  4.00  1.00            
ATOM    726    O THR A  97       7.582  26.170  38.845  4.00  1.00            
ATOM    727    N ASN A  98       5.400  26.519  39.312  4.00  1.00            
ATOM    728   CA ASN A  98       5.339  27.847  38.786  4.00  1.00            
ATOM    729   CB ASN A  98       5.911  28.904  39.744  4.00  1.00            
ATOM    730   CG ASN A  98       5.024  28.924  40.983  4.00  1.00            
ATOM    731  OD1 ASN A  98       4.080  28.145  41.098  4.00  1.00            
ATOM    732  ND2 ASN A  98       5.330  29.845  41.936  4.00  1.00            
ATOM    733    C ASN A  98       6.009  27.981  37.457  4.00  1.00            
ATOM    734    O ASN A  98       6.909  28.803  37.287  4.00  1.00            
ATOM    735    N GLN A  99       5.584  27.179  36.468  4.00  1.00            
ATOM    736   CA GLN A  99       6.133  27.326  35.153  4.00  1.00            
ATOM    737   CB GLN A  99       6.204  25.976  34.419  4.00  1.00            
ATOM    738   CG GLN A  99       7.340  25.864  33.402  4.00  1.00            
ATOM    739   CD GLN A  99       7.018  26.705  32.187  4.00  1.00            
ATOM    740  OE1 GLN A  99       5.959  26.568  31.581  4.00  1.00            
ATOM    741  NE2 GLN A  99       7.971  27.597  31.812  4.00  1.00            
ATOM    742    C GLN A  99       5.152  28.219  34.469  4.00  1.00            
ATOM    743    O GLN A  99       4.034  28.388  34.954  4.00  1.00            
ATOM    744    N ILE A 100       5.532  28.836  33.339  4.00  1.00            
ATOM    745   CA ILE A 100       4.612  29.753  32.735  4.00  1.00            
ATOM    746   CB ILE A 100       5.275  31.025  32.307  4.00  1.00            
ATOM    747  CG1 ILE A 100       5.912  31.726  33.517  4.00  1.00            
ATOM    748  CG2 ILE A 100       4.234  31.876  31.563  4.00  1.00            
ATOM    749  CD1 ILE A 100       6.875  32.841  33.122  4.00  1.00            
ATOM    750    C ILE A 100       4.076  29.116  31.493  4.00  1.00            
ATOM    751    O ILE A 100       4.832  28.638  30.650  4.00  1.00            
ATOM    752    N PHE A 101       2.738  29.105  31.349  4.00  1.00            
ATOM    753   CA PHE A 101       2.127  28.482  30.211  4.00  1.00            
ATOM    754   CB PHE A 101       1.234  27.293  30.592  4.00  1.00            
ATOM    755   CG PHE A 101       2.138  26.289  31.218  4.00  1.00            
ATOM    756  CD1 PHE A 101       2.771  25.340  30.448  4.00  1.00            
ATOM    757  CD2 PHE A 101       2.370  26.314  32.574  4.00  1.00            
ATOM    758  CE1 PHE A 101       3.609  24.418  31.026  4.00  1.00            
ATOM    759  CE2 PHE A 101       3.209  25.395  33.156  4.00  1.00            
ATOM    760   CZ PHE A 101       3.828  24.445  32.382  4.00  1.00            
ATOM    761    C PHE A 101       1.267  29.513  29.569  4.00  1.00            
ATOM    762    O PHE A 101       1.236  30.668  29.992  4.00  1.00            
ATOM    763    N GLY A 102       0.560  29.113  28.499  4.00  1.00            
ATOM    764   CA GLY A 102      -0.211  30.057  27.754  4.00  1.00            
ATOM    765    C GLY A 102      -1.594  29.608  27.369  4.00  1.00            
ATOM    766    O GLY A 102      -1.821  29.165  26.244  4.00  1.00            
ATOM    767    N LEU A 103      -2.589  29.831  28.255  4.00  1.00            
ATOM    768   CA LEU A 103      -3.949  29.443  27.974  4.00  1.00            
ATOM    769   CB LEU A 103      -4.956  29.937  29.027  4.00  1.00            
ATOM    770   CG LEU A 103      -4.626  29.552  30.480  4.00  1.00            
ATOM    771  CD1 LEU A 103      -3.322  30.218  30.955  4.00  1.00            
ATOM    772  CD2 LEU A 103      -5.803  29.868  31.414  4.00  1.00            
ATOM    773    C LEU A 103      -4.295  30.221  26.724  4.00  1.00            
ATOM    774    O LEU A 103      -3.747  31.301  26.513  4.00  1.00            
ATOM    775    N SER A 104      -5.188  29.709  25.843  4.00  1.00            
ATOM    776   CA SER A 104      -5.391  30.422  24.604  4.00  1.00            
ATOM    777   CB SER A 104      -5.094  29.560  23.365  4.00  1.00            
ATOM    778   OG SER A 104      -6.049  28.514  23.261  4.00  1.00            
ATOM    779    C SER A 104      -6.797  30.910  24.463  4.00  1.00            
ATOM    780    O SER A 104      -7.754  30.211  24.780  4.00  1.00            
ATOM    781    N GLU A 105      -6.935  32.182  24.041  4.00  1.00            
ATOM    782   CA GLU A 105      -8.195  32.798  23.727  4.00  1.00            
ATOM    783   CB GLU A 105      -8.026  34.320  23.564  4.00  1.00            
ATOM    784   CG GLU A 105      -9.301  35.104  23.251  4.00  1.00            
ATOM    785   CD GLU A 105      -8.895  36.565  23.081  4.00  1.00            
ATOM    786  OE1 GLU A 105      -7.737  36.806  22.645  4.00  1.00            
ATOM    787  OE2 GLU A 105      -9.730  37.458  23.386  4.00  1.00            
ATOM    788    C GLU A 105      -8.693  32.262  22.436  4.00  1.00            
ATOM    789    O GLU A 105      -9.855  31.882  22.317  4.00  1.00            
ATOM    790    N THR A 106      -7.809  32.202  21.425  4.00  1.00            
ATOM    791   CA THR A 106      -8.325  31.780  20.163  4.00  1.00            
ATOM    792   CB THR A 106      -8.481  32.892  19.168  4.00  1.00            
ATOM    793  OG1 THR A 106      -7.206  33.376  18.774  4.00  1.00            
ATOM    794  CG2 THR A 106      -9.298  34.026  19.812  4.00  1.00            
ATOM    795    C THR A 106      -7.378  30.824  19.528  4.00  1.00            
ATOM    796    O THR A 106      -6.165  30.918  19.702  4.00  1.00            
ATOM    797    N GLU A 107      -7.942  29.855  18.794  1.00  1.00            
ATOM    798   CA GLU A 107      -7.124  28.971  18.012  1.00  1.00            
ATOM    799   CB GLU A 107      -6.838  27.632  18.704  1.00  1.00            
ATOM    800   CG GLU A 107      -8.085  26.866  19.142  1.00  1.00            
ATOM    801   CD GLU A 107      -7.636  25.834  20.166  1.00  1.00            
ATOM    802  OE1 GLU A 107      -6.778  26.190  21.016  1.00  1.00            
ATOM    803  OE2 GLU A 107      -8.142  24.681  20.116  1.00  1.00            
ATOM    804    C GLU A 107      -7.867  28.754  16.733  1.00  1.00            
ATOM    805    O GLU A 107      -8.814  27.971  16.647  1.00  1.00            
ATOM    806    N PRO A 108      -7.443  29.491  15.741  1.00  1.00            
ATOM    807   CA PRO A 108      -8.038  29.414  14.432  1.00  1.00            
ATOM    808   CD PRO A 108      -6.818  30.773  15.990  1.00  1.00            
ATOM    809   CB PRO A 108      -7.774  30.774  13.775  1.00  1.00            
ATOM    810   CG PRO A 108      -6.618  31.376  14.589  1.00  1.00            
ATOM    811    C PRO A 108      -7.420  28.291  13.675  1.00  1.00            
ATOM    812    O PRO A 108      -6.382  27.773  14.087  1.00  1.00            
ATOM    813    N GLY A 109      -8.049  27.886  12.555  1.00  1.00            
ATOM    814   CA GLY A 109      -7.487  26.868  11.725  1.00  1.00            
ATOM    815    C GLY A 109      -8.173  25.586  12.032  1.00  1.00            
ATOM    816    O GLY A 109      -8.340  25.205  13.189  1.00  1.00            
ATOM    817    N SER A 110      -8.588  24.892  10.961  2.00  1.00            
ATOM    818   CA SER A 110      -9.254  23.636  11.070  2.00  1.00            
ATOM    819   CB SER A 110      -9.989  23.230   9.784  2.00  1.00            
ATOM    820   OG SER A 110     -10.624  21.974   9.969  2.00  1.00            
ATOM    821    C SER A 110      -8.253  22.566  11.369  2.00  1.00            
ATOM    822    O SER A 110      -8.646  21.428  11.594  2.00  1.00            
ATOM    823    N PHE A 111      -6.942  22.894  11.310  2.00  1.00            
ATOM    824   CA PHE A 111      -5.806  22.028  11.544  2.00  1.00            
ATOM    825   CB PHE A 111      -4.507  22.777  11.196  2.00  1.00            
ATOM    826   CG PHE A 111      -3.334  22.095  11.807  2.00  1.00            
ATOM    827  CD1 PHE A 111      -2.783  20.965  11.252  2.00  1.00            
ATOM    828  CD2 PHE A 111      -2.774  22.623  12.948  2.00  1.00            
ATOM    829  CE1 PHE A 111      -1.696  20.365  11.841  2.00  1.00            
ATOM    830  CE2 PHE A 111      -1.688  22.029  13.540  2.00  1.00            
ATOM    831   CZ PHE A 111      -1.148  20.895  12.985  2.00  1.00            
ATOM    832    C PHE A 111      -5.723  21.570  12.970  2.00  1.00            
ATOM    833    O PHE A 111      -5.408  20.410  13.228  2.00  1.00            
ATOM    834    N LEU A 112      -5.934  22.473  13.946  2.00  1.00            
ATOM    835   CA LEU A 112      -5.886  22.040  15.316  2.00  1.00            
ATOM    836   CB LEU A 112      -6.016  23.196  16.318  2.00  1.00            
ATOM    837   CG LEU A 112      -4.852  24.199  16.255  2.00  1.00            
ATOM    838  CD1 LEU A 112      -4.995  25.289  17.329  2.00  1.00            
ATOM    839  CD2 LEU A 112      -3.493  23.485  16.304  2.00  1.00            
ATOM    840    C LEU A 112      -7.051  21.145  15.519  2.00  1.00            
ATOM    841    O LEU A 112      -6.948  20.116  16.184  2.00  1.00            
ATOM    842    N TYR A 113      -8.212  21.547  14.959  2.00  1.00            
ATOM    843   CA TYR A 113      -9.304  20.632  14.943  2.00  1.00            
ATOM    844   CB TYR A 113     -10.548  21.134  14.186  2.00  1.00            
ATOM    845   CG TYR A 113     -11.589  20.064  14.238  2.00  1.00            
ATOM    846  CD1 TYR A 113     -12.366  19.882  15.360  2.00  1.00            
ATOM    847  CD2 TYR A 113     -11.792  19.244  13.151  2.00  1.00            
ATOM    848  CE1 TYR A 113     -13.325  18.896  15.399  2.00  1.00            
ATOM    849  CE2 TYR A 113     -12.749  18.258  13.183  2.00  1.00            
ATOM    850   CZ TYR A 113     -13.517  18.083  14.309  2.00  1.00            
ATOM    851   OH TYR A 113     -14.500  17.070  14.345  2.00  1.00            
ATOM    852    C TYR A 113      -8.682  19.527  14.151  2.00  1.00            
ATOM    853    O TYR A 113      -7.845  19.771  13.291  2.00  1.00            
ATOM    854    N TYR A 114      -8.994  18.267  14.429  2.00  1.00            
ATOM    855   CA TYR A 114      -8.314  17.233  13.709  2.00  1.00            
ATOM    856   CB TYR A 114      -8.377  17.337  12.165  2.00  1.00            
ATOM    857   CG TYR A 114      -8.050  15.983  11.614  2.00  1.00            
ATOM    858  CD1 TYR A 114      -8.997  14.986  11.687  2.00  1.00            
ATOM    859  CD2 TYR A 114      -6.843  15.697  11.015  2.00  1.00            
ATOM    860  CE1 TYR A 114      -8.748  13.727  11.195  2.00  1.00            
ATOM    861  CE2 TYR A 114      -6.585  14.436  10.520  2.00  1.00            
ATOM    862   CZ TYR A 114      -7.537  13.448  10.612  2.00  1.00            
ATOM    863   OH TYR A 114      -7.274  12.157  10.106  2.00  1.00            
ATOM    864    C TYR A 114      -6.882  17.157  14.153  2.00  1.00            
ATOM    865    O TYR A 114      -6.016  16.658  13.437  2.00  1.00            
ATOM    866    N ALA A 115      -6.589  17.649  15.371  1.00  1.00            
ATOM    867   CA ALA A 115      -5.294  17.428  15.941  1.00  1.00            
ATOM    868   CB ALA A 115      -4.613  18.706  16.468  1.00  1.00            
ATOM    869    C ALA A 115      -5.605  16.579  17.118  1.00  1.00            
ATOM    870    O ALA A 115      -6.490  16.887  17.915  1.00  1.00            
ATOM    871    N PRO A 116      -4.916  15.494  17.229  1.00  1.00            
ATOM    872   CA PRO A 116      -5.174  14.626  18.332  1.00  1.00            
ATOM    873   CD PRO A 116      -4.469  14.766  16.051  1.00  1.00            
ATOM    874   CB PRO A 116      -4.485  13.308  17.989  1.00  1.00            
ATOM    875   CG PRO A 116      -4.498  13.286  16.450  1.00  1.00            
ATOM    876    C PRO A 116      -4.708  15.236  19.628  1.00  1.00            
ATOM    877    O PRO A 116      -5.094  14.737  20.682  1.00  1.00            
ATOM    878    N PHE A 117      -3.881  16.296  19.577  1.00  1.00            
ATOM    879   CA PHE A 117      -3.296  16.867  20.764  1.00  1.00            
ATOM    880   CB PHE A 117      -1.781  17.108  20.587  1.00  1.00            
ATOM    881   CG PHE A 117      -1.659  18.140  19.507  1.00  1.00            
ATOM    882  CD1 PHE A 117      -1.744  17.776  18.182  1.00  1.00            
ATOM    883  CD2 PHE A 117      -1.496  19.475  19.811  1.00  1.00            
ATOM    884  CE1 PHE A 117      -1.650  18.717  17.184  1.00  1.00            
ATOM    885  CE2 PHE A 117      -1.401  20.422  18.819  1.00  1.00            
ATOM    886   CZ PHE A 117      -1.478  20.043  17.501  1.00  1.00            
ATOM    887    C PHE A 117      -3.878  18.238  20.989  1.00  1.00            
ATOM    888    O PHE A 117      -4.224  18.944  20.042  1.00  1.00            
ATOM    889    N ASP A 118      -4.043  18.635  22.271  1.00  1.00            
ATOM    890   CA ASP A 118      -4.507  19.955  22.615  1.00  1.00            
ATOM    891   CB ASP A 118      -4.958  20.070  24.081  1.00  1.00            
ATOM    892   CG ASP A 118      -6.269  19.316  24.250  1.00  1.00            
ATOM    893  OD1 ASP A 118      -7.003  19.169  23.236  1.00  1.00            
ATOM    894  OD2 ASP A 118      -6.554  18.881  25.397  1.00  1.00            
ATOM    895    C ASP A 118      -3.447  20.994  22.427  1.00  1.00            
ATOM    896    O ASP A 118      -3.714  22.047  21.852  1.00  1.00            
ATOM    897    N GLY A 119      -2.200  20.727  22.880  4.00  1.00            
ATOM    898   CA GLY A 119      -1.271  21.821  22.863  4.00  1.00            
ATOM    899    C GLY A 119       0.133  21.378  22.657  4.00  1.00            
ATOM    900    O GLY A 119       0.425  20.193  22.502  4.00  1.00            
ATOM    901    N ILE A 120       1.047  22.373  22.667  4.00  1.00            
ATOM    902   CA ILE A 120       2.421  22.108  22.385  4.00  1.00            
ATOM    903   CB ILE A 120       2.925  22.805  21.150  4.00  1.00            
ATOM    904  CG1 ILE A 120       2.914  24.328  21.353  4.00  1.00            
ATOM    905  CG2 ILE A 120       2.078  22.365  19.948  4.00  1.00            
ATOM    906  CD1 ILE A 120       3.696  25.076  20.274  4.00  1.00            
ATOM    907    C ILE A 120       3.292  22.605  23.478  4.00  1.00            
ATOM    908    O ILE A 120       3.045  23.640  24.098  4.00  1.00            
ATOM    909    N LEU A 121       4.342  21.813  23.739  4.00  1.00            
ATOM    910   CA LEU A 121       5.394  22.158  24.629  4.00  1.00            
ATOM    911   CB LEU A 121       5.794  21.009  25.584  4.00  1.00            
ATOM    912   CG LEU A 121       6.935  21.307  26.589  4.00  1.00            
ATOM    913  CD1 LEU A 121       7.114  20.127  27.554  4.00  1.00            
ATOM    914  CD2 LEU A 121       8.271  21.667  25.911  4.00  1.00            
ATOM    915    C LEU A 121       6.489  22.363  23.684  4.00  1.00            
ATOM    916    O LEU A 121       6.647  21.598  22.732  4.00  1.00            
ATOM    917    N GLY A 122       7.275  23.415  23.891  4.00  1.00            
ATOM    918   CA GLY A 122       8.234  23.511  22.866  4.00  1.00            
ATOM    919    C GLY A 122       9.590  23.504  23.467  4.00  1.00            
ATOM    920    O GLY A 122       9.996  24.445  24.146  4.00  1.00            
ATOM    921    N LEU A 123      10.334  22.414  23.217  1.00  1.00            
ATOM    922   CA LEU A 123      11.692  22.410  23.631  1.00  1.00            
ATOM    923   CB LEU A 123      12.369  21.035  23.520  1.00  1.00            
ATOM    924   CG LEU A 123      11.724  19.976  24.430  1.00  1.00            
ATOM    925  CD1 LEU A 123      11.865  20.356  25.913  1.00  1.00            
ATOM    926  CD2 LEU A 123      10.269  19.698  24.019  1.00  1.00            
ATOM    927    C LEU A 123      12.339  23.328  22.670  1.00  1.00            
ATOM    928    O LEU A 123      12.096  23.256  21.467  1.00  1.00            
ATOM    929    N ALA A 124      13.172  24.242  23.178  1.00  1.00            
ATOM    930   CA ALA A 124      13.728  25.196  22.281  1.00  1.00            
ATOM    931   CB ALA A 124      12.688  26.148  21.666  1.00  1.00            
ATOM    932    C ALA A 124      14.669  26.037  23.084  1.00  1.00            
ATOM    933    O ALA A 124      15.150  25.620  24.137  1.00  1.00            
ATOM    934    N TYR A 125      14.956  27.259  22.591  1.00  1.00            
ATOM    935   CA TYR A 125      16.071  27.972  23.131  1.00  1.00            
ATOM    936   CB TYR A 125      16.524  29.165  22.273  1.00  1.00            
ATOM    937   CG TYR A 125      17.896  29.477  22.771  1.00  1.00            
ATOM    938  CD1 TYR A 125      18.983  28.812  22.251  1.00  1.00            
ATOM    939  CD2 TYR A 125      18.102  30.408  23.759  1.00  1.00            
ATOM    940  CE1 TYR A 125      20.255  29.078  22.699  1.00  1.00            
ATOM    941  CE2 TYR A 125      19.369  30.681  24.215  1.00  1.00            
ATOM    942   CZ TYR A 125      20.447  30.016  23.684  1.00  1.00            
ATOM    943   OH TYR A 125      21.748  30.294  24.152  1.00  1.00            
ATOM    944    C TYR A 125      16.053  28.451  24.559  1.00  1.00            
ATOM    945    O TYR A 125      16.958  27.969  25.239  1.00  1.00            
ATOM    946    N PRO A 126      15.261  29.285  25.217  2.00  1.00            
ATOM    947   CA PRO A 126      14.136  30.111  24.810  2.00  1.00            
ATOM    948   CD PRO A 126      15.335  29.191  26.667  2.00  1.00            
ATOM    949   CB PRO A 126      13.361  30.427  26.085  2.00  1.00            
ATOM    950   CG PRO A 126      14.400  30.281  27.204  2.00  1.00            
ATOM    951    C PRO A 126      14.372  31.369  24.056  2.00  1.00            
ATOM    952    O PRO A 126      13.434  32.167  24.063  2.00  1.00            
ATOM    953    N SER A 127      15.553  31.593  23.444  2.00  1.00            
ATOM    954   CA SER A 127      15.803  32.853  22.796  2.00  1.00            
ATOM    955   CB SER A 127      17.104  32.898  21.975  2.00  1.00            
ATOM    956   OG SER A 127      18.227  33.026  22.835  2.00  1.00            
ATOM    957    C SER A 127      14.672  33.169  21.883  2.00  1.00            
ATOM    958    O SER A 127      14.319  34.334  21.713  2.00  1.00            
ATOM    959    N ILE A 128      14.049  32.147  21.276  2.00  1.00            
ATOM    960   CA ILE A 128      12.881  32.510  20.539  2.00  1.00            
ATOM    961   CB ILE A 128      12.919  32.015  19.124  2.00  1.00            
ATOM    962  CG1 ILE A 128      14.142  32.615  18.408  2.00  1.00            
ATOM    963  CG2 ILE A 128      11.582  32.364  18.449  2.00  1.00            
ATOM    964  CD1 ILE A 128      14.468  31.952  17.072  2.00  1.00            
ATOM    965    C ILE A 128      11.706  31.894  21.226  2.00  1.00            
ATOM    966    O ILE A 128      11.239  30.817  20.864  2.00  1.00            
ATOM    967    N SER A 129      11.213  32.593  22.260  1.00  1.00            
ATOM    968   CA SER A 129      10.001  32.255  22.939  1.00  1.00            
ATOM    969   CB SER A 129      10.167  32.048  24.454  1.00  1.00            
ATOM    970   OG SER A 129      10.655  33.236  25.057  1.00  1.00            
ATOM    971    C SER A 129       9.245  33.539  22.724  1.00  1.00            
ATOM    972    O SER A 129       9.839  34.613  22.798  1.00  1.00            
ATOM    973    N ALA A 130       7.931  33.492  22.430  2.00  1.00            
ATOM    974   CA ALA A 130       7.305  34.719  22.005  2.00  1.00            
ATOM    975   CB ALA A 130       5.839  34.509  21.593  2.00  1.00            
ATOM    976    C ALA A 130       7.317  35.799  23.049  2.00  1.00            
ATOM    977    O ALA A 130       7.832  36.888  22.803  2.00  1.00            
ATOM    978    N SER A 131       6.774  35.532  24.251  2.00  1.00            
ATOM    979   CA SER A 131       6.714  36.549  25.268  2.00  1.00            
ATOM    980   CB SER A 131       5.655  36.259  26.347  2.00  1.00            
ATOM    981   OG SER A 131       4.352  36.325  25.787  2.00  1.00            
ATOM    982    C SER A 131       8.042  36.628  25.937  2.00  1.00            
ATOM    983    O SER A 131       8.328  37.584  26.655  2.00  1.00            
ATOM    984    N GLY A 132       8.908  35.629  25.697  2.00  1.00            
ATOM    985   CA GLY A 132      10.127  35.591  26.442  2.00  1.00            
ATOM    986    C GLY A 132       9.793  34.749  27.625  2.00  1.00            
ATOM    987    O GLY A 132      10.550  34.668  28.593  2.00  1.00            
ATOM    988    N ALA A 133       8.614  34.096  27.553  1.00  1.00            
ATOM    989   CA ALA A 133       8.161  33.260  28.624  1.00  1.00            
ATOM    990   CB ALA A 133       6.780  32.628  28.377  1.00  1.00            
ATOM    991    C ALA A 133       9.147  32.160  28.755  1.00  1.00            
ATOM    992    O ALA A 133       9.717  31.699  27.765  1.00  1.00            
ATOM    993    N THR A 134       9.394  31.721  30.000  1.00  1.00            
ATOM    994   CA THR A 134      10.349  30.679  30.146  1.00  1.00            
ATOM    995   CB THR A 134      10.807  30.437  31.557  1.00  1.00            
ATOM    996  OG1 THR A 134      11.895  29.525  31.562  1.00  1.00            
ATOM    997  CG2 THR A 134       9.636  29.866  32.363  1.00  1.00            
ATOM    998    C THR A 134       9.710  29.421  29.653  1.00  1.00            
ATOM    999    O THR A 134       8.504  29.223  29.774  1.00  1.00            
ATOM   1000    N PRO A 135      10.512  28.601  29.040  1.00  1.00            
ATOM   1001   CA PRO A 135      10.052  27.343  28.522  1.00  1.00            
ATOM   1002   CD PRO A 135      11.664  29.097  28.314  1.00  1.00            
ATOM   1003   CB PRO A 135      10.967  27.000  27.350  1.00  1.00            
ATOM   1004   CG PRO A 135      12.214  27.869  27.570  1.00  1.00            
ATOM   1005    C PRO A 135      10.091  26.316  29.610  1.00  1.00            
ATOM   1006    O PRO A 135      10.742  26.563  30.628  1.00  1.00            
ATOM   1007    N VAL A 136       9.396  25.173  29.429  2.00  1.00            
ATOM   1008   CA VAL A 136       9.479  24.139  30.418  2.00  1.00            
ATOM   1009   CB VAL A 136       8.291  23.227  30.430  2.00  1.00            
ATOM   1010  CG1 VAL A 136       8.564  22.086  31.427  2.00  1.00            
ATOM   1011  CG2 VAL A 136       7.028  24.048  30.740  2.00  1.00            
ATOM   1012    C VAL A 136      10.623  23.312  30.012  2.00  1.00            
ATOM   1013    O VAL A 136      10.582  22.570  29.032  2.00  1.00            
ATOM   1014    N PHE A 137      11.692  23.462  30.786  2.00  1.00            
ATOM   1015   CA PHE A 137      12.906  22.801  30.503  2.00  1.00            
ATOM   1016   CB PHE A 137      13.342  22.928  29.036  2.00  1.00            
ATOM   1017   CG PHE A 137      14.414  21.918  28.801  2.00  1.00            
ATOM   1018  CD1 PHE A 137      14.074  20.626  28.473  2.00  1.00            
ATOM   1019  CD2 PHE A 137      15.746  22.248  28.907  2.00  1.00            
ATOM   1020  CE1 PHE A 137      15.040  19.675  28.250  2.00  1.00            
ATOM   1021  CE2 PHE A 137      16.718  21.300  28.686  2.00  1.00            
ATOM   1022   CZ PHE A 137      16.368  20.012  28.356  2.00  1.00            
ATOM   1023    C PHE A 137      13.844  23.624  31.325  2.00  1.00            
ATOM   1024    O PHE A 137      14.441  23.157  32.292  2.00  1.00            
ATOM   1025    N ASP A 138      13.967  24.911  30.931  2.00  1.00            
ATOM   1026   CA ASP A 138      14.800  25.862  31.608  2.00  1.00            
ATOM   1027   CB ASP A 138      14.844  27.241  30.930  2.00  1.00            
ATOM   1028   CG ASP A 138      16.003  28.011  31.553  2.00  1.00            
ATOM   1029  OD1 ASP A 138      16.724  27.410  32.394  2.00  1.00            
ATOM   1030  OD2 ASP A 138      16.183  29.205  31.197  2.00  1.00            
ATOM   1031    C ASP A 138      14.283  26.054  33.002  2.00  1.00            
ATOM   1032    O ASP A 138      15.062  26.113  33.952  2.00  1.00            
ATOM   1033    N ASN A 139      12.948  26.132  33.172  2.00  1.00            
ATOM   1034   CA ASN A 139      12.416  26.353  34.487  2.00  1.00            
ATOM   1035   CB ASN A 139      10.884  26.459  34.531  2.00  1.00            
ATOM   1036   CG ASN A 139      10.534  27.159  35.838  2.00  1.00            
ATOM   1037  OD1 ASN A 139      10.777  28.354  35.995  2.00  1.00            
ATOM   1038  ND2 ASN A 139       9.949  26.399  36.801  2.00  1.00            
ATOM   1039    C ASN A 139      12.836  25.182  35.322  2.00  1.00            
ATOM   1040    O ASN A 139      13.157  25.333  36.499  2.00  1.00            
ATOM   1041    N LEU A 140      12.871  23.974  34.719  2.00  1.00            
ATOM   1042   CA LEU A 140      13.220  22.799  35.470  2.00  1.00            
ATOM   1043   CB LEU A 140      13.228  21.510  34.633  2.00  1.00            
ATOM   1044   CG LEU A 140      11.829  21.083  34.159  2.00  1.00            
ATOM   1045  CD1 LEU A 140      10.923  20.720  35.347  2.00  1.00            
ATOM   1046  CD2 LEU A 140      11.208  22.141  33.236  2.00  1.00            
ATOM   1047    C LEU A 140      14.602  22.978  36.028  2.00  1.00            
ATOM   1048    O LEU A 140      14.827  22.738  37.213  2.00  1.00            
ATOM   1049    N TRP A 141      15.566  23.429  35.200  2.00  1.00            
ATOM   1050   CA TRP A 141      16.911  23.573  35.687  2.00  1.00            
ATOM   1051   CB TRP A 141      17.969  23.945  34.635  2.00  1.00            
ATOM   1052   CG TRP A 141      19.331  24.142  35.271  2.00  1.00            
ATOM   1053  CD2 TRP A 141      20.301  23.103  35.498  2.00  1.00            
ATOM   1054  CD1 TRP A 141      19.883  25.293  35.755  2.00  1.00            
ATOM   1055  NE1 TRP A 141      21.131  25.038  36.269  2.00  1.00            
ATOM   1056  CE2 TRP A 141      21.403  23.695  36.117  2.00  1.00            
ATOM   1057  CE3 TRP A 141      20.276  21.767  35.221  2.00  1.00            
ATOM   1058  CZ2 TRP A 141      22.499  22.958  36.465  2.00  1.00            
ATOM   1059  CZ3 TRP A 141      21.386  21.027  35.566  2.00  1.00            
ATOM   1060  CH2 TRP A 141      22.475  21.611  36.176  2.00  1.00            
ATOM   1061    C TRP A 141      16.979  24.639  36.737  2.00  1.00            
ATOM   1062    O TRP A 141      17.665  24.468  37.742  2.00  1.00            
ATOM   1063    N ASP A 142      16.270  25.770  36.536  2.00  1.00            
ATOM   1064   CA ASP A 142      16.356  26.858  37.471  2.00  1.00            
ATOM   1065   CB ASP A 142      15.383  27.998  37.131  2.00  1.00            
ATOM   1066   CG ASP A 142      15.842  28.651  35.836  2.00  1.00            
ATOM   1067  OD1 ASP A 142      17.074  28.856  35.677  2.00  1.00            
ATOM   1068  OD2 ASP A 142      14.960  28.963  34.992  2.00  1.00            
ATOM   1069    C ASP A 142      15.939  26.313  38.799  2.00  1.00            
ATOM   1070    O ASP A 142      16.575  26.567  39.821  2.00  1.00            
ATOM   1071    N GLN A 143      14.855  25.520  38.797  3.00  1.00            
ATOM   1072   CA GLN A 143      14.360  24.895  39.986  3.00  1.00            
ATOM   1073   CB GLN A 143      13.052  24.133  39.717  3.00  1.00            
ATOM   1074   CG GLN A 143      12.446  23.439  40.937  3.00  1.00            
ATOM   1075   CD GLN A 143      11.152  22.780  40.483  3.00  1.00            
ATOM   1076  OE1 GLN A 143      10.754  22.899  39.325  3.00  1.00            
ATOM   1077  NE2 GLN A 143      10.475  22.057  41.414  3.00  1.00            
ATOM   1078    C GLN A 143      15.410  23.925  40.434  3.00  1.00            
ATOM   1079    O GLN A 143      15.637  23.747  41.630  3.00  1.00            
ATOM   1080    N GLY A 144      16.097  23.278  39.469  3.00  1.00            
ATOM   1081   CA GLY A 144      17.142  22.356  39.817  3.00  1.00            
ATOM   1082    C GLY A 144      16.574  20.979  39.905  3.00  1.00            
ATOM   1083    O GLY A 144      17.184  20.085  40.489  3.00  1.00            
ATOM   1084    N LEU A 145      15.381  20.769  39.321  1.00  1.00            
ATOM   1085   CA LEU A 145      14.782  19.471  39.389  1.00  1.00            
ATOM   1086   CB LEU A 145      13.373  19.412  38.780  1.00  1.00            
ATOM   1087   CG LEU A 145      12.353  20.242  39.581  1.00  1.00            
ATOM   1088  CD1 LEU A 145      10.920  20.027  39.071  1.00  1.00            
ATOM   1089  CD2 LEU A 145      12.500  20.003  41.093  1.00  1.00            
ATOM   1090    C LEU A 145      15.658  18.476  38.677  1.00  1.00            
ATOM   1091    O LEU A 145      15.885  17.381  39.189  1.00  1.00            
ATOM   1092    N VAL A 146      16.202  18.832  37.493  1.00  1.00            
ATOM   1093   CA VAL A 146      16.987  17.889  36.735  1.00  1.00            
ATOM   1094   CB VAL A 146      16.841  18.054  35.249  1.00  1.00            
ATOM   1095  CG1 VAL A 146      17.375  19.441  34.851  1.00  1.00            
ATOM   1096  CG2 VAL A 146      17.577  16.896  34.557  1.00  1.00            
ATOM   1097    C VAL A 146      18.442  18.051  37.050  1.00  1.00            
ATOM   1098    O VAL A 146      18.936  19.163  37.235  1.00  1.00            
ATOM   1099    N SER A 147      19.157  16.907  37.142  1.00  1.00            
ATOM   1100   CA SER A 147      20.566  16.881  37.421  1.00  1.00            
ATOM   1101   CB SER A 147      21.103  15.452  37.631  1.00  1.00            
ATOM   1102   OG SER A 147      20.517  14.876  38.790  1.00  1.00            
ATOM   1103    C SER A 147      21.322  17.479  36.275  1.00  1.00            
ATOM   1104    O SER A 147      22.092  18.421  36.458  1.00  1.00            
ATOM   1105    N GLN A 148      21.105  16.960  35.048  1.00  1.00            
ATOM   1106   CA GLN A 148      21.838  17.456  33.915  1.00  1.00            
ATOM   1107   CB GLN A 148      22.470  16.345  33.060  1.00  1.00            
ATOM   1108   CG GLN A 148      23.515  16.855  32.068  1.00  1.00            
ATOM   1109   CD GLN A 148      24.835  16.993  32.815  1.00  1.00            
ATOM   1110  OE1 GLN A 148      25.716  16.143  32.699  1.00  1.00            
ATOM   1111  NE2 GLN A 148      24.977  18.084  33.614  1.00  1.00            
ATOM   1112    C GLN A 148      20.855  18.175  33.042  1.00  1.00            
ATOM   1113    O GLN A 148      19.711  17.742  32.907  1.00  1.00            
ATOM   1114    N ASP A 149      21.259  19.315  32.441  1.00  1.00            
ATOM   1115   CA ASP A 149      20.343  19.973  31.551  1.00  1.00            
ATOM   1116   CB ASP A 149      20.669  21.445  31.228  1.00  1.00            
ATOM   1117   CG ASP A 149      20.117  22.328  32.333  1.00  1.00            
ATOM   1118  OD1 ASP A 149      18.991  22.028  32.811  1.00  1.00            
ATOM   1119  OD2 ASP A 149      20.798  23.323  32.698  1.00  1.00            
ATOM   1120    C ASP A 149      20.428  19.250  30.253  1.00  1.00            
ATOM   1121    O ASP A 149      21.032  19.739  29.299  1.00  1.00            
ATOM   1122    N LEU A 150      19.822  18.050  30.181  4.00  1.00            
ATOM   1123   CA LEU A 150      19.893  17.306  28.962  4.00  1.00            
ATOM   1124   CB LEU A 150      20.882  16.131  29.031  4.00  1.00            
ATOM   1125   CG LEU A 150      22.323  16.557  29.366  4.00  1.00            
ATOM   1126  CD1 LEU A 150      23.268  15.348  29.413  4.00  1.00            
ATOM   1127  CD2 LEU A 150      22.814  17.660  28.421  4.00  1.00            
ATOM   1128    C LEU A 150      18.558  16.705  28.718  4.00  1.00            
ATOM   1129    O LEU A 150      17.784  16.468  29.643  4.00  1.00            
ATOM   1130    N PHE A 151      18.260  16.457  27.434  4.00  1.00            
ATOM   1131   CA PHE A 151      17.010  15.867  27.085  4.00  1.00            
ATOM   1132   CB PHE A 151      16.056  16.921  26.491  4.00  1.00            
ATOM   1133   CG PHE A 151      14.766  16.314  26.066  4.00  1.00            
ATOM   1134  CD1 PHE A 151      13.800  15.981  26.987  4.00  1.00            
ATOM   1135  CD2 PHE A 151      14.510  16.108  24.730  4.00  1.00            
ATOM   1136  CE1 PHE A 151      12.606  15.432  26.581  4.00  1.00            
ATOM   1137  CE2 PHE A 151      13.319  15.560  24.318  4.00  1.00            
ATOM   1138   CZ PHE A 151      12.364  15.218  25.244  4.00  1.00            
ATOM   1139    C PHE A 151      17.303  14.827  26.023  4.00  1.00            
ATOM   1140    O PHE A 151      18.158  15.046  25.167  4.00  1.00            
ATOM   1141    N SER A 152      16.614  13.657  26.051  4.00  1.00            
ATOM   1142   CA SER A 152      16.847  12.619  25.067  4.00  1.00            
ATOM   1143   CB SER A 152      17.364  11.303  25.674  4.00  1.00            
ATOM   1144   OG SER A 152      18.648  11.502  26.247  4.00  1.00            
ATOM   1145    C SER A 152      15.530  12.317  24.401  4.00  1.00            
ATOM   1146    O SER A 152      14.504  12.147  25.061  4.00  1.00            
ATOM   1147    N VAL A 153      15.551  12.277  23.053  4.00  1.00            
ATOM   1148   CA VAL A 153      14.390  12.199  22.205  4.00  1.00            
ATOM   1149   CB VAL A 153      14.676  12.730  20.835  4.00  1.00            
ATOM   1150  CG1 VAL A 153      13.460  12.472  19.929  4.00  1.00            
ATOM   1151  CG2 VAL A 153      15.017  14.223  20.998  4.00  1.00            
ATOM   1152    C VAL A 153      13.590  10.936  22.032  4.00  1.00            
ATOM   1153    O VAL A 153      12.376  10.996  22.210  4.00  1.00            
ATOM   1154    N TYR A 154      14.230   9.794  21.699  4.00  1.00            
ATOM   1155   CA TYR A 154      13.656   8.527  21.269  4.00  1.00            
ATOM   1156   CB TYR A 154      13.695   7.432  22.354  4.00  1.00            
ATOM   1157   CG TYR A 154      13.276   6.155  21.706  4.00  1.00            
ATOM   1158  CD1 TYR A 154      14.190   5.414  20.993  4.00  1.00            
ATOM   1159  CD2 TYR A 154      11.984   5.693  21.808  4.00  1.00            
ATOM   1160  CE1 TYR A 154      13.825   4.235  20.388  4.00  1.00            
ATOM   1161  CE2 TYR A 154      11.612   4.513  21.204  4.00  1.00            
ATOM   1162   CZ TYR A 154      12.534   3.781  20.492  4.00  1.00            
ATOM   1163   OH TYR A 154      12.157   2.570  19.871  4.00  1.00            
ATOM   1164    C TYR A 154      12.236   8.623  20.757  4.00  1.00            
ATOM   1165    O TYR A 154      11.286   8.844  21.505  4.00  1.00            
ATOM   1166    N LEU A 155      12.071   8.369  19.435  1.00  1.00            
ATOM   1167   CA LEU A 155      10.815   8.325  18.720  1.00  1.00            
ATOM   1168   CB LEU A 155      10.747   9.328  17.557  1.00  1.00            
ATOM   1169   CG LEU A 155      11.035  10.774  18.000  1.00  1.00            
ATOM   1170  CD1 LEU A 155      10.713  11.781  16.884  1.00  1.00            
ATOM   1171  CD2 LEU A 155      10.351  11.100  19.335  1.00  1.00            
ATOM   1172    C LEU A 155      10.834   6.951  18.128  1.00  1.00            
ATOM   1173    O LEU A 155      11.889   6.320  18.083  1.00  1.00            
ATOM   1174    N SER A 156       9.686   6.428  17.665  1.00  1.00            
ATOM   1175   CA SER A 156       9.727   5.079  17.178  1.00  1.00            
ATOM   1176   CB SER A 156       9.002   4.087  18.102  1.00  1.00            
ATOM   1177   OG SER A 156       7.634   4.451  18.218  1.00  1.00            
ATOM   1178    C SER A 156       9.054   5.024  15.859  1.00  1.00            
ATOM   1179    O SER A 156       8.622   6.038  15.315  1.00  1.00            
ATOM   1180    N SER A 157       8.972   3.804  15.301  1.00  1.00            
ATOM   1181   CA SER A 157       8.389   3.680  14.007  1.00  1.00            
ATOM   1182   CB SER A 157       9.403   3.297  12.917  1.00  1.00            
ATOM   1183   OG SER A 157       9.937   2.008  13.185  1.00  1.00            
ATOM   1184    C SER A 157       7.340   2.614  14.018  1.00  1.00            
ATOM   1185    O SER A 157       7.124   1.927  15.016  1.00  1.00            
ATOM   1186    N ASN A 158       6.638   2.487  12.872  3.00  1.00            
ATOM   1187   CA ASN A 158       5.612   1.507  12.663  3.00  1.00            
ATOM   1188   CB ASN A 158       6.123   0.053  12.654  3.00  1.00            
ATOM   1189   CG ASN A 158       6.788  -0.207  11.310  3.00  1.00            
ATOM   1190  OD1 ASN A 158       6.603   0.545  10.353  3.00  1.00            
ATOM   1191  ND2 ASN A 158       7.568  -1.317  11.225  3.00  1.00            
ATOM   1192    C ASN A 158       4.560   1.627  13.709  3.00  1.00            
ATOM   1193    O ASN A 158       3.997   0.629  14.156  3.00  1.00            
ATOM   1194    N ASP A 159       4.267   2.873  14.110  3.00  1.00            
ATOM   1195   CA ASP A 159       3.184   3.144  15.002  3.00  1.00            
ATOM   1196   CB ASP A 159       1.813   2.990  14.317  3.00  1.00            
ATOM   1197   CG ASP A 159       0.728   3.592  15.200  3.00  1.00            
ATOM   1198  OD1 ASP A 159       1.015   3.900  16.388  3.00  1.00            
ATOM   1199  OD2 ASP A 159      -0.413   3.753  14.690  3.00  1.00            
ATOM   1200    C ASP A 159       3.217   2.273  16.205  3.00  1.00            
ATOM   1201    O ASP A 159       2.218   1.640  16.543  3.00  1.00            
ATOM   1202    N ASP A 160       4.367   2.214  16.893  1.00  1.00            
ATOM   1203   CA ASP A 160       4.373   1.412  18.071  1.00  1.00            
ATOM   1204   CB ASP A 160       5.367   0.236  18.026  1.00  1.00            
ATOM   1205   CG ASP A 160       6.769   0.772  17.802  1.00  1.00            
ATOM   1206  OD1 ASP A 160       6.927   2.019  17.756  1.00  1.00            
ATOM   1207  OD2 ASP A 160       7.701  -0.066  17.668  1.00  1.00            
ATOM   1208    C ASP A 160       4.610   2.261  19.272  1.00  1.00            
ATOM   1209    O ASP A 160       5.258   3.303  19.204  1.00  1.00            
ATOM   1210    N SER A 161       4.038   1.828  20.413  1.00  1.00            
ATOM   1211   CA SER A 161       4.210   2.548  21.636  1.00  1.00            
ATOM   1212   CB SER A 161       3.368   2.009  22.809  1.00  1.00            
ATOM   1213   OG SER A 161       3.764   0.687  23.140  1.00  1.00            
ATOM   1214    C SER A 161       5.655   2.405  21.970  1.00  1.00            
ATOM   1215    O SER A 161       6.350   1.592  21.366  1.00  1.00            
ATOM   1216    N GLY A 162       6.165   3.198  22.931  1.00  1.00            
ATOM   1217   CA GLY A 162       7.554   3.029  23.236  1.00  1.00            
ATOM   1218    C GLY A 162       8.349   4.254  22.915  1.00  1.00            
ATOM   1219    O GLY A 162       9.515   4.337  23.294  1.00  1.00            
ATOM   1220    N SER A 163       7.775   5.245  22.212  4.00  1.00            
ATOM   1221   CA SER A 163       8.587   6.401  21.963  4.00  1.00            
ATOM   1222   CB SER A 163       7.919   7.438  21.045  4.00  1.00            
ATOM   1223   OG SER A 163       7.710   6.883  19.756  4.00  1.00            
ATOM   1224    C SER A 163       8.845   7.051  23.294  4.00  1.00            
ATOM   1225    O SER A 163       7.959   7.064  24.148  4.00  1.00            
ATOM   1226    N VAL A 164      10.063   7.598  23.538  4.00  1.00            
ATOM   1227   CA VAL A 164      10.227   8.164  24.852  4.00  1.00            
ATOM   1228   CB VAL A 164      10.776   7.200  25.863  4.00  1.00            
ATOM   1229  CG1 VAL A 164      12.228   6.852  25.493  4.00  1.00            
ATOM   1230  CG2 VAL A 164      10.610   7.822  27.260  4.00  1.00            
ATOM   1231    C VAL A 164      11.081   9.389  24.880  4.00  1.00            
ATOM   1232    O VAL A 164      12.109   9.471  24.211  4.00  1.00            
ATOM   1233    N VAL A 165      10.654  10.376  25.701  4.00  1.00            
ATOM   1234   CA VAL A 165      11.384  11.593  25.929  4.00  1.00            
ATOM   1235   CB VAL A 165      10.558  12.842  25.824  4.00  1.00            
ATOM   1236  CG1 VAL A 165      10.044  12.980  24.382  4.00  1.00            
ATOM   1237  CG2 VAL A 165       9.441  12.778  26.875  4.00  1.00            
ATOM   1238    C VAL A 165      11.862  11.501  27.348  4.00  1.00            
ATOM   1239    O VAL A 165      11.118  11.083  28.233  4.00  1.00            
ATOM   1240    N LEU A 166      13.138  11.856  27.605  4.00  1.00            
ATOM   1241   CA LEU A 166      13.626  11.791  28.955  4.00  1.00            
ATOM   1242   CB LEU A 166      14.862  10.887  29.112  4.00  1.00            
ATOM   1243   CG LEU A 166      14.622   9.425  28.691  4.00  1.00            
ATOM   1244  CD1 LEU A 166      14.336   9.318  27.184  4.00  1.00            
ATOM   1245  CD2 LEU A 166      15.779   8.518  29.138  4.00  1.00            
ATOM   1246    C LEU A 166      14.073  13.167  29.315  4.00  1.00            
ATOM   1247    O LEU A 166      14.871  13.773  28.601  4.00  1.00            
ATOM   1248    N LEU A 167      13.557  13.710  30.431  4.00  1.00            
ATOM   1249   CA LEU A 167      14.041  14.989  30.849  4.00  1.00            
ATOM   1250   CB LEU A 167      12.988  15.862  31.558  4.00  1.00            
ATOM   1251   CG LEU A 167      11.816  16.289  30.656  4.00  1.00            
ATOM   1252  CD1 LEU A 167      12.284  17.227  29.531  4.00  1.00            
ATOM   1253  CD2 LEU A 167      11.044  15.069  30.135  4.00  1.00            
ATOM   1254    C LEU A 167      15.099  14.672  31.863  4.00  1.00            
ATOM   1255    O LEU A 167      14.803  14.122  32.923  4.00  1.00            
ATOM   1256    N GLY A 168      16.373  14.989  31.559  3.00  1.00            
ATOM   1257   CA GLY A 168      17.409  14.764  32.530  3.00  1.00            
ATOM   1258    C GLY A 168      18.226  13.548  32.228  3.00  1.00            
ATOM   1259    O GLY A 168      19.298  13.389  32.811  3.00  1.00            
ATOM   1260    N GLY A 169      17.805  12.653  31.312  1.00  1.00            
ATOM   1261   CA GLY A 169      18.661  11.504  31.230  1.00  1.00            
ATOM   1262    C GLY A 169      18.746  10.942  29.850  1.00  1.00            
ATOM   1263    O GLY A 169      17.932  11.243  28.978  1.00  1.00            
ATOM   1264    N ILE A 170      19.777  10.087  29.639  1.00  1.00            
ATOM   1265   CA ILE A 170      19.976   9.424  28.384  1.00  1.00            
ATOM   1266   CB ILE A 170      21.276   9.730  27.698  1.00  1.00            
ATOM   1267  CG1 ILE A 170      22.467   9.216  28.522  1.00  1.00            
ATOM   1268  CG2 ILE A 170      21.317  11.240  27.417  1.00  1.00            
ATOM   1269  CD1 ILE A 170      23.769   9.155  27.723  1.00  1.00            
ATOM   1270    C ILE A 170      19.988   7.954  28.641  1.00  1.00            
ATOM   1271    O ILE A 170      20.591   7.485  29.606  1.00  1.00            
ATOM   1272    N ASP A 171      19.287   7.184  27.788  1.00  1.00            
ATOM   1273   CA ASP A 171      19.311   5.761  27.938  1.00  1.00            
ATOM   1274   CB ASP A 171      17.945   5.071  27.781  1.00  1.00            
ATOM   1275   CG ASP A 171      17.169   5.268  29.074  1.00  1.00            
ATOM   1276  OD1 ASP A 171      17.801   5.645  30.097  1.00  1.00            
ATOM   1277  OD2 ASP A 171      15.930   5.036  29.060  1.00  1.00            
ATOM   1278    C ASP A 171      20.226   5.217  26.891  1.00  1.00            
ATOM   1279    O ASP A 171      20.025   5.429  25.695  1.00  1.00            
ATOM   1280    N SER A 172      21.276   4.504  27.335  3.00  1.00            
ATOM   1281   CA SER A 172      22.257   3.962  26.444  3.00  1.00            
ATOM   1282   CB SER A 172      23.481   3.375  27.170  3.00  1.00            
ATOM   1283   OG SER A 172      23.100   2.252  27.951  3.00  1.00            
ATOM   1284    C SER A 172      21.650   2.866  25.624  3.00  1.00            
ATOM   1285    O SER A 172      22.084   2.607  24.503  3.00  1.00            
ATOM   1286    N SER A 173      20.606   2.208  26.156  3.00  1.00            
ATOM   1287   CA SER A 173      20.041   1.056  25.515  3.00  1.00            
ATOM   1288   CB SER A 173      18.889   0.435  26.324  3.00  1.00            
ATOM   1289   OG SER A 173      19.377  -0.046  27.568  3.00  1.00            
ATOM   1290    C SER A 173      19.497   1.386  24.161  3.00  1.00            
ATOM   1291    O SER A 173      19.695   0.627  23.214  3.00  1.00            
ATOM   1292    N TYR A 174      18.810   2.531  24.021  1.00  1.00            
ATOM   1293   CA TYR A 174      18.174   2.830  22.772  1.00  1.00            
ATOM   1294   CB TYR A 174      17.281   4.077  22.825  1.00  1.00            
ATOM   1295   CG TYR A 174      16.190   3.722  23.779  1.00  1.00            
ATOM   1296  CD1 TYR A 174      15.135   2.933  23.375  1.00  1.00            
ATOM   1297  CD2 TYR A 174      16.241   4.142  25.088  1.00  1.00            
ATOM   1298  CE1 TYR A 174      14.133   2.592  24.255  1.00  1.00            
ATOM   1299  CE2 TYR A 174      15.243   3.806  25.972  1.00  1.00            
ATOM   1300   CZ TYR A 174      14.186   3.033  25.556  1.00  1.00            
ATOM   1301   OH TYR A 174      13.167   2.692  26.470  1.00  1.00            
ATOM   1302    C TYR A 174      19.205   2.967  21.703  1.00  1.00            
ATOM   1303    O TYR A 174      18.988   2.478  20.601  1.00  1.00            
ATOM   1304    N TYR A 175      20.366   3.591  21.988  4.00  1.00            
ATOM   1305   CA TYR A 175      21.290   3.872  20.921  4.00  1.00            
ATOM   1306   CB TYR A 175      22.039   5.218  21.047  4.00  1.00            
ATOM   1307   CG TYR A 175      22.837   5.288  22.303  4.00  1.00            
ATOM   1308  CD1 TYR A 175      24.068   4.679  22.395  4.00  1.00            
ATOM   1309  CD2 TYR A 175      22.361   5.992  23.387  4.00  1.00            
ATOM   1310  CE1 TYR A 175      24.801   4.760  23.555  4.00  1.00            
ATOM   1311  CE2 TYR A 175      23.092   6.076  24.548  4.00  1.00            
ATOM   1312   CZ TYR A 175      24.316   5.457  24.634  4.00  1.00            
ATOM   1313   OH TYR A 175      25.075   5.538  25.822  4.00  1.00            
ATOM   1314    C TYR A 175      22.277   2.792  20.603  4.00  1.00            
ATOM   1315    O TYR A 175      22.697   2.011  21.456  4.00  1.00            
ATOM   1316    N THR A 176      22.628   2.751  19.295  1.00  1.00            
ATOM   1317   CA THR A 176      23.503   1.823  18.630  1.00  1.00            
ATOM   1318   CB THR A 176      23.625   2.115  17.163  1.00  1.00            
ATOM   1319  OG1 THR A 176      24.186   3.405  16.973  1.00  1.00            
ATOM   1320  CG2 THR A 176      22.233   2.046  16.515  1.00  1.00            
ATOM   1321    C THR A 176      24.905   1.879  19.159  1.00  1.00            
ATOM   1322    O THR A 176      25.475   0.845  19.504  1.00  1.00            
ATOM   1323    N GLY A 177      25.504   3.081  19.262  1.00  1.00            
ATOM   1324   CA GLY A 177      26.890   3.101  19.637  1.00  1.00            
ATOM   1325    C GLY A 177      27.226   4.472  20.121  1.00  1.00            
ATOM   1326    O GLY A 177      26.422   5.133  20.776  1.00  1.00            
ATOM   1327    N SER A 178      28.451   4.927  19.803  1.00  1.00            
ATOM   1328   CA SER A 178      28.899   6.204  20.263  1.00  1.00            
ATOM   1329   CB SER A 178      30.349   6.529  19.864  1.00  1.00            
ATOM   1330   OG SER A 178      30.458   6.617  18.450  1.00  1.00            
ATOM   1331    C SER A 178      28.019   7.255  19.696  1.00  1.00            
ATOM   1332    O SER A 178      27.440   7.090  18.624  1.00  1.00            
ATOM   1333    N LEU A 179      27.886   8.372  20.433  1.00  1.00            
ATOM   1334   CA LEU A 179      27.037   9.409  19.951  1.00  1.00            
ATOM   1335   CB LEU A 179      26.119  10.028  21.020  1.00  1.00            
ATOM   1336   CG LEU A 179      25.068   9.033  21.551  1.00  1.00            
ATOM   1337  CD1 LEU A 179      25.733   7.894  22.340  1.00  1.00            
ATOM   1338  CD2 LEU A 179      23.951   9.742  22.334  1.00  1.00            
ATOM   1339    C LEU A 179      27.878  10.491  19.362  1.00  1.00            
ATOM   1340    O LEU A 179      28.890  10.899  19.931  1.00  1.00            
ATOM   1341    N ASN A 180      27.474  10.977  18.172  4.00  1.00            
ATOM   1342   CA ASN A 180      28.212  12.020  17.528  4.00  1.00            
ATOM   1343   CB ASN A 180      27.962  12.102  16.015  4.00  1.00            
ATOM   1344   CG ASN A 180      28.983  13.051  15.405  4.00  1.00            
ATOM   1345  OD1 ASN A 180      30.190  12.841  15.519  4.00  1.00            
ATOM   1346  ND2 ASN A 180      28.488  14.124  14.732  4.00  1.00            
ATOM   1347    C ASN A 180      27.764  13.302  18.139  4.00  1.00            
ATOM   1348    O ASN A 180      26.567  13.536  18.297  4.00  1.00            
ATOM   1349    N TRP A 181      28.721  14.171  18.515  4.00  1.00            
ATOM   1350   CA TRP A 181      28.323  15.406  19.116  4.00  1.00            
ATOM   1351   CB TRP A 181      29.079  15.743  20.414  4.00  1.00            
ATOM   1352   CG TRP A 181      28.745  14.808  21.555  4.00  1.00            
ATOM   1353  CD2 TRP A 181      29.183  14.980  22.912  4.00  1.00            
ATOM   1354  CD1 TRP A 181      27.988  13.673  21.536  4.00  1.00            
ATOM   1355  NE1 TRP A 181      27.929  13.125  22.796  4.00  1.00            
ATOM   1356  CE2 TRP A 181      28.659  13.920  23.653  4.00  1.00            
ATOM   1357  CE3 TRP A 181      29.952  15.946  23.495  4.00  1.00            
ATOM   1358  CZ2 TRP A 181      28.898  13.810  24.993  4.00  1.00            
ATOM   1359  CZ3 TRP A 181      30.195  15.826  24.847  4.00  1.00            
ATOM   1360  CH2 TRP A 181      29.679  14.780  25.582  4.00  1.00            
ATOM   1361    C TRP A 181      28.565  16.490  18.131  4.00  1.00            
ATOM   1362    O TRP A 181      29.656  16.622  17.579  4.00  1.00            
ATOM   1363    N VAL A 182      27.516  17.291  17.865  4.00  1.00            
ATOM   1364   CA VAL A 182      27.655  18.364  16.946  4.00  1.00            
ATOM   1365   CB VAL A 182      26.796  18.225  15.723  4.00  1.00            
ATOM   1366  CG1 VAL A 182      27.287  17.004  14.929  4.00  1.00            
ATOM   1367  CG2 VAL A 182      25.340  18.100  16.169  4.00  1.00            
ATOM   1368    C VAL A 182      27.298  19.620  17.665  4.00  1.00            
ATOM   1369    O VAL A 182      26.387  19.657  18.488  4.00  1.00            
ATOM   1370    N PRO A 183      28.037  20.643  17.369  4.00  1.00            
ATOM   1371   CA PRO A 183      27.797  21.913  17.985  4.00  1.00            
ATOM   1372   CD PRO A 183      29.449  20.452  17.053  4.00  1.00            
ATOM   1373   CB PRO A 183      29.062  22.738  17.770  4.00  1.00            
ATOM   1374   CG PRO A 183      30.169  21.676  17.634  4.00  1.00            
ATOM   1375    C PRO A 183      26.575  22.536  17.401  4.00  1.00            
ATOM   1376    O PRO A 183      26.204  22.167  16.291  4.00  1.00            
ATOM   1377    N VAL A 184      25.942  23.474  18.127  1.00  1.00            
ATOM   1378   CA VAL A 184      24.773  24.108  17.597  1.00  1.00            
ATOM   1379   CB VAL A 184      23.715  24.394  18.625  1.00  1.00            
ATOM   1380  CG1 VAL A 184      22.579  25.177  17.945  1.00  1.00            
ATOM   1381  CG2 VAL A 184      23.260  23.067  19.256  1.00  1.00            
ATOM   1382    C VAL A 184      25.189  25.433  17.038  1.00  1.00            
ATOM   1383    O VAL A 184      25.860  26.224  17.700  1.00  1.00            
ATOM   1384    N SER A 185      24.818  25.691  15.771  1.00  1.00            
ATOM   1385   CA SER A 185      25.191  26.912  15.121  1.00  1.00            
ATOM   1386   CB SER A 185      24.823  26.923  13.626  1.00  1.00            
ATOM   1387   OG SER A 185      25.216  28.152  13.033  1.00  1.00            
ATOM   1388    C SER A 185      24.534  28.107  15.768  1.00  1.00            
ATOM   1389    O SER A 185      25.186  28.891  16.458  1.00  1.00            
ATOM   1390    N VAL A 186      23.207  28.247  15.560  1.00  1.00            
ATOM   1391   CA VAL A 186      22.430  29.418  15.894  1.00  1.00            
ATOM   1392   CB VAL A 186      21.091  29.435  15.207  1.00  1.00            
ATOM   1393  CG1 VAL A 186      20.231  28.287  15.763  1.00  1.00            
ATOM   1394  CG2 VAL A 186      20.467  30.828  15.395  1.00  1.00            
ATOM   1395    C VAL A 186      22.166  29.721  17.324  1.00  1.00            
ATOM   1396    O VAL A 186      22.326  30.872  17.729  1.00  1.00            
ATOM   1397    N GLU A 187      21.774  28.716  18.121  4.00  1.00            
ATOM   1398   CA GLU A 187      21.210  29.008  19.406  4.00  1.00            
ATOM   1399   CB GLU A 187      22.021  29.984  20.285  4.00  1.00            
ATOM   1400   CG GLU A 187      23.412  29.461  20.648  4.00  1.00            
ATOM   1401   CD GLU A 187      24.118  30.524  21.478  4.00  1.00            
ATOM   1402  OE1 GLU A 187      23.448  31.528  21.841  4.00  1.00            
ATOM   1403  OE2 GLU A 187      25.334  30.349  21.757  4.00  1.00            
ATOM   1404    C GLU A 187      19.902  29.610  19.057  4.00  1.00            
ATOM   1405    O GLU A 187      19.819  30.689  18.470  4.00  1.00            
ATOM   1406    N GLY A 188      18.839  28.884  19.420  3.00  1.00            
ATOM   1407   CA GLY A 188      17.507  29.183  19.013  3.00  1.00            
ATOM   1408    C GLY A 188      16.966  27.809  18.807  3.00  1.00            
ATOM   1409    O GLY A 188      17.130  26.923  19.645  3.00  1.00            
ATOM   1410    N TYR A 189      16.315  27.601  17.662  3.00  1.00            
ATOM   1411   CA TYR A 189      15.823  26.321  17.262  3.00  1.00            
ATOM   1412   CB TYR A 189      15.446  26.400  15.779  3.00  1.00            
ATOM   1413   CG TYR A 189      14.401  25.433  15.371  3.00  1.00            
ATOM   1414  CD1 TYR A 189      14.249  24.200  15.961  3.00  1.00            
ATOM   1415  CD2 TYR A 189      13.519  25.842  14.398  3.00  1.00            
ATOM   1416  CE1 TYR A 189      13.243  23.365  15.530  3.00  1.00            
ATOM   1417  CE2 TYR A 189      12.523  25.015  13.962  3.00  1.00            
ATOM   1418   CZ TYR A 189      12.396  23.777  14.526  3.00  1.00            
ATOM   1419   OH TYR A 189      11.367  22.934  14.075  3.00  1.00            
ATOM   1420    C TYR A 189      17.044  25.476  17.293  3.00  1.00            
ATOM   1421    O TYR A 189      18.128  25.956  16.967  3.00  1.00            
ATOM   1422    N TRP A 190      16.916  24.210  17.717  4.00  1.00            
ATOM   1423   CA TRP A 190      18.089  23.393  17.729  4.00  1.00            
ATOM   1424   CB TRP A 190      17.751  21.981  18.238  4.00  1.00            
ATOM   1425   CG TRP A 190      18.908  21.154  18.734  4.00  1.00            
ATOM   1426  CD2 TRP A 190      18.752  19.840  19.292  4.00  1.00            
ATOM   1427  CD1 TRP A 190      20.233  21.458  18.817  4.00  1.00            
ATOM   1428  NE1 TRP A 190      20.914  20.418  19.406  4.00  1.00            
ATOM   1429  CE2 TRP A 190      20.016  19.415  19.699  4.00  1.00            
ATOM   1430  CE3 TRP A 190      17.646  19.060  19.463  4.00  1.00            
ATOM   1431  CZ2 TRP A 190      20.193  18.193  20.284  4.00  1.00            
ATOM   1432  CZ3 TRP A 190      17.830  17.824  20.043  4.00  1.00            
ATOM   1433  CH2 TRP A 190      19.079  17.400  20.446  4.00  1.00            
ATOM   1434    C TRP A 190      18.493  23.333  16.274  4.00  1.00            
ATOM   1435    O TRP A 190      17.833  22.674  15.472  4.00  1.00            
ATOM   1436    N GLN A 191      19.585  24.038  15.889  4.00  1.00            
ATOM   1437   CA GLN A 191      19.982  24.111  14.500  4.00  1.00            
ATOM   1438   CB GLN A 191      19.943  25.542  13.934  4.00  1.00            
ATOM   1439   CG GLN A 191      20.333  25.652  12.460  4.00  1.00            
ATOM   1440   CD GLN A 191      21.785  26.095  12.390  4.00  1.00            
ATOM   1441  OE1 GLN A 191      22.642  25.396  11.851  4.00  1.00            
ATOM   1442  NE2 GLN A 191      22.068  27.303  12.946  4.00  1.00            
ATOM   1443    C GLN A 191      21.364  23.562  14.390  4.00  1.00            
ATOM   1444    O GLN A 191      22.190  23.732  15.286  4.00  1.00            
ATOM   1445    N ILE A 192      21.630  22.854  13.278  4.00  1.00            
ATOM   1446   CA ILE A 192      22.903  22.235  13.061  4.00  1.00            
ATOM   1447   CB ILE A 192      22.834  20.741  13.152  4.00  1.00            
ATOM   1448  CG1 ILE A 192      24.244  20.135  13.194  4.00  1.00            
ATOM   1449  CG2 ILE A 192      21.971  20.248  11.977  4.00  1.00            
ATOM   1450  CD1 ILE A 192      25.004  20.485  14.471  4.00  1.00            
ATOM   1451    C ILE A 192      23.300  22.557  11.668  4.00  1.00            
ATOM   1452    O ILE A 192      22.475  22.976  10.858  4.00  1.00            
ATOM   1453    N THR A 193      24.594  22.384  11.356  4.00  1.00            
ATOM   1454   CA THR A 193      25.008  22.673  10.022  4.00  1.00            
ATOM   1455   CB THR A 193      26.416  23.186   9.916  4.00  1.00            
ATOM   1456  OG1 THR A 193      26.693  23.578   8.580  4.00  1.00            
ATOM   1457  CG2 THR A 193      27.396  22.092  10.371  4.00  1.00            
ATOM   1458    C THR A 193      24.903  21.413   9.236  4.00  1.00            
ATOM   1459    O THR A 193      25.397  20.362   9.642  4.00  1.00            
ATOM   1460    N LEU A 194      24.210  21.480   8.085  4.00  1.00            
ATOM   1461   CA LEU A 194      24.118  20.290   7.306  4.00  1.00            
ATOM   1462   CB LEU A 194      22.695  19.925   6.846  4.00  1.00            
ATOM   1463   CG LEU A 194      22.649  18.589   6.078  4.00  1.00            
ATOM   1464  CD1 LEU A 194      23.031  17.413   6.993  4.00  1.00            
ATOM   1465  CD2 LEU A 194      21.300  18.381   5.373  4.00  1.00            
ATOM   1466    C LEU A 194      24.938  20.495   6.081  4.00  1.00            
ATOM   1467    O LEU A 194      24.605  21.303   5.215  4.00  1.00            
ATOM   1468    N ASP A 195      26.057  19.760   6.005  4.00  1.00            
ATOM   1469   CA ASP A 195      26.999  19.890   4.939  4.00  1.00            
ATOM   1470   CB ASP A 195      28.285  19.101   5.260  4.00  1.00            
ATOM   1471   CG ASP A 195      29.412  19.490   4.311  4.00  1.00            
ATOM   1472  OD1 ASP A 195      29.120  19.888   3.153  4.00  1.00            
ATOM   1473  OD2 ASP A 195      30.592  19.391   4.745  4.00  1.00            
ATOM   1474    C ASP A 195      26.463  19.397   3.621  4.00  1.00            
ATOM   1475    O ASP A 195      26.532  20.118   2.626  4.00  1.00            
ATOM   1476    N SER A 196      25.894  18.170   3.562  4.00  1.00            
ATOM   1477   CA SER A 196      25.521  17.693   2.254  4.00  1.00            
ATOM   1478   CB SER A 196      26.689  17.051   1.489  4.00  1.00            
ATOM   1479   OG SER A 196      27.694  18.022   1.237  4.00  1.00            
ATOM   1480    C SER A 196      24.447  16.666   2.346  4.00  1.00            
ATOM   1481    O SER A 196      24.106  16.158   3.413  4.00  1.00            
ATOM   1482    N ILE A 197      23.877  16.383   1.164  4.00  1.00            
ATOM   1483   CA ILE A 197      22.894  15.378   0.915  4.00  1.00            
ATOM   1484   CB ILE A 197      21.671  15.907   0.217  4.00  1.00            
ATOM   1485  CG1 ILE A 197      20.936  16.952   1.069  4.00  1.00            
ATOM   1486  CG2 ILE A 197      20.801  14.700  -0.178  4.00  1.00            
ATOM   1487  CD1 ILE A 197      20.343  16.385   2.355  4.00  1.00            
ATOM   1488    C ILE A 197      23.570  14.553  -0.123  4.00  1.00            
ATOM   1489    O ILE A 197      24.289  15.094  -0.960  4.00  1.00            
ATOM   1490    N THR A 198      23.392  13.222  -0.108  4.00  1.00            
ATOM   1491   CA THR A 198      24.127  12.524  -1.112  4.00  1.00            
ATOM   1492   CB THR A 198      25.413  11.935  -0.609  4.00  1.00            
ATOM   1493  OG1 THR A 198      26.221  11.502  -1.694  4.00  1.00            
ATOM   1494  CG2 THR A 198      25.076  10.750   0.311  4.00  1.00            
ATOM   1495    C THR A 198      23.324  11.406  -1.665  4.00  1.00            
ATOM   1496    O THR A 198      22.250  11.061  -1.174  4.00  1.00            
ATOM   1497    N MET A 199      23.871  10.841  -2.752  4.00  1.00            
ATOM   1498   CA MET A 199      23.345   9.713  -3.441  4.00  1.00            
ATOM   1499   CB MET A 199      22.770  10.041  -4.829  4.00  1.00            
ATOM   1500   CG MET A 199      21.578  10.999  -4.767  4.00  1.00            
ATOM   1501   SD MET A 199      20.198  10.433  -3.724  4.00  1.00            
ATOM   1502   CE MET A 199      19.691   9.062  -4.800  4.00  1.00            
ATOM   1503    C MET A 199      24.542   8.838  -3.626  4.00  1.00            
ATOM   1504    O MET A 199      25.288   8.598  -2.678  4.00  1.00            
ATOM   1505    N ASP A 200      24.756   8.319  -4.848  3.00  1.00            
ATOM   1506   CA ASP A 200      25.890   7.468  -5.063  3.00  1.00            
ATOM   1507   CB ASP A 200      25.584   6.328  -6.053  3.00  1.00            
ATOM   1508   CG ASP A 200      25.032   6.938  -7.337  3.00  1.00            
ATOM   1509  OD1 ASP A 200      23.920   7.527  -7.270  3.00  1.00            
ATOM   1510  OD2 ASP A 200      25.702   6.818  -8.397  3.00  1.00            
ATOM   1511    C ASP A 200      27.059   8.262  -5.568  3.00  1.00            
ATOM   1512    O ASP A 200      27.263   8.415  -6.772  3.00  1.00            
ATOM   1513    N GLY A 201      27.862   8.807  -4.633  3.00  1.00            
ATOM   1514   CA GLY A 201      29.078   9.479  -4.990  3.00  1.00            
ATOM   1515    C GLY A 201      28.761  10.835  -5.522  3.00  1.00            
ATOM   1516    O GLY A 201      29.663  11.591  -5.880  3.00  1.00            
ATOM   1517    N GLU A 202      27.467  11.196  -5.587  4.00  1.00            
ATOM   1518   CA GLU A 202      27.183  12.487  -6.129  4.00  1.00            
ATOM   1519   CB GLU A 202      26.269  12.468  -7.366  4.00  1.00            
ATOM   1520   CG GLU A 202      26.093  13.846  -8.009  4.00  1.00            
ATOM   1521   CD GLU A 202      27.369  14.174  -8.774  4.00  1.00            
ATOM   1522  OE1 GLU A 202      28.318  13.345  -8.725  4.00  1.00            
ATOM   1523  OE2 GLU A 202      27.411  15.255  -9.420  4.00  1.00            
ATOM   1524    C GLU A 202      26.500  13.292  -5.085  4.00  1.00            
ATOM   1525    O GLU A 202      25.745  12.763  -4.272  4.00  1.00            
ATOM   1526    N THR A 203      26.768  14.611  -5.074  4.00  1.00            
ATOM   1527   CA THR A 203      26.119  15.423  -4.096  4.00  1.00            
ATOM   1528   CB THR A 203      27.000  16.476  -3.487  4.00  1.00            
ATOM   1529  OG1 THR A 203      28.113  15.875  -2.842  4.00  1.00            
ATOM   1530  CG2 THR A 203      26.172  17.279  -2.467  4.00  1.00            
ATOM   1531    C THR A 203      24.990  16.129  -4.763  4.00  1.00            
ATOM   1532    O THR A 203      25.171  17.167  -5.396  4.00  1.00            
ATOM   1533    N ILE A 204      23.782  15.552  -4.635  4.00  1.00            
ATOM   1534   CA ILE A 204      22.619  16.096  -5.263  4.00  1.00            
ATOM   1535   CB ILE A 204      21.434  15.174  -5.218  4.00  1.00            
ATOM   1536  CG1 ILE A 204      20.255  15.814  -5.967  4.00  1.00            
ATOM   1537  CG2 ILE A 204      21.127  14.834  -3.749  4.00  1.00            
ATOM   1538  CD1 ILE A 204      20.499  15.971  -7.466  4.00  1.00            
ATOM   1539    C ILE A 204      22.191  17.381  -4.656  4.00  1.00            
ATOM   1540    O ILE A 204      21.910  18.348  -5.363  4.00  1.00            
ATOM   1541    N ALA A 205      22.138  17.438  -3.319  4.00  1.00            
ATOM   1542   CA ALA A 205      21.565  18.615  -2.758  4.00  1.00            
ATOM   1543   CB ALA A 205      20.291  18.347  -1.937  4.00  1.00            
ATOM   1544    C ALA A 205      22.543  19.259  -1.837  4.00  1.00            
ATOM   1545    O ALA A 205      23.520  18.653  -1.398  4.00  1.00            
ATOM   1546    N CYS A 206      22.289  20.550  -1.555  1.00  1.00            
ATOM   1547   CA CYS A 206      23.069  21.321  -0.638  1.00  1.00            
ATOM   1548   CB CYS A 206      22.808  20.975   0.839  1.00  1.00            
ATOM   1549   SG CYS A 206      21.141  21.445   1.388  1.00  1.00            
ATOM   1550    C CYS A 206      24.538  21.166  -0.907  1.00  1.00            
ATOM   1551    O CYS A 206      25.270  20.649  -0.064  1.00  1.00            
ATOM   1552    N SER A 207      25.015  21.610  -2.093  3.00  1.00            
ATOM   1553   CA SER A 207      26.419  21.521  -2.394  3.00  1.00            
ATOM   1554   CB SER A 207      26.777  22.128  -3.762  3.00  1.00            
ATOM   1555   OG SER A 207      26.157  21.385  -4.802  3.00  1.00            
ATOM   1556    C SER A 207      27.151  22.288  -1.353  3.00  1.00            
ATOM   1557    O SER A 207      27.945  21.729  -0.598  3.00  1.00            
ATOM   1558    N GLY A 208      26.888  23.602  -1.270  3.00  1.00            
ATOM   1559   CA GLY A 208      27.527  24.326  -0.221  3.00  1.00            
ATOM   1560    C GLY A 208      26.806  23.862   0.991  3.00  1.00            
ATOM   1561    O GLY A 208      25.663  23.416   0.901  3.00  1.00            
ATOM   1562    N GLY A 209      27.443  23.950   2.166  1.00  1.00            
ATOM   1563   CA GLY A 209      26.761  23.453   3.316  1.00  1.00            
ATOM   1564    C GLY A 209      25.653  24.400   3.628  1.00  1.00            
ATOM   1565    O GLY A 209      25.708  25.575   3.271  1.00  1.00            
ATOM   1566    N CYS A 210      24.605  23.898   4.310  4.00  1.00            
ATOM   1567   CA CYS A 210      23.502  24.748   4.639  4.00  1.00            
ATOM   1568   CB CYS A 210      22.255  24.520   3.768  4.00  1.00            
ATOM   1569   SG CYS A 210      22.521  25.006   2.034  4.00  1.00            
ATOM   1570    C CYS A 210      23.113  24.494   6.047  4.00  1.00            
ATOM   1571    O CYS A 210      23.709  23.664   6.731  4.00  1.00            
ATOM   1572    N GLN A 211      22.101  25.238   6.526  4.00  1.00            
ATOM   1573   CA GLN A 211      21.697  25.045   7.879  4.00  1.00            
ATOM   1574   CB GLN A 211      21.167  26.297   8.593  4.00  1.00            
ATOM   1575   CG GLN A 211      19.828  26.805   8.063  4.00  1.00            
ATOM   1576   CD GLN A 211      19.422  27.965   8.953  4.00  1.00            
ATOM   1577  OE1 GLN A 211      20.025  29.034   8.902  4.00  1.00            
ATOM   1578  NE2 GLN A 211      18.385  27.750   9.804  4.00  1.00            
ATOM   1579    C GLN A 211      20.611  24.034   7.921  4.00  1.00            
ATOM   1580    O GLN A 211      19.898  23.812   6.944  4.00  1.00            
ATOM   1581    N ALA A 212      20.486  23.369   9.082  4.00  1.00            
ATOM   1582   CA ALA A 212      19.453  22.399   9.235  4.00  1.00            
ATOM   1583   CB ALA A 212      19.945  20.947   9.127  4.00  1.00            
ATOM   1584    C ALA A 212      18.884  22.566  10.608  4.00  1.00            
ATOM   1585    O ALA A 212      19.525  23.121  11.500  4.00  1.00            
ATOM   1586    N ILE A 213      17.636  22.100  10.795  4.00  1.00            
ATOM   1587   CA ILE A 213      16.954  22.223  12.050  4.00  1.00            
ATOM   1588   CB ILE A 213      15.734  23.073  11.920  4.00  1.00            
ATOM   1589  CG1 ILE A 213      16.096  24.536  11.618  4.00  1.00            
ATOM   1590  CG2 ILE A 213      14.901  22.856  13.177  4.00  1.00            
ATOM   1591  CD1 ILE A 213      16.705  24.740  10.232  4.00  1.00            
ATOM   1592    C ILE A 213      16.454  20.859  12.438  4.00  1.00            
ATOM   1593    O ILE A 213      15.956  20.116  11.599  4.00  1.00            
ATOM   1594    N VAL A 214      16.595  20.465  13.721  4.00  1.00            
ATOM   1595   CA VAL A 214      15.993  19.231  14.153  4.00  1.00            
ATOM   1596   CB VAL A 214      16.616  18.668  15.396  4.00  1.00            
ATOM   1597  CG1 VAL A 214      16.423  19.686  16.535  4.00  1.00            
ATOM   1598  CG2 VAL A 214      15.983  17.297  15.687  4.00  1.00            
ATOM   1599    C VAL A 214      14.598  19.629  14.502  4.00  1.00            
ATOM   1600    O VAL A 214      14.381  20.722  15.022  4.00  1.00            
ATOM   1601    N ASP A 215      13.602  18.780  14.201  1.00  1.00            
ATOM   1602   CA ASP A 215      12.272  19.216  14.489  1.00  1.00            
ATOM   1603   CB ASP A 215      11.626  19.859  13.258  1.00  1.00            
ATOM   1604   CG ASP A 215      10.281  20.420  13.659  1.00  1.00            
ATOM   1605  OD1 ASP A 215       9.947  20.366  14.870  1.00  1.00            
ATOM   1606  OD2 ASP A 215       9.584  20.947  12.755  1.00  1.00            
ATOM   1607    C ASP A 215      11.441  18.015  14.829  1.00  1.00            
ATOM   1608    O ASP A 215      11.090  17.229  13.951  1.00  1.00            
ATOM   1609    N THR A 216      11.111  17.836  16.123  3.00  1.00            
ATOM   1610   CA THR A 216      10.246  16.762  16.528  3.00  1.00            
ATOM   1611   CB THR A 216      10.157  16.601  18.015  3.00  1.00            
ATOM   1612  OG1 THR A 216       9.356  15.476  18.346  3.00  1.00            
ATOM   1613  CG2 THR A 216       9.560  17.877  18.604  3.00  1.00            
ATOM   1614    C THR A 216       8.891  17.078  15.980  3.00  1.00            
ATOM   1615    O THR A 216       8.124  16.191  15.609  3.00  1.00            
ATOM   1616    N GLY A 217       8.589  18.386  15.900  3.00  1.00            
ATOM   1617   CA GLY A 217       7.308  18.885  15.492  3.00  1.00            
ATOM   1618    C GLY A 217       6.940  18.447  14.096  3.00  1.00            
ATOM   1619    O GLY A 217       5.804  18.029  13.875  3.00  1.00            
ATOM   1620    N THR A 218       7.860  18.509  13.109  1.00  1.00            
ATOM   1621   CA THR A 218       7.436  18.184  11.768  1.00  1.00            
ATOM   1622   CB THR A 218       8.184  18.886  10.676  1.00  1.00            
ATOM   1623  OG1 THR A 218       9.577  18.647  10.806  1.00  1.00            
ATOM   1624  CG2 THR A 218       7.859  20.387  10.712  1.00  1.00            
ATOM   1625    C THR A 218       7.582  16.724  11.483  1.00  1.00            
ATOM   1626    O THR A 218       8.502  16.059  11.956  1.00  1.00            
ATOM   1627    N SER A 219       6.614  16.204  10.699  1.00  1.00            
ATOM   1628   CA SER A 219       6.533  14.835  10.277  1.00  1.00            
ATOM   1629   CB SER A 219       5.120  14.455   9.818  1.00  1.00            
ATOM   1630   OG SER A 219       4.214  14.612  10.899  1.00  1.00            
ATOM   1631    C SER A 219       7.484  14.522   9.176  1.00  1.00            
ATOM   1632    O SER A 219       8.058  13.434   9.142  1.00  1.00            
ATOM   1633    N LEU A 220       7.697  15.470   8.246  1.00  1.00            
ATOM   1634   CA LEU A 220       8.447  15.111   7.080  1.00  1.00            
ATOM   1635   CB LEU A 220       7.555  15.084   5.831  1.00  1.00            
ATOM   1636   CG LEU A 220       6.530  13.928   5.814  1.00  1.00            
ATOM   1637  CD1 LEU A 220       5.482  14.094   6.922  1.00  1.00            
ATOM   1638  CD2 LEU A 220       5.904  13.736   4.422  1.00  1.00            
ATOM   1639    C LEU A 220       9.585  16.051   6.834  1.00  1.00            
ATOM   1640    O LEU A 220       9.679  17.123   7.429  1.00  1.00            
ATOM   1641    N LEU A 221      10.495  15.622   5.930  4.00  1.00            
ATOM   1642   CA LEU A 221      11.662  16.363   5.547  4.00  1.00            
ATOM   1643   CB LEU A 221      12.623  15.559   4.654  4.00  1.00            
ATOM   1644   CG LEU A 221      13.190  14.306   5.349  4.00  1.00            
ATOM   1645  CD1 LEU A 221      12.077  13.294   5.667  4.00  1.00            
ATOM   1646  CD2 LEU A 221      14.342  13.686   4.541  4.00  1.00            
ATOM   1647    C LEU A 221      11.193  17.559   4.768  4.00  1.00            
ATOM   1648    O LEU A 221      10.228  17.473   4.011  4.00  1.00            
ATOM   1649    N THR A 222      11.855  18.724   4.959  4.00  1.00            
ATOM   1650   CA THR A 222      11.482  19.933   4.269  4.00  1.00            
ATOM   1651   CB THR A 222      10.854  20.948   5.182  4.00  1.00            
ATOM   1652  OG1 THR A 222       9.716  20.383   5.817  4.00  1.00            
ATOM   1653  CG2 THR A 222      10.425  22.177   4.363  4.00  1.00            
ATOM   1654    C THR A 222      12.738  20.513   3.732  4.00  1.00            
ATOM   1655    O THR A 222      13.833  20.161   4.166  4.00  1.00            
ATOM   1656    N GLY A 223      12.606  21.411   2.744  4.00  1.00            
ATOM   1657   CA GLY A 223      13.772  22.013   2.191  4.00  1.00            
ATOM   1658    C GLY A 223      13.314  23.155   1.377  4.00  1.00            
ATOM   1659    O GLY A 223      12.126  23.464   1.321  4.00  1.00            
ATOM   1660    N PRO A 224      14.237  23.828   0.777  1.00  1.00            
ATOM   1661   CA PRO A 224      13.832  24.880  -0.084  1.00  1.00            
ATOM   1662   CD PRO A 224      15.560  24.039   1.328  1.00  1.00            
ATOM   1663   CB PRO A 224      15.093  25.703  -0.373  1.00  1.00            
ATOM   1664   CG PRO A 224      16.246  24.878   0.239  1.00  1.00            
ATOM   1665    C PRO A 224      13.237  24.150  -1.241  1.00  1.00            
ATOM   1666    O PRO A 224      13.872  23.210  -1.719  1.00  1.00            
ATOM   1667    N THR A 225      12.035  24.531  -1.714  2.00  1.00            
ATOM   1668   CA THR A 225      11.534  23.786  -2.828  2.00  1.00            
ATOM   1669   CB THR A 225      10.098  24.053  -3.161  2.00  1.00            
ATOM   1670  OG1 THR A 225       9.265  23.731  -2.056  2.00  1.00            
ATOM   1671  CG2 THR A 225       9.721  23.187  -4.376  2.00  1.00            
ATOM   1672    C THR A 225      12.367  24.236  -3.978  2.00  1.00            
ATOM   1673    O THR A 225      12.399  25.413  -4.334  2.00  1.00            
ATOM   1674    N SER A 226      13.090  23.279  -4.564  2.00  1.00            
ATOM   1675   CA SER A 226      14.037  23.517  -5.605  2.00  1.00            
ATOM   1676   CB SER A 226      14.932  24.747  -5.365  2.00  1.00            
ATOM   1677   OG SER A 226      15.924  24.836  -6.380  2.00  1.00            
ATOM   1678    C SER A 226      14.896  22.323  -5.437  2.00  1.00            
ATOM   1679    O SER A 226      14.887  21.381  -6.229  2.00  1.00            
ATOM   1680    N ALA A 227      15.652  22.361  -4.330  2.00  1.00            
ATOM   1681   CA ALA A 227      16.520  21.304  -3.943  2.00  1.00            
ATOM   1682   CB ALA A 227      17.284  21.612  -2.645  2.00  1.00            
ATOM   1683    C ALA A 227      15.700  20.078  -3.698  2.00  1.00            
ATOM   1684    O ALA A 227      16.080  18.974  -4.087  2.00  1.00            
ATOM   1685    N ILE A 228      14.531  20.253  -3.059  2.00  1.00            
ATOM   1686   CA ILE A 228      13.653  19.167  -2.734  2.00  1.00            
ATOM   1687   CB ILE A 228      12.399  19.666  -2.105  2.00  1.00            
ATOM   1688  CG1 ILE A 228      12.768  20.477  -0.860  2.00  1.00            
ATOM   1689  CG2 ILE A 228      11.469  18.472  -1.826  2.00  1.00            
ATOM   1690  CD1 ILE A 228      11.662  21.422  -0.429  2.00  1.00            
ATOM   1691    C ILE A 228      13.274  18.552  -4.038  2.00  1.00            
ATOM   1692    O ILE A 228      13.225  17.332  -4.180  2.00  1.00            
ATOM   1693    N ALA A 229      13.018  19.415  -5.039  2.00  1.00            
ATOM   1694   CA ALA A 229      12.593  18.981  -6.333  2.00  1.00            
ATOM   1695   CB ALA A 229      12.348  20.155  -7.299  2.00  1.00            
ATOM   1696    C ALA A 229      13.655  18.109  -6.934  2.00  1.00            
ATOM   1697    O ALA A 229      13.352  17.072  -7.521  2.00  1.00            
ATOM   1698    N ASN A 230      14.938  18.490  -6.786  2.00  1.00            
ATOM   1699   CA ASN A 230      15.998  17.734  -7.397  2.00  1.00            
ATOM   1700   CB ASN A 230      17.388  18.316  -7.100  2.00  1.00            
ATOM   1701   CG ASN A 230      17.455  19.704  -7.714  2.00  1.00            
ATOM   1702  OD1 ASN A 230      16.552  20.119  -8.438  2.00  1.00            
ATOM   1703  ND2 ASN A 230      18.560  20.441  -7.422  2.00  1.00            
ATOM   1704    C ASN A 230      15.979  16.351  -6.830  2.00  1.00            
ATOM   1705    O ASN A 230      16.113  15.372  -7.559  2.00  1.00            
ATOM   1706    N ILE A 231      15.820  16.221  -5.502  2.00  1.00            
ATOM   1707   CA ILE A 231      15.843  14.906  -4.932  2.00  1.00            
ATOM   1708   CB ILE A 231      15.879  14.883  -3.441  2.00  1.00            
ATOM   1709  CG1 ILE A 231      17.074  15.692  -2.914  2.00  1.00            
ATOM   1710  CG2 ILE A 231      15.973  13.405  -3.046  2.00  1.00            
ATOM   1711  CD1 ILE A 231      17.024  15.923  -1.405  2.00  1.00            
ATOM   1712    C ILE A 231      14.644  14.134  -5.388  2.00  1.00            
ATOM   1713    O ILE A 231      14.744  12.953  -5.716  2.00  1.00            
ATOM   1714    N GLN A 232      13.473  14.799  -5.438  2.00  1.00            
ATOM   1715   CA GLN A 232      12.242  14.157  -5.811  2.00  1.00            
ATOM   1716   CB GLN A 232      11.067  15.155  -5.787  2.00  1.00            
ATOM   1717   CG GLN A 232       9.711  14.592  -6.212  2.00  1.00            
ATOM   1718   CD GLN A 232       9.452  15.035  -7.646  2.00  1.00            
ATOM   1719  OE1 GLN A 232      10.274  14.822  -8.536  2.00  1.00            
ATOM   1720  NE2 GLN A 232       8.282  15.691  -7.874  2.00  1.00            
ATOM   1721    C GLN A 232      12.437  13.610  -7.191  2.00  1.00            
ATOM   1722    O GLN A 232      11.986  12.505  -7.491  2.00  1.00            
ATOM   1723    N SER A 233      13.131  14.355  -8.073  2.00  1.00            
ATOM   1724   CA SER A 233      13.336  13.857  -9.403  2.00  1.00            
ATOM   1725   CB SER A 233      13.973  14.881 -10.364  2.00  1.00            
ATOM   1726   OG SER A 233      15.313  15.159  -9.994  2.00  1.00            
ATOM   1727    C SER A 233      14.205  12.636  -9.336  2.00  1.00            
ATOM   1728    O SER A 233      14.015  11.694 -10.103  2.00  1.00            
ATOM   1729    N ASP A 234      15.178  12.610  -8.403  2.00  1.00            
ATOM   1730   CA ASP A 234      16.057  11.477  -8.304  2.00  1.00            
ATOM   1731   CB ASP A 234      17.095  11.624  -7.179  2.00  1.00            
ATOM   1732   CG ASP A 234      18.100  12.700  -7.561  2.00  1.00            
ATOM   1733  OD1 ASP A 234      18.127  13.096  -8.757  2.00  1.00            
ATOM   1734  OD2 ASP A 234      18.861  13.136  -6.656  2.00  1.00            
ATOM   1735    C ASP A 234      15.237  10.258  -7.953  2.00  1.00            
ATOM   1736    O ASP A 234      15.353   9.218  -8.600  2.00  1.00            
ATOM   1737    N ILE A 235      14.362  10.374  -6.928  2.00  1.00            
ATOM   1738   CA ILE A 235      13.564   9.292  -6.396  2.00  1.00            
ATOM   1739   CB ILE A 235      12.805   9.709  -5.172  2.00  1.00            
ATOM   1740  CG1 ILE A 235      13.793  10.185  -4.093  2.00  1.00            
ATOM   1741  CG2 ILE A 235      11.927   8.529  -4.725  2.00  1.00            
ATOM   1742  CD1 ILE A 235      13.140  10.943  -2.939  2.00  1.00            
ATOM   1743    C ILE A 235      12.585   8.823  -7.421  2.00  1.00            
ATOM   1744    O ILE A 235      12.377   7.620  -7.576  2.00  1.00            
ATOM   1745    N GLY A 236      11.964   9.755  -8.171  3.00  1.00            
ATOM   1746   CA GLY A 236      11.000   9.310  -9.133  3.00  1.00            
ATOM   1747    C GLY A 236       9.613   9.699  -8.705  3.00  1.00            
ATOM   1748    O GLY A 236       8.642   9.324  -9.361  3.00  1.00            
ATOM   1749    N ALA A 237       9.466  10.451  -7.595  1.00  1.00            
ATOM   1750   CA ALA A 237       8.150  10.870  -7.181  1.00  1.00            
ATOM   1751   CB ALA A 237       8.117  11.531  -5.792  1.00  1.00            
ATOM   1752    C ALA A 237       7.650  11.884  -8.173  1.00  1.00            
ATOM   1753    O ALA A 237       8.436  12.651  -8.727  1.00  1.00            
ATOM   1754    N SER A 238       6.323  11.898  -8.447  1.00  1.00            
ATOM   1755   CA SER A 238       5.785  12.868  -9.367  1.00  1.00            
ATOM   1756   CB SER A 238       5.449  12.309 -10.760  1.00  1.00            
ATOM   1757   OG SER A 238       4.362  11.401 -10.672  1.00  1.00            
ATOM   1758    C SER A 238       4.531  13.414  -8.791  1.00  1.00            
ATOM   1759    O SER A 238       3.857  12.754  -8.003  1.00  1.00            
ATOM   1760    N GLU A 239       4.190  14.661  -9.160  1.00  1.00            
ATOM   1761   CA GLU A 239       2.954  15.171  -8.665  1.00  1.00            
ATOM   1762   CB GLU A 239       2.610  16.597  -9.129  1.00  1.00            
ATOM   1763   CG GLU A 239       2.360  16.673 -10.639  1.00  1.00            
ATOM   1764   CD GLU A 239       1.555  17.928 -10.950  1.00  1.00            
ATOM   1765  OE1 GLU A 239       1.388  18.778 -10.035  1.00  1.00            
ATOM   1766  OE2 GLU A 239       1.086  18.047 -12.113  1.00  1.00            
ATOM   1767    C GLU A 239       1.927  14.301  -9.304  1.00  1.00            
ATOM   1768    O GLU A 239       2.056  13.949 -10.475  1.00  1.00            
ATOM   1769    N ASN A 240       0.887  13.896  -8.558  1.00  1.00            
ATOM   1770   CA ASN A 240      -0.110  13.101  -9.204  1.00  1.00            
ATOM   1771   CB ASN A 240      -0.840  12.102  -8.289  1.00  1.00            
ATOM   1772   CG ASN A 240      -1.565  12.854  -7.189  1.00  1.00            
ATOM   1773  OD1 ASN A 240      -1.228  13.991  -6.865  1.00  1.00            
ATOM   1774  ND2 ASN A 240      -2.576  12.182  -6.581  1.00  1.00            
ATOM   1775    C ASN A 240      -1.092  14.041  -9.827  1.00  1.00            
ATOM   1776    O ASN A 240      -0.973  15.257  -9.685  1.00  1.00            
ATOM   1777    N SER A 241      -2.079  13.501 -10.569  3.00  1.00            
ATOM   1778   CA SER A 241      -3.042  14.351 -11.207  3.00  1.00            
ATOM   1779   CB SER A 241      -4.114  13.557 -11.977  3.00  1.00            
ATOM   1780   OG SER A 241      -5.040  14.443 -12.590  3.00  1.00            
ATOM   1781    C SER A 241      -3.705  15.097 -10.100  3.00  1.00            
ATOM   1782    O SER A 241      -4.140  16.236 -10.266  3.00  1.00            
ATOM   1783    N ASP A 242      -3.769  14.451  -8.921  3.00  1.00            
ATOM   1784   CA ASP A 242      -4.335  15.032  -7.739  3.00  1.00            
ATOM   1785   CB ASP A 242      -4.800  13.979  -6.720  3.00  1.00            
ATOM   1786   CG ASP A 242      -5.953  13.222  -7.360  3.00  1.00            
ATOM   1787  OD1 ASP A 242      -6.931  13.893  -7.787  3.00  1.00            
ATOM   1788  OD2 ASP A 242      -5.863  11.969  -7.453  3.00  1.00            
ATOM   1789    C ASP A 242      -3.239  15.837  -7.127  3.00  1.00            
ATOM   1790    O ASP A 242      -2.349  16.306  -7.834  3.00  1.00            
ATOM   1791    N GLY A 243      -3.279  16.072  -5.803  1.00  1.00            
ATOM   1792   CA GLY A 243      -2.191  16.834  -5.271  1.00  1.00            
ATOM   1793    C GLY A 243      -1.470  15.977  -4.294  1.00  1.00            
ATOM   1794    O GLY A 243      -1.855  15.888  -3.128  1.00  1.00            
ATOM   1795    N GLU A 244      -0.396  15.309  -4.755  1.00  1.00            
ATOM   1796   CA GLU A 244       0.396  14.549  -3.842  1.00  1.00            
ATOM   1797   CB GLU A 244      -0.377  13.438  -3.115  1.00  1.00            
ATOM   1798   CG GLU A 244      -1.088  12.442  -4.024  1.00  1.00            
ATOM   1799   CD GLU A 244      -2.070  11.686  -3.141  1.00  1.00            
ATOM   1800  OE1 GLU A 244      -2.441  12.237  -2.070  1.00  1.00            
ATOM   1801  OE2 GLU A 244      -2.465  10.554  -3.525  1.00  1.00            
ATOM   1802    C GLU A 244       1.571  13.999  -4.561  1.00  1.00            
ATOM   1803    O GLU A 244       1.467  13.540  -5.697  1.00  1.00            
ATOM   1804    N MET A 245       2.743  14.067  -3.904  1.00  1.00            
ATOM   1805   CA MET A 245       3.914  13.516  -4.507  1.00  1.00            
ATOM   1806   CB MET A 245       5.225  14.045  -3.902  1.00  1.00            
ATOM   1807   CG MET A 245       5.366  15.565  -4.035  1.00  1.00            
ATOM   1808   SD MET A 245       5.357  16.190  -5.743  1.00  1.00            
ATOM   1809   CE MET A 245       5.362  17.944  -5.274  1.00  1.00            
ATOM   1810    C MET A 245       3.806  12.069  -4.218  1.00  1.00            
ATOM   1811    O MET A 245       3.690  11.664  -3.063  1.00  1.00            
ATOM   1812    N VAL A 246       3.818  11.241  -5.270  4.00  1.00            
ATOM   1813   CA VAL A 246       3.617   9.860  -4.997  4.00  1.00            
ATOM   1814   CB VAL A 246       2.362   9.315  -5.610  4.00  1.00            
ATOM   1815  CG1 VAL A 246       1.160  10.039  -4.982  4.00  1.00            
ATOM   1816  CG2 VAL A 246       2.456   9.476  -7.137  4.00  1.00            
ATOM   1817    C VAL A 246       4.745   9.092  -5.567  4.00  1.00            
ATOM   1818    O VAL A 246       5.328   9.458  -6.587  4.00  1.00            
ATOM   1819    N ILE A 247       5.090   8.000  -4.872  4.00  1.00            
ATOM   1820   CA ILE A 247       6.117   7.133  -5.330  4.00  1.00            
ATOM   1821   CB ILE A 247       7.348   7.121  -4.478  4.00  1.00            
ATOM   1822  CG1 ILE A 247       8.437   6.267  -5.148  4.00  1.00            
ATOM   1823  CG2 ILE A 247       6.952   6.634  -3.076  4.00  1.00            
ATOM   1824  CD1 ILE A 247       8.939   6.847  -6.469  4.00  1.00            
ATOM   1825    C ILE A 247       5.567   5.753  -5.323  4.00  1.00            
ATOM   1826    O ILE A 247       4.711   5.418  -4.505  4.00  1.00            
ATOM   1827    N SER A 248       6.031   4.916  -6.268  1.00  1.00            
ATOM   1828   CA SER A 248       5.537   3.578  -6.304  1.00  1.00            
ATOM   1829   CB SER A 248       5.778   2.855  -7.641  1.00  1.00            
ATOM   1830   OG SER A 248       5.259   1.534  -7.582  1.00  1.00            
ATOM   1831    C SER A 248       6.261   2.805  -5.259  1.00  1.00            
ATOM   1832    O SER A 248       7.386   3.136  -4.886  1.00  1.00            
ATOM   1833    N CYS A 249       5.606   1.751  -4.739  3.00  1.00            
ATOM   1834   CA CYS A 249       6.280   0.889  -3.821  3.00  1.00            
ATOM   1835   CB CYS A 249       5.340  -0.055  -3.049  3.00  1.00            
ATOM   1836   SG CYS A 249       6.229  -1.116  -1.870  3.00  1.00            
ATOM   1837    C CYS A 249       7.146   0.078  -4.713  3.00  1.00            
ATOM   1838    O CYS A 249       7.012   0.142  -5.935  3.00  1.00            
ATOM   1839    N SER A 250       8.077  -0.688  -4.128  2.00  1.00            
ATOM   1840   CA SER A 250       9.032  -1.432  -4.890  2.00  1.00            
ATOM   1841   CB SER A 250       8.423  -2.201  -6.074  2.00  1.00            
ATOM   1842   OG SER A 250       9.441  -2.908  -6.767  2.00  1.00            
ATOM   1843    C SER A 250      10.048  -0.467  -5.414  2.00  1.00            
ATOM   1844    O SER A 250      11.039  -0.870  -6.018  2.00  1.00            
ATOM   1845    N SER A 251       9.803   0.843  -5.211  2.00  1.00            
ATOM   1846   CA SER A 251      10.759   1.875  -5.479  2.00  1.00            
ATOM   1847   CB SER A 251      10.123   3.273  -5.582  2.00  1.00            
ATOM   1848   OG SER A 251      11.121   4.248  -5.849  2.00  1.00            
ATOM   1849    C SER A 251      11.657   1.882  -4.291  2.00  1.00            
ATOM   1850    O SER A 251      12.824   2.256  -4.380  2.00  1.00            
ATOM   1851    N ILE A 252      11.116   1.440  -3.136  2.00  1.00            
ATOM   1852   CA ILE A 252      11.894   1.376  -1.935  2.00  1.00            
ATOM   1853   CB ILE A 252      11.060   0.946  -0.753  2.00  1.00            
ATOM   1854  CG1 ILE A 252      11.882   0.950   0.542  2.00  1.00            
ATOM   1855  CG2 ILE A 252      10.379  -0.395  -1.066  2.00  1.00            
ATOM   1856  CD1 ILE A 252      11.010   0.770   1.784  2.00  1.00            
ATOM   1857    C ILE A 252      12.984   0.400  -2.193  2.00  1.00            
ATOM   1858    O ILE A 252      14.155   0.679  -1.940  2.00  1.00            
ATOM   1859    N ASP A 253      12.619  -0.774  -2.728  2.00  1.00            
ATOM   1860   CA ASP A 253      13.633  -1.662  -3.176  2.00  1.00            
ATOM   1861   CB ASP A 253      13.071  -3.050  -3.541  2.00  1.00            
ATOM   1862   CG ASP A 253      14.197  -4.009  -3.900  2.00  1.00            
ATOM   1863  OD1 ASP A 253      14.922  -3.742  -4.895  2.00  1.00            
ATOM   1864  OD2 ASP A 253      14.326  -5.043  -3.191  2.00  1.00            
ATOM   1865    C ASP A 253      14.040  -0.955  -4.420  2.00  1.00            
ATOM   1866    O ASP A 253      13.246  -0.205  -4.973  2.00  1.00            
ATOM   1867    N SER A 254      15.260  -1.145  -4.923  2.00  1.00            
ATOM   1868   CA SER A 254      15.600  -0.418  -6.109  2.00  1.00            
ATOM   1869   CB SER A 254      14.628  -0.654  -7.285  2.00  1.00            
ATOM   1870   OG SER A 254      14.581  -2.034  -7.617  2.00  1.00            
ATOM   1871    C SER A 254      15.701   1.062  -5.880  2.00  1.00            
ATOM   1872    O SER A 254      15.424   1.847  -6.786  2.00  1.00            
ATOM   1873    N LEU A 255      16.101   1.497  -4.669  1.00  1.00            
ATOM   1874   CA LEU A 255      16.315   2.901  -4.490  1.00  1.00            
ATOM   1875   CB LEU A 255      15.143   3.579  -3.747  1.00  1.00            
ATOM   1876   CG LEU A 255      15.084   5.114  -3.858  1.00  1.00            
ATOM   1877  CD1 LEU A 255      13.984   5.692  -2.958  1.00  1.00            
ATOM   1878  CD2 LEU A 255      16.452   5.768  -3.645  1.00  1.00            
ATOM   1879    C LEU A 255      17.536   3.002  -3.631  1.00  1.00            
ATOM   1880    O LEU A 255      17.644   2.333  -2.606  1.00  1.00            
ATOM   1881    N PRO A 256      18.476   3.791  -4.054  1.00  1.00            
ATOM   1882   CA PRO A 256      19.689   3.908  -3.295  1.00  1.00            
ATOM   1883   CD PRO A 256      18.728   3.925  -5.482  1.00  1.00            
ATOM   1884   CB PRO A 256      20.773   4.367  -4.272  1.00  1.00            
ATOM   1885   CG PRO A 256      20.011   4.766  -5.549  1.00  1.00            
ATOM   1886    C PRO A 256      19.538   4.784  -2.086  1.00  1.00            
ATOM   1887    O PRO A 256      18.665   5.653  -2.049  1.00  1.00            
ATOM   1888    N ASP A 257      20.397   4.565  -1.082  1.00  1.00            
ATOM   1889   CA ASP A 257      20.315   5.288   0.149  1.00  1.00            
ATOM   1890   CB ASP A 257      21.202   4.632   1.227  1.00  1.00            
ATOM   1891   CG ASP A 257      20.845   5.162   2.606  1.00  1.00            
ATOM   1892  OD1 ASP A 257      20.969   6.395   2.826  1.00  1.00            
ATOM   1893  OD2 ASP A 257      20.444   4.331   3.462  1.00  1.00            
ATOM   1894    C ASP A 257      20.789   6.696  -0.097  1.00  1.00            
ATOM   1895    O ASP A 257      21.624   6.935  -0.968  1.00  1.00            
ATOM   1896    N ILE A 258      20.238   7.669   0.664  4.00  1.00            
ATOM   1897   CA ILE A 258      20.595   9.066   0.587  4.00  1.00            
ATOM   1898   CB ILE A 258      19.402   9.958   0.455  4.00  1.00            
ATOM   1899  CG1 ILE A 258      18.495   9.823   1.688  4.00  1.00            
ATOM   1900  CG2 ILE A 258      18.702   9.612  -0.871  4.00  1.00            
ATOM   1901  CD1 ILE A 258      17.402  10.887   1.767  4.00  1.00            
ATOM   1902    C ILE A 258      21.266   9.367   1.869  4.00  1.00            
ATOM   1903    O ILE A 258      20.811   8.960   2.938  4.00  1.00            
ATOM   1904    N VAL A 259      22.401  10.073   1.796  4.00  1.00            
ATOM   1905   CA VAL A 259      23.090  10.271   3.022  4.00  1.00            
ATOM   1906   CB VAL A 259      24.484   9.721   3.011  4.00  1.00            
ATOM   1907  CG1 VAL A 259      25.159  10.041   4.355  4.00  1.00            
ATOM   1908  CG2 VAL A 259      24.402   8.216   2.697  4.00  1.00            
ATOM   1909    C VAL A 259      23.184  11.737   3.321  4.00  1.00            
ATOM   1910    O VAL A 259      23.189  12.569   2.418  4.00  1.00            
ATOM   1911    N PHE A 260      23.230  12.090   4.626  4.00  1.00            
ATOM   1912   CA PHE A 260      23.360  13.462   5.040  4.00  1.00            
ATOM   1913   CB PHE A 260      22.285  13.884   6.056  4.00  1.00            
ATOM   1914   CG PHE A 260      20.951  13.766   5.400  4.00  1.00            
ATOM   1915  CD1 PHE A 260      20.398  12.525   5.181  4.00  1.00            
ATOM   1916  CD2 PHE A 260      20.244  14.886   5.028  4.00  1.00            
ATOM   1917  CE1 PHE A 260      19.167  12.404   4.583  4.00  1.00            
ATOM   1918  CE2 PHE A 260      19.010  14.771   4.431  4.00  1.00            
ATOM   1919   CZ PHE A 260      18.471  13.527   4.205  4.00  1.00            
ATOM   1920    C PHE A 260      24.689  13.556   5.751  4.00  1.00            
ATOM   1921    O PHE A 260      25.008  12.693   6.568  4.00  1.00            
ATOM   1922    N THR A 261      25.516  14.592   5.459  4.00  1.00            
ATOM   1923   CA THR A 261      26.779  14.698   6.153  4.00  1.00            
ATOM   1924   CB THR A 261      27.974  14.896   5.252  4.00  1.00            
ATOM   1925  OG1 THR A 261      29.169  14.850   6.018  4.00  1.00            
ATOM   1926  CG2 THR A 261      27.866  16.223   4.480  4.00  1.00            
ATOM   1927    C THR A 261      26.678  15.807   7.159  4.00  1.00            
ATOM   1928    O THR A 261      26.681  16.989   6.819  4.00  1.00            
ATOM   1929    N ILE A 262      26.543  15.440   8.452  4.00  1.00            
ATOM   1930   CA ILE A 262      26.323  16.455   9.441  4.00  1.00            
ATOM   1931   CB ILE A 262      25.945  15.873  10.774  4.00  1.00            
ATOM   1932  CG1 ILE A 262      24.662  15.036  10.653  4.00  1.00            
ATOM   1933  CG2 ILE A 262      25.830  17.029  11.784  4.00  1.00            
ATOM   1934  CD1 ILE A 262      23.450  15.840  10.188  4.00  1.00            
ATOM   1935    C ILE A 262      27.532  17.316   9.694  4.00  1.00            
ATOM   1936    O ILE A 262      27.516  18.506   9.386  4.00  1.00            
ATOM   1937    N ASP A 263      28.628  16.714  10.216  3.00  1.00            
ATOM   1938   CA ASP A 263      29.856  17.406  10.541  3.00  1.00            
ATOM   1939   CB ASP A 263      30.004  17.825  12.016  3.00  1.00            
ATOM   1940   CG ASP A 263      29.234  19.110  12.295  3.00  1.00            
ATOM   1941  OD1 ASP A 263      28.599  19.660  11.358  3.00  1.00            
ATOM   1942  OD2 ASP A 263      29.294  19.571  13.466  3.00  1.00            
ATOM   1943    C ASP A 263      30.937  16.405  10.305  3.00  1.00            
ATOM   1944    O ASP A 263      31.594  15.956  11.245  3.00  1.00            
ATOM   1945    N GLY A 264      31.151  16.021   9.036  3.00  1.00            
ATOM   1946   CA GLY A 264      32.172  15.058   8.760  3.00  1.00            
ATOM   1947    C GLY A 264      31.621  13.708   9.091  3.00  1.00            
ATOM   1948    O GLY A 264      32.365  12.730   9.160  3.00  1.00            
ATOM   1949    N VAL A 265      30.293  13.613   9.304  4.00  1.00            
ATOM   1950   CA VAL A 265      29.720  12.343   9.645  4.00  1.00            
ATOM   1951   CB VAL A 265      28.982  12.355  10.952  4.00  1.00            
ATOM   1952  CG1 VAL A 265      28.317  10.982  11.156  4.00  1.00            
ATOM   1953  CG2 VAL A 265      29.973  12.737  12.065  4.00  1.00            
ATOM   1954    C VAL A 265      28.733  11.977   8.590  4.00  1.00            
ATOM   1955    O VAL A 265      28.118  12.839   7.962  4.00  1.00            
ATOM   1956    N GLN A 266      28.574  10.659   8.362  4.00  1.00            
ATOM   1957   CA GLN A 266      27.652  10.196   7.372  4.00  1.00            
ATOM   1958   CB GLN A 266      28.160   8.960   6.609  4.00  1.00            
ATOM   1959   CG GLN A 266      29.476   9.182   5.863  4.00  1.00            
ATOM   1960   CD GLN A 266      29.180   9.931   4.575  4.00  1.00            
ATOM   1961  OE1 GLN A 266      28.425   9.459   3.727  4.00  1.00            
ATOM   1962  NE2 GLN A 266      29.794  11.134   4.420  4.00  1.00            
ATOM   1963    C GLN A 266      26.414   9.752   8.097  4.00  1.00            
ATOM   1964    O GLN A 266      26.482   8.905   8.984  4.00  1.00            
ATOM   1965    N TYR A 267      25.253  10.336   7.752  4.00  1.00            
ATOM   1966   CA TYR A 267      24.010   9.944   8.358  4.00  1.00            
ATOM   1967   CB TYR A 267      23.305  11.139   9.026  4.00  1.00            
ATOM   1968   CG TYR A 267      22.028  10.689   9.644  4.00  1.00            
ATOM   1969  CD1 TYR A 267      22.036  10.035  10.854  4.00  1.00            
ATOM   1970  CD2 TYR A 267      20.826  10.937   9.026  4.00  1.00            
ATOM   1971  CE1 TYR A 267      20.860   9.625  11.434  4.00  1.00            
ATOM   1972  CE2 TYR A 267      19.644  10.531   9.600  4.00  1.00            
ATOM   1973   CZ TYR A 267      19.662   9.873  10.807  4.00  1.00            
ATOM   1974   OH TYR A 267      18.455   9.456  11.405  4.00  1.00            
ATOM   1975    C TYR A 267      23.154   9.480   7.230  4.00  1.00            
ATOM   1976    O TYR A 267      22.657  10.276   6.436  4.00  1.00            
ATOM   1977    N PRO A 268      22.976   8.199   7.143  4.00  1.00            
ATOM   1978   CA PRO A 268      22.144   7.696   6.080  4.00  1.00            
ATOM   1979   CD PRO A 268      24.106   7.328   7.406  4.00  1.00            
ATOM   1980   CB PRO A 268      22.656   6.287   5.780  4.00  1.00            
ATOM   1981   CG PRO A 268      24.114   6.304   6.265  4.00  1.00            
ATOM   1982    C PRO A 268      20.678   7.712   6.323  4.00  1.00            
ATOM   1983    O PRO A 268      20.259   7.723   7.481  4.00  1.00            
ATOM   1984    N LEU A 269      19.886   7.727   5.228  4.00  1.00            
ATOM   1985   CA LEU A 269      18.467   7.586   5.311  4.00  1.00            
ATOM   1986   CB LEU A 269      17.700   8.875   4.970  4.00  1.00            
ATOM   1987   CG LEU A 269      16.217   8.863   5.393  4.00  1.00            
ATOM   1988  CD1 LEU A 269      15.459  10.050   4.785  4.00  1.00            
ATOM   1989  CD2 LEU A 269      15.533   7.517   5.129  4.00  1.00            
ATOM   1990    C LEU A 269      18.172   6.579   4.235  4.00  1.00            
ATOM   1991    O LEU A 269      18.466   6.824   3.067  4.00  1.00            
ATOM   1992    N SER A 270      17.590   5.415   4.589  1.00  1.00            
ATOM   1993   CA SER A 270      17.354   4.391   3.604  1.00  1.00            
ATOM   1994   CB SER A 270      17.254   2.973   4.201  1.00  1.00            
ATOM   1995   OG SER A 270      16.121   2.875   5.052  1.00  1.00            
ATOM   1996    C SER A 270      16.090   4.658   2.899  1.00  1.00            
ATOM   1997    O SER A 270      15.268   5.429   3.379  1.00  1.00            
ATOM   1998    N PRO A 271      15.941   4.099   1.730  2.00  1.00            
ATOM   1999   CA PRO A 271      14.630   4.021   1.175  2.00  1.00            
ATOM   2000   CD PRO A 271      16.985   4.078   0.720  2.00  1.00            
ATOM   2001   CB PRO A 271      14.816   3.570  -0.269  2.00  1.00            
ATOM   2002   CG PRO A 271      16.230   4.074  -0.622  2.00  1.00            
ATOM   2003    C PRO A 271      14.139   2.954   2.107  2.00  1.00            
ATOM   2004    O PRO A 271      14.824   1.940   2.226  2.00  1.00            
ATOM   2005    N SER A 272      12.979   3.151   2.753  2.00  1.00            
ATOM   2006   CA SER A 272      12.451   2.338   3.820  2.00  1.00            
ATOM   2007   CB SER A 272      13.500   1.653   4.720  2.00  1.00            
ATOM   2008   OG SER A 272      13.974   0.450   4.133  2.00  1.00            
ATOM   2009    C SER A 272      11.851   3.423   4.626  2.00  1.00            
ATOM   2010    O SER A 272      10.641   3.650   4.646  2.00  1.00            
ATOM   2011    N ALA A 273      12.772   4.143   5.300  2.00  1.00            
ATOM   2012   CA ALA A 273      12.505   5.445   5.822  2.00  1.00            
ATOM   2013   CB ALA A 273      13.608   5.980   6.749  2.00  1.00            
ATOM   2014    C ALA A 273      12.542   6.223   4.529  2.00  1.00            
ATOM   2015    O ALA A 273      12.776   5.671   3.457  2.00  1.00            
ATOM   2016    N TYR A 274      12.215   7.509   4.527  2.00  1.00            
ATOM   2017   CA TYR A 274      12.403   8.210   3.291  2.00  1.00            
ATOM   2018   CB TYR A 274      13.851   8.089   2.776  2.00  1.00            
ATOM   2019   CG TYR A 274      14.062   9.169   1.784  2.00  1.00            
ATOM   2020  CD1 TYR A 274      14.043  10.470   2.224  2.00  1.00            
ATOM   2021  CD2 TYR A 274      14.312   8.898   0.459  2.00  1.00            
ATOM   2022  CE1 TYR A 274      14.240  11.503   1.348  2.00  1.00            
ATOM   2023  CE2 TYR A 274      14.512   9.931  -0.425  2.00  1.00            
ATOM   2024   CZ TYR A 274      14.472  11.229   0.025  2.00  1.00            
ATOM   2025   OH TYR A 274      14.672  12.296  -0.867  2.00  1.00            
ATOM   2026    C TYR A 274      11.427   7.759   2.246  2.00  1.00            
ATOM   2027    O TYR A 274      11.501   8.187   1.095  2.00  1.00            
ATOM   2028    N ILE A 275      10.477   6.884   2.623  4.00  1.00            
ATOM   2029   CA ILE A 275       9.389   6.518   1.759  4.00  1.00            
ATOM   2030   CB ILE A 275       9.617   5.242   0.997  4.00  1.00            
ATOM   2031  CG1 ILE A 275       8.420   4.943   0.079  4.00  1.00            
ATOM   2032  CG2 ILE A 275       9.943   4.119   1.995  4.00  1.00            
ATOM   2033  CD1 ILE A 275       8.695   3.829  -0.930  4.00  1.00            
ATOM   2034    C ILE A 275       8.264   6.293   2.708  4.00  1.00            
ATOM   2035    O ILE A 275       8.442   5.627   3.727  4.00  1.00            
ATOM   2036    N LEU A 276       7.076   6.852   2.435  4.00  1.00            
ATOM   2037   CA LEU A 276       6.053   6.584   3.395  4.00  1.00            
ATOM   2038   CB LEU A 276       5.280   7.821   3.884  4.00  1.00            
ATOM   2039   CG LEU A 276       4.365   7.507   5.082  4.00  1.00            
ATOM   2040  CD1 LEU A 276       5.188   7.044   6.295  4.00  1.00            
ATOM   2041  CD2 LEU A 276       3.445   8.690   5.416  4.00  1.00            
ATOM   2042    C LEU A 276       5.097   5.646   2.739  4.00  1.00            
ATOM   2043    O LEU A 276       4.925   5.681   1.521  4.00  1.00            
ATOM   2044    N GLN A 277       4.460   4.757   3.524  4.00  1.00            
ATOM   2045   CA GLN A 277       3.636   3.791   2.867  4.00  1.00            
ATOM   2046   CB GLN A 277       4.261   2.385   2.926  4.00  1.00            
ATOM   2047   CG GLN A 277       5.680   2.314   2.352  4.00  1.00            
ATOM   2048   CD GLN A 277       6.283   0.972   2.748  4.00  1.00            
ATOM   2049  OE1 GLN A 277       7.452   0.696   2.478  4.00  1.00            
ATOM   2050  NE2 GLN A 277       5.468   0.113   3.417  4.00  1.00            
ATOM   2051    C GLN A 277       2.315   3.681   3.544  4.00  1.00            
ATOM   2052    O GLN A 277       2.225   3.362   4.729  4.00  1.00            
ATOM   2053    N ASP A 278       1.246   3.970   2.783  4.00  1.00            
ATOM   2054   CA ASP A 278      -0.071   3.676   3.243  4.00  1.00            
ATOM   2055   CB ASP A 278      -1.134   4.753   2.932  4.00  1.00            
ATOM   2056   CG ASP A 278      -1.062   5.201   1.485  4.00  1.00            
ATOM   2057  OD1 ASP A 278      -0.300   6.170   1.221  4.00  1.00            
ATOM   2058  OD2 ASP A 278      -1.788   4.622   0.637  4.00  1.00            
ATOM   2059    C ASP A 278      -0.375   2.339   2.675  4.00  1.00            
ATOM   2060    O ASP A 278       0.548   1.585   2.372  4.00  1.00            
ATOM   2061    N ASP A 279      -1.659   1.980   2.534  3.00  1.00            
ATOM   2062   CA ASP A 279      -1.910   0.645   2.094  3.00  1.00            
ATOM   2063   CB ASP A 279      -3.409   0.288   2.022  3.00  1.00            
ATOM   2064   CG ASP A 279      -4.086   1.164   0.981  3.00  1.00            
ATOM   2065  OD1 ASP A 279      -3.858   2.403   1.005  3.00  1.00            
ATOM   2066  OD2 ASP A 279      -4.827   0.601   0.131  3.00  1.00            
ATOM   2067    C ASP A 279      -1.317   0.419   0.742  3.00  1.00            
ATOM   2068    O ASP A 279      -0.626  -0.576   0.530  3.00  1.00            
ATOM   2069    N ASP A 280      -1.537   1.338  -0.213  3.00  1.00            
ATOM   2070   CA ASP A 280      -0.990   1.075  -1.507  3.00  1.00            
ATOM   2071   CB ASP A 280      -2.060   0.631  -2.522  3.00  1.00            
ATOM   2072   CG ASP A 280      -3.094   1.740  -2.676  3.00  1.00            
ATOM   2073  OD1 ASP A 280      -3.076   2.694  -1.852  3.00  1.00            
ATOM   2074  OD2 ASP A 280      -3.920   1.644  -3.622  3.00  1.00            
ATOM   2075    C ASP A 280      -0.368   2.316  -2.032  3.00  1.00            
ATOM   2076    O ASP A 280       0.237   2.310  -3.103  3.00  1.00            
ATOM   2077    N SER A 281      -0.472   3.420  -1.276  4.00  1.00            
ATOM   2078   CA SER A 281       0.108   4.613  -1.793  4.00  1.00            
ATOM   2079   CB SER A 281      -0.762   5.869  -1.609  4.00  1.00            
ATOM   2080   OG SER A 281      -1.924   5.780  -2.422  4.00  1.00            
ATOM   2081    C SER A 281       1.400   4.827  -1.094  4.00  1.00            
ATOM   2082    O SER A 281       1.488   4.750   0.130  4.00  1.00            
ATOM   2083    N CYS A 282       2.464   5.060  -1.878  4.00  1.00            
ATOM   2084   CA CYS A 282       3.715   5.374  -1.270  4.00  1.00            
ATOM   2085   CB CYS A 282       4.914   4.631  -1.885  4.00  1.00            
ATOM   2086   SG CYS A 282       4.847   2.837  -1.605  4.00  1.00            
ATOM   2087    C CYS A 282       3.894   6.843  -1.548  4.00  1.00            
ATOM   2088    O CYS A 282       3.835   7.259  -2.702  4.00  1.00            
ATOM   2089    N THR A 283       4.073   7.680  -0.502  4.00  1.00            
ATOM   2090   CA THR A 283       4.277   9.094  -0.711  4.00  1.00            
ATOM   2091   CB THR A 283       3.278   9.968  -0.007  4.00  1.00            
ATOM   2092  OG1 THR A 283       3.338   9.758   1.394  4.00  1.00            
ATOM   2093  CG2 THR A 283       1.872   9.637  -0.539  4.00  1.00            
ATOM   2094    C THR A 283       5.649   9.395  -0.168  4.00  1.00            
ATOM   2095    O THR A 283       6.101   8.751   0.777  4.00  1.00            
ATOM   2096    N SER A 284       6.361  10.374  -0.767  4.00  1.00            
ATOM   2097   CA SER A 284       7.713  10.678  -0.367  4.00  1.00            
ATOM   2098   CB SER A 284       8.458  11.564  -1.376  4.00  1.00            
ATOM   2099   OG SER A 284       7.864  12.854  -1.431  4.00  1.00            
ATOM   2100    C SER A 284       7.695  11.411   0.934  4.00  1.00            
ATOM   2101    O SER A 284       6.731  12.093   1.276  4.00  1.00            
ATOM   2102    N GLY A 285       8.785  11.240   1.704  1.00  1.00            
ATOM   2103   CA GLY A 285       8.968  11.885   2.968  1.00  1.00            
ATOM   2104    C GLY A 285       9.144  13.349   2.753  1.00  1.00            
ATOM   2105    O GLY A 285       8.670  14.165   3.533  1.00  1.00            
ATOM   2106    N PHE A 286       9.830  13.737   1.674  4.00  1.00            
ATOM   2107   CA PHE A 286      10.179  15.117   1.532  4.00  1.00            
ATOM   2108   CB PHE A 286      11.257  15.368   0.462  4.00  1.00            
ATOM   2109   CG PHE A 286      10.746  14.843  -0.836  4.00  1.00            
ATOM   2110  CD1 PHE A 286       9.866  15.571  -1.604  4.00  1.00            
ATOM   2111  CD2 PHE A 286      11.162  13.612  -1.292  4.00  1.00            
ATOM   2112  CE1 PHE A 286       9.406  15.075  -2.802  4.00  1.00            
ATOM   2113  CE2 PHE A 286      10.706  13.113  -2.489  4.00  1.00            
ATOM   2114   CZ PHE A 286       9.824  13.845  -3.246  4.00  1.00            
ATOM   2115    C PHE A 286       9.024  16.000   1.221  4.00  1.00            
ATOM   2116    O PHE A 286       8.005  15.576   0.680  4.00  1.00            
ATOM   2117    N GLU A 287       9.186  17.284   1.608  4.00  1.00            
ATOM   2118   CA GLU A 287       8.216  18.306   1.369  4.00  1.00            
ATOM   2119   CB GLU A 287       7.404  18.707   2.612  4.00  1.00            
ATOM   2120   CG GLU A 287       6.395  17.641   3.046  4.00  1.00            
ATOM   2121   CD GLU A 287       5.659  18.154   4.277  4.00  1.00            
ATOM   2122  OE1 GLU A 287       6.310  18.271   5.349  4.00  1.00            
ATOM   2123  OE2 GLU A 287       4.434  18.430   4.160  4.00  1.00            
ATOM   2124    C GLU A 287       8.925  19.521   0.905  4.00  1.00            
ATOM   2125    O GLU A 287      10.154  19.573   0.916  4.00  1.00            
ATOM   2126    N GLY A 288       8.150  20.529   0.462  4.00  1.00            
ATOM   2127   CA GLY A 288       8.771  21.725  -0.011  4.00  1.00            
ATOM   2128    C GLY A 288       8.297  22.879   0.815  4.00  1.00            
ATOM   2129    O GLY A 288       7.099  23.137   0.917  4.00  1.00            
ATOM   2130    N MET A 289       9.246  23.610   1.437  1.00  1.00            
ATOM   2131   CA MET A 289       8.863  24.771   2.186  1.00  1.00            
ATOM   2132   CB MET A 289       8.481  24.448   3.641  1.00  1.00            
ATOM   2133   CG MET A 289       7.687  25.562   4.326  1.00  1.00            
ATOM   2134   SD MET A 289       7.022  25.111   5.957  1.00  1.00            
ATOM   2135   CE MET A 289       5.803  26.457   6.026  1.00  1.00            
ATOM   2136    C MET A 289      10.029  25.699   2.195  1.00  1.00            
ATOM   2137    O MET A 289      11.110  25.353   2.666  1.00  1.00            
ATOM   2138    N ASP A 290       9.825  26.924   1.681  1.00  1.00            
ATOM   2139   CA ASP A 290      10.893  27.875   1.631  1.00  1.00            
ATOM   2140   CB ASP A 290      10.733  28.845   0.443  1.00  1.00            
ATOM   2141   CG ASP A 290      12.083  29.454   0.092  1.00  1.00            
ATOM   2142  OD1 ASP A 290      13.121  28.858   0.486  1.00  1.00            
ATOM   2143  OD2 ASP A 290      12.093  30.519  -0.583  1.00  1.00            
ATOM   2144    C ASP A 290      10.762  28.662   2.899  1.00  1.00            
ATOM   2145    O ASP A 290       9.855  29.483   3.029  1.00  1.00            
ATOM   2146    N VAL A 291      11.641  28.401   3.893  1.00  1.00            
ATOM   2147   CA VAL A 291      11.558  29.121   5.140  1.00  1.00            
ATOM   2148   CB VAL A 291      11.692  28.227   6.332  1.00  1.00            
ATOM   2149  CG1 VAL A 291      11.739  29.107   7.591  1.00  1.00            
ATOM   2150  CG2 VAL A 291      10.547  27.199   6.313  1.00  1.00            
ATOM   2151    C VAL A 291      12.719  30.046   5.167  1.00  1.00            
ATOM   2152    O VAL A 291      13.836  29.649   5.490  1.00  1.00            
ATOM   2153    N PRO A 292      12.501  31.273   4.815  4.00  1.00            
ATOM   2154   CA PRO A 292      13.608  32.171   4.870  4.00  1.00            
ATOM   2155   CD PRO A 292      11.603  31.587   3.722  4.00  1.00            
ATOM   2156   CB PRO A 292      13.373  33.222   3.778  4.00  1.00            
ATOM   2157   CG PRO A 292      11.889  33.060   3.406  4.00  1.00            
ATOM   2158    C PRO A 292      13.733  32.720   6.227  4.00  1.00            
ATOM   2159    O PRO A 292      12.723  32.904   6.901  4.00  1.00            
ATOM   2160    N THR A 293      14.974  32.975   6.643  1.00  1.00            
ATOM   2161   CA THR A 293      15.222  33.604   7.890  1.00  1.00            
ATOM   2162   CB THR A 293      15.303  32.652   9.053  1.00  1.00            
ATOM   2163  OG1 THR A 293      15.510  33.367  10.263  1.00  1.00            
ATOM   2164  CG2 THR A 293      16.437  31.642   8.819  1.00  1.00            
ATOM   2165    C THR A 293      16.523  34.260   7.687  1.00  1.00            
ATOM   2166    O THR A 293      17.120  34.108   6.622  1.00  1.00            
ATOM   2167    N SER A 294      16.980  35.055   8.665  1.00  1.00            
ATOM   2168   CA SER A 294      18.311  35.510   8.466  1.00  1.00            
ATOM   2169   CB SER A 294      18.846  36.445   9.568  1.00  1.00            
ATOM   2170   OG SER A 294      20.178  36.841   9.270  1.00  1.00            
ATOM   2171    C SER A 294      19.061  34.225   8.541  1.00  1.00            
ATOM   2172    O SER A 294      18.598  33.279   9.172  1.00  1.00            
ATOM   2173    N SER A 295      20.241  34.163   7.917  1.00  1.00            
ATOM   2174   CA SER A 295      21.032  32.971   7.828  1.00  1.00            
ATOM   2175   CB SER A 295      21.396  32.309   9.174  1.00  1.00            
ATOM   2176   OG SER A 295      20.348  31.478   9.643  1.00  1.00            
ATOM   2177    C SER A 295      20.461  31.924   6.909  1.00  1.00            
ATOM   2178    O SER A 295      20.715  30.735   7.097  1.00  1.00            
ATOM   2179    N GLY A 296      19.680  32.335   5.886  1.00  1.00            
ATOM   2180   CA GLY A 296      19.341  31.428   4.814  1.00  1.00            
ATOM   2181    C GLY A 296      18.077  30.666   5.014  1.00  1.00            
ATOM   2182    O GLY A 296      17.382  30.794   6.022  1.00  1.00            
ATOM   2183    N GLU A 297      17.776  29.837   3.987  4.00  1.00            
ATOM   2184   CA GLU A 297      16.634  28.973   3.939  4.00  1.00            
ATOM   2185   CB GLU A 297      16.478  28.181   2.628  4.00  1.00            
ATOM   2186   CG GLU A 297      16.425  29.038   1.366  4.00  1.00            
ATOM   2187   CD GLU A 297      17.862  29.219   0.899  4.00  1.00            
ATOM   2188  OE1 GLU A 297      18.578  30.067   1.496  4.00  1.00            
ATOM   2189  OE2 GLU A 297      18.268  28.496  -0.050  4.00  1.00            
ATOM   2190    C GLU A 297      16.914  27.940   4.976  4.00  1.00            
ATOM   2191    O GLU A 297      18.069  27.714   5.335  4.00  1.00            
ATOM   2192    N LEU A 298      15.865  27.304   5.518  1.00  1.00            
ATOM   2193   CA LEU A 298      16.134  26.329   6.526  1.00  1.00            
ATOM   2194   CB LEU A 298      15.409  26.614   7.857  1.00  1.00            
ATOM   2195   CG LEU A 298      15.826  27.940   8.520  1.00  1.00            
ATOM   2196  CD1 LEU A 298      15.467  29.132   7.630  1.00  1.00            
ATOM   2197  CD2 LEU A 298      15.253  28.076   9.940  1.00  1.00            
ATOM   2198    C LEU A 298      15.628  25.016   6.048  1.00  1.00            
ATOM   2199    O LEU A 298      14.559  24.920   5.449  1.00  1.00            
ATOM   2200    N TRP A 299      16.418  23.962   6.306  4.00  1.00            
ATOM   2201   CA TRP A 299      16.030  22.633   5.956  4.00  1.00            
ATOM   2202   CB TRP A 299      17.254  21.816   5.500  4.00  1.00            
ATOM   2203   CG TRP A 299      17.008  20.525   4.754  4.00  1.00            
ATOM   2204  CD2 TRP A 299      17.093  20.428   3.323  4.00  1.00            
ATOM   2205  CD1 TRP A 299      16.758  19.266   5.211  4.00  1.00            
ATOM   2206  NE1 TRP A 299      16.677  18.390   4.154  4.00  1.00            
ATOM   2207  CE2 TRP A 299      16.884  19.093   2.985  4.00  1.00            
ATOM   2208  CE3 TRP A 299      17.336  21.376   2.369  4.00  1.00            
ATOM   2209  CZ2 TRP A 299      16.914  18.682   1.682  4.00  1.00            
ATOM   2210  CZ3 TRP A 299      17.356  20.962   1.055  4.00  1.00            
ATOM   2211  CH2 TRP A 299      17.150  19.639   0.719  4.00  1.00            
ATOM   2212    C TRP A 299      15.580  22.090   7.269  4.00  1.00            
ATOM   2213    O TRP A 299      16.355  22.048   8.224  4.00  1.00            
ATOM   2214    N ILE A 300      14.309  21.669   7.373  4.00  1.00            
ATOM   2215   CA ILE A 300      13.875  21.232   8.664  4.00  1.00            
ATOM   2216   CB ILE A 300      12.485  21.673   9.007  4.00  1.00            
ATOM   2217  CG1 ILE A 300      12.391  23.208   8.995  4.00  1.00            
ATOM   2218  CG2 ILE A 300      12.119  21.047  10.363  4.00  1.00            
ATOM   2219  CD1 ILE A 300      13.340  23.884   9.983  4.00  1.00            
ATOM   2220    C ILE A 300      13.875  19.753   8.645  4.00  1.00            
ATOM   2221    O ILE A 300      13.180  19.117   7.854  4.00  1.00            
ATOM   2222    N LEU A 301      14.694  19.167   9.528  4.00  1.00            
ATOM   2223   CA LEU A 301      14.739  17.751   9.624  4.00  1.00            
ATOM   2224   CB LEU A 301      16.041  17.203  10.233  4.00  1.00            
ATOM   2225   CG LEU A 301      17.301  17.494   9.398  4.00  1.00            
ATOM   2226  CD1 LEU A 301      18.543  16.852  10.040  4.00  1.00            
ATOM   2227  CD2 LEU A 301      17.108  17.087   7.929  4.00  1.00            
ATOM   2228    C LEU A 301      13.634  17.386  10.567  4.00  1.00            
ATOM   2229    O LEU A 301      13.581  17.881  11.693  4.00  1.00            
ATOM   2230    N GLY A 302      12.699  16.524  10.123  1.00  1.00            
ATOM   2231   CA GLY A 302      11.586  16.173  10.958  1.00  1.00            
ATOM   2232    C GLY A 302      11.769  14.797  11.502  1.00  1.00            
ATOM   2233    O GLY A 302      12.881  14.288  11.638  1.00  1.00            
ATOM   2234    N ASP A 303      10.618  14.177  11.816  2.00  1.00            
ATOM   2235   CA ASP A 303      10.497  12.886  12.415  2.00  1.00            
ATOM   2236   CB ASP A 303       9.038  12.550  12.764  2.00  1.00            
ATOM   2237   CG ASP A 303       8.601  13.519  13.853  2.00  1.00            
ATOM   2238  OD1 ASP A 303       9.473  14.293  14.332  2.00  1.00            
ATOM   2239  OD2 ASP A 303       7.396  13.503  14.219  2.00  1.00            
ATOM   2240    C ASP A 303      10.993  11.823  11.488  2.00  1.00            
ATOM   2241    O ASP A 303      11.533  10.824  11.961  2.00  1.00            
ATOM   2242    N VAL A 304      10.776  11.967  10.158  2.00  1.00            
ATOM   2243   CA VAL A 304      11.329  10.983   9.265  2.00  1.00            
ATOM   2244   CB VAL A 304      10.756  11.054   7.880  2.00  1.00            
ATOM   2245  CG1 VAL A 304      11.484  10.031   6.993  2.00  1.00            
ATOM   2246  CG2 VAL A 304       9.238  10.831   7.968  2.00  1.00            
ATOM   2247    C VAL A 304      12.772  11.387   9.188  2.00  1.00            
ATOM   2248    O VAL A 304      13.245  11.886   8.169  2.00  1.00            
ATOM   2249    N PHE A 305      13.498  11.167  10.305  2.00  1.00            
ATOM   2250   CA PHE A 305      14.862  11.561  10.482  2.00  1.00            
ATOM   2251   CB PHE A 305      15.068  13.079  10.333  2.00  1.00            
ATOM   2252   CG PHE A 305      16.528  13.302  10.132  2.00  1.00            
ATOM   2253  CD1 PHE A 305      17.086  13.133   8.887  2.00  1.00            
ATOM   2254  CD2 PHE A 305      17.339  13.685  11.171  2.00  1.00            
ATOM   2255  CE1 PHE A 305      18.432  13.336   8.684  2.00  1.00            
ATOM   2256  CE2 PHE A 305      18.685  13.889  10.980  2.00  1.00            
ATOM   2257   CZ PHE A 305      19.236  13.713   9.733  2.00  1.00            
ATOM   2258    C PHE A 305      15.190  11.179  11.890  2.00  1.00            
ATOM   2259    O PHE A 305      15.988  10.279  12.147  2.00  1.00            
ATOM   2260    N ILE A 306      14.533  11.875  12.836  2.00  1.00            
ATOM   2261   CA ILE A 306      14.674  11.677  14.249  2.00  1.00            
ATOM   2262   CB ILE A 306      13.733  12.539  15.040  2.00  1.00            
ATOM   2263  CG1 ILE A 306      14.010  14.028  14.773  2.00  1.00            
ATOM   2264  CG2 ILE A 306      13.857  12.140  16.520  2.00  1.00            
ATOM   2265  CD1 ILE A 306      12.904  14.957  15.274  2.00  1.00            
ATOM   2266    C ILE A 306      14.293  10.252  14.497  2.00  1.00            
ATOM   2267    O ILE A 306      14.859   9.601  15.374  2.00  1.00            
ATOM   2268    N ARG A 307      13.317   9.738  13.717  3.00  1.00            
ATOM   2269   CA ARG A 307      12.863   8.381  13.859  3.00  1.00            
ATOM   2270   CB ARG A 307      11.909   7.983  12.717  3.00  1.00            
ATOM   2271   CG ARG A 307      11.486   6.513  12.712  3.00  1.00            
ATOM   2272   CD ARG A 307      10.471   6.192  11.612  3.00  1.00            
ATOM   2273   NE ARG A 307      10.970   6.806  10.348  3.00  1.00            
ATOM   2274   CZ ARG A 307      10.233   6.705   9.202  3.00  1.00            
ATOM   2275  NH1 ARG A 307       9.052   6.023   9.206  3.00  1.00            
ATOM   2276  NH2 ARG A 307      10.680   7.288   8.052  3.00  1.00            
ATOM   2277    C ARG A 307      14.102   7.524  13.761  3.00  1.00            
ATOM   2278    O ARG A 307      14.326   6.652  14.600  3.00  1.00            
ATOM   2279    N GLN A 308      14.951   7.768  12.740  3.00  1.00            
ATOM   2280   CA GLN A 308      16.165   7.020  12.524  3.00  1.00            
ATOM   2281   CB GLN A 308      16.742   7.211  11.114  3.00  1.00            
ATOM   2282   CG GLN A 308      15.847   6.596  10.041  3.00  1.00            
ATOM   2283   CD GLN A 308      15.740   5.107  10.343  3.00  1.00            
ATOM   2284  OE1 GLN A 308      16.715   4.364  10.232  3.00  1.00            
ATOM   2285  NE2 GLN A 308      14.522   4.660  10.748  3.00  1.00            
ATOM   2286    C GLN A 308      17.268   7.319  13.505  3.00  1.00            
ATOM   2287    O GLN A 308      17.960   6.398  13.931  3.00  1.00            
ATOM   2288    N TYR A 309      17.487   8.590  13.905  4.00  1.00            
ATOM   2289   CA TYR A 309      18.654   8.813  14.723  4.00  1.00            
ATOM   2290   CB TYR A 309      19.617   9.874  14.155  4.00  1.00            
ATOM   2291   CG TYR A 309      19.099  11.243  14.437  4.00  1.00            
ATOM   2292  CD1 TYR A 309      18.039  11.775  13.739  4.00  1.00            
ATOM   2293  CD2 TYR A 309      19.678  11.989  15.436  4.00  1.00            
ATOM   2294  CE1 TYR A 309      17.588  13.041  14.028  4.00  1.00            
ATOM   2295  CE2 TYR A 309      19.231  13.255  15.727  4.00  1.00            
ATOM   2296   CZ TYR A 309      18.182  13.785  15.018  4.00  1.00            
ATOM   2297   OH TYR A 309      17.716  15.085  15.307  4.00  1.00            
ATOM   2298    C TYR A 309      18.209   9.247  16.077  4.00  1.00            
ATOM   2299    O TYR A 309      17.249  10.002  16.224  4.00  1.00            
ATOM   2300    N TYR A 310      18.902   8.735  17.113  4.00  1.00            
ATOM   2301   CA TYR A 310      18.569   9.043  18.469  4.00  1.00            
ATOM   2302   CB TYR A 310      19.139   8.018  19.464  4.00  1.00            
ATOM   2303   CG TYR A 310      18.465   8.212  20.776  4.00  1.00            
ATOM   2304  CD1 TYR A 310      17.266   7.584  21.021  4.00  1.00            
ATOM   2305  CD2 TYR A 310      19.015   9.007  21.757  4.00  1.00            
ATOM   2306  CE1 TYR A 310      16.625   7.746  22.224  4.00  1.00            
ATOM   2307  CE2 TYR A 310      18.375   9.172  22.963  4.00  1.00            
ATOM   2308   CZ TYR A 310      17.177   8.540  23.199  4.00  1.00            
ATOM   2309   OH TYR A 310      16.518   8.704  24.435  4.00  1.00            
ATOM   2310    C TYR A 310      19.198  10.364  18.750  4.00  1.00            
ATOM   2311    O TYR A 310      20.372  10.574  18.449  4.00  1.00            
ATOM   2312    N THR A 311      18.425  11.313  19.313  4.00  1.00            
ATOM   2313   CA THR A 311      19.035  12.589  19.523  4.00  1.00            
ATOM   2314   CB THR A 311      18.488  13.667  18.633  4.00  1.00            
ATOM   2315  OG1 THR A 311      19.148  14.898  18.886  4.00  1.00            
ATOM   2316  CG2 THR A 311      16.977  13.799  18.850  4.00  1.00            
ATOM   2317    C THR A 311      18.935  13.005  20.957  4.00  1.00            
ATOM   2318    O THR A 311      17.887  12.886  21.590  4.00  1.00            
ATOM   2319    N VAL A 312      20.074  13.489  21.501  4.00  1.00            
ATOM   2320   CA VAL A 312      20.153  13.980  22.847  4.00  1.00            
ATOM   2321   CB VAL A 312      21.262  13.361  23.646  4.00  1.00            
ATOM   2322  CG1 VAL A 312      21.324  14.056  25.016  4.00  1.00            
ATOM   2323  CG2 VAL A 312      21.019  11.843  23.728  4.00  1.00            
ATOM   2324    C VAL A 312      20.452  15.452  22.723  4.00  1.00            
ATOM   2325    O VAL A 312      21.345  15.853  21.979  4.00  1.00            
ATOM   2326    N PHE A 313      19.686  16.295  23.444  4.00  1.00            
ATOM   2327   CA PHE A 313      19.740  17.727  23.309  4.00  1.00            
ATOM   2328   CB PHE A 313      18.523  18.442  23.919  4.00  1.00            
ATOM   2329   CG PHE A 313      18.706  19.890  23.614  4.00  1.00            
ATOM   2330  CD1 PHE A 313      18.488  20.361  22.340  4.00  1.00            
ATOM   2331  CD2 PHE A 313      19.086  20.775  24.594  4.00  1.00            
ATOM   2332  CE1 PHE A 313      18.652  21.693  22.045  4.00  1.00            
ATOM   2333  CE2 PHE A 313      19.252  22.110  24.309  4.00  1.00            
ATOM   2334   CZ PHE A 313      19.036  22.571  23.031  4.00  1.00            
ATOM   2335    C PHE A 313      20.968  18.426  23.843  4.00  1.00            
ATOM   2336    O PHE A 313      21.505  19.311  23.183  4.00  1.00            
ATOM   2337    N ASP A 314      21.455  18.063  25.042  4.00  1.00            
ATOM   2338   CA ASP A 314      22.597  18.687  25.670  4.00  1.00            
ATOM   2339   CB ASP A 314      23.954  18.198  25.137  4.00  1.00            
ATOM   2340   CG ASP A 314      25.054  18.613  26.111  4.00  1.00            
ATOM   2341  OD1 ASP A 314      24.724  19.193  27.180  4.00  1.00            
ATOM   2342  OD2 ASP A 314      26.245  18.350  25.796  4.00  1.00            
ATOM   2343    C ASP A 314      22.619  20.197  25.739  4.00  1.00            
ATOM   2344    O ASP A 314      23.217  20.859  24.895  4.00  1.00            
ATOM   2345    N ARG A 315      21.901  20.780  26.729  3.00  1.00            
ATOM   2346   CA ARG A 315      21.910  22.196  27.044  3.00  1.00            
ATOM   2347   CB ARG A 315      20.808  22.607  28.032  3.00  1.00            
ATOM   2348   CG ARG A 315      19.451  22.886  27.393  3.00  1.00            
ATOM   2349   CD ARG A 315      19.248  24.373  27.092  3.00  1.00            
ATOM   2350   NE ARG A 315      19.488  25.117  28.362  3.00  1.00            
ATOM   2351   CZ ARG A 315      18.492  25.246  29.286  3.00  1.00            
ATOM   2352  NH1 ARG A 315      17.267  24.691  29.052  3.00  1.00            
ATOM   2353  NH2 ARG A 315      18.727  25.921  30.449  3.00  1.00            
ATOM   2354    C ARG A 315      23.186  22.666  27.684  3.00  1.00            
ATOM   2355    O ARG A 315      23.658  23.754  27.353  3.00  1.00            
ATOM   2356    N ALA A 316      23.777  21.879  28.618  3.00  1.00            
ATOM   2357   CA ALA A 316      24.912  22.360  29.375  3.00  1.00            
ATOM   2358   CB ALA A 316      25.501  21.299  30.317  3.00  1.00            
ATOM   2359    C ALA A 316      25.962  22.712  28.381  3.00  1.00            
ATOM   2360    O ALA A 316      26.567  23.781  28.455  3.00  1.00            
ATOM   2361    N ASN A 317      26.187  21.822  27.401  3.00  1.00            
ATOM   2362   CA ASN A 317      27.067  22.177  26.335  3.00  1.00            
ATOM   2363   CB ASN A 317      28.265  21.231  26.126  3.00  1.00            
ATOM   2364   CG ASN A 317      29.374  21.621  27.094  3.00  1.00            
ATOM   2365  OD1 ASN A 317      30.520  21.818  26.691  3.00  1.00            
ATOM   2366  ND2 ASN A 317      29.031  21.740  28.404  3.00  1.00            
ATOM   2367    C ASN A 317      26.240  22.121  25.096  3.00  1.00            
ATOM   2368    O ASN A 317      25.730  21.060  24.742  3.00  1.00            
ATOM   2369    N ASN A 318      26.113  23.260  24.382  3.00  1.00            
ATOM   2370   CA ASN A 318      25.237  23.296  23.247  3.00  1.00            
ATOM   2371   CB ASN A 318      25.174  24.667  22.555  3.00  1.00            
ATOM   2372   CG ASN A 318      24.441  25.603  23.510  3.00  1.00            
ATOM   2373  OD1 ASN A 318      24.516  25.446  24.728  3.00  1.00            
ATOM   2374  ND2 ASN A 318      23.696  26.591  22.944  3.00  1.00            
ATOM   2375    C ASN A 318      25.675  22.269  22.280  3.00  1.00            
ATOM   2376    O ASN A 318      26.774  22.328  21.728  3.00  1.00            
ATOM   2377    N LYS A 319      24.807  21.264  22.074  4.00  1.00            
ATOM   2378   CA LYS A 319      25.193  20.263  21.146  4.00  1.00            
ATOM   2379   CB LYS A 319      26.086  19.154  21.720  4.00  1.00            
ATOM   2380   CG LYS A 319      25.270  18.136  22.513  4.00  1.00            
ATOM   2381   CD LYS A 319      25.993  16.833  22.853  4.00  1.00            
ATOM   2382   CE LYS A 319      25.093  15.832  23.588  4.00  1.00            
ATOM   2383   NZ LYS A 319      25.838  14.585  23.881  4.00  1.00            
ATOM   2384    C LYS A 319      23.979  19.548  20.657  4.00  1.00            
ATOM   2385    O LYS A 319      22.863  19.797  21.102  4.00  1.00            
ATOM   2386    N VAL A 320      24.193  18.664  19.665  4.00  1.00            
ATOM   2387   CA VAL A 320      23.187  17.753  19.205  4.00  1.00            
ATOM   2388   CB VAL A 320      22.866  17.852  17.743  4.00  1.00            
ATOM   2389  CG1 VAL A 320      21.799  16.793  17.414  4.00  1.00            
ATOM   2390  CG2 VAL A 320      22.465  19.295  17.394  4.00  1.00            
ATOM   2391    C VAL A 320      23.863  16.426  19.363  4.00  1.00            
ATOM   2392    O VAL A 320      25.059  16.311  19.096  4.00  1.00            
ATOM   2393    N GLY A 321      23.146  15.384  19.821  4.00  1.00            
ATOM   2394   CA GLY A 321      23.815  14.120  19.953  4.00  1.00            
ATOM   2395    C GLY A 321      23.135  13.200  19.016  4.00  1.00            
ATOM   2396    O GLY A 321      21.943  12.925  19.146  4.00  1.00            
ATOM   2397    N LEU A 322      23.892  12.685  18.036  4.00  1.00            
ATOM   2398   CA LEU A 322      23.266  11.809  17.103  4.00  1.00            
ATOM   2399   CB LEU A 322      23.559  12.129  15.626  4.00  1.00            
ATOM   2400   CG LEU A 322      23.010  13.479  15.137  4.00  1.00            
ATOM   2401  CD1 LEU A 322      23.727  14.653  15.818  4.00  1.00            
ATOM   2402  CD2 LEU A 322      23.035  13.562  13.603  4.00  1.00            
ATOM   2403    C LEU A 322      23.819  10.443  17.323  4.00  1.00            
ATOM   2404    O LEU A 322      24.985  10.274  17.674  4.00  1.00            
ATOM   2405    N ALA A 323      22.956   9.428  17.150  4.00  1.00            
ATOM   2406   CA ALA A 323      23.363   8.060  17.235  4.00  1.00            
ATOM   2407   CB ALA A 323      23.341   7.493  18.665  4.00  1.00            
ATOM   2408    C ALA A 323      22.328   7.311  16.447  4.00  1.00            
ATOM   2409    O ALA A 323      21.204   7.784  16.310  4.00  1.00            
ATOM   2410    N PRO A 324      22.663   6.186  15.879  4.00  1.00            
ATOM   2411   CA PRO A 324      21.658   5.469  15.129  4.00  1.00            
ATOM   2412   CD PRO A 324      23.982   6.042  15.287  4.00  1.00            
ATOM   2413   CB PRO A 324      22.423   4.534  14.197  4.00  1.00            
ATOM   2414   CG PRO A 324      23.768   5.250  13.988  4.00  1.00            
ATOM   2415    C PRO A 324      20.774   4.753  16.098  4.00  1.00            
ATOM   2416    O PRO A 324      21.215   4.496  17.218  4.00  1.00            
ATOM   2417    N VAL A 325      19.519   4.444  15.719  4.00  1.00            
ATOM   2418   CA VAL A 325      18.659   3.806  16.670  4.00  1.00            
ATOM   2419   CB VAL A 325      17.233   3.695  16.203  4.00  1.00            
ATOM   2420  CG1 VAL A 325      16.442   2.888  17.247  4.00  1.00            
ATOM   2421  CG2 VAL A 325      16.672   5.110  15.980  4.00  1.00            
ATOM   2422    C VAL A 325      19.121   2.428  17.014  4.00  1.00            
ATOM   2423    O VAL A 325      19.471   2.154  18.156  4.00  1.00            
ATOM   2424    N ALA A 326      19.202   1.518  16.034  1.00  1.00            
ATOM   2425   CA ALA A 326      19.551   0.180  16.416  1.00  1.00            
ATOM   2426   CB ALA A 326      18.372  -0.802  16.302  1.00  1.00            
ATOM   2427    C ALA A 326      20.606  -0.276  15.417  1.00  1.00            
ATOM   2428    O ALA A 326      21.020  -1.463  15.491  1.00  1.00            
ATOM   2429  OXT ALA A 326      21.007   0.559  14.561  1.00  1.00            
ATOM   2430    N GLU B   1       2.997  19.034  -2.946  4.00  0.00            
ATOM   2431   CA GLU B   1       3.702  19.926  -1.997  4.00  0.00            
ATOM   2432   CB GLU B   1       3.179  21.368  -2.144  4.00  0.00            
ATOM   2433   CG GLU B   1       3.237  21.945  -3.563  4.00  0.00            
ATOM   2434   CD GLU B   1       4.687  22.166  -3.958  4.00  0.00            
ATOM   2435  OE1 GLU B   1       5.516  21.253  -3.701  4.00  0.00            
ATOM   2436  OE2 GLU B   1       4.983  23.252  -4.525  4.00  0.00            
ATOM   2437    C GLU B   1       3.321  19.493  -0.628  4.00  0.00            
ATOM   2438    O GLU B   1       3.570  18.362  -0.215  4.00  0.00            
ATOM   2439    N ASN B   2       2.685  20.418   0.109  4.00  0.00            
ATOM   2440   CA ASN B   2       2.254  20.129   1.436  4.00  0.00            
ATOM   2441   CB ASN B   2       2.567  21.273   2.418  4.00  0.00            
ATOM   2442   CG ASN B   2       2.062  20.907   3.809  4.00  0.00            
ATOM   2443  OD1 ASN B   2       1.596  19.795   4.050  4.00  0.00            
ATOM   2444  ND2 ASN B   2       2.139  21.889   4.748  4.00  0.00            
ATOM   2445    C ASN B   2       0.761  19.988   1.420  4.00  0.00            
ATOM   2446    O ASN B   2       0.046  20.888   0.980  4.00  0.00            
ATOM   2447    N GLU B   3       0.257  18.830   1.892  4.00  0.00            
ATOM   2448   CA GLU B   3      -1.156  18.587   2.003  4.00  0.00            
ATOM   2449   CB GLU B   3      -1.687  17.526   1.025  4.00  0.00            
ATOM   2450   CG GLU B   3      -1.829  18.027  -0.411  4.00  0.00            
ATOM   2451   CD GLU B   3      -3.143  18.791  -0.504  4.00  0.00            
ATOM   2452  OE1 GLU B   3      -4.140  18.326   0.111  4.00  0.00            
ATOM   2453  OE2 GLU B   3      -3.170  19.849  -1.188  4.00  0.00            
ATOM   2454    C GLU B   3      -1.360  18.047   3.368  4.00  0.00            
ATOM   2455    O GLU B   3      -0.510  17.332   3.898  4.00  0.00            
ATOM   2456    N SER B   4      -2.499  18.390   3.987  4.00  0.00            
ATOM   2457   CA SER B   4      -2.722  17.869   5.294  4.00  0.00            
ATOM   2458   CB SER B   4      -3.504  18.830   6.209  4.00  0.00            
ATOM   2459   OG SER B   4      -2.760  20.021   6.419  4.00  0.00            
ATOM   2460    C SER B   4      -3.566  16.674   5.107  4.00  0.00            
ATOM   2461    O SER B   4      -4.671  16.783   4.577  4.00  0.00            
ATOM   2462    N ALA B   5      -3.069  15.501   5.551  4.00  0.00            
ATOM   2463   CA ALA B   5      -3.854  14.350   5.258  4.00  0.00            
ATOM   2464   CB ALA B   5      -4.230  14.217   3.769  4.00  0.00            
ATOM   2465    C ALA B   5      -3.110  13.095   5.552  4.00  0.00            
ATOM   2466    O ALA B   5      -2.647  12.850   6.664  4.00  0.00            
ATOM   2467    N GLU B   6      -2.992  12.269   4.488  4.00  0.00            
ATOM   2468   CA GLU B   6      -2.560  10.908   4.565  4.00  0.00            
ATOM   2469   CB GLU B   6      -2.303  10.304   3.175  4.00  0.00            
ATOM   2470   CG GLU B   6      -2.132   8.786   3.187  4.00  0.00            
ATOM   2471   CD GLU B   6      -1.956   8.332   1.745  4.00  0.00            
ATOM   2472  OE1 GLU B   6      -1.014   8.835   1.076  4.00  0.00            
ATOM   2473  OE2 GLU B   6      -2.763   7.475   1.293  4.00  0.00            
ATOM   2474    C GLU B   6      -1.304  10.785   5.386  4.00  0.00            
ATOM   2475    O GLU B   6      -1.339  10.138   6.433  4.00  0.00            
ATOM   2476    N ALA B   7      -0.166  11.396   4.992  4.00  0.00            
ATOM   2477   CA ALA B   7       0.987  11.207   5.840  4.00  0.00            
ATOM   2478   CB ALA B   7       2.282  11.761   5.220  4.00  0.00            
ATOM   2479    C ALA B   7       0.775  11.926   7.123  4.00  0.00            
ATOM   2480    O ALA B   7       0.927  11.324   8.186  4.00  0.00            
ATOM   2481    N PHE B   8       0.441  13.241   7.016  4.00  0.00            
ATOM   2482   CA PHE B   8       0.024  14.089   8.100  4.00  0.00            
ATOM   2483   CB PHE B   8      -0.097  13.456   9.507  4.00  0.00            
ATOM   2484   CG PHE B   8      -1.433  12.793   9.586  4.00  0.00            
ATOM   2485  CD1 PHE B   8      -1.681  11.579   8.985  4.00  0.00            
ATOM   2486  CD2 PHE B   8      -2.454  13.405  10.278  4.00  0.00            
ATOM   2487  CE1 PHE B   8      -2.922  10.993   9.069  4.00  0.00            
ATOM   2488  CE2 PHE B   8      -3.697  12.826  10.367  4.00  0.00            
ATOM   2489   CZ PHE B   8      -3.933  11.616   9.761  4.00  0.00            
ATOM   2490    C PHE B   8       0.688  15.403   8.266  4.00  0.00            
ATOM   2491    O PHE B   8       1.805  15.721   7.862  4.00  0.00            
ATOM   2492    N PRO B   9      -0.197  16.146   8.876  4.00  0.00            
ATOM   2493   CA PRO B   9       0.045  17.501   9.268  4.00  0.00            
ATOM   2494   CD PRO B   9      -1.604  15.934   8.560  4.00  0.00            
ATOM   2495   CB PRO B   9      -1.277  18.256   9.101  4.00  0.00            
ATOM   2496   CG PRO B   9      -2.338  17.149   9.147  4.00  0.00            
ATOM   2497    C PRO B   9       0.585  17.614  10.648  4.00  0.00            
ATOM   2498    O PRO B   9       0.595  16.617  11.365  4.00  0.00            
ATOM   2499    N LEU B  10       1.011  18.846  10.998  4.00  0.00            
ATOM   2500   CA LEU B  10       1.520  19.293  12.265  4.00  0.00            
ATOM   2501   CB LEU B  10       1.566  18.202  13.356  4.00  0.00            
ATOM   2502   CG LEU B  10       2.010  18.633  14.767  4.00  0.00            
ATOM   2503  CD1 LEU B  10       3.463  19.122  14.799  4.00  0.00            
ATOM   2504  CD2 LEU B  10       1.016  19.624  15.384  4.00  0.00            
ATOM   2505    C LEU B  10       2.932  19.708  11.964  4.00  0.00            
ATOM   2506    O LEU B  10       3.812  18.860  11.820  4.00  0.00            
ATOM   2507    N GLU B  11       3.196  21.028  11.849  4.00  0.00            
ATOM   2508   CA GLU B  11       4.532  21.447  11.519  4.00  0.00            
ATOM   2509   CB GLU B  11       4.667  21.887  10.052  4.00  0.00            
ATOM   2510   CG GLU B  11       4.496  20.705   9.092  4.00  0.00            
ATOM   2511   CD GLU B  11       4.539  21.217   7.663  4.00  0.00            
ATOM   2512  OE1 GLU B  11       4.576  22.462   7.482  4.00  0.00            
ATOM   2513  OE2 GLU B  11       4.532  20.368   6.731  4.00  0.00            
ATOM   2514    C GLU B  11       4.894  22.582  12.410  4.00  0.00            
ATOM   2515    O GLU B  11       4.079  23.464  12.674  4.00  0.00            
ATOM   2516    N PHE B  12       6.138  22.570  12.923  4.00  0.00            
ATOM   2517   CA PHE B  12       6.510  23.648  13.780  4.00  0.00            
ATOM   2518   CB PHE B  12       6.431  23.319  15.281  4.00  0.00            
ATOM   2519   CG PHE B  12       4.997  23.366  15.685  4.00  0.00            
ATOM   2520  CD1 PHE B  12       4.153  22.300  15.480  4.00  0.00            
ATOM   2521  CD2 PHE B  12       4.496  24.498  16.279  4.00  0.00            
ATOM   2522  CE1 PHE B  12       2.834  22.371  15.862  4.00  0.00            
ATOM   2523  CE2 PHE B  12       3.179  24.579  16.665  4.00  0.00            
ATOM   2524   CZ PHE B  12       2.344  23.511  16.454  4.00  0.00            
ATOM   2525    C PHE B  12       7.896  24.101  13.498  4.00  0.00            
ATOM   2526    O PHE B  12       8.797  23.305  13.242  4.00  0.00            
ATOM   2527    N ILE B  13       8.079  25.431  13.511  4.00  0.00            
ATOM   2528   CA ILE B  13       9.367  26.016  13.334  4.00  0.00            
ATOM   2529   CB ILE B  13       9.741  26.153  11.887  4.00  0.00            
ATOM   2530  CG1 ILE B  13      11.191  26.640  11.743  4.00  0.00            
ATOM   2531  CG2 ILE B  13       8.697  27.061  11.214  4.00  0.00            
ATOM   2532  CD1 ILE B  13      11.727  26.525  10.316  4.00  0.00            
ATOM   2533    C ILE B  13       9.273  27.398  13.898  4.00  0.00            
ATOM   2534    O ILE B  13       8.162  27.898  14.072  4.00  0.00            
ATOM   2535    N ARG B  14      10.402  28.073  14.229  4.00  0.00            
ATOM   2536   CA ARG B  14      10.109  29.379  14.743  4.00  0.00            
ATOM   2537   CB ARG B  14       9.865  29.374  16.258  4.00  0.00            
ATOM   2538   CG ARG B  14      11.143  29.025  17.027  4.00  0.00            
ATOM   2539   CD ARG B  14      10.990  29.012  18.546  4.00  0.00            
ATOM   2540   NE ARG B  14      12.356  29.135  19.129  4.00  0.00            
ATOM   2541   CZ ARG B  14      13.159  28.041  19.277  4.00  0.00            
ATOM   2542  NH1 ARG B  14      12.770  26.825  18.796  4.00  0.00            
ATOM   2543  NH2 ARG B  14      14.355  28.164  19.922  4.00  0.00            
ATOM   2544    C ARG B  14      11.230  30.363  14.598  4.00  0.00            
ATOM   2545    O ARG B  14      11.331  31.271  15.420  4.00  0.00            
ATOM   2546    N GLU B  15      12.111  30.255  13.593  4.00  0.00            
ATOM   2547   CA GLU B  15      13.048  31.340  13.476  4.00  0.00            
ATOM   2548   CB GLU B  15      14.039  31.132  12.318  4.00  0.00            
ATOM   2549   CG GLU B  15      14.951  29.914  12.482  4.00  0.00            
ATOM   2550   CD GLU B  15      16.073  30.281  13.441  4.00  0.00            
ATOM   2551  OE1 GLU B  15      15.825  31.121  14.348  4.00  0.00            
ATOM   2552  OE2 GLU B  15      17.194  29.730  13.278  4.00  0.00            
ATOM   2553    C GLU B  15      12.144  32.464  13.088  4.00  0.00            
ATOM   2554    O GLU B  15      12.330  33.615  13.479  4.00  0.00            
ATOM   2555    N LEU B  16      11.105  32.104  12.304  4.00  0.00            
ATOM   2556   CA LEU B  16      10.160  33.048  11.791  4.00  0.00            
ATOM   2557   CB LEU B  16       9.536  32.647  10.437  4.00  0.00            
ATOM   2558   CG LEU B  16       9.097  31.175  10.324  4.00  0.00            
ATOM   2559  CD1 LEU B  16      10.310  30.230  10.338  4.00  0.00            
ATOM   2560  CD2 LEU B  16       8.037  30.812  11.375  4.00  0.00            
ATOM   2561    C LEU B  16       9.073  33.354  12.754  4.00  0.00            
ATOM   2562    O LEU B  16       8.576  32.494  13.479  4.00  0.00            
ATOM   2563    N GLU B  17       8.708  34.651  12.778  4.00  0.00            
ATOM   2564   CA GLU B  17       7.648  35.121  13.607  4.00  0.00            
ATOM   2565   CB GLU B  17       7.929  34.996  15.118  4.00  0.00            
ATOM   2566   CG GLU B  17       6.669  35.116  15.984  4.00  0.00            
ATOM   2567   CD GLU B  17       7.057  34.979  17.449  4.00  0.00            
ATOM   2568  OE1 GLU B  17       7.973  34.167  17.746  4.00  0.00            
ATOM   2569  OE2 GLU B  17       6.432  35.677  18.292  4.00  0.00            
ATOM   2570    C GLU B  17       7.443  36.560  13.288  4.00  0.00            
ATOM   2571    O GLU B  17       7.955  37.075  12.296  4.00  0.00            
ATOM   2572    N GLY B  18       6.664  37.245  14.137  4.00  0.00            
ATOM   2573   CA GLY B  18       6.376  38.625  13.934  4.00  0.00            
ATOM   2574    C GLY B  18       4.918  38.704  13.644  4.00  0.00            
ATOM   2575    O GLY B  18       4.437  38.205  12.628  4.00  0.00            
ATOM   2576    N GLU B  19       4.174  39.339  14.564  4.00  0.00            
ATOM   2577   CA GLU B  19       2.763  39.505  14.407  4.00  0.00            
ATOM   2578   CB GLU B  19       1.894  38.353  14.937  4.00  0.00            
ATOM   2579   CG GLU B  19       1.665  37.239  13.917  4.00  0.00            
ATOM   2580   CD GLU B  19       0.333  37.482  13.219  4.00  0.00            
ATOM   2581  OE1 GLU B  19       0.232  38.483  12.461  4.00  0.00            
ATOM   2582  OE2 GLU B  19      -0.604  36.668  13.438  4.00  0.00            
ATOM   2583    C GLU B  19       2.368  40.718  15.166  4.00  0.00            
ATOM   2584    O GLU B  19       3.195  41.380  15.792  4.00  0.00            
ATOM   2585    N ARG B  20       1.067  41.048  15.105  4.00  0.00            
ATOM   2586   CA ARG B  20       0.576  42.187  15.811  4.00  0.00            
ATOM   2587   CB ARG B  20      -0.957  42.319  15.756  4.00  0.00            
ATOM   2588   CG ARG B  20      -1.490  42.694  14.372  4.00  0.00            
ATOM   2589   CD ARG B  20      -3.011  42.610  14.252  4.00  0.00            
ATOM   2590   NE ARG B  20      -3.375  41.168  14.320  4.00  0.00            
ATOM   2591   CZ ARG B  20      -4.561  40.738  13.798  4.00  0.00            
ATOM   2592  NH1 ARG B  20      -5.421  41.633  13.230  4.00  0.00            
ATOM   2593  NH2 ARG B  20      -4.880  39.412  13.836  4.00  0.00            
ATOM   2594    C ARG B  20       0.978  42.036  17.278  4.00  0.00            
ATOM   2595    O ARG B  20       1.328  40.898  17.692  4.00  0.00            
ATOM   2596  OXT ARG B  20       0.936  43.063  18.008  4.00  0.00            
END
