# Supplementary material for: Integrative modeling of diverse protein-peptide systems using CABS-dock
Source: PLoS Comput Biol. 2023 Jul 5;19(7):e1011275. doi: 10.1371/journal.pcbi.1011275 (PMC10351741; doi:10.1371/journal.pcbi.1011275)
Supplement: S1 File — Files in pdb format containing atomic coordinates of the structures obtained in this study: the highest-scored amyloid models and 10 examples of the docked peptide for each enzyme-substrate complex. (ZIP) [file pcbi.1011275.s006.zip › 4_pepsin_ENESAEAFPLEFIRELEGER/488.pdb]

CRYST1    0.000    0.000    0.000   0.00   0.00   0.00 P 1           1
ATOM      1    N ILE A   1      14.947  11.992  36.671  1.00  1.00            
ATOM      2   CA ILE A   1      14.550  11.946  35.246  1.00  1.00            
ATOM      3   CB ILE A   1      15.169  10.755  34.576  1.00  1.00            
ATOM      4  CG1 ILE A   1      14.709   9.452  35.251  1.00  1.00            
ATOM      5  CG2 ILE A   1      16.693  10.963  34.576  1.00  1.00            
ATOM      6  CD1 ILE A   1      15.180   8.188  34.531  1.00  1.00            
ATOM      7    C ILE A   1      13.064  11.925  35.094  1.00  1.00            
ATOM      8    O ILE A   1      12.356  11.184  35.774  1.00  1.00            
ATOM      9    N GLY A   2      12.566  12.774  34.179  4.00  1.00            
ATOM     10   CA GLY A   2      11.163  12.982  33.985  4.00  1.00            
ATOM     11    C GLY A   2      10.448  11.754  33.486  4.00  1.00            
ATOM     12    O GLY A   2       9.373  11.421  33.981  4.00  1.00            
ATOM     13    N ASP A   3      11.029  11.032  32.510  4.00  1.00            
ATOM     14   CA ASP A   3      10.418   9.855  31.943  4.00  1.00            
ATOM     15   CB ASP A   3      10.439   8.641  32.885  4.00  1.00            
ATOM     16   CG ASP A   3      11.871   8.126  32.929  4.00  1.00            
ATOM     17  OD1 ASP A   3      12.572   8.260  31.890  4.00  1.00            
ATOM     18  OD2 ASP A   3      12.280   7.589  33.992  4.00  1.00            
ATOM     19    C ASP A   3       9.024  10.045  31.440  4.00  1.00            
ATOM     20    O ASP A   3       8.068   9.517  32.006  4.00  1.00            
ATOM     21    N GLU A   4       8.876  10.821  30.346  4.00  1.00            
ATOM     22   CA GLU A   4       7.587  10.961  29.734  4.00  1.00            
ATOM     23   CB GLU A   4       7.262  12.392  29.276  4.00  1.00            
ATOM     24   CG GLU A   4       7.034  13.381  30.413  4.00  1.00            
ATOM     25   CD GLU A   4       6.725  14.733  29.789  4.00  1.00            
ATOM     26  OE1 GLU A   4       7.591  15.243  29.029  4.00  1.00            
ATOM     27  OE2 GLU A   4       5.614  15.266  30.054  4.00  1.00            
ATOM     28    C GLU A   4       7.569  10.136  28.491  4.00  1.00            
ATOM     29    O GLU A   4       8.382  10.310  27.584  4.00  1.00            
ATOM     30    N PRO A   5       6.658   9.212  28.457  4.00  1.00            
ATOM     31   CA PRO A   5       6.518   8.392  27.288  4.00  1.00            
ATOM     32   CD PRO A   5       6.298   8.492  29.666  4.00  1.00            
ATOM     33   CB PRO A   5       5.917   7.064  27.759  4.00  1.00            
ATOM     34   CG PRO A   5       5.388   7.358  29.173  4.00  1.00            
ATOM     35    C PRO A   5       5.673   9.152  26.319  4.00  1.00            
ATOM     36    O PRO A   5       5.046  10.133  26.716  4.00  1.00            
ATOM     37    N LEU A   6       5.642   8.725  25.046  4.00  1.00            
ATOM     38   CA LEU A   6       4.934   9.484  24.061  4.00  1.00            
ATOM     39   CB LEU A   6       5.957  10.240  23.182  4.00  1.00            
ATOM     40   CG LEU A   6       5.443  11.085  22.002  4.00  1.00            
ATOM     41  CD1 LEU A   6       6.583  11.940  21.426  4.00  1.00            
ATOM     42  CD2 LEU A   6       4.840  10.207  20.899  4.00  1.00            
ATOM     43    C LEU A   6       4.105   8.557  23.230  4.00  1.00            
ATOM     44    O LEU A   6       4.433   7.383  23.065  4.00  1.00            
ATOM     45    N GLU A   7       2.982   9.084  22.701  4.00  1.00            
ATOM     46   CA GLU A   7       2.072   8.322  21.898  4.00  1.00            
ATOM     47   CB GLU A   7       0.608   8.659  22.237  4.00  1.00            
ATOM     48   CG GLU A   7      -0.444   7.753  21.601  4.00  1.00            
ATOM     49   CD GLU A   7      -1.796   8.205  22.139  4.00  1.00            
ATOM     50  OE1 GLU A   7      -2.077   7.928  23.336  4.00  1.00            
ATOM     51  OE2 GLU A   7      -2.562   8.843  21.367  4.00  1.00            
ATOM     52    C GLU A   7       2.320   8.691  20.465  4.00  1.00            
ATOM     53    O GLU A   7       2.244   9.863  20.103  4.00  1.00            
ATOM     54    N ASN A   8       2.632   7.695  19.607  4.00  1.00            
ATOM     55   CA ASN A   8       2.879   7.969  18.216  4.00  1.00            
ATOM     56   CB ASN A   8       3.884   7.010  17.552  4.00  1.00            
ATOM     57   CG ASN A   8       5.290   7.408  17.979  4.00  1.00            
ATOM     58  OD1 ASN A   8       6.229   7.345  17.187  4.00  1.00            
ATOM     59  ND2 ASN A   8       5.446   7.835  19.261  4.00  1.00            
ATOM     60    C ASN A   8       1.577   7.810  17.504  4.00  1.00            
ATOM     61    O ASN A   8       0.881   6.812  17.683  4.00  1.00            
ATOM     62    N TYR A   9       1.196   8.809  16.681  4.00  1.00            
ATOM     63   CA TYR A   9      -0.061   8.670  16.011  4.00  1.00            
ATOM     64   CB TYR A   9      -0.996   9.880  16.184  4.00  1.00            
ATOM     65   CG TYR A   9      -2.345   9.457  15.712  4.00  1.00            
ATOM     66  CD1 TYR A   9      -3.234   8.896  16.598  4.00  1.00            
ATOM     67  CD2 TYR A   9      -2.719   9.607  14.397  4.00  1.00            
ATOM     68  CE1 TYR A   9      -4.483   8.495  16.185  4.00  1.00            
ATOM     69  CE2 TYR A   9      -3.967   9.208  13.977  4.00  1.00            
ATOM     70   CZ TYR A   9      -4.849   8.652  14.871  4.00  1.00            
ATOM     71   OH TYR A   9      -6.129   8.242  14.442  4.00  1.00            
ATOM     72    C TYR A   9       0.218   8.540  14.551  4.00  1.00            
ATOM     73    O TYR A   9       0.599   9.505  13.890  4.00  1.00            
ATOM     74    N LEU A  10       0.038   7.321  14.009  3.00  1.00            
ATOM     75   CA LEU A  10       0.173   7.120  12.597  3.00  1.00            
ATOM     76   CB LEU A  10      -0.751   8.090  11.827  3.00  1.00            
ATOM     77   CG LEU A  10      -0.715   7.995  10.291  3.00  1.00            
ATOM     78  CD1 LEU A  10      -1.293   6.659   9.798  3.00  1.00            
ATOM     79  CD2 LEU A  10      -1.400   9.213   9.650  3.00  1.00            
ATOM     80    C LEU A  10       1.589   7.384  12.184  3.00  1.00            
ATOM     81    O LEU A  10       1.888   7.528  11.001  3.00  1.00            
ATOM     82    N ASP A  11       2.518   7.431  13.153  3.00  1.00            
ATOM     83   CA ASP A  11       3.895   7.738  12.876  3.00  1.00            
ATOM     84   CB ASP A  11       4.489   6.902  11.729  3.00  1.00            
ATOM     85   CG ASP A  11       4.744   5.504  12.274  3.00  1.00            
ATOM     86  OD1 ASP A  11       5.375   5.401  13.361  3.00  1.00            
ATOM     87  OD2 ASP A  11       4.318   4.520  11.613  3.00  1.00            
ATOM     88    C ASP A  11       3.997   9.199  12.537  3.00  1.00            
ATOM     89    O ASP A  11       5.094   9.745  12.439  3.00  1.00            
ATOM     90    N THR A  12       2.843   9.880  12.381  3.00  1.00            
ATOM     91   CA THR A  12       2.796  11.273  12.047  3.00  1.00            
ATOM     92   CB THR A  12       1.466  11.683  11.485  3.00  1.00            
ATOM     93  OG1 THR A  12       1.172  10.921  10.323  3.00  1.00            
ATOM     94  CG2 THR A  12       1.525  13.177  11.121  3.00  1.00            
ATOM     95    C THR A  12       3.076  12.179  13.203  3.00  1.00            
ATOM     96    O THR A  12       3.881  13.101  13.089  3.00  1.00            
ATOM     97    N GLU A  13       2.437  11.926  14.361  4.00  1.00            
ATOM     98   CA GLU A  13       2.510  12.896  15.418  4.00  1.00            
ATOM     99   CB GLU A  13       1.138  13.474  15.812  4.00  1.00            
ATOM    100   CG GLU A  13       0.551  14.440  14.780  4.00  1.00            
ATOM    101   CD GLU A  13       1.248  15.778  14.977  4.00  1.00            
ATOM    102  OE1 GLU A  13       1.990  15.904  15.987  4.00  1.00            
ATOM    103  OE2 GLU A  13       1.052  16.687  14.128  4.00  1.00            
ATOM    104    C GLU A  13       3.095  12.285  16.649  4.00  1.00            
ATOM    105    O GLU A  13       3.353  11.084  16.722  4.00  1.00            
ATOM    106    N TYR A  14       3.333  13.153  17.652  4.00  1.00            
ATOM    107   CA TYR A  14       3.894  12.776  18.915  4.00  1.00            
ATOM    108   CB TYR A  14       5.229  13.476  19.226  4.00  1.00            
ATOM    109   CG TYR A  14       6.190  13.070  18.169  4.00  1.00            
ATOM    110  CD1 TYR A  14       6.172  13.700  16.947  4.00  1.00            
ATOM    111  CD2 TYR A  14       7.108  12.071  18.396  4.00  1.00            
ATOM    112  CE1 TYR A  14       7.050  13.334  15.957  4.00  1.00            
ATOM    113  CE2 TYR A  14       7.988  11.701  17.410  4.00  1.00            
ATOM    114   CZ TYR A  14       7.959  12.331  16.190  4.00  1.00            
ATOM    115   OH TYR A  14       8.861  11.946  15.177  4.00  1.00            
ATOM    116    C TYR A  14       2.933  13.262  19.945  4.00  1.00            
ATOM    117    O TYR A  14       2.055  14.073  19.656  4.00  1.00            
ATOM    118    N PHE A  15       3.057  12.750  21.182  4.00  1.00            
ATOM    119   CA PHE A  15       2.132  13.164  22.189  4.00  1.00            
ATOM    120   CB PHE A  15       0.971  12.180  22.420  4.00  1.00            
ATOM    121   CG PHE A  15      -0.029  12.277  21.318  4.00  1.00            
ATOM    122  CD1 PHE A  15       0.166  11.646  20.113  4.00  1.00            
ATOM    123  CD2 PHE A  15      -1.188  12.992  21.514  4.00  1.00            
ATOM    124  CE1 PHE A  15      -0.772  11.739  19.112  4.00  1.00            
ATOM    125  CE2 PHE A  15      -2.130  13.090  20.517  4.00  1.00            
ATOM    126   CZ PHE A  15      -1.922  12.463  19.313  4.00  1.00            
ATOM    127    C PHE A  15       2.826  13.239  23.504  4.00  1.00            
ATOM    128    O PHE A  15       4.034  13.035  23.614  4.00  1.00            
ATOM    129    N GLY A  16       2.032  13.571  24.540  4.00  1.00            
ATOM    130   CA GLY A  16       2.506  13.636  25.886  4.00  1.00            
ATOM    131    C GLY A  16       1.305  13.834  26.758  4.00  1.00            
ATOM    132    O GLY A  16       0.272  14.329  26.307  4.00  1.00            
ATOM    133    N THR A  17       1.418  13.444  28.042  4.00  1.00            
ATOM    134   CA THR A  17       0.345  13.626  28.977  4.00  1.00            
ATOM    135   CB THR A  17       0.037  12.383  29.762  4.00  1.00            
ATOM    136  OG1 THR A  17      -0.310  11.317  28.889  4.00  1.00            
ATOM    137  CG2 THR A  17      -1.121  12.680  30.730  4.00  1.00            
ATOM    138    C THR A  17       0.849  14.641  29.942  4.00  1.00            
ATOM    139    O THR A  17       1.924  14.483  30.517  4.00  1.00            
ATOM    140    N ILE A  18       0.089  15.731  30.136  4.00  1.00            
ATOM    141   CA ILE A  18       0.588  16.739  31.016  4.00  1.00            
ATOM    142   CB ILE A  18       0.970  18.004  30.304  4.00  1.00            
ATOM    143  CG1 ILE A  18       2.070  17.717  29.270  4.00  1.00            
ATOM    144  CG2 ILE A  18       1.371  19.046  31.362  4.00  1.00            
ATOM    145  CD1 ILE A  18       2.262  18.845  28.260  4.00  1.00            
ATOM    146    C ILE A  18      -0.491  17.078  31.987  4.00  1.00            
ATOM    147    O ILE A  18      -1.677  16.969  31.680  4.00  1.00            
ATOM    148    N GLY A  19      -0.095  17.481  33.210  4.00  1.00            
ATOM    149   CA GLY A  19      -1.077  17.837  34.189  4.00  1.00            
ATOM    150    C GLY A  19      -0.714  19.180  34.723  4.00  1.00            
ATOM    151    O GLY A  19       0.404  19.395  35.189  4.00  1.00            
ATOM    152    N ILE A  20      -1.675  20.124  34.673  4.00  1.00            
ATOM    153   CA ILE A  20      -1.424  21.437  35.177  4.00  1.00            
ATOM    154   CB ILE A  20      -1.364  22.490  34.099  4.00  1.00            
ATOM    155  CG1 ILE A  20      -2.691  22.628  33.330  4.00  1.00            
ATOM    156  CG2 ILE A  20      -0.171  22.130  33.197  4.00  1.00            
ATOM    157  CD1 ILE A  20      -3.780  23.386  34.083  4.00  1.00            
ATOM    158    C ILE A  20      -2.499  21.753  36.177  4.00  1.00            
ATOM    159    O ILE A  20      -3.666  21.417  35.982  4.00  1.00            
ATOM    160    N GLY A  21      -2.116  22.374  37.313  3.00  1.00            
ATOM    161   CA GLY A  21      -3.086  22.765  38.298  3.00  1.00            
ATOM    162    C GLY A  21      -3.072  21.806  39.447  3.00  1.00            
ATOM    163    O GLY A  21      -2.738  20.633  39.285  3.00  1.00            
ATOM    164    N THR A  22      -3.458  22.290  40.655  3.00  1.00            
ATOM    165   CA THR A  22      -3.439  21.434  41.808  3.00  1.00            
ATOM    166   CB THR A  22      -3.528  22.149  43.145  3.00  1.00            
ATOM    167  OG1 THR A  22      -3.544  21.197  44.195  3.00  1.00            
ATOM    168  CG2 THR A  22      -4.715  23.116  43.253  3.00  1.00            
ATOM    169    C THR A  22      -4.409  20.301  41.654  3.00  1.00            
ATOM    170    O THR A  22      -3.990  19.166  41.873  3.00  1.00            
ATOM    171    N PRO A  23      -5.664  20.454  41.303  3.00  1.00            
ATOM    172   CA PRO A  23      -6.402  19.321  40.844  3.00  1.00            
ATOM    173   CD PRO A  23      -6.423  21.688  41.241  3.00  1.00            
ATOM    174   CB PRO A  23      -7.837  19.805  40.656  3.00  1.00            
ATOM    175   CG PRO A  23      -7.681  21.322  40.435  3.00  1.00            
ATOM    176    C PRO A  23      -5.637  19.248  39.576  3.00  1.00            
ATOM    177    O PRO A  23      -5.326  20.307  39.037  3.00  1.00            
ATOM    178    N ALA A  24      -5.300  18.072  39.050  3.00  1.00            
ATOM    179   CA ALA A  24      -4.463  18.238  37.908  3.00  1.00            
ATOM    180   CB ALA A  24      -3.429  17.114  37.727  3.00  1.00            
ATOM    181    C ALA A  24      -5.326  18.235  36.694  3.00  1.00            
ATOM    182    O ALA A  24      -6.213  17.395  36.547  3.00  1.00            
ATOM    183    N GLN A  25      -5.088  19.214  35.800  4.00  1.00            
ATOM    184   CA GLN A  25      -5.796  19.281  34.559  4.00  1.00            
ATOM    185   CB GLN A  25      -5.859  20.702  33.974  4.00  1.00            
ATOM    186   CG GLN A  25      -6.773  20.842  32.757  4.00  1.00            
ATOM    187   CD GLN A  25      -8.209  20.949  33.255  4.00  1.00            
ATOM    188  OE1 GLN A  25      -8.790  19.975  33.729  4.00  1.00            
ATOM    189  NE2 GLN A  25      -8.796  22.170  33.146  4.00  1.00            
ATOM    190    C GLN A  25      -4.980  18.452  33.624  4.00  1.00            
ATOM    191    O GLN A  25      -3.751  18.482  33.676  4.00  1.00            
ATOM    192    N ASP A  26      -5.632  17.666  32.750  4.00  1.00            
ATOM    193   CA ASP A  26      -4.838  16.832  31.901  4.00  1.00            
ATOM    194   CB ASP A  26      -5.175  15.336  32.007  4.00  1.00            
ATOM    195   CG ASP A  26      -6.597  15.132  31.503  4.00  1.00            
ATOM    196  OD1 ASP A  26      -7.476  15.969  31.843  4.00  1.00            
ATOM    197  OD2 ASP A  26      -6.821  14.138  30.761  4.00  1.00            
ATOM    198    C ASP A  26      -5.039  17.219  30.473  4.00  1.00            
ATOM    199    O ASP A  26      -6.167  17.406  30.020  4.00  1.00            
ATOM    200    N PHE A  27      -3.923  17.374  29.731  4.00  1.00            
ATOM    201   CA PHE A  27      -4.007  17.642  28.325  4.00  1.00            
ATOM    202   CB PHE A  27      -4.074  19.140  27.960  4.00  1.00            
ATOM    203   CG PHE A  27      -2.960  19.880  28.614  4.00  1.00            
ATOM    204  CD1 PHE A  27      -3.072  20.254  29.934  4.00  1.00            
ATOM    205  CD2 PHE A  27      -1.826  20.226  27.915  4.00  1.00            
ATOM    206  CE1 PHE A  27      -2.060  20.946  30.554  4.00  1.00            
ATOM    207  CE2 PHE A  27      -0.811  20.918  28.532  4.00  1.00            
ATOM    208   CZ PHE A  27      -0.925  21.278  29.853  4.00  1.00            
ATOM    209    C PHE A  27      -2.874  16.969  27.634  4.00  1.00            
ATOM    210    O PHE A  27      -1.822  16.728  28.225  4.00  1.00            
ATOM    211    N THR A  28      -3.083  16.627  26.349  4.00  1.00            
ATOM    212   CA THR A  28      -2.074  15.930  25.614  4.00  1.00            
ATOM    213   CB THR A  28      -2.625  14.872  24.706  4.00  1.00            
ATOM    214  OG1 THR A  28      -3.489  15.457  23.742  4.00  1.00            
ATOM    215  CG2 THR A  28      -3.393  13.849  25.562  4.00  1.00            
ATOM    216    C THR A  28      -1.359  16.938  24.766  4.00  1.00            
ATOM    217    O THR A  28      -1.970  17.603  23.932  4.00  1.00            
ATOM    218    N VAL A  29      -0.029  17.069  24.954  4.00  1.00            
ATOM    219   CA VAL A  29       0.711  18.069  24.237  4.00  1.00            
ATOM    220   CB VAL A  29       1.442  19.001  25.148  4.00  1.00            
ATOM    221  CG1 VAL A  29       2.208  20.002  24.283  4.00  1.00            
ATOM    222  CG2 VAL A  29       0.425  19.658  26.096  4.00  1.00            
ATOM    223    C VAL A  29       1.723  17.392  23.356  4.00  1.00            
ATOM    224    O VAL A  29       2.152  16.274  23.638  4.00  1.00            
ATOM    225    N ILE A  30       2.115  18.054  22.240  4.00  1.00            
ATOM    226   CA ILE A  30       3.104  17.509  21.345  4.00  1.00            
ATOM    227   CB ILE A  30       2.815  17.758  19.887  4.00  1.00            
ATOM    228  CG1 ILE A  30       2.769  19.264  19.577  4.00  1.00            
ATOM    229  CG2 ILE A  30       1.522  17.007  19.528  4.00  1.00            
ATOM    230  CD1 ILE A  30       2.824  19.588  18.086  4.00  1.00            
ATOM    231    C ILE A  30       4.413  18.165  21.708  4.00  1.00            
ATOM    232    O ILE A  30       4.547  19.387  21.649  4.00  1.00            
ATOM    233    N PHE A  31       5.419  17.369  22.140  4.00  1.00            
ATOM    234   CA PHE A  31       6.690  17.968  22.454  4.00  1.00            
ATOM    235   CB PHE A  31       7.736  16.967  22.968  4.00  1.00            
ATOM    236   CG PHE A  31       7.222  16.412  24.252  4.00  1.00            
ATOM    237  CD1 PHE A  31       6.415  15.297  24.255  4.00  1.00            
ATOM    238  CD2 PHE A  31       7.541  17.008  25.451  4.00  1.00            
ATOM    239  CE1 PHE A  31       5.938  14.783  25.438  4.00  1.00            
ATOM    240  CE2 PHE A  31       7.065  16.499  26.636  4.00  1.00            
ATOM    241   CZ PHE A  31       6.263  15.384  26.630  4.00  1.00            
ATOM    242    C PHE A  31       7.153  18.496  21.127  4.00  1.00            
ATOM    243    O PHE A  31       7.184  17.761  20.142  4.00  1.00            
ATOM    244    N ASP A  32       7.500  19.798  21.051  4.00  1.00            
ATOM    245   CA ASP A  32       7.872  20.370  19.784  4.00  1.00            
ATOM    246   CB ASP A  32       6.914  21.502  19.365  4.00  1.00            
ATOM    247   CG ASP A  32       7.202  21.903  17.927  4.00  1.00            
ATOM    248  OD1 ASP A  32       8.117  21.293  17.315  4.00  1.00            
ATOM    249  OD2 ASP A  32       6.510  22.828  17.423  4.00  1.00            
ATOM    250    C ASP A  32       9.229  20.954  19.926  4.00  1.00            
ATOM    251    O ASP A  32       9.399  22.021  20.512  4.00  1.00            
ATOM    252    N THR A  33      10.249  20.258  19.397  3.00  1.00            
ATOM    253   CA THR A  33      11.543  20.856  19.430  3.00  1.00            
ATOM    254   CB THR A  33      12.632  19.831  19.336  3.00  1.00            
ATOM    255  OG1 THR A  33      12.501  19.073  18.142  3.00  1.00            
ATOM    256  CG2 THR A  33      12.529  18.912  20.567  3.00  1.00            
ATOM    257    C THR A  33      11.527  21.739  18.226  3.00  1.00            
ATOM    258    O THR A  33      12.077  21.423  17.172  3.00  1.00            
ATOM    259    N GLY A  34      10.869  22.901  18.389  3.00  1.00            
ATOM    260   CA GLY A  34      10.682  23.880  17.362  3.00  1.00            
ATOM    261    C GLY A  34      10.677  25.163  18.093  3.00  1.00            
ATOM    262    O GLY A  34      11.694  25.847  18.205  3.00  1.00            
ATOM    263    N SER A  35       9.494  25.527  18.601  1.00  1.00            
ATOM    264   CA SER A  35       9.387  26.742  19.329  1.00  1.00            
ATOM    265   CB SER A  35       8.056  27.468  19.088  1.00  1.00            
ATOM    266   OG SER A  35       6.973  26.673  19.548  1.00  1.00            
ATOM    267    C SER A  35       9.483  26.485  20.798  1.00  1.00            
ATOM    268    O SER A  35       9.538  25.339  21.244  1.00  1.00            
ATOM    269    N SER A  36       9.525  27.579  21.592  1.00  1.00            
ATOM    270   CA SER A  36       9.572  27.457  23.021  1.00  1.00            
ATOM    271   CB SER A  36      10.850  28.042  23.640  1.00  1.00            
ATOM    272   OG SER A  36      11.985  27.319  23.183  1.00  1.00            
ATOM    273    C SER A  36       8.392  28.217  23.596  1.00  1.00            
ATOM    274    O SER A  36       8.268  29.423  23.390  1.00  1.00            
ATOM    275    N ASN A  37       7.477  27.518  24.316  1.00  1.00            
ATOM    276   CA ASN A  37       6.323  28.104  24.971  1.00  1.00            
ATOM    277   CB ASN A  37       5.454  28.958  24.033  1.00  1.00            
ATOM    278   CG ASN A  37       4.556  29.822  24.904  1.00  1.00            
ATOM    279  OD1 ASN A  37       3.343  29.885  24.705  1.00  1.00            
ATOM    280  ND2 ASN A  37       5.172  30.511  25.901  1.00  1.00            
ATOM    281    C ASN A  37       5.499  26.924  25.407  1.00  1.00            
ATOM    282    O ASN A  37       5.672  25.835  24.860  1.00  1.00            
ATOM    283    N LEU A  38       4.591  27.065  26.400  4.00  1.00            
ATOM    284   CA LEU A  38       3.888  25.857  26.758  4.00  1.00            
ATOM    285   CB LEU A  38       4.384  25.241  28.078  4.00  1.00            
ATOM    286   CG LEU A  38       5.874  24.851  28.087  4.00  1.00            
ATOM    287  CD1 LEU A  38       6.176  23.750  27.061  4.00  1.00            
ATOM    288  CD2 LEU A  38       6.787  26.077  27.933  4.00  1.00            
ATOM    289    C LEU A  38       2.438  26.097  26.975  4.00  1.00            
ATOM    290    O LEU A  38       2.080  26.339  28.126  4.00  1.00            
ATOM    291    N TRP A  39       1.554  26.032  25.934  4.00  1.00            
ATOM    292   CA TRP A  39       0.204  26.043  26.421  4.00  1.00            
ATOM    293   CB TRP A  39      -0.258  27.317  27.161  4.00  1.00            
ATOM    294   CG TRP A  39      -1.267  27.031  28.274  4.00  1.00            
ATOM    295  CD2 TRP A  39      -1.045  26.070  29.325  4.00  1.00            
ATOM    296  CD1 TRP A  39      -2.561  27.439  28.414  4.00  1.00            
ATOM    297  NE1 TRP A  39      -3.139  26.843  29.505  4.00  1.00            
ATOM    298  CE2 TRP A  39      -2.224  25.983  30.066  4.00  1.00            
ATOM    299  CE3 TRP A  39       0.039  25.294  29.628  4.00  1.00            
ATOM    300  CZ2 TRP A  39      -2.332  25.128  31.125  4.00  1.00            
ATOM    301  CZ3 TRP A  39      -0.065  24.453  30.714  4.00  1.00            
ATOM    302  CH2 TRP A  39      -1.227  24.373  31.450  4.00  1.00            
ATOM    303    C TRP A  39      -0.846  25.482  25.541  4.00  1.00            
ATOM    304    O TRP A  39      -0.653  25.145  24.374  4.00  1.00            
ATOM    305    N VAL A  40      -2.015  25.384  26.201  4.00  1.00            
ATOM    306   CA VAL A  40      -3.214  24.733  25.867  4.00  1.00            
ATOM    307   CB VAL A  40      -3.498  23.664  26.885  4.00  1.00            
ATOM    308  CG1 VAL A  40      -3.886  24.367  28.197  4.00  1.00            
ATOM    309  CG2 VAL A  40      -4.515  22.631  26.372  4.00  1.00            
ATOM    310    C VAL A  40      -4.382  25.679  25.848  4.00  1.00            
ATOM    311    O VAL A  40      -4.320  26.814  26.321  4.00  1.00            
ATOM    312    N PRO A  41      -5.449  25.191  25.259  1.00  1.00            
ATOM    313   CA PRO A  41      -6.661  25.961  25.160  1.00  1.00            
ATOM    314   CD PRO A  41      -5.281  24.389  24.054  1.00  1.00            
ATOM    315   CB PRO A  41      -7.516  25.298  24.077  1.00  1.00            
ATOM    316   CG PRO A  41      -6.718  24.054  23.642  1.00  1.00            
ATOM    317    C PRO A  41      -7.365  26.170  26.470  1.00  1.00            
ATOM    318    O PRO A  41      -7.186  25.360  27.374  1.00  1.00            
ATOM    319    N SER A  42      -8.161  27.256  26.573  4.00  1.00            
ATOM    320   CA SER A  42      -8.811  27.604  27.810  4.00  1.00            
ATOM    321   CB SER A  42      -8.299  28.933  28.397  4.00  1.00            
ATOM    322   OG SER A  42      -8.962  29.240  29.615  4.00  1.00            
ATOM    323    C SER A  42     -10.282  27.750  27.590  4.00  1.00            
ATOM    324    O SER A  42     -10.764  27.774  26.459  4.00  1.00            
ATOM    325    N VAL A  43     -11.029  27.837  28.707  3.00  1.00            
ATOM    326   CA VAL A  43     -12.448  28.025  28.673  3.00  1.00            
ATOM    327   CB VAL A  43     -13.067  28.113  30.034  3.00  1.00            
ATOM    328  CG1 VAL A  43     -14.562  28.441  29.868  3.00  1.00            
ATOM    329  CG2 VAL A  43     -12.798  26.794  30.778  3.00  1.00            
ATOM    330    C VAL A  43     -12.653  29.332  27.990  3.00  1.00            
ATOM    331    O VAL A  43     -13.627  29.519  27.262  3.00  1.00            
ATOM    332    N TYR A  44     -11.718  30.280  28.199  3.00  1.00            
ATOM    333   CA TYR A  44     -11.852  31.516  27.492  3.00  1.00            
ATOM    334   CB TYR A  44     -10.978  32.668  28.021  3.00  1.00            
ATOM    335   CG TYR A  44     -11.657  33.399  29.125  3.00  1.00            
ATOM    336  CD1 TYR A  44     -11.799  32.868  30.386  3.00  1.00            
ATOM    337  CD2 TYR A  44     -12.130  34.667  28.875  3.00  1.00            
ATOM    338  CE1 TYR A  44     -12.428  33.593  31.373  3.00  1.00            
ATOM    339  CE2 TYR A  44     -12.757  35.394  29.857  3.00  1.00            
ATOM    340   CZ TYR A  44     -12.908  34.854  31.109  3.00  1.00            
ATOM    341   OH TYR A  44     -13.553  35.598  32.120  3.00  1.00            
ATOM    342    C TYR A  44     -11.369  31.252  26.112  3.00  1.00            
ATOM    343    O TYR A  44     -10.207  31.484  25.783  3.00  1.00            
ATOM    344    N CYS A  45     -12.277  30.730  25.269  1.00  1.00            
ATOM    345   CA CYS A  45     -11.919  30.474  23.912  1.00  1.00            
ATOM    346   CB CYS A  45     -10.820  29.403  23.771  1.00  1.00            
ATOM    347   SG CYS A  45     -10.370  29.056  22.042  1.00  1.00            
ATOM    348    C CYS A  45     -13.118  29.954  23.215  1.00  1.00            
ATOM    349    O CYS A  45     -13.560  28.835  23.471  1.00  1.00            
ATOM    350    N SER A  46     -13.684  30.761  22.307  1.00  1.00            
ATOM    351   CA SER A  46     -14.762  30.221  21.553  1.00  1.00            
ATOM    352   CB SER A  46     -15.895  31.221  21.280  1.00  1.00            
ATOM    353   OG SER A  46     -16.515  31.597  22.501  1.00  1.00            
ATOM    354    C SER A  46     -14.148  29.884  20.251  1.00  1.00            
ATOM    355    O SER A  46     -13.993  30.735  19.376  1.00  1.00            
ATOM    356    N SER A  47     -13.761  28.610  20.106  1.00  1.00            
ATOM    357   CA SER A  47     -13.155  28.197  18.887  1.00  1.00            
ATOM    358   CB SER A  47     -11.623  28.079  18.961  1.00  1.00            
ATOM    359   OG SER A  47     -11.047  29.354  19.205  1.00  1.00            
ATOM    360    C SER A  47     -13.675  26.837  18.610  1.00  1.00            
ATOM    361    O SER A  47     -14.097  26.117  19.514  1.00  1.00            
ATOM    362    N LEU A  48     -13.683  26.458  17.326  2.00  1.00            
ATOM    363   CA LEU A  48     -14.134  25.145  17.019  2.00  1.00            
ATOM    364   CB LEU A  48     -14.170  24.852  15.509  2.00  1.00            
ATOM    365   CG LEU A  48     -15.168  25.728  14.732  2.00  1.00            
ATOM    366  CD1 LEU A  48     -14.744  27.205  14.750  2.00  1.00            
ATOM    367  CD2 LEU A  48     -15.390  25.187  13.311  2.00  1.00            
ATOM    368    C LEU A  48     -13.150  24.212  17.633  2.00  1.00            
ATOM    369    O LEU A  48     -13.507  23.172  18.185  2.00  1.00            
ATOM    370    N ALA A  49     -11.866  24.599  17.561  2.00  1.00            
ATOM    371   CA ALA A  49     -10.792  23.783  18.025  2.00  1.00            
ATOM    372   CB ALA A  49      -9.416  24.420  17.771  2.00  1.00            
ATOM    373    C ALA A  49     -10.911  23.538  19.495  2.00  1.00            
ATOM    374    O ALA A  49     -10.706  22.418  19.962  2.00  1.00            
ATOM    375    N CYS A  50     -11.269  24.576  20.267  2.00  1.00            
ATOM    376   CA CYS A  50     -11.344  24.423  21.690  2.00  1.00            
ATOM    377   CB CYS A  50     -11.757  25.717  22.412  2.00  1.00            
ATOM    378   SG CYS A  50     -11.841  25.501  24.215  2.00  1.00            
ATOM    379    C CYS A  50     -12.385  23.401  21.992  2.00  1.00            
ATOM    380    O CYS A  50     -12.250  22.618  22.932  2.00  1.00            
ATOM    381    N SER A  51     -13.452  23.369  21.178  2.00  1.00            
ATOM    382   CA SER A  51     -14.554  22.504  21.462  2.00  1.00            
ATOM    383   CB SER A  51     -15.662  22.562  20.395  2.00  1.00            
ATOM    384   OG SER A  51     -16.717  21.679  20.748  2.00  1.00            
ATOM    385    C SER A  51     -14.092  21.074  21.554  2.00  1.00            
ATOM    386    O SER A  51     -14.426  20.370  22.507  2.00  1.00            
ATOM    387    N ASP A  52     -13.289  20.614  20.579  2.00  1.00            
ATOM    388   CA ASP A  52     -12.867  19.241  20.499  2.00  1.00            
ATOM    389   CB ASP A  52     -12.006  18.985  19.247  2.00  1.00            
ATOM    390   CG ASP A  52     -11.751  17.492  19.120  2.00  1.00            
ATOM    391  OD1 ASP A  52     -12.515  16.707  19.742  2.00  1.00            
ATOM    392  OD2 ASP A  52     -10.783  17.116  18.406  2.00  1.00            
ATOM    393    C ASP A  52     -12.029  18.872  21.693  2.00  1.00            
ATOM    394    O ASP A  52     -12.201  17.799  22.269  2.00  1.00            
ATOM    395    N HIS A  53     -11.113  19.766  22.114  1.00  1.00            
ATOM    396   CA HIS A  53     -10.153  19.440  23.136  1.00  1.00            
ATOM    397  ND1 HIS A  53      -7.379  20.789  20.962  1.00  1.00            
ATOM    398   CG HIS A  53      -8.177  19.896  21.641  1.00  1.00            
ATOM    399   CB HIS A  53      -8.822  20.185  22.958  1.00  1.00            
ATOM    400  NE2 HIS A  53      -7.465  18.941  19.729  1.00  1.00            
ATOM    401  CD2 HIS A  53      -8.219  18.774  20.876  1.00  1.00            
ATOM    402  CE1 HIS A  53      -6.981  20.166  19.824  1.00  1.00            
ATOM    403    C HIS A  53     -10.629  19.803  24.495  1.00  1.00            
ATOM    404    O HIS A  53     -11.661  20.446  24.677  1.00  1.00            
ATOM    405    N ASN A  54      -9.847  19.342  25.493  1.00  1.00            
ATOM    406   CA ASN A  54     -10.065  19.643  26.872  1.00  1.00            
ATOM    407   CB ASN A  54      -9.216  18.791  27.832  1.00  1.00            
ATOM    408   CG ASN A  54      -9.689  17.348  27.761  1.00  1.00            
ATOM    409  OD1 ASN A  54      -9.729  16.744  26.689  1.00  1.00            
ATOM    410  ND2 ASN A  54     -10.053  16.773  28.938  1.00  1.00            
ATOM    411    C ASN A  54      -9.624  21.044  27.056  1.00  1.00            
ATOM    412    O ASN A  54      -8.805  21.556  26.295  1.00  1.00            
ATOM    413    N GLN A  55     -10.186  21.717  28.067  1.00  1.00            
ATOM    414   CA GLN A  55      -9.755  23.054  28.271  1.00  1.00            
ATOM    415   CB GLN A  55     -10.820  24.112  27.925  1.00  1.00            
ATOM    416   CG GLN A  55     -12.061  24.067  28.822  1.00  1.00            
ATOM    417   CD GLN A  55     -12.961  22.926  28.361  1.00  1.00            
ATOM    418  OE1 GLN A  55     -13.597  22.254  29.171  1.00  1.00            
ATOM    419  NE2 GLN A  55     -13.033  22.708  27.020  1.00  1.00            
ATOM    420    C GLN A  55      -9.424  23.211  29.711  1.00  1.00            
ATOM    421    O GLN A  55      -9.871  22.437  30.555  1.00  1.00            
ATOM    422    N PHE A  56      -8.601  24.226  30.022  4.00  1.00            
ATOM    423   CA PHE A  56      -8.246  24.439  31.387  4.00  1.00            
ATOM    424   CB PHE A  56      -6.806  24.937  31.591  4.00  1.00            
ATOM    425   CG PHE A  56      -6.633  25.169  33.051  4.00  1.00            
ATOM    426  CD1 PHE A  56      -6.630  24.108  33.926  4.00  1.00            
ATOM    427  CD2 PHE A  56      -6.456  26.443  33.539  4.00  1.00            
ATOM    428  CE1 PHE A  56      -6.466  24.318  35.274  4.00  1.00            
ATOM    429  CE2 PHE A  56      -6.292  26.659  34.887  4.00  1.00            
ATOM    430   CZ PHE A  56      -6.298  25.595  35.756  4.00  1.00            
ATOM    431    C PHE A  56      -9.174  25.454  31.963  4.00  1.00            
ATOM    432    O PHE A  56      -9.540  26.424  31.300  4.00  1.00            
ATOM    433    N ASN A  57      -9.607  25.240  33.221  1.00  1.00            
ATOM    434   CA ASN A  57     -10.504  26.190  33.802  1.00  1.00            
ATOM    435   CB ASN A  57     -11.754  25.538  34.418  1.00  1.00            
ATOM    436   CG ASN A  57     -12.519  24.820  33.316  1.00  1.00            
ATOM    437  OD1 ASN A  57     -11.978  24.534  32.249  1.00  1.00            
ATOM    438  ND2 ASN A  57     -13.819  24.519  33.579  1.00  1.00            
ATOM    439    C ASN A  57      -9.801  26.876  34.911  1.00  1.00            
ATOM    440    O ASN A  57      -9.883  26.430  36.055  1.00  1.00            
ATOM    441    N PRO A  58      -9.083  27.926  34.601  2.00  1.00            
ATOM    442   CA PRO A  58      -8.398  28.659  35.621  2.00  1.00            
ATOM    443   CD PRO A  58      -9.325  28.727  33.413  2.00  1.00            
ATOM    444   CB PRO A  58      -7.777  29.857  34.907  2.00  1.00            
ATOM    445   CG PRO A  58      -8.776  30.123  33.762  2.00  1.00            
ATOM    446    C PRO A  58      -9.496  29.085  36.526  2.00  1.00            
ATOM    447    O PRO A  58     -10.301  29.931  36.141  2.00  1.00            
ATOM    448    N ASP A  59      -9.525  28.513  37.732  2.00  1.00            
ATOM    449   CA ASP A  59     -10.545  28.790  38.686  2.00  1.00            
ATOM    450   CB ASP A  59     -11.956  28.947  38.091  2.00  1.00            
ATOM    451   CG ASP A  59     -12.917  29.343  39.209  2.00  1.00            
ATOM    452  OD1 ASP A  59     -12.996  28.601  40.225  2.00  1.00            
ATOM    453  OD2 ASP A  59     -13.596  30.393  39.054  2.00  1.00            
ATOM    454    C ASP A  59     -10.568  27.550  39.491  2.00  1.00            
ATOM    455    O ASP A  59     -10.600  27.563  40.720  2.00  1.00            
ATOM    456    N ASP A  60     -10.524  26.427  38.756  2.00  1.00            
ATOM    457   CA ASP A  60     -10.548  25.130  39.337  2.00  1.00            
ATOM    458   CB ASP A  60     -10.630  24.014  38.279  2.00  1.00            
ATOM    459   CG ASP A  60     -12.000  24.100  37.612  2.00  1.00            
ATOM    460  OD1 ASP A  60     -12.853  24.887  38.104  2.00  1.00            
ATOM    461  OD2 ASP A  60     -12.212  23.378  36.601  2.00  1.00            
ATOM    462    C ASP A  60      -9.314  24.931  40.141  2.00  1.00            
ATOM    463    O ASP A  60      -9.366  24.418  41.258  2.00  1.00            
ATOM    464    N SER A  61      -8.159  25.355  39.607  1.00  1.00            
ATOM    465   CA SER A  61      -6.972  25.097  40.353  1.00  1.00            
ATOM    466   CB SER A  61      -5.681  25.239  39.529  1.00  1.00            
ATOM    467   OG SER A  61      -4.545  24.968  40.340  1.00  1.00            
ATOM    468    C SER A  61      -6.899  26.043  41.497  1.00  1.00            
ATOM    469    O SER A  61      -7.056  27.254  41.344  1.00  1.00            
ATOM    470    N SER A  62      -6.668  25.486  42.697  1.00  1.00            
ATOM    471   CA SER A  62      -6.504  26.326  43.837  1.00  1.00            
ATOM    472   CB SER A  62      -6.422  25.545  45.157  1.00  1.00            
ATOM    473   OG SER A  62      -7.658  24.891  45.407  1.00  1.00            
ATOM    474    C SER A  62      -5.212  27.028  43.625  1.00  1.00            
ATOM    475    O SER A  62      -5.049  28.188  44.001  1.00  1.00            
ATOM    476    N THR A  63      -4.257  26.329  42.980  1.00  1.00            
ATOM    477   CA THR A  63      -2.975  26.925  42.785  1.00  1.00            
ATOM    478   CB THR A  63      -1.836  26.005  43.132  1.00  1.00            
ATOM    479  OG1 THR A  63      -1.875  24.837  42.325  1.00  1.00            
ATOM    480  CG2 THR A  63      -1.947  25.620  44.617  1.00  1.00            
ATOM    481    C THR A  63      -2.817  27.340  41.363  1.00  1.00            
ATOM    482    O THR A  63      -2.504  26.536  40.487  1.00  1.00            
ATOM    483    N PHE A  64      -3.039  28.641  41.104  1.00  1.00            
ATOM    484   CA PHE A  64      -2.870  29.201  39.798  1.00  1.00            
ATOM    485   CB PHE A  64      -4.171  29.142  38.972  1.00  1.00            
ATOM    486   CG PHE A  64      -4.018  29.861  37.671  1.00  1.00            
ATOM    487  CD1 PHE A  64      -3.398  29.272  36.593  1.00  1.00            
ATOM    488  CD2 PHE A  64      -4.524  31.132  37.522  1.00  1.00            
ATOM    489  CE1 PHE A  64      -3.268  29.939  35.397  1.00  1.00            
ATOM    490  CE2 PHE A  64      -4.399  31.805  36.329  1.00  1.00            
ATOM    491   CZ PHE A  64      -3.769  31.210  35.263  1.00  1.00            
ATOM    492    C PHE A  64      -2.539  30.624  40.036  1.00  1.00            
ATOM    493    O PHE A  64      -3.168  31.297  40.850  1.00  1.00            
ATOM    494    N GLU A  65      -1.517  31.112  39.328  4.00  1.00            
ATOM    495   CA GLU A  65      -1.167  32.483  39.467  4.00  1.00            
ATOM    496   CB GLU A  65       0.331  32.709  39.718  4.00  1.00            
ATOM    497   CG GLU A  65       0.814  32.198  41.075  4.00  1.00            
ATOM    498   CD GLU A  65       2.320  32.403  41.125  4.00  1.00            
ATOM    499  OE1 GLU A  65       3.043  31.647  40.423  4.00  1.00            
ATOM    500  OE2 GLU A  65       2.767  33.324  41.858  4.00  1.00            
ATOM    501    C GLU A  65      -1.472  33.064  38.130  4.00  1.00            
ATOM    502    O GLU A  65      -1.353  32.382  37.115  4.00  1.00            
ATOM    503    N ALA A  66      -1.902  34.334  38.080  4.00  1.00            
ATOM    504   CA ALA A  66      -2.231  34.870  36.795  4.00  1.00            
ATOM    505   CB ALA A  66      -3.703  35.299  36.665  4.00  1.00            
ATOM    506    C ALA A  66      -1.399  36.078  36.555  4.00  1.00            
ATOM    507    O ALA A  66      -0.993  36.765  37.491  4.00  1.00            
ATOM    508    N THR A  67      -1.106  36.352  35.269  4.00  1.00            
ATOM    509   CA THR A  67      -0.300  37.487  34.948  4.00  1.00            
ATOM    510   CB THR A  67       1.077  37.113  34.480  4.00  1.00            
ATOM    511  OG1 THR A  67       1.724  36.336  35.477  4.00  1.00            
ATOM    512  CG2 THR A  67       1.890  38.394  34.225  4.00  1.00            
ATOM    513    C THR A  67      -0.988  38.247  33.851  4.00  1.00            
ATOM    514    O THR A  67      -1.837  37.713  33.140  4.00  1.00            
ATOM    515    N SER A  68      -0.636  39.542  33.722  4.00  1.00            
ATOM    516   CA SER A  68      -1.216  40.478  32.800  4.00  1.00            
ATOM    517   CB SER A  68      -0.771  41.919  33.099  4.00  1.00            
ATOM    518   OG SER A  68      -1.178  42.299  34.406  4.00  1.00            
ATOM    519    C SER A  68      -0.850  40.189  31.367  4.00  1.00            
ATOM    520    O SER A  68      -1.659  40.431  30.472  4.00  1.00            
ATOM    521    N GLN A  69       0.358  39.648  31.098  4.00  1.00            
ATOM    522   CA GLN A  69       0.821  39.530  29.734  4.00  1.00            
ATOM    523   CB GLN A  69       2.284  39.068  29.600  4.00  1.00            
ATOM    524   CG GLN A  69       3.280  40.105  30.126  4.00  1.00            
ATOM    525   CD GLN A  69       4.689  39.626  29.809  4.00  1.00            
ATOM    526  OE1 GLN A  69       5.480  40.350  29.208  4.00  1.00            
ATOM    527  NE2 GLN A  69       5.017  38.374  30.227  4.00  1.00            
ATOM    528    C GLN A  69      -0.040  38.637  28.904  4.00  1.00            
ATOM    529    O GLN A  69      -0.496  37.582  29.341  4.00  1.00            
ATOM    530    N GLU A  70      -0.296  39.104  27.660  4.00  1.00            
ATOM    531   CA GLU A  70      -1.019  38.395  26.643  4.00  1.00            
ATOM    532   CB GLU A  70      -1.578  39.295  25.527  4.00  1.00            
ATOM    533   CG GLU A  70      -2.590  40.351  25.971  4.00  1.00            
ATOM    534   CD GLU A  70      -2.817  41.273  24.778  4.00  1.00            
ATOM    535  OE1 GLU A  70      -2.450  40.866  23.642  4.00  1.00            
ATOM    536  OE2 GLU A  70      -3.350  42.396  24.984  4.00  1.00            
ATOM    537    C GLU A  70       0.020  37.586  25.957  4.00  1.00            
ATOM    538    O GLU A  70       1.210  37.877  26.060  4.00  1.00            
ATOM    539    N LEU A  71      -0.395  36.525  25.253  4.00  1.00            
ATOM    540   CA LEU A  71       0.593  35.783  24.546  4.00  1.00            
ATOM    541   CB LEU A  71       0.700  34.316  24.980  4.00  1.00            
ATOM    542   CG LEU A  71       1.230  34.136  26.413  4.00  1.00            
ATOM    543  CD1 LEU A  71       1.435  32.649  26.732  4.00  1.00            
ATOM    544  CD2 LEU A  71       2.492  34.979  26.659  4.00  1.00            
ATOM    545    C LEU A  71       0.228  35.786  23.104  4.00  1.00            
ATOM    546    O LEU A  71      -0.932  35.592  22.743  4.00  1.00            
ATOM    547    N SER A  72       1.225  36.034  22.236  4.00  1.00            
ATOM    548   CA SER A  72       0.968  35.998  20.831  4.00  1.00            
ATOM    549   CB SER A  72       1.150  37.358  20.136  4.00  1.00            
ATOM    550   OG SER A  72       2.506  37.769  20.224  4.00  1.00            
ATOM    551    C SER A  72       1.980  35.073  20.231  4.00  1.00            
ATOM    552    O SER A  72       3.182  35.245  20.426  4.00  1.00            
ATOM    553    N ILE A  73       1.512  34.049  19.493  4.00  1.00            
ATOM    554   CA ILE A  73       2.405  33.125  18.855  4.00  1.00            
ATOM    555   CB ILE A  73       2.460  31.794  19.541  4.00  1.00            
ATOM    556  CG1 ILE A  73       3.555  30.911  18.920  4.00  1.00            
ATOM    557  CG2 ILE A  73       1.048  31.187  19.501  4.00  1.00            
ATOM    558  CD1 ILE A  73       3.868  29.659  19.736  4.00  1.00            
ATOM    559    C ILE A  73       1.859  32.887  17.488  4.00  1.00            
ATOM    560    O ILE A  73       0.646  32.829  17.295  4.00  1.00            
ATOM    561    N THR A  74       2.759  32.767  16.498  4.00  1.00            
ATOM    562   CA THR A  74       2.360  32.461  15.159  4.00  1.00            
ATOM    563   CB THR A  74       2.837  33.462  14.148  4.00  1.00            
ATOM    564  OG1 THR A  74       2.269  33.185  12.876  4.00  1.00            
ATOM    565  CG2 THR A  74       4.372  33.395  14.076  4.00  1.00            
ATOM    566    C THR A  74       3.052  31.172  14.869  4.00  1.00            
ATOM    567    O THR A  74       4.098  30.892  15.448  4.00  1.00            
ATOM    568    N TYR A  75       2.494  30.339  13.975  4.00  1.00            
ATOM    569   CA TYR A  75       3.101  29.061  13.730  4.00  1.00            
ATOM    570   CB TYR A  75       2.203  27.883  14.135  4.00  1.00            
ATOM    571   CG TYR A  75       1.881  28.021  15.581  4.00  1.00            
ATOM    572  CD1 TYR A  75       0.956  28.951  15.997  4.00  1.00            
ATOM    573  CD2 TYR A  75       2.486  27.215  16.518  4.00  1.00            
ATOM    574  CE1 TYR A  75       0.648  29.082  17.330  4.00  1.00            
ATOM    575  CE2 TYR A  75       2.181  27.341  17.852  4.00  1.00            
ATOM    576   CZ TYR A  75       1.262  28.276  18.261  4.00  1.00            
ATOM    577   OH TYR A  75       0.949  28.407  19.630  4.00  1.00            
ATOM    578    C TYR A  75       3.247  28.952  12.261  4.00  1.00            
ATOM    579    O TYR A  75       2.779  29.805  11.507  4.00  1.00            
ATOM    580    N GLY A  76       3.937  27.888  11.823  3.00  1.00            
ATOM    581   CA GLY A  76       4.036  27.662  10.423  3.00  1.00            
ATOM    582    C GLY A  76       2.614  27.509  10.008  3.00  1.00            
ATOM    583    O GLY A  76       2.215  27.902   8.912  3.00  1.00            
ATOM    584    N THR A  77       1.811  26.919  10.915  3.00  1.00            
ATOM    585   CA THR A  77       0.414  26.722  10.681  3.00  1.00            
ATOM    586   CB THR A  77      -0.178  25.632  11.536  3.00  1.00            
ATOM    587  OG1 THR A  77       0.590  24.448  11.388  3.00  1.00            
ATOM    588  CG2 THR A  77      -1.614  25.332  11.057  3.00  1.00            
ATOM    589    C THR A  77      -0.244  28.039  10.988  3.00  1.00            
ATOM    590    O THR A  77       0.212  29.082  10.522  3.00  1.00            
ATOM    591    N GLY A  78      -1.343  28.034  11.768  4.00  1.00            
ATOM    592   CA GLY A  78      -2.072  29.242  12.022  4.00  1.00            
ATOM    593    C GLY A  78      -1.531  29.948  13.218  4.00  1.00            
ATOM    594    O GLY A  78      -0.468  29.615  13.742  4.00  1.00            
ATOM    595    N SER A  79      -2.290  30.969  13.666  4.00  1.00            
ATOM    596   CA SER A  79      -1.923  31.807  14.766  4.00  1.00            
ATOM    597   CB SER A  79      -2.525  33.219  14.689  4.00  1.00            
ATOM    598   OG SER A  79      -1.989  33.915  13.573  4.00  1.00            
ATOM    599    C SER A  79      -2.374  31.207  16.048  4.00  1.00            
ATOM    600    O SER A  79      -2.892  30.094  16.069  4.00  1.00            
ATOM    601    N MET A  80      -2.098  31.918  17.164  4.00  1.00            
ATOM    602   CA MET A  80      -2.574  31.520  18.457  4.00  1.00            
ATOM    603   CB MET A  80      -1.805  30.314  19.030  4.00  1.00            
ATOM    604   CG MET A  80      -2.551  29.545  20.122  4.00  1.00            
ATOM    605   SD MET A  80      -1.795  27.945  20.550  4.00  1.00            
ATOM    606   CE MET A  80      -3.142  27.385  21.630  4.00  1.00            
ATOM    607    C MET A  80      -2.382  32.715  19.359  4.00  1.00            
ATOM    608    O MET A  80      -1.334  33.357  19.318  4.00  1.00            
ATOM    609    N THR A  81      -3.392  33.056  20.195  4.00  1.00            
ATOM    610   CA THR A  81      -3.296  34.204  21.067  4.00  1.00            
ATOM    611   CB THR A  81      -4.230  35.316  20.698  4.00  1.00            
ATOM    612  OG1 THR A  81      -3.913  36.488  21.434  4.00  1.00            
ATOM    613  CG2 THR A  81      -5.669  34.862  21.003  4.00  1.00            
ATOM    614    C THR A  81      -3.690  33.748  22.437  4.00  1.00            
ATOM    615    O THR A  81      -4.227  32.651  22.589  4.00  1.00            
ATOM    616    N GLY A  82      -3.419  34.558  23.488  4.00  1.00            
ATOM    617   CA GLY A  82      -3.848  34.078  24.769  4.00  1.00            
ATOM    618    C GLY A  82      -3.308  34.885  25.908  4.00  1.00            
ATOM    619    O GLY A  82      -2.917  36.040  25.754  4.00  1.00            
ATOM    620    N ILE A  83      -3.311  34.255  27.105  4.00  1.00            
ATOM    621   CA ILE A  83      -2.876  34.860  28.331  4.00  1.00            
ATOM    622   CB ILE A  83      -3.967  35.039  29.347  4.00  1.00            
ATOM    623  CG1 ILE A  83      -3.463  35.896  30.519  4.00  1.00            
ATOM    624  CG2 ILE A  83      -4.480  33.651  29.764  4.00  1.00            
ATOM    625  CD1 ILE A  83      -4.584  36.406  31.421  4.00  1.00            
ATOM    626    C ILE A  83      -1.817  34.004  28.958  4.00  1.00            
ATOM    627    O ILE A  83      -1.673  32.832  28.618  4.00  1.00            
ATOM    628    N LEU A  84      -1.013  34.590  29.875  4.00  1.00            
ATOM    629   CA LEU A  84       0.038  33.860  30.540  4.00  1.00            
ATOM    630   CB LEU A  84       1.336  34.683  30.667  4.00  1.00            
ATOM    631   CG LEU A  84       2.574  33.918  31.184  4.00  1.00            
ATOM    632  CD1 LEU A  84       2.397  33.407  32.623  4.00  1.00            
ATOM    633  CD2 LEU A  84       2.999  32.821  30.198  4.00  1.00            
ATOM    634    C LEU A  84      -0.459  33.557  31.921  4.00  1.00            
ATOM    635    O LEU A  84      -1.029  34.418  32.590  4.00  1.00            
ATOM    636    N GLY A  85      -0.260  32.306  32.382  4.00  1.00            
ATOM    637   CA GLY A  85      -0.706  31.930  33.693  4.00  1.00            
ATOM    638    C GLY A  85       0.433  31.192  34.344  4.00  1.00            
ATOM    639    O GLY A  85       1.355  30.738  33.669  4.00  1.00            
ATOM    640    N TYR A  86       0.396  31.063  35.687  4.00  1.00            
ATOM    641   CA TYR A  86       1.399  30.360  36.450  4.00  1.00            
ATOM    642   CB TYR A  86       2.039  31.199  37.571  4.00  1.00            
ATOM    643   CG TYR A  86       3.039  32.141  36.997  4.00  1.00            
ATOM    644  CD1 TYR A  86       2.660  33.256  36.286  4.00  1.00            
ATOM    645  CD2 TYR A  86       4.378  31.906  37.206  4.00  1.00            
ATOM    646  CE1 TYR A  86       3.613  34.108  35.776  4.00  1.00            
ATOM    647  CE2 TYR A  86       5.333  32.753  36.700  4.00  1.00            
ATOM    648   CZ TYR A  86       4.950  33.857  35.981  4.00  1.00            
ATOM    649   OH TYR A  86       5.927  34.731  35.458  4.00  1.00            
ATOM    650    C TYR A  86       0.698  29.231  37.152  4.00  1.00            
ATOM    651    O TYR A  86      -0.405  29.405  37.667  4.00  1.00            
ATOM    652    N ASP A  87       1.311  28.025  37.171  4.00  1.00            
ATOM    653   CA ASP A  87       0.693  26.903  37.831  4.00  1.00            
ATOM    654   CB ASP A  87      -0.281  26.112  36.938  4.00  1.00            
ATOM    655   CG ASP A  87      -1.603  26.847  36.853  4.00  1.00            
ATOM    656  OD1 ASP A  87      -2.090  27.274  37.932  4.00  1.00            
ATOM    657  OD2 ASP A  87      -2.143  26.989  35.722  4.00  1.00            
ATOM    658    C ASP A  87       1.725  25.907  38.176  4.00  1.00            
ATOM    659    O ASP A  87       2.924  26.184  38.218  4.00  1.00            
ATOM    660    N THR A  88       1.224  24.694  38.453  4.00  1.00            
ATOM    661   CA THR A  88       2.071  23.589  38.729  4.00  1.00            
ATOM    662   CB THR A  88       1.759  22.911  40.032  4.00  1.00            
ATOM    663  OG1 THR A  88       2.687  21.865  40.275  4.00  1.00            
ATOM    664  CG2 THR A  88       0.325  22.360  39.985  4.00  1.00            
ATOM    665    C THR A  88       1.881  22.606  37.627  4.00  1.00            
ATOM    666    O THR A  88       0.756  22.257  37.276  4.00  1.00            
ATOM    667    N VAL A  89       2.996  22.146  37.030  4.00  1.00            
ATOM    668   CA VAL A  89       2.852  21.215  35.957  4.00  1.00            
ATOM    669   CB VAL A  89       3.474  21.675  34.671  4.00  1.00            
ATOM    670  CG1 VAL A  89       4.989  21.826  34.886  4.00  1.00            
ATOM    671  CG2 VAL A  89       3.112  20.673  33.562  4.00  1.00            
ATOM    672    C VAL A  89       3.528  19.949  36.348  4.00  1.00            
ATOM    673    O VAL A  89       4.639  19.963  36.877  4.00  1.00            
ATOM    674    N GLN A  90       2.847  18.810  36.118  4.00  1.00            
ATOM    675   CA GLN A  90       3.491  17.567  36.399  4.00  1.00            
ATOM    676   CB GLN A  90       2.639  16.546  37.171  4.00  1.00            
ATOM    677   CG GLN A  90       2.368  16.946  38.624  4.00  1.00            
ATOM    678   CD GLN A  90       1.691  15.766  39.305  4.00  1.00            
ATOM    679  OE1 GLN A  90       1.675  14.657  38.773  4.00  1.00            
ATOM    680  NE2 GLN A  90       1.122  16.004  40.518  4.00  1.00            
ATOM    681    C GLN A  90       3.863  16.981  35.084  4.00  1.00            
ATOM    682    O GLN A  90       3.006  16.718  34.241  4.00  1.00            
ATOM    683    N VAL A  91       5.175  16.783  34.866  4.00  1.00            
ATOM    684   CA VAL A  91       5.601  16.234  33.618  4.00  1.00            
ATOM    685   CB VAL A  91       6.396  17.192  32.782  4.00  1.00            
ATOM    686  CG1 VAL A  91       5.477  18.361  32.393  4.00  1.00            
ATOM    687  CG2 VAL A  91       7.642  17.624  33.574  4.00  1.00            
ATOM    688    C VAL A  91       6.457  15.050  33.908  4.00  1.00            
ATOM    689    O VAL A  91       7.230  15.062  34.863  4.00  1.00            
ATOM    690    N GLY A  92       6.349  13.993  33.075  3.00  1.00            
ATOM    691   CA GLY A  92       7.080  12.792  33.365  3.00  1.00            
ATOM    692    C GLY A  92       6.533  12.416  34.692  3.00  1.00            
ATOM    693    O GLY A  92       5.323  12.258  34.853  3.00  1.00            
ATOM    694    N GLY A  93       7.418  12.269  35.686  3.00  1.00            
ATOM    695   CA GLY A  93       6.920  12.051  37.005  3.00  1.00            
ATOM    696    C GLY A  93       7.634  13.046  37.839  3.00  1.00            
ATOM    697    O GLY A  93       8.060  12.756  38.957  3.00  1.00            
ATOM    698    N ILE A  94       7.776  14.268  37.295  4.00  1.00            
ATOM    699   CA ILE A  94       8.449  15.273  38.045  4.00  1.00            
ATOM    700   CB ILE A  94       9.736  15.762  37.438  4.00  1.00            
ATOM    701  CG1 ILE A  94       9.501  16.443  36.084  4.00  1.00            
ATOM    702  CG2 ILE A  94      10.703  14.568  37.374  4.00  1.00            
ATOM    703  CD1 ILE A  94      10.730  17.204  35.589  4.00  1.00            
ATOM    704    C ILE A  94       7.536  16.422  38.237  4.00  1.00            
ATOM    705    O ILE A  94       6.892  16.897  37.303  4.00  1.00            
ATOM    706    N SER A  95       7.443  16.884  39.494  4.00  1.00            
ATOM    707   CA SER A  95       6.581  17.987  39.734  4.00  1.00            
ATOM    708   CB SER A  95       6.134  18.133  41.201  4.00  1.00            
ATOM    709   OG SER A  95       5.304  17.043  41.573  4.00  1.00            
ATOM    710    C SER A  95       7.330  19.219  39.358  4.00  1.00            
ATOM    711    O SER A  95       8.455  19.437  39.804  4.00  1.00            
ATOM    712    N ASP A  96       6.723  20.051  38.491  4.00  1.00            
ATOM    713   CA ASP A  96       7.337  21.293  38.134  4.00  1.00            
ATOM    714   CB ASP A  96       7.359  21.587  36.626  4.00  1.00            
ATOM    715   CG ASP A  96       8.203  22.838  36.429  4.00  1.00            
ATOM    716  OD1 ASP A  96       8.822  23.287  37.430  4.00  1.00            
ATOM    717  OD2 ASP A  96       8.235  23.366  35.285  4.00  1.00            
ATOM    718    C ASP A  96       6.496  22.324  38.771  4.00  1.00            
ATOM    719    O ASP A  96       5.275  22.321  38.625  4.00  1.00            
ATOM    720    N THR A  97       7.129  23.228  39.526  4.00  1.00            
ATOM    721   CA THR A  97       6.308  24.206  40.140  4.00  1.00            
ATOM    722   CB THR A  97       6.514  24.363  41.617  4.00  1.00            
ATOM    723  OG1 THR A  97       5.514  25.211  42.160  4.00  1.00            
ATOM    724  CG2 THR A  97       7.908  24.954  41.868  4.00  1.00            
ATOM    725    C THR A  97       6.606  25.509  39.484  4.00  1.00            
ATOM    726    O THR A  97       7.585  25.647  38.751  4.00  1.00            
ATOM    727    N ASN A  98       5.709  26.484  39.705  4.00  1.00            
ATOM    728   CA ASN A  98       5.823  27.810  39.184  4.00  1.00            
ATOM    729   CB ASN A  98       6.764  28.750  39.975  4.00  1.00            
ATOM    730   CG ASN A  98       8.207  28.264  39.917  4.00  1.00            
ATOM    731  OD1 ASN A  98       8.556  27.229  40.480  4.00  1.00            
ATOM    732  ND2 ASN A  98       9.077  29.044  39.222  4.00  1.00            
ATOM    733    C ASN A  98       6.203  27.807  37.741  4.00  1.00            
ATOM    734    O ASN A  98       7.234  28.357  37.358  4.00  1.00            
ATOM    735    N GLN A  99       5.377  27.176  36.888  4.00  1.00            
ATOM    736   CA GLN A  99       5.678  27.222  35.490  4.00  1.00            
ATOM    737   CB GLN A  99       5.447  25.900  34.739  4.00  1.00            
ATOM    738   CG GLN A  99       5.819  25.995  33.258  4.00  1.00            
ATOM    739   CD GLN A  99       7.321  26.222  33.171  4.00  1.00            
ATOM    740  OE1 GLN A  99       8.117  25.350  33.519  4.00  1.00            
ATOM    741  NE2 GLN A  99       7.722  27.429  32.689  4.00  1.00            
ATOM    742    C GLN A  99       4.788  28.261  34.901  4.00  1.00            
ATOM    743    O GLN A  99       3.782  28.638  35.500  4.00  1.00            
ATOM    744    N ILE A 100       5.157  28.776  33.716  4.00  1.00            
ATOM    745   CA ILE A 100       4.359  29.784  33.088  4.00  1.00            
ATOM    746   CB ILE A 100       5.157  30.987  32.642  4.00  1.00            
ATOM    747  CG1 ILE A 100       6.230  30.635  31.589  4.00  1.00            
ATOM    748  CG2 ILE A 100       5.750  31.625  33.909  4.00  1.00            
ATOM    749  CD1 ILE A 100       5.723  30.428  30.159  4.00  1.00            
ATOM    750    C ILE A 100       3.732  29.139  31.892  4.00  1.00            
ATOM    751    O ILE A 100       4.352  28.309  31.229  4.00  1.00            
ATOM    752    N PHE A 101       2.461  29.475  31.600  4.00  1.00            
ATOM    753   CA PHE A 101       1.795  28.849  30.493  4.00  1.00            
ATOM    754   CB PHE A 101       0.773  27.812  30.964  4.00  1.00            
ATOM    755   CG PHE A 101       1.498  26.889  31.878  4.00  1.00            
ATOM    756  CD1 PHE A 101       2.376  25.952  31.382  4.00  1.00            
ATOM    757  CD2 PHE A 101       1.288  26.968  33.235  4.00  1.00            
ATOM    758  CE1 PHE A 101       3.039  25.102  32.234  4.00  1.00            
ATOM    759  CE2 PHE A 101       1.949  26.121  34.091  4.00  1.00            
ATOM    760   CZ PHE A 101       2.823  25.187  33.589  4.00  1.00            
ATOM    761    C PHE A 101       1.027  29.912  29.815  4.00  1.00            
ATOM    762    O PHE A 101       0.923  31.032  30.311  4.00  1.00            
ATOM    763    N GLY A 102       0.469  29.580  28.643  4.00  1.00            
ATOM    764   CA GLY A 102      -0.265  30.577  27.953  4.00  1.00            
ATOM    765    C GLY A 102      -1.624  30.086  27.578  4.00  1.00            
ATOM    766    O GLY A 102      -1.808  29.473  26.528  4.00  1.00            
ATOM    767    N LEU A 103      -2.638  30.407  28.408  4.00  1.00            
ATOM    768   CA LEU A 103      -3.974  29.993  28.097  4.00  1.00            
ATOM    769   CB LEU A 103      -5.033  30.523  29.084  4.00  1.00            
ATOM    770   CG LEU A 103      -4.870  30.031  30.535  4.00  1.00            
ATOM    771  CD1 LEU A 103      -5.070  28.512  30.643  4.00  1.00            
ATOM    772  CD2 LEU A 103      -3.545  30.510  31.147  4.00  1.00            
ATOM    773    C LEU A 103      -4.269  30.651  26.775  4.00  1.00            
ATOM    774    O LEU A 103      -3.776  31.746  26.515  4.00  1.00            
ATOM    775    N SER A 104      -5.049  30.009  25.876  4.00  1.00            
ATOM    776   CA SER A 104      -5.218  30.647  24.594  4.00  1.00            
ATOM    777   CB SER A 104      -4.730  29.790  23.414  4.00  1.00            
ATOM    778   OG SER A 104      -5.562  28.649  23.260  4.00  1.00            
ATOM    779    C SER A 104      -6.658  30.963  24.318  4.00  1.00            
ATOM    780    O SER A 104      -7.531  30.100  24.394  4.00  1.00            
ATOM    781    N GLU A 105      -6.921  32.248  23.992  4.00  1.00            
ATOM    782   CA GLU A 105      -8.226  32.763  23.680  4.00  1.00            
ATOM    783   CB GLU A 105      -8.239  34.298  23.629  4.00  1.00            
ATOM    784   CG GLU A 105      -7.905  34.965  24.961  4.00  1.00            
ATOM    785   CD GLU A 105      -7.891  36.466  24.716  4.00  1.00            
ATOM    786  OE1 GLU A 105      -7.198  36.898  23.756  4.00  1.00            
ATOM    787  OE2 GLU A 105      -8.579  37.199  25.476  4.00  1.00            
ATOM    788    C GLU A 105      -8.716  32.305  22.335  4.00  1.00            
ATOM    789    O GLU A 105      -9.859  31.869  22.215  4.00  1.00            
ATOM    790    N THR A 106      -7.877  32.388  21.278  4.00  1.00            
ATOM    791   CA THR A 106      -8.384  32.066  19.967  4.00  1.00            
ATOM    792   CB THR A 106      -8.506  33.257  19.061  4.00  1.00            
ATOM    793  OG1 THR A 106      -9.251  32.917  17.899  4.00  1.00            
ATOM    794  CG2 THR A 106      -7.092  33.724  18.675  4.00  1.00            
ATOM    795    C THR A 106      -7.449  31.096  19.288  4.00  1.00            
ATOM    796    O THR A 106      -6.236  31.149  19.485  4.00  1.00            
ATOM    797    N GLU A 107      -8.014  30.160  18.487  1.00  1.00            
ATOM    798   CA GLU A 107      -7.265  29.125  17.808  1.00  1.00            
ATOM    799   CB GLU A 107      -8.218  28.056  17.239  1.00  1.00            
ATOM    800   CG GLU A 107      -9.530  28.653  16.718  1.00  1.00            
ATOM    801   CD GLU A 107     -10.292  27.598  15.936  1.00  1.00            
ATOM    802  OE1 GLU A 107      -9.660  26.587  15.526  1.00  1.00            
ATOM    803  OE2 GLU A 107     -11.519  27.794  15.731  1.00  1.00            
ATOM    804    C GLU A 107      -6.323  29.611  16.733  1.00  1.00            
ATOM    805    O GLU A 107      -5.139  29.420  16.989  1.00  1.00            
ATOM    806    N PRO A 108      -6.601  30.208  15.573  1.00  1.00            
ATOM    807   CA PRO A 108      -7.861  30.243  14.844  1.00  1.00            
ATOM    808   CD PRO A 108      -5.753  31.330  15.200  1.00  1.00            
ATOM    809   CB PRO A 108      -7.892  31.590  14.125  1.00  1.00            
ATOM    810   CG PRO A 108      -6.413  31.959  13.966  1.00  1.00            
ATOM    811    C PRO A 108      -8.214  29.125  13.883  1.00  1.00            
ATOM    812    O PRO A 108      -9.403  28.965  13.609  1.00  1.00            
ATOM    813    N GLY A 109      -7.245  28.342  13.355  1.00  1.00            
ATOM    814   CA GLY A 109      -7.540  27.479  12.227  1.00  1.00            
ATOM    815    C GLY A 109      -8.108  26.149  12.587  1.00  1.00            
ATOM    816    O GLY A 109      -8.092  25.712  13.736  1.00  1.00            
ATOM    817    N SER A 110      -8.601  25.471  11.526  2.00  1.00            
ATOM    818   CA SER A 110      -9.205  24.171  11.538  2.00  1.00            
ATOM    819   CB SER A 110      -9.830  23.794  10.185  2.00  1.00            
ATOM    820   OG SER A 110      -8.820  23.673   9.195  2.00  1.00            
ATOM    821    C SER A 110      -8.130  23.170  11.837  2.00  1.00            
ATOM    822    O SER A 110      -8.411  22.046  12.252  2.00  1.00            
ATOM    823    N PHE A 111      -6.857  23.573  11.648  2.00  1.00            
ATOM    824   CA PHE A 111      -5.741  22.685  11.814  2.00  1.00            
ATOM    825   CB PHE A 111      -4.383  23.389  11.625  2.00  1.00            
ATOM    826   CG PHE A 111      -4.127  23.603  10.174  2.00  1.00            
ATOM    827  CD1 PHE A 111      -4.811  24.556   9.455  2.00  1.00            
ATOM    828  CD2 PHE A 111      -3.164  22.853   9.539  2.00  1.00            
ATOM    829  CE1 PHE A 111      -4.551  24.738   8.116  2.00  1.00            
ATOM    830  CE2 PHE A 111      -2.900  23.032   8.203  2.00  1.00            
ATOM    831   CZ PHE A 111      -3.596  23.976   7.487  2.00  1.00            
ATOM    832    C PHE A 111      -5.715  22.126  13.211  2.00  1.00            
ATOM    833    O PHE A 111      -5.611  20.914  13.393  2.00  1.00            
ATOM    834    N LEU A 112      -5.834  22.990  14.240  2.00  1.00            
ATOM    835   CA LEU A 112      -5.760  22.547  15.610  2.00  1.00            
ATOM    836   CB LEU A 112      -5.955  23.690  16.619  2.00  1.00            
ATOM    837   CG LEU A 112      -4.853  24.761  16.564  2.00  1.00            
ATOM    838  CD1 LEU A 112      -4.841  25.482  15.207  2.00  1.00            
ATOM    839  CD2 LEU A 112      -4.963  25.730  17.752  2.00  1.00            
ATOM    840    C LEU A 112      -6.893  21.591  15.812  2.00  1.00            
ATOM    841    O LEU A 112      -6.757  20.599  16.527  2.00  1.00            
ATOM    842    N TYR A 113      -8.038  21.855  15.153  2.00  1.00            
ATOM    843   CA TYR A 113      -9.200  21.034  15.334  2.00  1.00            
ATOM    844   CB TYR A 113     -10.380  21.462  14.446  2.00  1.00            
ATOM    845   CG TYR A 113     -11.502  20.528  14.733  2.00  1.00            
ATOM    846  CD1 TYR A 113     -12.158  20.587  15.940  2.00  1.00            
ATOM    847  CD2 TYR A 113     -11.910  19.608  13.795  2.00  1.00            
ATOM    848  CE1 TYR A 113     -13.198  19.730  16.215  2.00  1.00            
ATOM    849  CE2 TYR A 113     -12.949  18.749  14.064  2.00  1.00            
ATOM    850   CZ TYR A 113     -13.593  18.808  15.277  2.00  1.00            
ATOM    851   OH TYR A 113     -14.659  17.931  15.561  2.00  1.00            
ATOM    852    C TYR A 113      -8.845  19.629  14.984  2.00  1.00            
ATOM    853    O TYR A 113      -9.195  18.710  15.723  2.00  1.00            
ATOM    854    N TYR A 114      -8.131  19.393  13.867  2.00  1.00            
ATOM    855   CA TYR A 114      -7.888  18.004  13.636  2.00  1.00            
ATOM    856   CB TYR A 114      -8.133  17.575  12.180  2.00  1.00            
ATOM    857   CG TYR A 114      -8.278  16.091  12.182  2.00  1.00            
ATOM    858  CD1 TYR A 114      -7.189  15.251  12.233  2.00  1.00            
ATOM    859  CD2 TYR A 114      -9.536  15.536  12.135  2.00  1.00            
ATOM    860  CE1 TYR A 114      -7.353  13.885  12.235  2.00  1.00            
ATOM    861  CE2 TYR A 114      -9.708  14.173  12.136  2.00  1.00            
ATOM    862   CZ TYR A 114      -8.615  13.345  12.185  2.00  1.00            
ATOM    863   OH TYR A 114      -8.793  11.944  12.187  2.00  1.00            
ATOM    864    C TYR A 114      -6.448  17.709  13.955  2.00  1.00            
ATOM    865    O TYR A 114      -5.676  17.384  13.053  2.00  1.00            
ATOM    866    N ALA A 115      -6.024  17.828  15.238  1.00  1.00            
ATOM    867   CA ALA A 115      -4.632  17.560  15.490  1.00  1.00            
ATOM    868   CB ALA A 115      -4.190  18.084  16.860  1.00  1.00            
ATOM    869    C ALA A 115      -4.288  16.092  15.342  1.00  1.00            
ATOM    870    O ALA A 115      -3.573  15.774  14.394  1.00  1.00            
ATOM    871    N PRO A 116      -4.720  15.138  16.159  1.00  1.00            
ATOM    872   CA PRO A 116      -5.247  15.358  17.483  1.00  1.00            
ATOM    873   CD PRO A 116      -5.135  13.851  15.627  1.00  1.00            
ATOM    874   CB PRO A 116      -6.099  14.137  17.827  1.00  1.00            
ATOM    875   CG PRO A 116      -5.611  13.052  16.853  1.00  1.00            
ATOM    876    C PRO A 116      -4.114  15.581  18.431  1.00  1.00            
ATOM    877    O PRO A 116      -3.155  14.809  18.414  1.00  1.00            
ATOM    878    N PHE A 117      -4.217  16.629  19.261  1.00  1.00            
ATOM    879   CA PHE A 117      -3.295  16.962  20.302  1.00  1.00            
ATOM    880   CB PHE A 117      -1.801  16.995  19.917  1.00  1.00            
ATOM    881   CG PHE A 117      -1.561  17.993  18.843  1.00  1.00            
ATOM    882  CD1 PHE A 117      -1.492  19.337  19.126  1.00  1.00            
ATOM    883  CD2 PHE A 117      -1.376  17.570  17.548  1.00  1.00            
ATOM    884  CE1 PHE A 117      -1.264  20.247  18.121  1.00  1.00            
ATOM    885  CE2 PHE A 117      -1.147  18.476  16.539  1.00  1.00            
ATOM    886   CZ PHE A 117      -1.093  19.818  16.826  1.00  1.00            
ATOM    887    C PHE A 117      -3.731  18.291  20.757  1.00  1.00            
ATOM    888    O PHE A 117      -4.100  19.144  19.953  1.00  1.00            
ATOM    889    N ASP A 118      -3.736  18.501  22.075  1.00  1.00            
ATOM    890   CA ASP A 118      -4.178  19.786  22.478  1.00  1.00            
ATOM    891   CB ASP A 118      -5.489  19.774  23.297  1.00  1.00            
ATOM    892   CG ASP A 118      -5.320  18.941  24.563  1.00  1.00            
ATOM    893  OD1 ASP A 118      -4.498  17.986  24.538  1.00  1.00            
ATOM    894  OD2 ASP A 118      -6.009  19.250  25.573  1.00  1.00            
ATOM    895    C ASP A 118      -3.099  20.403  23.294  1.00  1.00            
ATOM    896    O ASP A 118      -2.788  19.956  24.396  1.00  1.00            
ATOM    897    N GLY A 119      -2.480  21.465  22.765  4.00  1.00            
ATOM    898   CA GLY A 119      -1.463  22.091  23.543  4.00  1.00            
ATOM    899    C GLY A 119      -0.132  21.734  22.987  4.00  1.00            
ATOM    900    O GLY A 119       0.068  20.655  22.431  4.00  1.00            
ATOM    901    N ILE A 120       0.824  22.668  23.138  4.00  1.00            
ATOM    902   CA ILE A 120       2.142  22.463  22.630  4.00  1.00            
ATOM    903   CB ILE A 120       2.477  23.398  21.509  4.00  1.00            
ATOM    904  CG1 ILE A 120       2.444  24.852  22.016  4.00  1.00            
ATOM    905  CG2 ILE A 120       1.500  23.129  20.351  4.00  1.00            
ATOM    906  CD1 ILE A 120       3.045  25.867  21.043  4.00  1.00            
ATOM    907    C ILE A 120       3.109  22.766  23.730  4.00  1.00            
ATOM    908    O ILE A 120       2.915  23.699  24.509  4.00  1.00            
ATOM    909    N LEU A 121       4.176  21.951  23.824  4.00  1.00            
ATOM    910   CA LEU A 121       5.236  22.154  24.763  4.00  1.00            
ATOM    911   CB LEU A 121       5.620  20.904  25.571  4.00  1.00            
ATOM    912   CG LEU A 121       4.527  20.385  26.518  4.00  1.00            
ATOM    913  CD1 LEU A 121       5.022  19.139  27.273  4.00  1.00            
ATOM    914  CD2 LEU A 121       4.015  21.494  27.451  4.00  1.00            
ATOM    915    C LEU A 121       6.388  22.433  23.880  4.00  1.00            
ATOM    916    O LEU A 121       6.393  22.030  22.717  4.00  1.00            
ATOM    917    N GLY A 122       7.400  23.150  24.373  4.00  1.00            
ATOM    918   CA GLY A 122       8.415  23.361  23.404  4.00  1.00            
ATOM    919    C GLY A 122       9.749  23.247  24.039  4.00  1.00            
ATOM    920    O GLY A 122      10.022  23.841  25.081  4.00  1.00            
ATOM    921    N LEU A 123      10.618  22.453  23.391  1.00  1.00            
ATOM    922   CA LEU A 123      11.967  22.355  23.831  1.00  1.00            
ATOM    923   CB LEU A 123      12.472  20.913  24.015  1.00  1.00            
ATOM    924   CG LEU A 123      13.936  20.853  24.491  1.00  1.00            
ATOM    925  CD1 LEU A 123      14.123  21.594  25.825  1.00  1.00            
ATOM    926  CD2 LEU A 123      14.447  19.405  24.545  1.00  1.00            
ATOM    927    C LEU A 123      12.782  22.985  22.771  1.00  1.00            
ATOM    928    O LEU A 123      13.102  22.386  21.746  1.00  1.00            
ATOM    929    N ALA A 124      13.111  24.253  23.017  1.00  1.00            
ATOM    930   CA ALA A 124      13.920  25.044  22.159  1.00  1.00            
ATOM    931   CB ALA A 124      13.121  25.828  21.106  1.00  1.00            
ATOM    932    C ALA A 124      14.475  26.037  23.131  1.00  1.00            
ATOM    933    O ALA A 124      14.012  26.124  24.267  1.00  1.00            
ATOM    934    N TYR A 125      15.505  26.794  22.735  1.00  1.00            
ATOM    935   CA TYR A 125      16.085  27.763  23.620  1.00  1.00            
ATOM    936   CB TYR A 125      17.486  28.185  23.134  1.00  1.00            
ATOM    937   CG TYR A 125      18.172  29.039  24.143  1.00  1.00            
ATOM    938  CD1 TYR A 125      18.709  28.479  25.281  1.00  1.00            
ATOM    939  CD2 TYR A 125      18.300  30.392  23.942  1.00  1.00            
ATOM    940  CE1 TYR A 125      19.354  29.260  26.211  1.00  1.00            
ATOM    941  CE2 TYR A 125      18.945  31.178  24.867  1.00  1.00            
ATOM    942   CZ TYR A 125      19.473  30.613  26.003  1.00  1.00            
ATOM    943   OH TYR A 125      20.136  31.421  26.951  1.00  1.00            
ATOM    944    C TYR A 125      15.163  28.941  23.598  1.00  1.00            
ATOM    945    O TYR A 125      14.458  29.192  22.622  1.00  1.00            
ATOM    946    N PRO A 126      15.148  29.642  24.692  2.00  1.00            
ATOM    947   CA PRO A 126      14.253  30.743  24.933  2.00  1.00            
ATOM    948   CD PRO A 126      15.724  29.126  25.922  2.00  1.00            
ATOM    949   CB PRO A 126      14.366  31.049  26.432  2.00  1.00            
ATOM    950   CG PRO A 126      15.626  30.302  26.901  2.00  1.00            
ATOM    951    C PRO A 126      14.304  31.972  24.098  2.00  1.00            
ATOM    952    O PRO A 126      13.377  32.771  24.226  2.00  1.00            
ATOM    953    N SER A 127      15.341  32.183  23.275  2.00  1.00            
ATOM    954   CA SER A 127      15.347  33.399  22.518  2.00  1.00            
ATOM    955   CB SER A 127      16.568  33.517  21.590  2.00  1.00            
ATOM    956   OG SER A 127      16.558  32.471  20.630  2.00  1.00            
ATOM    957    C SER A 127      14.125  33.410  21.681  2.00  1.00            
ATOM    958    O SER A 127      13.519  34.456  21.448  2.00  1.00            
ATOM    959    N ILE A 128      13.720  32.222  21.220  2.00  1.00            
ATOM    960   CA ILE A 128      12.517  32.173  20.467  2.00  1.00            
ATOM    961   CB ILE A 128      12.642  31.177  19.345  2.00  1.00            
ATOM    962  CG1 ILE A 128      13.003  29.778  19.882  2.00  1.00            
ATOM    963  CG2 ILE A 128      13.681  31.725  18.355  2.00  1.00            
ATOM    964  CD1 ILE A 128      12.925  28.674  18.830  2.00  1.00            
ATOM    965    C ILE A 128      11.445  31.764  21.403  2.00  1.00            
ATOM    966    O ILE A 128      10.863  30.684  21.312  2.00  1.00            
ATOM    967    N SER A 129      11.147  32.665  22.345  1.00  1.00            
ATOM    968   CA SER A 129      10.068  32.404  23.230  1.00  1.00            
ATOM    969   CB SER A 129      10.459  32.385  24.714  1.00  1.00            
ATOM    970   OG SER A 129       9.303  32.133  25.498  1.00  1.00            
ATOM    971    C SER A 129       9.171  33.565  23.049  1.00  1.00            
ATOM    972    O SER A 129       9.584  34.708  23.233  1.00  1.00            
ATOM    973    N ALA A 130       7.916  33.316  22.657  2.00  1.00            
ATOM    974   CA ALA A 130       7.079  34.458  22.536  2.00  1.00            
ATOM    975   CB ALA A 130       5.692  34.147  21.950  2.00  1.00            
ATOM    976    C ALA A 130       6.898  34.932  23.943  2.00  1.00            
ATOM    977    O ALA A 130       6.805  34.120  24.863  2.00  1.00            
ATOM    978    N SER A 131       6.891  36.264  24.133  2.00  1.00            
ATOM    979   CA SER A 131       6.688  36.938  25.386  2.00  1.00            
ATOM    980   CB SER A 131       5.359  36.597  26.096  2.00  1.00            
ATOM    981   OG SER A 131       5.396  35.293  26.659  2.00  1.00            
ATOM    982    C SER A 131       7.806  36.692  26.344  2.00  1.00            
ATOM    983    O SER A 131       7.753  37.145  27.486  2.00  1.00            
ATOM    984    N GLY A 132       8.871  35.995  25.919  2.00  1.00            
ATOM    985   CA GLY A 132       9.968  35.832  26.826  2.00  1.00            
ATOM    986    C GLY A 132       9.530  34.962  27.953  2.00  1.00            
ATOM    987    O GLY A 132      10.180  34.909  28.998  2.00  1.00            
ATOM    988    N ALA A 133       8.412  34.240  27.770  1.00  1.00            
ATOM    989   CA ALA A 133       7.944  33.404  28.832  1.00  1.00            
ATOM    990   CB ALA A 133       6.567  32.772  28.570  1.00  1.00            
ATOM    991    C ALA A 133       8.930  32.298  28.975  1.00  1.00            
ATOM    992    O ALA A 133       9.665  31.979  28.042  1.00  1.00            
ATOM    993    N THR A 134       8.996  31.689  30.170  1.00  1.00            
ATOM    994   CA THR A 134       9.972  30.661  30.366  1.00  1.00            
ATOM    995   CB THR A 134      10.401  30.502  31.791  1.00  1.00            
ATOM    996  OG1 THR A 134       9.285  30.216  32.619  1.00  1.00            
ATOM    997  CG2 THR A 134      11.093  31.795  32.246  1.00  1.00            
ATOM    998    C THR A 134       9.460  29.348  29.844  1.00  1.00            
ATOM    999    O THR A 134       8.290  29.009  30.005  1.00  1.00            
ATOM   1000    N PRO A 135      10.336  28.621  29.180  1.00  1.00            
ATOM   1001   CA PRO A 135      10.013  27.316  28.646  1.00  1.00            
ATOM   1002   CD PRO A 135      11.399  29.260  28.431  1.00  1.00            
ATOM   1003   CB PRO A 135      10.997  27.066  27.499  1.00  1.00            
ATOM   1004   CG PRO A 135      12.115  28.102  27.722  1.00  1.00            
ATOM   1005    C PRO A 135      10.085  26.315  29.758  1.00  1.00            
ATOM   1006    O PRO A 135      10.785  26.577  30.733  1.00  1.00            
ATOM   1007    N VAL A 136       9.378  25.167  29.656  2.00  1.00            
ATOM   1008   CA VAL A 136       9.465  24.164  30.689  2.00  1.00            
ATOM   1009   CB VAL A 136       8.241  23.297  30.801  2.00  1.00            
ATOM   1010  CG1 VAL A 136       8.499  22.241  31.889  2.00  1.00            
ATOM   1011  CG2 VAL A 136       7.011  24.183  31.067  2.00  1.00            
ATOM   1012    C VAL A 136      10.586  23.271  30.269  2.00  1.00            
ATOM   1013    O VAL A 136      10.425  22.381  29.436  2.00  1.00            
ATOM   1014    N PHE A 137      11.765  23.522  30.851  2.00  1.00            
ATOM   1015   CA PHE A 137      12.979  22.834  30.537  2.00  1.00            
ATOM   1016   CB PHE A 137      13.268  22.820  29.028  2.00  1.00            
ATOM   1017   CG PHE A 137      14.209  21.696  28.781  2.00  1.00            
ATOM   1018  CD1 PHE A 137      13.710  20.418  28.676  2.00  1.00            
ATOM   1019  CD2 PHE A 137      15.562  21.906  28.651  2.00  1.00            
ATOM   1020  CE1 PHE A 137      14.549  19.356  28.449  2.00  1.00            
ATOM   1021  CE2 PHE A 137      16.405  20.845  28.423  2.00  1.00            
ATOM   1022   CZ PHE A 137      15.899  19.572  28.323  2.00  1.00            
ATOM   1023    C PHE A 137      13.934  23.765  31.196  2.00  1.00            
ATOM   1024    O PHE A 137      14.708  23.388  32.075  2.00  1.00            
ATOM   1025    N ASP A 138      13.862  25.042  30.766  2.00  1.00            
ATOM   1026   CA ASP A 138      14.623  26.075  31.392  2.00  1.00            
ATOM   1027   CB ASP A 138      14.488  27.459  30.735  2.00  1.00            
ATOM   1028   CG ASP A 138      15.486  27.505  29.586  2.00  1.00            
ATOM   1029  OD1 ASP A 138      16.699  27.312  29.868  2.00  1.00            
ATOM   1030  OD2 ASP A 138      15.062  27.747  28.425  2.00  1.00            
ATOM   1031    C ASP A 138      14.156  26.150  32.816  2.00  1.00            
ATOM   1032    O ASP A 138      14.962  26.284  33.735  2.00  1.00            
ATOM   1033    N ASN A 139      12.830  26.031  33.034  2.00  1.00            
ATOM   1034   CA ASN A 139      12.256  26.091  34.353  2.00  1.00            
ATOM   1035   CB ASN A 139      10.713  26.064  34.330  2.00  1.00            
ATOM   1036   CG ASN A 139      10.170  26.418  35.712  2.00  1.00            
ATOM   1037  OD1 ASN A 139       9.562  27.470  35.902  2.00  1.00            
ATOM   1038  ND2 ASN A 139      10.378  25.512  36.705  2.00  1.00            
ATOM   1039    C ASN A 139      12.720  24.911  35.167  2.00  1.00            
ATOM   1040    O ASN A 139      13.071  25.058  36.338  2.00  1.00            
ATOM   1041    N LEU A 140      12.751  23.702  34.572  2.00  1.00            
ATOM   1042   CA LEU A 140      13.129  22.540  35.334  2.00  1.00            
ATOM   1043   CB LEU A 140      13.074  21.235  34.522  2.00  1.00            
ATOM   1044   CG LEU A 140      11.646  20.859  34.085  2.00  1.00            
ATOM   1045  CD1 LEU A 140      11.608  19.484  33.397  2.00  1.00            
ATOM   1046  CD2 LEU A 140      10.664  20.964  35.263  2.00  1.00            
ATOM   1047    C LEU A 140      14.514  22.754  35.789  2.00  1.00            
ATOM   1048    O LEU A 140      14.873  22.431  36.921  2.00  1.00            
ATOM   1049    N TRP A 141      15.330  23.335  34.906  2.00  1.00            
ATOM   1050   CA TRP A 141      16.683  23.533  35.279  2.00  1.00            
ATOM   1051   CB TRP A 141      17.556  24.132  34.169  2.00  1.00            
ATOM   1052   CG TRP A 141      18.982  24.340  34.617  2.00  1.00            
ATOM   1053  CD2 TRP A 141      19.956  23.291  34.718  2.00  1.00            
ATOM   1054  CD1 TRP A 141      19.600  25.484  35.033  2.00  1.00            
ATOM   1055  NE1 TRP A 141      20.902  25.213  35.379  2.00  1.00            
ATOM   1056  CE2 TRP A 141      21.134  23.867  35.192  2.00  1.00            
ATOM   1057  CE3 TRP A 141      19.872  21.957  34.448  2.00  1.00            
ATOM   1058  CZ2 TRP A 141      22.252  23.113  35.397  2.00  1.00            
ATOM   1059  CZ3 TRP A 141      21.004  21.198  34.649  2.00  1.00            
ATOM   1060  CH2 TRP A 141      22.172  21.766  35.114  2.00  1.00            
ATOM   1061    C TRP A 141      16.768  24.459  36.444  2.00  1.00            
ATOM   1062    O TRP A 141      17.494  24.185  37.398  2.00  1.00            
ATOM   1063    N ASP A 142      16.008  25.573  36.417  2.00  1.00            
ATOM   1064   CA ASP A 142      16.195  26.536  37.460  2.00  1.00            
ATOM   1065   CB ASP A 142      15.373  27.836  37.307  2.00  1.00            
ATOM   1066   CG ASP A 142      13.882  27.586  37.482  2.00  1.00            
ATOM   1067  OD1 ASP A 142      13.438  27.415  38.648  2.00  1.00            
ATOM   1068  OD2 ASP A 142      13.162  27.595  36.449  2.00  1.00            
ATOM   1069    C ASP A 142      15.883  25.921  38.787  2.00  1.00            
ATOM   1070    O ASP A 142      16.634  26.095  39.747  2.00  1.00            
ATOM   1071    N GLN A 143      14.771  25.170  38.881  3.00  1.00            
ATOM   1072   CA GLN A 143      14.442  24.533  40.125  3.00  1.00            
ATOM   1073   CB GLN A 143      13.084  23.817  40.111  3.00  1.00            
ATOM   1074   CG GLN A 143      11.887  24.769  40.147  3.00  1.00            
ATOM   1075   CD GLN A 143      11.847  25.381  41.541  3.00  1.00            
ATOM   1076  OE1 GLN A 143      12.789  26.049  41.966  3.00  1.00            
ATOM   1077  NE2 GLN A 143      10.735  25.140  42.284  3.00  1.00            
ATOM   1078    C GLN A 143      15.506  23.518  40.383  3.00  1.00            
ATOM   1079    O GLN A 143      15.894  23.292  41.529  3.00  1.00            
ATOM   1080    N GLY A 144      16.027  22.896  39.306  3.00  1.00            
ATOM   1081   CA GLY A 144      17.059  21.918  39.481  3.00  1.00            
ATOM   1082    C GLY A 144      16.461  20.547  39.466  3.00  1.00            
ATOM   1083    O GLY A 144      17.073  19.596  39.950  3.00  1.00            
ATOM   1084    N LEU A 145      15.249  20.399  38.899  1.00  1.00            
ATOM   1085   CA LEU A 145      14.660  19.093  38.845  1.00  1.00            
ATOM   1086   CB LEU A 145      13.286  19.032  38.148  1.00  1.00            
ATOM   1087   CG LEU A 145      12.118  19.672  38.921  1.00  1.00            
ATOM   1088  CD1 LEU A 145      12.301  21.184  39.069  1.00  1.00            
ATOM   1089  CD2 LEU A 145      10.769  19.312  38.280  1.00  1.00            
ATOM   1090    C LEU A 145      15.562  18.214  38.041  1.00  1.00            
ATOM   1091    O LEU A 145      15.781  17.053  38.381  1.00  1.00            
ATOM   1092    N VAL A 146      16.125  18.756  36.946  1.00  1.00            
ATOM   1093   CA VAL A 146      16.914  17.955  36.060  1.00  1.00            
ATOM   1094   CB VAL A 146      16.929  18.518  34.674  1.00  1.00            
ATOM   1095  CG1 VAL A 146      17.792  17.609  33.797  1.00  1.00            
ATOM   1096  CG2 VAL A 146      15.485  18.706  34.184  1.00  1.00            
ATOM   1097    C VAL A 146      18.349  17.925  36.514  1.00  1.00            
ATOM   1098    O VAL A 146      18.925  18.963  36.836  1.00  1.00            
ATOM   1099    N SER A 147      18.953  16.714  36.568  1.00  1.00            
ATOM   1100   CA SER A 147      20.342  16.554  36.928  1.00  1.00            
ATOM   1101   CB SER A 147      20.747  15.080  37.083  1.00  1.00            
ATOM   1102   OG SER A 147      20.037  14.497  38.167  1.00  1.00            
ATOM   1103    C SER A 147      21.202  17.170  35.857  1.00  1.00            
ATOM   1104    O SER A 147      21.807  18.218  36.075  1.00  1.00            
ATOM   1105    N GLN A 148      21.264  16.545  34.656  1.00  1.00            
ATOM   1106   CA GLN A 148      22.033  17.114  33.577  1.00  1.00            
ATOM   1107   CB GLN A 148      22.744  16.103  32.655  1.00  1.00            
ATOM   1108   CG GLN A 148      23.737  15.171  33.349  1.00  1.00            
ATOM   1109   CD GLN A 148      23.055  13.822  33.519  1.00  1.00            
ATOM   1110  OE1 GLN A 148      22.957  13.042  32.573  1.00  1.00            
ATOM   1111  NE2 GLN A 148      22.565  13.536  34.755  1.00  1.00            
ATOM   1112    C GLN A 148      21.017  17.780  32.729  1.00  1.00            
ATOM   1113    O GLN A 148      20.046  17.144  32.329  1.00  1.00            
ATOM   1114    N ASP A 149      21.207  19.076  32.426  1.00  1.00            
ATOM   1115   CA ASP A 149      20.192  19.737  31.665  1.00  1.00            
ATOM   1116   CB ASP A 149      20.354  21.262  31.625  1.00  1.00            
ATOM   1117   CG ASP A 149      19.020  21.852  31.201  1.00  1.00            
ATOM   1118  OD1 ASP A 149      18.136  21.063  30.774  1.00  1.00            
ATOM   1119  OD2 ASP A 149      18.867  23.098  31.302  1.00  1.00            
ATOM   1120    C ASP A 149      20.272  19.204  30.271  1.00  1.00            
ATOM   1121    O ASP A 149      21.029  19.704  29.441  1.00  1.00            
ATOM   1122    N LEU A 150      19.475  18.152  29.988  4.00  1.00            
ATOM   1123   CA LEU A 150      19.527  17.491  28.718  4.00  1.00            
ATOM   1124   CB LEU A 150      20.305  16.167  28.776  4.00  1.00            
ATOM   1125   CG LEU A 150      21.700  16.281  29.416  4.00  1.00            
ATOM   1126  CD1 LEU A 150      22.444  14.939  29.360  4.00  1.00            
ATOM   1127  CD2 LEU A 150      22.506  17.442  28.821  4.00  1.00            
ATOM   1128    C LEU A 150      18.137  17.085  28.369  4.00  1.00            
ATOM   1129    O LEU A 150      17.195  17.293  29.132  4.00  1.00            
ATOM   1130    N PHE A 151      17.993  16.505  27.165  4.00  1.00            
ATOM   1131   CA PHE A 151      16.748  16.013  26.665  4.00  1.00            
ATOM   1132   CB PHE A 151      16.036  17.114  25.858  4.00  1.00            
ATOM   1133   CG PHE A 151      15.034  16.536  24.924  4.00  1.00            
ATOM   1134  CD1 PHE A 151      13.779  16.169  25.347  4.00  1.00            
ATOM   1135  CD2 PHE A 151      15.370  16.385  23.597  4.00  1.00            
ATOM   1136  CE1 PHE A 151      12.880  15.649  24.448  4.00  1.00            
ATOM   1137  CE2 PHE A 151      14.473  15.865  22.698  4.00  1.00            
ATOM   1138   CZ PHE A 151      13.224  15.496  23.128  4.00  1.00            
ATOM   1139    C PHE A 151      17.077  14.885  25.729  4.00  1.00            
ATOM   1140    O PHE A 151      18.023  14.985  24.948  4.00  1.00            
ATOM   1141    N SER A 152      16.321  13.769  25.790  4.00  1.00            
ATOM   1142   CA SER A 152      16.559  12.684  24.874  4.00  1.00            
ATOM   1143   CB SER A 152      17.155  11.431  25.542  4.00  1.00            
ATOM   1144   OG SER A 152      17.363  10.405  24.582  4.00  1.00            
ATOM   1145    C SER A 152      15.240  12.312  24.319  4.00  1.00            
ATOM   1146    O SER A 152      14.328  11.962  25.064  4.00  1.00            
ATOM   1147    N VAL A 153      15.087  12.396  22.989  4.00  1.00            
ATOM   1148   CA VAL A 153      13.831  11.950  22.487  4.00  1.00            
ATOM   1149   CB VAL A 153      13.058  12.947  21.668  4.00  1.00            
ATOM   1150  CG1 VAL A 153      13.823  13.261  20.376  4.00  1.00            
ATOM   1151  CG2 VAL A 153      11.647  12.382  21.427  4.00  1.00            
ATOM   1152    C VAL A 153      14.108  10.763  21.627  4.00  1.00            
ATOM   1153    O VAL A 153      14.969  10.796  20.750  4.00  1.00            
ATOM   1154    N TYR A 154      13.382   9.660  21.882  4.00  1.00            
ATOM   1155   CA TYR A 154      13.554   8.473  21.103  4.00  1.00            
ATOM   1156   CB TYR A 154      13.856   7.238  21.967  4.00  1.00            
ATOM   1157   CG TYR A 154      13.840   6.026  21.102  4.00  1.00            
ATOM   1158  CD1 TYR A 154      14.920   5.703  20.311  4.00  1.00            
ATOM   1159  CD2 TYR A 154      12.738   5.200  21.095  4.00  1.00            
ATOM   1160  CE1 TYR A 154      14.897   4.577  19.521  4.00  1.00            
ATOM   1161  CE2 TYR A 154      12.711   4.075  20.306  4.00  1.00            
ATOM   1162   CZ TYR A 154      13.790   3.761  19.517  4.00  1.00            
ATOM   1163   OH TYR A 154      13.758   2.605  18.709  4.00  1.00            
ATOM   1164    C TYR A 154      12.241   8.240  20.412  4.00  1.00            
ATOM   1165    O TYR A 154      11.209   8.100  21.064  4.00  1.00            
ATOM   1166    N LEU A 155      12.257   8.201  19.061  1.00  1.00            
ATOM   1167   CA LEU A 155      11.074   8.018  18.259  1.00  1.00            
ATOM   1168   CB LEU A 155      11.098   8.831  16.952  1.00  1.00            
ATOM   1169   CG LEU A 155       9.919   8.513  16.014  1.00  1.00            
ATOM   1170  CD1 LEU A 155       8.575   8.919  16.634  1.00  1.00            
ATOM   1171  CD2 LEU A 155      10.148   9.100  14.610  1.00  1.00            
ATOM   1172    C LEU A 155      11.001   6.574  17.858  1.00  1.00            
ATOM   1173    O LEU A 155      12.010   5.869  17.850  1.00  1.00            
ATOM   1174    N SER A 156       9.781   6.094  17.532  1.00  1.00            
ATOM   1175   CA SER A 156       9.593   4.731  17.116  1.00  1.00            
ATOM   1176   CB SER A 156       8.845   3.878  18.155  1.00  1.00            
ATOM   1177   OG SER A 156       9.591   3.817  19.363  1.00  1.00            
ATOM   1178    C SER A 156       8.771   4.764  15.872  1.00  1.00            
ATOM   1179    O SER A 156       8.105   5.756  15.580  1.00  1.00            
ATOM   1180    N SER A 157       8.805   3.663  15.100  1.00  1.00            
ATOM   1181   CA SER A 157       8.094   3.633  13.860  1.00  1.00            
ATOM   1182   CB SER A 157       8.994   3.392  12.638  1.00  1.00            
ATOM   1183   OG SER A 157       9.576   2.098  12.714  1.00  1.00            
ATOM   1184    C SER A 157       7.122   2.507  13.913  1.00  1.00            
ATOM   1185    O SER A 157       7.029   1.789  14.906  1.00  1.00            
ATOM   1186    N ASN A 158       6.349   2.356  12.825  3.00  1.00            
ATOM   1187   CA ASN A 158       5.381   1.310  12.750  3.00  1.00            
ATOM   1188   CB ASN A 158       6.012  -0.092  12.892  3.00  1.00            
ATOM   1189   CG ASN A 158       5.080  -1.164  12.328  3.00  1.00            
ATOM   1190  OD1 ASN A 158       3.918  -1.285  12.712  3.00  1.00            
ATOM   1191  ND2 ASN A 158       5.613  -1.978  11.378  3.00  1.00            
ATOM   1192    C ASN A 158       4.431   1.531  13.881  3.00  1.00            
ATOM   1193    O ASN A 158       3.847   0.588  14.410  3.00  1.00            
ATOM   1194    N ASP A 159       4.267   2.809  14.278  3.00  1.00            
ATOM   1195   CA ASP A 159       3.358   3.219  15.311  3.00  1.00            
ATOM   1196   CB ASP A 159       1.882   3.361  14.868  3.00  1.00            
ATOM   1197   CG ASP A 159       1.303   2.033  14.391  3.00  1.00            
ATOM   1198  OD1 ASP A 159       1.750   1.524  13.329  3.00  1.00            
ATOM   1199  OD2 ASP A 159       0.386   1.519  15.083  3.00  1.00            
ATOM   1200    C ASP A 159       3.470   2.319  16.493  3.00  1.00            
ATOM   1201    O ASP A 159       2.463   1.886  17.051  3.00  1.00            
ATOM   1202    N ASP A 160       4.713   2.011  16.907  1.00  1.00            
ATOM   1203   CA ASP A 160       4.890   1.207  18.075  1.00  1.00            
ATOM   1204   CB ASP A 160       6.137   0.312  18.041  1.00  1.00            
ATOM   1205   CG ASP A 160       5.866  -0.799  17.038  1.00  1.00            
ATOM   1206  OD1 ASP A 160       4.667  -1.067  16.755  1.00  1.00            
ATOM   1207  OD2 ASP A 160       6.856  -1.396  16.539  1.00  1.00            
ATOM   1208    C ASP A 160       5.030   2.169  19.200  1.00  1.00            
ATOM   1209    O ASP A 160       5.709   3.187  19.077  1.00  1.00            
ATOM   1210    N SER A 161       4.359   1.879  20.326  1.00  1.00            
ATOM   1211   CA SER A 161       4.468   2.767  21.438  1.00  1.00            
ATOM   1212   CB SER A 161       3.545   2.419  22.617  1.00  1.00            
ATOM   1213   OG SER A 161       3.897   1.153  23.155  1.00  1.00            
ATOM   1214    C SER A 161       5.871   2.624  21.910  1.00  1.00            
ATOM   1215    O SER A 161       6.618   1.786  21.406  1.00  1.00            
ATOM   1216    N GLY A 162       6.279   3.444  22.891  1.00  1.00            
ATOM   1217   CA GLY A 162       7.625   3.298  23.339  1.00  1.00            
ATOM   1218    C GLY A 162       8.422   4.540  23.062  1.00  1.00            
ATOM   1219    O GLY A 162       9.526   4.676  23.584  1.00  1.00            
ATOM   1220    N SER A 163       7.912   5.485  22.244  4.00  1.00            
ATOM   1221   CA SER A 163       8.671   6.693  22.045  4.00  1.00            
ATOM   1222   CB SER A 163       7.964   7.706  21.127  4.00  1.00            
ATOM   1223   OG SER A 163       8.753   8.877  20.979  4.00  1.00            
ATOM   1224    C SER A 163       8.797   7.319  23.394  4.00  1.00            
ATOM   1225    O SER A 163       7.832   7.353  24.155  4.00  1.00            
ATOM   1226    N VAL A 164      10.000   7.820  23.743  4.00  1.00            
ATOM   1227   CA VAL A 164      10.131   8.397  25.048  4.00  1.00            
ATOM   1228   CB VAL A 164      10.922   7.553  26.004  4.00  1.00            
ATOM   1229  CG1 VAL A 164      12.362   7.451  25.478  4.00  1.00            
ATOM   1230  CG2 VAL A 164      10.822   8.168  27.411  4.00  1.00            
ATOM   1231    C VAL A 164      10.827   9.706  24.946  4.00  1.00            
ATOM   1232    O VAL A 164      11.755   9.884  24.158  4.00  1.00            
ATOM   1233    N VAL A 165      10.354  10.675  25.747  4.00  1.00            
ATOM   1234   CA VAL A 165      11.007  11.940  25.835  4.00  1.00            
ATOM   1235   CB VAL A 165      10.046  13.086  25.758  4.00  1.00            
ATOM   1236  CG1 VAL A 165      10.798  14.380  26.095  4.00  1.00            
ATOM   1237  CG2 VAL A 165       9.404  13.088  24.360  4.00  1.00            
ATOM   1238    C VAL A 165      11.614  11.937  27.198  4.00  1.00            
ATOM   1239    O VAL A 165      10.917  12.087  28.200  4.00  1.00            
ATOM   1240    N LEU A 166      12.942  11.736  27.268  4.00  1.00            
ATOM   1241   CA LEU A 166      13.627  11.735  28.524  4.00  1.00            
ATOM   1242   CB LEU A 166      14.985  11.010  28.509  4.00  1.00            
ATOM   1243   CG LEU A 166      14.892   9.486  28.313  4.00  1.00            
ATOM   1244  CD1 LEU A 166      16.274   8.826  28.450  4.00  1.00            
ATOM   1245  CD2 LEU A 166      13.840   8.870  29.250  4.00  1.00            
ATOM   1246    C LEU A 166      13.891  13.150  28.854  4.00  1.00            
ATOM   1247    O LEU A 166      13.834  14.032  28.000  4.00  1.00            
ATOM   1248    N LEU A 167      14.170  13.396  30.137  4.00  1.00            
ATOM   1249   CA LEU A 167      14.428  14.726  30.554  4.00  1.00            
ATOM   1250   CB LEU A 167      13.785  15.048  31.909  4.00  1.00            
ATOM   1251   CG LEU A 167      14.002  16.492  32.383  4.00  1.00            
ATOM   1252  CD1 LEU A 167      13.462  17.508  31.362  4.00  1.00            
ATOM   1253  CD2 LEU A 167      13.387  16.682  33.778  4.00  1.00            
ATOM   1254    C LEU A 167      15.900  14.844  30.671  4.00  1.00            
ATOM   1255    O LEU A 167      16.619  14.881  29.674  4.00  1.00            
ATOM   1256    N GLY A 168      16.384  14.878  31.918  3.00  1.00            
ATOM   1257   CA GLY A 168      17.771  15.084  32.159  3.00  1.00            
ATOM   1258    C GLY A 168      18.594  14.005  31.520  3.00  1.00            
ATOM   1259    O GLY A 168      19.676  14.277  31.002  3.00  1.00            
ATOM   1260    N GLY A 169      18.118  12.747  31.537  1.00  1.00            
ATOM   1261   CA GLY A 169      18.997  11.691  31.125  1.00  1.00            
ATOM   1262    C GLY A 169      18.919  11.260  29.696  1.00  1.00            
ATOM   1263    O GLY A 169      18.086  11.711  28.912  1.00  1.00            
ATOM   1264    N ILE A 170      19.845  10.321  29.375  1.00  1.00            
ATOM   1265   CA ILE A 170      20.010   9.652  28.114  1.00  1.00            
ATOM   1266   CB ILE A 170      21.355   9.852  27.477  1.00  1.00            
ATOM   1267  CG1 ILE A 170      21.620  11.339  27.195  1.00  1.00            
ATOM   1268  CG2 ILE A 170      21.398   8.974  26.215  1.00  1.00            
ATOM   1269  CD1 ILE A 170      21.790  12.175  28.463  1.00  1.00            
ATOM   1270    C ILE A 170      19.918   8.185  28.418  1.00  1.00            
ATOM   1271    O ILE A 170      20.472   7.720  29.413  1.00  1.00            
ATOM   1272    N ASP A 171      19.190   7.417  27.583  1.00  1.00            
ATOM   1273   CA ASP A 171      19.075   6.001  27.806  1.00  1.00            
ATOM   1274   CB ASP A 171      17.665   5.443  27.528  1.00  1.00            
ATOM   1275   CG ASP A 171      16.704   5.906  28.616  1.00  1.00            
ATOM   1276  OD1 ASP A 171      17.131   5.977  29.799  1.00  1.00            
ATOM   1277  OD2 ASP A 171      15.524   6.192  28.276  1.00  1.00            
ATOM   1278    C ASP A 171      19.987   5.334  26.836  1.00  1.00            
ATOM   1279    O ASP A 171      19.957   5.605  25.637  1.00  1.00            
ATOM   1280    N SER A 172      20.847   4.447  27.358  3.00  1.00            
ATOM   1281   CA SER A 172      21.840   3.790  26.569  3.00  1.00            
ATOM   1282   CB SER A 172      22.922   3.111  27.426  3.00  1.00            
ATOM   1283   OG SER A 172      23.887   2.484  26.593  3.00  1.00            
ATOM   1284    C SER A 172      21.298   2.724  25.668  3.00  1.00            
ATOM   1285    O SER A 172      21.794   2.552  24.556  3.00  1.00            
ATOM   1286    N SER A 173      20.260   1.989  26.107  3.00  1.00            
ATOM   1287   CA SER A 173      19.814   0.830  25.378  3.00  1.00            
ATOM   1288   CB SER A 173      18.546   0.195  25.979  3.00  1.00            
ATOM   1289   OG SER A 173      18.801  -0.255  27.301  3.00  1.00            
ATOM   1290    C SER A 173      19.469   1.213  23.980  3.00  1.00            
ATOM   1291    O SER A 173      19.813   0.507  23.034  3.00  1.00            
ATOM   1292    N TYR A 174      18.790   2.357  23.809  1.00  1.00            
ATOM   1293   CA TYR A 174      18.336   2.737  22.507  1.00  1.00            
ATOM   1294   CB TYR A 174      17.446   3.991  22.501  1.00  1.00            
ATOM   1295   CG TYR A 174      16.132   3.636  23.107  1.00  1.00            
ATOM   1296  CD1 TYR A 174      15.160   3.046  22.333  1.00  1.00            
ATOM   1297  CD2 TYR A 174      15.873   3.871  24.437  1.00  1.00            
ATOM   1298  CE1 TYR A 174      13.941   2.709  22.871  1.00  1.00            
ATOM   1299  CE2 TYR A 174      14.654   3.537  24.982  1.00  1.00            
ATOM   1300   CZ TYR A 174      13.687   2.957  24.197  1.00  1.00            
ATOM   1301   OH TYR A 174      12.434   2.612  24.748  1.00  1.00            
ATOM   1302    C TYR A 174      19.462   2.995  21.566  1.00  1.00            
ATOM   1303    O TYR A 174      19.398   2.561  20.417  1.00  1.00            
ATOM   1304    N TYR A 175      20.539   3.688  21.985  4.00  1.00            
ATOM   1305   CA TYR A 175      21.429   3.992  20.907  4.00  1.00            
ATOM   1306   CB TYR A 175      21.740   5.494  20.709  4.00  1.00            
ATOM   1307   CG TYR A 175      22.802   6.014  21.624  4.00  1.00            
ATOM   1308  CD1 TYR A 175      24.126   5.816  21.306  4.00  1.00            
ATOM   1309  CD2 TYR A 175      22.495   6.726  22.762  4.00  1.00            
ATOM   1310  CE1 TYR A 175      25.130   6.297  22.113  4.00  1.00            
ATOM   1311  CE2 TYR A 175      23.495   7.211  23.575  4.00  1.00            
ATOM   1312   CZ TYR A 175      24.815   6.996  23.252  4.00  1.00            
ATOM   1313   OH TYR A 175      25.842   7.493  24.082  4.00  1.00            
ATOM   1314    C TYR A 175      22.710   3.248  21.008  4.00  1.00            
ATOM   1315    O TYR A 175      23.344   3.176  22.059  4.00  1.00            
ATOM   1316    N THR A 176      23.096   2.654  19.863  1.00  1.00            
ATOM   1317   CA THR A 176      24.310   1.913  19.746  1.00  1.00            
ATOM   1318   CB THR A 176      24.239   0.836  18.697  1.00  1.00            
ATOM   1319  OG1 THR A 176      23.157  -0.039  18.978  1.00  1.00            
ATOM   1320  CG2 THR A 176      25.552   0.032  18.692  1.00  1.00            
ATOM   1321    C THR A 176      25.360   2.884  19.330  1.00  1.00            
ATOM   1322    O THR A 176      25.058   3.986  18.874  1.00  1.00            
ATOM   1323    N GLY A 177      26.634   2.503  19.510  1.00  1.00            
ATOM   1324   CA GLY A 177      27.694   3.365  19.104  1.00  1.00            
ATOM   1325    C GLY A 177      27.830   4.405  20.160  1.00  1.00            
ATOM   1326    O GLY A 177      27.093   4.414  21.144  1.00  1.00            
ATOM   1327    N SER A 178      28.796   5.318  19.977  1.00  1.00            
ATOM   1328   CA SER A 178      28.963   6.367  20.930  1.00  1.00            
ATOM   1329   CB SER A 178      30.395   6.924  20.995  1.00  1.00            
ATOM   1330   OG SER A 178      31.288   5.922  21.460  1.00  1.00            
ATOM   1331    C SER A 178      28.065   7.480  20.509  1.00  1.00            
ATOM   1332    O SER A 178      27.364   7.378  19.503  1.00  1.00            
ATOM   1333    N LEU A 179      28.048   8.575  21.293  1.00  1.00            
ATOM   1334   CA LEU A 179      27.225   9.695  20.951  1.00  1.00            
ATOM   1335   CB LEU A 179      26.836  10.556  22.165  1.00  1.00            
ATOM   1336   CG LEU A 179      25.966  11.777  21.809  1.00  1.00            
ATOM   1337  CD1 LEU A 179      24.605  11.353  21.235  1.00  1.00            
ATOM   1338  CD2 LEU A 179      25.843  12.741  23.000  1.00  1.00            
ATOM   1339    C LEU A 179      28.016  10.560  20.030  1.00  1.00            
ATOM   1340    O LEU A 179      29.135  10.964  20.344  1.00  1.00            
ATOM   1341    N ASN A 180      27.454  10.839  18.840  4.00  1.00            
ATOM   1342   CA ASN A 180      28.120  11.718  17.930  4.00  1.00            
ATOM   1343   CB ASN A 180      27.589  11.650  16.487  4.00  1.00            
ATOM   1344   CG ASN A 180      28.395  12.630  15.640  4.00  1.00            
ATOM   1345  OD1 ASN A 180      27.933  13.729  15.336  4.00  1.00            
ATOM   1346  ND2 ASN A 180      29.638  12.234  15.260  4.00  1.00            
ATOM   1347    C ASN A 180      27.853  13.091  18.448  4.00  1.00            
ATOM   1348    O ASN A 180      26.881  13.317  19.168  4.00  1.00            
ATOM   1349    N TRP A 181      28.732  14.048  18.109  4.00  1.00            
ATOM   1350   CA TRP A 181      28.609  15.377  18.631  4.00  1.00            
ATOM   1351   CB TRP A 181      29.846  15.725  19.485  4.00  1.00            
ATOM   1352   CG TRP A 181      30.069  17.167  19.873  4.00  1.00            
ATOM   1353  CD2 TRP A 181      31.376  17.762  19.886  4.00  1.00            
ATOM   1354  CD1 TRP A 181      29.199  18.134  20.285  4.00  1.00            
ATOM   1355  NE1 TRP A 181      29.885  19.297  20.552  4.00  1.00            
ATOM   1356  CE2 TRP A 181      31.227  19.080  20.311  4.00  1.00            
ATOM   1357  CE3 TRP A 181      32.603  17.247  19.569  4.00  1.00            
ATOM   1358  CZ2 TRP A 181      32.306  19.908  20.428  4.00  1.00            
ATOM   1359  CZ3 TRP A 181      33.690  18.083  19.686  4.00  1.00            
ATOM   1360  CH2 TRP A 181      33.542  19.389  20.108  4.00  1.00            
ATOM   1361    C TRP A 181      28.530  16.352  17.489  4.00  1.00            
ATOM   1362    O TRP A 181      29.337  16.300  16.562  4.00  1.00            
ATOM   1363    N VAL A 182      27.531  17.268  17.522  4.00  1.00            
ATOM   1364   CA VAL A 182      27.407  18.281  16.510  4.00  1.00            
ATOM   1365   CB VAL A 182      26.255  18.073  15.566  4.00  1.00            
ATOM   1366  CG1 VAL A 182      26.211  19.254  14.581  4.00  1.00            
ATOM   1367  CG2 VAL A 182      26.434  16.705  14.886  4.00  1.00            
ATOM   1368    C VAL A 182      27.170  19.571  17.214  4.00  1.00            
ATOM   1369    O VAL A 182      26.428  19.637  18.192  4.00  1.00            
ATOM   1370    N PRO A 183      27.817  20.598  16.750  4.00  1.00            
ATOM   1371   CA PRO A 183      27.644  21.876  17.377  4.00  1.00            
ATOM   1372   CD PRO A 183      29.159  20.443  16.210  4.00  1.00            
ATOM   1373   CB PRO A 183      28.889  22.700  17.044  4.00  1.00            
ATOM   1374   CG PRO A 183      29.622  21.885  15.960  4.00  1.00            
ATOM   1375    C PRO A 183      26.356  22.514  17.004  4.00  1.00            
ATOM   1376    O PRO A 183      25.886  22.306  15.889  4.00  1.00            
ATOM   1377    N VAL A 184      25.764  23.280  17.937  1.00  1.00            
ATOM   1378   CA VAL A 184      24.587  23.984  17.555  1.00  1.00            
ATOM   1379   CB VAL A 184      23.722  24.409  18.712  1.00  1.00            
ATOM   1380  CG1 VAL A 184      23.163  23.135  19.364  1.00  1.00            
ATOM   1381  CG2 VAL A 184      24.537  25.275  19.691  1.00  1.00            
ATOM   1382    C VAL A 184      25.112  25.177  16.844  1.00  1.00            
ATOM   1383    O VAL A 184      25.846  25.992  17.401  1.00  1.00            
ATOM   1384    N SER A 185      24.785  25.285  15.552  1.00  1.00            
ATOM   1385   CA SER A 185      25.327  26.382  14.825  1.00  1.00            
ATOM   1386   CB SER A 185      24.933  26.350  13.338  1.00  1.00            
ATOM   1387   OG SER A 185      25.487  27.464  12.651  1.00  1.00            
ATOM   1388    C SER A 185      24.804  27.638  15.396  1.00  1.00            
ATOM   1389    O SER A 185      25.558  28.525  15.793  1.00  1.00            
ATOM   1390    N VAL A 186      23.472  27.732  15.461  1.00  1.00            
ATOM   1391   CA VAL A 186      22.901  28.923  15.977  1.00  1.00            
ATOM   1392   CB VAL A 186      22.177  29.731  14.944  1.00  1.00            
ATOM   1393  CG1 VAL A 186      23.192  30.155  13.868  1.00  1.00            
ATOM   1394  CG2 VAL A 186      21.002  28.897  14.405  1.00  1.00            
ATOM   1395    C VAL A 186      21.906  28.494  16.984  1.00  1.00            
ATOM   1396    O VAL A 186      21.421  27.363  16.975  1.00  1.00            
ATOM   1397    N GLU A 187      21.605  29.417  17.900  4.00  1.00            
ATOM   1398   CA GLU A 187      20.679  29.172  18.949  4.00  1.00            
ATOM   1399   CB GLU A 187      20.899  30.117  20.142  4.00  1.00            
ATOM   1400   CG GLU A 187      22.289  30.002  20.774  4.00  1.00            
ATOM   1401   CD GLU A 187      22.517  31.253  21.612  4.00  1.00            
ATOM   1402  OE1 GLU A 187      21.584  32.098  21.672  4.00  1.00            
ATOM   1403  OE2 GLU A 187      23.624  31.386  22.197  4.00  1.00            
ATOM   1404    C GLU A 187      19.324  29.473  18.402  4.00  1.00            
ATOM   1405    O GLU A 187      19.183  29.857  17.243  4.00  1.00            
ATOM   1406    N GLY A 188      18.283  29.295  19.238  3.00  1.00            
ATOM   1407   CA GLY A 188      16.939  29.467  18.774  3.00  1.00            
ATOM   1408    C GLY A 188      16.496  28.060  18.531  3.00  1.00            
ATOM   1409    O GLY A 188      16.691  27.207  19.394  3.00  1.00            
ATOM   1410    N TYR A 189      15.877  27.747  17.373  3.00  1.00            
ATOM   1411   CA TYR A 189      15.606  26.345  17.262  3.00  1.00            
ATOM   1412   CB TYR A 189      14.616  25.870  16.182  3.00  1.00            
ATOM   1413   CG TYR A 189      14.683  24.464  16.618  3.00  1.00            
ATOM   1414  CD1 TYR A 189      14.153  24.132  17.841  3.00  1.00            
ATOM   1415  CD2 TYR A 189      15.343  23.518  15.878  3.00  1.00            
ATOM   1416  CE1 TYR A 189      14.246  22.850  18.313  3.00  1.00            
ATOM   1417  CE2 TYR A 189      15.437  22.233  16.345  3.00  1.00            
ATOM   1418   CZ TYR A 189      14.887  21.899  17.563  3.00  1.00            
ATOM   1419   OH TYR A 189      14.981  20.586  18.062  3.00  1.00            
ATOM   1420    C TYR A 189      16.949  25.689  17.053  3.00  1.00            
ATOM   1421    O TYR A 189      17.764  26.211  16.292  3.00  1.00            
ATOM   1422    N TRP A 190      17.220  24.558  17.762  4.00  1.00            
ATOM   1423   CA TRP A 190      18.444  23.796  17.699  4.00  1.00            
ATOM   1424   CB TRP A 190      18.246  22.362  18.211  4.00  1.00            
ATOM   1425   CG TRP A 190      17.627  22.274  19.585  4.00  1.00            
ATOM   1426  CD2 TRP A 190      17.109  21.059  20.146  4.00  1.00            
ATOM   1427  CD1 TRP A 190      17.385  23.257  20.500  4.00  1.00            
ATOM   1428  NE1 TRP A 190      16.742  22.730  21.595  4.00  1.00            
ATOM   1429  CE2 TRP A 190      16.565  21.377  21.390  4.00  1.00            
ATOM   1430  CE3 TRP A 190      17.096  19.779  19.667  4.00  1.00            
ATOM   1431  CZ2 TRP A 190      15.991  20.418  22.174  4.00  1.00            
ATOM   1432  CZ3 TRP A 190      16.507  18.815  20.454  4.00  1.00            
ATOM   1433  CH2 TRP A 190      15.964  19.130  21.683  4.00  1.00            
ATOM   1434    C TRP A 190      18.731  23.662  16.223  4.00  1.00            
ATOM   1435    O TRP A 190      18.025  22.948  15.511  4.00  1.00            
ATOM   1436    N GLN A 191      19.777  24.352  15.719  4.00  1.00            
ATOM   1437   CA GLN A 191      20.090  24.314  14.313  4.00  1.00            
ATOM   1438   CB GLN A 191      20.308  25.693  13.678  4.00  1.00            
ATOM   1439   CG GLN A 191      20.714  25.597  12.207  4.00  1.00            
ATOM   1440   CD GLN A 191      21.071  26.992  11.727  4.00  1.00            
ATOM   1441  OE1 GLN A 191      22.182  27.233  11.256  4.00  1.00            
ATOM   1442  NE2 GLN A 191      20.103  27.939  11.847  4.00  1.00            
ATOM   1443    C GLN A 191      21.387  23.602  14.168  4.00  1.00            
ATOM   1444    O GLN A 191      22.192  23.557  15.098  4.00  1.00            
ATOM   1445    N ILE A 192      21.616  23.007  12.986  4.00  1.00            
ATOM   1446   CA ILE A 192      22.843  22.304  12.790  4.00  1.00            
ATOM   1447   CB ILE A 192      22.686  20.813  12.842  4.00  1.00            
ATOM   1448  CG1 ILE A 192      21.755  20.340  11.710  4.00  1.00            
ATOM   1449  CG2 ILE A 192      22.206  20.429  14.252  4.00  1.00            
ATOM   1450  CD1 ILE A 192      21.780  18.829  11.480  4.00  1.00            
ATOM   1451    C ILE A 192      23.371  22.631  11.448  4.00  1.00            
ATOM   1452    O ILE A 192      22.649  23.102  10.572  4.00  1.00            
ATOM   1453    N THR A 193      24.678  22.395  11.266  4.00  1.00            
ATOM   1454   CA THR A 193      25.228  22.637   9.979  4.00  1.00            
ATOM   1455   CB THR A 193      26.650  23.135  10.011  4.00  1.00            
ATOM   1456  OG1 THR A 193      27.103  23.406   8.693  4.00  1.00            
ATOM   1457  CG2 THR A 193      27.567  22.106  10.697  4.00  1.00            
ATOM   1458    C THR A 193      25.172  21.345   9.243  4.00  1.00            
ATOM   1459    O THR A 193      25.750  20.343   9.663  4.00  1.00            
ATOM   1460    N LEU A 194      24.416  21.315   8.131  4.00  1.00            
ATOM   1461   CA LEU A 194      24.412  20.090   7.403  4.00  1.00            
ATOM   1462   CB LEU A 194      23.027  19.581   6.946  4.00  1.00            
ATOM   1463   CG LEU A 194      22.334  20.419   5.855  4.00  1.00            
ATOM   1464  CD1 LEU A 194      20.981  19.799   5.467  4.00  1.00            
ATOM   1465  CD2 LEU A 194      22.204  21.891   6.276  4.00  1.00            
ATOM   1466    C LEU A 194      25.251  20.330   6.180  4.00  1.00            
ATOM   1467    O LEU A 194      24.937  21.198   5.366  4.00  1.00            
ATOM   1468    N ASP A 195      26.363  19.579   6.026  4.00  1.00            
ATOM   1469   CA ASP A 195      27.268  19.854   4.943  4.00  1.00            
ATOM   1470   CB ASP A 195      28.619  19.133   5.061  4.00  1.00            
ATOM   1471   CG ASP A 195      29.497  19.640   3.928  4.00  1.00            
ATOM   1472  OD1 ASP A 195      29.478  20.874   3.671  4.00  1.00            
ATOM   1473  OD2 ASP A 195      30.178  18.796   3.287  4.00  1.00            
ATOM   1474    C ASP A 195      26.706  19.582   3.580  4.00  1.00            
ATOM   1475    O ASP A 195      26.743  20.464   2.723  4.00  1.00            
ATOM   1476    N SER A 196      26.152  18.381   3.316  4.00  1.00            
ATOM   1477   CA SER A 196      25.704  18.156   1.969  4.00  1.00            
ATOM   1478   CB SER A 196      26.843  17.925   0.958  4.00  1.00            
ATOM   1479   OG SER A 196      27.512  16.702   1.235  4.00  1.00            
ATOM   1480    C SER A 196      24.833  16.949   1.935  4.00  1.00            
ATOM   1481    O SER A 196      24.819  16.133   2.856  4.00  1.00            
ATOM   1482    N ILE A 197      24.060  16.829   0.840  4.00  1.00            
ATOM   1483   CA ILE A 197      23.227  15.686   0.661  4.00  1.00            
ATOM   1484   CB ILE A 197      21.798  16.014   0.315  4.00  1.00            
ATOM   1485  CG1 ILE A 197      20.946  14.740   0.377  4.00  1.00            
ATOM   1486  CG2 ILE A 197      21.746  16.730  -1.042  4.00  1.00            
ATOM   1487  CD1 ILE A 197      19.443  15.006   0.364  4.00  1.00            
ATOM   1488    C ILE A 197      23.836  14.918  -0.470  4.00  1.00            
ATOM   1489    O ILE A 197      24.141  15.479  -1.522  4.00  1.00            
ATOM   1490    N THR A 198      24.079  13.608  -0.270  4.00  1.00            
ATOM   1491   CA THR A 198      24.687  12.878  -1.341  4.00  1.00            
ATOM   1492   CB THR A 198      26.110  12.477  -1.080  4.00  1.00            
ATOM   1493  OG1 THR A 198      26.177  11.585   0.021  4.00  1.00            
ATOM   1494  CG2 THR A 198      26.932  13.743  -0.787  4.00  1.00            
ATOM   1495    C THR A 198      23.918  11.630  -1.580  4.00  1.00            
ATOM   1496    O THR A 198      23.209  11.124  -0.711  4.00  1.00            
ATOM   1497    N MET A 199      24.050  11.129  -2.816  4.00  1.00            
ATOM   1498   CA MET A 199      23.498   9.895  -3.271  4.00  1.00            
ATOM   1499   CB MET A 199      22.760  10.024  -4.614  4.00  1.00            
ATOM   1500   CG MET A 199      23.626  10.546  -5.762  4.00  1.00            
ATOM   1501   SD MET A 199      22.698  10.913  -7.282  4.00  1.00            
ATOM   1502   CE MET A 199      22.315   9.180  -7.664  4.00  1.00            
ATOM   1503    C MET A 199      24.731   9.079  -3.468  4.00  1.00            
ATOM   1504    O MET A 199      25.639   9.133  -2.640  4.00  1.00            
ATOM   1505    N ASP A 200      24.820   8.292  -4.549  3.00  1.00            
ATOM   1506   CA ASP A 200      26.013   7.516  -4.675  3.00  1.00            
ATOM   1507   CB ASP A 200      25.800   6.208  -5.460  3.00  1.00            
ATOM   1508   CG ASP A 200      25.257   6.557  -6.835  3.00  1.00            
ATOM   1509  OD1 ASP A 200      24.055   6.924  -6.925  3.00  1.00            
ATOM   1510  OD2 ASP A 200      26.038   6.453  -7.819  3.00  1.00            
ATOM   1511    C ASP A 200      27.114   8.309  -5.299  3.00  1.00            
ATOM   1512    O ASP A 200      27.172   8.495  -6.513  3.00  1.00            
ATOM   1513    N GLY A 201      28.018   8.823  -4.445  3.00  1.00            
ATOM   1514   CA GLY A 201      29.168   9.526  -4.919  3.00  1.00            
ATOM   1515    C GLY A 201      28.698  10.786  -5.550  3.00  1.00            
ATOM   1516    O GLY A 201      29.458  11.471  -6.231  3.00  1.00            
ATOM   1517    N GLU A 202      27.421  11.137  -5.336  4.00  1.00            
ATOM   1518   CA GLU A 202      26.968  12.322  -5.987  4.00  1.00            
ATOM   1519   CB GLU A 202      25.989  12.046  -7.140  4.00  1.00            
ATOM   1520   CG GLU A 202      26.679  11.344  -8.313  4.00  1.00            
ATOM   1521   CD GLU A 202      25.665  11.093  -9.418  4.00  1.00            
ATOM   1522  OE1 GLU A 202      24.993  12.068  -9.850  4.00  1.00            
ATOM   1523  OE2 GLU A 202      25.551   9.914  -9.845  4.00  1.00            
ATOM   1524    C GLU A 202      26.311  13.201  -4.991  4.00  1.00            
ATOM   1525    O GLU A 202      25.746  12.732  -4.005  4.00  1.00            
ATOM   1526    N THR A 203      26.407  14.524  -5.213  4.00  1.00            
ATOM   1527   CA THR A 203      25.776  15.421  -4.303  4.00  1.00            
ATOM   1528   CB THR A 203      26.689  16.495  -3.791  4.00  1.00            
ATOM   1529  OG1 THR A 203      27.179  17.287  -4.862  4.00  1.00            
ATOM   1530  CG2 THR A 203      27.859  15.825  -3.053  4.00  1.00            
ATOM   1531    C THR A 203      24.638  16.076  -5.021  4.00  1.00            
ATOM   1532    O THR A 203      24.829  16.953  -5.863  4.00  1.00            
ATOM   1533    N ILE A 204      23.407  15.632  -4.709  4.00  1.00            
ATOM   1534   CA ILE A 204      22.218  16.130  -5.337  4.00  1.00            
ATOM   1535   CB ILE A 204      21.030  15.276  -5.017  4.00  1.00            
ATOM   1536  CG1 ILE A 204      19.789  15.742  -5.795  4.00  1.00            
ATOM   1537  CG2 ILE A 204      20.877  15.250  -3.489  4.00  1.00            
ATOM   1538  CD1 ILE A 204      18.638  14.738  -5.757  4.00  1.00            
ATOM   1539    C ILE A 204      21.901  17.549  -4.941  4.00  1.00            
ATOM   1540    O ILE A 204      21.653  18.385  -5.809  4.00  1.00            
ATOM   1541    N ALA A 205      21.925  17.879  -3.628  4.00  1.00            
ATOM   1542   CA ALA A 205      21.492  19.189  -3.198  4.00  1.00            
ATOM   1543   CB ALA A 205      20.030  19.219  -2.722  4.00  1.00            
ATOM   1544    C ALA A 205      22.353  19.627  -2.030  4.00  1.00            
ATOM   1545    O ALA A 205      23.277  18.921  -1.630  4.00  1.00            
ATOM   1546    N CYS A 206      22.092  20.844  -1.487  1.00  1.00            
ATOM   1547   CA CYS A 206      22.785  21.388  -0.337  1.00  1.00            
ATOM   1548   CB CYS A 206      22.412  20.689   0.983  1.00  1.00            
ATOM   1549   SG CYS A 206      20.664  20.918   1.424  1.00  1.00            
ATOM   1550    C CYS A 206      24.271  21.259  -0.536  1.00  1.00            
ATOM   1551    O CYS A 206      24.960  20.627   0.263  1.00  1.00            
ATOM   1552    N SER A 207      24.796  21.859  -1.626  3.00  1.00            
ATOM   1553   CA SER A 207      26.173  21.745  -2.036  3.00  1.00            
ATOM   1554   CB SER A 207      26.432  22.434  -3.388  3.00  1.00            
ATOM   1555   OG SER A 207      25.631  21.848  -4.404  3.00  1.00            
ATOM   1556    C SER A 207      27.191  22.297  -1.092  3.00  1.00            
ATOM   1557    O SER A 207      27.841  21.550  -0.363  3.00  1.00            
ATOM   1558    N GLY A 208      27.348  23.635  -1.079  3.00  1.00            
ATOM   1559   CA GLY A 208      28.414  24.225  -0.321  3.00  1.00            
ATOM   1560    C GLY A 208      28.189  23.851   1.089  3.00  1.00            
ATOM   1561    O GLY A 208      29.115  23.542   1.836  3.00  1.00            
ATOM   1562    N GLY A 209      26.913  23.880   1.477  1.00  1.00            
ATOM   1563   CA GLY A 209      26.544  23.543   2.804  1.00  1.00            
ATOM   1564    C GLY A 209      25.250  24.236   2.997  1.00  1.00            
ATOM   1565    O GLY A 209      24.822  25.007   2.139  1.00  1.00            
ATOM   1566    N CYS A 210      24.579  23.980   4.126  4.00  1.00            
ATOM   1567   CA CYS A 210      23.337  24.657   4.269  4.00  1.00            
ATOM   1568   CB CYS A 210      22.191  23.947   3.517  4.00  1.00            
ATOM   1569   SG CYS A 210      20.672  24.939   3.371  4.00  1.00            
ATOM   1570    C CYS A 210      23.004  24.673   5.731  4.00  1.00            
ATOM   1571    O CYS A 210      23.814  24.274   6.565  4.00  1.00            
ATOM   1572    N GLN A 211      21.793  25.150   6.083  4.00  1.00            
ATOM   1573   CA GLN A 211      21.387  25.206   7.458  4.00  1.00            
ATOM   1574   CB GLN A 211      20.690  26.519   7.851  4.00  1.00            
ATOM   1575   CG GLN A 211      21.547  27.770   7.654  4.00  1.00            
ATOM   1576   CD GLN A 211      21.469  28.163   6.187  4.00  1.00            
ATOM   1577  OE1 GLN A 211      20.384  28.255   5.614  4.00  1.00            
ATOM   1578  NE2 GLN A 211      22.650  28.401   5.557  4.00  1.00            
ATOM   1579    C GLN A 211      20.372  24.126   7.666  4.00  1.00            
ATOM   1580    O GLN A 211      19.825  23.588   6.704  4.00  1.00            
ATOM   1581    N ALA A 212      20.109  23.757   8.939  4.00  1.00            
ATOM   1582   CA ALA A 212      19.137  22.725   9.160  4.00  1.00            
ATOM   1583   CB ALA A 212      19.705  21.304   9.013  4.00  1.00            
ATOM   1584    C ALA A 212      18.568  22.829  10.527  4.00  1.00            
ATOM   1585    O ALA A 212      19.113  23.491  11.408  4.00  1.00            
ATOM   1586    N ILE A 213      17.414  22.160  10.706  4.00  1.00            
ATOM   1587   CA ILE A 213      16.724  22.154  11.955  4.00  1.00            
ATOM   1588   CB ILE A 213      15.395  22.844  11.887  4.00  1.00            
ATOM   1589  CG1 ILE A 213      15.558  24.338  11.571  4.00  1.00            
ATOM   1590  CG2 ILE A 213      14.642  22.546  13.189  4.00  1.00            
ATOM   1591  CD1 ILE A 213      14.243  25.016  11.188  4.00  1.00            
ATOM   1592    C ILE A 213      16.404  20.731  12.308  4.00  1.00            
ATOM   1593    O ILE A 213      16.074  19.928  11.436  4.00  1.00            
ATOM   1594    N VAL A 214      16.513  20.375  13.608  4.00  1.00            
ATOM   1595   CA VAL A 214      16.111  19.062  14.032  4.00  1.00            
ATOM   1596   CB VAL A 214      17.041  18.460  15.052  4.00  1.00            
ATOM   1597  CG1 VAL A 214      18.381  18.178  14.350  4.00  1.00            
ATOM   1598  CG2 VAL A 214      17.212  19.430  16.233  4.00  1.00            
ATOM   1599    C VAL A 214      14.728  19.238  14.590  4.00  1.00            
ATOM   1600    O VAL A 214      14.549  19.731  15.694  4.00  1.00            
ATOM   1601    N ASP A 215      13.670  18.839  13.859  1.00  1.00            
ATOM   1602   CA ASP A 215      12.398  19.209  14.416  1.00  1.00            
ATOM   1603   CB ASP A 215      11.623  20.208  13.542  1.00  1.00            
ATOM   1604   CG ASP A 215      10.431  20.708  14.344  1.00  1.00            
ATOM   1605  OD1 ASP A 215      10.327  20.342  15.545  1.00  1.00            
ATOM   1606  OD2 ASP A 215       9.606  21.464  13.762  1.00  1.00            
ATOM   1607    C ASP A 215      11.499  18.021  14.610  1.00  1.00            
ATOM   1608    O ASP A 215      11.224  17.266  13.678  1.00  1.00            
ATOM   1609    N THR A 216      11.035  17.838  15.866  3.00  1.00            
ATOM   1610   CA THR A 216      10.103  16.816  16.262  3.00  1.00            
ATOM   1611   CB THR A 216       9.965  16.712  17.750  3.00  1.00            
ATOM   1612  OG1 THR A 216       9.443  17.924  18.274  3.00  1.00            
ATOM   1613  CG2 THR A 216      11.348  16.421  18.357  3.00  1.00            
ATOM   1614    C THR A 216       8.743  17.131  15.716  3.00  1.00            
ATOM   1615    O THR A 216       8.001  16.240  15.305  3.00  1.00            
ATOM   1616    N GLY A 217       8.381  18.425  15.700  3.00  1.00            
ATOM   1617   CA GLY A 217       7.056  18.828  15.322  3.00  1.00            
ATOM   1618    C GLY A 217       6.754  18.441  13.906  3.00  1.00            
ATOM   1619    O GLY A 217       5.650  17.983  13.615  3.00  1.00            
ATOM   1620    N THR A 218       7.710  18.604  12.972  1.00  1.00            
ATOM   1621   CA THR A 218       7.355  18.335  11.606  1.00  1.00            
ATOM   1622   CB THR A 218       8.132  19.138  10.606  1.00  1.00            
ATOM   1623  OG1 THR A 218       7.931  20.525  10.831  1.00  1.00            
ATOM   1624  CG2 THR A 218       7.657  18.759   9.192  1.00  1.00            
ATOM   1625    C THR A 218       7.578  16.886  11.288  1.00  1.00            
ATOM   1626    O THR A 218       8.647  16.333  11.545  1.00  1.00            
ATOM   1627    N SER A 219       6.538  16.243  10.715  1.00  1.00            
ATOM   1628   CA SER A 219       6.544  14.844  10.378  1.00  1.00            
ATOM   1629   CB SER A 219       5.159  14.325   9.954  1.00  1.00            
ATOM   1630   OG SER A 219       4.718  14.994   8.783  1.00  1.00            
ATOM   1631    C SER A 219       7.508  14.534   9.277  1.00  1.00            
ATOM   1632    O SER A 219       8.348  13.649   9.427  1.00  1.00            
ATOM   1633    N LEU A 220       7.441  15.261   8.144  1.00  1.00            
ATOM   1634   CA LEU A 220       8.272  14.864   7.043  1.00  1.00            
ATOM   1635   CB LEU A 220       7.515  14.709   5.704  1.00  1.00            
ATOM   1636   CG LEU A 220       6.607  15.896   5.323  1.00  1.00            
ATOM   1637  CD1 LEU A 220       5.424  16.023   6.292  1.00  1.00            
ATOM   1638  CD2 LEU A 220       7.399  17.205   5.177  1.00  1.00            
ATOM   1639    C LEU A 220       9.408  15.827   6.827  1.00  1.00            
ATOM   1640    O LEU A 220       9.393  16.952   7.321  1.00  1.00            
ATOM   1641    N LEU A 221      10.436  15.368   6.071  4.00  1.00            
ATOM   1642   CA LEU A 221      11.626  16.119   5.741  4.00  1.00            
ATOM   1643   CB LEU A 221      12.685  15.235   5.040  4.00  1.00            
ATOM   1644   CG LEU A 221      14.076  15.856   4.776  4.00  1.00            
ATOM   1645  CD1 LEU A 221      14.996  14.835   4.088  4.00  1.00            
ATOM   1646  CD2 LEU A 221      14.007  17.159   3.971  4.00  1.00            
ATOM   1647    C LEU A 221      11.183  17.226   4.812  4.00  1.00            
ATOM   1648    O LEU A 221      10.332  17.006   3.953  4.00  1.00            
ATOM   1649    N THR A 222      11.722  18.459   4.984  4.00  1.00            
ATOM   1650   CA THR A 222      11.359  19.576   4.140  4.00  1.00            
ATOM   1651   CB THR A 222      10.709  20.710   4.878  4.00  1.00            
ATOM   1652  OG1 THR A 222      10.196  21.665   3.962  4.00  1.00            
ATOM   1653  CG2 THR A 222      11.756  21.361   5.795  4.00  1.00            
ATOM   1654    C THR A 222      12.611  20.112   3.511  4.00  1.00            
ATOM   1655    O THR A 222      13.716  19.888   4.004  4.00  1.00            
ATOM   1656    N GLY A 223      12.452  20.828   2.378  4.00  1.00            
ATOM   1657   CA GLY A 223      13.547  21.412   1.652  4.00  1.00            
ATOM   1658    C GLY A 223      13.063  22.736   1.181  4.00  1.00            
ATOM   1659    O GLY A 223      11.915  23.096   1.432  4.00  1.00            
ATOM   1660    N PRO A 224      13.893  23.482   0.506  1.00  1.00            
ATOM   1661   CA PRO A 224      13.463  24.759   0.031  1.00  1.00            
ATOM   1662   CD PRO A 224      15.334  23.379   0.610  1.00  1.00            
ATOM   1663   CB PRO A 224      14.688  25.377  -0.639  1.00  1.00            
ATOM   1664   CG PRO A 224      15.866  24.744   0.129  1.00  1.00            
ATOM   1665    C PRO A 224      12.218  24.704  -0.774  1.00  1.00            
ATOM   1666    O PRO A 224      11.194  25.197  -0.305  1.00  1.00            
ATOM   1667    N THR A 225      12.279  24.064  -1.964  2.00  1.00            
ATOM   1668   CA THR A 225      11.219  23.894  -2.923  2.00  1.00            
ATOM   1669   CB THR A 225      10.595  25.163  -3.451  2.00  1.00            
ATOM   1670  OG1 THR A 225       9.963  25.919  -2.430  2.00  1.00            
ATOM   1671  CG2 THR A 225       9.556  24.760  -4.509  2.00  1.00            
ATOM   1672    C THR A 225      11.948  23.350  -4.092  2.00  1.00            
ATOM   1673    O THR A 225      11.815  22.189  -4.477  2.00  1.00            
ATOM   1674    N SER A 226      12.777  24.241  -4.665  2.00  1.00            
ATOM   1675   CA SER A 226      13.567  23.942  -5.808  2.00  1.00            
ATOM   1676   CB SER A 226      14.532  25.081  -6.180  2.00  1.00            
ATOM   1677   OG SER A 226      15.511  25.249  -5.164  2.00  1.00            
ATOM   1678    C SER A 226      14.400  22.748  -5.468  2.00  1.00            
ATOM   1679    O SER A 226      14.543  21.825  -6.269  2.00  1.00            
ATOM   1680    N ALA A 227      14.963  22.737  -4.246  2.00  1.00            
ATOM   1681   CA ALA A 227      15.848  21.689  -3.831  2.00  1.00            
ATOM   1682   CB ALA A 227      16.495  21.964  -2.465  2.00  1.00            
ATOM   1683    C ALA A 227      15.168  20.352  -3.729  2.00  1.00            
ATOM   1684    O ALA A 227      15.700  19.354  -4.212  2.00  1.00            
ATOM   1685    N ILE A 228      13.968  20.288  -3.119  2.00  1.00            
ATOM   1686   CA ILE A 228      13.312  19.021  -2.931  2.00  1.00            
ATOM   1687   CB ILE A 228      11.973  19.117  -2.258  2.00  1.00            
ATOM   1688  CG1 ILE A 228      10.977  19.906  -3.124  2.00  1.00            
ATOM   1689  CG2 ILE A 228      12.191  19.715  -0.858  2.00  1.00            
ATOM   1690  CD1 ILE A 228       9.525  19.754  -2.672  2.00  1.00            
ATOM   1691    C ILE A 228      13.086  18.484  -4.295  2.00  1.00            
ATOM   1692    O ILE A 228      13.172  17.282  -4.515  2.00  1.00            
ATOM   1693    N ALA A 229      12.808  19.374  -5.262  2.00  1.00            
ATOM   1694   CA ALA A 229      12.459  18.935  -6.577  2.00  1.00            
ATOM   1695   CB ALA A 229      12.224  20.102  -7.553  2.00  1.00            
ATOM   1696    C ALA A 229      13.546  18.080  -7.165  2.00  1.00            
ATOM   1697    O ALA A 229      13.264  17.024  -7.730  2.00  1.00            
ATOM   1698    N ASN A 230      14.821  18.484  -7.044  2.00  1.00            
ATOM   1699   CA ASN A 230      15.860  17.679  -7.626  2.00  1.00            
ATOM   1700   CB ASN A 230      17.258  18.289  -7.431  2.00  1.00            
ATOM   1701   CG ASN A 230      17.322  19.569  -8.253  2.00  1.00            
ATOM   1702  OD1 ASN A 230      18.134  20.455  -7.991  2.00  1.00            
ATOM   1703  ND2 ASN A 230      16.431  19.675  -9.275  2.00  1.00            
ATOM   1704    C ASN A 230      15.842  16.353  -6.925  2.00  1.00            
ATOM   1705    O ASN A 230      15.979  15.305  -7.553  2.00  1.00            
ATOM   1706    N ILE A 231      15.652  16.371  -5.590  2.00  1.00            
ATOM   1707   CA ILE A 231      15.702  15.175  -4.796  2.00  1.00            
ATOM   1708   CB ILE A 231      15.532  15.455  -3.329  2.00  1.00            
ATOM   1709  CG1 ILE A 231      16.667  16.350  -2.808  2.00  1.00            
ATOM   1710  CG2 ILE A 231      15.456  14.101  -2.602  2.00  1.00            
ATOM   1711  CD1 ILE A 231      18.030  15.667  -2.864  2.00  1.00            
ATOM   1712    C ILE A 231      14.612  14.251  -5.174  2.00  1.00            
ATOM   1713    O ILE A 231      14.820  13.058  -5.394  2.00  1.00            
ATOM   1714    N GLN A 232      13.409  14.811  -5.276  2.00  1.00            
ATOM   1715   CA GLN A 232      12.248  14.052  -5.557  2.00  1.00            
ATOM   1716   CB GLN A 232      10.983  14.929  -5.534  2.00  1.00            
ATOM   1717   CG GLN A 232      10.977  16.039  -6.585  2.00  1.00            
ATOM   1718   CD GLN A 232       9.902  17.048  -6.201  2.00  1.00            
ATOM   1719  OE1 GLN A 232       9.582  17.957  -6.964  2.00  1.00            
ATOM   1720  NE2 GLN A 232       9.336  16.893  -4.973  2.00  1.00            
ATOM   1721    C GLN A 232      12.444  13.461  -6.910  2.00  1.00            
ATOM   1722    O GLN A 232      12.026  12.337  -7.170  2.00  1.00            
ATOM   1723    N SER A 233      13.091  14.210  -7.818  2.00  1.00            
ATOM   1724   CA SER A 233      13.326  13.693  -9.132  2.00  1.00            
ATOM   1725   CB SER A 233      14.014  14.711 -10.057  2.00  1.00            
ATOM   1726   OG SER A 233      14.224  14.145 -11.342  2.00  1.00            
ATOM   1727    C SER A 233      14.227  12.504  -9.019  2.00  1.00            
ATOM   1728    O SER A 233      13.992  11.479  -9.658  2.00  1.00            
ATOM   1729    N ASP A 234      15.273  12.598  -8.179  2.00  1.00            
ATOM   1730   CA ASP A 234      16.223  11.528  -8.096  2.00  1.00            
ATOM   1731   CB ASP A 234      17.369  11.839  -7.120  2.00  1.00            
ATOM   1732   CG ASP A 234      18.542  10.952  -7.503  2.00  1.00            
ATOM   1733  OD1 ASP A 234      18.411  10.218  -8.519  2.00  1.00            
ATOM   1734  OD2 ASP A 234      19.584  11.000  -6.796  2.00  1.00            
ATOM   1735    C ASP A 234      15.514  10.285  -7.610  2.00  1.00            
ATOM   1736    O ASP A 234      15.672   9.212  -8.190  2.00  1.00            
ATOM   1737    N ILE A 235      14.696  10.399  -6.536  2.00  1.00            
ATOM   1738   CA ILE A 235      13.964   9.279  -5.989  2.00  1.00            
ATOM   1739   CB ILE A 235      13.235   9.603  -4.718  2.00  1.00            
ATOM   1740  CG1 ILE A 235      14.237   9.956  -3.605  2.00  1.00            
ATOM   1741  CG2 ILE A 235      12.336   8.405  -4.372  2.00  1.00            
ATOM   1742  CD1 ILE A 235      13.580  10.543  -2.357  2.00  1.00            
ATOM   1743    C ILE A 235      12.947   8.839  -7.008  2.00  1.00            
ATOM   1744    O ILE A 235      12.753   7.641  -7.209  2.00  1.00            
ATOM   1745    N GLY A 236      12.282   9.794  -7.701  3.00  1.00            
ATOM   1746   CA GLY A 236      11.332   9.408  -8.714  3.00  1.00            
ATOM   1747    C GLY A 236       9.905   9.827  -8.439  3.00  1.00            
ATOM   1748    O GLY A 236       9.017   9.460  -9.207  3.00  1.00            
ATOM   1749    N ALA A 237       9.606  10.595  -7.367  1.00  1.00            
ATOM   1750   CA ALA A 237       8.226  10.983  -7.162  1.00  1.00            
ATOM   1751   CB ALA A 237       8.002  11.834  -5.900  1.00  1.00            
ATOM   1752    C ALA A 237       7.791  11.789  -8.340  1.00  1.00            
ATOM   1753    O ALA A 237       8.542  12.614  -8.857  1.00  1.00            
ATOM   1754    N SER A 238       6.550  11.536  -8.802  1.00  1.00            
ATOM   1755   CA SER A 238       5.989  12.270  -9.898  1.00  1.00            
ATOM   1756   CB SER A 238       5.604  11.400 -11.106  1.00  1.00            
ATOM   1757   OG SER A 238       6.766  10.815 -11.673  1.00  1.00            
ATOM   1758    C SER A 238       4.733  12.874  -9.375  1.00  1.00            
ATOM   1759    O SER A 238       4.032  12.265  -8.568  1.00  1.00            
ATOM   1760    N GLU A 239       4.418  14.109  -9.806  1.00  1.00            
ATOM   1761   CA GLU A 239       3.213  14.695  -9.310  1.00  1.00            
ATOM   1762   CB GLU A 239       3.017  16.187  -9.652  1.00  1.00            
ATOM   1763   CG GLU A 239       3.972  17.151  -8.943  1.00  1.00            
ATOM   1764   CD GLU A 239       3.602  18.566  -9.376  1.00  1.00            
ATOM   1765  OE1 GLU A 239       3.707  18.859 -10.598  1.00  1.00            
ATOM   1766  OE2 GLU A 239       3.202  19.371  -8.494  1.00  1.00            
ATOM   1767    C GLU A 239       2.089  13.973  -9.956  1.00  1.00            
ATOM   1768    O GLU A 239       2.146  13.587 -11.121  1.00  1.00            
ATOM   1769    N ASN A 240       1.037  13.756  -9.161  1.00  1.00            
ATOM   1770   CA ASN A 240      -0.163  13.113  -9.578  1.00  1.00            
ATOM   1771   CB ASN A 240      -1.072  12.756  -8.391  1.00  1.00            
ATOM   1772   CG ASN A 240      -0.344  11.714  -7.554  1.00  1.00            
ATOM   1773  OD1 ASN A 240       0.574  11.049  -8.032  1.00  1.00            
ATOM   1774  ND2 ASN A 240      -0.762  11.561  -6.269  1.00  1.00            
ATOM   1775    C ASN A 240      -0.914  14.055 -10.471  1.00  1.00            
ATOM   1776    O ASN A 240      -1.759  13.627 -11.255  1.00  1.00            
ATOM   1777    N SER A 241      -0.596  15.367 -10.377  3.00  1.00            
ATOM   1778   CA SER A 241      -1.323  16.464 -10.970  3.00  1.00            
ATOM   1779   CB SER A 241      -1.963  16.136 -12.332  3.00  1.00            
ATOM   1780   OG SER A 241      -0.954  15.906 -13.305  3.00  1.00            
ATOM   1781    C SER A 241      -2.410  16.760 -10.001  3.00  1.00            
ATOM   1782    O SER A 241      -3.082  17.789 -10.070  3.00  1.00            
ATOM   1783    N ASP A 242      -2.577  15.832  -9.048  3.00  1.00            
ATOM   1784   CA ASP A 242      -3.459  15.978  -7.939  3.00  1.00            
ATOM   1785   CB ASP A 242      -3.757  14.638  -7.253  3.00  1.00            
ATOM   1786   CG ASP A 242      -4.546  13.781  -8.238  3.00  1.00            
ATOM   1787  OD1 ASP A 242      -4.797  14.253  -9.380  3.00  1.00            
ATOM   1788  OD2 ASP A 242      -4.907  12.635  -7.856  3.00  1.00            
ATOM   1789    C ASP A 242      -2.818  16.890  -6.943  3.00  1.00            
ATOM   1790    O ASP A 242      -3.502  17.636  -6.245  3.00  1.00            
ATOM   1791    N GLY A 243      -1.468  16.868  -6.872  1.00  1.00            
ATOM   1792   CA GLY A 243      -0.780  17.664  -5.896  1.00  1.00            
ATOM   1793    C GLY A 243      -0.200  16.779  -4.830  1.00  1.00            
ATOM   1794    O GLY A 243       0.301  17.271  -3.820  1.00  1.00            
ATOM   1795    N GLU A 244      -0.260  15.444  -5.014  1.00  1.00            
ATOM   1796   CA GLU A 244       0.308  14.557  -4.036  1.00  1.00            
ATOM   1797   CB GLU A 244      -0.644  13.419  -3.629  1.00  1.00            
ATOM   1798   CG GLU A 244      -0.084  12.464  -2.571  1.00  1.00            
ATOM   1799   CD GLU A 244      -1.203  11.495  -2.213  1.00  1.00            
ATOM   1800  OE1 GLU A 244      -2.368  11.775  -2.604  1.00  1.00            
ATOM   1801  OE2 GLU A 244      -0.913  10.467  -1.544  1.00  1.00            
ATOM   1802    C GLU A 244       1.532  13.938  -4.638  1.00  1.00            
ATOM   1803    O GLU A 244       1.554  13.620  -5.826  1.00  1.00            
ATOM   1804    N MET A 245       2.605  13.774  -3.837  1.00  1.00            
ATOM   1805   CA MET A 245       3.793  13.152  -4.353  1.00  1.00            
ATOM   1806   CB MET A 245       5.089  13.608  -3.655  1.00  1.00            
ATOM   1807   CG MET A 245       5.522  15.028  -4.031  1.00  1.00            
ATOM   1808   SD MET A 245       7.018  15.615  -3.178  1.00  1.00            
ATOM   1809   CE MET A 245       6.118  16.336  -1.773  1.00  1.00            
ATOM   1810    C MET A 245       3.639  11.686  -4.137  1.00  1.00            
ATOM   1811    O MET A 245       3.361  11.235  -3.026  1.00  1.00            
ATOM   1812    N VAL A 246       3.796  10.899  -5.217  4.00  1.00            
ATOM   1813   CA VAL A 246       3.641   9.483  -5.087  4.00  1.00            
ATOM   1814   CB VAL A 246       2.338   8.980  -5.636  4.00  1.00            
ATOM   1815  CG1 VAL A 246       2.304   7.447  -5.502  4.00  1.00            
ATOM   1816  CG2 VAL A 246       1.191   9.704  -4.911  4.00  1.00            
ATOM   1817    C VAL A 246       4.722   8.826  -5.867  4.00  1.00            
ATOM   1818    O VAL A 246       5.205   9.368  -6.860  4.00  1.00            
ATOM   1819    N ILE A 247       5.145   7.629  -5.418  4.00  1.00            
ATOM   1820   CA ILE A 247       6.180   6.966  -6.141  4.00  1.00            
ATOM   1821   CB ILE A 247       7.544   7.095  -5.524  4.00  1.00            
ATOM   1822  CG1 ILE A 247       8.618   6.608  -6.513  4.00  1.00            
ATOM   1823  CG2 ILE A 247       7.540   6.337  -4.186  4.00  1.00            
ATOM   1824  CD1 ILE A 247      10.045   6.960  -6.092  4.00  1.00            
ATOM   1825    C ILE A 247       5.887   5.507  -6.224  4.00  1.00            
ATOM   1826    O ILE A 247       5.084   4.974  -5.460  4.00  1.00            
ATOM   1827    N SER A 248       6.533   4.824  -7.194  1.00  1.00            
ATOM   1828   CA SER A 248       6.364   3.409  -7.325  1.00  1.00            
ATOM   1829   CB SER A 248       7.043   2.818  -8.573  1.00  1.00            
ATOM   1830   OG SER A 248       8.453   2.960  -8.475  1.00  1.00            
ATOM   1831    C SER A 248       7.009   2.798  -6.121  1.00  1.00            
ATOM   1832    O SER A 248       8.073   3.229  -5.682  1.00  1.00            
ATOM   1833    N CYS A 249       6.347   1.778  -5.545  3.00  1.00            
ATOM   1834   CA CYS A 249       6.801   1.092  -4.370  3.00  1.00            
ATOM   1835   CB CYS A 249       5.742   0.137  -3.786  3.00  1.00            
ATOM   1836   SG CYS A 249       5.274  -1.203  -4.925  3.00  1.00            
ATOM   1837    C CYS A 249       8.010   0.277  -4.675  3.00  1.00            
ATOM   1838    O CYS A 249       8.859   0.073  -3.808  3.00  1.00            
ATOM   1839    N SER A 250       8.140  -0.201  -5.928  2.00  1.00            
ATOM   1840   CA SER A 250       9.247  -1.042  -6.298  2.00  1.00            
ATOM   1841   CB SER A 250       9.235  -1.430  -7.786  2.00  1.00            
ATOM   1842   OG SER A 250       9.389  -0.272  -8.592  2.00  1.00            
ATOM   1843    C SER A 250      10.506  -0.273  -6.028  2.00  1.00            
ATOM   1844    O SER A 250      11.583  -0.853  -5.894  2.00  1.00            
ATOM   1845    N SER A 251      10.387   1.063  -5.918  2.00  1.00            
ATOM   1846   CA SER A 251      11.486   1.942  -5.673  2.00  1.00            
ATOM   1847   CB SER A 251      11.070   3.421  -5.604  2.00  1.00            
ATOM   1848   OG SER A 251      10.562   3.848  -6.859  2.00  1.00            
ATOM   1849    C SER A 251      12.145   1.612  -4.374  2.00  1.00            
ATOM   1850    O SER A 251      13.362   1.737  -4.256  2.00  1.00            
ATOM   1851    N ILE A 252      11.379   1.135  -3.378  2.00  1.00            
ATOM   1852   CA ILE A 252      11.925   0.909  -2.069  2.00  1.00            
ATOM   1853   CB ILE A 252      10.901   0.297  -1.147  2.00  1.00            
ATOM   1854  CG1 ILE A 252      10.485  -1.122  -1.573  2.00  1.00            
ATOM   1855  CG2 ILE A 252       9.696   1.240  -1.173  2.00  1.00            
ATOM   1856  CD1 ILE A 252       9.695  -1.876  -0.506  2.00  1.00            
ATOM   1857    C ILE A 252      13.057  -0.051  -2.213  2.00  1.00            
ATOM   1858    O ILE A 252      14.111   0.139  -1.609  2.00  1.00            
ATOM   1859    N ASP A 253      12.882  -1.106  -3.031  2.00  1.00            
ATOM   1860   CA ASP A 253      13.938  -2.058  -3.142  2.00  1.00            
ATOM   1861   CB ASP A 253      13.586  -3.310  -3.959  2.00  1.00            
ATOM   1862   CG ASP A 253      14.679  -4.334  -3.673  2.00  1.00            
ATOM   1863  OD1 ASP A 253      15.472  -4.095  -2.723  2.00  1.00            
ATOM   1864  OD2 ASP A 253      14.733  -5.369  -4.389  2.00  1.00            
ATOM   1865    C ASP A 253      15.125  -1.428  -3.797  2.00  1.00            
ATOM   1866    O ASP A 253      16.246  -1.560  -3.311  2.00  1.00            
ATOM   1867    N SER A 254      14.915  -0.701  -4.916  2.00  1.00            
ATOM   1868   CA SER A 254      16.069  -0.164  -5.575  2.00  1.00            
ATOM   1869   CB SER A 254      16.166  -0.554  -7.061  2.00  1.00            
ATOM   1870   OG SER A 254      17.330   0.017  -7.641  2.00  1.00            
ATOM   1871    C SER A 254      16.016   1.324  -5.507  2.00  1.00            
ATOM   1872    O SER A 254      15.352   1.985  -6.305  2.00  1.00            
ATOM   1873    N LEU A 255      16.734   1.884  -4.515  1.00  1.00            
ATOM   1874   CA LEU A 255      16.897   3.289  -4.328  1.00  1.00            
ATOM   1875   CB LEU A 255      15.682   3.980  -3.685  1.00  1.00            
ATOM   1876   CG LEU A 255      14.528   4.168  -4.690  1.00  1.00            
ATOM   1877  CD1 LEU A 255      13.245   4.667  -4.012  1.00  1.00            
ATOM   1878  CD2 LEU A 255      14.961   5.073  -5.855  1.00  1.00            
ATOM   1879    C LEU A 255      18.074   3.398  -3.429  1.00  1.00            
ATOM   1880    O LEU A 255      18.218   2.654  -2.463  1.00  1.00            
ATOM   1881    N PRO A 256      18.935   4.299  -3.754  1.00  1.00            
ATOM   1882   CA PRO A 256      20.112   4.520  -2.980  1.00  1.00            
ATOM   1883   CD PRO A 256      19.000   4.893  -5.077  1.00  1.00            
ATOM   1884   CB PRO A 256      21.058   5.318  -3.879  1.00  1.00            
ATOM   1885   CG PRO A 256      20.142   5.914  -4.965  1.00  1.00            
ATOM   1886    C PRO A 256      19.762   5.225  -1.730  1.00  1.00            
ATOM   1887    O PRO A 256      18.736   5.906  -1.691  1.00  1.00            
ATOM   1888    N ASP A 257      20.585   5.057  -0.694  1.00  1.00            
ATOM   1889   CA ASP A 257      20.304   5.773   0.501  1.00  1.00            
ATOM   1890   CB ASP A 257      21.142   5.290   1.698  1.00  1.00            
ATOM   1891   CG ASP A 257      20.821   3.825   1.970  1.00  1.00            
ATOM   1892  OD1 ASP A 257      20.025   3.235   1.190  1.00  1.00            
ATOM   1893  OD2 ASP A 257      21.381   3.272   2.955  1.00  1.00            
ATOM   1894    C ASP A 257      20.737   7.186   0.212  1.00  1.00            
ATOM   1895    O ASP A 257      21.611   7.402  -0.627  1.00  1.00            
ATOM   1896    N ILE A 258      20.133   8.195   0.875  4.00  1.00            
ATOM   1897   CA ILE A 258      20.574   9.557   0.694  4.00  1.00            
ATOM   1898   CB ILE A 258      19.447  10.539   0.605  4.00  1.00            
ATOM   1899  CG1 ILE A 258      18.586  10.236  -0.636  4.00  1.00            
ATOM   1900  CG2 ILE A 258      20.054  11.947   0.604  4.00  1.00            
ATOM   1901  CD1 ILE A 258      17.273  11.019  -0.697  4.00  1.00            
ATOM   1902    C ILE A 258      21.382   9.834   1.931  4.00  1.00            
ATOM   1903    O ILE A 258      20.869   9.757   3.046  4.00  1.00            
ATOM   1904    N VAL A 259      22.685  10.143   1.755  4.00  1.00            
ATOM   1905   CA VAL A 259      23.636  10.208   2.838  4.00  1.00            
ATOM   1906   CB VAL A 259      25.028  10.451   2.344  4.00  1.00            
ATOM   1907  CG1 VAL A 259      25.957  10.608   3.558  4.00  1.00            
ATOM   1908  CG2 VAL A 259      25.413   9.297   1.406  4.00  1.00            
ATOM   1909    C VAL A 259      23.369  11.242   3.901  4.00  1.00            
ATOM   1910    O VAL A 259      23.179  10.876   5.057  4.00  1.00            
ATOM   1911    N PHE A 260      23.297  12.546   3.564  4.00  1.00            
ATOM   1912   CA PHE A 260      23.192  13.573   4.582  4.00  1.00            
ATOM   1913   CB PHE A 260      22.004  13.373   5.541  4.00  1.00            
ATOM   1914   CG PHE A 260      20.769  13.390   4.705  4.00  1.00            
ATOM   1915  CD1 PHE A 260      20.140  14.572   4.387  4.00  1.00            
ATOM   1916  CD2 PHE A 260      20.246  12.212   4.223  4.00  1.00            
ATOM   1917  CE1 PHE A 260      19.005  14.576   3.611  4.00  1.00            
ATOM   1918  CE2 PHE A 260      19.112  12.210   3.446  4.00  1.00            
ATOM   1919   CZ PHE A 260      18.487  13.394   3.138  4.00  1.00            
ATOM   1920    C PHE A 260      24.455  13.557   5.370  4.00  1.00            
ATOM   1921    O PHE A 260      24.817  12.560   5.992  4.00  1.00            
ATOM   1922    N THR A 261      25.175  14.691   5.368  4.00  1.00            
ATOM   1923   CA THR A 261      26.381  14.704   6.127  4.00  1.00            
ATOM   1924   CB THR A 261      27.618  14.999   5.334  4.00  1.00            
ATOM   1925  OG1 THR A 261      28.770  14.851   6.150  4.00  1.00            
ATOM   1926  CG2 THR A 261      27.533  16.424   4.796  4.00  1.00            
ATOM   1927    C THR A 261      26.208  15.719   7.219  4.00  1.00            
ATOM   1928    O THR A 261      25.399  16.638   7.109  4.00  1.00            
ATOM   1929    N ILE A 262      26.971  15.544   8.317  4.00  1.00            
ATOM   1930   CA ILE A 262      26.943  16.377   9.491  4.00  1.00            
ATOM   1931   CB ILE A 262      26.644  15.597  10.748  4.00  1.00            
ATOM   1932  CG1 ILE A 262      25.346  14.797  10.541  4.00  1.00            
ATOM   1933  CG2 ILE A 262      26.518  16.568  11.938  4.00  1.00            
ATOM   1934  CD1 ILE A 262      25.067  13.783  11.649  4.00  1.00            
ATOM   1935    C ILE A 262      28.346  16.912   9.508  4.00  1.00            
ATOM   1936    O ILE A 262      28.904  17.127   8.433  4.00  1.00            
ATOM   1937    N ASP A 263      28.944  17.218  10.678  3.00  1.00            
ATOM   1938   CA ASP A 263      30.296  17.700  10.639  3.00  1.00            
ATOM   1939   CB ASP A 263      30.752  18.356  11.953  3.00  1.00            
ATOM   1940   CG ASP A 263      32.096  19.027  11.709  3.00  1.00            
ATOM   1941  OD1 ASP A 263      32.598  18.957  10.554  3.00  1.00            
ATOM   1942  OD2 ASP A 263      32.641  19.619  12.678  3.00  1.00            
ATOM   1943    C ASP A 263      31.185  16.518  10.387  3.00  1.00            
ATOM   1944    O ASP A 263      31.936  16.094  11.264  3.00  1.00            
ATOM   1945    N GLY A 264      31.104  15.953   9.164  3.00  1.00            
ATOM   1946   CA GLY A 264      31.957  14.891   8.723  3.00  1.00            
ATOM   1947    C GLY A 264      31.363  13.536   8.954  3.00  1.00            
ATOM   1948    O GLY A 264      31.902  12.544   8.466  3.00  1.00            
ATOM   1949    N VAL A 265      30.244  13.428   9.693  4.00  1.00            
ATOM   1950   CA VAL A 265      29.709  12.112   9.904  4.00  1.00            
ATOM   1951   CB VAL A 265      29.130  11.916  11.272  4.00  1.00            
ATOM   1952  CG1 VAL A 265      27.925  12.859  11.432  4.00  1.00            
ATOM   1953  CG2 VAL A 265      28.781  10.429  11.443  4.00  1.00            
ATOM   1954    C VAL A 265      28.612  11.920   8.915  4.00  1.00            
ATOM   1955    O VAL A 265      27.840  12.838   8.642  4.00  1.00            
ATOM   1956    N GLN A 266      28.525  10.708   8.334  4.00  1.00            
ATOM   1957   CA GLN A 266      27.504  10.471   7.360  4.00  1.00            
ATOM   1958   CB GLN A 266      27.942   9.582   6.177  4.00  1.00            
ATOM   1959   CG GLN A 266      28.745  10.314   5.095  4.00  1.00            
ATOM   1960   CD GLN A 266      30.170  10.553   5.574  4.00  1.00            
ATOM   1961  OE1 GLN A 266      30.402  11.216   6.584  4.00  1.00            
ATOM   1962  NE2 GLN A 266      31.161  10.003   4.822  4.00  1.00            
ATOM   1963    C GLN A 266      26.343   9.807   8.014  4.00  1.00            
ATOM   1964    O GLN A 266      26.504   8.794   8.692  4.00  1.00            
ATOM   1965    N TYR A 267      25.132  10.374   7.839  4.00  1.00            
ATOM   1966   CA TYR A 267      24.016   9.731   8.465  4.00  1.00            
ATOM   1967   CB TYR A 267      23.232  10.650   9.405  4.00  1.00            
ATOM   1968   CG TYR A 267      22.447   9.747  10.287  4.00  1.00            
ATOM   1969  CD1 TYR A 267      23.058   9.218  11.398  4.00  1.00            
ATOM   1970  CD2 TYR A 267      21.140   9.421  10.012  4.00  1.00            
ATOM   1971  CE1 TYR A 267      22.373   8.380  12.239  4.00  1.00            
ATOM   1972  CE2 TYR A 267      20.447   8.581  10.851  4.00  1.00            
ATOM   1973   CZ TYR A 267      21.067   8.063  11.963  4.00  1.00            
ATOM   1974   OH TYR A 267      20.371   7.204  12.833  4.00  1.00            
ATOM   1975    C TYR A 267      23.068   9.279   7.407  4.00  1.00            
ATOM   1976    O TYR A 267      22.065   9.922   7.113  4.00  1.00            
ATOM   1977    N PRO A 268      23.351   8.117   6.908  4.00  1.00            
ATOM   1978   CA PRO A 268      22.570   7.502   5.874  4.00  1.00            
ATOM   1979   CD PRO A 268      24.175   7.159   7.625  4.00  1.00            
ATOM   1980   CB PRO A 268      23.229   6.146   5.639  4.00  1.00            
ATOM   1981   CG PRO A 268      23.809   5.793   7.022  4.00  1.00            
ATOM   1982    C PRO A 268      21.136   7.322   6.252  4.00  1.00            
ATOM   1983    O PRO A 268      20.839   7.073   7.418  4.00  1.00            
ATOM   1984    N LEU A 269      20.236   7.473   5.257  4.00  1.00            
ATOM   1985   CA LEU A 269      18.834   7.240   5.426  4.00  1.00            
ATOM   1986   CB LEU A 269      17.980   8.496   5.185  4.00  1.00            
ATOM   1987   CG LEU A 269      16.461   8.276   5.332  4.00  1.00            
ATOM   1988  CD1 LEU A 269      16.075   7.945   6.781  4.00  1.00            
ATOM   1989  CD2 LEU A 269      15.662   9.463   4.770  4.00  1.00            
ATOM   1990    C LEU A 269      18.473   6.259   4.358  4.00  1.00            
ATOM   1991    O LEU A 269      18.823   6.450   3.193  4.00  1.00            
ATOM   1992    N SER A 270      17.782   5.169   4.725  1.00  1.00            
ATOM   1993   CA SER A 270      17.413   4.202   3.737  1.00  1.00            
ATOM   1994   CB SER A 270      17.125   2.811   4.335  1.00  1.00            
ATOM   1995   OG SER A 270      16.016   2.894   5.218  1.00  1.00            
ATOM   1996    C SER A 270      16.156   4.667   3.106  1.00  1.00            
ATOM   1997    O SER A 270      15.448   5.540   3.603  1.00  1.00            
ATOM   1998    N PRO A 271      15.906   4.101   1.970  2.00  1.00            
ATOM   1999   CA PRO A 271      14.729   4.452   1.246  2.00  1.00            
ATOM   2000   CD PRO A 271      16.988   3.682   1.094  2.00  1.00            
ATOM   2001   CB PRO A 271      14.906   3.853  -0.145  2.00  1.00            
ATOM   2002   CG PRO A 271      16.433   3.835  -0.330  2.00  1.00            
ATOM   2003    C PRO A 271      13.511   3.973   1.967  2.00  1.00            
ATOM   2004    O PRO A 271      12.437   4.537   1.755  2.00  1.00            
ATOM   2005    N SER A 272      13.640   2.930   2.817  2.00  1.00            
ATOM   2006   CA SER A 272      12.497   2.437   3.519  2.00  1.00            
ATOM   2007   CB SER A 272      12.829   1.261   4.455  2.00  1.00            
ATOM   2008   OG SER A 272      13.661   1.705   5.514  2.00  1.00            
ATOM   2009    C SER A 272      12.020   3.576   4.360  2.00  1.00            
ATOM   2010    O SER A 272      10.823   3.836   4.464  2.00  1.00            
ATOM   2011    N ALA A 273      12.979   4.301   4.966  2.00  1.00            
ATOM   2012   CA ALA A 273      12.661   5.375   5.860  2.00  1.00            
ATOM   2013   CB ALA A 273      13.912   5.946   6.552  2.00  1.00            
ATOM   2014    C ALA A 273      11.978   6.514   5.177  2.00  1.00            
ATOM   2015    O ALA A 273      10.933   6.967   5.640  2.00  1.00            
ATOM   2016    N TYR A 274      12.519   7.004   4.045  2.00  1.00            
ATOM   2017   CA TYR A 274      11.910   8.191   3.522  2.00  1.00            
ATOM   2018   CB TYR A 274      12.765   9.047   2.563  2.00  1.00            
ATOM   2019   CG TYR A 274      13.152   8.360   1.303  2.00  1.00            
ATOM   2020  CD1 TYR A 274      12.284   8.297   0.238  2.00  1.00            
ATOM   2021  CD2 TYR A 274      14.407   7.811   1.186  2.00  1.00            
ATOM   2022  CE1 TYR A 274      12.665   7.676  -0.927  2.00  1.00            
ATOM   2023  CE2 TYR A 274      14.793   7.191   0.024  2.00  1.00            
ATOM   2024   CZ TYR A 274      13.921   7.129  -1.032  2.00  1.00            
ATOM   2025   OH TYR A 274      14.318   6.498  -2.225  2.00  1.00            
ATOM   2026    C TYR A 274      10.536   7.947   2.974  2.00  1.00            
ATOM   2027    O TYR A 274       9.631   8.751   3.192  2.00  1.00            
ATOM   2028    N ILE A 275      10.325   6.820   2.272  4.00  1.00            
ATOM   2029   CA ILE A 275       9.060   6.533   1.652  4.00  1.00            
ATOM   2030   CB ILE A 275       9.078   5.287   0.830  4.00  1.00            
ATOM   2031  CG1 ILE A 275       9.377   4.107   1.769  4.00  1.00            
ATOM   2032  CG2 ILE A 275      10.087   5.461  -0.318  4.00  1.00            
ATOM   2033  CD1 ILE A 275       8.948   2.751   1.228  4.00  1.00            
ATOM   2034    C ILE A 275       8.021   6.280   2.677  4.00  1.00            
ATOM   2035    O ILE A 275       8.279   5.688   3.725  4.00  1.00            
ATOM   2036    N LEU A 276       6.804   6.769   2.392  4.00  1.00            
ATOM   2037   CA LEU A 276       5.706   6.467   3.245  4.00  1.00            
ATOM   2038   CB LEU A 276       4.724   7.634   3.448  4.00  1.00            
ATOM   2039   CG LEU A 276       5.336   8.862   4.148  4.00  1.00            
ATOM   2040  CD1 LEU A 276       6.442   9.500   3.292  4.00  1.00            
ATOM   2041  CD2 LEU A 276       4.249   9.868   4.560  4.00  1.00            
ATOM   2042    C LEU A 276       4.942   5.389   2.531  4.00  1.00            
ATOM   2043    O LEU A 276       4.737   5.483   1.322  4.00  1.00            
ATOM   2044    N GLN A 277       4.516   4.315   3.235  4.00  1.00            
ATOM   2045   CA GLN A 277       3.802   3.290   2.521  4.00  1.00            
ATOM   2046   CB GLN A 277       4.521   1.928   2.505  4.00  1.00            
ATOM   2047   CG GLN A 277       3.753   0.847   1.742  4.00  1.00            
ATOM   2048   CD GLN A 277       4.555  -0.446   1.794  4.00  1.00            
ATOM   2049  OE1 GLN A 277       5.687  -0.513   1.313  4.00  1.00            
ATOM   2050  NE2 GLN A 277       3.952  -1.505   2.397  4.00  1.00            
ATOM   2051    C GLN A 277       2.456   3.079   3.155  4.00  1.00            
ATOM   2052    O GLN A 277       2.368   2.698   4.320  4.00  1.00            
ATOM   2053    N ASP A 278       1.370   3.359   2.398  4.00  1.00            
ATOM   2054   CA ASP A 278       0.022   3.078   2.828  4.00  1.00            
ATOM   2055   CB ASP A 278      -0.996   4.187   2.519  4.00  1.00            
ATOM   2056   CG ASP A 278      -0.725   5.318   3.501  4.00  1.00            
ATOM   2057  OD1 ASP A 278       0.218   5.157   4.320  4.00  1.00            
ATOM   2058  OD2 ASP A 278      -1.451   6.348   3.455  4.00  1.00            
ATOM   2059    C ASP A 278      -0.354   1.826   2.111  4.00  1.00            
ATOM   2060    O ASP A 278       0.515   1.055   1.706  4.00  1.00            
ATOM   2061    N ASP A 279      -1.661   1.567   1.948  3.00  1.00            
ATOM   2062   CA ASP A 279      -2.022   0.366   1.263  3.00  1.00            
ATOM   2063   CB ASP A 279      -3.509   0.003   1.414  3.00  1.00            
ATOM   2064   CG ASP A 279      -3.755  -0.403   2.860  3.00  1.00            
ATOM   2065  OD1 ASP A 279      -2.755  -0.673   3.578  3.00  1.00            
ATOM   2066  OD2 ASP A 279      -4.946  -0.452   3.264  3.00  1.00            
ATOM   2067    C ASP A 279      -1.767   0.590  -0.194  3.00  1.00            
ATOM   2068    O ASP A 279      -2.558   1.224  -0.891  3.00  1.00            
ATOM   2069    N ASP A 280      -0.618   0.082  -0.676  3.00  1.00            
ATOM   2070   CA ASP A 280      -0.260   0.140  -2.063  3.00  1.00            
ATOM   2071   CB ASP A 280      -1.247  -0.633  -2.956  3.00  1.00            
ATOM   2072   CG ASP A 280      -1.080  -2.121  -2.673  3.00  1.00            
ATOM   2073  OD1 ASP A 280      -0.010  -2.506  -2.129  3.00  1.00            
ATOM   2074  OD2 ASP A 280      -2.020  -2.893  -3.002  3.00  1.00            
ATOM   2075    C ASP A 280      -0.215   1.555  -2.528  3.00  1.00            
ATOM   2076    O ASP A 280      -0.355   1.825  -3.720  3.00  1.00            
ATOM   2077    N SER A 281      -0.005   2.507  -1.606  4.00  1.00            
ATOM   2078   CA SER A 281       0.152   3.856  -2.057  4.00  1.00            
ATOM   2079   CB SER A 281      -0.956   4.804  -1.574  4.00  1.00            
ATOM   2080   OG SER A 281      -0.917   4.920  -0.161  4.00  1.00            
ATOM   2081    C SER A 281       1.447   4.301  -1.461  4.00  1.00            
ATOM   2082    O SER A 281       1.603   4.321  -0.240  4.00  1.00            
ATOM   2083    N CYS A 282       2.426   4.655  -2.312  4.00  1.00            
ATOM   2084   CA CYS A 282       3.688   5.083  -1.788  4.00  1.00            
ATOM   2085   CB CYS A 282       4.906   4.594  -2.581  4.00  1.00            
ATOM   2086   SG CYS A 282       5.166   2.810  -2.378  4.00  1.00            
ATOM   2087    C CYS A 282       3.697   6.563  -1.854  4.00  1.00            
ATOM   2088    O CYS A 282       3.050   7.164  -2.710  4.00  1.00            
ATOM   2089    N THR A 283       4.429   7.187  -0.919  4.00  1.00            
ATOM   2090   CA THR A 283       4.507   8.611  -0.876  4.00  1.00            
ATOM   2091   CB THR A 283       3.766   9.176   0.309  4.00  1.00            
ATOM   2092  OG1 THR A 283       2.423   8.715   0.296  4.00  1.00            
ATOM   2093  CG2 THR A 283       3.764  10.713   0.244  4.00  1.00            
ATOM   2094    C THR A 283       5.957   8.893  -0.688  4.00  1.00            
ATOM   2095    O THR A 283       6.759   7.973  -0.532  4.00  1.00            
ATOM   2096    N SER A 284       6.346  10.175  -0.735  4.00  1.00            
ATOM   2097   CA SER A 284       7.721  10.471  -0.514  4.00  1.00            
ATOM   2098   CB SER A 284       8.383  11.222  -1.681  4.00  1.00            
ATOM   2099   OG SER A 284       9.748  11.477  -1.382  4.00  1.00            
ATOM   2100    C SER A 284       7.794  11.362   0.678  4.00  1.00            
ATOM   2101    O SER A 284       6.895  12.161   0.933  4.00  1.00            
ATOM   2102    N GLY A 285       8.882  11.216   1.452  1.00  1.00            
ATOM   2103   CA GLY A 285       9.084  11.981   2.645  1.00  1.00            
ATOM   2104    C GLY A 285       9.270  13.430   2.318  1.00  1.00            
ATOM   2105    O GLY A 285       8.785  14.300   3.039  1.00  1.00            
ATOM   2106    N PHE A 286       9.984  13.735   1.217  4.00  1.00            
ATOM   2107   CA PHE A 286      10.305  15.105   0.930  4.00  1.00            
ATOM   2108   CB PHE A 286      11.252  15.286  -0.272  4.00  1.00            
ATOM   2109   CG PHE A 286      12.620  14.855   0.149  4.00  1.00            
ATOM   2110  CD1 PHE A 286      12.979  13.527   0.150  4.00  1.00            
ATOM   2111  CD2 PHE A 286      13.551  15.789   0.542  4.00  1.00            
ATOM   2112  CE1 PHE A 286      14.241  13.137   0.537  4.00  1.00            
ATOM   2113  CE2 PHE A 286      14.815  15.404   0.930  4.00  1.00            
ATOM   2114   CZ PHE A 286      15.164  14.076   0.929  4.00  1.00            
ATOM   2115    C PHE A 286       9.075  15.921   0.690  4.00  1.00            
ATOM   2116    O PHE A 286       8.151  15.501  -0.005  4.00  1.00            
ATOM   2117    N GLU A 287       9.051  17.129   1.299  4.00  1.00            
ATOM   2118   CA GLU A 287       7.993  18.083   1.122  4.00  1.00            
ATOM   2119   CB GLU A 287       7.215  18.457   2.395  4.00  1.00            
ATOM   2120   CG GLU A 287       6.104  19.471   2.102  4.00  1.00            
ATOM   2121   CD GLU A 287       5.440  19.878   3.409  4.00  1.00            
ATOM   2122  OE1 GLU A 287       5.897  19.404   4.482  4.00  1.00            
ATOM   2123  OE2 GLU A 287       4.466  20.676   3.348  4.00  1.00            
ATOM   2124    C GLU A 287       8.653  19.336   0.670  4.00  1.00            
ATOM   2125    O GLU A 287       9.840  19.542   0.914  4.00  1.00            
ATOM   2126    N GLY A 288       7.904  20.212  -0.023  4.00  1.00            
ATOM   2127   CA GLY A 288       8.534  21.420  -0.451  4.00  1.00            
ATOM   2128    C GLY A 288       7.946  22.540   0.349  4.00  1.00            
ATOM   2129    O GLY A 288       6.796  22.929   0.147  4.00  1.00            
ATOM   2130    N MET A 289       8.740  23.080   1.293  1.00  1.00            
ATOM   2131   CA MET A 289       8.337  24.201   2.095  1.00  1.00            
ATOM   2132   CB MET A 289       7.935  23.796   3.526  1.00  1.00            
ATOM   2133   CG MET A 289       7.534  24.958   4.441  1.00  1.00            
ATOM   2134   SD MET A 289       5.929  25.725   4.067  1.00  1.00            
ATOM   2135   CE MET A 289       6.548  26.747   2.699  1.00  1.00            
ATOM   2136    C MET A 289       9.548  25.071   2.207  1.00  1.00            
ATOM   2137    O MET A 289      10.532  24.691   2.839  1.00  1.00            
ATOM   2138    N ASP A 290       9.506  26.275   1.605  1.00  1.00            
ATOM   2139   CA ASP A 290      10.644  27.146   1.651  1.00  1.00            
ATOM   2140   CB ASP A 290      10.739  28.069   0.423  1.00  1.00            
ATOM   2141   CG ASP A 290      12.029  28.874   0.490  1.00  1.00            
ATOM   2142  OD1 ASP A 290      12.775  28.733   1.496  1.00  1.00            
ATOM   2143  OD2 ASP A 290      12.283  29.650  -0.470  1.00  1.00            
ATOM   2144    C ASP A 290      10.470  28.003   2.865  1.00  1.00            
ATOM   2145    O ASP A 290       9.725  28.981   2.826  1.00  1.00            
ATOM   2146    N VAL A 291      11.141  27.646   3.982  1.00  1.00            
ATOM   2147   CA VAL A 291      11.008  28.444   5.162  1.00  1.00            
ATOM   2148   CB VAL A 291      10.962  27.651   6.446  1.00  1.00            
ATOM   2149  CG1 VAL A 291      10.951  28.635   7.626  1.00  1.00            
ATOM   2150  CG2 VAL A 291       9.731  26.727   6.407  1.00  1.00            
ATOM   2151    C VAL A 291      12.178  29.375   5.224  1.00  1.00            
ATOM   2152    O VAL A 291      13.330  28.957   5.322  1.00  1.00            
ATOM   2153    N PRO A 292      11.896  30.652   5.125  4.00  1.00            
ATOM   2154   CA PRO A 292      12.936  31.645   5.151  4.00  1.00            
ATOM   2155   CD PRO A 292      10.740  31.109   4.372  4.00  1.00            
ATOM   2156   CB PRO A 292      12.416  32.842   4.358  4.00  1.00            
ATOM   2157   CG PRO A 292      10.893  32.635   4.309  4.00  1.00            
ATOM   2158    C PRO A 292      13.391  32.015   6.511  4.00  1.00            
ATOM   2159    O PRO A 292      12.588  32.045   7.443  4.00  1.00            
ATOM   2160    N THR A 293      14.693  32.309   6.624  1.00  1.00            
ATOM   2161   CA THR A 293      15.230  32.821   7.833  1.00  1.00            
ATOM   2162   CB THR A 293      15.802  31.794   8.764  1.00  1.00            
ATOM   2163  OG1 THR A 293      16.960  31.198   8.199  1.00  1.00            
ATOM   2164  CG2 THR A 293      14.725  30.730   9.033  1.00  1.00            
ATOM   2165    C THR A 293      16.345  33.696   7.395  1.00  1.00            
ATOM   2166    O THR A 293      16.748  33.665   6.233  1.00  1.00            
ATOM   2167    N SER A 294      16.868  34.524   8.305  1.00  1.00            
ATOM   2168   CA SER A 294      17.938  35.360   7.876  1.00  1.00            
ATOM   2169   CB SER A 294      18.431  36.323   8.969  1.00  1.00            
ATOM   2170   OG SER A 294      19.496  37.117   8.468  1.00  1.00            
ATOM   2171    C SER A 294      19.091  34.488   7.516  1.00  1.00            
ATOM   2172    O SER A 294      19.745  34.708   6.498  1.00  1.00            
ATOM   2173    N SER A 295      19.356  33.455   8.341  1.00  1.00            
ATOM   2174   CA SER A 295      20.457  32.580   8.071  1.00  1.00            
ATOM   2175   CB SER A 295      20.548  31.408   9.067  1.00  1.00            
ATOM   2176   OG SER A 295      19.417  30.556   8.942  1.00  1.00            
ATOM   2177    C SER A 295      20.203  32.018   6.723  1.00  1.00            
ATOM   2178    O SER A 295      21.073  32.047   5.854  1.00  1.00            
ATOM   2179    N GLY A 296      18.981  31.510   6.489  1.00  1.00            
ATOM   2180   CA GLY A 296      18.800  31.073   5.148  1.00  1.00            
ATOM   2181    C GLY A 296      17.613  30.205   5.005  1.00  1.00            
ATOM   2182    O GLY A 296      16.829  29.998   5.929  1.00  1.00            
ATOM   2183    N GLU A 297      17.461  29.674   3.783  4.00  1.00            
ATOM   2184   CA GLU A 297      16.379  28.790   3.535  4.00  1.00            
ATOM   2185   CB GLU A 297      16.318  28.361   2.056  4.00  1.00            
ATOM   2186   CG GLU A 297      15.967  29.551   1.154  4.00  1.00            
ATOM   2187   CD GLU A 297      16.370  29.251  -0.282  4.00  1.00            
ATOM   2188  OE1 GLU A 297      17.485  28.698  -0.476  4.00  1.00            
ATOM   2189  OE2 GLU A 297      15.577  29.581  -1.203  4.00  1.00            
ATOM   2190    C GLU A 297      16.630  27.637   4.428  4.00  1.00            
ATOM   2191    O GLU A 297      17.758  27.159   4.543  4.00  1.00            
ATOM   2192    N LEU A 298      15.578  27.172   5.118  1.00  1.00            
ATOM   2193   CA LEU A 298      15.843  26.158   6.080  1.00  1.00            
ATOM   2194   CB LEU A 298      15.215  26.420   7.467  1.00  1.00            
ATOM   2195   CG LEU A 298      13.700  26.701   7.479  1.00  1.00            
ATOM   2196  CD1 LEU A 298      12.878  25.488   7.011  1.00  1.00            
ATOM   2197  CD2 LEU A 298      13.257  27.202   8.863  1.00  1.00            
ATOM   2198    C LEU A 298      15.375  24.834   5.598  1.00  1.00            
ATOM   2199    O LEU A 298      14.431  24.712   4.819  1.00  1.00            
ATOM   2200    N TRP A 299      16.092  23.805   6.074  4.00  1.00            
ATOM   2201   CA TRP A 299      15.829  22.426   5.823  4.00  1.00            
ATOM   2202   CB TRP A 299      17.118  21.674   5.440  4.00  1.00            
ATOM   2203   CG TRP A 299      17.019  20.183   5.213  4.00  1.00            
ATOM   2204  CD2 TRP A 299      17.054  19.556   3.922  4.00  1.00            
ATOM   2205  CD1 TRP A 299      16.978  19.172   6.130  4.00  1.00            
ATOM   2206  NE1 TRP A 299      16.967  17.956   5.491  4.00  1.00            
ATOM   2207  CE2 TRP A 299      17.021  18.177   4.131  4.00  1.00            
ATOM   2208  CE3 TRP A 299      17.123  20.086   2.665  4.00  1.00            
ATOM   2209  CZ2 TRP A 299      17.052  17.304   3.083  4.00  1.00            
ATOM   2210  CZ3 TRP A 299      17.144  19.203   1.609  4.00  1.00            
ATOM   2211  CH2 TRP A 299      17.109  17.839   1.815  4.00  1.00            
ATOM   2212    C TRP A 299      15.426  21.884   7.154  4.00  1.00            
ATOM   2213    O TRP A 299      15.952  22.309   8.182  4.00  1.00            
ATOM   2214    N ILE A 300      14.468  20.940   7.192  4.00  1.00            
ATOM   2215   CA ILE A 300      14.105  20.452   8.487  4.00  1.00            
ATOM   2216   CB ILE A 300      12.703  20.797   8.896  4.00  1.00            
ATOM   2217  CG1 ILE A 300      12.557  22.324   9.010  4.00  1.00            
ATOM   2218  CG2 ILE A 300      12.385  20.056  10.206  4.00  1.00            
ATOM   2219  CD1 ILE A 300      11.110  22.792   9.161  4.00  1.00            
ATOM   2220    C ILE A 300      14.264  18.946   8.527  4.00  1.00            
ATOM   2221    O ILE A 300      13.878  18.259   7.584  4.00  1.00            
ATOM   2222    N LEU A 301      14.863  18.391   9.617  4.00  1.00            
ATOM   2223   CA LEU A 301      15.043  16.958   9.734  4.00  1.00            
ATOM   2224   CB LEU A 301      15.821  16.506  10.985  4.00  1.00            
ATOM   2225   CG LEU A 301      17.340  16.741  10.898  4.00  1.00            
ATOM   2226  CD1 LEU A 301      18.050  16.232  12.161  4.00  1.00            
ATOM   2227  CD2 LEU A 301      17.921  16.113   9.622  4.00  1.00            
ATOM   2228    C LEU A 301      13.695  16.297   9.786  4.00  1.00            
ATOM   2229    O LEU A 301      13.420  15.377   9.017  4.00  1.00            
ATOM   2230    N GLY A 302      12.800  16.764  10.678  1.00  1.00            
ATOM   2231   CA GLY A 302      11.485  16.191  10.748  1.00  1.00            
ATOM   2232    C GLY A 302      11.568  14.855  11.469  1.00  1.00            
ATOM   2233    O GLY A 302      12.647  14.429  11.878  1.00  1.00            
ATOM   2234    N ASP A 303      10.410  14.163  11.627  2.00  1.00            
ATOM   2235   CA ASP A 303      10.226  12.884  12.296  2.00  1.00            
ATOM   2236   CB ASP A 303       8.751  12.448  12.311  2.00  1.00            
ATOM   2237   CG ASP A 303       7.934  13.485  13.060  2.00  1.00            
ATOM   2238  OD1 ASP A 303       8.558  14.409  13.644  2.00  1.00            
ATOM   2239  OD2 ASP A 303       6.679  13.363  13.066  2.00  1.00            
ATOM   2240    C ASP A 303      10.909  11.819  11.509  2.00  1.00            
ATOM   2241    O ASP A 303      11.458  10.876  12.079  2.00  1.00            
ATOM   2242    N VAL A 304      10.887  11.955  10.168  2.00  1.00            
ATOM   2243   CA VAL A 304      11.361  10.915   9.304  2.00  1.00            
ATOM   2244   CB VAL A 304      11.397  11.331   7.866  2.00  1.00            
ATOM   2245  CG1 VAL A 304      11.982  10.174   7.039  2.00  1.00            
ATOM   2246  CG2 VAL A 304       9.981  11.757   7.446  2.00  1.00            
ATOM   2247    C VAL A 304      12.769  10.578   9.698  2.00  1.00            
ATOM   2248    O VAL A 304      13.095   9.413   9.922  2.00  1.00            
ATOM   2249    N PHE A 305      13.639  11.598   9.819  2.00  1.00            
ATOM   2250   CA PHE A 305      15.006  11.373  10.195  2.00  1.00            
ATOM   2251   CB PHE A 305      15.875  12.645  10.170  2.00  1.00            
ATOM   2252   CG PHE A 305      16.366  12.923   8.791  2.00  1.00            
ATOM   2253  CD1 PHE A 305      17.550  12.365   8.366  2.00  1.00            
ATOM   2254  CD2 PHE A 305      15.666  13.740   7.935  2.00  1.00            
ATOM   2255  CE1 PHE A 305      18.029  12.611   7.101  2.00  1.00            
ATOM   2256  CE2 PHE A 305      16.141  13.987   6.670  2.00  1.00            
ATOM   2257   CZ PHE A 305      17.323  13.425   6.250  2.00  1.00            
ATOM   2258    C PHE A 305      15.109  10.867  11.598  2.00  1.00            
ATOM   2259    O PHE A 305      15.848   9.923  11.871  2.00  1.00            
ATOM   2260    N ILE A 306      14.349  11.471  12.525  2.00  1.00            
ATOM   2261   CA ILE A 306      14.542  11.180  13.914  2.00  1.00            
ATOM   2262   CB ILE A 306      13.759  12.046  14.860  2.00  1.00            
ATOM   2263  CG1 ILE A 306      12.250  11.836  14.723  2.00  1.00            
ATOM   2264  CG2 ILE A 306      14.203  13.500  14.629  2.00  1.00            
ATOM   2265  CD1 ILE A 306      11.493  12.439  15.903  2.00  1.00            
ATOM   2266    C ILE A 306      14.270   9.744  14.219  2.00  1.00            
ATOM   2267    O ILE A 306      14.934   9.188  15.088  2.00  1.00            
ATOM   2268    N ARG A 307      13.293   9.099  13.551  3.00  1.00            
ATOM   2269   CA ARG A 307      13.025   7.717  13.855  3.00  1.00            
ATOM   2270   CB ARG A 307      11.961   7.074  12.942  3.00  1.00            
ATOM   2271   CG ARG A 307      12.385   7.018  11.471  3.00  1.00            
ATOM   2272   CD ARG A 307      11.524   6.112  10.586  3.00  1.00            
ATOM   2273   NE ARG A 307      10.558   6.973   9.849  3.00  1.00            
ATOM   2274   CZ ARG A 307       9.258   7.055  10.258  3.00  1.00            
ATOM   2275  NH1 ARG A 307       8.830   6.332  11.335  3.00  1.00            
ATOM   2276  NH2 ARG A 307       8.379   7.843   9.575  3.00  1.00            
ATOM   2277    C ARG A 307      14.287   6.993  13.602  3.00  1.00            
ATOM   2278    O ARG A 307      14.668   6.069  14.320  3.00  1.00            
ATOM   2279    N GLN A 308      14.972   7.441  12.550  3.00  1.00            
ATOM   2280   CA GLN A 308      16.217   6.880  12.163  3.00  1.00            
ATOM   2281   CB GLN A 308      16.752   7.513  10.868  3.00  1.00            
ATOM   2282   CG GLN A 308      15.838   7.300   9.659  3.00  1.00            
ATOM   2283   CD GLN A 308      16.071   5.896   9.122  3.00  1.00            
ATOM   2284  OE1 GLN A 308      17.007   5.664   8.359  3.00  1.00            
ATOM   2285  NE2 GLN A 308      15.198   4.934   9.525  3.00  1.00            
ATOM   2286    C GLN A 308      17.223   7.141  13.224  3.00  1.00            
ATOM   2287    O GLN A 308      18.065   6.289  13.502  3.00  1.00            
ATOM   2288    N TYR A 309      17.134   8.308  13.884  4.00  1.00            
ATOM   2289   CA TYR A 309      18.177   8.700  14.783  4.00  1.00            
ATOM   2290   CB TYR A 309      18.474  10.213  14.822  4.00  1.00            
ATOM   2291   CG TYR A 309      19.069  10.783  13.581  4.00  1.00            
ATOM   2292  CD1 TYR A 309      18.277  11.138  12.513  4.00  1.00            
ATOM   2293  CD2 TYR A 309      20.425  11.001  13.505  4.00  1.00            
ATOM   2294  CE1 TYR A 309      18.834  11.685  11.381  4.00  1.00            
ATOM   2295  CE2 TYR A 309      20.988  11.547  12.377  4.00  1.00            
ATOM   2296   CZ TYR A 309      20.193  11.890  11.311  4.00  1.00            
ATOM   2297   OH TYR A 309      20.771  12.453  10.155  4.00  1.00            
ATOM   2298    C TYR A 309      17.739   8.474  16.189  4.00  1.00            
ATOM   2299    O TYR A 309      16.653   7.980  16.483  4.00  1.00            
ATOM   2300    N TYR A 310      18.682   8.768  17.097  4.00  1.00            
ATOM   2301   CA TYR A 310      18.462   8.769  18.505  4.00  1.00            
ATOM   2302   CB TYR A 310      19.328   7.703  19.204  4.00  1.00            
ATOM   2303   CG TYR A 310      19.045   7.660  20.665  4.00  1.00            
ATOM   2304  CD1 TYR A 310      17.887   7.074  21.118  4.00  1.00            
ATOM   2305  CD2 TYR A 310      19.939   8.167  21.580  4.00  1.00            
ATOM   2306  CE1 TYR A 310      17.611   7.010  22.462  4.00  1.00            
ATOM   2307  CE2 TYR A 310      19.669   8.107  22.927  4.00  1.00            
ATOM   2308   CZ TYR A 310      18.503   7.528  23.369  4.00  1.00            
ATOM   2309   OH TYR A 310      18.222   7.462  24.750  4.00  1.00            
ATOM   2310    C TYR A 310      18.964  10.102  18.899  4.00  1.00            
ATOM   2311    O TYR A 310      20.074  10.474  18.518  4.00  1.00            
ATOM   2312    N THR A 311      18.188  10.881  19.666  4.00  1.00            
ATOM   2313   CA THR A 311      18.744  12.181  19.816  4.00  1.00            
ATOM   2314   CB THR A 311      17.984  13.262  19.111  4.00  1.00            
ATOM   2315  OG1 THR A 311      18.768  14.443  19.038  4.00  1.00            
ATOM   2316  CG2 THR A 311      16.711  13.552  19.913  4.00  1.00            
ATOM   2317    C THR A 311      18.843  12.607  21.243  4.00  1.00            
ATOM   2318    O THR A 311      18.128  12.115  22.114  4.00  1.00            
ATOM   2319    N VAL A 312      19.794  13.536  21.498  4.00  1.00            
ATOM   2320   CA VAL A 312      19.975  14.141  22.787  4.00  1.00            
ATOM   2321   CB VAL A 312      21.129  13.576  23.561  4.00  1.00            
ATOM   2322  CG1 VAL A 312      22.441  13.922  22.837  4.00  1.00            
ATOM   2323  CG2 VAL A 312      21.047  14.101  25.003  4.00  1.00            
ATOM   2324    C VAL A 312      20.236  15.594  22.548  4.00  1.00            
ATOM   2325    O VAL A 312      21.021  15.959  21.674  4.00  1.00            
ATOM   2326    N PHE A 313      19.560  16.469  23.315  4.00  1.00            
ATOM   2327   CA PHE A 313      19.807  17.874  23.179  4.00  1.00            
ATOM   2328   CB PHE A 313      18.544  18.743  23.117  4.00  1.00            
ATOM   2329   CG PHE A 313      19.006  20.158  23.045  4.00  1.00            
ATOM   2330  CD1 PHE A 313      19.468  20.687  21.864  4.00  1.00            
ATOM   2331  CD2 PHE A 313      18.977  20.958  24.165  4.00  1.00            
ATOM   2332  CE1 PHE A 313      19.893  21.993  21.796  4.00  1.00            
ATOM   2333  CE2 PHE A 313      19.401  22.264  24.105  4.00  1.00            
ATOM   2334   CZ PHE A 313      19.859  22.784  22.919  4.00  1.00            
ATOM   2335    C PHE A 313      20.543  18.266  24.420  4.00  1.00            
ATOM   2336    O PHE A 313      20.185  17.833  25.514  4.00  1.00            
ATOM   2337    N ASP A 314      21.608  19.085  24.290  4.00  1.00            
ATOM   2338   CA ASP A 314      22.369  19.401  25.466  4.00  1.00            
ATOM   2339   CB ASP A 314      23.796  18.830  25.414  4.00  1.00            
ATOM   2340   CG ASP A 314      23.702  17.309  25.459  4.00  1.00            
ATOM   2341  OD1 ASP A 314      22.793  16.787  26.156  4.00  1.00            
ATOM   2342  OD2 ASP A 314      24.539  16.650  24.784  4.00  1.00            
ATOM   2343    C ASP A 314      22.505  20.886  25.621  4.00  1.00            
ATOM   2344    O ASP A 314      23.255  21.526  24.886  4.00  1.00            
ATOM   2345    N ARG A 315      21.766  21.480  26.583  3.00  1.00            
ATOM   2346   CA ARG A 315      21.921  22.883  26.855  3.00  1.00            
ATOM   2347   CB ARG A 315      20.918  23.383  27.906  3.00  1.00            
ATOM   2348   CG ARG A 315      19.488  23.439  27.363  3.00  1.00            
ATOM   2349   CD ARG A 315      18.446  23.886  28.388  3.00  1.00            
ATOM   2350   NE ARG A 315      17.196  24.200  27.639  3.00  1.00            
ATOM   2351   CZ ARG A 315      16.950  25.489  27.259  3.00  1.00            
ATOM   2352  NH1 ARG A 315      17.834  26.473  27.595  3.00  1.00            
ATOM   2353  NH2 ARG A 315      15.823  25.797  26.552  3.00  1.00            
ATOM   2354    C ARG A 315      23.307  23.053  27.375  3.00  1.00            
ATOM   2355    O ARG A 315      24.055  23.908  26.904  3.00  1.00            
ATOM   2356    N ALA A 316      23.696  22.215  28.356  3.00  1.00            
ATOM   2357   CA ALA A 316      25.073  22.250  28.735  3.00  1.00            
ATOM   2358   CB ALA A 316      25.433  21.306  29.894  3.00  1.00            
ATOM   2359    C ALA A 316      25.688  21.711  27.487  3.00  1.00            
ATOM   2360    O ALA A 316      25.076  20.856  26.848  3.00  1.00            
ATOM   2361    N ASN A 317      26.899  22.166  27.105  3.00  1.00            
ATOM   2362   CA ASN A 317      27.463  21.723  25.858  3.00  1.00            
ATOM   2363   CB ASN A 317      27.909  20.249  25.857  3.00  1.00            
ATOM   2364   CG ASN A 317      29.219  20.127  26.620  3.00  1.00            
ATOM   2365  OD1 ASN A 317      30.185  19.547  26.125  3.00  1.00            
ATOM   2366  ND2 ASN A 317      29.257  20.686  27.860  3.00  1.00            
ATOM   2367    C ASN A 317      26.472  21.892  24.747  3.00  1.00            
ATOM   2368    O ASN A 317      25.763  20.949  24.404  3.00  1.00            
ATOM   2369    N ASN A 318      26.365  23.123  24.194  3.00  1.00            
ATOM   2370   CA ASN A 318      25.454  23.355  23.104  3.00  1.00            
ATOM   2371   CB ASN A 318      25.595  24.749  22.472  3.00  1.00            
ATOM   2372   CG ASN A 318      25.158  25.776  23.503  3.00  1.00            
ATOM   2373  OD1 ASN A 318      24.084  25.663  24.094  3.00  1.00            
ATOM   2374  ND2 ASN A 318      26.015  26.807  23.738  3.00  1.00            
ATOM   2375    C ASN A 318      25.806  22.351  22.054  3.00  1.00            
ATOM   2376    O ASN A 318      26.810  22.499  21.358  3.00  1.00            
ATOM   2377    N LYS A 319      24.991  21.282  21.922  4.00  1.00            
ATOM   2378   CA LYS A 319      25.359  20.287  20.960  4.00  1.00            
ATOM   2379   CB LYS A 319      26.617  19.507  21.383  4.00  1.00            
ATOM   2380   CG LYS A 319      26.505  18.870  22.771  4.00  1.00            
ATOM   2381   CD LYS A 319      27.748  18.088  23.208  4.00  1.00            
ATOM   2382   CE LYS A 319      27.907  16.723  22.533  4.00  1.00            
ATOM   2383   NZ LYS A 319      29.140  16.060  23.020  4.00  1.00            
ATOM   2384    C LYS A 319      24.244  19.330  20.745  4.00  1.00            
ATOM   2385    O LYS A 319      23.451  19.054  21.645  4.00  1.00            
ATOM   2386    N VAL A 320      24.154  18.807  19.509  4.00  1.00            
ATOM   2387   CA VAL A 320      23.161  17.820  19.230  4.00  1.00            
ATOM   2388   CB VAL A 320      22.505  17.988  17.893  4.00  1.00            
ATOM   2389  CG1 VAL A 320      21.541  16.811  17.661  4.00  1.00            
ATOM   2390  CG2 VAL A 320      21.836  19.370  17.847  4.00  1.00            
ATOM   2391    C VAL A 320      23.894  16.518  19.196  4.00  1.00            
ATOM   2392    O VAL A 320      24.816  16.344  18.402  4.00  1.00            
ATOM   2393    N GLY A 321      23.510  15.566  20.071  4.00  1.00            
ATOM   2394   CA GLY A 321      24.156  14.284  20.070  4.00  1.00            
ATOM   2395    C GLY A 321      23.198  13.365  19.401  4.00  1.00            
ATOM   2396    O GLY A 321      22.058  13.212  19.838  4.00  1.00            
ATOM   2397    N LEU A 322      23.646  12.722  18.311  4.00  1.00            
ATOM   2398   CA LEU A 322      22.752  11.867  17.599  4.00  1.00            
ATOM   2399   CB LEU A 322      22.477  12.356  16.168  4.00  1.00            
ATOM   2400   CG LEU A 322      21.913  13.786  16.115  4.00  1.00            
ATOM   2401  CD1 LEU A 322      21.650  14.235  14.668  4.00  1.00            
ATOM   2402  CD2 LEU A 322      20.685  13.940  17.023  4.00  1.00            
ATOM   2403    C LEU A 322      23.416  10.538  17.470  4.00  1.00            
ATOM   2404    O LEU A 322      24.634  10.458  17.319  4.00  1.00            
ATOM   2405    N ALA A 323      22.625   9.450  17.546  4.00  1.00            
ATOM   2406   CA ALA A 323      23.207   8.154  17.386  4.00  1.00            
ATOM   2407   CB ALA A 323      23.487   7.444  18.725  4.00  1.00            
ATOM   2408    C ALA A 323      22.223   7.303  16.637  4.00  1.00            
ATOM   2409    O ALA A 323      21.016   7.527  16.716  4.00  1.00            
ATOM   2410    N PRO A 324      22.703   6.348  15.885  4.00  1.00            
ATOM   2411   CA PRO A 324      21.870   5.449  15.133  4.00  1.00            
ATOM   2412   CD PRO A 324      24.119   6.044  15.771  4.00  1.00            
ATOM   2413   CB PRO A 324      22.836   4.593  14.312  4.00  1.00            
ATOM   2414   CG PRO A 324      24.158   4.661  15.099  4.00  1.00            
ATOM   2415    C PRO A 324      21.150   4.677  16.193  4.00  1.00            
ATOM   2416    O PRO A 324      21.679   4.574  17.300  4.00  1.00            
ATOM   2417    N VAL A 325      19.949   4.152  15.901  4.00  1.00            
ATOM   2418   CA VAL A 325      19.206   3.500  16.936  4.00  1.00            
ATOM   2419   CB VAL A 325      17.727   3.722  16.833  4.00  1.00            
ATOM   2420  CG1 VAL A 325      17.231   3.084  15.525  4.00  1.00            
ATOM   2421  CG2 VAL A 325      17.056   3.151  18.092  4.00  1.00            
ATOM   2422    C VAL A 325      19.443   2.025  16.894  4.00  1.00            
ATOM   2423    O VAL A 325      19.730   1.451  15.845  4.00  1.00            
ATOM   2424    N ALA A 326      19.341   1.384  18.078  1.00  1.00            
ATOM   2425   CA ALA A 326      19.508  -0.032  18.227  1.00  1.00            
ATOM   2426   CB ALA A 326      19.798  -0.454  19.678  1.00  1.00            
ATOM   2427    C ALA A 326      18.191  -0.678  17.823  1.00  1.00            
ATOM   2428    O ALA A 326      17.754  -0.457  16.661  1.00  1.00            
ATOM   2429  OXT ALA A 326      17.605  -1.399  18.672  1.00  1.00            
ATOM   2430    N GLU B   1      -7.119   9.768  -9.008  4.00  0.00            
ATOM   2431   CA GLU B   1      -6.344   8.538  -8.732  4.00  0.00            
ATOM   2432   CB GLU B   1      -4.832   8.826  -8.786  4.00  0.00            
ATOM   2433   CG GLU B   1      -4.309   9.146 -10.190  4.00  0.00            
ATOM   2434   CD GLU B   1      -2.812   9.406 -10.090  4.00  0.00            
ATOM   2435  OE1 GLU B   1      -2.419  10.262  -9.252  4.00  0.00            
ATOM   2436  OE2 GLU B   1      -2.040   8.757 -10.846  4.00  0.00            
ATOM   2437    C GLU B   1      -6.672   8.001  -7.379  4.00  0.00            
ATOM   2438    O GLU B   1      -7.826   7.690  -7.088  4.00  0.00            
ATOM   2439    N ASN B   2      -5.650   7.874  -6.510  4.00  0.00            
ATOM   2440   CA ASN B   2      -5.885   7.331  -5.205  4.00  0.00            
ATOM   2441   CB ASN B   2      -5.049   6.068  -4.930  4.00  0.00            
ATOM   2442   CG ASN B   2      -3.579   6.464  -5.026  4.00  0.00            
ATOM   2443  OD1 ASN B   2      -2.988   6.940  -4.059  4.00  0.00            
ATOM   2444  ND2 ASN B   2      -2.970   6.271  -6.227  4.00  0.00            
ATOM   2445    C ASN B   2      -5.492   8.342  -4.180  4.00  0.00            
ATOM   2446    O ASN B   2      -4.467   9.011  -4.297  4.00  0.00            
ATOM   2447    N GLU B   3      -6.350   8.490  -3.154  4.00  0.00            
ATOM   2448   CA GLU B   3      -6.047   9.296  -2.012  4.00  0.00            
ATOM   2449   CB GLU B   3      -7.262  10.040  -1.431  4.00  0.00            
ATOM   2450   CG GLU B   3      -7.713  11.243  -2.258  4.00  0.00            
ATOM   2451   CD GLU B   3      -6.943  12.459  -1.761  4.00  0.00            
ATOM   2452  OE1 GLU B   3      -6.126  12.298  -0.815  4.00  0.00            
ATOM   2453  OE2 GLU B   3      -7.169  13.568  -2.315  4.00  0.00            
ATOM   2454    C GLU B   3      -5.651   8.278  -1.012  4.00  0.00            
ATOM   2455    O GLU B   3      -6.232   7.194  -0.955  4.00  0.00            
ATOM   2456    N SER B   4      -4.631   8.579  -0.207  4.00  0.00            
ATOM   2457   CA SER B   4      -4.236   7.581   0.726  4.00  0.00            
ATOM   2458   CB SER B   4      -2.864   7.840   1.375  4.00  0.00            
ATOM   2459   OG SER B   4      -2.882   9.059   2.106  4.00  0.00            
ATOM   2460    C SER B   4      -5.257   7.545   1.795  4.00  0.00            
ATOM   2461    O SER B   4      -6.318   8.155   1.667  4.00  0.00            
ATOM   2462    N ALA B   5      -4.973   6.781   2.864  4.00  0.00            
ATOM   2463   CA ALA B   5      -5.901   6.747   3.945  4.00  0.00            
ATOM   2464   CB ALA B   5      -5.409   5.911   5.140  4.00  0.00            
ATOM   2465    C ALA B   5      -5.979   8.160   4.381  4.00  0.00            
ATOM   2466    O ALA B   5      -7.051   8.695   4.660  4.00  0.00            
ATOM   2467    N GLU B   6      -4.807   8.811   4.414  4.00  0.00            
ATOM   2468   CA GLU B   6      -4.777  10.206   4.692  4.00  0.00            
ATOM   2469   CB GLU B   6      -5.509  11.060   3.644  4.00  0.00            
ATOM   2470   CG GLU B   6      -4.868  11.018   2.254  4.00  0.00            
ATOM   2471   CD GLU B   6      -3.570  11.814   2.291  4.00  0.00            
ATOM   2472  OE1 GLU B   6      -3.373  12.578   3.274  4.00  0.00            
ATOM   2473  OE2 GLU B   6      -2.758  11.670   1.337  4.00  0.00            
ATOM   2474    C GLU B   6      -5.381  10.479   6.005  4.00  0.00            
ATOM   2475    O GLU B   6      -5.864   9.600   6.715  4.00  0.00            
ATOM   2476    N ALA B   7      -5.319  11.765   6.351  4.00  0.00            
ATOM   2477   CA ALA B   7      -5.789  12.232   7.599  4.00  0.00            
ATOM   2478   CB ALA B   7      -5.072  11.596   8.804  4.00  0.00            
ATOM   2479    C ALA B   7      -5.427  13.668   7.575  4.00  0.00            
ATOM   2480    O ALA B   7      -5.631  14.351   6.574  4.00  0.00            
ATOM   2481    N PHE B   8      -4.873  14.174   8.682  4.00  0.00            
ATOM   2482   CA PHE B   8      -4.670  15.581   8.674  4.00  0.00            
ATOM   2483   CB PHE B   8      -5.241  16.220   9.957  4.00  0.00            
ATOM   2484   CG PHE B   8      -5.448  17.677   9.742  4.00  0.00            
ATOM   2485  CD1 PHE B   8      -6.550  18.117   9.045  4.00  0.00            
ATOM   2486  CD2 PHE B   8      -4.571  18.599  10.259  4.00  0.00            
ATOM   2487  CE1 PHE B   8      -6.763  19.459   8.842  4.00  0.00            
ATOM   2488  CE2 PHE B   8      -4.778  19.944  10.060  4.00  0.00            
ATOM   2489   CZ PHE B   8      -5.873  20.375   9.348  4.00  0.00            
ATOM   2490    C PHE B   8      -3.236  15.945   8.555  4.00  0.00            
ATOM   2491    O PHE B   8      -2.339  15.334   9.136  4.00  0.00            
ATOM   2492    N PRO B   9      -3.047  16.948   7.735  4.00  0.00            
ATOM   2493   CA PRO B   9      -1.727  17.441   7.494  4.00  0.00            
ATOM   2494   CD PRO B   9      -3.909  17.151   6.585  4.00  0.00            
ATOM   2495   CB PRO B   9      -1.774  18.199   6.162  4.00  0.00            
ATOM   2496   CG PRO B   9      -3.274  18.343   5.850  4.00  0.00            
ATOM   2497    C PRO B   9      -1.264  18.241   8.666  4.00  0.00            
ATOM   2498    O PRO B   9      -2.038  19.063   9.151  4.00  0.00            
ATOM   2499    N LEU B  10      -0.016  18.036   9.147  4.00  0.00            
ATOM   2500   CA LEU B  10       0.433  18.838  10.248  4.00  0.00            
ATOM   2501   CB LEU B  10       0.028  18.310  11.640  4.00  0.00            
ATOM   2502   CG LEU B  10      -1.472  18.469  11.952  4.00  0.00            
ATOM   2503  CD1 LEU B  10      -1.810  17.929  13.350  4.00  0.00            
ATOM   2504  CD2 LEU B  10      -1.929  19.925  11.761  4.00  0.00            
ATOM   2505    C LEU B  10       1.912  18.967  10.222  4.00  0.00            
ATOM   2506    O LEU B  10       2.643  17.978  10.240  4.00  0.00            
ATOM   2507    N GLU B  11       2.376  20.226  10.146  4.00  0.00            
ATOM   2508   CA GLU B  11       3.766  20.533  10.244  4.00  0.00            
ATOM   2509   CB GLU B  11       4.469  20.724   8.889  4.00  0.00            
ATOM   2510   CG GLU B  11       3.872  21.848   8.038  4.00  0.00            
ATOM   2511   CD GLU B  11       4.691  21.958   6.757  4.00  0.00            
ATOM   2512  OE1 GLU B  11       5.835  21.434   6.741  4.00  0.00            
ATOM   2513  OE2 GLU B  11       4.183  22.572   5.780  4.00  0.00            
ATOM   2514    C GLU B  11       3.813  21.850  10.949  4.00  0.00            
ATOM   2515    O GLU B  11       3.175  22.807  10.513  4.00  0.00            
ATOM   2516    N PHE B  12       4.546  21.948  12.075  4.00  0.00            
ATOM   2517   CA PHE B  12       4.563  23.223  12.733  4.00  0.00            
ATOM   2518   CB PHE B  12       3.942  23.194  14.141  4.00  0.00            
ATOM   2519   CG PHE B  12       2.560  22.640  14.051  4.00  0.00            
ATOM   2520  CD1 PHE B  12       2.360  21.285  14.174  4.00  0.00            
ATOM   2521  CD2 PHE B  12       1.472  23.456  13.848  4.00  0.00            
ATOM   2522  CE1 PHE B  12       1.098  20.745  14.097  4.00  0.00            
ATOM   2523  CE2 PHE B  12       0.207  22.921  13.770  4.00  0.00            
ATOM   2524   CZ PHE B  12       0.015  21.565  13.895  4.00  0.00            
ATOM   2525    C PHE B  12       5.989  23.577  12.955  4.00  0.00            
ATOM   2526    O PHE B  12       6.703  22.887  13.682  4.00  0.00            
ATOM   2527    N ILE B  13       6.447  24.661  12.316  4.00  0.00            
ATOM   2528   CA ILE B  13       7.771  25.106  12.595  4.00  0.00            
ATOM   2529   CB ILE B  13       8.752  24.838  11.483  4.00  0.00            
ATOM   2530  CG1 ILE B  13      10.188  25.113  11.958  4.00  0.00            
ATOM   2531  CG2 ILE B  13       8.329  25.629  10.234  4.00  0.00            
ATOM   2532  CD1 ILE B  13      10.692  24.110  12.996  4.00  0.00            
ATOM   2533    C ILE B  13       7.653  26.580  12.804  4.00  0.00            
ATOM   2534    O ILE B  13       7.043  27.281  11.998  4.00  0.00            
ATOM   2535    N ARG B  14       8.195  27.106  13.916  4.00  0.00            
ATOM   2536   CA ARG B  14       8.085  28.525  14.049  4.00  0.00            
ATOM   2537   CB ARG B  14       7.867  29.050  15.479  4.00  0.00            
ATOM   2538   CG ARG B  14       6.507  28.698  16.080  4.00  0.00            
ATOM   2539   CD ARG B  14       5.997  29.760  17.056  4.00  0.00            
ATOM   2540   NE ARG B  14       7.010  29.948  18.127  4.00  0.00            
ATOM   2541   CZ ARG B  14       7.059  31.129  18.809  4.00  0.00            
ATOM   2542  NH1 ARG B  14       6.229  32.152  18.456  4.00  0.00            
ATOM   2543  NH2 ARG B  14       7.934  31.282  19.844  4.00  0.00            
ATOM   2544    C ARG B  14       9.382  29.069  13.599  4.00  0.00            
ATOM   2545    O ARG B  14      10.432  28.819  14.189  4.00  0.00            
ATOM   2546    N GLU B  15       9.319  29.828  12.505  4.00  0.00            
ATOM   2547   CA GLU B  15      10.472  30.437  11.947  4.00  0.00            
ATOM   2548   CB GLU B  15      10.183  31.104  10.592  4.00  0.00            
ATOM   2549   CG GLU B  15       9.115  32.194  10.656  4.00  0.00            
ATOM   2550   CD GLU B  15       8.949  32.746   9.249  4.00  0.00            
ATOM   2551  OE1 GLU B  15       9.921  32.634   8.455  4.00  0.00            
ATOM   2552  OE2 GLU B  15       7.848  33.281   8.944  4.00  0.00            
ATOM   2553    C GLU B  15      10.929  31.471  12.902  4.00  0.00            
ATOM   2554    O GLU B  15      12.113  31.807  12.916  4.00  0.00            
ATOM   2555    N LEU B  16       9.962  31.960  13.713  4.00  0.00            
ATOM   2556   CA LEU B  16      10.047  33.044  14.651  4.00  0.00            
ATOM   2557   CB LEU B  16       9.208  32.844  15.923  4.00  0.00            
ATOM   2558   CG LEU B  16       7.700  33.013  15.664  4.00  0.00            
ATOM   2559  CD1 LEU B  16       7.377  34.469  15.296  4.00  0.00            
ATOM   2560  CD2 LEU B  16       7.186  32.023  14.607  4.00  0.00            
ATOM   2561    C LEU B  16      11.441  33.364  15.023  4.00  0.00            
ATOM   2562    O LEU B  16      12.086  32.669  15.805  4.00  0.00            
ATOM   2563    N GLU B  17      11.934  34.460  14.419  4.00  0.00            
ATOM   2564   CA GLU B  17      13.276  34.853  14.661  4.00  0.00            
ATOM   2565   CB GLU B  17      13.958  35.468  13.428  4.00  0.00            
ATOM   2566   CG GLU B  17      15.463  35.678  13.597  4.00  0.00            
ATOM   2567   CD GLU B  17      16.030  36.061  12.237  4.00  0.00            
ATOM   2568  OE1 GLU B  17      15.962  35.212  11.308  4.00  0.00            
ATOM   2569  OE2 GLU B  17      16.533  37.209  12.108  4.00  0.00            
ATOM   2570    C GLU B  17      13.253  35.873  15.731  4.00  0.00            
ATOM   2571    O GLU B  17      13.304  37.072  15.462  4.00  0.00            
ATOM   2572    N GLY B  18      13.151  35.418  16.991  4.00  0.00            
ATOM   2573   CA GLY B  18      13.311  36.384  18.021  4.00  0.00            
ATOM   2574    C GLY B  18      14.722  36.796  17.793  4.00  0.00            
ATOM   2575    O GLY B  18      15.089  37.968  17.860  4.00  0.00            
ATOM   2576    N GLU B  19      15.541  35.766  17.511  4.00  0.00            
ATOM   2577   CA GLU B  19      16.921  35.855  17.154  4.00  0.00            
ATOM   2578   CB GLU B  19      17.844  35.994  18.381  4.00  0.00            
ATOM   2579   CG GLU B  19      19.302  36.337  18.064  4.00  0.00            
ATOM   2580   CD GLU B  19      19.404  37.848  17.905  4.00  0.00            
ATOM   2581  OE1 GLU B  19      18.381  38.537  18.161  4.00  0.00            
ATOM   2582  OE2 GLU B  19      20.504  38.334  17.530  4.00  0.00            
ATOM   2583    C GLU B  19      17.188  34.504  16.560  4.00  0.00            
ATOM   2584    O GLU B  19      16.712  33.499  17.087  4.00  0.00            
ATOM   2585    N ARG B  20      17.938  34.422  15.445  4.00  0.00            
ATOM   2586   CA ARG B  20      18.147  33.120  14.877  4.00  0.00            
ATOM   2587   CB ARG B  20      17.685  33.021  13.414  4.00  0.00            
ATOM   2588   CG ARG B  20      17.492  31.580  12.939  4.00  0.00            
ATOM   2589   CD ARG B  20      16.991  31.464  11.498  4.00  0.00            
ATOM   2590   NE ARG B  20      16.795  30.015  11.213  4.00  0.00            
ATOM   2591   CZ ARG B  20      15.628  29.411  11.584  4.00  0.00            
ATOM   2592  NH1 ARG B  20      14.669  30.132  12.237  4.00  0.00            
ATOM   2593  NH2 ARG B  20      15.419  28.091  11.309  4.00  0.00            
ATOM   2594    C ARG B  20      19.644  32.846  14.917  4.00  0.00            
ATOM   2595    O ARG B  20      20.395  33.773  15.319  4.00  0.00            
ATOM   2596  OXT ARG B  20      20.056  31.713  14.549  4.00  0.00            
END
