# Supplementary material for: Integrative modeling of diverse protein-peptide systems using CABS-dock
Source: PLoS Comput Biol. 2023 Jul 5;19(7):e1011275. doi: 10.1371/journal.pcbi.1011275 (PMC10351741; doi:10.1371/journal.pcbi.1011275)
Supplement: S1 File — Files in pdb format containing atomic coordinates of the structures obtained in this study: the highest-scored amyloid models and 10 examples of the docked peptide for each enzyme-substrate complex. (ZIP) [file pcbi.1011275.s006.zip › 4_pepsin_ENESAEAFPLEFIRELEGER/509.pdb]

CRYST1    0.000    0.000    0.000   0.00   0.00   0.00 P 1           1
ATOM      1    N ILE A   1      15.539  11.731  37.434  1.00  1.00            
ATOM      2   CA ILE A   1      15.139  11.784  36.011  1.00  1.00            
ATOM      3   CB ILE A   1      15.503  10.509  35.319  1.00  1.00            
ATOM      4  CG1 ILE A   1      14.741   9.334  35.952  1.00  1.00            
ATOM      5  CG2 ILE A   1      17.035  10.370  35.367  1.00  1.00            
ATOM      6  CD1 ILE A   1      14.811   8.045  35.143  1.00  1.00            
ATOM      7    C ILE A   1      13.671  11.995  35.914  1.00  1.00            
ATOM      8    O ILE A   1      12.992  12.233  36.911  1.00  1.00            
ATOM      9    N GLY A   2      13.152  11.947  34.679  4.00  1.00            
ATOM     10   CA GLY A   2      11.751  12.118  34.482  4.00  1.00            
ATOM     11    C GLY A   2      11.442  11.375  33.231  4.00  1.00            
ATOM     12    O GLY A   2      12.171  11.475  32.244  4.00  1.00            
ATOM     13    N ASP A   3      10.346  10.597  33.243  4.00  1.00            
ATOM     14   CA ASP A   3      10.040   9.830  32.077  4.00  1.00            
ATOM     15   CB ASP A   3       9.825   8.335  32.374  4.00  1.00            
ATOM     16   CG ASP A   3      11.164   7.719  32.744  4.00  1.00            
ATOM     17  OD1 ASP A   3      12.205   8.377  32.487  4.00  1.00            
ATOM     18  OD2 ASP A   3      11.161   6.582  33.286  4.00  1.00            
ATOM     19    C ASP A   3       8.757  10.322  31.520  4.00  1.00            
ATOM     20    O ASP A   3       7.742  10.349  32.214  4.00  1.00            
ATOM     21    N GLU A   4       8.774  10.752  30.245  4.00  1.00            
ATOM     22   CA GLU A   4       7.521  11.141  29.683  4.00  1.00            
ATOM     23   CB GLU A   4       7.431  12.618  29.257  4.00  1.00            
ATOM     24   CG GLU A   4       5.992  13.068  29.002  4.00  1.00            
ATOM     25   CD GLU A   4       5.953  14.586  29.081  4.00  1.00            
ATOM     26  OE1 GLU A   4       6.979  15.177  29.509  4.00  1.00            
ATOM     27  OE2 GLU A   4       4.895  15.170  28.726  4.00  1.00            
ATOM     28    C GLU A   4       7.269  10.290  28.475  4.00  1.00            
ATOM     29    O GLU A   4       8.028  10.302  27.508  4.00  1.00            
ATOM     30    N PRO A   5       6.206   9.533  28.538  4.00  1.00            
ATOM     31   CA PRO A   5       5.867   8.663  27.445  4.00  1.00            
ATOM     32   CD PRO A   5       5.755   8.992  29.809  4.00  1.00            
ATOM     33   CB PRO A   5       5.015   7.534  28.028  4.00  1.00            
ATOM     34   CG PRO A   5       4.612   8.038  29.425  4.00  1.00            
ATOM     35    C PRO A   5       5.205   9.402  26.345  4.00  1.00            
ATOM     36    O PRO A   5       4.686  10.495  26.573  4.00  1.00            
ATOM     37    N LEU A   6       5.222   8.823  25.134  4.00  1.00            
ATOM     38   CA LEU A   6       4.639   9.508  24.033  4.00  1.00            
ATOM     39   CB LEU A   6       5.708  10.029  23.056  4.00  1.00            
ATOM     40   CG LEU A   6       6.769  10.913  23.747  4.00  1.00            
ATOM     41  CD1 LEU A   6       7.825  11.423  22.751  4.00  1.00            
ATOM     42  CD2 LEU A   6       6.112  12.031  24.573  4.00  1.00            
ATOM     43    C LEU A   6       3.774   8.537  23.281  4.00  1.00            
ATOM     44    O LEU A   6       4.014   7.330  23.312  4.00  1.00            
ATOM     45    N GLU A   7       2.721   9.047  22.604  4.00  1.00            
ATOM     46   CA GLU A   7       1.858   8.229  21.793  4.00  1.00            
ATOM     47   CB GLU A   7       0.360   8.525  21.986  4.00  1.00            
ATOM     48   CG GLU A   7      -0.161   8.089  23.357  4.00  1.00            
ATOM     49   CD GLU A   7      -1.643   8.430  23.430  4.00  1.00            
ATOM     50  OE1 GLU A   7      -2.412   7.914  22.577  4.00  1.00            
ATOM     51  OE2 GLU A   7      -2.023   9.215  24.340  4.00  1.00            
ATOM     52    C GLU A   7       2.215   8.544  20.371  4.00  1.00            
ATOM     53    O GLU A   7       2.462   9.701  20.035  4.00  1.00            
ATOM     54    N ASN A   8       2.280   7.520  19.495  4.00  1.00            
ATOM     55   CA ASN A   8       2.638   7.784  18.130  4.00  1.00            
ATOM     56   CB ASN A   8       3.607   6.750  17.540  4.00  1.00            
ATOM     57   CG ASN A   8       4.909   6.818  18.334  4.00  1.00            
ATOM     58  OD1 ASN A   8       5.055   7.627  19.250  4.00  1.00            
ATOM     59  ND2 ASN A   8       5.885   5.944  17.971  4.00  1.00            
ATOM     60    C ASN A   8       1.371   7.730  17.326  4.00  1.00            
ATOM     61    O ASN A   8       0.637   6.746  17.385  4.00  1.00            
ATOM     62    N TYR A   9       1.068   8.800  16.556  4.00  1.00            
ATOM     63   CA TYR A   9      -0.144   8.778  15.783  4.00  1.00            
ATOM     64   CB TYR A   9      -1.015  10.039  15.934  4.00  1.00            
ATOM     65   CG TYR A   9      -2.174   9.920  15.003  4.00  1.00            
ATOM     66  CD1 TYR A   9      -3.190   9.021  15.240  4.00  1.00            
ATOM     67  CD2 TYR A   9      -2.251  10.737  13.899  4.00  1.00            
ATOM     68  CE1 TYR A   9      -4.255   8.923  14.378  4.00  1.00            
ATOM     69  CE2 TYR A   9      -3.315  10.644  13.033  4.00  1.00            
ATOM     70   CZ TYR A   9      -4.316   9.734  13.270  4.00  1.00            
ATOM     71   OH TYR A   9      -5.406   9.641  12.378  4.00  1.00            
ATOM     72    C TYR A   9       0.211   8.604  14.345  4.00  1.00            
ATOM     73    O TYR A   9       0.574   9.555  13.656  4.00  1.00            
ATOM     74    N LEU A  10       0.113   7.346  13.869  3.00  1.00            
ATOM     75   CA LEU A  10       0.355   7.020  12.497  3.00  1.00            
ATOM     76   CB LEU A  10      -0.670   7.648  11.533  3.00  1.00            
ATOM     77   CG LEU A  10      -2.043   6.949  11.575  3.00  1.00            
ATOM     78  CD1 LEU A  10      -2.613   6.901  13.001  3.00  1.00            
ATOM     79  CD2 LEU A  10      -3.015   7.589  10.571  3.00  1.00            
ATOM     80    C LEU A  10       1.730   7.426  12.093  3.00  1.00            
ATOM     81    O LEU A  10       1.997   7.657  10.915  3.00  1.00            
ATOM     82    N ASP A  11       2.649   7.510  13.069  3.00  1.00            
ATOM     83   CA ASP A  11       4.012   7.876  12.809  3.00  1.00            
ATOM     84   CB ASP A  11       4.620   7.044  11.662  3.00  1.00            
ATOM     85   CG ASP A  11       6.131   7.212  11.687  3.00  1.00            
ATOM     86  OD1 ASP A  11       6.675   7.457  12.797  3.00  1.00            
ATOM     87  OD2 ASP A  11       6.764   7.084  10.603  3.00  1.00            
ATOM     88    C ASP A  11       4.050   9.330  12.418  3.00  1.00            
ATOM     89    O ASP A  11       5.123   9.883  12.185  3.00  1.00            
ATOM     90    N THR A  12       2.872   9.983  12.358  3.00  1.00            
ATOM     91   CA THR A  12       2.747  11.353  11.949  3.00  1.00            
ATOM     92   CB THR A  12       1.330  11.713  11.646  3.00  1.00            
ATOM     93  OG1 THR A  12       0.806  10.851  10.649  3.00  1.00            
ATOM     94  CG2 THR A  12       1.304  13.163  11.146  3.00  1.00            
ATOM     95    C THR A  12       3.198  12.325  12.978  3.00  1.00            
ATOM     96    O THR A  12       4.013  13.204  12.705  3.00  1.00            
ATOM     97    N GLU A  13       2.677  12.179  14.207  4.00  1.00            
ATOM     98   CA GLU A  13       2.952  13.184  15.182  4.00  1.00            
ATOM     99   CB GLU A  13       1.774  14.152  15.388  4.00  1.00            
ATOM    100   CG GLU A  13       2.153  15.444  16.110  4.00  1.00            
ATOM    101   CD GLU A  13       1.034  16.445  15.860  4.00  1.00            
ATOM    102  OE1 GLU A  13      -0.057  16.008  15.404  4.00  1.00            
ATOM    103  OE2 GLU A  13       1.255  17.662  16.110  4.00  1.00            
ATOM    104    C GLU A  13       3.237  12.476  16.467  4.00  1.00            
ATOM    105    O GLU A  13       2.968  11.283  16.596  4.00  1.00            
ATOM    106    N TYR A  14       3.821  13.184  17.453  4.00  1.00            
ATOM    107   CA TYR A  14       4.129  12.535  18.694  4.00  1.00            
ATOM    108   CB TYR A  14       5.633  12.539  19.027  4.00  1.00            
ATOM    109   CG TYR A  14       6.301  11.747  17.951  4.00  1.00            
ATOM    110  CD1 TYR A  14       6.643  12.341  16.757  4.00  1.00            
ATOM    111  CD2 TYR A  14       6.581  10.409  18.124  4.00  1.00            
ATOM    112  CE1 TYR A  14       7.254  11.618  15.756  4.00  1.00            
ATOM    113  CE2 TYR A  14       7.189   9.682  17.128  4.00  1.00            
ATOM    114   CZ TYR A  14       7.528  10.285  15.940  4.00  1.00            
ATOM    115   OH TYR A  14       8.151   9.543  14.913  4.00  1.00            
ATOM    116    C TYR A  14       3.389  13.250  19.766  4.00  1.00            
ATOM    117    O TYR A  14       3.179  14.460  19.697  4.00  1.00            
ATOM    118    N PHE A  15       2.952  12.498  20.791  4.00  1.00            
ATOM    119   CA PHE A  15       2.159  13.107  21.811  4.00  1.00            
ATOM    120   CB PHE A  15       0.743  12.512  21.927  4.00  1.00            
ATOM    121   CG PHE A  15       0.108  12.456  20.579  4.00  1.00            
ATOM    122  CD1 PHE A  15      -0.602  13.517  20.069  4.00  1.00            
ATOM    123  CD2 PHE A  15       0.233  11.316  19.817  4.00  1.00            
ATOM    124  CE1 PHE A  15      -1.179  13.436  18.823  4.00  1.00            
ATOM    125  CE2 PHE A  15      -0.341  11.225  18.572  4.00  1.00            
ATOM    126   CZ PHE A  15      -1.050  12.291  18.075  4.00  1.00            
ATOM    127    C PHE A  15       2.797  12.758  23.112  4.00  1.00            
ATOM    128    O PHE A  15       3.741  11.973  23.172  4.00  1.00            
ATOM    129    N GLY A  16       2.284  13.370  24.190  4.00  1.00            
ATOM    130   CA GLY A  16       2.714  13.099  25.527  4.00  1.00            
ATOM    131    C GLY A  16       1.608  13.636  26.375  4.00  1.00            
ATOM    132    O GLY A  16       0.795  14.427  25.897  4.00  1.00            
ATOM    133    N THR A  17       1.532  13.242  27.661  4.00  1.00            
ATOM    134   CA THR A  17       0.459  13.785  28.444  4.00  1.00            
ATOM    135   CB THR A  17      -0.400  12.775  29.143  4.00  1.00            
ATOM    136  OG1 THR A  17      -1.580  13.397  29.635  4.00  1.00            
ATOM    137  CG2 THR A  17       0.395  12.173  30.311  4.00  1.00            
ATOM    138    C THR A  17       1.082  14.663  29.487  4.00  1.00            
ATOM    139    O THR A  17       2.249  14.499  29.834  4.00  1.00            
ATOM    140    N ILE A  18       0.315  15.646  29.993  4.00  1.00            
ATOM    141   CA ILE A  18       0.818  16.590  30.953  4.00  1.00            
ATOM    142   CB ILE A  18       1.009  17.960  30.354  4.00  1.00            
ATOM    143  CG1 ILE A  18      -0.309  18.556  29.800  4.00  1.00            
ATOM    144  CG2 ILE A  18       2.104  17.826  29.281  4.00  1.00            
ATOM    145  CD1 ILE A  18      -1.293  19.150  30.816  4.00  1.00            
ATOM    146    C ILE A  18      -0.216  16.711  32.025  4.00  1.00            
ATOM    147    O ILE A  18      -1.297  16.131  31.924  4.00  1.00            
ATOM    148    N GLY A  19       0.095  17.455  33.105  4.00  1.00            
ATOM    149   CA GLY A  19      -0.904  17.640  34.115  4.00  1.00            
ATOM    150    C GLY A  19      -0.804  19.037  34.623  4.00  1.00            
ATOM    151    O GLY A  19      -0.029  19.335  35.529  4.00  1.00            
ATOM    152    N ILE A  20      -1.665  19.915  34.088  4.00  1.00            
ATOM    153   CA ILE A  20      -1.673  21.304  34.429  4.00  1.00            
ATOM    154   CB ILE A  20      -1.895  22.131  33.204  4.00  1.00            
ATOM    155  CG1 ILE A  20      -3.205  21.696  32.530  4.00  1.00            
ATOM    156  CG2 ILE A  20      -0.655  22.002  32.308  4.00  1.00            
ATOM    157  CD1 ILE A  20      -3.538  22.487  31.266  4.00  1.00            
ATOM    158    C ILE A  20      -2.816  21.507  35.407  4.00  1.00            
ATOM    159    O ILE A  20      -3.952  21.131  35.125  4.00  1.00            
ATOM    160    N GLY A  21      -2.521  22.076  36.606  3.00  1.00            
ATOM    161   CA GLY A  21      -3.491  22.395  37.630  3.00  1.00            
ATOM    162    C GLY A  21      -3.392  21.393  38.743  3.00  1.00            
ATOM    163    O GLY A  21      -2.954  20.263  38.536  3.00  1.00            
ATOM    164    N THR A  22      -3.784  21.799  39.975  3.00  1.00            
ATOM    165   CA THR A  22      -3.626  20.914  41.096  3.00  1.00            
ATOM    166   CB THR A  22      -3.588  21.618  42.439  3.00  1.00            
ATOM    167  OG1 THR A  22      -3.241  20.695  43.459  3.00  1.00            
ATOM    168  CG2 THR A  22      -4.911  22.320  42.761  3.00  1.00            
ATOM    169    C THR A  22      -4.514  19.710  41.066  3.00  1.00            
ATOM    170    O THR A  22      -3.952  18.624  41.202  3.00  1.00            
ATOM    171    N PRO A  23      -5.827  19.732  40.934  3.00  1.00            
ATOM    172   CA PRO A  23      -6.494  18.513  40.599  3.00  1.00            
ATOM    173   CD PRO A  23      -6.683  20.901  40.788  3.00  1.00            
ATOM    174   CB PRO A  23      -7.982  18.858  40.547  3.00  1.00            
ATOM    175   CG PRO A  23      -7.990  20.356  40.177  3.00  1.00            
ATOM    176    C PRO A  23      -5.858  18.432  39.256  3.00  1.00            
ATOM    177    O PRO A  23      -5.910  19.416  38.519  3.00  1.00            
ATOM    178    N ALA A  24      -5.236  17.313  38.885  3.00  1.00            
ATOM    179   CA ALA A  24      -4.540  17.461  37.651  3.00  1.00            
ATOM    180   CB ALA A  24      -3.581  16.300  37.344  3.00  1.00            
ATOM    181    C ALA A  24      -5.534  17.551  36.545  3.00  1.00            
ATOM    182    O ALA A  24      -6.478  16.766  36.470  3.00  1.00            
ATOM    183    N GLN A  25      -5.344  18.547  35.659  4.00  1.00            
ATOM    184   CA GLN A  25      -6.196  18.644  34.516  4.00  1.00            
ATOM    185   CB GLN A  25      -6.524  20.068  34.048  4.00  1.00            
ATOM    186   CG GLN A  25      -7.516  20.053  32.886  4.00  1.00            
ATOM    187   CD GLN A  25      -8.782  19.388  33.402  4.00  1.00            
ATOM    188  OE1 GLN A  25      -9.334  19.794  34.424  4.00  1.00            
ATOM    189  NE2 GLN A  25      -9.251  18.329  32.691  4.00  1.00            
ATOM    190    C GLN A  25      -5.401  17.988  33.424  4.00  1.00            
ATOM    191    O GLN A  25      -4.173  18.058  33.429  4.00  1.00            
ATOM    192    N ASP A  26      -6.064  17.301  32.472  4.00  1.00            
ATOM    193   CA ASP A  26      -5.324  16.640  31.430  4.00  1.00            
ATOM    194   CB ASP A  26      -6.049  15.455  30.772  4.00  1.00            
ATOM    195   CG ASP A  26      -5.988  14.249  31.694  4.00  1.00            
ATOM    196  OD1 ASP A  26      -6.172  14.429  32.928  4.00  1.00            
ATOM    197  OD2 ASP A  26      -5.733  13.132  31.171  4.00  1.00            
ATOM    198    C ASP A  26      -5.052  17.608  30.328  4.00  1.00            
ATOM    199    O ASP A  26      -5.457  18.770  30.381  4.00  1.00            
ATOM    200    N PHE A  27      -4.303  17.127  29.311  4.00  1.00            
ATOM    201   CA PHE A  27      -3.947  17.892  28.150  4.00  1.00            
ATOM    202   CB PHE A  27      -3.233  19.181  28.591  4.00  1.00            
ATOM    203   CG PHE A  27      -2.702  19.949  27.439  4.00  1.00            
ATOM    204  CD1 PHE A  27      -3.520  20.745  26.678  4.00  1.00            
ATOM    205  CD2 PHE A  27      -1.359  19.884  27.144  4.00  1.00            
ATOM    206  CE1 PHE A  27      -2.991  21.453  25.629  4.00  1.00            
ATOM    207  CE2 PHE A  27      -0.836  20.596  26.093  4.00  1.00            
ATOM    208   CZ PHE A  27      -1.655  21.381  25.332  4.00  1.00            
ATOM    209    C PHE A  27      -3.001  17.020  27.403  4.00  1.00            
ATOM    210    O PHE A  27      -2.227  16.277  28.006  4.00  1.00            
ATOM    211    N THR A  28      -3.042  17.055  26.063  4.00  1.00            
ATOM    212   CA THR A  28      -2.061  16.262  25.396  4.00  1.00            
ATOM    213   CB THR A  28      -2.592  15.346  24.329  4.00  1.00            
ATOM    214  OG1 THR A  28      -1.571  14.451  23.910  4.00  1.00            
ATOM    215  CG2 THR A  28      -3.096  16.181  23.138  4.00  1.00            
ATOM    216    C THR A  28      -1.147  17.249  24.765  4.00  1.00            
ATOM    217    O THR A  28      -1.586  18.234  24.171  4.00  1.00            
ATOM    218    N VAL A  29       0.167  17.028  24.907  4.00  1.00            
ATOM    219   CA VAL A  29       1.066  17.986  24.354  4.00  1.00            
ATOM    220   CB VAL A  29       2.179  18.381  25.285  4.00  1.00            
ATOM    221  CG1 VAL A  29       3.161  19.275  24.512  4.00  1.00            
ATOM    222  CG2 VAL A  29       1.605  19.024  26.554  4.00  1.00            
ATOM    223    C VAL A  29       1.769  17.330  23.227  4.00  1.00            
ATOM    224    O VAL A  29       2.048  16.133  23.255  4.00  1.00            
ATOM    225    N ILE A  30       2.055  18.111  22.179  4.00  1.00            
ATOM    226   CA ILE A  30       2.871  17.561  21.153  4.00  1.00            
ATOM    227   CB ILE A  30       2.393  17.828  19.749  4.00  1.00            
ATOM    228  CG1 ILE A  30       2.352  19.331  19.423  4.00  1.00            
ATOM    229  CG2 ILE A  30       1.039  17.122  19.585  4.00  1.00            
ATOM    230  CD1 ILE A  30       2.159  19.620  17.931  4.00  1.00            
ATOM    231    C ILE A  30       4.184  18.244  21.347  4.00  1.00            
ATOM    232    O ILE A  30       4.274  19.470  21.373  4.00  1.00            
ATOM    233    N PHE A  31       5.244  17.442  21.520  4.00  1.00            
ATOM    234   CA PHE A  31       6.538  17.959  21.851  4.00  1.00            
ATOM    235   CB PHE A  31       7.469  16.803  22.242  4.00  1.00            
ATOM    236   CG PHE A  31       8.592  17.315  23.067  4.00  1.00            
ATOM    237  CD1 PHE A  31       8.409  17.488  24.419  4.00  1.00            
ATOM    238  CD2 PHE A  31       9.815  17.600  22.510  4.00  1.00            
ATOM    239  CE1 PHE A  31       9.429  17.952  25.211  4.00  1.00            
ATOM    240  CE2 PHE A  31      10.840  18.066  23.299  4.00  1.00            
ATOM    241   CZ PHE A  31      10.646  18.243  24.647  4.00  1.00            
ATOM    242    C PHE A  31       7.088  18.608  20.618  4.00  1.00            
ATOM    243    O PHE A  31       6.926  18.091  19.512  4.00  1.00            
ATOM    244    N ASP A  32       7.738  19.782  20.769  4.00  1.00            
ATOM    245   CA ASP A  32       8.266  20.429  19.602  4.00  1.00            
ATOM    246   CB ASP A  32       7.301  21.497  19.057  4.00  1.00            
ATOM    247   CG ASP A  32       7.543  21.657  17.568  4.00  1.00            
ATOM    248  OD1 ASP A  32       6.890  20.905  16.796  4.00  1.00            
ATOM    249  OD2 ASP A  32       8.376  22.512  17.178  4.00  1.00            
ATOM    250    C ASP A  32       9.563  21.062  19.978  4.00  1.00            
ATOM    251    O ASP A  32       9.615  21.973  20.802  4.00  1.00            
ATOM    252    N THR A  33      10.657  20.556  19.382  3.00  1.00            
ATOM    253   CA THR A  33      11.957  21.118  19.583  3.00  1.00            
ATOM    254   CB THR A  33      13.025  20.401  18.809  3.00  1.00            
ATOM    255  OG1 THR A  33      12.775  20.515  17.417  3.00  1.00            
ATOM    256  CG2 THR A  33      13.033  18.917  19.217  3.00  1.00            
ATOM    257    C THR A  33      11.833  22.477  19.000  3.00  1.00            
ATOM    258    O THR A  33      12.437  23.445  19.461  3.00  1.00            
ATOM    259    N GLY A  34      10.976  22.559  17.969  3.00  1.00            
ATOM    260   CA GLY A  34      10.815  23.736  17.179  3.00  1.00            
ATOM    261    C GLY A  34      10.379  24.921  17.967  3.00  1.00            
ATOM    262    O GLY A  34      10.923  26.009  17.791  3.00  1.00            
ATOM    263    N SER A  35       9.401  24.776  18.868  1.00  1.00            
ATOM    264   CA SER A  35       8.964  25.986  19.492  1.00  1.00            
ATOM    265   CB SER A  35       7.437  26.153  19.499  1.00  1.00            
ATOM    266   OG SER A  35       6.841  25.104  20.244  1.00  1.00            
ATOM    267    C SER A  35       9.418  26.005  20.887  1.00  1.00            
ATOM    268    O SER A  35       9.820  24.985  21.441  1.00  1.00            
ATOM    269    N SER A  36       9.441  27.211  21.465  1.00  1.00            
ATOM    270   CA SER A  36       9.736  27.237  22.848  1.00  1.00            
ATOM    271   CB SER A  36      11.131  27.793  23.173  1.00  1.00            
ATOM    272   OG SER A  36      11.326  27.800  24.579  1.00  1.00            
ATOM    273    C SER A  36       8.739  28.137  23.497  1.00  1.00            
ATOM    274    O SER A  36       8.955  29.339  23.642  1.00  1.00            
ATOM    275    N ASN A  37       7.599  27.544  23.881  1.00  1.00            
ATOM    276   CA ASN A  37       6.572  28.190  24.634  1.00  1.00            
ATOM    277   CB ASN A  37       5.723  29.196  23.848  1.00  1.00            
ATOM    278   CG ASN A  37       5.083  30.117  24.880  1.00  1.00            
ATOM    279  OD1 ASN A  37       4.080  29.780  25.507  1.00  1.00            
ATOM    280  ND2 ASN A  37       5.708  31.310  25.082  1.00  1.00            
ATOM    281    C ASN A  37       5.716  27.035  25.027  1.00  1.00            
ATOM    282    O ASN A  37       5.773  25.985  24.389  1.00  1.00            
ATOM    283    N LEU A  38       4.913  27.170  26.092  4.00  1.00            
ATOM    284   CA LEU A  38       4.121  26.043  26.484  4.00  1.00            
ATOM    285   CB LEU A  38       3.791  26.006  27.989  4.00  1.00            
ATOM    286   CG LEU A  38       5.045  25.944  28.882  4.00  1.00            
ATOM    287  CD1 LEU A  38       5.853  27.248  28.770  4.00  1.00            
ATOM    288  CD2 LEU A  38       4.704  25.577  30.337  4.00  1.00            
ATOM    289    C LEU A  38       2.843  26.141  25.742  4.00  1.00            
ATOM    290    O LEU A  38       2.823  26.431  24.547  4.00  1.00            
ATOM    291    N TRP A  39       1.726  25.893  26.435  4.00  1.00            
ATOM    292   CA TRP A  39       0.545  25.755  25.655  4.00  1.00            
ATOM    293   CB TRP A  39       0.627  24.392  24.977  4.00  1.00            
ATOM    294   CG TRP A  39       1.328  23.413  25.921  4.00  1.00            
ATOM    295  CD2 TRP A  39       0.846  22.846  27.160  4.00  1.00            
ATOM    296  CD1 TRP A  39       2.614  22.974  25.802  4.00  1.00            
ATOM    297  NE1 TRP A  39       2.957  22.173  26.859  4.00  1.00            
ATOM    298  CE2 TRP A  39       1.886  22.088  27.709  4.00  1.00            
ATOM    299  CE3 TRP A  39      -0.352  22.947  27.807  4.00  1.00            
ATOM    300  CZ2 TRP A  39       1.746  21.429  28.895  4.00  1.00            
ATOM    301  CZ3 TRP A  39      -0.489  22.277  29.001  4.00  1.00            
ATOM    302  CH2 TRP A  39       0.537  21.532  29.540  4.00  1.00            
ATOM    303    C TRP A  39      -0.606  25.580  26.537  4.00  1.00            
ATOM    304    O TRP A  39      -0.555  25.821  27.741  4.00  1.00            
ATOM    305    N VAL A  40      -1.684  25.168  25.853  4.00  1.00            
ATOM    306   CA VAL A  40      -2.880  24.635  26.394  4.00  1.00            
ATOM    307   CB VAL A  40      -2.934  24.476  27.891  4.00  1.00            
ATOM    308  CG1 VAL A  40      -3.166  25.849  28.545  4.00  1.00            
ATOM    309  CG2 VAL A  40      -4.040  23.462  28.215  4.00  1.00            
ATOM    310    C VAL A  40      -4.059  25.465  25.992  4.00  1.00            
ATOM    311    O VAL A  40      -3.957  26.663  25.731  4.00  1.00            
ATOM    312    N PRO A  41      -5.186  24.805  25.895  1.00  1.00            
ATOM    313   CA PRO A  41      -6.403  25.498  25.591  1.00  1.00            
ATOM    314   CD PRO A  41      -5.184  23.490  25.287  1.00  1.00            
ATOM    315   CB PRO A  41      -7.303  24.523  24.827  1.00  1.00            
ATOM    316   CG PRO A  41      -6.663  23.149  25.058  1.00  1.00            
ATOM    317    C PRO A  41      -7.025  26.035  26.849  1.00  1.00            
ATOM    318    O PRO A  41      -6.683  25.554  27.928  1.00  1.00            
ATOM    319    N SER A  42      -7.940  27.027  26.742  4.00  1.00            
ATOM    320   CA SER A  42      -8.570  27.574  27.916  4.00  1.00            
ATOM    321   CB SER A  42      -8.045  28.969  28.306  4.00  1.00            
ATOM    322   OG SER A  42      -8.385  29.922  27.311  4.00  1.00            
ATOM    323    C SER A  42     -10.035  27.683  27.652  4.00  1.00            
ATOM    324    O SER A  42     -10.487  27.614  26.509  4.00  1.00            
ATOM    325    N VAL A  43     -10.814  27.835  28.739  3.00  1.00            
ATOM    326   CA VAL A  43     -12.239  27.972  28.667  3.00  1.00            
ATOM    327   CB VAL A  43     -12.872  28.148  30.013  3.00  1.00            
ATOM    328  CG1 VAL A  43     -14.375  28.406  29.811  3.00  1.00            
ATOM    329  CG2 VAL A  43     -12.552  26.912  30.868  3.00  1.00            
ATOM    330    C VAL A  43     -12.495  29.221  27.902  3.00  1.00            
ATOM    331    O VAL A  43     -13.450  29.301  27.132  3.00  1.00            
ATOM    332    N TYR A  44     -11.631  30.236  28.081  3.00  1.00            
ATOM    333   CA TYR A  44     -11.889  31.437  27.357  3.00  1.00            
ATOM    334   CB TYR A  44     -11.289  32.700  28.003  3.00  1.00            
ATOM    335   CG TYR A  44     -11.572  33.852  27.097  3.00  1.00            
ATOM    336  CD1 TYR A  44     -12.870  34.234  26.843  3.00  1.00            
ATOM    337  CD2 TYR A  44     -10.545  34.569  26.526  3.00  1.00            
ATOM    338  CE1 TYR A  44     -13.140  35.297  26.016  3.00  1.00            
ATOM    339  CE2 TYR A  44     -10.810  35.637  25.697  3.00  1.00            
ATOM    340   CZ TYR A  44     -12.108  36.000  25.439  3.00  1.00            
ATOM    341   OH TYR A  44     -12.382  37.095  24.589  3.00  1.00            
ATOM    342    C TYR A  44     -11.297  31.255  26.001  3.00  1.00            
ATOM    343    O TYR A  44     -10.212  31.746  25.695  3.00  1.00            
ATOM    344    N CYS A  45     -12.034  30.503  25.158  1.00  1.00            
ATOM    345   CA CYS A  45     -11.671  30.252  23.796  1.00  1.00            
ATOM    346   CB CYS A  45     -10.585  29.178  23.640  1.00  1.00            
ATOM    347   SG CYS A  45     -10.190  28.818  21.901  1.00  1.00            
ATOM    348    C CYS A  45     -12.895  29.709  23.133  1.00  1.00            
ATOM    349    O CYS A  45     -13.281  28.564  23.354  1.00  1.00            
ATOM    350    N SER A  46     -13.550  30.544  22.314  1.00  1.00            
ATOM    351   CA SER A  46     -14.754  30.169  21.633  1.00  1.00            
ATOM    352   CB SER A  46     -15.564  31.395  21.182  1.00  1.00            
ATOM    353   OG SER A  46     -15.908  32.191  22.306  1.00  1.00            
ATOM    354    C SER A  46     -14.428  29.392  20.394  1.00  1.00            
ATOM    355    O SER A  46     -15.320  28.866  19.732  1.00  1.00            
ATOM    356    N SER A  47     -13.137  29.295  20.047  1.00  1.00            
ATOM    357   CA SER A  47     -12.762  28.731  18.787  1.00  1.00            
ATOM    358   CB SER A  47     -11.240  28.635  18.591  1.00  1.00            
ATOM    359   OG SER A  47     -10.664  29.933  18.591  1.00  1.00            
ATOM    360    C SER A  47     -13.308  27.355  18.613  1.00  1.00            
ATOM    361    O SER A  47     -13.563  26.632  19.575  1.00  1.00            
ATOM    362    N LEU A  48     -13.527  26.991  17.331  2.00  1.00            
ATOM    363   CA LEU A  48     -13.985  25.682  16.973  2.00  1.00            
ATOM    364   CB LEU A  48     -14.138  25.509  15.454  2.00  1.00            
ATOM    365   CG LEU A  48     -15.148  26.485  14.824  2.00  1.00            
ATOM    366  CD1 LEU A  48     -15.264  26.267  13.306  2.00  1.00            
ATOM    367  CD2 LEU A  48     -16.498  26.442  15.558  2.00  1.00            
ATOM    368    C LEU A  48     -12.887  24.774  17.401  2.00  1.00            
ATOM    369    O LEU A  48     -13.122  23.727  18.001  2.00  1.00            
ATOM    370    N ALA A  49     -11.636  25.176  17.105  2.00  1.00            
ATOM    371   CA ALA A  49     -10.547  24.389  17.586  2.00  1.00            
ATOM    372   CB ALA A  49      -9.207  24.745  16.926  2.00  1.00            
ATOM    373    C ALA A  49     -10.477  24.774  19.016  2.00  1.00            
ATOM    374    O ALA A  49      -9.929  25.815  19.372  2.00  1.00            
ATOM    375    N CYS A  50     -11.064  23.925  19.870  2.00  1.00            
ATOM    376   CA CYS A  50     -11.188  24.227  21.259  2.00  1.00            
ATOM    377   CB CYS A  50     -11.624  25.674  21.528  2.00  1.00            
ATOM    378   SG CYS A  50     -11.840  26.012  23.299  2.00  1.00            
ATOM    379    C CYS A  50     -12.321  23.369  21.706  2.00  1.00            
ATOM    380    O CYS A  50     -12.206  22.584  22.645  2.00  1.00            
ATOM    381    N SER A  51     -13.461  23.512  21.000  2.00  1.00            
ATOM    382   CA SER A  51     -14.630  22.761  21.329  2.00  1.00            
ATOM    383   CB SER A  51     -15.833  23.056  20.415  2.00  1.00            
ATOM    384   OG SER A  51     -15.587  22.601  19.094  2.00  1.00            
ATOM    385    C SER A  51     -14.277  21.310  21.189  2.00  1.00            
ATOM    386    O SER A  51     -14.734  20.480  21.974  2.00  1.00            
ATOM    387    N ASP A  52     -13.445  20.962  20.182  2.00  1.00            
ATOM    388   CA ASP A  52     -13.051  19.588  20.015  2.00  1.00            
ATOM    389   CB ASP A  52     -13.203  19.086  18.573  2.00  1.00            
ATOM    390   CG ASP A  52     -14.697  18.952  18.330  2.00  1.00            
ATOM    391  OD1 ASP A  52     -15.415  18.586  19.299  2.00  1.00            
ATOM    392  OD2 ASP A  52     -15.141  19.205  17.180  2.00  1.00            
ATOM    393    C ASP A  52     -11.615  19.461  20.420  2.00  1.00            
ATOM    394    O ASP A  52     -10.713  19.380  19.587  2.00  1.00            
ATOM    395    N HIS A  53     -11.391  19.441  21.746  1.00  1.00            
ATOM    396   CA HIS A  53     -10.104  19.324  22.367  1.00  1.00            
ATOM    397  ND1 HIS A  53      -7.377  20.441  20.648  1.00  1.00            
ATOM    398   CG HIS A  53      -8.622  20.903  21.009  1.00  1.00            
ATOM    399   CB HIS A  53      -9.261  20.614  22.333  1.00  1.00            
ATOM    400  NE2 HIS A  53      -8.121  21.653  18.941  1.00  1.00            
ATOM    401  CD2 HIS A  53      -9.064  21.642  19.953  1.00  1.00            
ATOM    402  CE1 HIS A  53      -7.126  20.918  19.403  1.00  1.00            
ATOM    403    C HIS A  53     -10.438  19.094  23.801  1.00  1.00            
ATOM    404    O HIS A  53     -11.419  18.427  24.125  1.00  1.00            
ATOM    405    N ASN A  54      -9.594  19.628  24.697  1.00  1.00            
ATOM    406   CA ASN A  54      -9.843  19.584  26.105  1.00  1.00            
ATOM    407   CB ASN A  54      -8.764  18.809  26.880  1.00  1.00            
ATOM    408   CG ASN A  54      -8.809  17.366  26.393  1.00  1.00            
ATOM    409  OD1 ASN A  54      -9.799  16.932  25.806  1.00  1.00            
ATOM    410  ND2 ASN A  54      -7.711  16.597  26.637  1.00  1.00            
ATOM    411    C ASN A  54      -9.749  21.034  26.513  1.00  1.00            
ATOM    412    O ASN A  54      -9.274  21.859  25.734  1.00  1.00            
ATOM    413    N GLN A  55     -10.222  21.414  27.721  1.00  1.00            
ATOM    414   CA GLN A  55     -10.158  22.807  28.097  1.00  1.00            
ATOM    415   CB GLN A  55     -11.550  23.444  28.217  1.00  1.00            
ATOM    416   CG GLN A  55     -12.382  23.333  26.940  1.00  1.00            
ATOM    417   CD GLN A  55     -13.756  23.915  27.232  1.00  1.00            
ATOM    418  OE1 GLN A  55     -13.905  25.125  27.389  1.00  1.00            
ATOM    419  NE2 GLN A  55     -14.792  23.036  27.311  1.00  1.00            
ATOM    420    C GLN A  55      -9.567  22.859  29.485  1.00  1.00            
ATOM    421    O GLN A  55      -9.773  21.944  30.282  1.00  1.00            
ATOM    422    N PHE A  56      -8.793  23.924  29.797  4.00  1.00            
ATOM    423   CA PHE A  56      -8.095  24.043  31.058  4.00  1.00            
ATOM    424   CB PHE A  56      -6.963  25.083  31.010  4.00  1.00            
ATOM    425   CG PHE A  56      -6.319  25.056  32.350  4.00  1.00            
ATOM    426  CD1 PHE A  56      -5.614  23.950  32.756  4.00  1.00            
ATOM    427  CD2 PHE A  56      -6.397  26.135  33.192  4.00  1.00            
ATOM    428  CE1 PHE A  56      -5.004  23.906  33.984  4.00  1.00            
ATOM    429  CE2 PHE A  56      -5.789  26.096  34.425  4.00  1.00            
ATOM    430   CZ PHE A  56      -5.092  24.983  34.828  4.00  1.00            
ATOM    431    C PHE A  56      -8.931  24.336  32.282  4.00  1.00            
ATOM    432    O PHE A  56      -8.789  23.653  33.296  4.00  1.00            
ATOM    433    N ASN A  57      -9.847  25.335  32.247  1.00  1.00            
ATOM    434   CA ASN A  57     -10.638  25.662  33.405  1.00  1.00            
ATOM    435   CB ASN A  57     -11.654  24.554  33.757  1.00  1.00            
ATOM    436   CG ASN A  57     -12.617  24.417  32.585  1.00  1.00            
ATOM    437  OD1 ASN A  57     -13.676  25.042  32.551  1.00  1.00            
ATOM    438  ND2 ASN A  57     -12.229  23.577  31.588  1.00  1.00            
ATOM    439    C ASN A  57      -9.790  25.902  34.637  1.00  1.00            
ATOM    440    O ASN A  57      -9.830  25.118  35.587  1.00  1.00            
ATOM    441    N PRO A  58      -9.028  26.972  34.656  2.00  1.00            
ATOM    442   CA PRO A  58      -8.157  27.326  35.756  2.00  1.00            
ATOM    443   CD PRO A  58      -9.233  28.072  33.734  2.00  1.00            
ATOM    444   CB PRO A  58      -7.467  28.616  35.310  2.00  1.00            
ATOM    445   CG PRO A  58      -8.508  29.268  34.380  2.00  1.00            
ATOM    446    C PRO A  58      -8.840  27.521  37.076  2.00  1.00            
ATOM    447    O PRO A  58      -8.164  27.397  38.093  2.00  1.00            
ATOM    448    N ASP A  59     -10.134  27.843  37.098  2.00  1.00            
ATOM    449   CA ASP A  59     -10.726  28.093  38.380  2.00  1.00            
ATOM    450   CB ASP A  59     -12.185  28.571  38.318  2.00  1.00            
ATOM    451   CG ASP A  59     -12.151  30.027  37.866  2.00  1.00            
ATOM    452  OD1 ASP A  59     -11.251  30.370  37.053  2.00  1.00            
ATOM    453  OD2 ASP A  59     -13.022  30.812  38.325  2.00  1.00            
ATOM    454    C ASP A  59     -10.659  26.856  39.212  2.00  1.00            
ATOM    455    O ASP A  59     -10.390  26.926  40.411  2.00  1.00            
ATOM    456    N ASP A  60     -10.877  25.677  38.606  2.00  1.00            
ATOM    457   CA ASP A  60     -10.822  24.496  39.411  2.00  1.00            
ATOM    458   CB ASP A  60     -11.151  23.198  38.644  2.00  1.00            
ATOM    459   CG ASP A  60     -12.669  23.056  38.592  2.00  1.00            
ATOM    460  OD1 ASP A  60     -13.349  23.744  39.399  2.00  1.00            
ATOM    461  OD2 ASP A  60     -13.164  22.250  37.759  2.00  1.00            
ATOM    462    C ASP A  60      -9.452  24.386  39.989  2.00  1.00            
ATOM    463    O ASP A  60      -9.301  23.972  41.138  2.00  1.00            
ATOM    464    N SER A  61      -8.409  24.774  39.234  1.00  1.00            
ATOM    465   CA SER A  61      -7.108  24.592  39.797  1.00  1.00            
ATOM    466   CB SER A  61      -5.944  24.829  38.813  1.00  1.00            
ATOM    467   OG SER A  61      -5.911  26.182  38.387  1.00  1.00            
ATOM    468    C SER A  61      -6.929  25.453  40.989  1.00  1.00            
ATOM    469    O SER A  61      -7.106  26.670  40.954  1.00  1.00            
ATOM    470    N SER A  62      -6.589  24.784  42.100  1.00  1.00            
ATOM    471   CA SER A  62      -6.320  25.444  43.331  1.00  1.00            
ATOM    472   CB SER A  62      -6.257  24.454  44.509  1.00  1.00            
ATOM    473   OG SER A  62      -6.104  25.150  45.737  1.00  1.00            
ATOM    474    C SER A  62      -5.003  26.114  43.176  1.00  1.00            
ATOM    475    O SER A  62      -4.749  27.160  43.772  1.00  1.00            
ATOM    476    N THR A  63      -4.124  25.511  42.352  1.00  1.00            
ATOM    477   CA THR A  63      -2.837  26.093  42.153  1.00  1.00            
ATOM    478   CB THR A  63      -1.711  25.126  42.371  1.00  1.00            
ATOM    479  OG1 THR A  63      -1.808  24.036  41.465  1.00  1.00            
ATOM    480  CG2 THR A  63      -1.785  24.607  43.817  1.00  1.00            
ATOM    481    C THR A  63      -2.757  26.600  40.755  1.00  1.00            
ATOM    482    O THR A  63      -2.581  25.848  39.798  1.00  1.00            
ATOM    483    N PHE A  64      -2.919  27.925  40.630  1.00  1.00            
ATOM    484   CA PHE A  64      -2.802  28.626  39.393  1.00  1.00            
ATOM    485   CB PHE A  64      -4.004  28.404  38.457  1.00  1.00            
ATOM    486   CG PHE A  64      -3.758  29.134  37.181  1.00  1.00            
ATOM    487  CD1 PHE A  64      -2.905  28.617  36.232  1.00  1.00            
ATOM    488  CD2 PHE A  64      -4.394  30.328  36.925  1.00  1.00            
ATOM    489  CE1 PHE A  64      -2.681  29.286  35.051  1.00  1.00            
ATOM    490  CE2 PHE A  64      -4.175  31.001  35.746  1.00  1.00            
ATOM    491   CZ PHE A  64      -3.316  30.482  34.806  1.00  1.00            
ATOM    492    C PHE A  64      -2.833  30.044  39.849  1.00  1.00            
ATOM    493    O PHE A  64      -3.457  30.361  40.862  1.00  1.00            
ATOM    494    N GLU A  65      -2.122  30.933  39.145  4.00  1.00            
ATOM    495   CA GLU A  65      -2.166  32.321  39.487  4.00  1.00            
ATOM    496   CB GLU A  65      -0.865  32.887  40.076  4.00  1.00            
ATOM    497   CG GLU A  65      -0.550  32.385  41.484  4.00  1.00            
ATOM    498   CD GLU A  65       0.598  33.233  42.012  4.00  1.00            
ATOM    499  OE1 GLU A  65       0.622  34.451  41.686  4.00  1.00            
ATOM    500  OE2 GLU A  65       1.458  32.683  42.752  4.00  1.00            
ATOM    501    C GLU A  65      -2.358  32.986  38.169  4.00  1.00            
ATOM    502    O GLU A  65      -2.221  32.344  37.127  4.00  1.00            
ATOM    503    N ALA A  66      -2.696  34.285  38.153  4.00  1.00            
ATOM    504   CA ALA A  66      -2.932  34.864  36.866  4.00  1.00            
ATOM    505   CB ALA A  66      -4.352  35.434  36.698  4.00  1.00            
ATOM    506    C ALA A  66      -1.985  36.001  36.665  4.00  1.00            
ATOM    507    O ALA A  66      -1.497  36.606  37.620  4.00  1.00            
ATOM    508    N THR A  67      -1.676  36.294  35.385  4.00  1.00            
ATOM    509   CA THR A  67      -0.822  37.400  35.082  4.00  1.00            
ATOM    510   CB THR A  67       0.495  37.015  34.491  4.00  1.00            
ATOM    511  OG1 THR A  67       1.393  38.114  34.516  4.00  1.00            
ATOM    512  CG2 THR A  67       0.230  36.594  33.043  4.00  1.00            
ATOM    513    C THR A  67      -1.522  38.209  34.034  4.00  1.00            
ATOM    514    O THR A  67      -2.340  37.691  33.276  4.00  1.00            
ATOM    515    N SER A  68      -1.229  39.520  33.981  4.00  1.00            
ATOM    516   CA SER A  68      -1.842  40.398  33.026  4.00  1.00            
ATOM    517   CB SER A  68      -1.595  41.885  33.350  4.00  1.00            
ATOM    518   OG SER A  68      -2.226  42.706  32.378  4.00  1.00            
ATOM    519    C SER A  68      -1.276  40.139  31.659  4.00  1.00            
ATOM    520    O SER A  68      -1.879  40.514  30.655  4.00  1.00            
ATOM    521    N GLN A  69      -0.110  39.473  31.574  4.00  1.00            
ATOM    522   CA GLN A  69       0.556  39.315  30.307  4.00  1.00            
ATOM    523   CB GLN A  69       1.944  38.654  30.423  4.00  1.00            
ATOM    524   CG GLN A  69       2.840  38.880  29.204  4.00  1.00            
ATOM    525   CD GLN A  69       3.607  40.188  29.416  4.00  1.00            
ATOM    526  OE1 GLN A  69       4.419  40.297  30.333  4.00  1.00            
ATOM    527  NE2 GLN A  69       3.346  41.202  28.548  4.00  1.00            
ATOM    528    C GLN A  69      -0.285  38.501  29.365  4.00  1.00            
ATOM    529    O GLN A  69      -1.034  37.617  29.779  4.00  1.00            
ATOM    530    N GLU A  70      -0.182  38.826  28.055  4.00  1.00            
ATOM    531   CA GLU A  70      -0.903  38.181  26.988  4.00  1.00            
ATOM    532   CB GLU A  70      -1.858  39.145  26.264  4.00  1.00            
ATOM    533   CG GLU A  70      -3.004  39.636  27.155  4.00  1.00            
ATOM    534   CD GLU A  70      -3.770  40.721  26.410  4.00  1.00            
ATOM    535  OE1 GLU A  70      -3.309  41.129  25.311  4.00  1.00            
ATOM    536  OE2 GLU A  70      -4.829  41.159  26.935  4.00  1.00            
ATOM    537    C GLU A  70       0.114  37.725  26.003  4.00  1.00            
ATOM    538    O GLU A  70       1.216  38.269  25.945  4.00  1.00            
ATOM    539    N LEU A  71      -0.212  36.689  25.209  4.00  1.00            
ATOM    540   CA LEU A  71       0.812  36.268  24.306  4.00  1.00            
ATOM    541   CB LEU A  71       1.471  34.920  24.662  4.00  1.00            
ATOM    542   CG LEU A  71       0.621  33.675  24.347  4.00  1.00            
ATOM    543  CD1 LEU A  71       1.341  32.386  24.775  4.00  1.00            
ATOM    544  CD2 LEU A  71      -0.787  33.790  24.935  4.00  1.00            
ATOM    545    C LEU A  71       0.303  36.153  22.920  4.00  1.00            
ATOM    546    O LEU A  71      -0.889  35.977  22.683  4.00  1.00            
ATOM    547    N SER A  72       1.230  36.293  21.954  4.00  1.00            
ATOM    548   CA SER A  72       0.885  36.092  20.584  4.00  1.00            
ATOM    549   CB SER A  72       0.767  37.388  19.765  4.00  1.00            
ATOM    550   OG SER A  72       0.425  37.083  18.420  4.00  1.00            
ATOM    551    C SER A  72       1.951  35.288  19.961  4.00  1.00            
ATOM    552    O SER A  72       3.128  35.634  20.035  4.00  1.00            
ATOM    553    N ILE A  73       1.565  34.164  19.342  4.00  1.00            
ATOM    554   CA ILE A  73       2.590  33.443  18.672  4.00  1.00            
ATOM    555   CB ILE A  73       3.124  32.250  19.413  4.00  1.00            
ATOM    556  CG1 ILE A  73       4.431  31.785  18.743  4.00  1.00            
ATOM    557  CG2 ILE A  73       2.020  31.181  19.486  4.00  1.00            
ATOM    558  CD1 ILE A  73       5.275  30.843  19.599  4.00  1.00            
ATOM    559    C ILE A  73       2.083  33.010  17.345  4.00  1.00            
ATOM    560    O ILE A  73       0.952  32.543  17.212  4.00  1.00            
ATOM    561    N THR A  74       2.926  33.185  16.317  4.00  1.00            
ATOM    562   CA THR A  74       2.566  32.773  15.002  4.00  1.00            
ATOM    563   CB THR A  74       2.735  33.840  13.965  4.00  1.00            
ATOM    564  OG1 THR A  74       2.222  33.400  12.716  4.00  1.00            
ATOM    565  CG2 THR A  74       4.226  34.190  13.854  4.00  1.00            
ATOM    566    C THR A  74       3.506  31.661  14.666  4.00  1.00            
ATOM    567    O THR A  74       4.680  31.685  15.035  4.00  1.00            
ATOM    568    N TYR A  75       2.986  30.641  13.965  4.00  1.00            
ATOM    569   CA TYR A  75       3.757  29.506  13.562  4.00  1.00            
ATOM    570   CB TYR A  75       3.266  28.158  14.114  4.00  1.00            
ATOM    571   CG TYR A  75       3.478  28.198  15.582  4.00  1.00            
ATOM    572  CD1 TYR A  75       4.718  27.915  16.107  4.00  1.00            
ATOM    573  CD2 TYR A  75       2.450  28.536  16.427  4.00  1.00            
ATOM    574  CE1 TYR A  75       4.927  27.955  17.466  4.00  1.00            
ATOM    575  CE2 TYR A  75       2.653  28.577  17.784  4.00  1.00            
ATOM    576   CZ TYR A  75       3.890  28.286  18.304  4.00  1.00            
ATOM    577   OH TYR A  75       4.096  28.330  19.698  4.00  1.00            
ATOM    578    C TYR A  75       3.604  29.458  12.090  4.00  1.00            
ATOM    579    O TYR A  75       2.825  30.225  11.526  4.00  1.00            
ATOM    580    N GLY A  76       4.385  28.589  11.425  3.00  1.00            
ATOM    581   CA GLY A  76       4.244  28.491  10.008  3.00  1.00            
ATOM    582    C GLY A  76       2.824  28.102   9.802  3.00  1.00            
ATOM    583    O GLY A  76       2.157  28.558   8.874  3.00  1.00            
ATOM    584    N THR A  77       2.336  27.238  10.704  3.00  1.00            
ATOM    585   CA THR A  77       1.005  26.745  10.598  3.00  1.00            
ATOM    586   CB THR A  77       0.718  25.665  11.602  3.00  1.00            
ATOM    587  OG1 THR A  77       1.611  24.577  11.414  3.00  1.00            
ATOM    588  CG2 THR A  77      -0.735  25.197  11.421  3.00  1.00            
ATOM    589    C THR A  77      -0.034  27.823  10.771  3.00  1.00            
ATOM    590    O THR A  77      -0.930  27.935   9.936  3.00  1.00            
ATOM    591    N GLY A  78       0.051  28.667  11.826  4.00  1.00            
ATOM    592   CA GLY A  78      -1.019  29.620  11.994  4.00  1.00            
ATOM    593    C GLY A  78      -0.756  30.478  13.195  4.00  1.00            
ATOM    594    O GLY A  78       0.391  30.651  13.605  4.00  1.00            
ATOM    595    N SER A  79      -1.830  31.041  13.795  4.00  1.00            
ATOM    596   CA SER A  79      -1.652  31.971  14.874  4.00  1.00            
ATOM    597   CB SER A  79      -2.177  33.380  14.552  4.00  1.00            
ATOM    598   OG SER A  79      -1.972  34.239  15.662  4.00  1.00            
ATOM    599    C SER A  79      -2.358  31.535  16.115  4.00  1.00            
ATOM    600    O SER A  79      -3.293  30.736  16.075  4.00  1.00            
ATOM    601    N MET A  80      -1.885  32.063  17.267  4.00  1.00            
ATOM    602   CA MET A  80      -2.470  31.787  18.547  4.00  1.00            
ATOM    603   CB MET A  80      -1.701  30.723  19.347  4.00  1.00            
ATOM    604   CG MET A  80      -1.601  29.390  18.601  4.00  1.00            
ATOM    605   SD MET A  80      -0.429  29.416  17.211  4.00  1.00            
ATOM    606   CE MET A  80      -1.198  28.055  16.293  4.00  1.00            
ATOM    607    C MET A  80      -2.430  33.059  19.352  4.00  1.00            
ATOM    608    O MET A  80      -1.480  33.834  19.253  4.00  1.00            
ATOM    609    N THR A  81      -3.487  33.304  20.162  4.00  1.00            
ATOM    610   CA THR A  81      -3.578  34.448  21.034  4.00  1.00            
ATOM    611   CB THR A  81      -4.712  35.365  20.676  4.00  1.00            
ATOM    612  OG1 THR A  81      -4.570  35.816  19.337  4.00  1.00            
ATOM    613  CG2 THR A  81      -4.703  36.569  21.633  4.00  1.00            
ATOM    614    C THR A  81      -3.858  33.865  22.384  4.00  1.00            
ATOM    615    O THR A  81      -4.450  32.791  22.467  4.00  1.00            
ATOM    616    N GLY A  82      -3.445  34.515  23.493  4.00  1.00            
ATOM    617   CA GLY A  82      -3.727  33.801  24.705  4.00  1.00            
ATOM    618    C GLY A  82      -3.436  34.593  25.943  4.00  1.00            
ATOM    619    O GLY A  82      -3.269  35.811  25.912  4.00  1.00            
ATOM    620    N ILE A  83      -3.374  33.856  27.079  4.00  1.00            
ATOM    621   CA ILE A  83      -3.189  34.352  28.419  4.00  1.00            
ATOM    622   CB ILE A  83      -4.378  34.017  29.293  4.00  1.00            
ATOM    623  CG1 ILE A  83      -5.629  34.759  28.800  4.00  1.00            
ATOM    624  CG2 ILE A  83      -4.058  34.307  30.768  4.00  1.00            
ATOM    625  CD1 ILE A  83      -5.527  36.273  28.959  4.00  1.00            
ATOM    626    C ILE A  83      -1.992  33.648  29.007  4.00  1.00            
ATOM    627    O ILE A  83      -1.611  32.574  28.545  4.00  1.00            
ATOM    628    N LEU A  84      -1.348  34.263  30.028  4.00  1.00            
ATOM    629   CA LEU A  84      -0.194  33.711  30.686  4.00  1.00            
ATOM    630   CB LEU A  84       0.915  34.759  30.854  4.00  1.00            
ATOM    631   CG LEU A  84       2.251  34.208  31.377  4.00  1.00            
ATOM    632  CD1 LEU A  84       2.938  33.364  30.292  4.00  1.00            
ATOM    633  CD2 LEU A  84       3.148  35.331  31.926  4.00  1.00            
ATOM    634    C LEU A  84      -0.618  33.262  32.052  4.00  1.00            
ATOM    635    O LEU A  84      -1.580  33.793  32.604  4.00  1.00            
ATOM    636    N GLY A  85       0.075  32.253  32.633  4.00  1.00            
ATOM    637   CA GLY A  85      -0.331  31.798  33.936  4.00  1.00            
ATOM    638    C GLY A  85       0.758  30.980  34.579  4.00  1.00            
ATOM    639    O GLY A  85       1.718  30.576  33.924  4.00  1.00            
ATOM    640    N TYR A  86       0.611  30.708  35.901  4.00  1.00            
ATOM    641   CA TYR A  86       1.584  29.957  36.652  4.00  1.00            
ATOM    642   CB TYR A  86       2.183  30.779  37.808  4.00  1.00            
ATOM    643   CG TYR A  86       2.746  32.021  37.189  4.00  1.00            
ATOM    644  CD1 TYR A  86       1.934  33.114  36.986  4.00  1.00            
ATOM    645  CD2 TYR A  86       4.065  32.107  36.801  4.00  1.00            
ATOM    646  CE1 TYR A  86       2.416  34.270  36.418  4.00  1.00            
ATOM    647  CE2 TYR A  86       4.557  33.261  36.230  4.00  1.00            
ATOM    648   CZ TYR A  86       3.733  34.345  36.039  4.00  1.00            
ATOM    649   OH TYR A  86       4.235  35.528  35.455  4.00  1.00            
ATOM    650    C TYR A  86       0.903  28.735  37.185  4.00  1.00            
ATOM    651    O TYR A  86      -0.122  28.827  37.859  4.00  1.00            
ATOM    652    N ASP A  87       1.469  27.546  36.885  4.00  1.00            
ATOM    653   CA ASP A  87       0.787  26.328  37.212  4.00  1.00            
ATOM    654   CB ASP A  87      -0.016  25.872  35.986  4.00  1.00            
ATOM    655   CG ASP A  87      -0.918  24.703  36.308  4.00  1.00            
ATOM    656  OD1 ASP A  87      -1.379  24.573  37.474  4.00  1.00            
ATOM    657  OD2 ASP A  87      -1.164  23.917  35.355  4.00  1.00            
ATOM    658    C ASP A  87       1.780  25.259  37.534  4.00  1.00            
ATOM    659    O ASP A  87       2.969  25.394  37.247  4.00  1.00            
ATOM    660    N THR A  88       1.301  24.167  38.169  4.00  1.00            
ATOM    661   CA THR A  88       2.148  23.039  38.420  4.00  1.00            
ATOM    662   CB THR A  88       1.881  22.370  39.744  4.00  1.00            
ATOM    663  OG1 THR A  88       2.755  21.267  39.928  4.00  1.00            
ATOM    664  CG2 THR A  88       0.410  21.930  39.831  4.00  1.00            
ATOM    665    C THR A  88       1.901  22.089  37.277  4.00  1.00            
ATOM    666    O THR A  88       0.858  21.445  37.172  4.00  1.00            
ATOM    667    N VAL A  89       2.894  22.016  36.366  4.00  1.00            
ATOM    668   CA VAL A  89       2.809  21.347  35.095  4.00  1.00            
ATOM    669   CB VAL A  89       3.889  21.749  34.135  4.00  1.00            
ATOM    670  CG1 VAL A  89       5.234  21.237  34.660  4.00  1.00            
ATOM    671  CG2 VAL A  89       3.522  21.197  32.747  4.00  1.00            
ATOM    672    C VAL A  89       2.775  19.837  35.075  4.00  1.00            
ATOM    673    O VAL A  89       2.120  19.254  34.213  4.00  1.00            
ATOM    674    N GLN A  90       3.496  19.153  35.979  4.00  1.00            
ATOM    675   CA GLN A  90       3.570  17.711  35.997  4.00  1.00            
ATOM    676   CB GLN A  90       2.313  16.978  36.481  4.00  1.00            
ATOM    677   CG GLN A  90       2.588  15.473  36.599  4.00  1.00            
ATOM    678   CD GLN A  90       1.282  14.729  36.822  4.00  1.00            
ATOM    679  OE1 GLN A  90       0.360  15.239  37.457  4.00  1.00            
ATOM    680  NE2 GLN A  90       1.202  13.488  36.271  4.00  1.00            
ATOM    681    C GLN A  90       3.945  17.062  34.680  4.00  1.00            
ATOM    682    O GLN A  90       3.113  16.397  34.064  4.00  1.00            
ATOM    683    N VAL A  91       5.206  17.235  34.204  4.00  1.00            
ATOM    684   CA VAL A  91       5.705  16.542  33.026  4.00  1.00            
ATOM    685   CB VAL A  91       6.535  17.404  32.122  4.00  1.00            
ATOM    686  CG1 VAL A  91       5.642  18.530  31.575  4.00  1.00            
ATOM    687  CG2 VAL A  91       7.772  17.891  32.895  4.00  1.00            
ATOM    688    C VAL A  91       6.585  15.434  33.535  4.00  1.00            
ATOM    689    O VAL A  91       7.182  15.573  34.599  4.00  1.00            
ATOM    690    N GLY A  92       6.671  14.287  32.817  3.00  1.00            
ATOM    691   CA GLY A  92       7.466  13.184  33.307  3.00  1.00            
ATOM    692    C GLY A  92       6.778  12.792  34.569  3.00  1.00            
ATOM    693    O GLY A  92       5.575  13.011  34.716  3.00  1.00            
ATOM    694    N GLY A  93       7.515  12.195  35.521  3.00  1.00            
ATOM    695   CA GLY A  93       6.886  11.934  36.779  3.00  1.00            
ATOM    696    C GLY A  93       7.525  12.921  37.692  3.00  1.00            
ATOM    697    O GLY A  93       7.885  12.608  38.825  3.00  1.00            
ATOM    698    N ILE A  94       7.670  14.168  37.197  4.00  1.00            
ATOM    699   CA ILE A  94       8.295  15.186  37.978  4.00  1.00            
ATOM    700   CB ILE A  94       9.594  15.689  37.410  4.00  1.00            
ATOM    701  CG1 ILE A  94       9.356  16.370  36.055  4.00  1.00            
ATOM    702  CG2 ILE A  94      10.581  14.508  37.356  4.00  1.00            
ATOM    703  CD1 ILE A  94      10.535  17.191  35.538  4.00  1.00            
ATOM    704    C ILE A  94       7.351  16.336  38.080  4.00  1.00            
ATOM    705    O ILE A  94       6.613  16.639  37.142  4.00  1.00            
ATOM    706    N SER A  95       7.342  16.997  39.254  4.00  1.00            
ATOM    707   CA SER A  95       6.470  18.114  39.448  4.00  1.00            
ATOM    708   CB SER A  95       5.941  18.204  40.890  4.00  1.00            
ATOM    709   OG SER A  95       7.026  18.340  41.795  4.00  1.00            
ATOM    710    C SER A  95       7.262  19.346  39.157  4.00  1.00            
ATOM    711    O SER A  95       8.174  19.704  39.902  4.00  1.00            
ATOM    712    N ASP A  96       6.939  20.020  38.034  4.00  1.00            
ATOM    713   CA ASP A  96       7.598  21.254  37.724  4.00  1.00            
ATOM    714   CB ASP A  96       7.706  21.562  36.222  4.00  1.00            
ATOM    715   CG ASP A  96       8.593  22.791  36.042  4.00  1.00            
ATOM    716  OD1 ASP A  96       8.655  23.636  36.972  4.00  1.00            
ATOM    717  OD2 ASP A  96       9.232  22.893  34.961  4.00  1.00            
ATOM    718    C ASP A  96       6.722  22.280  38.353  4.00  1.00            
ATOM    719    O ASP A  96       5.655  22.602  37.832  4.00  1.00            
ATOM    720    N THR A  97       7.145  22.809  39.516  4.00  1.00            
ATOM    721   CA THR A  97       6.310  23.766  40.169  4.00  1.00            
ATOM    722   CB THR A  97       6.510  23.865  41.654  4.00  1.00            
ATOM    723  OG1 THR A  97       5.462  24.629  42.230  4.00  1.00            
ATOM    724  CG2 THR A  97       7.850  24.542  41.946  4.00  1.00            
ATOM    725    C THR A  97       6.574  25.102  39.549  4.00  1.00            
ATOM    726    O THR A  97       7.580  25.299  38.869  4.00  1.00            
ATOM    727    N ASN A  98       5.622  26.036  39.742  4.00  1.00            
ATOM    728   CA ASN A  98       5.666  27.395  39.275  4.00  1.00            
ATOM    729   CB ASN A  98       6.428  28.384  40.189  4.00  1.00            
ATOM    730   CG ASN A  98       7.922  28.080  40.243  4.00  1.00            
ATOM    731  OD1 ASN A  98       8.345  26.982  40.601  4.00  1.00            
ATOM    732  ND2 ASN A  98       8.753  29.098  39.891  4.00  1.00            
ATOM    733    C ASN A  98       6.159  27.495  37.866  4.00  1.00            
ATOM    734    O ASN A  98       7.176  28.135  37.601  4.00  1.00            
ATOM    735    N GLN A  99       5.447  26.849  36.920  4.00  1.00            
ATOM    736   CA GLN A  99       5.780  26.934  35.525  4.00  1.00            
ATOM    737   CB GLN A  99       5.638  25.589  34.783  4.00  1.00            
ATOM    738   CG GLN A  99       4.227  25.001  34.810  4.00  1.00            
ATOM    739   CD GLN A  99       3.403  25.636  33.701  4.00  1.00            
ATOM    740  OE1 GLN A  99       3.908  26.406  32.887  4.00  1.00            
ATOM    741  NE2 GLN A  99       2.090  25.285  33.656  4.00  1.00            
ATOM    742    C GLN A  99       4.860  27.964  34.919  4.00  1.00            
ATOM    743    O GLN A  99       3.776  28.211  35.445  4.00  1.00            
ATOM    744    N ILE A 100       5.274  28.603  33.796  4.00  1.00            
ATOM    745   CA ILE A 100       4.508  29.661  33.176  4.00  1.00            
ATOM    746   CB ILE A 100       5.332  30.907  33.038  4.00  1.00            
ATOM    747  CG1 ILE A 100       5.877  31.304  34.423  4.00  1.00            
ATOM    748  CG2 ILE A 100       4.460  32.001  32.409  4.00  1.00            
ATOM    749  CD1 ILE A 100       7.000  32.337  34.378  4.00  1.00            
ATOM    750    C ILE A 100       4.093  29.186  31.804  4.00  1.00            
ATOM    751    O ILE A 100       4.933  28.742  31.023  4.00  1.00            
ATOM    752    N PHE A 101       2.778  29.254  31.471  4.00  1.00            
ATOM    753   CA PHE A 101       2.330  28.793  30.176  4.00  1.00            
ATOM    754   CB PHE A 101       1.748  27.365  30.164  4.00  1.00            
ATOM    755   CG PHE A 101       0.455  27.324  30.908  4.00  1.00            
ATOM    756  CD1 PHE A 101       0.435  27.180  32.275  4.00  1.00            
ATOM    757  CD2 PHE A 101      -0.743  27.414  30.234  4.00  1.00            
ATOM    758  CE1 PHE A 101      -0.758  27.135  32.956  4.00  1.00            
ATOM    759  CE2 PHE A 101      -1.941  27.371  30.911  4.00  1.00            
ATOM    760   CZ PHE A 101      -1.949  27.231  32.277  4.00  1.00            
ATOM    761    C PHE A 101       1.283  29.714  29.647  4.00  1.00            
ATOM    762    O PHE A 101       0.932  30.713  30.275  4.00  1.00            
ATOM    763    N GLY A 102       0.779  29.395  28.434  4.00  1.00            
ATOM    764   CA GLY A 102      -0.191  30.248  27.822  4.00  1.00            
ATOM    765    C GLY A 102      -1.485  29.529  27.639  4.00  1.00            
ATOM    766    O GLY A 102      -1.550  28.507  26.959  4.00  1.00            
ATOM    767    N LEU A 103      -2.564  30.065  28.249  4.00  1.00            
ATOM    768   CA LEU A 103      -3.870  29.534  27.983  4.00  1.00            
ATOM    769   CB LEU A 103      -4.965  29.882  29.010  4.00  1.00            
ATOM    770   CG LEU A 103      -4.792  29.209  30.386  4.00  1.00            
ATOM    771  CD1 LEU A 103      -3.602  29.798  31.163  4.00  1.00            
ATOM    772  CD2 LEU A 103      -6.110  29.223  31.178  4.00  1.00            
ATOM    773    C LEU A 103      -4.249  30.161  26.663  4.00  1.00            
ATOM    774    O LEU A 103      -3.691  31.197  26.302  4.00  1.00            
ATOM    775    N SER A 104      -5.182  29.571  25.878  4.00  1.00            
ATOM    776   CA SER A 104      -5.411  30.151  24.576  4.00  1.00            
ATOM    777   CB SER A 104      -5.312  29.134  23.425  4.00  1.00            
ATOM    778   OG SER A 104      -3.991  28.621  23.341  4.00  1.00            
ATOM    779    C SER A 104      -6.749  30.789  24.471  4.00  1.00            
ATOM    780    O SER A 104      -7.789  30.146  24.613  4.00  1.00            
ATOM    781    N GLU A 105      -6.726  32.112  24.233  4.00  1.00            
ATOM    782   CA GLU A 105      -7.921  32.852  23.975  4.00  1.00            
ATOM    783   CB GLU A 105      -7.636  34.359  23.829  4.00  1.00            
ATOM    784   CG GLU A 105      -8.879  35.190  23.513  4.00  1.00            
ATOM    785   CD GLU A 105      -8.451  36.631  23.270  4.00  1.00            
ATOM    786  OE1 GLU A 105      -7.226  36.914  23.349  4.00  1.00            
ATOM    787  OE2 GLU A 105      -9.349  37.473  23.002  4.00  1.00            
ATOM    788    C GLU A 105      -8.442  32.399  22.652  4.00  1.00            
ATOM    789    O GLU A 105      -9.603  32.007  22.543  4.00  1.00            
ATOM    790    N THR A 106      -7.581  32.412  21.608  4.00  1.00            
ATOM    791   CA THR A 106      -8.107  32.026  20.336  4.00  1.00            
ATOM    792   CB THR A 106      -8.576  33.186  19.498  4.00  1.00            
ATOM    793  OG1 THR A 106      -9.252  32.718  18.338  4.00  1.00            
ATOM    794  CG2 THR A 106      -7.367  34.050  19.112  4.00  1.00            
ATOM    795    C THR A 106      -7.121  31.234  19.536  4.00  1.00            
ATOM    796    O THR A 106      -5.998  31.678  19.298  4.00  1.00            
ATOM    797    N GLU A 107      -7.523  30.016  19.106  1.00  1.00            
ATOM    798   CA GLU A 107      -6.723  29.287  18.165  1.00  1.00            
ATOM    799   CB GLU A 107      -6.308  27.855  18.562  1.00  1.00            
ATOM    800   CG GLU A 107      -7.432  26.916  18.995  1.00  1.00            
ATOM    801   CD GLU A 107      -7.283  26.737  20.495  1.00  1.00            
ATOM    802  OE1 GLU A 107      -6.380  27.395  21.077  1.00  1.00            
ATOM    803  OE2 GLU A 107      -8.053  25.931  21.077  1.00  1.00            
ATOM    804    C GLU A 107      -7.567  29.206  16.921  1.00  1.00            
ATOM    805    O GLU A 107      -8.494  28.404  16.815  1.00  1.00            
ATOM    806    N PRO A 108      -7.268  30.065  15.984  1.00  1.00            
ATOM    807   CA PRO A 108      -8.068  30.221  14.790  1.00  1.00            
ATOM    808   CD PRO A 108      -6.575  31.295  16.330  1.00  1.00            
ATOM    809   CB PRO A 108      -7.798  31.642  14.282  1.00  1.00            
ATOM    810   CG PRO A 108      -6.530  32.092  15.022  1.00  1.00            
ATOM    811    C PRO A 108      -8.162  29.264  13.642  1.00  1.00            
ATOM    812    O PRO A 108      -9.211  29.263  12.998  1.00  1.00            
ATOM    813    N GLY A 109      -7.137  28.460  13.320  1.00  1.00            
ATOM    814   CA GLY A 109      -7.269  27.747  12.075  1.00  1.00            
ATOM    815    C GLY A 109      -7.984  26.454  12.252  1.00  1.00            
ATOM    816    O GLY A 109      -8.213  25.981  13.363  1.00  1.00            
ATOM    817    N SER A 110      -8.343  25.856  11.099  2.00  1.00            
ATOM    818   CA SER A 110      -8.978  24.577  11.009  2.00  1.00            
ATOM    819   CB SER A 110      -9.362  24.219   9.562  2.00  1.00            
ATOM    820   OG SER A 110     -10.239  25.197   9.024  2.00  1.00            
ATOM    821    C SER A 110      -7.924  23.600  11.409  2.00  1.00            
ATOM    822    O SER A 110      -8.208  22.483  11.837  2.00  1.00            
ATOM    823    N PHE A 111      -6.660  24.049  11.307  2.00  1.00            
ATOM    824   CA PHE A 111      -5.512  23.212  11.486  2.00  1.00            
ATOM    825   CB PHE A 111      -4.192  23.934  11.166  2.00  1.00            
ATOM    826   CG PHE A 111      -4.158  24.070   9.681  2.00  1.00            
ATOM    827  CD1 PHE A 111      -4.851  25.078   9.051  2.00  1.00            
ATOM    828  CD2 PHE A 111      -3.439  23.180   8.918  2.00  1.00            
ATOM    829  CE1 PHE A 111      -4.819  25.200   7.683  2.00  1.00            
ATOM    830  CE2 PHE A 111      -3.404  23.296   7.549  2.00  1.00            
ATOM    831   CZ PHE A 111      -4.093  24.309   6.928  2.00  1.00            
ATOM    832    C PHE A 111      -5.426  22.571  12.832  2.00  1.00            
ATOM    833    O PHE A 111      -5.110  21.386  12.887  2.00  1.00            
ATOM    834    N LEU A 112      -5.636  23.315  13.937  2.00  1.00            
ATOM    835   CA LEU A 112      -5.606  22.777  15.280  2.00  1.00            
ATOM    836   CB LEU A 112      -5.613  23.868  16.372  2.00  1.00            
ATOM    837   CG LEU A 112      -4.432  24.859  16.302  2.00  1.00            
ATOM    838  CD1 LEU A 112      -3.078  24.155  16.509  2.00  1.00            
ATOM    839  CD2 LEU A 112      -4.492  25.705  15.019  2.00  1.00            
ATOM    840    C LEU A 112      -6.827  21.940  15.519  2.00  1.00            
ATOM    841    O LEU A 112      -6.802  20.992  16.304  2.00  1.00            
ATOM    842    N TYR A 113      -7.953  22.315  14.881  2.00  1.00            
ATOM    843   CA TYR A 113      -9.166  21.559  15.016  2.00  1.00            
ATOM    844   CB TYR A 113     -10.240  22.091  14.052  2.00  1.00            
ATOM    845   CG TYR A 113     -11.400  21.155  14.021  2.00  1.00            
ATOM    846  CD1 TYR A 113     -12.424  21.263  14.933  2.00  1.00            
ATOM    847  CD2 TYR A 113     -11.457  20.163  13.067  2.00  1.00            
ATOM    848  CE1 TYR A 113     -13.490  20.398  14.890  2.00  1.00            
ATOM    849  CE2 TYR A 113     -12.521  19.293  13.019  2.00  1.00            
ATOM    850   CZ TYR A 113     -13.541  19.411  13.933  2.00  1.00            
ATOM    851   OH TYR A 113     -14.638  18.522  13.888  2.00  1.00            
ATOM    852    C TYR A 113      -8.767  20.207  14.565  2.00  1.00            
ATOM    853    O TYR A 113      -9.076  19.194  15.191  2.00  1.00            
ATOM    854    N TYR A 114      -8.024  20.180  13.453  2.00  1.00            
ATOM    855   CA TYR A 114      -7.470  18.948  13.029  2.00  1.00            
ATOM    856   CB TYR A 114      -6.929  18.947  11.586  2.00  1.00            
ATOM    857   CG TYR A 114      -6.132  17.700  11.412  2.00  1.00            
ATOM    858  CD1 TYR A 114      -6.730  16.460  11.410  2.00  1.00            
ATOM    859  CD2 TYR A 114      -4.773  17.786  11.227  2.00  1.00            
ATOM    860  CE1 TYR A 114      -5.972  15.322  11.251  2.00  1.00            
ATOM    861  CE2 TYR A 114      -4.014  16.655  11.067  2.00  1.00            
ATOM    862   CZ TYR A 114      -4.613  15.420  11.082  2.00  1.00            
ATOM    863   OH TYR A 114      -3.833  14.258  10.920  2.00  1.00            
ATOM    864    C TYR A 114      -6.366  18.689  13.978  2.00  1.00            
ATOM    865    O TYR A 114      -5.734  19.592  14.512  2.00  1.00            
ATOM    866    N ALA A 115      -6.115  17.421  14.267  1.00  1.00            
ATOM    867   CA ALA A 115      -5.153  17.217  15.283  1.00  1.00            
ATOM    868   CB ALA A 115      -5.702  17.744  16.629  1.00  1.00            
ATOM    869    C ALA A 115      -4.858  15.733  15.195  1.00  1.00            
ATOM    870    O ALA A 115      -4.685  15.307  14.053  1.00  1.00            
ATOM    871    N PRO A 116      -4.758  14.853  16.172  1.00  1.00            
ATOM    872   CA PRO A 116      -4.969  15.072  17.572  1.00  1.00            
ATOM    873   CD PRO A 116      -4.645  13.438  15.858  1.00  1.00            
ATOM    874   CB PRO A 116      -5.145  13.686  18.201  1.00  1.00            
ATOM    875   CG PRO A 116      -4.448  12.741  17.212  1.00  1.00            
ATOM    876    C PRO A 116      -3.863  15.846  18.213  1.00  1.00            
ATOM    877    O PRO A 116      -2.709  15.703  17.814  1.00  1.00            
ATOM    878    N PHE A 117      -4.227  16.698  19.189  1.00  1.00            
ATOM    879   CA PHE A 117      -3.313  17.415  20.022  1.00  1.00            
ATOM    880   CB PHE A 117      -2.094  18.046  19.320  1.00  1.00            
ATOM    881   CG PHE A 117      -2.499  19.096  18.350  1.00  1.00            
ATOM    882  CD1 PHE A 117      -2.766  20.377  18.775  1.00  1.00            
ATOM    883  CD2 PHE A 117      -2.582  18.801  17.010  1.00  1.00            
ATOM    884  CE1 PHE A 117      -3.130  21.347  17.871  1.00  1.00            
ATOM    885  CE2 PHE A 117      -2.945  19.767  16.103  1.00  1.00            
ATOM    886   CZ PHE A 117      -3.220  21.044  16.533  1.00  1.00            
ATOM    887    C PHE A 117      -4.128  18.458  20.702  1.00  1.00            
ATOM    888    O PHE A 117      -5.240  18.758  20.271  1.00  1.00            
ATOM    889    N ASP A 118      -3.619  19.015  21.814  1.00  1.00            
ATOM    890   CA ASP A 118      -4.397  20.011  22.487  1.00  1.00            
ATOM    891   CB ASP A 118      -4.660  19.686  23.968  1.00  1.00            
ATOM    892   CG ASP A 118      -5.562  18.464  24.036  1.00  1.00            
ATOM    893  OD1 ASP A 118      -5.682  17.755  23.001  1.00  1.00            
ATOM    894  OD2 ASP A 118      -6.151  18.228  25.126  1.00  1.00            
ATOM    895    C ASP A 118      -3.607  21.281  22.459  1.00  1.00            
ATOM    896    O ASP A 118      -4.162  22.371  22.329  1.00  1.00            
ATOM    897    N GLY A 119      -2.270  21.165  22.568  4.00  1.00            
ATOM    898   CA GLY A 119      -1.424  22.325  22.560  4.00  1.00            
ATOM    899    C GLY A 119      -0.045  21.843  22.258  4.00  1.00            
ATOM    900    O GLY A 119       0.165  20.660  22.000  4.00  1.00            
ATOM    901    N ILE A 120       0.944  22.759  22.277  4.00  1.00            
ATOM    902   CA ILE A 120       2.267  22.337  21.925  4.00  1.00            
ATOM    903   CB ILE A 120       2.671  22.891  20.585  4.00  1.00            
ATOM    904  CG1 ILE A 120       3.957  22.233  20.070  4.00  1.00            
ATOM    905  CG2 ILE A 120       2.744  24.426  20.679  4.00  1.00            
ATOM    906  CD1 ILE A 120       4.207  22.516  18.590  4.00  1.00            
ATOM    907    C ILE A 120       3.252  22.808  22.950  4.00  1.00            
ATOM    908    O ILE A 120       3.252  23.977  23.331  4.00  1.00            
ATOM    909    N LEU A 121       4.112  21.891  23.448  4.00  1.00            
ATOM    910   CA LEU A 121       5.150  22.233  24.392  4.00  1.00            
ATOM    911   CB LEU A 121       5.597  21.069  25.299  4.00  1.00            
ATOM    912   CG LEU A 121       6.642  21.479  26.356  4.00  1.00            
ATOM    913  CD1 LEU A 121       6.015  22.413  27.406  4.00  1.00            
ATOM    914  CD2 LEU A 121       7.344  20.261  26.978  4.00  1.00            
ATOM    915    C LEU A 121       6.316  22.584  23.550  4.00  1.00            
ATOM    916    O LEU A 121       6.299  22.356  22.343  4.00  1.00            
ATOM    917    N GLY A 122       7.364  23.182  24.140  4.00  1.00            
ATOM    918   CA GLY A 122       8.435  23.466  23.244  4.00  1.00            
ATOM    919    C GLY A 122       9.748  23.264  23.926  4.00  1.00            
ATOM    920    O GLY A 122       9.999  23.809  25.002  4.00  1.00            
ATOM    921    N LEU A 123      10.628  22.463  23.289  1.00  1.00            
ATOM    922   CA LEU A 123      11.968  22.316  23.776  1.00  1.00            
ATOM    923   CB LEU A 123      12.481  20.863  23.795  1.00  1.00            
ATOM    924   CG LEU A 123      13.925  20.735  24.326  1.00  1.00            
ATOM    925  CD1 LEU A 123      14.009  21.143  25.805  1.00  1.00            
ATOM    926  CD2 LEU A 123      14.504  19.338  24.057  1.00  1.00            
ATOM    927    C LEU A 123      12.776  23.065  22.766  1.00  1.00            
ATOM    928    O LEU A 123      13.156  22.526  21.726  1.00  1.00            
ATOM    929    N ALA A 124      13.052  24.350  23.058  1.00  1.00            
ATOM    930   CA ALA A 124      13.773  25.229  22.181  1.00  1.00            
ATOM    931   CB ALA A 124      12.876  26.131  21.315  1.00  1.00            
ATOM    932    C ALA A 124      14.502  26.112  23.115  1.00  1.00            
ATOM    933    O ALA A 124      14.597  25.826  24.306  1.00  1.00            
ATOM    934    N TYR A 125      15.041  27.225  22.606  1.00  1.00            
ATOM    935   CA TYR A 125      15.814  28.046  23.477  1.00  1.00            
ATOM    936   CB TYR A 125      17.106  28.553  22.818  1.00  1.00            
ATOM    937   CG TYR A 125      17.916  29.284  23.836  1.00  1.00            
ATOM    938  CD1 TYR A 125      18.731  28.582  24.696  1.00  1.00            
ATOM    939  CD2 TYR A 125      17.876  30.654  23.939  1.00  1.00            
ATOM    940  CE1 TYR A 125      19.488  29.228  25.642  1.00  1.00            
ATOM    941  CE2 TYR A 125      18.632  31.309  24.884  1.00  1.00            
ATOM    942   CZ TYR A 125      19.439  30.597  25.737  1.00  1.00            
ATOM    943   OH TYR A 125      20.214  31.266  26.706  1.00  1.00            
ATOM    944    C TYR A 125      14.960  29.248  23.803  1.00  1.00            
ATOM    945    O TYR A 125      14.007  29.543  23.083  1.00  1.00            
ATOM    946    N PRO A 126      15.243  29.939  24.882  2.00  1.00            
ATOM    947   CA PRO A 126      14.464  31.100  25.252  2.00  1.00            
ATOM    948   CD PRO A 126      15.811  29.285  26.053  2.00  1.00            
ATOM    949   CB PRO A 126      14.905  31.469  26.663  2.00  1.00            
ATOM    950   CG PRO A 126      15.330  30.115  27.261  2.00  1.00            
ATOM    951    C PRO A 126      14.535  32.202  24.262  2.00  1.00            
ATOM    952    O PRO A 126      13.678  33.083  24.300  2.00  1.00            
ATOM    953    N SER A 127      15.539  32.194  23.368  2.00  1.00            
ATOM    954   CA SER A 127      15.605  33.256  22.418  2.00  1.00            
ATOM    955   CB SER A 127      16.759  33.096  21.418  2.00  1.00            
ATOM    956   OG SER A 127      16.752  34.170  20.493  2.00  1.00            
ATOM    957    C SER A 127      14.350  33.242  21.638  2.00  1.00            
ATOM    958    O SER A 127      13.748  34.288  21.402  2.00  1.00            
ATOM    959    N ILE A 128      13.914  32.049  21.208  2.00  1.00            
ATOM    960   CA ILE A 128      12.656  32.055  20.543  2.00  1.00            
ATOM    961   CB ILE A 128      12.591  31.077  19.386  2.00  1.00            
ATOM    962  CG1 ILE A 128      11.273  31.219  18.596  2.00  1.00            
ATOM    963  CG2 ILE A 128      12.921  29.656  19.876  2.00  1.00            
ATOM    964  CD1 ILE A 128      10.004  30.852  19.368  2.00  1.00            
ATOM    965    C ILE A 128      11.661  31.738  21.622  2.00  1.00            
ATOM    966    O ILE A 128      11.243  30.597  21.811  2.00  1.00            
ATOM    967    N SER A 129      11.266  32.775  22.388  1.00  1.00            
ATOM    968   CA SER A 129      10.300  32.587  23.429  1.00  1.00            
ATOM    969   CB SER A 129      10.888  32.682  24.845  1.00  1.00            
ATOM    970   OG SER A 129      11.331  34.007  25.102  1.00  1.00            
ATOM    971    C SER A 129       9.344  33.713  23.294  1.00  1.00            
ATOM    972    O SER A 129       9.743  34.875  23.256  1.00  1.00            
ATOM    973    N ALA A 130       8.044  33.401  23.194  2.00  1.00            
ATOM    974   CA ALA A 130       7.132  34.489  23.097  2.00  1.00            
ATOM    975   CB ALA A 130       5.766  34.105  22.506  2.00  1.00            
ATOM    976    C ALA A 130       6.896  34.985  24.487  2.00  1.00            
ATOM    977    O ALA A 130       6.830  34.201  25.431  2.00  1.00            
ATOM    978    N SER A 131       6.774  36.318  24.628  2.00  1.00            
ATOM    979   CA SER A 131       6.516  36.984  25.874  2.00  1.00            
ATOM    980   CB SER A 131       5.132  36.662  26.480  2.00  1.00            
ATOM    981   OG SER A 131       5.066  35.318  26.935  2.00  1.00            
ATOM    982    C SER A 131       7.595  36.675  26.857  2.00  1.00            
ATOM    983    O SER A 131       7.406  36.819  28.065  2.00  1.00            
ATOM    984    N GLY A 132       8.774  36.261  26.362  2.00  1.00            
ATOM    985   CA GLY A 132       9.843  35.986  27.272  2.00  1.00            
ATOM    986    C GLY A 132       9.354  34.890  28.154  2.00  1.00            
ATOM    987    O GLY A 132       9.809  34.741  29.287  2.00  1.00            
ATOM    988    N ALA A 133       8.400  34.087  27.648  1.00  1.00            
ATOM    989   CA ALA A 133       7.862  33.036  28.451  1.00  1.00            
ATOM    990   CB ALA A 133       6.675  32.304  27.801  1.00  1.00            
ATOM    991    C ALA A 133       8.976  32.059  28.649  1.00  1.00            
ATOM    992    O ALA A 133       9.844  31.920  27.789  1.00  1.00            
ATOM    993    N THR A 134       8.989  31.358  29.798  1.00  1.00            
ATOM    994   CA THR A 134      10.052  30.435  30.052  1.00  1.00            
ATOM    995   CB THR A 134      10.427  30.361  31.508  1.00  1.00            
ATOM    996  OG1 THR A 134      11.566  29.530  31.683  1.00  1.00            
ATOM    997  CG2 THR A 134       9.233  29.823  32.306  1.00  1.00            
ATOM    998    C THR A 134       9.597  29.070  29.623  1.00  1.00            
ATOM    999    O THR A 134       8.463  28.664  29.877  1.00  1.00            
ATOM   1000    N PRO A 135      10.463  28.374  28.928  1.00  1.00            
ATOM   1001   CA PRO A 135      10.207  27.037  28.437  1.00  1.00            
ATOM   1002   CD PRO A 135      11.537  29.031  28.217  1.00  1.00            
ATOM   1003   CB PRO A 135      11.273  26.782  27.366  1.00  1.00            
ATOM   1004   CG PRO A 135      12.337  27.872  27.607  1.00  1.00            
ATOM   1005    C PRO A 135      10.249  26.088  29.606  1.00  1.00            
ATOM   1006    O PRO A 135      10.824  26.445  30.631  1.00  1.00            
ATOM   1007    N VAL A 136       9.644  24.887  29.480  2.00  1.00            
ATOM   1008   CA VAL A 136       9.535  23.955  30.581  2.00  1.00            
ATOM   1009   CB VAL A 136       8.719  22.732  30.250  2.00  1.00            
ATOM   1010  CG1 VAL A 136       9.473  21.868  29.221  2.00  1.00            
ATOM   1011  CG2 VAL A 136       8.394  22.000  31.558  2.00  1.00            
ATOM   1012    C VAL A 136      10.887  23.509  31.051  2.00  1.00            
ATOM   1013    O VAL A 136      11.140  23.491  32.253  2.00  1.00            
ATOM   1014    N PHE A 137      11.812  23.156  30.133  2.00  1.00            
ATOM   1015   CA PHE A 137      13.090  22.674  30.586  2.00  1.00            
ATOM   1016   CB PHE A 137      14.118  22.364  29.482  2.00  1.00            
ATOM   1017   CG PHE A 137      15.448  22.380  30.178  2.00  1.00            
ATOM   1018  CD1 PHE A 137      15.837  21.350  31.004  2.00  1.00            
ATOM   1019  CD2 PHE A 137      16.321  23.436  30.006  2.00  1.00            
ATOM   1020  CE1 PHE A 137      17.054  21.369  31.648  2.00  1.00            
ATOM   1021  CE2 PHE A 137      17.538  23.460  30.648  2.00  1.00            
ATOM   1022   CZ PHE A 137      17.909  22.427  31.470  2.00  1.00            
ATOM   1023    C PHE A 137      13.743  23.724  31.387  2.00  1.00            
ATOM   1024    O PHE A 137      14.272  23.461  32.466  2.00  1.00            
ATOM   1025    N ASP A 138      13.710  24.953  30.864  2.00  1.00            
ATOM   1026   CA ASP A 138      14.444  25.994  31.491  2.00  1.00            
ATOM   1027   CB ASP A 138      14.292  27.339  30.765  2.00  1.00            
ATOM   1028   CG ASP A 138      15.418  28.247  31.231  2.00  1.00            
ATOM   1029  OD1 ASP A 138      15.775  28.170  32.437  2.00  1.00            
ATOM   1030  OD2 ASP A 138      15.941  29.020  30.383  2.00  1.00            
ATOM   1031    C ASP A 138      13.927  26.142  32.888  2.00  1.00            
ATOM   1032    O ASP A 138      14.701  26.334  33.824  2.00  1.00            
ATOM   1033    N ASN A 139      12.598  26.025  33.069  2.00  1.00            
ATOM   1034   CA ASN A 139      12.019  26.156  34.375  2.00  1.00            
ATOM   1035   CB ASN A 139      10.489  26.015  34.361  2.00  1.00            
ATOM   1036   CG ASN A 139       9.960  26.598  35.662  2.00  1.00            
ATOM   1037  OD1 ASN A 139      10.718  27.138  36.464  2.00  1.00            
ATOM   1038  ND2 ASN A 139       8.619  26.500  35.874  2.00  1.00            
ATOM   1039    C ASN A 139      12.573  25.049  35.233  2.00  1.00            
ATOM   1040    O ASN A 139      12.934  25.274  36.388  2.00  1.00            
ATOM   1041    N LEU A 140      12.681  23.820  34.682  2.00  1.00            
ATOM   1042   CA LEU A 140      13.148  22.683  35.438  2.00  1.00            
ATOM   1043   CB LEU A 140      13.205  21.397  34.592  2.00  1.00            
ATOM   1044   CG LEU A 140      11.838  20.868  34.119  2.00  1.00            
ATOM   1045  CD1 LEU A 140      12.006  19.584  33.290  2.00  1.00            
ATOM   1046  CD2 LEU A 140      10.870  20.665  35.295  2.00  1.00            
ATOM   1047    C LEU A 140      14.549  22.948  35.889  2.00  1.00            
ATOM   1048    O LEU A 140      14.890  22.735  37.052  2.00  1.00            
ATOM   1049    N TRP A 141      15.399  23.441  34.971  2.00  1.00            
ATOM   1050   CA TRP A 141      16.779  23.669  35.286  2.00  1.00            
ATOM   1051   CB TRP A 141      17.651  24.026  34.070  2.00  1.00            
ATOM   1052   CG TRP A 141      19.071  24.329  34.479  2.00  1.00            
ATOM   1053  CD2 TRP A 141      19.930  23.372  35.123  2.00  1.00            
ATOM   1054  CD1 TRP A 141      19.769  25.497  34.421  2.00  1.00            
ATOM   1055  NE1 TRP A 141      21.019  25.324  34.967  2.00  1.00            
ATOM   1056  CE2 TRP A 141      21.128  24.023  35.409  2.00  1.00            
ATOM   1057  CE3 TRP A 141      19.734  22.059  35.444  2.00  1.00            
ATOM   1058  CZ2 TRP A 141      22.158  23.366  36.023  2.00  1.00            
ATOM   1059  CZ3 TRP A 141      20.772  21.404  36.069  2.00  1.00            
ATOM   1060  CH2 TRP A 141      21.960  22.044  36.352  2.00  1.00            
ATOM   1061    C TRP A 141      16.910  24.746  36.293  2.00  1.00            
ATOM   1062    O TRP A 141      17.787  24.683  37.156  2.00  1.00            
ATOM   1063    N ASP A 142      16.049  25.773  36.202  2.00  1.00            
ATOM   1064   CA ASP A 142      16.172  26.843  37.137  2.00  1.00            
ATOM   1065   CB ASP A 142      15.105  27.937  36.955  2.00  1.00            
ATOM   1066   CG ASP A 142      15.487  28.773  35.740  2.00  1.00            
ATOM   1067  OD1 ASP A 142      16.676  29.183  35.656  2.00  1.00            
ATOM   1068  OD2 ASP A 142      14.600  29.014  34.880  2.00  1.00            
ATOM   1069    C ASP A 142      16.015  26.264  38.511  2.00  1.00            
ATOM   1070    O ASP A 142      16.770  26.601  39.422  2.00  1.00            
ATOM   1071    N GLN A 143      15.033  25.362  38.688  3.00  1.00            
ATOM   1072   CA GLN A 143      14.816  24.743  39.966  3.00  1.00            
ATOM   1073   CB GLN A 143      13.570  23.844  40.034  3.00  1.00            
ATOM   1074   CG GLN A 143      12.227  24.566  39.996  3.00  1.00            
ATOM   1075   CD GLN A 143      11.170  23.499  40.235  3.00  1.00            
ATOM   1076  OE1 GLN A 143      10.280  23.650  41.067  3.00  1.00            
ATOM   1077  NE2 GLN A 143      11.277  22.371  39.488  3.00  1.00            
ATOM   1078    C GLN A 143      15.950  23.830  40.308  3.00  1.00            
ATOM   1079    O GLN A 143      16.371  23.764  41.462  3.00  1.00            
ATOM   1080    N GLY A 144      16.494  23.107  39.312  3.00  1.00            
ATOM   1081   CA GLY A 144      17.474  22.111  39.637  3.00  1.00            
ATOM   1082    C GLY A 144      16.746  20.800  39.716  3.00  1.00            
ATOM   1083    O GLY A 144      17.250  19.828  40.276  3.00  1.00            
ATOM   1084    N LEU A 145      15.529  20.751  39.131  1.00  1.00            
ATOM   1085   CA LEU A 145      14.691  19.583  39.159  1.00  1.00            
ATOM   1086   CB LEU A 145      13.320  19.822  38.510  1.00  1.00            
ATOM   1087   CG LEU A 145      12.398  18.593  38.566  1.00  1.00            
ATOM   1088  CD1 LEU A 145      12.225  18.102  40.010  1.00  1.00            
ATOM   1089  CD2 LEU A 145      11.043  18.882  37.908  1.00  1.00            
ATOM   1090    C LEU A 145      15.381  18.461  38.446  1.00  1.00            
ATOM   1091    O LEU A 145      15.343  17.321  38.909  1.00  1.00            
ATOM   1092    N VAL A 146      16.054  18.742  37.309  1.00  1.00            
ATOM   1093   CA VAL A 146      16.647  17.643  36.597  1.00  1.00            
ATOM   1094   CB VAL A 146      16.280  17.598  35.145  1.00  1.00            
ATOM   1095  CG1 VAL A 146      14.765  17.359  35.033  1.00  1.00            
ATOM   1096  CG2 VAL A 146      16.761  18.898  34.475  1.00  1.00            
ATOM   1097    C VAL A 146      18.130  17.706  36.668  1.00  1.00            
ATOM   1098    O VAL A 146      18.736  18.750  36.430  1.00  1.00            
ATOM   1099    N SER A 147      18.752  16.558  37.011  1.00  1.00            
ATOM   1100   CA SER A 147      20.178  16.486  36.975  1.00  1.00            
ATOM   1101   CB SER A 147      20.749  15.167  37.526  1.00  1.00            
ATOM   1102   OG SER A 147      20.307  14.072  36.736  1.00  1.00            
ATOM   1103    C SER A 147      20.473  16.547  35.520  1.00  1.00            
ATOM   1104    O SER A 147      19.784  15.925  34.713  1.00  1.00            
ATOM   1105    N GLN A 148      21.498  17.320  35.141  1.00  1.00            
ATOM   1106   CA GLN A 148      21.800  17.451  33.753  1.00  1.00            
ATOM   1107   CB GLN A 148      21.932  16.123  32.989  1.00  1.00            
ATOM   1108   CG GLN A 148      23.168  15.308  33.360  1.00  1.00            
ATOM   1109   CD GLN A 148      23.181  14.070  32.474  1.00  1.00            
ATOM   1110  OE1 GLN A 148      23.968  13.972  31.533  1.00  1.00            
ATOM   1111  NE2 GLN A 148      22.274  13.101  32.767  1.00  1.00            
ATOM   1112    C GLN A 148      20.731  18.262  33.077  1.00  1.00            
ATOM   1113    O GLN A 148      19.540  18.038  33.285  1.00  1.00            
ATOM   1114    N ASP A 149      21.158  19.252  32.257  1.00  1.00            
ATOM   1115   CA ASP A 149      20.305  20.123  31.485  1.00  1.00            
ATOM   1116   CB ASP A 149      21.067  21.216  30.711  1.00  1.00            
ATOM   1117   CG ASP A 149      21.453  22.348  31.642  1.00  1.00            
ATOM   1118  OD1 ASP A 149      20.889  22.388  32.763  1.00  1.00            
ATOM   1119  OD2 ASP A 149      22.297  23.193  31.242  1.00  1.00            
ATOM   1120    C ASP A 149      19.633  19.333  30.392  1.00  1.00            
ATOM   1121    O ASP A 149      18.462  19.542  30.082  1.00  1.00            
ATOM   1122    N LEU A 150      20.389  18.389  29.805  4.00  1.00            
ATOM   1123   CA LEU A 150      20.097  17.607  28.628  4.00  1.00            
ATOM   1124   CB LEU A 150      21.184  16.520  28.450  4.00  1.00            
ATOM   1125   CG LEU A 150      21.001  15.483  27.314  4.00  1.00            
ATOM   1126  CD1 LEU A 150      21.424  16.021  25.940  4.00  1.00            
ATOM   1127  CD2 LEU A 150      21.683  14.148  27.661  4.00  1.00            
ATOM   1128    C LEU A 150      18.805  16.847  28.719  4.00  1.00            
ATOM   1129    O LEU A 150      18.457  16.295  29.760  4.00  1.00            
ATOM   1130    N PHE A 151      18.078  16.813  27.575  4.00  1.00            
ATOM   1131   CA PHE A 151      16.872  16.059  27.329  4.00  1.00            
ATOM   1132   CB PHE A 151      15.667  16.932  26.931  4.00  1.00            
ATOM   1133   CG PHE A 151      14.965  17.424  28.150  4.00  1.00            
ATOM   1134  CD1 PHE A 151      15.583  18.251  29.057  4.00  1.00            
ATOM   1135  CD2 PHE A 151      13.649  17.069  28.358  4.00  1.00            
ATOM   1136  CE1 PHE A 151      14.895  18.690  30.166  4.00  1.00            
ATOM   1137  CE2 PHE A 151      12.963  17.508  29.464  4.00  1.00            
ATOM   1138   CZ PHE A 151      13.588  18.322  30.376  4.00  1.00            
ATOM   1139    C PHE A 151      17.178  15.207  26.130  4.00  1.00            
ATOM   1140    O PHE A 151      17.915  15.633  25.245  4.00  1.00            
ATOM   1141    N SER A 152      16.636  13.969  26.068  4.00  1.00            
ATOM   1142   CA SER A 152      16.911  13.110  24.942  4.00  1.00            
ATOM   1143   CB SER A 152      17.660  11.823  25.322  4.00  1.00            
ATOM   1144   OG SER A 152      18.955  12.137  25.814  4.00  1.00            
ATOM   1145    C SER A 152      15.608  12.705  24.354  4.00  1.00            
ATOM   1146    O SER A 152      14.593  12.647  25.048  4.00  1.00            
ATOM   1147    N VAL A 153      15.593  12.421  23.038  4.00  1.00            
ATOM   1148   CA VAL A 153      14.332  12.058  22.476  4.00  1.00            
ATOM   1149   CB VAL A 153      13.755  13.083  21.543  4.00  1.00            
ATOM   1150  CG1 VAL A 153      12.499  12.486  20.885  4.00  1.00            
ATOM   1151  CG2 VAL A 153      13.474  14.367  22.345  4.00  1.00            
ATOM   1152    C VAL A 153      14.431  10.777  21.753  4.00  1.00            
ATOM   1153    O VAL A 153      15.419  10.476  21.088  4.00  1.00            
ATOM   1154    N TYR A 154      13.373   9.971  21.910  4.00  1.00            
ATOM   1155   CA TYR A 154      13.328   8.722  21.239  4.00  1.00            
ATOM   1156   CB TYR A 154      13.508   7.537  22.210  4.00  1.00            
ATOM   1157   CG TYR A 154      13.619   6.254  21.458  4.00  1.00            
ATOM   1158  CD1 TYR A 154      14.782   5.932  20.796  4.00  1.00            
ATOM   1159  CD2 TYR A 154      12.576   5.359  21.441  4.00  1.00            
ATOM   1160  CE1 TYR A 154      14.896   4.746  20.110  4.00  1.00            
ATOM   1161  CE2 TYR A 154      12.682   4.171  20.759  4.00  1.00            
ATOM   1162   CZ TYR A 154      13.842   3.865  20.090  4.00  1.00            
ATOM   1163   OH TYR A 154      13.950   2.645  19.392  4.00  1.00            
ATOM   1164    C TYR A 154      11.993   8.640  20.617  4.00  1.00            
ATOM   1165    O TYR A 154      10.976   8.920  21.246  4.00  1.00            
ATOM   1166    N LEU A 155      11.981   8.283  19.332  1.00  1.00            
ATOM   1167   CA LEU A 155      10.743   8.147  18.653  1.00  1.00            
ATOM   1168   CB LEU A 155      10.650   9.015  17.388  1.00  1.00            
ATOM   1169   CG LEU A 155      10.747  10.527  17.681  1.00  1.00            
ATOM   1170  CD1 LEU A 155       9.572  11.010  18.547  1.00  1.00            
ATOM   1171  CD2 LEU A 155      12.106  10.905  18.288  1.00  1.00            
ATOM   1172    C LEU A 155      10.705   6.712  18.252  1.00  1.00            
ATOM   1173    O LEU A 155      11.743   6.066  18.124  1.00  1.00            
ATOM   1174    N SER A 156       9.501   6.154  18.067  1.00  1.00            
ATOM   1175   CA SER A 156       9.436   4.773  17.696  1.00  1.00            
ATOM   1176   CB SER A 156       8.549   3.942  18.641  1.00  1.00            
ATOM   1177   OG SER A 156       9.071   3.990  19.962  1.00  1.00            
ATOM   1178    C SER A 156       8.819   4.739  16.353  1.00  1.00            
ATOM   1179    O SER A 156       8.229   5.715  15.894  1.00  1.00            
ATOM   1180    N SER A 157       8.953   3.599  15.672  1.00  1.00            
ATOM   1181   CA SER A 157       8.403   3.561  14.364  1.00  1.00            
ATOM   1182   CB SER A 157       9.446   3.291  13.267  1.00  1.00            
ATOM   1183   OG SER A 157      10.381   4.359  13.216  1.00  1.00            
ATOM   1184    C SER A 157       7.433   2.454  14.324  1.00  1.00            
ATOM   1185    O SER A 157       7.222   1.736  15.300  1.00  1.00            
ATOM   1186    N ASN A 158       6.788   2.324  13.162  3.00  1.00            
ATOM   1187   CA ASN A 158       5.861   1.271  12.969  3.00  1.00            
ATOM   1188   CB ASN A 158       6.476  -0.117  13.208  3.00  1.00            
ATOM   1189   CG ASN A 158       7.484  -0.354  12.095  3.00  1.00            
ATOM   1190  OD1 ASN A 158       7.365   0.214  11.011  3.00  1.00            
ATOM   1191  ND2 ASN A 158       8.506  -1.210  12.361  3.00  1.00            
ATOM   1192    C ASN A 158       4.699   1.422  13.878  3.00  1.00            
ATOM   1193    O ASN A 158       4.015   0.449  14.193  3.00  1.00            
ATOM   1194    N ASP A 159       4.431   2.664  14.298  3.00  1.00            
ATOM   1195   CA ASP A 159       3.266   2.907  15.082  3.00  1.00            
ATOM   1196   CB ASP A 159       1.991   2.548  14.298  3.00  1.00            
ATOM   1197   CG ASP A 159       1.964   3.431  13.060  3.00  1.00            
ATOM   1198  OD1 ASP A 159       2.645   4.490  13.084  3.00  1.00            
ATOM   1199  OD2 ASP A 159       1.278   3.056  12.072  3.00  1.00            
ATOM   1200    C ASP A 159       3.322   2.058  16.308  3.00  1.00            
ATOM   1201    O ASP A 159       2.293   1.621  16.822  3.00  1.00            
ATOM   1202    N ASP A 160       4.539   1.803  16.820  1.00  1.00            
ATOM   1203   CA ASP A 160       4.651   1.014  18.011  1.00  1.00            
ATOM   1204   CB ASP A 160       6.046   0.406  18.231  1.00  1.00            
ATOM   1205   CG ASP A 160       6.332  -0.622  17.152  1.00  1.00            
ATOM   1206  OD1 ASP A 160       5.368  -1.071  16.478  1.00  1.00            
ATOM   1207  OD2 ASP A 160       7.531  -0.978  16.992  1.00  1.00            
ATOM   1208    C ASP A 160       4.441   1.945  19.160  1.00  1.00            
ATOM   1209    O ASP A 160       4.389   3.163  18.988  1.00  1.00            
ATOM   1210    N SER A 161       4.278   1.379  20.368  1.00  1.00            
ATOM   1211   CA SER A 161       4.220   2.188  21.548  1.00  1.00            
ATOM   1212   CB SER A 161       3.468   1.530  22.718  1.00  1.00            
ATOM   1213   OG SER A 161       2.106   1.328  22.374  1.00  1.00            
ATOM   1214    C SER A 161       5.650   2.325  21.964  1.00  1.00            
ATOM   1215    O SER A 161       6.531   1.748  21.329  1.00  1.00            
ATOM   1216    N GLY A 162       5.937   3.100  23.026  1.00  1.00            
ATOM   1217   CA GLY A 162       7.298   3.087  23.469  1.00  1.00            
ATOM   1218    C GLY A 162       8.117   4.259  23.026  1.00  1.00            
ATOM   1219    O GLY A 162       9.344   4.185  23.060  1.00  1.00            
ATOM   1220    N SER A 163       7.497   5.365  22.583  4.00  1.00            
ATOM   1221   CA SER A 163       8.310   6.505  22.257  4.00  1.00            
ATOM   1222   CB SER A 163       7.582   7.510  21.344  4.00  1.00            
ATOM   1223   OG SER A 163       8.424   8.611  21.036  4.00  1.00            
ATOM   1224    C SER A 163       8.648   7.193  23.552  4.00  1.00            
ATOM   1225    O SER A 163       7.922   7.055  24.535  4.00  1.00            
ATOM   1226    N VAL A 164       9.769   7.950  23.619  4.00  1.00            
ATOM   1227   CA VAL A 164      10.030   8.551  24.899  4.00  1.00            
ATOM   1228   CB VAL A 164      10.731   7.629  25.856  4.00  1.00            
ATOM   1229  CG1 VAL A 164      12.133   7.313  25.306  4.00  1.00            
ATOM   1230  CG2 VAL A 164      10.734   8.275  27.251  4.00  1.00            
ATOM   1231    C VAL A 164      10.849   9.783  24.800  4.00  1.00            
ATOM   1232    O VAL A 164      11.646   9.962  23.882  4.00  1.00            
ATOM   1233    N VAL A 165      10.623  10.682  25.778  4.00  1.00            
ATOM   1234   CA VAL A 165      11.394  11.873  25.936  4.00  1.00            
ATOM   1235   CB VAL A 165      10.581  13.134  25.866  4.00  1.00            
ATOM   1236  CG1 VAL A 165      11.511  14.324  26.168  4.00  1.00            
ATOM   1237  CG2 VAL A 165       9.905  13.211  24.482  4.00  1.00            
ATOM   1238    C VAL A 165      11.984  11.780  27.302  4.00  1.00            
ATOM   1239    O VAL A 165      11.265  11.535  28.269  4.00  1.00            
ATOM   1240    N LEU A 166      13.313  11.956  27.433  4.00  1.00            
ATOM   1241   CA LEU A 166      13.834  11.796  28.754  4.00  1.00            
ATOM   1242   CB LEU A 166      14.937  10.733  28.872  4.00  1.00            
ATOM   1243   CG LEU A 166      15.341  10.459  30.331  4.00  1.00            
ATOM   1244  CD1 LEU A 166      14.147   9.919  31.134  4.00  1.00            
ATOM   1245  CD2 LEU A 166      16.556   9.526  30.410  4.00  1.00            
ATOM   1246    C LEU A 166      14.383  13.116  29.228  4.00  1.00            
ATOM   1247    O LEU A 166      15.232  13.720  28.576  4.00  1.00            
ATOM   1248    N LEU A 167      13.897  13.596  30.395  4.00  1.00            
ATOM   1249   CA LEU A 167      14.210  14.916  30.880  4.00  1.00            
ATOM   1250   CB LEU A 167      13.246  15.432  31.969  4.00  1.00            
ATOM   1251   CG LEU A 167      13.038  14.554  33.214  4.00  1.00            
ATOM   1252  CD1 LEU A 167      14.280  14.486  34.106  4.00  1.00            
ATOM   1253  CD2 LEU A 167      11.792  15.019  33.985  4.00  1.00            
ATOM   1254    C LEU A 167      15.624  15.199  31.294  4.00  1.00            
ATOM   1255    O LEU A 167      16.180  16.209  30.871  4.00  1.00            
ATOM   1256    N GLY A 168      16.266  14.355  32.121  3.00  1.00            
ATOM   1257   CA GLY A 168      17.621  14.635  32.527  3.00  1.00            
ATOM   1258    C GLY A 168      18.264  13.302  32.464  3.00  1.00            
ATOM   1259    O GLY A 168      18.671  12.740  33.480  3.00  1.00            
ATOM   1260    N GLY A 169      18.385  12.755  31.242  1.00  1.00            
ATOM   1261   CA GLY A 169      18.961  11.456  31.211  1.00  1.00            
ATOM   1262    C GLY A 169      19.057  10.946  29.818  1.00  1.00            
ATOM   1263    O GLY A 169      18.449  11.472  28.888  1.00  1.00            
ATOM   1264    N ILE A 170      19.837   9.856  29.675  1.00  1.00            
ATOM   1265   CA ILE A 170      20.020   9.182  28.428  1.00  1.00            
ATOM   1266   CB ILE A 170      21.400   9.326  27.849  1.00  1.00            
ATOM   1267  CG1 ILE A 170      21.648  10.761  27.362  1.00  1.00            
ATOM   1268  CG2 ILE A 170      21.580   8.253  26.763  1.00  1.00            
ATOM   1269  CD1 ILE A 170      23.105  11.020  26.972  1.00  1.00            
ATOM   1270    C ILE A 170      19.818   7.717  28.676  1.00  1.00            
ATOM   1271    O ILE A 170      20.180   7.196  29.730  1.00  1.00            
ATOM   1272    N ASP A 171      19.206   7.020  27.699  1.00  1.00            
ATOM   1273   CA ASP A 171      18.880   5.629  27.845  1.00  1.00            
ATOM   1274   CB ASP A 171      18.086   5.103  26.641  1.00  1.00            
ATOM   1275   CG ASP A 171      16.746   5.823  26.606  1.00  1.00            
ATOM   1276  OD1 ASP A 171      16.360   6.397  27.658  1.00  1.00            
ATOM   1277  OD2 ASP A 171      16.094   5.812  25.531  1.00  1.00            
ATOM   1278    C ASP A 171      20.080   4.756  27.951  1.00  1.00            
ATOM   1279    O ASP A 171      20.240   4.048  28.942  1.00  1.00            
ATOM   1280    N SER A 172      20.955   4.808  26.922  3.00  1.00            
ATOM   1281   CA SER A 172      22.110   3.972  26.691  3.00  1.00            
ATOM   1282   CB SER A 172      22.993   3.721  27.935  3.00  1.00            
ATOM   1283   OG SER A 172      22.427   2.725  28.775  3.00  1.00            
ATOM   1284    C SER A 172      21.592   2.639  26.232  3.00  1.00            
ATOM   1285    O SER A 172      22.281   1.885  25.545  3.00  1.00            
ATOM   1286    N SER A 173      20.331   2.332  26.583  3.00  1.00            
ATOM   1287   CA SER A 173      19.691   1.136  26.150  3.00  1.00            
ATOM   1288   CB SER A 173      18.405   0.812  26.927  3.00  1.00            
ATOM   1289   OG SER A 173      18.729   0.402  28.247  3.00  1.00            
ATOM   1290    C SER A 173      19.335   1.310  24.710  3.00  1.00            
ATOM   1291    O SER A 173      19.540   0.409  23.900  3.00  1.00            
ATOM   1292    N TYR A 174      18.813   2.500  24.342  1.00  1.00            
ATOM   1293   CA TYR A 174      18.398   2.665  22.980  1.00  1.00            
ATOM   1294   CB TYR A 174      17.058   3.414  22.851  1.00  1.00            
ATOM   1295   CG TYR A 174      16.020   2.548  23.476  1.00  1.00            
ATOM   1296  CD1 TYR A 174      15.777   2.593  24.830  1.00  1.00            
ATOM   1297  CD2 TYR A 174      15.288   1.684  22.695  1.00  1.00            
ATOM   1298  CE1 TYR A 174      14.817   1.787  25.396  1.00  1.00            
ATOM   1299  CE2 TYR A 174      14.329   0.876  23.255  1.00  1.00            
ATOM   1300   CZ TYR A 174      14.092   0.925  24.607  1.00  1.00            
ATOM   1301   OH TYR A 174      13.106   0.093  25.181  1.00  1.00            
ATOM   1302    C TYR A 174      19.435   3.458  22.250  1.00  1.00            
ATOM   1303    O TYR A 174      19.165   4.569  21.795  1.00  1.00            
ATOM   1304    N TYR A 175      20.666   2.918  22.124  4.00  1.00            
ATOM   1305   CA TYR A 175      21.599   3.597  21.272  4.00  1.00            
ATOM   1306   CB TYR A 175      22.345   4.809  21.891  4.00  1.00            
ATOM   1307   CG TYR A 175      23.556   4.408  22.674  4.00  1.00            
ATOM   1308  CD1 TYR A 175      24.753   4.215  22.020  4.00  1.00            
ATOM   1309  CD2 TYR A 175      23.515   4.255  24.040  4.00  1.00            
ATOM   1310  CE1 TYR A 175      25.886   3.856  22.706  4.00  1.00            
ATOM   1311  CE2 TYR A 175      24.648   3.896  24.736  4.00  1.00            
ATOM   1312   CZ TYR A 175      25.832   3.693  24.069  4.00  1.00            
ATOM   1313   OH TYR A 175      26.997   3.324  24.774  4.00  1.00            
ATOM   1314    C TYR A 175      22.599   2.603  20.820  4.00  1.00            
ATOM   1315    O TYR A 175      22.785   1.561  21.446  4.00  1.00            
ATOM   1316    N THR A 176      23.267   2.900  19.696  1.00  1.00            
ATOM   1317   CA THR A 176      24.273   1.998  19.248  1.00  1.00            
ATOM   1318   CB THR A 176      23.843   1.140  18.097  1.00  1.00            
ATOM   1319  OG1 THR A 176      23.476   1.944  16.987  1.00  1.00            
ATOM   1320  CG2 THR A 176      22.653   0.279  18.560  1.00  1.00            
ATOM   1321    C THR A 176      25.451   2.808  18.838  1.00  1.00            
ATOM   1322    O THR A 176      25.351   4.016  18.626  1.00  1.00            
ATOM   1323    N GLY A 177      26.625   2.161  18.735  1.00  1.00            
ATOM   1324   CA GLY A 177      27.777   2.908  18.351  1.00  1.00            
ATOM   1325    C GLY A 177      28.039   3.878  19.447  1.00  1.00            
ATOM   1326    O GLY A 177      27.988   3.538  20.629  1.00  1.00            
ATOM   1327    N SER A 178      28.335   5.128  19.064  1.00  1.00            
ATOM   1328   CA SER A 178      28.596   6.139  20.034  1.00  1.00            
ATOM   1329   CB SER A 178      30.064   6.596  20.064  1.00  1.00            
ATOM   1330   OG SER A 178      30.411   7.166  18.809  1.00  1.00            
ATOM   1331    C SER A 178      27.781   7.303  19.628  1.00  1.00            
ATOM   1332    O SER A 178      27.106   7.287  18.600  1.00  1.00            
ATOM   1333    N LEU A 179      27.812   8.352  20.456  1.00  1.00            
ATOM   1334   CA LEU A 179      27.014   9.485  20.141  1.00  1.00            
ATOM   1335   CB LEU A 179      26.357  10.090  21.389  1.00  1.00            
ATOM   1336   CG LEU A 179      25.491   9.064  22.138  1.00  1.00            
ATOM   1337  CD1 LEU A 179      24.752   9.698  23.324  1.00  1.00            
ATOM   1338  CD2 LEU A 179      24.546   8.338  21.170  1.00  1.00            
ATOM   1339    C LEU A 179      27.904  10.516  19.571  1.00  1.00            
ATOM   1340    O LEU A 179      28.914  10.890  20.166  1.00  1.00            
ATOM   1341    N ASN A 180      27.536  11.000  18.380  4.00  1.00            
ATOM   1342   CA ASN A 180      28.332  12.007  17.774  4.00  1.00            
ATOM   1343   CB ASN A 180      28.258  12.018  16.240  4.00  1.00            
ATOM   1344   CG ASN A 180      29.075  10.826  15.761  4.00  1.00            
ATOM   1345  OD1 ASN A 180      29.881  10.279  16.511  4.00  1.00            
ATOM   1346  ND2 ASN A 180      28.877  10.418  14.478  4.00  1.00            
ATOM   1347    C ASN A 180      27.873  13.325  18.290  4.00  1.00            
ATOM   1348    O ASN A 180      26.763  13.466  18.800  4.00  1.00            
ATOM   1349    N TRP A 181      28.763  14.322  18.173  4.00  1.00            
ATOM   1350   CA TRP A 181      28.548  15.642  18.672  4.00  1.00            
ATOM   1351   CB TRP A 181      29.640  15.978  19.705  4.00  1.00            
ATOM   1352   CG TRP A 181      29.867  17.422  20.065  4.00  1.00            
ATOM   1353  CD2 TRP A 181      31.090  18.092  19.727  4.00  1.00            
ATOM   1354  CD1 TRP A 181      29.108  18.316  20.761  4.00  1.00            
ATOM   1355  NE1 TRP A 181      29.781  19.512  20.869  4.00  1.00            
ATOM   1356  CE2 TRP A 181      31.005  19.385  20.240  4.00  1.00            
ATOM   1357  CE3 TRP A 181      32.197  17.657  19.052  4.00  1.00            
ATOM   1358  CZ2 TRP A 181      32.031  20.271  20.080  4.00  1.00            
ATOM   1359  CZ3 TRP A 181      33.231  18.551  18.887  4.00  1.00            
ATOM   1360  CH2 TRP A 181      33.145  19.833  19.393  4.00  1.00            
ATOM   1361    C TRP A 181      28.619  16.604  17.528  4.00  1.00            
ATOM   1362    O TRP A 181      29.468  16.486  16.646  4.00  1.00            
ATOM   1363    N VAL A 182      27.684  17.580  17.506  4.00  1.00            
ATOM   1364   CA VAL A 182      27.641  18.606  16.510  4.00  1.00            
ATOM   1365   CB VAL A 182      26.556  18.399  15.498  4.00  1.00            
ATOM   1366  CG1 VAL A 182      26.526  19.608  14.551  4.00  1.00            
ATOM   1367  CG2 VAL A 182      26.786  17.047  14.806  4.00  1.00            
ATOM   1368    C VAL A 182      27.261  19.855  17.250  4.00  1.00            
ATOM   1369    O VAL A 182      26.585  19.799  18.271  4.00  1.00            
ATOM   1370    N PRO A 183      27.696  20.978  16.763  4.00  1.00            
ATOM   1371   CA PRO A 183      27.373  22.219  17.420  4.00  1.00            
ATOM   1372   CD PRO A 183      29.024  21.027  16.156  4.00  1.00            
ATOM   1373   CB PRO A 183      28.430  23.223  16.976  4.00  1.00            
ATOM   1374   CG PRO A 183      29.643  22.346  16.626  4.00  1.00            
ATOM   1375    C PRO A 183      25.981  22.675  17.091  4.00  1.00            
ATOM   1376    O PRO A 183      25.409  22.220  16.104  4.00  1.00            
ATOM   1377    N VAL A 184      25.455  23.578  17.925  1.00  1.00            
ATOM   1378   CA VAL A 184      24.144  24.152  17.824  1.00  1.00            
ATOM   1379   CB VAL A 184      23.688  24.850  19.069  1.00  1.00            
ATOM   1380  CG1 VAL A 184      23.455  23.781  20.148  1.00  1.00            
ATOM   1381  CG2 VAL A 184      24.727  25.919  19.450  1.00  1.00            
ATOM   1382    C VAL A 184      23.989  25.107  16.681  1.00  1.00            
ATOM   1383    O VAL A 184      22.856  25.384  16.297  1.00  1.00            
ATOM   1384    N SER A 185      25.073  25.719  16.160  1.00  1.00            
ATOM   1385   CA SER A 185      24.855  26.671  15.099  1.00  1.00            
ATOM   1386   CB SER A 185      23.954  26.194  13.937  1.00  1.00            
ATOM   1387   OG SER A 185      24.579  25.126  13.238  1.00  1.00            
ATOM   1388    C SER A 185      24.225  27.836  15.793  1.00  1.00            
ATOM   1389    O SER A 185      24.562  28.132  16.939  1.00  1.00            
ATOM   1390    N VAL A 186      23.303  28.550  15.123  1.00  1.00            
ATOM   1391   CA VAL A 186      22.683  29.662  15.781  1.00  1.00            
ATOM   1392   CB VAL A 186      21.742  30.405  14.875  1.00  1.00            
ATOM   1393  CG1 VAL A 186      21.082  31.559  15.652  1.00  1.00            
ATOM   1394  CG2 VAL A 186      22.521  30.849  13.623  1.00  1.00            
ATOM   1395    C VAL A 186      21.896  29.121  16.917  1.00  1.00            
ATOM   1396    O VAL A 186      21.100  28.196  16.754  1.00  1.00            
ATOM   1397    N GLU A 187      22.111  29.682  18.119  4.00  1.00            
ATOM   1398   CA GLU A 187      21.293  29.204  19.183  4.00  1.00            
ATOM   1399   CB GLU A 187      21.655  29.716  20.594  4.00  1.00            
ATOM   1400   CG GLU A 187      21.460  31.220  20.824  4.00  1.00            
ATOM   1401   CD GLU A 187      22.818  31.913  20.867  4.00  1.00            
ATOM   1402  OE1 GLU A 187      23.764  31.439  20.182  4.00  1.00            
ATOM   1403  OE2 GLU A 187      22.921  32.932  21.603  4.00  1.00            
ATOM   1404    C GLU A 187      19.951  29.738  18.846  4.00  1.00            
ATOM   1405    O GLU A 187      19.827  30.724  18.121  4.00  1.00            
ATOM   1406    N GLY A 188      18.899  29.084  19.348  3.00  1.00            
ATOM   1407   CA GLY A 188      17.584  29.483  18.969  3.00  1.00            
ATOM   1408    C GLY A 188      16.894  28.181  18.806  3.00  1.00            
ATOM   1409    O GLY A 188      16.806  27.375  19.730  3.00  1.00            
ATOM   1410    N TYR A 189      16.382  27.965  17.593  3.00  1.00            
ATOM   1411   CA TYR A 189      15.812  26.724  17.197  3.00  1.00            
ATOM   1412   CB TYR A 189      15.472  26.800  15.714  3.00  1.00            
ATOM   1413   CG TYR A 189      14.405  25.844  15.389  3.00  1.00            
ATOM   1414  CD1 TYR A 189      14.331  24.611  15.986  3.00  1.00            
ATOM   1415  CD2 TYR A 189      13.433  26.262  14.518  3.00  1.00            
ATOM   1416  CE1 TYR A 189      13.301  23.771  15.647  3.00  1.00            
ATOM   1417  CE2 TYR A 189      12.407  25.430  14.174  3.00  1.00            
ATOM   1418   CZ TYR A 189      12.354  24.185  14.735  3.00  1.00            
ATOM   1419   OH TYR A 189      11.293  23.335  14.377  3.00  1.00            
ATOM   1420    C TYR A 189      17.031  25.852  17.223  3.00  1.00            
ATOM   1421    O TYR A 189      18.100  26.335  16.848  3.00  1.00            
ATOM   1422    N TRP A 190      16.956  24.587  17.695  4.00  1.00            
ATOM   1423   CA TRP A 190      18.173  23.818  17.631  4.00  1.00            
ATOM   1424   CB TRP A 190      18.060  22.390  18.208  4.00  1.00            
ATOM   1425   CG TRP A 190      17.832  22.321  19.704  4.00  1.00            
ATOM   1426  CD2 TRP A 190      18.856  22.500  20.701  4.00  1.00            
ATOM   1427  CD1 TRP A 190      16.671  22.083  20.383  4.00  1.00            
ATOM   1428  NE1 TRP A 190      16.908  22.090  21.737  4.00  1.00            
ATOM   1429  CE2 TRP A 190      18.246  22.347  21.947  4.00  1.00            
ATOM   1430  CE3 TRP A 190      20.193  22.766  20.588  4.00  1.00            
ATOM   1431  CZ2 TRP A 190      18.967  22.455  23.103  4.00  1.00            
ATOM   1432  CZ3 TRP A 190      20.916  22.879  21.756  4.00  1.00            
ATOM   1433  CH2 TRP A 190      20.314  22.725  22.989  4.00  1.00            
ATOM   1434    C TRP A 190      18.502  23.729  16.155  4.00  1.00            
ATOM   1435    O TRP A 190      17.832  23.015  15.412  4.00  1.00            
ATOM   1436    N GLN A 191      19.539  24.475  15.686  4.00  1.00            
ATOM   1437   CA GLN A 191      19.930  24.491  14.289  4.00  1.00            
ATOM   1438   CB GLN A 191      20.147  25.892  13.690  4.00  1.00            
ATOM   1439   CG GLN A 191      18.842  26.695  13.619  4.00  1.00            
ATOM   1440   CD GLN A 191      19.029  27.877  12.677  4.00  1.00            
ATOM   1441  OE1 GLN A 191      19.956  28.670  12.824  4.00  1.00            
ATOM   1442  NE2 GLN A 191      18.117  27.996  11.674  4.00  1.00            
ATOM   1443    C GLN A 191      21.211  23.697  14.189  4.00  1.00            
ATOM   1444    O GLN A 191      21.820  23.369  15.203  4.00  1.00            
ATOM   1445    N ILE A 192      21.608  23.265  12.974  4.00  1.00            
ATOM   1446   CA ILE A 192      22.854  22.559  12.794  4.00  1.00            
ATOM   1447   CB ILE A 192      22.725  21.066  12.839  4.00  1.00            
ATOM   1448  CG1 ILE A 192      21.843  20.577  11.680  4.00  1.00            
ATOM   1449  CG2 ILE A 192      22.216  20.662  14.231  4.00  1.00            
ATOM   1450  CD1 ILE A 192      21.918  19.071  11.453  4.00  1.00            
ATOM   1451    C ILE A 192      23.316  22.892  11.408  4.00  1.00            
ATOM   1452    O ILE A 192      22.535  23.370  10.585  4.00  1.00            
ATOM   1453    N THR A 193      24.610  22.664  11.107  4.00  1.00            
ATOM   1454   CA THR A 193      25.065  22.922   9.770  4.00  1.00            
ATOM   1455   CB THR A 193      26.410  23.593   9.696  4.00  1.00            
ATOM   1456  OG1 THR A 193      26.709  23.943   8.353  4.00  1.00            
ATOM   1457  CG2 THR A 193      27.496  22.668  10.276  4.00  1.00            
ATOM   1458    C THR A 193      25.096  21.602   9.050  4.00  1.00            
ATOM   1459    O THR A 193      25.806  20.681   9.450  4.00  1.00            
ATOM   1460    N LEU A 194      24.293  21.458   7.968  4.00  1.00            
ATOM   1461   CA LEU A 194      24.304  20.201   7.265  4.00  1.00            
ATOM   1462   CB LEU A 194      22.903  19.641   6.911  4.00  1.00            
ATOM   1463   CG LEU A 194      22.131  20.351   5.784  4.00  1.00            
ATOM   1464  CD1 LEU A 194      22.016  21.855   6.052  4.00  1.00            
ATOM   1465  CD2 LEU A 194      22.658  19.977   4.388  4.00  1.00            
ATOM   1466    C LEU A 194      25.149  20.392   6.037  4.00  1.00            
ATOM   1467    O LEU A 194      24.905  21.292   5.235  4.00  1.00            
ATOM   1468    N ASP A 195      26.212  19.568   5.894  4.00  1.00            
ATOM   1469   CA ASP A 195      27.163  19.731   4.824  4.00  1.00            
ATOM   1470   CB ASP A 195      28.414  18.851   4.988  4.00  1.00            
ATOM   1471   CG ASP A 195      29.180  19.274   6.237  4.00  1.00            
ATOM   1472  OD1 ASP A 195      29.385  20.498   6.451  4.00  1.00            
ATOM   1473  OD2 ASP A 195      29.578  18.357   7.003  4.00  1.00            
ATOM   1474    C ASP A 195      26.600  19.434   3.465  4.00  1.00            
ATOM   1475    O ASP A 195      26.647  20.285   2.579  4.00  1.00            
ATOM   1476    N SER A 196      26.026  18.227   3.264  4.00  1.00            
ATOM   1477   CA SER A 196      25.586  17.883   1.939  4.00  1.00            
ATOM   1478   CB SER A 196      26.737  17.451   1.016  4.00  1.00            
ATOM   1479   OG SER A 196      26.243  17.129  -0.276  4.00  1.00            
ATOM   1480    C SER A 196      24.664  16.706   2.037  4.00  1.00            
ATOM   1481    O SER A 196      24.728  15.911   2.972  4.00  1.00            
ATOM   1482    N ILE A 197      23.762  16.583   1.048  4.00  1.00            
ATOM   1483   CA ILE A 197      22.897  15.446   0.950  4.00  1.00            
ATOM   1484   CB ILE A 197      21.440  15.805   0.820  4.00  1.00            
ATOM   1485  CG1 ILE A 197      20.564  14.543   0.844  4.00  1.00            
ATOM   1486  CG2 ILE A 197      21.252  16.688  -0.426  4.00  1.00            
ATOM   1487  CD1 ILE A 197      19.077  14.851   1.034  4.00  1.00            
ATOM   1488    C ILE A 197      23.339  14.791  -0.318  4.00  1.00            
ATOM   1489    O ILE A 197      23.523  15.461  -1.333  4.00  1.00            
ATOM   1490    N THR A 198      23.562  13.466  -0.307  4.00  1.00            
ATOM   1491   CA THR A 198      24.103  12.946  -1.524  4.00  1.00            
ATOM   1492   CB THR A 198      25.588  12.743  -1.434  4.00  1.00            
ATOM   1493  OG1 THR A 198      25.898  11.801  -0.416  4.00  1.00            
ATOM   1494  CG2 THR A 198      26.236  14.100  -1.109  4.00  1.00            
ATOM   1495    C THR A 198      23.497  11.623  -1.888  4.00  1.00            
ATOM   1496    O THR A 198      23.159  10.811  -1.026  4.00  1.00            
ATOM   1497    N MET A 199      23.342  11.395  -3.215  4.00  1.00            
ATOM   1498   CA MET A 199      22.897  10.140  -3.764  4.00  1.00            
ATOM   1499   CB MET A 199      21.778  10.234  -4.815  4.00  1.00            
ATOM   1500   CG MET A 199      21.418   8.852  -5.373  4.00  1.00            
ATOM   1501   SD MET A 199      20.364   8.847  -6.855  4.00  1.00            
ATOM   1502   CE MET A 199      18.789   8.865  -5.955  4.00  1.00            
ATOM   1503    C MET A 199      24.078   9.615  -4.499  4.00  1.00            
ATOM   1504    O MET A 199      24.738  10.375  -5.207  4.00  1.00            
ATOM   1505    N ASP A 200      24.355   8.298  -4.362  3.00  1.00            
ATOM   1506   CA ASP A 200      25.533   7.730  -4.956  3.00  1.00            
ATOM   1507   CB ASP A 200      25.498   7.699  -6.491  3.00  1.00            
ATOM   1508   CG ASP A 200      24.514   6.611  -6.892  3.00  1.00            
ATOM   1509  OD1 ASP A 200      24.080   5.852  -5.986  3.00  1.00            
ATOM   1510  OD2 ASP A 200      24.190   6.518  -8.106  3.00  1.00            
ATOM   1511    C ASP A 200      26.666   8.586  -4.494  3.00  1.00            
ATOM   1512    O ASP A 200      26.574   9.217  -3.443  3.00  1.00            
ATOM   1513    N GLY A 201      27.788   8.620  -5.230  3.00  1.00            
ATOM   1514   CA GLY A 201      28.796   9.514  -4.760  3.00  1.00            
ATOM   1515    C GLY A 201      28.565  10.787  -5.496  3.00  1.00            
ATOM   1516    O GLY A 201      29.360  11.184  -6.348  3.00  1.00            
ATOM   1517    N GLU A 202      27.450  11.468  -5.174  4.00  1.00            
ATOM   1518   CA GLU A 202      27.165  12.692  -5.855  4.00  1.00            
ATOM   1519   CB GLU A 202      26.419  12.486  -7.182  4.00  1.00            
ATOM   1520   CG GLU A 202      26.207  13.774  -7.977  4.00  1.00            
ATOM   1521   CD GLU A 202      25.834  13.367  -9.397  4.00  1.00            
ATOM   1522  OE1 GLU A 202      26.092  12.188  -9.756  4.00  1.00            
ATOM   1523  OE2 GLU A 202      25.291  14.228 -10.142  4.00  1.00            
ATOM   1524    C GLU A 202      26.309  13.525  -4.969  4.00  1.00            
ATOM   1525    O GLU A 202      25.547  13.000  -4.161  4.00  1.00            
ATOM   1526    N THR A 203      26.407  14.861  -5.104  4.00  1.00            
ATOM   1527   CA THR A 203      25.635  15.693  -4.235  4.00  1.00            
ATOM   1528   CB THR A 203      26.390  16.875  -3.693  4.00  1.00            
ATOM   1529  OG1 THR A 203      25.542  17.633  -2.844  4.00  1.00            
ATOM   1530  CG2 THR A 203      26.931  17.737  -4.843  4.00  1.00            
ATOM   1531    C THR A 203      24.434  16.191  -4.968  4.00  1.00            
ATOM   1532    O THR A 203      24.529  16.985  -5.901  4.00  1.00            
ATOM   1533    N ILE A 204      23.248  15.687  -4.578  4.00  1.00            
ATOM   1534   CA ILE A 204      22.053  16.098  -5.246  4.00  1.00            
ATOM   1535   CB ILE A 204      20.866  15.231  -4.955  4.00  1.00            
ATOM   1536  CG1 ILE A 204      19.680  15.712  -5.811  4.00  1.00            
ATOM   1537  CG2 ILE A 204      20.606  15.226  -3.439  4.00  1.00            
ATOM   1538  CD1 ILE A 204      18.515  14.726  -5.879  4.00  1.00            
ATOM   1539    C ILE A 204      21.663  17.508  -4.932  4.00  1.00            
ATOM   1540    O ILE A 204      21.408  18.304  -5.835  4.00  1.00            
ATOM   1541    N ALA A 205      21.623  17.854  -3.632  4.00  1.00            
ATOM   1542   CA ALA A 205      21.201  19.150  -3.188  4.00  1.00            
ATOM   1543   CB ALA A 205      19.804  19.170  -2.543  4.00  1.00            
ATOM   1544    C ALA A 205      22.187  19.523  -2.133  4.00  1.00            
ATOM   1545    O ALA A 205      23.084  18.746  -1.814  4.00  1.00            
ATOM   1546    N CYS A 206      22.050  20.733  -1.569  1.00  1.00            
ATOM   1547   CA CYS A 206      22.942  21.164  -0.537  1.00  1.00            
ATOM   1548   CB CYS A 206      22.772  20.361   0.763  1.00  1.00            
ATOM   1549   SG CYS A 206      21.091  20.480   1.448  1.00  1.00            
ATOM   1550    C CYS A 206      24.376  21.020  -0.964  1.00  1.00            
ATOM   1551    O CYS A 206      25.143  20.283  -0.347  1.00  1.00            
ATOM   1552    N SER A 207      24.779  21.739  -2.033  3.00  1.00            
ATOM   1553   CA SER A 207      26.118  21.677  -2.561  3.00  1.00            
ATOM   1554   CB SER A 207      26.298  22.589  -3.785  3.00  1.00            
ATOM   1555   OG SER A 207      25.418  22.184  -4.823  3.00  1.00            
ATOM   1556    C SER A 207      27.132  22.106  -1.546  3.00  1.00            
ATOM   1557    O SER A 207      28.006  21.322  -1.182  3.00  1.00            
ATOM   1558    N GLY A 208      27.045  23.352  -1.034  3.00  1.00            
ATOM   1559   CA GLY A 208      28.091  23.761  -0.139  3.00  1.00            
ATOM   1560    C GLY A 208      27.509  24.113   1.187  3.00  1.00            
ATOM   1561    O GLY A 208      27.659  25.235   1.668  3.00  1.00            
ATOM   1562    N GLY A 209      26.838  23.140   1.827  1.00  1.00            
ATOM   1563   CA GLY A 209      26.343  23.362   3.149  1.00  1.00            
ATOM   1564    C GLY A 209      25.040  24.095   3.073  1.00  1.00            
ATOM   1565    O GLY A 209      24.758  24.801   2.106  1.00  1.00            
ATOM   1566    N CYS A 210      24.219  23.936   4.131  4.00  1.00            
ATOM   1567   CA CYS A 210      22.956  24.603   4.257  4.00  1.00            
ATOM   1568   CB CYS A 210      21.773  23.855   3.616  4.00  1.00            
ATOM   1569   SG CYS A 210      21.826  23.895   1.799  4.00  1.00            
ATOM   1570    C CYS A 210      22.682  24.704   5.716  4.00  1.00            
ATOM   1571    O CYS A 210      23.544  24.398   6.538  4.00  1.00            
ATOM   1572    N GLN A 211      21.469  25.159   6.082  4.00  1.00            
ATOM   1573   CA GLN A 211      21.153  25.233   7.472  4.00  1.00            
ATOM   1574   CB GLN A 211      20.590  26.599   7.912  4.00  1.00            
ATOM   1575   CG GLN A 211      20.249  26.686   9.402  4.00  1.00            
ATOM   1576   CD GLN A 211      21.545  26.828  10.195  4.00  1.00            
ATOM   1577  OE1 GLN A 211      22.327  27.752   9.979  4.00  1.00            
ATOM   1578  NE2 GLN A 211      21.780  25.888  11.150  4.00  1.00            
ATOM   1579    C GLN A 211      20.116  24.202   7.743  4.00  1.00            
ATOM   1580    O GLN A 211      19.214  23.987   6.936  4.00  1.00            
ATOM   1581    N ALA A 212      20.235  23.515   8.890  4.00  1.00            
ATOM   1582   CA ALA A 212      19.273  22.500   9.185  4.00  1.00            
ATOM   1583   CB ALA A 212      19.853  21.077   9.122  4.00  1.00            
ATOM   1584    C ALA A 212      18.787  22.719  10.574  4.00  1.00            
ATOM   1585    O ALA A 212      19.499  23.246  11.426  4.00  1.00            
ATOM   1586    N ILE A 213      17.522  22.341  10.821  4.00  1.00            
ATOM   1587   CA ILE A 213      16.950  22.487  12.121  4.00  1.00            
ATOM   1588   CB ILE A 213      15.839  23.475  12.100  4.00  1.00            
ATOM   1589  CG1 ILE A 213      16.359  24.881  11.758  4.00  1.00            
ATOM   1590  CG2 ILE A 213      15.158  23.375  13.447  4.00  1.00            
ATOM   1591  CD1 ILE A 213      15.249  25.883  11.449  4.00  1.00            
ATOM   1592    C ILE A 213      16.390  21.156  12.486  4.00  1.00            
ATOM   1593    O ILE A 213      15.577  20.596  11.751  4.00  1.00            
ATOM   1594    N VAL A 214      16.822  20.597  13.630  4.00  1.00            
ATOM   1595   CA VAL A 214      16.252  19.345  14.022  4.00  1.00            
ATOM   1596   CB VAL A 214      17.035  18.629  15.085  4.00  1.00            
ATOM   1597  CG1 VAL A 214      18.415  18.253  14.520  4.00  1.00            
ATOM   1598  CG2 VAL A 214      17.110  19.524  16.332  4.00  1.00            
ATOM   1599    C VAL A 214      14.913  19.681  14.581  4.00  1.00            
ATOM   1600    O VAL A 214      14.777  20.619  15.367  4.00  1.00            
ATOM   1601    N ASP A 215      13.863  18.943  14.181  1.00  1.00            
ATOM   1602   CA ASP A 215      12.608  19.352  14.717  1.00  1.00            
ATOM   1603   CB ASP A 215      11.849  20.343  13.828  1.00  1.00            
ATOM   1604   CG ASP A 215      10.551  20.670  14.549  1.00  1.00            
ATOM   1605  OD1 ASP A 215      10.627  21.034  15.754  1.00  1.00            
ATOM   1606  OD2 ASP A 215       9.473  20.590  13.902  1.00  1.00            
ATOM   1607    C ASP A 215      11.680  18.195  14.886  1.00  1.00            
ATOM   1608    O ASP A 215      11.280  17.566  13.907  1.00  1.00            
ATOM   1609    N THR A 216      11.329  17.871  16.148  3.00  1.00            
ATOM   1610   CA THR A 216      10.228  16.973  16.323  3.00  1.00            
ATOM   1611   CB THR A 216      10.127  16.360  17.687  3.00  1.00            
ATOM   1612  OG1 THR A 216       9.113  15.368  17.699  3.00  1.00            
ATOM   1613  CG2 THR A 216       9.805  17.464  18.708  3.00  1.00            
ATOM   1614    C THR A 216       9.097  17.930  16.145  3.00  1.00            
ATOM   1615    O THR A 216       9.212  19.084  16.553  3.00  1.00            
ATOM   1616    N GLY A 217       7.971  17.527  15.543  3.00  1.00            
ATOM   1617   CA GLY A 217       7.003  18.565  15.333  3.00  1.00            
ATOM   1618    C GLY A 217       6.677  18.653  13.881  3.00  1.00            
ATOM   1619    O GLY A 217       5.600  19.123  13.526  3.00  1.00            
ATOM   1620    N THR A 218       7.583  18.218  12.989  1.00  1.00            
ATOM   1621   CA THR A 218       7.234  18.254  11.596  1.00  1.00            
ATOM   1622   CB THR A 218       8.131  19.150  10.784  1.00  1.00            
ATOM   1623  OG1 THR A 218       7.652  19.275   9.452  1.00  1.00            
ATOM   1624  CG2 THR A 218       9.552  18.562  10.784  1.00  1.00            
ATOM   1625    C THR A 218       7.390  16.864  11.077  1.00  1.00            
ATOM   1626    O THR A 218       8.301  16.134  11.467  1.00  1.00            
ATOM   1627    N SER A 219       6.465  16.461  10.189  1.00  1.00            
ATOM   1628   CA SER A 219       6.439  15.140   9.644  1.00  1.00            
ATOM   1629   CB SER A 219       5.188  14.878   8.780  1.00  1.00            
ATOM   1630   OG SER A 219       4.004  15.012   9.553  1.00  1.00            
ATOM   1631    C SER A 219       7.623  14.846   8.767  1.00  1.00            
ATOM   1632    O SER A 219       8.431  13.970   9.075  1.00  1.00            
ATOM   1633    N LEU A 220       7.782  15.599   7.660  1.00  1.00            
ATOM   1634   CA LEU A 220       8.750  15.175   6.686  1.00  1.00            
ATOM   1635   CB LEU A 220       8.131  14.956   5.297  1.00  1.00            
ATOM   1636   CG LEU A 220       6.966  13.952   5.316  1.00  1.00            
ATOM   1637  CD1 LEU A 220       6.469  13.650   3.894  1.00  1.00            
ATOM   1638  CD2 LEU A 220       7.314  12.689   6.120  1.00  1.00            
ATOM   1639    C LEU A 220       9.833  16.167   6.519  1.00  1.00            
ATOM   1640    O LEU A 220       9.782  17.280   7.043  1.00  1.00            
ATOM   1641    N LEU A 221      10.867  15.740   5.767  4.00  1.00            
ATOM   1642   CA LEU A 221      11.965  16.610   5.524  4.00  1.00            
ATOM   1643   CB LEU A 221      13.168  15.989   4.789  4.00  1.00            
ATOM   1644   CG LEU A 221      14.333  16.988   4.636  4.00  1.00            
ATOM   1645  CD1 LEU A 221      14.841  17.429   6.015  4.00  1.00            
ATOM   1646  CD2 LEU A 221      15.460  16.447   3.744  4.00  1.00            
ATOM   1647    C LEU A 221      11.459  17.723   4.677  4.00  1.00            
ATOM   1648    O LEU A 221      10.776  17.503   3.678  4.00  1.00            
ATOM   1649    N THR A 222      11.765  18.966   5.089  4.00  1.00            
ATOM   1650   CA THR A 222      11.344  20.110   4.343  4.00  1.00            
ATOM   1651   CB THR A 222      10.405  20.993   5.099  4.00  1.00            
ATOM   1652  OG1 THR A 222       9.231  20.275   5.449  4.00  1.00            
ATOM   1653  CG2 THR A 222      10.059  22.195   4.213  4.00  1.00            
ATOM   1654    C THR A 222      12.565  20.895   4.041  4.00  1.00            
ATOM   1655    O THR A 222      13.449  21.047   4.881  4.00  1.00            
ATOM   1656    N GLY A 223      12.641  21.411   2.807  4.00  1.00            
ATOM   1657   CA GLY A 223      13.780  22.167   2.407  4.00  1.00            
ATOM   1658    C GLY A 223      13.297  23.034   1.296  4.00  1.00            
ATOM   1659    O GLY A 223      12.106  23.052   0.988  4.00  1.00            
ATOM   1660    N PRO A 224      14.196  23.747   0.678  1.00  1.00            
ATOM   1661   CA PRO A 224      13.845  24.616  -0.408  1.00  1.00            
ATOM   1662   CD PRO A 224      15.602  23.363   0.649  1.00  1.00            
ATOM   1663   CB PRO A 224      15.177  25.135  -0.955  1.00  1.00            
ATOM   1664   CG PRO A 224      16.162  23.994  -0.636  1.00  1.00            
ATOM   1665    C PRO A 224      13.076  23.858  -1.439  1.00  1.00            
ATOM   1666    O PRO A 224      13.319  22.669  -1.635  1.00  1.00            
ATOM   1667    N THR A 225      12.128  24.551  -2.092  2.00  1.00            
ATOM   1668   CA THR A 225      11.285  23.933  -3.065  2.00  1.00            
ATOM   1669   CB THR A 225      10.269  24.875  -3.640  2.00  1.00            
ATOM   1670  OG1 THR A 225      10.918  25.959  -4.288  2.00  1.00            
ATOM   1671  CG2 THR A 225       9.377  25.398  -2.501  2.00  1.00            
ATOM   1672    C THR A 225      12.149  23.449  -4.183  2.00  1.00            
ATOM   1673    O THR A 225      11.981  22.332  -4.670  2.00  1.00            
ATOM   1674    N SER A 226      13.119  24.277  -4.608  2.00  1.00            
ATOM   1675   CA SER A 226      13.972  23.907  -5.700  2.00  1.00            
ATOM   1676   CB SER A 226      15.066  24.956  -5.955  2.00  1.00            
ATOM   1677   OG SER A 226      15.934  24.525  -6.993  2.00  1.00            
ATOM   1678    C SER A 226      14.677  22.636  -5.324  2.00  1.00            
ATOM   1679    O SER A 226      14.742  21.696  -6.114  2.00  1.00            
ATOM   1680    N ALA A 227      15.218  22.565  -4.090  2.00  1.00            
ATOM   1681   CA ALA A 227      15.990  21.415  -3.708  2.00  1.00            
ATOM   1682   CB ALA A 227      16.610  21.518  -2.305  2.00  1.00            
ATOM   1683    C ALA A 227      15.133  20.182  -3.713  2.00  1.00            
ATOM   1684    O ALA A 227      15.540  19.139  -4.224  2.00  1.00            
ATOM   1685    N ILE A 228      13.905  20.282  -3.169  2.00  1.00            
ATOM   1686   CA ILE A 228      13.026  19.154  -3.006  2.00  1.00            
ATOM   1687   CB ILE A 228      11.755  19.515  -2.297  2.00  1.00            
ATOM   1688  CG1 ILE A 228      12.074  20.032  -0.886  2.00  1.00            
ATOM   1689  CG2 ILE A 228      10.834  18.282  -2.305  2.00  1.00            
ATOM   1690  CD1 ILE A 228      12.781  18.996  -0.009  2.00  1.00            
ATOM   1691    C ILE A 228      12.646  18.597  -4.324  2.00  1.00            
ATOM   1692    O ILE A 228      12.589  17.381  -4.491  2.00  1.00            
ATOM   1693    N ALA A 229      12.373  19.476  -5.299  2.00  1.00            
ATOM   1694   CA ALA A 229      11.938  18.997  -6.573  2.00  1.00            
ATOM   1695   CB ALA A 229      11.744  20.133  -7.588  2.00  1.00            
ATOM   1696    C ALA A 229      13.016  18.105  -7.097  2.00  1.00            
ATOM   1697    O ALA A 229      12.741  17.027  -7.624  2.00  1.00            
ATOM   1698    N ASN A 230      14.286  18.517  -6.925  2.00  1.00            
ATOM   1699   CA ASN A 230      15.365  17.753  -7.479  2.00  1.00            
ATOM   1700   CB ASN A 230      16.735  18.424  -7.275  2.00  1.00            
ATOM   1701   CG ASN A 230      16.766  19.667  -8.162  2.00  1.00            
ATOM   1702  OD1 ASN A 230      16.241  19.666  -9.276  2.00  1.00            
ATOM   1703  ND2 ASN A 230      17.398  20.759  -7.656  2.00  1.00            
ATOM   1704    C ASN A 230      15.407  16.370  -6.884  2.00  1.00            
ATOM   1705    O ASN A 230      15.421  15.378  -7.612  2.00  1.00            
ATOM   1706    N ILE A 231      15.401  16.262  -5.543  2.00  1.00            
ATOM   1707   CA ILE A 231      15.483  14.989  -4.876  2.00  1.00            
ATOM   1708   CB ILE A 231      15.637  15.133  -3.387  2.00  1.00            
ATOM   1709  CG1 ILE A 231      15.987  13.785  -2.739  2.00  1.00            
ATOM   1710  CG2 ILE A 231      14.371  15.798  -2.823  2.00  1.00            
ATOM   1711  CD1 ILE A 231      16.459  13.914  -1.289  2.00  1.00            
ATOM   1712    C ILE A 231      14.248  14.213  -5.155  2.00  1.00            
ATOM   1713    O ILE A 231      14.286  13.000  -5.360  2.00  1.00            
ATOM   1714    N GLN A 232      13.110  14.917  -5.188  2.00  1.00            
ATOM   1715   CA GLN A 232      11.846  14.299  -5.412  2.00  1.00            
ATOM   1716   CB GLN A 232      10.712  15.328  -5.535  2.00  1.00            
ATOM   1717   CG GLN A 232       9.318  14.710  -5.491  2.00  1.00            
ATOM   1718   CD GLN A 232       9.047  14.338  -4.043  2.00  1.00            
ATOM   1719  OE1 GLN A 232       8.261  13.436  -3.754  2.00  1.00            
ATOM   1720  NE2 GLN A 232       9.719  15.053  -3.100  2.00  1.00            
ATOM   1721    C GLN A 232      11.982  13.623  -6.720  2.00  1.00            
ATOM   1722    O GLN A 232      11.335  12.611  -6.960  2.00  1.00            
ATOM   1723    N SER A 233      12.780  14.227  -7.619  2.00  1.00            
ATOM   1724   CA SER A 233      13.045  13.686  -8.917  2.00  1.00            
ATOM   1725   CB SER A 233      13.663  14.719  -9.878  2.00  1.00            
ATOM   1726   OG SER A 233      13.904  14.125 -11.145  2.00  1.00            
ATOM   1727    C SER A 233      13.982  12.504  -8.893  2.00  1.00            
ATOM   1728    O SER A 233      13.758  11.548  -9.632  2.00  1.00            
ATOM   1729    N ASP A 234      15.062  12.519  -8.074  2.00  1.00            
ATOM   1730   CA ASP A 234      15.983  11.408  -8.147  2.00  1.00            
ATOM   1731   CB ASP A 234      17.232  11.544  -7.247  2.00  1.00            
ATOM   1732   CG ASP A 234      16.843  11.507  -5.775  2.00  1.00            
ATOM   1733  OD1 ASP A 234      16.615  10.384  -5.251  2.00  1.00            
ATOM   1734  OD2 ASP A 234      16.790  12.595  -5.144  2.00  1.00            
ATOM   1735    C ASP A 234      15.216  10.203  -7.746  2.00  1.00            
ATOM   1736    O ASP A 234      15.286   9.155  -8.384  2.00  1.00            
ATOM   1737    N ILE A 235      14.425  10.350  -6.678  2.00  1.00            
ATOM   1738   CA ILE A 235      13.547   9.301  -6.299  2.00  1.00            
ATOM   1739   CB ILE A 235      12.922   9.515  -4.950  2.00  1.00            
ATOM   1740  CG1 ILE A 235      12.233   8.237  -4.447  2.00  1.00            
ATOM   1741  CG2 ILE A 235      12.001  10.744  -5.043  2.00  1.00            
ATOM   1742  CD1 ILE A 235      11.850   8.295  -2.968  2.00  1.00            
ATOM   1743    C ILE A 235      12.488   9.400  -7.348  2.00  1.00            
ATOM   1744    O ILE A 235      12.271  10.479  -7.884  2.00  1.00            
ATOM   1745    N GLY A 236      11.831   8.310  -7.771  3.00  1.00            
ATOM   1746   CA GLY A 236      10.875   8.605  -8.801  3.00  1.00            
ATOM   1747    C GLY A 236       9.573   8.942  -8.139  3.00  1.00            
ATOM   1748    O GLY A 236       8.687   8.098  -8.011  3.00  1.00            
ATOM   1749    N ALA A 237       9.436  10.204  -7.684  1.00  1.00            
ATOM   1750   CA ALA A 237       8.248  10.617  -6.988  1.00  1.00            
ATOM   1751   CB ALA A 237       8.404  11.987  -6.307  1.00  1.00            
ATOM   1752    C ALA A 237       7.026  10.705  -7.845  1.00  1.00            
ATOM   1753    O ALA A 237       6.002  10.092  -7.552  1.00  1.00            
ATOM   1754    N SER A 238       7.098  11.446  -8.958  1.00  1.00            
ATOM   1755   CA SER A 238       5.921  11.599  -9.759  1.00  1.00            
ATOM   1756   CB SER A 238       5.289  10.268 -10.209  1.00  1.00            
ATOM   1757   OG SER A 238       6.170   9.584 -11.086  1.00  1.00            
ATOM   1758    C SER A 238       4.891  12.394  -9.048  1.00  1.00            
ATOM   1759    O SER A 238       5.080  12.822  -7.910  1.00  1.00            
ATOM   1760    N GLU A 239       3.766  12.641  -9.744  1.00  1.00            
ATOM   1761   CA GLU A 239       2.730  13.415  -9.144  1.00  1.00            
ATOM   1762   CB GLU A 239       2.826  14.898  -9.535  1.00  1.00            
ATOM   1763   CG GLU A 239       4.106  15.556  -9.011  1.00  1.00            
ATOM   1764   CD GLU A 239       4.216  16.951  -9.614  1.00  1.00            
ATOM   1765  OE1 GLU A 239       3.487  17.229 -10.605  1.00  1.00            
ATOM   1766  OE2 GLU A 239       5.032  17.758  -9.098  1.00  1.00            
ATOM   1767    C GLU A 239       1.419  12.911  -9.634  1.00  1.00            
ATOM   1768    O GLU A 239       1.233  12.672 -10.827  1.00  1.00            
ATOM   1769    N ASN A 240       0.479  12.702  -8.697  1.00  1.00            
ATOM   1770   CA ASN A 240      -0.852  12.391  -9.099  1.00  1.00            
ATOM   1771   CB ASN A 240      -1.691  11.641  -8.048  1.00  1.00            
ATOM   1772   CG ASN A 240      -1.326  10.165  -8.112  1.00  1.00            
ATOM   1773  OD1 ASN A 240      -0.227   9.793  -8.523  1.00  1.00            
ATOM   1774  ND2 ASN A 240      -2.290   9.293  -7.712  1.00  1.00            
ATOM   1775    C ASN A 240      -1.458  13.731  -9.332  1.00  1.00            
ATOM   1776    O ASN A 240      -0.913  14.750  -8.910  1.00  1.00            
ATOM   1777    N SER A 241      -2.598  13.771 -10.033  3.00  1.00            
ATOM   1778   CA SER A 241      -3.196  15.028 -10.351  3.00  1.00            
ATOM   1779   CB SER A 241      -4.470  14.863 -11.195  3.00  1.00            
ATOM   1780   OG SER A 241      -4.162  14.217 -12.421  3.00  1.00            
ATOM   1781    C SER A 241      -3.602  15.695  -9.077  3.00  1.00            
ATOM   1782    O SER A 241      -3.630  16.922  -8.990  3.00  1.00            
ATOM   1783    N ASP A 242      -3.902  14.890  -8.043  3.00  1.00            
ATOM   1784   CA ASP A 242      -4.382  15.403  -6.793  3.00  1.00            
ATOM   1785   CB ASP A 242      -4.690  14.299  -5.756  3.00  1.00            
ATOM   1786   CG ASP A 242      -5.346  14.918  -4.523  3.00  1.00            
ATOM   1787  OD1 ASP A 242      -5.722  16.119  -4.578  3.00  1.00            
ATOM   1788  OD2 ASP A 242      -5.493  14.184  -3.508  3.00  1.00            
ATOM   1789    C ASP A 242      -3.348  16.286  -6.185  3.00  1.00            
ATOM   1790    O ASP A 242      -3.674  17.274  -5.528  3.00  1.00            
ATOM   1791    N GLY A 243      -2.061  15.983  -6.407  1.00  1.00            
ATOM   1792   CA GLY A 243      -1.076  16.781  -5.747  1.00  1.00            
ATOM   1793    C GLY A 243      -0.343  15.879  -4.812  1.00  1.00            
ATOM   1794    O GLY A 243       0.694  16.247  -4.263  1.00  1.00            
ATOM   1795    N GLU A 244      -0.869  14.657  -4.612  1.00  1.00            
ATOM   1796   CA GLU A 244      -0.189  13.740  -3.752  1.00  1.00            
ATOM   1797   CB GLU A 244      -0.997  12.472  -3.433  1.00  1.00            
ATOM   1798   CG GLU A 244      -2.220  12.767  -2.568  1.00  1.00            
ATOM   1799   CD GLU A 244      -1.701  13.335  -1.254  1.00  1.00            
ATOM   1800  OE1 GLU A 244      -0.458  13.301  -1.051  1.00  1.00            
ATOM   1801  OE2 GLU A 244      -2.534  13.820  -0.444  1.00  1.00            
ATOM   1802    C GLU A 244       1.069  13.328  -4.460  1.00  1.00            
ATOM   1803    O GLU A 244       1.086  13.170  -5.680  1.00  1.00            
ATOM   1804    N MET A 245       2.175  13.169  -3.701  1.00  1.00            
ATOM   1805   CA MET A 245       3.452  12.876  -4.295  1.00  1.00            
ATOM   1806   CB MET A 245       4.595  12.835  -3.266  1.00  1.00            
ATOM   1807   CG MET A 245       4.908  14.175  -2.595  1.00  1.00            
ATOM   1808   SD MET A 245       5.552  15.452  -3.717  1.00  1.00            
ATOM   1809   CE MET A 245       6.342  16.449  -2.420  1.00  1.00            
ATOM   1810    C MET A 245       3.484  11.545  -4.986  1.00  1.00            
ATOM   1811    O MET A 245       3.869  11.456  -6.152  1.00  1.00            
ATOM   1812    N VAL A 246       3.069  10.466  -4.296  4.00  1.00            
ATOM   1813   CA VAL A 246       3.105   9.166  -4.903  4.00  1.00            
ATOM   1814   CB VAL A 246       2.432   9.120  -6.241  4.00  1.00            
ATOM   1815  CG1 VAL A 246       2.536   7.694  -6.811  4.00  1.00            
ATOM   1816  CG2 VAL A 246       0.990   9.623  -6.068  4.00  1.00            
ATOM   1817    C VAL A 246       4.511   8.704  -5.064  4.00  1.00            
ATOM   1818    O VAL A 246       5.435   9.507  -5.161  4.00  1.00            
ATOM   1819    N ILE A 247       4.697   7.368  -5.027  4.00  1.00            
ATOM   1820   CA ILE A 247       5.983   6.764  -5.211  4.00  1.00            
ATOM   1821   CB ILE A 247       6.718   6.612  -3.899  4.00  1.00            
ATOM   1822  CG1 ILE A 247       6.903   7.971  -3.202  4.00  1.00            
ATOM   1823  CG2 ILE A 247       8.056   5.898  -4.155  4.00  1.00            
ATOM   1824  CD1 ILE A 247       7.831   8.922  -3.952  4.00  1.00            
ATOM   1825    C ILE A 247       5.729   5.363  -5.680  4.00  1.00            
ATOM   1826    O ILE A 247       4.642   4.825  -5.468  4.00  1.00            
ATOM   1827    N SER A 248       6.722   4.737  -6.346  1.00  1.00            
ATOM   1828   CA SER A 248       6.604   3.351  -6.697  1.00  1.00            
ATOM   1829   CB SER A 248       7.608   2.907  -7.773  1.00  1.00            
ATOM   1830   OG SER A 248       8.935   3.016  -7.275  1.00  1.00            
ATOM   1831    C SER A 248       6.952   2.596  -5.454  1.00  1.00            
ATOM   1832    O SER A 248       7.811   3.016  -4.679  1.00  1.00            
ATOM   1833    N CYS A 249       6.264   1.461  -5.232  3.00  1.00            
ATOM   1834   CA CYS A 249       6.499   0.608  -4.100  3.00  1.00            
ATOM   1835   CB CYS A 249       5.477  -0.540  -4.036  3.00  1.00            
ATOM   1836   SG CYS A 249       5.776  -1.669  -2.645  3.00  1.00            
ATOM   1837    C CYS A 249       7.856  -0.013  -4.241  3.00  1.00            
ATOM   1838    O CYS A 249       8.579  -0.182  -3.260  3.00  1.00            
ATOM   1839    N SER A 250       8.228  -0.363  -5.486  2.00  1.00            
ATOM   1840   CA SER A 250       9.458  -1.042  -5.782  2.00  1.00            
ATOM   1841   CB SER A 250       9.592  -1.393  -7.277  2.00  1.00            
ATOM   1842   OG SER A 250      10.829  -2.045  -7.525  2.00  1.00            
ATOM   1843    C SER A 250      10.599  -0.160  -5.407  2.00  1.00            
ATOM   1844    O SER A 250      11.721  -0.627  -5.214  2.00  1.00            
ATOM   1845    N SER A 251      10.345   1.151  -5.274  2.00  1.00            
ATOM   1846   CA SER A 251      11.430   2.033  -4.972  2.00  1.00            
ATOM   1847   CB SER A 251      11.017   3.507  -4.848  2.00  1.00            
ATOM   1848   OG SER A 251      10.225   3.699  -3.686  2.00  1.00            
ATOM   1849    C SER A 251      12.018   1.631  -3.655  2.00  1.00            
ATOM   1850    O SER A 251      13.218   1.766  -3.434  2.00  1.00            
ATOM   1851    N ILE A 252      11.200   1.117  -2.723  2.00  1.00            
ATOM   1852   CA ILE A 252      11.765   0.717  -1.467  2.00  1.00            
ATOM   1853   CB ILE A 252      10.726   0.200  -0.507  2.00  1.00            
ATOM   1854  CG1 ILE A 252      10.021  -1.039  -1.081  2.00  1.00            
ATOM   1855  CG2 ILE A 252       9.771   1.359  -0.166  2.00  1.00            
ATOM   1856  CD1 ILE A 252       9.100  -1.730  -0.075  2.00  1.00            
ATOM   1857    C ILE A 252      12.750  -0.356  -1.767  2.00  1.00            
ATOM   1858    O ILE A 252      13.839  -0.393  -1.195  2.00  1.00            
ATOM   1859    N ASP A 253      12.386  -1.252  -2.696  2.00  1.00            
ATOM   1860   CA ASP A 253      13.278  -2.302  -3.066  2.00  1.00            
ATOM   1861   CB ASP A 253      12.661  -3.248  -4.111  2.00  1.00            
ATOM   1862   CG ASP A 253      13.599  -4.432  -4.301  2.00  1.00            
ATOM   1863  OD1 ASP A 253      14.763  -4.213  -4.731  2.00  1.00            
ATOM   1864  OD2 ASP A 253      13.152  -5.577  -4.025  2.00  1.00            
ATOM   1865    C ASP A 253      14.512  -1.688  -3.660  2.00  1.00            
ATOM   1866    O ASP A 253      15.625  -2.095  -3.329  2.00  1.00            
ATOM   1867    N SER A 254      14.371  -0.676  -4.547  2.00  1.00            
ATOM   1868   CA SER A 254      15.576  -0.145  -5.123  2.00  1.00            
ATOM   1869   CB SER A 254      15.685  -0.358  -6.644  2.00  1.00            
ATOM   1870   OG SER A 254      16.901   0.199  -7.126  2.00  1.00            
ATOM   1871    C SER A 254      15.663   1.339  -4.882  2.00  1.00            
ATOM   1872    O SER A 254      14.811   2.086  -5.362  2.00  1.00            
ATOM   1873    N LEU A 255      16.729   1.817  -4.186  1.00  1.00            
ATOM   1874   CA LEU A 255      16.792   3.227  -3.881  1.00  1.00            
ATOM   1875   CB LEU A 255      16.949   3.551  -2.386  1.00  1.00            
ATOM   1876   CG LEU A 255      16.643   5.031  -2.074  1.00  1.00            
ATOM   1877  CD1 LEU A 255      15.181   5.379  -2.402  1.00  1.00            
ATOM   1878  CD2 LEU A 255      17.043   5.407  -0.636  1.00  1.00            
ATOM   1879    C LEU A 255      17.861   3.888  -4.715  1.00  1.00            
ATOM   1880    O LEU A 255      17.513   4.186  -5.855  1.00  1.00            
ATOM   1881    N PRO A 256      19.111   4.191  -4.386  1.00  1.00            
ATOM   1882   CA PRO A 256      19.803   3.980  -3.127  1.00  1.00            
ATOM   1883   CD PRO A 256      20.056   4.221  -5.496  1.00  1.00            
ATOM   1884   CB PRO A 256      21.273   3.745  -3.479  1.00  1.00            
ATOM   1885   CG PRO A 256      21.438   4.391  -4.859  1.00  1.00            
ATOM   1886    C PRO A 256      19.667   5.088  -2.125  1.00  1.00            
ATOM   1887    O PRO A 256      19.106   6.139  -2.425  1.00  1.00            
ATOM   1888    N ASP A 257      20.296   4.868  -0.952  1.00  1.00            
ATOM   1889   CA ASP A 257      20.235   5.658   0.245  1.00  1.00            
ATOM   1890   CB ASP A 257      21.120   5.081   1.355  1.00  1.00            
ATOM   1891   CG ASP A 257      20.604   3.681   1.652  1.00  1.00            
ATOM   1892  OD1 ASP A 257      19.473   3.364   1.194  1.00  1.00            
ATOM   1893  OD2 ASP A 257      21.335   2.911   2.328  1.00  1.00            
ATOM   1894    C ASP A 257      20.642   7.076   0.025  1.00  1.00            
ATOM   1895    O ASP A 257      21.372   7.412  -0.906  1.00  1.00            
ATOM   1896    N ILE A 258      20.125   7.951   0.914  4.00  1.00            
ATOM   1897   CA ILE A 258      20.404   9.355   0.893  4.00  1.00            
ATOM   1898   CB ILE A 258      19.191  10.209   1.141  4.00  1.00            
ATOM   1899  CG1 ILE A 258      18.105   9.953   0.078  4.00  1.00            
ATOM   1900  CG2 ILE A 258      19.667  11.670   1.208  4.00  1.00            
ATOM   1901  CD1 ILE A 258      17.443   8.579   0.189  4.00  1.00            
ATOM   1902    C ILE A 258      21.336   9.605   2.030  4.00  1.00            
ATOM   1903    O ILE A 258      21.063   9.204   3.159  4.00  1.00            
ATOM   1904    N VAL A 259      22.474  10.274   1.762  4.00  1.00            
ATOM   1905   CA VAL A 259      23.421  10.455   2.821  4.00  1.00            
ATOM   1906   CB VAL A 259      24.815  10.051   2.441  4.00  1.00            
ATOM   1907  CG1 VAL A 259      25.746  10.301   3.639  4.00  1.00            
ATOM   1908  CG2 VAL A 259      24.779   8.587   1.973  4.00  1.00            
ATOM   1909    C VAL A 259      23.453  11.887   3.240  4.00  1.00            
ATOM   1910    O VAL A 259      23.463  12.792   2.406  4.00  1.00            
ATOM   1911    N PHE A 260      23.457  12.110   4.574  4.00  1.00            
ATOM   1912   CA PHE A 260      23.531  13.425   5.147  4.00  1.00            
ATOM   1913   CB PHE A 260      22.422  13.710   6.174  4.00  1.00            
ATOM   1914   CG PHE A 260      21.148  13.720   5.402  4.00  1.00            
ATOM   1915  CD1 PHE A 260      20.518  12.537   5.084  4.00  1.00            
ATOM   1916  CD2 PHE A 260      20.590  14.908   4.992  4.00  1.00            
ATOM   1917  CE1 PHE A 260      19.345  12.545   4.367  4.00  1.00            
ATOM   1918  CE2 PHE A 260      19.418  14.919   4.275  4.00  1.00            
ATOM   1919   CZ PHE A 260      18.792  13.736   3.959  4.00  1.00            
ATOM   1920    C PHE A 260      24.853  13.508   5.838  4.00  1.00            
ATOM   1921    O PHE A 260      25.182  12.666   6.673  4.00  1.00            
ATOM   1922    N THR A 261      25.656  14.535   5.502  4.00  1.00            
ATOM   1923   CA THR A 261      26.952  14.649   6.098  4.00  1.00            
ATOM   1924   CB THR A 261      28.032  14.871   5.080  4.00  1.00            
ATOM   1925  OG1 THR A 261      29.300  15.006   5.703  4.00  1.00            
ATOM   1926  CG2 THR A 261      27.690  16.103   4.232  4.00  1.00            
ATOM   1927    C THR A 261      26.924  15.770   7.091  4.00  1.00            
ATOM   1928    O THR A 261      26.808  16.936   6.724  4.00  1.00            
ATOM   1929    N ILE A 262      27.010  15.432   8.399  4.00  1.00            
ATOM   1930   CA ILE A 262      26.981  16.450   9.411  4.00  1.00            
ATOM   1931   CB ILE A 262      25.827  16.330  10.363  4.00  1.00            
ATOM   1932  CG1 ILE A 262      24.503  16.553   9.604  4.00  1.00            
ATOM   1933  CG2 ILE A 262      26.047  17.327  11.513  4.00  1.00            
ATOM   1934  CD1 ILE A 262      23.251  16.192  10.406  4.00  1.00            
ATOM   1935    C ILE A 262      28.254  16.433  10.167  4.00  1.00            
ATOM   1936    O ILE A 262      28.623  15.438  10.788  4.00  1.00            
ATOM   1937    N ASP A 263      28.974  17.568  10.101  3.00  1.00            
ATOM   1938   CA ASP A 263      30.226  17.705  10.774  3.00  1.00            
ATOM   1939   CB ASP A 263      30.120  17.433  12.284  3.00  1.00            
ATOM   1940   CG ASP A 263      29.211  18.484  12.899  3.00  1.00            
ATOM   1941  OD1 ASP A 263      28.666  19.326  12.137  3.00  1.00            
ATOM   1942  OD2 ASP A 263      29.047  18.454  14.148  3.00  1.00            
ATOM   1943    C ASP A 263      31.114  16.633  10.217  3.00  1.00            
ATOM   1944    O ASP A 263      32.105  16.256  10.842  3.00  1.00            
ATOM   1945    N GLY A 264      30.791  16.136   9.005  3.00  1.00            
ATOM   1946   CA GLY A 264      31.573  15.113   8.372  3.00  1.00            
ATOM   1947    C GLY A 264      31.054  13.730   8.684  3.00  1.00            
ATOM   1948    O GLY A 264      31.538  12.757   8.108  3.00  1.00            
ATOM   1949    N VAL A 265      30.072  13.575   9.598  4.00  1.00            
ATOM   1950   CA VAL A 265      29.571  12.248   9.865  4.00  1.00            
ATOM   1951   CB VAL A 265      28.784  12.131  11.142  4.00  1.00            
ATOM   1952  CG1 VAL A 265      29.687  12.535  12.321  4.00  1.00            
ATOM   1953  CG2 VAL A 265      27.489  12.955  11.018  4.00  1.00            
ATOM   1954    C VAL A 265      28.624  11.942   8.743  4.00  1.00            
ATOM   1955    O VAL A 265      27.933  12.835   8.253  4.00  1.00            
ATOM   1956    N GLN A 266      28.573  10.678   8.271  4.00  1.00            
ATOM   1957   CA GLN A 266      27.651  10.383   7.205  4.00  1.00            
ATOM   1958   CB GLN A 266      28.188   9.385   6.161  4.00  1.00            
ATOM   1959   CG GLN A 266      29.456   9.838   5.437  4.00  1.00            
ATOM   1960   CD GLN A 266      30.640   9.499   6.329  4.00  1.00            
ATOM   1961  OE1 GLN A 266      31.087  10.325   7.121  4.00  1.00            
ATOM   1962  NE2 GLN A 266      31.154   8.245   6.212  4.00  1.00            
ATOM   1963    C GLN A 266      26.485   9.697   7.837  4.00  1.00            
ATOM   1964    O GLN A 266      26.659   8.668   8.490  4.00  1.00            
ATOM   1965    N TYR A 267      25.263  10.248   7.687  4.00  1.00            
ATOM   1966   CA TYR A 267      24.170   9.518   8.258  4.00  1.00            
ATOM   1967   CB TYR A 267      23.335  10.282   9.293  4.00  1.00            
ATOM   1968   CG TYR A 267      22.557   9.224  10.005  4.00  1.00            
ATOM   1969  CD1 TYR A 267      23.177   8.470  10.975  4.00  1.00            
ATOM   1970  CD2 TYR A 267      21.236   8.971   9.713  4.00  1.00            
ATOM   1971  CE1 TYR A 267      22.496   7.486  11.650  4.00  1.00            
ATOM   1972  CE2 TYR A 267      20.547   7.986  10.385  4.00  1.00            
ATOM   1973   CZ TYR A 267      21.177   7.242  11.354  4.00  1.00            
ATOM   1974   OH TYR A 267      20.470   6.233  12.044  4.00  1.00            
ATOM   1975    C TYR A 267      23.280   9.132   7.117  4.00  1.00            
ATOM   1976    O TYR A 267      22.723   9.973   6.412  4.00  1.00            
ATOM   1977    N PRO A 268      23.170   7.851   6.915  4.00  1.00            
ATOM   1978   CA PRO A 268      22.346   7.367   5.836  4.00  1.00            
ATOM   1979   CD PRO A 268      24.320   6.996   7.143  4.00  1.00            
ATOM   1980   CB PRO A 268      22.825   5.945   5.550  4.00  1.00            
ATOM   1981   CG PRO A 268      24.289   5.947   6.020  4.00  1.00            
ATOM   1982    C PRO A 268      20.889   7.424   6.135  4.00  1.00            
ATOM   1983    O PRO A 268      20.510   7.365   7.305  4.00  1.00            
ATOM   1984    N LEU A 269      20.069   7.571   5.079  4.00  1.00            
ATOM   1985   CA LEU A 269      18.645   7.510   5.191  4.00  1.00            
ATOM   1986   CB LEU A 269      17.947   8.810   4.752  4.00  1.00            
ATOM   1987   CG LEU A 269      16.409   8.724   4.774  4.00  1.00            
ATOM   1988  CD1 LEU A 269      15.889   8.399   6.183  4.00  1.00            
ATOM   1989  CD2 LEU A 269      15.768   9.990   4.177  4.00  1.00            
ATOM   1990    C LEU A 269      18.247   6.446   4.244  4.00  1.00            
ATOM   1991    O LEU A 269      18.374   6.598   3.031  4.00  1.00            
ATOM   1992    N SER A 270      17.759   5.317   4.774  1.00  1.00            
ATOM   1993   CA SER A 270      17.396   4.254   3.890  1.00  1.00            
ATOM   1994   CB SER A 270      17.354   2.882   4.554  1.00  1.00            
ATOM   1995   OG SER A 270      18.662   2.504   4.960  1.00  1.00            
ATOM   1996    C SER A 270      16.047   4.573   3.336  1.00  1.00            
ATOM   1997    O SER A 270      15.275   5.342   3.907  1.00  1.00            
ATOM   1998    N PRO A 271      15.787   3.993   2.202  2.00  1.00            
ATOM   1999   CA PRO A 271      14.540   4.109   1.497  2.00  1.00            
ATOM   2000   CD PRO A 271      16.694   3.034   1.593  2.00  1.00            
ATOM   2001   CB PRO A 271      14.768   3.378   0.172  2.00  1.00            
ATOM   2002   CG PRO A 271      15.859   2.343   0.506  2.00  1.00            
ATOM   2003    C PRO A 271      13.440   3.506   2.285  2.00  1.00            
ATOM   2004    O PRO A 271      12.290   3.801   1.973  2.00  1.00            
ATOM   2005    N SER A 272      13.731   2.652   3.286  2.00  1.00            
ATOM   2006   CA SER A 272      12.638   2.176   4.080  2.00  1.00            
ATOM   2007   CB SER A 272      13.101   1.233   5.201  2.00  1.00            
ATOM   2008   OG SER A 272      14.000   1.904   6.071  2.00  1.00            
ATOM   2009    C SER A 272      12.047   3.394   4.685  2.00  1.00            
ATOM   2010    O SER A 272      10.841   3.625   4.617  2.00  1.00            
ATOM   2011    N ALA A 273      12.920   4.215   5.288  2.00  1.00            
ATOM   2012   CA ALA A 273      12.534   5.491   5.798  2.00  1.00            
ATOM   2013   CB ALA A 273      13.573   6.107   6.749  2.00  1.00            
ATOM   2014    C ALA A 273      12.501   6.329   4.568  2.00  1.00            
ATOM   2015    O ALA A 273      12.833   5.845   3.495  2.00  1.00            
ATOM   2016    N TYR A 274      12.044   7.583   4.634  2.00  1.00            
ATOM   2017   CA TYR A 274      12.143   8.343   3.424  2.00  1.00            
ATOM   2018   CB TYR A 274      13.620   8.388   2.919  2.00  1.00            
ATOM   2019   CG TYR A 274      13.785   8.786   1.490  2.00  1.00            
ATOM   2020  CD1 TYR A 274      13.580  10.071   1.052  2.00  1.00            
ATOM   2021  CD2 TYR A 274      14.185   7.840   0.572  2.00  1.00            
ATOM   2022  CE1 TYR A 274      13.761  10.376  -0.279  2.00  1.00            
ATOM   2023  CE2 TYR A 274      14.368   8.143  -0.758  2.00  1.00            
ATOM   2024   CZ TYR A 274      14.152   9.428  -1.187  2.00  1.00            
ATOM   2025   OH TYR A 274      14.329   9.781  -2.541  2.00  1.00            
ATOM   2026    C TYR A 274      11.172   7.877   2.397  2.00  1.00            
ATOM   2027    O TYR A 274      11.092   8.406   1.289  2.00  1.00            
ATOM   2028    N ILE A 275      10.355   6.892   2.766  4.00  1.00            
ATOM   2029   CA ILE A 275       9.270   6.552   1.912  4.00  1.00            
ATOM   2030   CB ILE A 275       9.446   5.270   1.134  4.00  1.00            
ATOM   2031  CG1 ILE A 275       9.563   4.017   2.034  4.00  1.00            
ATOM   2032  CG2 ILE A 275      10.649   5.479   0.200  4.00  1.00            
ATOM   2033  CD1 ILE A 275       8.259   3.426   2.579  4.00  1.00            
ATOM   2034    C ILE A 275       8.152   6.340   2.888  4.00  1.00            
ATOM   2035    O ILE A 275       8.389   5.822   3.978  4.00  1.00            
ATOM   2036    N LEU A 276       6.911   6.747   2.564  4.00  1.00            
ATOM   2037   CA LEU A 276       5.840   6.475   3.482  4.00  1.00            
ATOM   2038   CB LEU A 276       4.890   7.665   3.702  4.00  1.00            
ATOM   2039   CG LEU A 276       3.722   7.343   4.654  4.00  1.00            
ATOM   2040  CD1 LEU A 276       4.228   6.996   6.063  4.00  1.00            
ATOM   2041  CD2 LEU A 276       2.674   8.465   4.654  4.00  1.00            
ATOM   2042    C LEU A 276       5.029   5.381   2.849  4.00  1.00            
ATOM   2043    O LEU A 276       4.530   5.551   1.738  4.00  1.00            
ATOM   2044    N GLN A 277       4.878   4.216   3.523  4.00  1.00            
ATOM   2045   CA GLN A 277       4.090   3.175   2.917  4.00  1.00            
ATOM   2046   CB GLN A 277       4.708   1.759   2.956  4.00  1.00            
ATOM   2047   CG GLN A 277       4.877   1.145   4.351  4.00  1.00            
ATOM   2048   CD GLN A 277       5.103  -0.348   4.159  4.00  1.00            
ATOM   2049  OE1 GLN A 277       6.222  -0.798   3.925  4.00  1.00            
ATOM   2050  NE2 GLN A 277       4.002  -1.140   4.251  4.00  1.00            
ATOM   2051    C GLN A 277       2.786   3.113   3.635  4.00  1.00            
ATOM   2052    O GLN A 277       2.724   2.767   4.813  4.00  1.00            
ATOM   2053    N ASP A 278       1.700   3.503   2.946  4.00  1.00            
ATOM   2054   CA ASP A 278       0.402   3.339   3.524  4.00  1.00            
ATOM   2055   CB ASP A 278      -0.588   4.481   3.243  4.00  1.00            
ATOM   2056   CG ASP A 278      -0.754   4.614   1.750  4.00  1.00            
ATOM   2057  OD1 ASP A 278      -1.341   3.689   1.127  4.00  1.00            
ATOM   2058  OD2 ASP A 278      -0.286   5.657   1.218  4.00  1.00            
ATOM   2059    C ASP A 278      -0.110   2.061   2.953  4.00  1.00            
ATOM   2060    O ASP A 278       0.669   1.258   2.443  4.00  1.00            
ATOM   2061    N ASP A 279      -1.429   1.813   3.035  3.00  1.00            
ATOM   2062   CA ASP A 279      -1.899   0.571   2.505  3.00  1.00            
ATOM   2063   CB ASP A 279      -3.339   0.242   2.920  3.00  1.00            
ATOM   2064   CG ASP A 279      -3.546  -1.245   2.688  3.00  1.00            
ATOM   2065  OD1 ASP A 279      -2.830  -1.805   1.816  3.00  1.00            
ATOM   2066  OD2 ASP A 279      -4.408  -1.845   3.386  3.00  1.00            
ATOM   2067    C ASP A 279      -1.858   0.681   1.007  3.00  1.00            
ATOM   2068    O ASP A 279      -2.701   1.340   0.397  3.00  1.00            
ATOM   2069    N ASP A 280      -0.856   0.021   0.383  3.00  1.00            
ATOM   2070   CA ASP A 280      -0.683  -0.035  -1.047  3.00  1.00            
ATOM   2071   CB ASP A 280      -1.945  -0.617  -1.736  3.00  1.00            
ATOM   2072   CG ASP A 280      -1.719  -0.891  -3.222  3.00  1.00            
ATOM   2073  OD1 ASP A 280      -0.543  -0.842  -3.673  3.00  1.00            
ATOM   2074  OD2 ASP A 280      -2.732  -1.136  -3.932  3.00  1.00            
ATOM   2075    C ASP A 280      -0.398   1.323  -1.619  3.00  1.00            
ATOM   2076    O ASP A 280      -0.634   1.575  -2.799  3.00  1.00            
ATOM   2077    N SER A 281       0.135   2.258  -0.816  4.00  1.00            
ATOM   2078   CA SER A 281       0.506   3.484  -1.457  4.00  1.00            
ATOM   2079   CB SER A 281      -0.511   4.625  -1.307  4.00  1.00            
ATOM   2080   OG SER A 281      -0.049   5.790  -1.977  4.00  1.00            
ATOM   2081    C SER A 281       1.809   3.917  -0.875  4.00  1.00            
ATOM   2082    O SER A 281       2.034   3.794   0.327  4.00  1.00            
ATOM   2083    N CYS A 282       2.719   4.418  -1.731  4.00  1.00            
ATOM   2084   CA CYS A 282       3.985   4.862  -1.237  4.00  1.00            
ATOM   2085   CB CYS A 282       5.190   4.218  -1.943  4.00  1.00            
ATOM   2086   SG CYS A 282       6.779   4.739  -1.233  4.00  1.00            
ATOM   2087    C CYS A 282       4.038   6.331  -1.484  4.00  1.00            
ATOM   2088    O CYS A 282       3.680   6.801  -2.562  4.00  1.00            
ATOM   2089    N THR A 283       4.470   7.103  -0.472  4.00  1.00            
ATOM   2090   CA THR A 283       4.542   8.520  -0.647  4.00  1.00            
ATOM   2091   CB THR A 283       3.638   9.279   0.281  4.00  1.00            
ATOM   2092  OG1 THR A 283       2.289   8.887   0.073  4.00  1.00            
ATOM   2093  CG2 THR A 283       3.801  10.785   0.020  4.00  1.00            
ATOM   2094    C THR A 283       5.932   8.914  -0.323  4.00  1.00            
ATOM   2095    O THR A 283       6.626   8.216   0.417  4.00  1.00            
ATOM   2096    N SER A 284       6.396  10.037  -0.893  4.00  1.00            
ATOM   2097   CA SER A 284       7.728  10.426  -0.572  4.00  1.00            
ATOM   2098   CB SER A 284       8.334  11.478  -1.518  4.00  1.00            
ATOM   2099   OG SER A 284       9.658  11.784  -1.102  4.00  1.00            
ATOM   2100    C SER A 284       7.670  11.035   0.791  4.00  1.00            
ATOM   2101    O SER A 284       6.614  11.480   1.238  4.00  1.00            
ATOM   2102    N GLY A 285       8.814  11.053   1.504  1.00  1.00            
ATOM   2103   CA GLY A 285       8.826  11.680   2.793  1.00  1.00            
ATOM   2104    C GLY A 285       9.511  12.991   2.586  1.00  1.00            
ATOM   2105    O GLY A 285      10.294  13.434   3.424  1.00  1.00            
ATOM   2106    N PHE A 286       9.211  13.653   1.450  4.00  1.00            
ATOM   2107   CA PHE A 286       9.803  14.928   1.169  4.00  1.00            
ATOM   2108   CB PHE A 286      10.690  14.989  -0.083  4.00  1.00            
ATOM   2109   CG PHE A 286      12.057  14.649   0.377  4.00  1.00            
ATOM   2110  CD1 PHE A 286      12.845  15.642   0.910  4.00  1.00            
ATOM   2111  CD2 PHE A 286      12.556  13.372   0.299  4.00  1.00            
ATOM   2112  CE1 PHE A 286      14.119  15.377   1.352  4.00  1.00            
ATOM   2113  CE2 PHE A 286      13.832  13.112   0.745  4.00  1.00            
ATOM   2114   CZ PHE A 286      14.622  14.103   1.272  4.00  1.00            
ATOM   2115    C PHE A 286       8.729  15.956   0.988  4.00  1.00            
ATOM   2116    O PHE A 286       7.631  15.653   0.527  4.00  1.00            
ATOM   2117    N GLU A 287       9.033  17.215   1.381  4.00  1.00            
ATOM   2118   CA GLU A 287       8.126  18.321   1.237  4.00  1.00            
ATOM   2119   CB GLU A 287       7.479  18.774   2.559  4.00  1.00            
ATOM   2120   CG GLU A 287       6.449  17.802   3.135  4.00  1.00            
ATOM   2121   CD GLU A 287       5.057  18.212   2.666  4.00  1.00            
ATOM   2122  OE1 GLU A 287       4.770  18.072   1.447  4.00  1.00            
ATOM   2123  OE2 GLU A 287       4.259  18.669   3.528  4.00  1.00            
ATOM   2124    C GLU A 287       8.915  19.483   0.744  4.00  1.00            
ATOM   2125    O GLU A 287      10.117  19.568   0.985  4.00  1.00            
ATOM   2126    N GLY A 288       8.257  20.417   0.030  4.00  1.00            
ATOM   2127   CA GLY A 288       8.982  21.555  -0.443  4.00  1.00            
ATOM   2128    C GLY A 288       8.445  22.769   0.246  4.00  1.00            
ATOM   2129    O GLY A 288       7.321  23.193  -0.018  4.00  1.00            
ATOM   2130    N MET A 289       9.248  23.363   1.154  1.00  1.00            
ATOM   2131   CA MET A 289       8.824  24.566   1.814  1.00  1.00            
ATOM   2132   CB MET A 289       8.339  24.370   3.258  1.00  1.00            
ATOM   2133   CG MET A 289       7.897  25.667   3.933  1.00  1.00            
ATOM   2134   SD MET A 289       7.337  25.466   5.651  1.00  1.00            
ATOM   2135   CE MET A 289       5.879  24.469   5.228  1.00  1.00            
ATOM   2136    C MET A 289      10.007  25.474   1.878  1.00  1.00            
ATOM   2137    O MET A 289      11.078  25.077   2.334  1.00  1.00            
ATOM   2138    N ASP A 290       9.849  26.728   1.415  1.00  1.00            
ATOM   2139   CA ASP A 290      10.966  27.617   1.488  1.00  1.00            
ATOM   2140   CB ASP A 290      11.220  28.438   0.211  1.00  1.00            
ATOM   2141   CG ASP A 290      12.592  29.116   0.304  1.00  1.00            
ATOM   2142  OD1 ASP A 290      13.049  29.413   1.438  1.00  1.00            
ATOM   2143  OD2 ASP A 290      13.203  29.343  -0.775  1.00  1.00            
ATOM   2144    C ASP A 290      10.717  28.571   2.613  1.00  1.00            
ATOM   2145    O ASP A 290       9.942  29.517   2.479  1.00  1.00            
ATOM   2146    N VAL A 291      11.363  28.318   3.774  1.00  1.00            
ATOM   2147   CA VAL A 291      11.253  29.198   4.909  1.00  1.00            
ATOM   2148   CB VAL A 291      11.140  28.463   6.209  1.00  1.00            
ATOM   2149  CG1 VAL A 291      11.076  29.484   7.353  1.00  1.00            
ATOM   2150  CG2 VAL A 291       9.923  27.526   6.147  1.00  1.00            
ATOM   2151    C VAL A 291      12.531  29.951   4.915  1.00  1.00            
ATOM   2152    O VAL A 291      13.608  29.401   5.134  1.00  1.00            
ATOM   2153    N PRO A 292      12.422  31.211   4.645  4.00  1.00            
ATOM   2154   CA PRO A 292      13.600  32.012   4.637  4.00  1.00            
ATOM   2155   CD PRO A 292      11.397  31.724   3.754  4.00  1.00            
ATOM   2156   CB PRO A 292      13.294  33.220   3.741  4.00  1.00            
ATOM   2157   CG PRO A 292      11.760  33.205   3.595  4.00  1.00            
ATOM   2158    C PRO A 292      13.924  32.364   6.036  4.00  1.00            
ATOM   2159    O PRO A 292      13.030  32.387   6.877  4.00  1.00            
ATOM   2160    N THR A 293      15.207  32.635   6.298  1.00  1.00            
ATOM   2161   CA THR A 293      15.661  33.039   7.586  1.00  1.00            
ATOM   2162   CB THR A 293      16.423  31.952   8.288  1.00  1.00            
ATOM   2163  OG1 THR A 293      15.583  30.825   8.488  1.00  1.00            
ATOM   2164  CG2 THR A 293      16.954  32.472   9.632  1.00  1.00            
ATOM   2165    C THR A 293      16.613  34.154   7.315  1.00  1.00            
ATOM   2166    O THR A 293      17.062  34.329   6.183  1.00  1.00            
ATOM   2167    N SER A 294      16.922  34.968   8.338  1.00  1.00            
ATOM   2168   CA SER A 294      17.931  35.945   8.108  1.00  1.00            
ATOM   2169   CB SER A 294      18.220  36.813   9.340  1.00  1.00            
ATOM   2170   OG SER A 294      17.090  37.622   9.636  1.00  1.00            
ATOM   2171    C SER A 294      19.138  35.120   7.809  1.00  1.00            
ATOM   2172    O SER A 294      20.005  35.499   7.023  1.00  1.00            
ATOM   2173    N SER A 295      19.188  33.932   8.439  1.00  1.00            
ATOM   2174   CA SER A 295      20.247  32.992   8.252  1.00  1.00            
ATOM   2175   CB SER A 295      20.090  31.760   9.161  1.00  1.00            
ATOM   2176   OG SER A 295      21.148  30.841   8.936  1.00  1.00            
ATOM   2177    C SER A 295      20.264  32.530   6.826  1.00  1.00            
ATOM   2178    O SER A 295      21.275  32.656   6.139  1.00  1.00            
ATOM   2179    N GLY A 296      19.126  32.009   6.326  1.00  1.00            
ATOM   2180   CA GLY A 296      19.087  31.504   4.980  1.00  1.00            
ATOM   2181    C GLY A 296      17.948  30.550   4.932  1.00  1.00            
ATOM   2182    O GLY A 296      17.161  30.460   5.874  1.00  1.00            
ATOM   2183    N GLU A 297      17.826  29.804   3.823  4.00  1.00            
ATOM   2184   CA GLU A 297      16.749  28.872   3.747  4.00  1.00            
ATOM   2185   CB GLU A 297      16.585  28.199   2.371  4.00  1.00            
ATOM   2186   CG GLU A 297      17.857  27.543   1.829  4.00  1.00            
ATOM   2187   CD GLU A 297      18.481  28.518   0.842  4.00  1.00            
ATOM   2188  OE1 GLU A 297      17.858  28.737  -0.231  4.00  1.00            
ATOM   2189  OE2 GLU A 297      19.578  29.063   1.143  4.00  1.00            
ATOM   2190    C GLU A 297      17.007  27.816   4.747  4.00  1.00            
ATOM   2191    O GLU A 297      18.155  27.468   5.024  4.00  1.00            
ATOM   2192    N LEU A 298      15.930  27.293   5.351  1.00  1.00            
ATOM   2193   CA LEU A 298      16.173  26.281   6.316  1.00  1.00            
ATOM   2194   CB LEU A 298      15.408  26.456   7.651  1.00  1.00            
ATOM   2195   CG LEU A 298      13.915  26.052   7.663  1.00  1.00            
ATOM   2196  CD1 LEU A 298      13.704  24.528   7.736  1.00  1.00            
ATOM   2197  CD2 LEU A 298      13.161  26.793   8.778  1.00  1.00            
ATOM   2198    C LEU A 298      15.776  24.984   5.716  1.00  1.00            
ATOM   2199    O LEU A 298      14.870  24.895   4.888  1.00  1.00            
ATOM   2200    N TRP A 299      16.499  23.939   6.124  4.00  1.00            
ATOM   2201   CA TRP A 299      16.233  22.588   5.757  4.00  1.00            
ATOM   2202   CB TRP A 299      17.567  21.912   5.398  4.00  1.00            
ATOM   2203   CG TRP A 299      17.552  20.505   4.865  4.00  1.00            
ATOM   2204  CD2 TRP A 299      17.547  20.202   3.464  4.00  1.00            
ATOM   2205  CD1 TRP A 299      17.611  19.311   5.523  4.00  1.00            
ATOM   2206  NE1 TRP A 299      17.646  18.280   4.613  4.00  1.00            
ATOM   2207  CE2 TRP A 299      17.608  18.815   3.343  4.00  1.00            
ATOM   2208  CE3 TRP A 299      17.510  21.016   2.369  4.00  1.00            
ATOM   2209  CZ2 TRP A 299      17.631  18.216   2.116  4.00  1.00            
ATOM   2210  CZ3 TRP A 299      17.521  20.410   1.132  4.00  1.00            
ATOM   2211  CH2 TRP A 299      17.580  19.036   1.009  4.00  1.00            
ATOM   2212    C TRP A 299      15.776  22.039   7.091  4.00  1.00            
ATOM   2213    O TRP A 299      16.554  22.022   8.044  4.00  1.00            
ATOM   2214    N ILE A 300      14.509  21.587   7.218  4.00  1.00            
ATOM   2215   CA ILE A 300      14.031  21.175   8.518  4.00  1.00            
ATOM   2216   CB ILE A 300      12.655  21.693   8.835  4.00  1.00            
ATOM   2217  CG1 ILE A 300      12.262  21.332  10.279  4.00  1.00            
ATOM   2218  CG2 ILE A 300      11.678  21.197   7.755  4.00  1.00            
ATOM   2219  CD1 ILE A 300      11.024  22.080  10.776  4.00  1.00            
ATOM   2220    C ILE A 300      13.997  19.669   8.574  4.00  1.00            
ATOM   2221    O ILE A 300      13.340  19.018   7.762  4.00  1.00            
ATOM   2222    N LEU A 301      14.739  19.063   9.533  4.00  1.00            
ATOM   2223   CA LEU A 301      14.728  17.628   9.685  4.00  1.00            
ATOM   2224   CB LEU A 301      15.939  17.049  10.430  4.00  1.00            
ATOM   2225   CG LEU A 301      17.265  17.233   9.669  4.00  1.00            
ATOM   2226  CD1 LEU A 301      18.408  16.460  10.346  4.00  1.00            
ATOM   2227  CD2 LEU A 301      17.101  16.892   8.179  4.00  1.00            
ATOM   2228    C LEU A 301      13.482  17.290  10.475  4.00  1.00            
ATOM   2229    O LEU A 301      13.158  17.990  11.434  4.00  1.00            
ATOM   2230    N GLY A 302      12.738  16.221  10.093  1.00  1.00            
ATOM   2231   CA GLY A 302      11.498  15.899  10.772  1.00  1.00            
ATOM   2232    C GLY A 302      11.546  14.543  11.385  1.00  1.00            
ATOM   2233    O GLY A 302      12.606  14.026  11.735  1.00  1.00            
ATOM   2234    N ASP A 303      10.345  13.945  11.524  2.00  1.00            
ATOM   2235   CA ASP A 303      10.183  12.668  12.145  2.00  1.00            
ATOM   2236   CB ASP A 303       8.719  12.248  12.405  2.00  1.00            
ATOM   2237   CG ASP A 303       7.985  11.959  11.105  2.00  1.00            
ATOM   2238  OD1 ASP A 303       8.339  10.969  10.410  2.00  1.00            
ATOM   2239  OD2 ASP A 303       7.039  12.727  10.796  2.00  1.00            
ATOM   2240    C ASP A 303      10.842  11.635  11.305  2.00  1.00            
ATOM   2241    O ASP A 303      11.342  10.646  11.838  2.00  1.00            
ATOM   2242    N VAL A 304      10.858  11.839   9.972  2.00  1.00            
ATOM   2243   CA VAL A 304      11.438  10.859   9.101  2.00  1.00            
ATOM   2244   CB VAL A 304      11.489  11.328   7.675  2.00  1.00            
ATOM   2245  CG1 VAL A 304      12.243  10.290   6.826  2.00  1.00            
ATOM   2246  CG2 VAL A 304      10.051  11.596   7.201  2.00  1.00            
ATOM   2247    C VAL A 304      12.852  10.638   9.563  2.00  1.00            
ATOM   2248    O VAL A 304      13.252   9.507   9.838  2.00  1.00            
ATOM   2249    N PHE A 305      13.641  11.726   9.682  2.00  1.00            
ATOM   2250   CA PHE A 305      15.011  11.678  10.133  2.00  1.00            
ATOM   2251   CB PHE A 305      15.765  13.006   9.927  2.00  1.00            
ATOM   2252   CG PHE A 305      15.854  13.361   8.480  2.00  1.00            
ATOM   2253  CD1 PHE A 305      14.821  14.021   7.857  2.00  1.00            
ATOM   2254  CD2 PHE A 305      16.979  13.054   7.748  2.00  1.00            
ATOM   2255  CE1 PHE A 305      14.907  14.362   6.528  2.00  1.00            
ATOM   2256  CE2 PHE A 305      17.072  13.391   6.417  2.00  1.00            
ATOM   2257   CZ PHE A 305      16.032  14.048   5.804  2.00  1.00            
ATOM   2258    C PHE A 305      15.107  11.439  11.610  2.00  1.00            
ATOM   2259    O PHE A 305      16.014  10.745  12.069  2.00  1.00            
ATOM   2260    N ILE A 306      14.221  12.071  12.406  2.00  1.00            
ATOM   2261   CA ILE A 306      14.350  11.927  13.830  2.00  1.00            
ATOM   2262   CB ILE A 306      13.377  12.758  14.610  2.00  1.00            
ATOM   2263  CG1 ILE A 306      13.704  14.243  14.370  2.00  1.00            
ATOM   2264  CG2 ILE A 306      13.446  12.346  16.092  2.00  1.00            
ATOM   2265  CD1 ILE A 306      12.639  15.211  14.880  2.00  1.00            
ATOM   2266    C ILE A 306      14.159  10.486  14.142  2.00  1.00            
ATOM   2267    O ILE A 306      14.936   9.914  14.898  2.00  1.00            
ATOM   2268    N ARG A 307      13.128   9.833  13.576  3.00  1.00            
ATOM   2269   CA ARG A 307      13.123   8.417  13.772  3.00  1.00            
ATOM   2270   CB ARG A 307      11.868   7.709  13.229  3.00  1.00            
ATOM   2271   CG ARG A 307      11.665   7.930  11.729  3.00  1.00            
ATOM   2272   CD ARG A 307      10.360   7.354  11.180  3.00  1.00            
ATOM   2273   NE ARG A 307      10.180   7.923   9.814  3.00  1.00            
ATOM   2274   CZ ARG A 307       9.856   7.117   8.761  3.00  1.00            
ATOM   2275  NH1 ARG A 307       9.738   5.768   8.939  3.00  1.00            
ATOM   2276  NH2 ARG A 307       9.665   7.664   7.525  3.00  1.00            
ATOM   2277    C ARG A 307      14.282   8.017  12.938  3.00  1.00            
ATOM   2278    O ARG A 307      14.578   8.680  11.950  3.00  1.00            
ATOM   2279    N GLN A 308      14.938   6.897  13.254  3.00  1.00            
ATOM   2280   CA GLN A 308      16.184   6.634  12.607  3.00  1.00            
ATOM   2281   CB GLN A 308      16.163   6.630  11.064  3.00  1.00            
ATOM   2282   CG GLN A 308      17.504   6.175  10.475  3.00  1.00            
ATOM   2283   CD GLN A 308      17.417   6.125   8.958  3.00  1.00            
ATOM   2284  OE1 GLN A 308      17.013   5.115   8.386  3.00  1.00            
ATOM   2285  NE2 GLN A 308      17.810   7.240   8.285  3.00  1.00            
ATOM   2286    C GLN A 308      17.147   7.652  13.082  3.00  1.00            
ATOM   2287    O GLN A 308      18.013   8.117  12.343  3.00  1.00            
ATOM   2288    N TYR A 309      17.003   8.014  14.370  4.00  1.00            
ATOM   2289   CA TYR A 309      17.867   8.981  14.964  4.00  1.00            
ATOM   2290   CB TYR A 309      17.586  10.362  14.345  4.00  1.00            
ATOM   2291   CG TYR A 309      18.446  11.434  14.913  4.00  1.00            
ATOM   2292  CD1 TYR A 309      18.143  12.014  16.121  4.00  1.00            
ATOM   2293  CD2 TYR A 309      19.541  11.886  14.212  4.00  1.00            
ATOM   2294  CE1 TYR A 309      18.938  13.013  16.627  4.00  1.00            
ATOM   2295  CE2 TYR A 309      20.340  12.888  14.716  4.00  1.00            
ATOM   2296   CZ TYR A 309      20.037  13.453  15.931  4.00  1.00            
ATOM   2297   OH TYR A 309      20.840  14.481  16.470  4.00  1.00            
ATOM   2298    C TYR A 309      17.515   8.998  16.418  4.00  1.00            
ATOM   2299    O TYR A 309      16.354   9.089  16.811  4.00  1.00            
ATOM   2300    N TYR A 310      18.535   8.844  17.262  4.00  1.00            
ATOM   2301   CA TYR A 310      18.381   8.944  18.676  4.00  1.00            
ATOM   2302   CB TYR A 310      19.336   7.957  19.373  4.00  1.00            
ATOM   2303   CG TYR A 310      19.593   8.387  20.773  4.00  1.00            
ATOM   2304  CD1 TYR A 310      18.795   7.994  21.821  4.00  1.00            
ATOM   2305  CD2 TYR A 310      20.668   9.204  21.027  4.00  1.00            
ATOM   2306  CE1 TYR A 310      19.076   8.415  23.100  4.00  1.00            
ATOM   2307  CE2 TYR A 310      20.954   9.628  22.300  4.00  1.00            
ATOM   2308   CZ TYR A 310      20.154   9.231  23.339  4.00  1.00            
ATOM   2309   OH TYR A 310      20.436   9.661  24.652  4.00  1.00            
ATOM   2310    C TYR A 310      18.878  10.327  18.925  4.00  1.00            
ATOM   2311    O TYR A 310      19.920  10.715  18.399  4.00  1.00            
ATOM   2312    N THR A 311      18.138  11.136  19.701  4.00  1.00            
ATOM   2313   CA THR A 311      18.587  12.490  19.787  4.00  1.00            
ATOM   2314   CB THR A 311      17.606  13.465  19.213  4.00  1.00            
ATOM   2315  OG1 THR A 311      18.159  14.772  19.185  4.00  1.00            
ATOM   2316  CG2 THR A 311      16.338  13.440  20.077  4.00  1.00            
ATOM   2317    C THR A 311      18.787  12.890  21.187  4.00  1.00            
ATOM   2318    O THR A 311      18.132  12.399  22.105  4.00  1.00            
ATOM   2319    N VAL A 312      19.757  13.798  21.364  4.00  1.00            
ATOM   2320   CA VAL A 312      19.971  14.353  22.647  4.00  1.00            
ATOM   2321   CB VAL A 312      21.155  13.779  23.374  4.00  1.00            
ATOM   2322  CG1 VAL A 312      20.896  12.284  23.627  4.00  1.00            
ATOM   2323  CG2 VAL A 312      22.424  14.052  22.552  4.00  1.00            
ATOM   2324    C VAL A 312      20.233  15.813  22.442  4.00  1.00            
ATOM   2325    O VAL A 312      20.915  16.195  21.492  4.00  1.00            
ATOM   2326    N PHE A 313      19.677  16.679  23.316  4.00  1.00            
ATOM   2327   CA PHE A 313      19.941  18.082  23.165  4.00  1.00            
ATOM   2328   CB PHE A 313      18.684  18.963  23.047  4.00  1.00            
ATOM   2329   CG PHE A 313      17.929  18.567  21.830  4.00  1.00            
ATOM   2330  CD1 PHE A 313      18.181  19.163  20.616  4.00  1.00            
ATOM   2331  CD2 PHE A 313      16.964  17.594  21.911  4.00  1.00            
ATOM   2332  CE1 PHE A 313      17.475  18.787  19.499  4.00  1.00            
ATOM   2333  CE2 PHE A 313      16.254  17.214  20.799  4.00  1.00            
ATOM   2334   CZ PHE A 313      16.508  17.813  19.589  4.00  1.00            
ATOM   2335    C PHE A 313      20.596  18.533  24.433  4.00  1.00            
ATOM   2336    O PHE A 313      20.045  18.335  25.513  4.00  1.00            
ATOM   2337    N ASP A 314      21.772  19.191  24.348  4.00  1.00            
ATOM   2338   CA ASP A 314      22.419  19.526  25.585  4.00  1.00            
ATOM   2339   CB ASP A 314      23.805  18.874  25.730  4.00  1.00            
ATOM   2340   CG ASP A 314      24.124  18.821  27.216  4.00  1.00            
ATOM   2341  OD1 ASP A 314      23.158  18.870  28.023  4.00  1.00            
ATOM   2342  OD2 ASP A 314      25.329  18.711  27.567  4.00  1.00            
ATOM   2343    C ASP A 314      22.602  21.000  25.710  4.00  1.00            
ATOM   2344    O ASP A 314      23.414  21.603  25.009  4.00  1.00            
ATOM   2345    N ARG A 315      21.828  21.619  26.619  3.00  1.00            
ATOM   2346   CA ARG A 315      21.966  23.023  26.831  3.00  1.00            
ATOM   2347   CB ARG A 315      20.920  23.616  27.784  3.00  1.00            
ATOM   2348   CG ARG A 315      19.515  23.711  27.193  3.00  1.00            
ATOM   2349   CD ARG A 315      18.546  24.491  28.084  3.00  1.00            
ATOM   2350   NE ARG A 315      18.657  25.938  27.739  3.00  1.00            
ATOM   2351   CZ ARG A 315      18.292  26.893  28.647  3.00  1.00            
ATOM   2352  NH1 ARG A 315      17.946  26.537  29.919  3.00  1.00            
ATOM   2353  NH2 ARG A 315      18.271  28.209  28.283  3.00  1.00            
ATOM   2354    C ARG A 315      23.278  23.314  27.429  3.00  1.00            
ATOM   2355    O ARG A 315      23.932  24.278  27.029  3.00  1.00            
ATOM   2356    N ALA A 316      23.661  22.515  28.446  3.00  1.00            
ATOM   2357   CA ALA A 316      24.994  22.686  28.903  3.00  1.00            
ATOM   2358   CB ALA A 316      25.427  21.697  29.998  3.00  1.00            
ATOM   2359    C ALA A 316      25.708  22.321  27.643  3.00  1.00            
ATOM   2360    O ALA A 316      25.424  21.280  27.055  3.00  1.00            
ATOM   2361    N ASN A 317      26.642  23.167  27.185  3.00  1.00            
ATOM   2362   CA ASN A 317      27.242  22.922  25.906  3.00  1.00            
ATOM   2363   CB ASN A 317      28.216  21.732  25.895  3.00  1.00            
ATOM   2364   CG ASN A 317      29.093  21.872  24.661  3.00  1.00            
ATOM   2365  OD1 ASN A 317      28.609  22.196  23.578  3.00  1.00            
ATOM   2366  ND2 ASN A 317      30.426  21.661  24.830  3.00  1.00            
ATOM   2367    C ASN A 317      26.228  22.707  24.857  3.00  1.00            
ATOM   2368    O ASN A 317      25.919  21.562  24.542  3.00  1.00            
ATOM   2369    N ASN A 318      25.662  23.816  24.330  3.00  1.00            
ATOM   2370   CA ASN A 318      24.713  23.700  23.270  3.00  1.00            
ATOM   2371   CB ASN A 318      24.255  25.046  22.688  3.00  1.00            
ATOM   2372   CG ASN A 318      23.306  25.663  23.703  3.00  1.00            
ATOM   2373  OD1 ASN A 318      23.726  26.422  24.573  3.00  1.00            
ATOM   2374  ND2 ASN A 318      21.995  25.324  23.598  3.00  1.00            
ATOM   2375    C ASN A 318      25.364  22.882  22.207  3.00  1.00            
ATOM   2376    O ASN A 318      26.235  23.351  21.476  3.00  1.00            
ATOM   2377    N LYS A 319      24.945  21.602  22.135  4.00  1.00            
ATOM   2378   CA LYS A 319      25.490  20.645  21.224  4.00  1.00            
ATOM   2379   CB LYS A 319      26.783  19.971  21.725  4.00  1.00            
ATOM   2380   CG LYS A 319      26.659  19.347  23.116  4.00  1.00            
ATOM   2381   CD LYS A 319      25.799  18.087  23.150  4.00  1.00            
ATOM   2382   CE LYS A 319      26.582  16.816  22.815  4.00  1.00            
ATOM   2383   NZ LYS A 319      25.649  15.674  22.698  4.00  1.00            
ATOM   2384    C LYS A 319      24.449  19.613  20.984  4.00  1.00            
ATOM   2385    O LYS A 319      23.584  19.375  21.825  4.00  1.00            
ATOM   2386    N VAL A 320      24.496  18.985  19.794  4.00  1.00            
ATOM   2387   CA VAL A 320      23.516  17.991  19.501  4.00  1.00            
ATOM   2388   CB VAL A 320      22.772  18.236  18.220  4.00  1.00            
ATOM   2389  CG1 VAL A 320      21.975  19.546  18.368  4.00  1.00            
ATOM   2390  CG2 VAL A 320      23.779  18.250  17.059  4.00  1.00            
ATOM   2391    C VAL A 320      24.216  16.683  19.411  4.00  1.00            
ATOM   2392    O VAL A 320      25.278  16.569  18.800  4.00  1.00            
ATOM   2393    N GLY A 321      23.633  15.658  20.055  4.00  1.00            
ATOM   2394   CA GLY A 321      24.224  14.358  20.018  4.00  1.00            
ATOM   2395    C GLY A 321      23.479  13.586  18.995  4.00  1.00            
ATOM   2396    O GLY A 321      22.276  13.769  18.814  4.00  1.00            
ATOM   2397    N LEU A 322      24.182  12.692  18.286  4.00  1.00            
ATOM   2398   CA LEU A 322      23.486  11.952  17.294  4.00  1.00            
ATOM   2399   CB LEU A 322      23.943  12.308  15.860  4.00  1.00            
ATOM   2400   CG LEU A 322      23.142  11.692  14.687  4.00  1.00            
ATOM   2401  CD1 LEU A 322      23.666  12.224  13.347  4.00  1.00            
ATOM   2402  CD2 LEU A 322      23.114  10.154  14.700  4.00  1.00            
ATOM   2403    C LEU A 322      23.761  10.515  17.547  4.00  1.00            
ATOM   2404    O LEU A 322      24.888  10.119  17.844  4.00  1.00            
ATOM   2405    N ALA A 323      22.707   9.692  17.446  4.00  1.00            
ATOM   2406   CA ALA A 323      22.898   8.297  17.640  4.00  1.00            
ATOM   2407   CB ALA A 323      22.556   7.819  19.050  4.00  1.00            
ATOM   2408    C ALA A 323      21.967   7.598  16.711  4.00  1.00            
ATOM   2409    O ALA A 323      20.964   8.132  16.240  4.00  1.00            
ATOM   2410    N PRO A 324      22.358   6.402  16.431  4.00  1.00            
ATOM   2411   CA PRO A 324      21.593   5.535  15.596  4.00  1.00            
ATOM   2412   CD PRO A 324      23.768   6.041  16.464  4.00  1.00            
ATOM   2413   CB PRO A 324      22.581   4.521  15.023  4.00  1.00            
ATOM   2414   CG PRO A 324      23.797   4.599  15.962  4.00  1.00            
ATOM   2415    C PRO A 324      20.565   4.892  16.473  4.00  1.00            
ATOM   2416    O PRO A 324      20.612   5.086  17.686  4.00  1.00            
ATOM   2417    N VAL A 325      19.619   4.137  15.882  4.00  1.00            
ATOM   2418   CA VAL A 325      18.600   3.480  16.648  4.00  1.00            
ATOM   2419   CB VAL A 325      17.289   3.363  15.922  4.00  1.00            
ATOM   2420  CG1 VAL A 325      17.516   2.570  14.624  4.00  1.00            
ATOM   2421  CG2 VAL A 325      16.276   2.705  16.870  4.00  1.00            
ATOM   2422    C VAL A 325      19.045   2.095  16.977  4.00  1.00            
ATOM   2423    O VAL A 325      19.811   1.479  16.238  4.00  1.00            
ATOM   2424    N ALA A 326      18.564   1.576  18.122  1.00  1.00            
ATOM   2425   CA ALA A 326      18.923   0.254  18.531  1.00  1.00            
ATOM   2426   CB ALA A 326      18.680  -0.015  20.026  1.00  1.00            
ATOM   2427    C ALA A 326      18.087  -0.750  17.742  1.00  1.00            
ATOM   2428    O ALA A 326      17.870  -0.510  16.525  1.00  1.00            
ATOM   2429  OXT ALA A 326      17.668  -1.777  18.342  1.00  1.00            
ATOM   2430    N GLU B   1      -9.179  10.790  -1.230  4.00  0.00            
ATOM   2431   CA GLU B   1      -8.841   9.951  -2.399  4.00  0.00            
ATOM   2432   CB GLU B   1      -8.443  10.824  -3.607  4.00  0.00            
ATOM   2433   CG GLU B   1      -9.569  11.683  -4.184  4.00  0.00            
ATOM   2434   CD GLU B   1      -9.597  13.013  -3.446  4.00  0.00            
ATOM   2435  OE1 GLU B   1      -8.665  13.835  -3.669  4.00  0.00            
ATOM   2436  OE2 GLU B   1     -10.552  13.226  -2.653  4.00  0.00            
ATOM   2437    C GLU B   1      -7.672   9.083  -2.093  4.00  0.00            
ATOM   2438    O GLU B   1      -7.803   8.030  -1.471  4.00  0.00            
ATOM   2439    N ASN B   2      -6.482   9.523  -2.542  4.00  0.00            
ATOM   2440   CA ASN B   2      -5.280   8.793  -2.287  4.00  0.00            
ATOM   2441   CB ASN B   2      -4.051   9.383  -2.997  4.00  0.00            
ATOM   2442   CG ASN B   2      -2.816   8.630  -2.524  4.00  0.00            
ATOM   2443  OD1 ASN B   2      -2.047   9.128  -1.701  4.00  0.00            
ATOM   2444  ND2 ASN B   2      -2.625   7.387  -3.040  4.00  0.00            
ATOM   2445    C ASN B   2      -5.015   8.888  -0.829  4.00  0.00            
ATOM   2446    O ASN B   2      -5.376   9.864  -0.174  4.00  0.00            
ATOM   2447    N GLU B   3      -4.388   7.838  -0.281  4.00  0.00            
ATOM   2448   CA GLU B   3      -4.026   7.847   1.096  4.00  0.00            
ATOM   2449   CB GLU B   3      -4.036   6.440   1.723  4.00  0.00            
ATOM   2450   CG GLU B   3      -5.403   5.748   1.727  4.00  0.00            
ATOM   2451   CD GLU B   3      -5.186   4.296   2.147  4.00  0.00            
ATOM   2452  OE1 GLU B   3      -4.057   3.982   2.607  4.00  0.00            
ATOM   2453  OE2 GLU B   3      -6.138   3.482   2.010  4.00  0.00            
ATOM   2454    C GLU B   3      -2.601   8.269   1.091  4.00  0.00            
ATOM   2455    O GLU B   3      -1.771   7.697   0.388  4.00  0.00            
ATOM   2456    N SER B   4      -2.282   9.306   1.870  4.00  0.00            
ATOM   2457   CA SER B   4      -0.936   9.772   1.900  4.00  0.00            
ATOM   2458   CB SER B   4      -0.609  10.766   0.767  4.00  0.00            
ATOM   2459   OG SER B   4       0.765  11.128   0.802  4.00  0.00            
ATOM   2460    C SER B   4      -0.856  10.496   3.199  4.00  0.00            
ATOM   2461    O SER B   4      -1.306   9.995   4.228  4.00  0.00            
ATOM   2462    N ALA B   5      -0.266  11.697   3.182  4.00  0.00            
ATOM   2463   CA ALA B   5      -0.182  12.470   4.377  4.00  0.00            
ATOM   2464   CB ALA B   5       0.575  13.795   4.197  4.00  0.00            
ATOM   2465    C ALA B   5      -1.578  12.796   4.760  4.00  0.00            
ATOM   2466    O ALA B   5      -2.512  12.560   3.996  4.00  0.00            
ATOM   2467    N GLU B   6      -1.765  13.343   5.975  4.00  0.00            
ATOM   2468   CA GLU B   6      -3.050  13.798   6.428  4.00  0.00            
ATOM   2469   CB GLU B   6      -3.035  14.183   7.914  4.00  0.00            
ATOM   2470   CG GLU B   6      -2.446  13.084   8.806  4.00  0.00            
ATOM   2471   CD GLU B   6      -3.305  11.837   8.690  4.00  0.00            
ATOM   2472  OE1 GLU B   6      -4.547  11.986   8.547  4.00  0.00            
ATOM   2473  OE2 GLU B   6      -2.728  10.719   8.752  4.00  0.00            
ATOM   2474    C GLU B   6      -3.255  15.047   5.634  4.00  0.00            
ATOM   2475    O GLU B   6      -2.870  15.150   4.469  4.00  0.00            
ATOM   2476    N ALA B   7      -3.961  16.024   6.201  4.00  0.00            
ATOM   2477   CA ALA B   7      -3.913  17.251   5.485  4.00  0.00            
ATOM   2478   CB ALA B   7      -4.706  18.374   6.171  4.00  0.00            
ATOM   2479    C ALA B   7      -2.465  17.607   5.556  4.00  0.00            
ATOM   2480    O ALA B   7      -1.887  18.139   4.611  4.00  0.00            
ATOM   2481    N PHE B   8      -1.877  17.263   6.721  4.00  0.00            
ATOM   2482   CA PHE B   8      -0.528  17.459   7.169  4.00  0.00            
ATOM   2483   CB PHE B   8       0.246  18.461   6.283  4.00  0.00            
ATOM   2484   CG PHE B   8       1.382  19.087   7.020  4.00  0.00            
ATOM   2485  CD1 PHE B   8       2.481  18.366   7.421  4.00  0.00            
ATOM   2486  CD2 PHE B   8       1.346  20.439   7.274  4.00  0.00            
ATOM   2487  CE1 PHE B   8       3.508  18.988   8.089  4.00  0.00            
ATOM   2488  CE2 PHE B   8       2.370  21.065   7.941  4.00  0.00            
ATOM   2489   CZ PHE B   8       3.456  20.335   8.353  4.00  0.00            
ATOM   2490    C PHE B   8      -0.788  18.076   8.500  4.00  0.00            
ATOM   2491    O PHE B   8      -1.543  19.041   8.619  4.00  0.00            
ATOM   2492    N PRO B   9      -0.218  17.512   9.509  4.00  0.00            
ATOM   2493   CA PRO B   9      -0.438  18.059  10.819  4.00  0.00            
ATOM   2494   CD PRO B   9      -0.115  16.063   9.537  4.00  0.00            
ATOM   2495   CB PRO B   9      -0.136  16.933  11.801  4.00  0.00            
ATOM   2496   CG PRO B   9      -0.418  15.658  10.989  4.00  0.00            
ATOM   2497    C PRO B   9       0.508  19.198  10.926  4.00  0.00            
ATOM   2498    O PRO B   9       1.122  19.579   9.930  4.00  0.00            
ATOM   2499    N LEU B  10       0.628  19.746  12.138  4.00  0.00            
ATOM   2500   CA LEU B  10       1.406  20.916  12.340  4.00  0.00            
ATOM   2501   CB LEU B  10       1.163  21.550  13.717  4.00  0.00            
ATOM   2502   CG LEU B  10      -0.272  22.085  13.912  4.00  0.00            
ATOM   2503  CD1 LEU B  10      -1.314  20.963  13.787  4.00  0.00            
ATOM   2504  CD2 LEU B  10      -0.398  22.870  15.228  4.00  0.00            
ATOM   2505    C LEU B  10       2.849  20.709  12.192  4.00  0.00            
ATOM   2506    O LEU B  10       3.393  19.626  12.396  4.00  0.00            
ATOM   2507    N GLU B  11       3.476  21.818  11.786  4.00  0.00            
ATOM   2508   CA GLU B  11       4.878  21.947  11.627  4.00  0.00            
ATOM   2509   CB GLU B  11       5.240  22.231  10.157  4.00  0.00            
ATOM   2510   CG GLU B  11       6.721  22.164   9.782  4.00  0.00            
ATOM   2511   CD GLU B  11       6.782  22.471   8.289  4.00  0.00            
ATOM   2512  OE1 GLU B  11       5.906  21.951   7.546  4.00  0.00            
ATOM   2513  OE2 GLU B  11       7.688  23.239   7.871  4.00  0.00            
ATOM   2514    C GLU B  11       5.210  23.154  12.443  4.00  0.00            
ATOM   2515    O GLU B  11       4.534  24.175  12.333  4.00  0.00            
ATOM   2516    N PHE B  12       6.238  23.079  13.308  4.00  0.00            
ATOM   2517   CA PHE B  12       6.494  24.223  14.136  4.00  0.00            
ATOM   2518   CB PHE B  12       6.364  23.933  15.639  4.00  0.00            
ATOM   2519   CG PHE B  12       4.907  23.918  15.919  4.00  0.00            
ATOM   2520  CD1 PHE B  12       4.135  22.823  15.615  4.00  0.00            
ATOM   2521  CD2 PHE B  12       4.317  25.023  16.483  4.00  0.00            
ATOM   2522  CE1 PHE B  12       2.786  22.841  15.875  4.00  0.00            
ATOM   2523  CE2 PHE B  12       2.970  25.045  16.744  4.00  0.00            
ATOM   2524   CZ PHE B  12       2.202  23.951  16.436  4.00  0.00            
ATOM   2525    C PHE B  12       7.855  24.743  13.898  4.00  0.00            
ATOM   2526    O PHE B  12       8.843  24.013  13.936  4.00  0.00            
ATOM   2527    N ILE B  13       7.917  26.050  13.603  4.00  0.00            
ATOM   2528   CA ILE B  13       9.177  26.687  13.456  4.00  0.00            
ATOM   2529   CB ILE B  13       9.704  26.653  12.048  4.00  0.00            
ATOM   2530  CG1 ILE B  13       8.752  27.382  11.082  4.00  0.00            
ATOM   2531  CG2 ILE B  13       9.964  25.183  11.680  4.00  0.00            
ATOM   2532  CD1 ILE B  13       9.315  27.523   9.666  4.00  0.00            
ATOM   2533    C ILE B  13       9.014  28.099  13.843  4.00  0.00            
ATOM   2534    O ILE B  13       8.066  28.763  13.424  4.00  0.00            
ATOM   2535    N ARG B  14       9.931  28.608  14.674  4.00  0.00            
ATOM   2536   CA ARG B  14       9.748  29.979  14.983  4.00  0.00            
ATOM   2537   CB ARG B  14       8.901  30.175  16.255  4.00  0.00            
ATOM   2538   CG ARG B  14       8.558  31.614  16.648  4.00  0.00            
ATOM   2539   CD ARG B  14       7.500  31.650  17.756  4.00  0.00            
ATOM   2540   NE ARG B  14       7.530  32.984  18.426  4.00  0.00            
ATOM   2541   CZ ARG B  14       6.669  33.991  18.090  4.00  0.00            
ATOM   2542  NH1 ARG B  14       5.741  33.821  17.104  4.00  0.00            
ATOM   2543  NH2 ARG B  14       6.722  35.175  18.768  4.00  0.00            
ATOM   2544    C ARG B  14      11.096  30.596  15.157  4.00  0.00            
ATOM   2545    O ARG B  14      11.908  30.148  15.964  4.00  0.00            
ATOM   2546    N GLU B  15      11.376  31.637  14.353  4.00  0.00            
ATOM   2547   CA GLU B  15      12.601  32.363  14.482  4.00  0.00            
ATOM   2548   CB GLU B  15      13.531  32.206  13.277  4.00  0.00            
ATOM   2549   CG GLU B  15      14.964  32.653  13.553  4.00  0.00            
ATOM   2550   CD GLU B  15      15.779  32.142  12.380  4.00  0.00            
ATOM   2551  OE1 GLU B  15      15.157  31.530  11.472  4.00  0.00            
ATOM   2552  OE2 GLU B  15      17.021  32.343  12.374  4.00  0.00            
ATOM   2553    C GLU B  15      12.154  33.792  14.549  4.00  0.00            
ATOM   2554    O GLU B  15      11.495  34.279  13.633  4.00  0.00            
ATOM   2555    N LEU B  16      12.474  34.502  15.649  4.00  0.00            
ATOM   2556   CA LEU B  16      12.010  35.855  15.788  4.00  0.00            
ATOM   2557   CB LEU B  16      11.646  36.250  17.230  4.00  0.00            
ATOM   2558   CG LEU B  16      10.506  35.440  17.873  4.00  0.00            
ATOM   2559  CD1 LEU B  16      10.104  36.046  19.227  4.00  0.00            
ATOM   2560  CD2 LEU B  16       9.316  35.270  16.915  4.00  0.00            
ATOM   2561    C LEU B  16      13.156  36.744  15.438  4.00  0.00            
ATOM   2562    O LEU B  16      14.289  36.496  15.843  4.00  0.00            
ATOM   2563    N GLU B  17      12.882  37.793  14.640  4.00  0.00            
ATOM   2564   CA GLU B  17      13.880  38.766  14.301  4.00  0.00            
ATOM   2565   CB GLU B  17      14.863  38.294  13.212  4.00  0.00            
ATOM   2566   CG GLU B  17      15.851  37.236  13.711  4.00  0.00            
ATOM   2567   CD GLU B  17      16.548  36.629  12.502  4.00  0.00            
ATOM   2568  OE1 GLU B  17      15.847  35.965  11.693  4.00  0.00            
ATOM   2569  OE2 GLU B  17      17.788  36.822  12.376  4.00  0.00            
ATOM   2570    C GLU B  17      13.135  39.947  13.778  4.00  0.00            
ATOM   2571    O GLU B  17      11.996  39.819  13.331  4.00  0.00            
ATOM   2572    N GLY B  18      13.751  41.140  13.846  4.00  0.00            
ATOM   2573   CA GLY B  18      13.084  42.317  13.378  4.00  0.00            
ATOM   2574    C GLY B  18      13.579  42.631  12.006  4.00  0.00            
ATOM   2575    O GLY B  18      14.088  41.763  11.300  4.00  0.00            
ATOM   2576    N GLU B  19      13.441  43.907  11.593  4.00  0.00            
ATOM   2577   CA GLU B  19      13.875  44.297  10.284  4.00  0.00            
ATOM   2578   CB GLU B  19      13.497  45.748   9.921  4.00  0.00            
ATOM   2579   CG GLU B  19      14.120  46.814  10.827  4.00  0.00            
ATOM   2580   CD GLU B  19      13.539  48.168  10.432  4.00  0.00            
ATOM   2581  OE1 GLU B  19      12.430  48.179   9.833  4.00  0.00            
ATOM   2582  OE2 GLU B  19      14.192  49.206  10.725  4.00  0.00            
ATOM   2583    C GLU B  19      15.364  44.140  10.246  4.00  0.00            
ATOM   2584    O GLU B  19      16.059  44.485  11.201  4.00  0.00            
ATOM   2585    N ARG B  20      15.895  43.591   9.132  4.00  0.00            
ATOM   2586   CA ARG B  20      17.309  43.361   9.047  4.00  0.00            
ATOM   2587   CB ARG B  20      17.779  42.786   7.697  4.00  0.00            
ATOM   2588   CG ARG B  20      19.286  42.506   7.646  4.00  0.00            
ATOM   2589   CD ARG B  20      20.083  43.460   6.753  4.00  0.00            
ATOM   2590   NE ARG B  20      19.657  43.193   5.350  4.00  0.00            
ATOM   2591   CZ ARG B  20      20.182  42.131   4.672  4.00  0.00            
ATOM   2592  NH1 ARG B  20      21.079  41.303   5.281  4.00  0.00            
ATOM   2593  NH2 ARG B  20      19.810  41.897   3.379  4.00  0.00            
ATOM   2594    C ARG B  20      18.003  44.708   9.235  4.00  0.00            
ATOM   2595    O ARG B  20      18.620  44.905  10.316  4.00  0.00            
ATOM   2596  OXT ARG B  20      17.923  45.555   8.306  4.00  0.00            
END
