# Supplementary material for: Integrative modeling of diverse protein-peptide systems using CABS-dock
Source: PLoS Comput Biol. 2023 Jul 5;19(7):e1011275. doi: 10.1371/journal.pcbi.1011275 (PMC10351741; doi:10.1371/journal.pcbi.1011275)
Supplement: S1 File — Files in pdb format containing atomic coordinates of the structures obtained in this study: the highest-scored amyloid models and 10 examples of the docked peptide for each enzyme-substrate complex. (ZIP) [file pcbi.1011275.s006.zip › 4_pepsin_ENESAEAFPLEFIRELEGER/577.pdb]

CRYST1    0.000    0.000    0.000   0.00   0.00   0.00 P 1           1
ATOM      1    N ILE A   1      15.557  12.045  36.851  1.00  1.00            
ATOM      2   CA ILE A   1      15.245  11.831  35.420  1.00  1.00            
ATOM      3   CB ILE A   1      15.622  10.433  35.021  1.00  1.00            
ATOM      4  CG1 ILE A   1      17.127  10.201  35.241  1.00  1.00            
ATOM      5  CG2 ILE A   1      15.171  10.205  33.569  1.00  1.00            
ATOM      6  CD1 ILE A   1      17.538   8.734  35.145  1.00  1.00            
ATOM      7    C ILE A   1      13.773  12.003  35.212  1.00  1.00            
ATOM      8    O ILE A   1      12.987  11.867  36.149  1.00  1.00            
ATOM      9    N GLY A   2      13.358  12.334  33.972  4.00  1.00            
ATOM     10   CA GLY A   2      11.956  12.481  33.701  4.00  1.00            
ATOM     11    C GLY A   2      11.678  11.647  32.496  4.00  1.00            
ATOM     12    O GLY A   2      12.231  11.880  31.423  4.00  1.00            
ATOM     13    N ASP A   3      10.799  10.640  32.647  4.00  1.00            
ATOM     14   CA ASP A   3      10.489   9.804  31.530  4.00  1.00            
ATOM     15   CB ASP A   3      10.640   8.302  31.827  4.00  1.00            
ATOM     16   CG ASP A   3      12.124   7.997  31.969  4.00  1.00            
ATOM     17  OD1 ASP A   3      12.872   8.207  30.976  4.00  1.00            
ATOM     18  OD2 ASP A   3      12.530   7.539  33.070  4.00  1.00            
ATOM     19    C ASP A   3       9.057  10.041  31.184  4.00  1.00            
ATOM     20    O ASP A   3       8.155   9.579  31.882  4.00  1.00            
ATOM     21    N GLU A   4       8.812  10.791  30.094  4.00  1.00            
ATOM     22   CA GLU A   4       7.467  11.016  29.675  4.00  1.00            
ATOM     23   CB GLU A   4       7.188  12.480  29.278  4.00  1.00            
ATOM     24   CG GLU A   4       5.728  12.756  28.910  4.00  1.00            
ATOM     25   CD GLU A   4       5.631  14.206  28.462  4.00  1.00            
ATOM     26  OE1 GLU A   4       6.154  14.516  27.357  4.00  1.00            
ATOM     27  OE2 GLU A   4       5.039  15.024  29.216  4.00  1.00            
ATOM     28    C GLU A   4       7.275  10.186  28.436  4.00  1.00            
ATOM     29    O GLU A   4       7.973  10.376  27.443  4.00  1.00            
ATOM     30    N PRO A   5       6.375   9.237  28.481  4.00  1.00            
ATOM     31   CA PRO A   5       6.151   8.398  27.323  4.00  1.00            
ATOM     32   CD PRO A   5       6.183   8.498  29.720  4.00  1.00            
ATOM     33   CB PRO A   5       5.461   7.142  27.841  4.00  1.00            
ATOM     34   CG PRO A   5       5.942   7.039  29.298  4.00  1.00            
ATOM     35    C PRO A   5       5.313   9.150  26.332  4.00  1.00            
ATOM     36    O PRO A   5       4.698  10.145  26.706  4.00  1.00            
ATOM     37    N LEU A   6       5.287   8.698  25.061  4.00  1.00            
ATOM     38   CA LEU A   6       4.523   9.416  24.083  4.00  1.00            
ATOM     39   CB LEU A   6       5.394  10.174  23.065  4.00  1.00            
ATOM     40   CG LEU A   6       6.338  11.216  23.693  4.00  1.00            
ATOM     41  CD1 LEU A   6       7.385  10.543  24.596  4.00  1.00            
ATOM     42  CD2 LEU A   6       6.976  12.111  22.618  4.00  1.00            
ATOM     43    C LEU A   6       3.708   8.453  23.288  4.00  1.00            
ATOM     44    O LEU A   6       3.873   7.239  23.389  4.00  1.00            
ATOM     45    N GLU A   7       2.771   9.001  22.488  4.00  1.00            
ATOM     46   CA GLU A   7       1.970   8.191  21.618  4.00  1.00            
ATOM     47   CB GLU A   7       0.457   8.407  21.766  4.00  1.00            
ATOM     48   CG GLU A   7      -0.115   7.791  23.042  4.00  1.00            
ATOM     49   CD GLU A   7      -0.060   6.278  22.879  4.00  1.00            
ATOM     50  OE1 GLU A   7      -0.728   5.762  21.944  4.00  1.00            
ATOM     51  OE2 GLU A   7       0.652   5.619  23.683  4.00  1.00            
ATOM     52    C GLU A   7       2.330   8.574  20.224  4.00  1.00            
ATOM     53    O GLU A   7       2.573   9.745  19.936  4.00  1.00            
ATOM     54    N ASN A   8       2.402   7.583  19.313  4.00  1.00            
ATOM     55   CA ASN A   8       2.705   7.943  17.964  4.00  1.00            
ATOM     56   CB ASN A   8       3.872   7.161  17.333  4.00  1.00            
ATOM     57   CG ASN A   8       3.500   5.699  17.181  4.00  1.00            
ATOM     58  OD1 ASN A   8       2.951   5.074  18.087  4.00  1.00            
ATOM     59  ND2 ASN A   8       3.818   5.142  15.985  4.00  1.00            
ATOM     60    C ASN A   8       1.470   7.738  17.172  4.00  1.00            
ATOM     61    O ASN A   8       0.790   6.720  17.301  4.00  1.00            
ATOM     62    N TYR A   9       1.134   8.732  16.334  4.00  1.00            
ATOM     63   CA TYR A   9      -0.114   8.629  15.659  4.00  1.00            
ATOM     64   CB TYR A   9      -0.995   9.859  15.956  4.00  1.00            
ATOM     65   CG TYR A   9      -2.386   9.661  15.461  4.00  1.00            
ATOM     66  CD1 TYR A   9      -3.220   8.763  16.085  4.00  1.00            
ATOM     67  CD2 TYR A   9      -2.873  10.401  14.407  4.00  1.00            
ATOM     68  CE1 TYR A   9      -4.512   8.581  15.651  4.00  1.00            
ATOM     69  CE2 TYR A   9      -4.164  10.224  13.968  4.00  1.00            
ATOM     70   CZ TYR A   9      -4.984   9.311  14.588  4.00  1.00            
ATOM     71   OH TYR A   9      -6.309   9.129  14.138  4.00  1.00            
ATOM     72    C TYR A   9       0.129   8.538  14.196  4.00  1.00            
ATOM     73    O TYR A   9       0.526   9.512  13.567  4.00  1.00            
ATOM     74    N LEU A  10      -0.093   7.346  13.613  3.00  1.00            
ATOM     75   CA LEU A  10       0.075   7.175  12.201  3.00  1.00            
ATOM     76   CB LEU A  10      -0.806   8.114  11.355  3.00  1.00            
ATOM     77   CG LEU A  10      -2.307   7.786  11.407  3.00  1.00            
ATOM     78  CD1 LEU A  10      -2.604   6.446  10.716  3.00  1.00            
ATOM     79  CD2 LEU A  10      -2.840   7.847  12.844  3.00  1.00            
ATOM     80    C LEU A  10       1.489   7.477  11.840  3.00  1.00            
ATOM     81    O LEU A  10       1.812   7.683  10.671  3.00  1.00            
ATOM     82    N ASP A  11       2.376   7.488  12.846  3.00  1.00            
ATOM     83   CA ASP A  11       3.758   7.811  12.651  3.00  1.00            
ATOM     84   CB ASP A  11       4.387   7.074  11.459  3.00  1.00            
ATOM     85   CG ASP A  11       4.476   5.609  11.836  3.00  1.00            
ATOM     86  OD1 ASP A  11       4.052   5.283  12.976  3.00  1.00            
ATOM     87  OD2 ASP A  11       4.971   4.800  11.005  3.00  1.00            
ATOM     88    C ASP A  11       3.864   9.285  12.366  3.00  1.00            
ATOM     89    O ASP A  11       4.965   9.828  12.284  3.00  1.00            
ATOM     90    N THR A  12       2.715   9.979  12.230  3.00  1.00            
ATOM     91   CA THR A  12       2.700  11.380  11.923  3.00  1.00            
ATOM     92   CB THR A  12       1.399  11.869  11.365  3.00  1.00            
ATOM     93  OG1 THR A  12       0.376  11.755  12.336  3.00  1.00            
ATOM     94  CG2 THR A  12       1.051  11.034  10.121  3.00  1.00            
ATOM     95    C THR A  12       3.044  12.260  13.078  3.00  1.00            
ATOM     96    O THR A  12       3.845  13.183  12.936  3.00  1.00            
ATOM     97    N GLU A  13       2.467  12.003  14.266  4.00  1.00            
ATOM     98   CA GLU A  13       2.681  12.966  15.307  4.00  1.00            
ATOM     99   CB GLU A  13       1.443  13.823  15.627  4.00  1.00            
ATOM    100   CG GLU A  13       0.251  13.013  16.141  4.00  1.00            
ATOM    101   CD GLU A  13      -0.838  13.989  16.569  4.00  1.00            
ATOM    102  OE1 GLU A  13      -0.516  15.192  16.758  4.00  1.00            
ATOM    103  OE2 GLU A  13      -2.007  13.542  16.719  4.00  1.00            
ATOM    104    C GLU A  13       3.056  12.283  16.576  4.00  1.00            
ATOM    105    O GLU A  13       2.989  11.061  16.693  4.00  1.00            
ATOM    106    N TYR A  14       3.491  13.094  17.564  4.00  1.00            
ATOM    107   CA TYR A  14       3.868  12.578  18.844  4.00  1.00            
ATOM    108   CB TYR A  14       5.370  12.693  19.150  4.00  1.00            
ATOM    109   CG TYR A  14       6.047  11.716  18.247  4.00  1.00            
ATOM    110  CD1 TYR A  14       6.441  12.071  16.976  4.00  1.00            
ATOM    111  CD2 TYR A  14       6.275  10.428  18.675  4.00  1.00            
ATOM    112  CE1 TYR A  14       7.058  11.155  16.155  4.00  1.00            
ATOM    113  CE2 TYR A  14       6.891   9.509  17.860  4.00  1.00            
ATOM    114   CZ TYR A  14       7.286   9.873  16.595  4.00  1.00            
ATOM    115   OH TYR A  14       7.920   8.934  15.754  4.00  1.00            
ATOM    116    C TYR A  14       3.088  13.285  19.901  4.00  1.00            
ATOM    117    O TYR A  14       2.710  14.445  19.752  4.00  1.00            
ATOM    118    N PHE A  15       2.812  12.560  21.001  4.00  1.00            
ATOM    119   CA PHE A  15       2.029  13.064  22.088  4.00  1.00            
ATOM    120   CB PHE A  15       0.736  12.283  22.367  4.00  1.00            
ATOM    121   CG PHE A  15      -0.378  12.865  21.586  4.00  1.00            
ATOM    122  CD1 PHE A  15      -1.104  13.888  22.151  4.00  1.00            
ATOM    123  CD2 PHE A  15      -0.702  12.408  20.331  4.00  1.00            
ATOM    124  CE1 PHE A  15      -2.151  14.461  21.478  4.00  1.00            
ATOM    125  CE2 PHE A  15      -1.749  12.978  19.651  4.00  1.00            
ATOM    126   CZ PHE A  15      -2.466  13.998  20.226  4.00  1.00            
ATOM    127    C PHE A  15       2.781  12.959  23.369  4.00  1.00            
ATOM    128    O PHE A  15       3.899  12.449  23.432  4.00  1.00            
ATOM    129    N GLY A  16       2.142  13.491  24.430  4.00  1.00            
ATOM    130   CA GLY A  16       2.635  13.451  25.773  4.00  1.00            
ATOM    131    C GLY A  16       1.497  13.921  26.634  4.00  1.00            
ATOM    132    O GLY A  16       0.615  14.633  26.160  4.00  1.00            
ATOM    133    N THR A  17       1.468  13.532  27.925  4.00  1.00            
ATOM    134   CA THR A  17       0.396  13.988  28.771  4.00  1.00            
ATOM    135   CB THR A  17      -0.429  12.879  29.353  4.00  1.00            
ATOM    136  OG1 THR A  17      -1.568  13.410  30.015  4.00  1.00            
ATOM    137  CG2 THR A  17       0.440  12.079  30.337  4.00  1.00            
ATOM    138    C THR A  17       1.022  14.735  29.910  4.00  1.00            
ATOM    139    O THR A  17       2.040  14.308  30.454  4.00  1.00            
ATOM    140    N ILE A  18       0.438  15.891  30.291  4.00  1.00            
ATOM    141   CA ILE A  18       0.999  16.665  31.365  4.00  1.00            
ATOM    142   CB ILE A  18       1.738  17.882  30.888  4.00  1.00            
ATOM    143  CG1 ILE A  18       2.908  17.462  29.984  4.00  1.00            
ATOM    144  CG2 ILE A  18       2.184  18.697  32.114  4.00  1.00            
ATOM    145  CD1 ILE A  18       3.554  18.629  29.243  4.00  1.00            
ATOM    146    C ILE A  18      -0.112  17.115  32.255  4.00  1.00            
ATOM    147    O ILE A  18      -1.248  17.282  31.813  4.00  1.00            
ATOM    148    N GLY A  19       0.193  17.309  33.554  4.00  1.00            
ATOM    149   CA GLY A  19      -0.813  17.761  34.466  4.00  1.00            
ATOM    150    C GLY A  19      -0.518  19.184  34.783  4.00  1.00            
ATOM    151    O GLY A  19       0.568  19.524  35.250  4.00  1.00            
ATOM    152    N ILE A  20      -1.505  20.060  34.532  4.00  1.00            
ATOM    153   CA ILE A  20      -1.346  21.445  34.838  4.00  1.00            
ATOM    154   CB ILE A  20      -1.555  22.348  33.655  4.00  1.00            
ATOM    155  CG1 ILE A  20      -1.222  23.797  34.035  4.00  1.00            
ATOM    156  CG2 ILE A  20      -2.982  22.141  33.117  4.00  1.00            
ATOM    157  CD1 ILE A  20       0.255  24.011  34.360  4.00  1.00            
ATOM    158    C ILE A  20      -2.392  21.750  35.859  4.00  1.00            
ATOM    159    O ILE A  20      -3.563  21.408  35.692  4.00  1.00            
ATOM    160    N GLY A  21      -1.982  22.366  36.980  3.00  1.00            
ATOM    161   CA GLY A  21      -2.930  22.704  37.997  3.00  1.00            
ATOM    162    C GLY A  21      -2.930  21.616  39.016  3.00  1.00            
ATOM    163    O GLY A  21      -2.719  20.447  38.696  3.00  1.00            
ATOM    164    N THR A  22      -3.161  21.989  40.288  3.00  1.00            
ATOM    165   CA THR A  22      -3.282  21.021  41.335  3.00  1.00            
ATOM    166   CB THR A  22      -2.332  21.237  42.482  3.00  1.00            
ATOM    167  OG1 THR A  22      -2.400  20.147  43.389  3.00  1.00            
ATOM    168  CG2 THR A  22      -2.680  22.554  43.195  3.00  1.00            
ATOM    169    C THR A  22      -4.691  21.181  41.826  3.00  1.00            
ATOM    170    O THR A  22      -5.129  22.319  41.983  3.00  1.00            
ATOM    171    N PRO A  23      -5.459  20.147  42.081  3.00  1.00            
ATOM    172   CA PRO A  23      -5.069  18.769  41.959  3.00  1.00            
ATOM    173   CD PRO A  23      -6.905  20.297  42.114  3.00  1.00            
ATOM    174   CB PRO A  23      -6.326  17.951  42.245  3.00  1.00            
ATOM    175   CG PRO A  23      -7.463  18.895  41.822  3.00  1.00            
ATOM    176    C PRO A  23      -4.453  18.412  40.645  3.00  1.00            
ATOM    177    O PRO A  23      -3.366  17.835  40.646  3.00  1.00            
ATOM    178    N ALA A  24      -5.114  18.731  39.517  3.00  1.00            
ATOM    179   CA ALA A  24      -4.524  18.434  38.245  3.00  1.00            
ATOM    180   CB ALA A  24      -4.024  16.985  38.118  3.00  1.00            
ATOM    181    C ALA A  24      -5.585  18.629  37.207  3.00  1.00            
ATOM    182    O ALA A  24      -6.774  18.479  37.483  3.00  1.00            
ATOM    183    N GLN A  25      -5.162  18.991  35.981  4.00  1.00            
ATOM    184   CA GLN A  25      -6.038  19.111  34.848  4.00  1.00            
ATOM    185   CB GLN A  25      -6.206  20.556  34.356  4.00  1.00            
ATOM    186   CG GLN A  25      -7.464  20.759  33.513  4.00  1.00            
ATOM    187   CD GLN A  25      -8.645  20.709  34.475  4.00  1.00            
ATOM    188  OE1 GLN A  25      -9.300  21.719  34.728  4.00  1.00            
ATOM    189  NE2 GLN A  25      -8.917  19.503  35.043  4.00  1.00            
ATOM    190    C GLN A  25      -5.272  18.346  33.816  4.00  1.00            
ATOM    191    O GLN A  25      -4.043  18.379  33.824  4.00  1.00            
ATOM    192    N ASP A  26      -5.941  17.620  32.905  4.00  1.00            
ATOM    193   CA ASP A  26      -5.129  16.785  32.069  4.00  1.00            
ATOM    194   CB ASP A  26      -5.556  15.308  32.138  4.00  1.00            
ATOM    195   CG ASP A  26      -4.398  14.440  31.674  4.00  1.00            
ATOM    196  OD1 ASP A  26      -3.251  14.959  31.627  4.00  1.00            
ATOM    197  OD2 ASP A  26      -4.645  13.243  31.372  4.00  1.00            
ATOM    198    C ASP A  26      -5.224  17.215  30.636  4.00  1.00            
ATOM    199    O ASP A  26      -6.315  17.464  30.126  4.00  1.00            
ATOM    200    N PHE A  27      -4.061  17.333  29.956  4.00  1.00            
ATOM    201   CA PHE A  27      -4.060  17.661  28.557  4.00  1.00            
ATOM    202   CB PHE A  27      -3.861  19.158  28.249  4.00  1.00            
ATOM    203   CG PHE A  27      -2.588  19.619  28.866  4.00  1.00            
ATOM    204  CD1 PHE A  27      -1.376  19.329  28.286  4.00  1.00            
ATOM    205  CD2 PHE A  27      -2.612  20.362  30.024  4.00  1.00            
ATOM    206  CE1 PHE A  27      -0.205  19.765  28.861  4.00  1.00            
ATOM    207  CE2 PHE A  27      -1.445  20.802  30.603  4.00  1.00            
ATOM    208   CZ PHE A  27      -0.238  20.500  30.022  4.00  1.00            
ATOM    209    C PHE A  27      -3.002  16.879  27.863  4.00  1.00            
ATOM    210    O PHE A  27      -1.966  16.552  28.437  4.00  1.00            
ATOM    211    N THR A  28      -3.271  16.540  26.588  4.00  1.00            
ATOM    212   CA THR A  28      -2.320  15.822  25.799  4.00  1.00            
ATOM    213   CB THR A  28      -2.939  15.029  24.686  4.00  1.00            
ATOM    214  OG1 THR A  28      -3.561  15.898  23.749  4.00  1.00            
ATOM    215  CG2 THR A  28      -3.981  14.070  25.286  4.00  1.00            
ATOM    216    C THR A  28      -1.469  16.855  25.172  4.00  1.00            
ATOM    217    O THR A  28      -1.793  18.041  25.225  4.00  1.00            
ATOM    218    N VAL A  29      -0.355  16.443  24.547  4.00  1.00            
ATOM    219   CA VAL A  29       0.467  17.498  24.070  4.00  1.00            
ATOM    220   CB VAL A  29       1.430  17.991  25.104  4.00  1.00            
ATOM    221  CG1 VAL A  29       0.668  18.592  26.293  4.00  1.00            
ATOM    222  CG2 VAL A  29       2.345  16.818  25.492  4.00  1.00            
ATOM    223    C VAL A  29       1.314  17.080  22.917  4.00  1.00            
ATOM    224    O VAL A  29       1.463  15.896  22.616  4.00  1.00            
ATOM    225    N ILE A  30       1.890  18.095  22.234  4.00  1.00            
ATOM    226   CA ILE A  30       2.804  17.871  21.154  4.00  1.00            
ATOM    227   CB ILE A  30       2.380  18.537  19.875  4.00  1.00            
ATOM    228  CG1 ILE A  30       1.017  17.977  19.429  4.00  1.00            
ATOM    229  CG2 ILE A  30       3.483  18.324  18.826  4.00  1.00            
ATOM    230  CD1 ILE A  30       0.375  18.752  18.279  4.00  1.00            
ATOM    231    C ILE A  30       4.132  18.413  21.604  4.00  1.00            
ATOM    232    O ILE A  30       4.276  19.608  21.858  4.00  1.00            
ATOM    233    N PHE A  31       5.138  17.520  21.739  4.00  1.00            
ATOM    234   CA PHE A  31       6.463  17.884  22.171  4.00  1.00            
ATOM    235   CB PHE A  31       7.267  16.646  22.611  4.00  1.00            
ATOM    236   CG PHE A  31       8.631  17.044  23.052  4.00  1.00            
ATOM    237  CD1 PHE A  31       8.833  17.586  24.299  4.00  1.00            
ATOM    238  CD2 PHE A  31       9.715  16.850  22.227  4.00  1.00            
ATOM    239  CE1 PHE A  31      10.096  17.943  24.707  4.00  1.00            
ATOM    240  CE2 PHE A  31      10.980  17.207  22.630  4.00  1.00            
ATOM    241   CZ PHE A  31      11.172  17.757  23.874  4.00  1.00            
ATOM    242    C PHE A  31       7.131  18.500  20.972  4.00  1.00            
ATOM    243    O PHE A  31       7.082  17.930  19.883  4.00  1.00            
ATOM    244    N ASP A  32       7.752  19.697  21.115  4.00  1.00            
ATOM    245   CA ASP A  32       8.321  20.305  19.939  4.00  1.00            
ATOM    246   CB ASP A  32       7.493  21.464  19.356  4.00  1.00            
ATOM    247   CG ASP A  32       6.307  20.879  18.607  4.00  1.00            
ATOM    248  OD1 ASP A  32       5.683  19.924  19.136  4.00  1.00            
ATOM    249  OD2 ASP A  32       6.027  21.362  17.477  4.00  1.00            
ATOM    250    C ASP A  32       9.685  20.860  20.173  4.00  1.00            
ATOM    251    O ASP A  32       9.865  21.784  20.960  4.00  1.00            
ATOM    252    N THR A  33      10.689  20.309  19.462  3.00  1.00            
ATOM    253   CA THR A  33      12.018  20.845  19.512  3.00  1.00            
ATOM    254   CB THR A  33      13.016  20.011  18.771  3.00  1.00            
ATOM    255  OG1 THR A  33      14.317  20.559  18.927  3.00  1.00            
ATOM    256  CG2 THR A  33      12.619  19.957  17.288  3.00  1.00            
ATOM    257    C THR A  33      11.947  22.189  18.874  3.00  1.00            
ATOM    258    O THR A  33      12.586  23.138  19.326  3.00  1.00            
ATOM    259    N GLY A  34      11.135  22.308  17.805  3.00  1.00            
ATOM    260   CA GLY A  34      11.063  23.567  17.130  3.00  1.00            
ATOM    261    C GLY A  34       9.895  24.328  17.643  3.00  1.00            
ATOM    262    O GLY A  34       8.800  24.254  17.088  3.00  1.00            
ATOM    263    N SER A  35      10.137  25.093  18.724  1.00  1.00            
ATOM    264   CA SER A  35       9.162  25.955  19.315  1.00  1.00            
ATOM    265   CB SER A  35       7.741  25.362  19.356  1.00  1.00            
ATOM    266   OG SER A  35       6.837  26.277  19.957  1.00  1.00            
ATOM    267    C SER A  35       9.596  26.138  20.745  1.00  1.00            
ATOM    268    O SER A  35      10.239  25.255  21.311  1.00  1.00            
ATOM    269    N SER A  36       9.289  27.298  21.369  1.00  1.00            
ATOM    270   CA SER A  36       9.602  27.472  22.766  1.00  1.00            
ATOM    271   CB SER A  36      10.792  28.413  23.009  1.00  1.00            
ATOM    272   OG SER A  36      11.979  27.848  22.475  1.00  1.00            
ATOM    273    C SER A  36       8.399  28.143  23.376  1.00  1.00            
ATOM    274    O SER A  36       8.431  29.341  23.657  1.00  1.00            
ATOM    275    N ASN A  37       7.304  27.383  23.601  1.00  1.00            
ATOM    276   CA ASN A  37       6.096  27.897  24.203  1.00  1.00            
ATOM    277   CB ASN A  37       5.126  28.560  23.206  1.00  1.00            
ATOM    278   CG ASN A  37       5.686  29.901  22.756  1.00  1.00            
ATOM    279  OD1 ASN A  37       6.258  30.648  23.549  1.00  1.00            
ATOM    280  ND2 ASN A  37       5.509  30.220  21.445  1.00  1.00            
ATOM    281    C ASN A  37       5.363  26.685  24.724  1.00  1.00            
ATOM    282    O ASN A  37       5.586  25.579  24.233  1.00  1.00            
ATOM    283    N LEU A  38       4.488  26.835  25.748  4.00  1.00            
ATOM    284   CA LEU A  38       3.757  25.680  26.215  4.00  1.00            
ATOM    285   CB LEU A  38       4.371  25.039  27.471  4.00  1.00            
ATOM    286   CG LEU A  38       3.549  23.867  28.039  4.00  1.00            
ATOM    287  CD1 LEU A  38       3.492  22.685  27.058  4.00  1.00            
ATOM    288  CD2 LEU A  38       4.046  23.467  29.437  4.00  1.00            
ATOM    289    C LEU A  38       2.373  26.067  26.586  4.00  1.00            
ATOM    290    O LEU A  38       2.170  26.431  27.742  4.00  1.00            
ATOM    291    N TRP A  39       1.389  26.051  25.648  4.00  1.00            
ATOM    292   CA TRP A  39       0.099  26.106  26.261  4.00  1.00            
ATOM    293   CB TRP A  39      -0.300  27.353  27.053  4.00  1.00            
ATOM    294   CG TRP A  39      -1.207  26.927  28.198  4.00  1.00            
ATOM    295  CD2 TRP A  39      -0.843  25.900  29.142  4.00  1.00            
ATOM    296  CD1 TRP A  39      -2.492  27.256  28.493  4.00  1.00            
ATOM    297  NE1 TRP A  39      -2.938  26.546  29.581  4.00  1.00            
ATOM    298  CE2 TRP A  39      -1.937  25.694  29.982  4.00  1.00            
ATOM    299  CE3 TRP A  39       0.299  25.169  29.286  4.00  1.00            
ATOM    300  CZ2 TRP A  39      -1.900  24.761  30.978  4.00  1.00            
ATOM    301  CZ3 TRP A  39       0.340  24.239  30.300  4.00  1.00            
ATOM    302  CH2 TRP A  39      -0.739  24.040  31.133  4.00  1.00            
ATOM    303    C TRP A  39      -1.004  25.502  25.462  4.00  1.00            
ATOM    304    O TRP A  39      -0.921  25.313  24.249  4.00  1.00            
ATOM    305    N VAL A  40      -2.074  25.166  26.209  4.00  1.00            
ATOM    306   CA VAL A  40      -3.202  24.401  25.811  4.00  1.00            
ATOM    307   CB VAL A  40      -3.361  23.230  26.762  4.00  1.00            
ATOM    308  CG1 VAL A  40      -4.619  22.397  26.475  4.00  1.00            
ATOM    309  CG2 VAL A  40      -2.065  22.409  26.687  4.00  1.00            
ATOM    310    C VAL A  40      -4.441  25.244  25.876  4.00  1.00            
ATOM    311    O VAL A  40      -4.449  26.340  26.435  4.00  1.00            
ATOM    312    N PRO A  41      -5.483  24.741  25.265  1.00  1.00            
ATOM    313   CA PRO A  41      -6.734  25.442  25.236  1.00  1.00            
ATOM    314   CD PRO A  41      -5.305  24.005  24.019  1.00  1.00            
ATOM    315   CB PRO A  41      -7.593  24.778  24.157  1.00  1.00            
ATOM    316   CG PRO A  41      -6.737  23.608  23.636  1.00  1.00            
ATOM    317    C PRO A  41      -7.399  25.565  26.566  1.00  1.00            
ATOM    318    O PRO A  41      -7.136  24.749  27.446  1.00  1.00            
ATOM    319    N SER A  42      -8.264  26.590  26.726  4.00  1.00            
ATOM    320   CA SER A  42      -8.857  26.797  28.010  4.00  1.00            
ATOM    321   CB SER A  42      -8.147  27.861  28.862  4.00  1.00            
ATOM    322   OG SER A  42      -6.874  27.374  29.257  4.00  1.00            
ATOM    323    C SER A  42     -10.289  27.156  27.922  4.00  1.00            
ATOM    324    O SER A  42     -10.922  27.099  26.870  4.00  1.00            
ATOM    325    N VAL A  43     -10.832  27.495  29.099  3.00  1.00            
ATOM    326   CA VAL A  43     -12.201  27.862  29.224  3.00  1.00            
ATOM    327   CB VAL A  43     -12.565  28.228  30.631  3.00  1.00            
ATOM    328  CG1 VAL A  43     -14.035  28.681  30.668  3.00  1.00            
ATOM    329  CG2 VAL A  43     -12.255  27.022  31.532  3.00  1.00            
ATOM    330    C VAL A  43     -12.393  29.073  28.369  3.00  1.00            
ATOM    331    O VAL A  43     -13.392  29.181  27.661  3.00  1.00            
ATOM    332    N TYR A  44     -11.430  30.020  28.396  3.00  1.00            
ATOM    333   CA TYR A  44     -11.605  31.170  27.559  3.00  1.00            
ATOM    334   CB TYR A  44     -10.959  32.454  28.104  3.00  1.00            
ATOM    335   CG TYR A  44     -11.717  32.808  29.338  3.00  1.00            
ATOM    336  CD1 TYR A  44     -12.867  33.560  29.255  3.00  1.00            
ATOM    337  CD2 TYR A  44     -11.296  32.372  30.572  3.00  1.00            
ATOM    338  CE1 TYR A  44     -13.577  33.886  30.386  3.00  1.00            
ATOM    339  CE2 TYR A  44     -12.001  32.695  31.707  3.00  1.00            
ATOM    340   CZ TYR A  44     -13.143  33.454  31.615  3.00  1.00            
ATOM    341   OH TYR A  44     -13.869  33.786  32.778  3.00  1.00            
ATOM    342    C TYR A  44     -11.001  30.832  26.237  3.00  1.00            
ATOM    343    O TYR A  44      -9.792  30.639  26.123  3.00  1.00            
ATOM    344    N CYS A  45     -11.858  30.745  25.195  1.00  1.00            
ATOM    345   CA CYS A  45     -11.411  30.355  23.889  1.00  1.00            
ATOM    346   CB CYS A  45     -11.185  28.841  23.755  1.00  1.00            
ATOM    347   SG CYS A  45      -9.674  28.238  24.561  1.00  1.00            
ATOM    348    C CYS A  45     -12.491  30.672  22.908  1.00  1.00            
ATOM    349    O CYS A  45     -12.406  31.636  22.152  1.00  1.00            
ATOM    350    N SER A  46     -13.540  29.827  22.922  1.00  1.00            
ATOM    351   CA SER A  46     -14.666  29.895  22.039  1.00  1.00            
ATOM    352   CB SER A  46     -15.537  31.160  22.197  1.00  1.00            
ATOM    353   OG SER A  46     -14.855  32.313  21.731  1.00  1.00            
ATOM    354    C SER A  46     -14.235  29.759  20.613  1.00  1.00            
ATOM    355    O SER A  46     -14.733  30.461  19.734  1.00  1.00            
ATOM    356    N SER A  47     -13.289  28.834  20.352  1.00  1.00            
ATOM    357   CA SER A  47     -12.892  28.528  19.006  1.00  1.00            
ATOM    358   CB SER A  47     -11.373  28.524  18.775  1.00  1.00            
ATOM    359   OG SER A  47     -10.840  29.822  18.997  1.00  1.00            
ATOM    360    C SER A  47     -13.380  27.142  18.788  1.00  1.00            
ATOM    361    O SER A  47     -13.547  26.384  19.744  1.00  1.00            
ATOM    362    N LEU A  48     -13.653  26.774  17.524  2.00  1.00            
ATOM    363   CA LEU A  48     -14.108  25.438  17.313  2.00  1.00            
ATOM    364   CB LEU A  48     -14.375  25.090  15.838  2.00  1.00            
ATOM    365   CG LEU A  48     -15.612  25.785  15.246  2.00  1.00            
ATOM    366  CD1 LEU A  48     -15.821  25.391  13.774  2.00  1.00            
ATOM    367  CD2 LEU A  48     -16.856  25.526  16.111  2.00  1.00            
ATOM    368    C LEU A  48     -13.014  24.554  17.772  2.00  1.00            
ATOM    369    O LEU A  48     -13.249  23.561  18.458  2.00  1.00            
ATOM    370    N ALA A  49     -11.769  24.910  17.418  2.00  1.00            
ATOM    371   CA ALA A  49     -10.731  24.065  17.892  2.00  1.00            
ATOM    372   CB ALA A  49      -9.461  24.116  17.024  2.00  1.00            
ATOM    373    C ALA A  49     -10.369  24.569  19.241  2.00  1.00            
ATOM    374    O ALA A  49      -9.376  25.269  19.430  2.00  1.00            
ATOM    375    N CYS A  50     -11.197  24.157  20.207  2.00  1.00            
ATOM    376   CA CYS A  50     -11.155  24.444  21.604  2.00  1.00            
ATOM    377   CB CYS A  50     -11.616  25.870  21.942  2.00  1.00            
ATOM    378   SG CYS A  50     -10.441  27.116  21.336  2.00  1.00            
ATOM    379    C CYS A  50     -12.200  23.500  22.067  2.00  1.00            
ATOM    380    O CYS A  50     -12.015  22.727  23.006  2.00  1.00            
ATOM    381    N SER A  51     -13.347  23.557  21.359  2.00  1.00            
ATOM    382   CA SER A  51     -14.355  22.564  21.530  2.00  1.00            
ATOM    383   CB SER A  51     -15.613  22.808  20.681  2.00  1.00            
ATOM    384   OG SER A  51     -16.563  21.777  20.906  2.00  1.00            
ATOM    385    C SER A  51     -13.654  21.363  20.978  2.00  1.00            
ATOM    386    O SER A  51     -12.669  21.499  20.253  2.00  1.00            
ATOM    387    N ASP A  52     -14.112  20.152  21.322  2.00  1.00            
ATOM    388   CA ASP A  52     -13.447  18.976  20.843  2.00  1.00            
ATOM    389   CB ASP A  52     -13.512  18.785  19.322  2.00  1.00            
ATOM    390   CG ASP A  52     -14.916  18.271  19.032  2.00  1.00            
ATOM    391  OD1 ASP A  52     -15.894  19.011  19.320  2.00  1.00            
ATOM    392  OD2 ASP A  52     -15.026  17.113  18.545  2.00  1.00            
ATOM    393    C ASP A  52     -12.043  18.929  21.323  2.00  1.00            
ATOM    394    O ASP A  52     -11.177  18.330  20.687  2.00  1.00            
ATOM    395    N HIS A  53     -11.795  19.546  22.490  1.00  1.00            
ATOM    396   CA HIS A  53     -10.505  19.460  23.098  1.00  1.00            
ATOM    397  ND1 HIS A  53      -8.020  19.104  20.901  1.00  1.00            
ATOM    398   CG HIS A  53      -9.014  20.023  21.145  1.00  1.00            
ATOM    399   CB HIS A  53      -9.459  20.429  22.520  1.00  1.00            
ATOM    400  NE2 HIS A  53      -8.778  19.755  18.918  1.00  1.00            
ATOM    401  CD2 HIS A  53      -9.468  20.413  19.922  1.00  1.00            
ATOM    402  CE1 HIS A  53      -7.920  18.980  19.553  1.00  1.00            
ATOM    403    C HIS A  53     -10.693  19.777  24.538  1.00  1.00            
ATOM    404    O HIS A  53     -11.664  20.427  24.922  1.00  1.00            
ATOM    405    N ASN A  54      -9.763  19.303  25.385  1.00  1.00            
ATOM    406   CA ASN A  54      -9.889  19.574  26.782  1.00  1.00            
ATOM    407   CB ASN A  54      -8.986  18.706  27.675  1.00  1.00            
ATOM    408   CG ASN A  54      -9.625  17.330  27.804  1.00  1.00            
ATOM    409  OD1 ASN A  54     -10.465  17.104  28.675  1.00  1.00            
ATOM    410  ND2 ASN A  54      -9.229  16.384  26.910  1.00  1.00            
ATOM    411    C ASN A  54      -9.527  20.990  26.999  1.00  1.00            
ATOM    412    O ASN A  54      -8.802  21.600  26.215  1.00  1.00            
ATOM    413    N GLN A  55     -10.063  21.552  28.090  1.00  1.00            
ATOM    414   CA GLN A  55      -9.824  22.923  28.377  1.00  1.00            
ATOM    415   CB GLN A  55     -11.125  23.733  28.467  1.00  1.00            
ATOM    416   CG GLN A  55     -11.997  23.262  29.635  1.00  1.00            
ATOM    417   CD GLN A  55     -13.270  24.093  29.680  1.00  1.00            
ATOM    418  OE1 GLN A  55     -13.829  24.455  28.647  1.00  1.00            
ATOM    419  NE2 GLN A  55     -13.743  24.402  30.918  1.00  1.00            
ATOM    420    C GLN A  55      -9.223  22.995  29.742  1.00  1.00            
ATOM    421    O GLN A  55      -9.396  22.089  30.557  1.00  1.00            
ATOM    422    N PHE A  56      -8.473  24.080  30.020  4.00  1.00            
ATOM    423   CA PHE A  56      -7.944  24.272  31.337  4.00  1.00            
ATOM    424   CB PHE A  56      -6.546  24.913  31.375  4.00  1.00            
ATOM    425   CG PHE A  56      -6.254  25.238  32.801  4.00  1.00            
ATOM    426  CD1 PHE A  56      -5.833  24.267  33.680  4.00  1.00            
ATOM    427  CD2 PHE A  56      -6.399  26.530  33.257  4.00  1.00            
ATOM    428  CE1 PHE A  56      -5.566  24.579  34.993  4.00  1.00            
ATOM    429  CE2 PHE A  56      -6.134  26.847  34.567  4.00  1.00            
ATOM    430   CZ PHE A  56      -5.716  25.870  35.439  4.00  1.00            
ATOM    431    C PHE A  56      -8.877  25.210  32.006  4.00  1.00            
ATOM    432    O PHE A  56      -9.222  26.260  31.465  4.00  1.00            
ATOM    433    N ASN A  57      -9.333  24.835  33.208  1.00  1.00            
ATOM    434   CA ASN A  57     -10.249  25.689  33.884  1.00  1.00            
ATOM    435   CB ASN A  57     -11.428  24.897  34.482  1.00  1.00            
ATOM    436   CG ASN A  57     -12.634  25.809  34.637  1.00  1.00            
ATOM    437  OD1 ASN A  57     -13.733  25.350  34.946  1.00  1.00            
ATOM    438  ND2 ASN A  57     -12.440  27.130  34.391  1.00  1.00            
ATOM    439    C ASN A  57      -9.476  26.289  34.996  1.00  1.00            
ATOM    440    O ASN A  57      -9.024  25.609  35.917  1.00  1.00            
ATOM    441    N PRO A  58      -9.296  27.569  34.895  2.00  1.00            
ATOM    442   CA PRO A  58      -8.706  28.283  35.984  2.00  1.00            
ATOM    443   CD PRO A  58      -9.015  28.186  33.610  2.00  1.00            
ATOM    444   CB PRO A  58      -8.305  29.642  35.418  2.00  1.00            
ATOM    445   CG PRO A  58      -8.070  29.357  33.923  2.00  1.00            
ATOM    446    C PRO A  58      -9.893  28.305  36.900  2.00  1.00            
ATOM    447    O PRO A  58     -10.997  28.041  36.427  2.00  1.00            
ATOM    448    N ASP A  59      -9.741  28.628  38.189  2.00  1.00            
ATOM    449   CA ASP A  59     -10.883  28.513  39.050  2.00  1.00            
ATOM    450   CB ASP A  59     -12.129  29.291  38.582  2.00  1.00            
ATOM    451   CG ASP A  59     -13.107  29.366  39.750  2.00  1.00            
ATOM    452  OD1 ASP A  59     -12.798  28.782  40.824  2.00  1.00            
ATOM    453  OD2 ASP A  59     -14.177  30.009  39.584  2.00  1.00            
ATOM    454    C ASP A  59     -11.222  27.062  39.187  2.00  1.00            
ATOM    455    O ASP A  59     -12.369  26.698  39.441  2.00  1.00            
ATOM    456    N ASP A  60     -10.208  26.188  39.018  2.00  1.00            
ATOM    457   CA ASP A  60     -10.408  24.783  39.232  2.00  1.00            
ATOM    458   CB ASP A  60     -10.580  24.001  37.916  2.00  1.00            
ATOM    459   CG ASP A  60     -11.184  22.637  38.227  2.00  1.00            
ATOM    460  OD1 ASP A  60     -11.316  22.297  39.433  2.00  1.00            
ATOM    461  OD2 ASP A  60     -11.530  21.916  37.252  2.00  1.00            
ATOM    462    C ASP A  60      -9.165  24.293  39.891  2.00  1.00            
ATOM    463    O ASP A  60      -9.044  23.113  40.217  2.00  1.00            
ATOM    464    N SER A  61      -8.203  25.206  40.131  1.00  1.00            
ATOM    465   CA SER A  61      -6.993  24.748  40.737  1.00  1.00            
ATOM    466   CB SER A  61      -5.829  24.581  39.744  1.00  1.00            
ATOM    467   OG SER A  61      -6.124  23.541  38.821  1.00  1.00            
ATOM    468    C SER A  61      -6.548  25.704  41.795  1.00  1.00            
ATOM    469    O SER A  61      -6.700  26.918  41.668  1.00  1.00            
ATOM    470    N SER A  62      -5.987  25.142  42.887  1.00  1.00            
ATOM    471   CA SER A  62      -5.483  25.901  43.995  1.00  1.00            
ATOM    472   CB SER A  62      -5.021  25.011  45.160  1.00  1.00            
ATOM    473   OG SER A  62      -4.531  25.817  46.220  1.00  1.00            
ATOM    474    C SER A  62      -4.288  26.675  43.544  1.00  1.00            
ATOM    475    O SER A  62      -4.193  27.876  43.792  1.00  1.00            
ATOM    476    N THR A  63      -3.347  26.011  42.841  1.00  1.00            
ATOM    477   CA THR A  63      -2.142  26.716  42.531  1.00  1.00            
ATOM    478   CB THR A  63      -0.900  25.904  42.758  1.00  1.00            
ATOM    479  OG1 THR A  63      -0.898  24.752  41.930  1.00  1.00            
ATOM    480  CG2 THR A  63      -0.853  25.494  44.239  1.00  1.00            
ATOM    481    C THR A  63      -2.127  27.175  41.115  1.00  1.00            
ATOM    482    O THR A  63      -1.351  26.690  40.294  1.00  1.00            
ATOM    483    N PHE A  64      -2.984  28.154  40.798  1.00  1.00            
ATOM    484   CA PHE A  64      -2.933  28.762  39.509  1.00  1.00            
ATOM    485   CB PHE A  64      -4.105  28.393  38.583  1.00  1.00            
ATOM    486   CG PHE A  64      -4.069  29.344  37.435  1.00  1.00            
ATOM    487  CD1 PHE A  64      -3.205  29.163  36.379  1.00  1.00            
ATOM    488  CD2 PHE A  64      -4.914  30.431  37.423  1.00  1.00            
ATOM    489  CE1 PHE A  64      -3.187  30.054  35.331  1.00  1.00            
ATOM    490  CE2 PHE A  64      -4.900  31.326  36.379  1.00  1.00            
ATOM    491   CZ PHE A  64      -4.034  31.137  35.329  1.00  1.00            
ATOM    492    C PHE A  64      -3.033  30.227  39.775  1.00  1.00            
ATOM    493    O PHE A  64      -3.935  30.673  40.484  1.00  1.00            
ATOM    494    N GLU A  65      -2.100  31.024  39.225  4.00  1.00            
ATOM    495   CA GLU A  65      -2.170  32.432  39.476  4.00  1.00            
ATOM    496   CB GLU A  65      -0.932  32.997  40.193  4.00  1.00            
ATOM    497   CG GLU A  65      -0.798  32.512  41.639  4.00  1.00            
ATOM    498   CD GLU A  65       0.455  33.137  42.230  4.00  1.00            
ATOM    499  OE1 GLU A  65       0.360  34.282  42.748  4.00  1.00            
ATOM    500  OE2 GLU A  65       1.529  32.481  42.163  4.00  1.00            
ATOM    501    C GLU A  65      -2.273  33.117  38.142  4.00  1.00            
ATOM    502    O GLU A  65      -1.600  32.730  37.187  4.00  1.00            
ATOM    503    N ALA A  66      -3.144  34.145  38.044  4.00  1.00            
ATOM    504   CA ALA A  66      -3.357  34.854  36.807  4.00  1.00            
ATOM    505   CB ALA A  66      -4.756  35.484  36.696  4.00  1.00            
ATOM    506    C ALA A  66      -2.352  35.957  36.651  4.00  1.00            
ATOM    507    O ALA A  66      -1.805  36.452  37.636  4.00  1.00            
ATOM    508    N THR A  67      -2.071  36.364  35.389  4.00  1.00            
ATOM    509   CA THR A  67      -1.143  37.441  35.171  4.00  1.00            
ATOM    510   CB THR A  67       0.264  36.997  34.895  4.00  1.00            
ATOM    511  OG1 THR A  67       1.143  38.113  34.932  4.00  1.00            
ATOM    512  CG2 THR A  67       0.313  36.328  33.511  4.00  1.00            
ATOM    513    C THR A  67      -1.582  38.284  34.002  4.00  1.00            
ATOM    514    O THR A  67      -2.467  37.907  33.234  4.00  1.00            
ATOM    515    N SER A  68      -0.956  39.477  33.877  4.00  1.00            
ATOM    516   CA SER A  68      -1.228  40.511  32.906  4.00  1.00            
ATOM    517   CB SER A  68      -0.516  41.826  33.262  4.00  1.00            
ATOM    518   OG SER A  68       0.892  41.651  33.181  4.00  1.00            
ATOM    519    C SER A  68      -0.798  40.180  31.492  4.00  1.00            
ATOM    520    O SER A  68      -1.529  40.463  30.545  4.00  1.00            
ATOM    521    N GLN A  69       0.380  39.549  31.309  4.00  1.00            
ATOM    522   CA GLN A  69       1.013  39.393  30.017  4.00  1.00            
ATOM    523   CB GLN A  69       2.324  38.597  30.119  4.00  1.00            
ATOM    524   CG GLN A  69       3.338  39.282  31.039  4.00  1.00            
ATOM    525   CD GLN A  69       4.469  38.309  31.334  4.00  1.00            
ATOM    526  OE1 GLN A  69       5.169  37.851  30.433  4.00  1.00            
ATOM    527  NE2 GLN A  69       4.648  37.979  32.642  4.00  1.00            
ATOM    528    C GLN A  69       0.120  38.723  29.010  4.00  1.00            
ATOM    529    O GLN A  69      -0.737  37.908  29.350  4.00  1.00            
ATOM    530    N GLU A  70       0.315  39.102  27.722  4.00  1.00            
ATOM    531   CA GLU A  70      -0.420  38.600  26.589  4.00  1.00            
ATOM    532   CB GLU A  70      -1.159  39.722  25.837  4.00  1.00            
ATOM    533   CG GLU A  70      -0.260  40.890  25.430  4.00  1.00            
ATOM    534   CD GLU A  70      -1.157  42.094  25.171  4.00  1.00            
ATOM    535  OE1 GLU A  70      -2.397  41.959  25.355  4.00  1.00            
ATOM    536  OE2 GLU A  70      -0.614  43.169  24.799  4.00  1.00            
ATOM    537    C GLU A  70       0.540  37.921  25.682  4.00  1.00            
ATOM    538    O GLU A  70       1.686  38.342  25.537  4.00  1.00            
ATOM    539    N LEU A  71       0.090  36.814  25.066  4.00  1.00            
ATOM    540   CA LEU A  71       0.976  36.085  24.216  4.00  1.00            
ATOM    541   CB LEU A  71       1.226  34.649  24.744  4.00  1.00            
ATOM    542   CG LEU A  71       2.297  33.786  24.030  4.00  1.00            
ATOM    543  CD1 LEU A  71       2.400  32.405  24.696  4.00  1.00            
ATOM    544  CD2 LEU A  71       2.060  33.633  22.520  4.00  1.00            
ATOM    545    C LEU A  71       0.353  36.006  22.867  4.00  1.00            
ATOM    546    O LEU A  71      -0.849  35.788  22.728  4.00  1.00            
ATOM    547    N SER A  72       1.182  36.220  21.830  4.00  1.00            
ATOM    548   CA SER A  72       0.730  36.083  20.483  4.00  1.00            
ATOM    549   CB SER A  72       0.761  37.402  19.695  4.00  1.00            
ATOM    550   OG SER A  72      -0.136  38.337  20.277  4.00  1.00            
ATOM    551    C SER A  72       1.685  35.151  19.829  4.00  1.00            
ATOM    552    O SER A  72       2.891  35.223  20.063  4.00  1.00            
ATOM    553    N ILE A  73       1.172  34.229  18.997  4.00  1.00            
ATOM    554   CA ILE A  73       2.099  33.309  18.420  4.00  1.00            
ATOM    555   CB ILE A  73       2.145  31.995  19.143  4.00  1.00            
ATOM    556  CG1 ILE A  73       3.330  31.147  18.650  4.00  1.00            
ATOM    557  CG2 ILE A  73       0.775  31.318  18.966  4.00  1.00            
ATOM    558  CD1 ILE A  73       4.693  31.727  19.023  4.00  1.00            
ATOM    559    C ILE A  73       1.727  33.007  17.001  4.00  1.00            
ATOM    560    O ILE A  73       0.563  33.104  16.616  4.00  1.00            
ATOM    561    N THR A  74       2.736  32.641  16.179  4.00  1.00            
ATOM    562   CA THR A  74       2.488  32.268  14.814  4.00  1.00            
ATOM    563   CB THR A  74       2.951  33.284  13.812  4.00  1.00            
ATOM    564  OG1 THR A  74       4.353  33.483  13.921  4.00  1.00            
ATOM    565  CG2 THR A  74       2.201  34.602  14.064  4.00  1.00            
ATOM    566    C THR A  74       3.200  30.998  14.538  4.00  1.00            
ATOM    567    O THR A  74       4.290  30.748  15.051  4.00  1.00            
ATOM    568    N TYR A  75       2.573  30.149  13.709  4.00  1.00            
ATOM    569   CA TYR A  75       3.190  28.911  13.370  4.00  1.00            
ATOM    570   CB TYR A  75       2.536  27.669  14.002  4.00  1.00            
ATOM    571   CG TYR A  75       2.695  27.748  15.483  4.00  1.00            
ATOM    572  CD1 TYR A  75       3.848  27.308  16.091  4.00  1.00            
ATOM    573  CD2 TYR A  75       1.693  28.274  16.265  4.00  1.00            
ATOM    574  CE1 TYR A  75       3.998  27.379  17.456  4.00  1.00            
ATOM    575  CE2 TYR A  75       1.836  28.347  17.631  4.00  1.00            
ATOM    576   CZ TYR A  75       2.989  27.898  18.229  4.00  1.00            
ATOM    577   OH TYR A  75       3.138  27.972  19.630  4.00  1.00            
ATOM    578    C TYR A  75       3.078  28.760  11.901  4.00  1.00            
ATOM    579    O TYR A  75       2.324  29.480  11.248  4.00  1.00            
ATOM    580    N GLY A  76       3.865  27.828  11.341  3.00  1.00            
ATOM    581   CA GLY A  76       3.744  27.598   9.942  3.00  1.00            
ATOM    582    C GLY A  76       2.334  27.169   9.776  3.00  1.00            
ATOM    583    O GLY A  76       1.648  27.543   8.825  3.00  1.00            
ATOM    584    N THR A  77       1.878  26.350  10.734  3.00  1.00            
ATOM    585   CA THR A  77       0.544  25.855  10.709  3.00  1.00            
ATOM    586   CB THR A  77       0.308  24.795  11.751  3.00  1.00            
ATOM    587  OG1 THR A  77      -1.000  24.262  11.618  3.00  1.00            
ATOM    588  CG2 THR A  77       0.513  25.389  13.156  3.00  1.00            
ATOM    589    C THR A  77      -0.449  26.950  10.914  3.00  1.00            
ATOM    590    O THR A  77      -1.408  27.063  10.151  3.00  1.00            
ATOM    591    N GLY A  78      -0.251  27.813  11.928  4.00  1.00            
ATOM    592   CA GLY A  78      -1.263  28.806  12.120  4.00  1.00            
ATOM    593    C GLY A  78      -0.968  29.585  13.364  4.00  1.00            
ATOM    594    O GLY A  78      -0.012  29.302  14.083  4.00  1.00            
ATOM    595    N SER A  79      -1.813  30.602  13.637  4.00  1.00            
ATOM    596   CA SER A  79      -1.619  31.471  14.761  4.00  1.00            
ATOM    597   CB SER A  79      -1.943  32.943  14.452  4.00  1.00            
ATOM    598   OG SER A  79      -3.309  33.074  14.087  4.00  1.00            
ATOM    599    C SER A  79      -2.483  31.052  15.909  4.00  1.00            
ATOM    600    O SER A  79      -3.404  30.249  15.762  4.00  1.00            
ATOM    601    N MET A  80      -2.157  31.592  17.105  4.00  1.00            
ATOM    602   CA MET A  80      -2.885  31.356  18.319  4.00  1.00            
ATOM    603   CB MET A  80      -2.324  30.179  19.129  4.00  1.00            
ATOM    604   CG MET A  80      -2.362  28.860  18.357  4.00  1.00            
ATOM    605   SD MET A  80      -1.480  27.491  19.159  4.00  1.00            
ATOM    606   CE MET A  80      -1.492  26.432  17.684  4.00  1.00            
ATOM    607    C MET A  80      -2.674  32.592  19.141  4.00  1.00            
ATOM    608    O MET A  80      -1.695  33.310  18.949  4.00  1.00            
ATOM    609    N THR A  81      -3.606  32.889  20.067  4.00  1.00            
ATOM    610   CA THR A  81      -3.456  34.034  20.922  4.00  1.00            
ATOM    611   CB THR A  81      -4.465  35.114  20.659  4.00  1.00            
ATOM    612  OG1 THR A  81      -5.779  34.621  20.880  4.00  1.00            
ATOM    613  CG2 THR A  81      -4.313  35.591  19.204  4.00  1.00            
ATOM    614    C THR A  81      -3.684  33.544  22.307  4.00  1.00            
ATOM    615    O THR A  81      -4.234  32.461  22.503  4.00  1.00            
ATOM    616    N GLY A  82      -3.245  34.316  23.317  4.00  1.00            
ATOM    617   CA GLY A  82      -3.476  33.831  24.640  4.00  1.00            
ATOM    618    C GLY A  82      -2.960  34.823  25.620  4.00  1.00            
ATOM    619    O GLY A  82      -2.412  35.865  25.260  4.00  1.00            
ATOM    620    N ILE A  83      -3.145  34.494  26.910  4.00  1.00            
ATOM    621   CA ILE A  83      -2.684  35.291  28.001  4.00  1.00            
ATOM    622   CB ILE A  83      -3.777  35.821  28.885  4.00  1.00            
ATOM    623  CG1 ILE A  83      -4.522  34.664  29.565  4.00  1.00            
ATOM    624  CG2 ILE A  83      -4.683  36.733  28.043  4.00  1.00            
ATOM    625  CD1 ILE A  83      -5.416  35.098  30.724  4.00  1.00            
ATOM    626    C ILE A  83      -1.893  34.328  28.845  4.00  1.00            
ATOM    627    O ILE A  83      -1.962  33.119  28.625  4.00  1.00            
ATOM    628    N LEU A  84      -1.096  34.826  29.814  4.00  1.00            
ATOM    629   CA LEU A  84      -0.267  33.944  30.598  4.00  1.00            
ATOM    630   CB LEU A  84       1.096  34.546  30.985  4.00  1.00            
ATOM    631   CG LEU A  84       2.041  34.779  29.791  4.00  1.00            
ATOM    632  CD1 LEU A  84       1.480  35.835  28.826  4.00  1.00            
ATOM    633  CD2 LEU A  84       3.469  35.098  30.268  4.00  1.00            
ATOM    634    C LEU A  84      -0.934  33.534  31.869  4.00  1.00            
ATOM    635    O LEU A  84      -1.929  34.118  32.296  4.00  1.00            
ATOM    636    N GLY A  85      -0.377  32.467  32.486  4.00  1.00            
ATOM    637   CA GLY A  85      -0.845  31.943  33.737  4.00  1.00            
ATOM    638    C GLY A  85       0.330  31.273  34.402  4.00  1.00            
ATOM    639    O GLY A  85       1.314  30.939  33.742  4.00  1.00            
ATOM    640    N TYR A  86       0.252  31.063  35.737  4.00  1.00            
ATOM    641   CA TYR A  86       1.295  30.414  36.499  4.00  1.00            
ATOM    642   CB TYR A  86       1.741  31.207  37.739  4.00  1.00            
ATOM    643   CG TYR A  86       2.373  32.486  37.317  4.00  1.00            
ATOM    644  CD1 TYR A  86       1.603  33.554  36.919  4.00  1.00            
ATOM    645  CD2 TYR A  86       3.742  32.618  37.341  4.00  1.00            
ATOM    646  CE1 TYR A  86       2.192  34.737  36.540  4.00  1.00            
ATOM    647  CE2 TYR A  86       4.337  33.799  36.963  4.00  1.00            
ATOM    648   CZ TYR A  86       3.562  34.859  36.560  4.00  1.00            
ATOM    649   OH TYR A  86       4.170  36.071  36.170  4.00  1.00            
ATOM    650    C TYR A  86       0.668  29.177  37.058  4.00  1.00            
ATOM    651    O TYR A  86      -0.421  29.239  37.626  4.00  1.00            
ATOM    652    N ASP A  87       1.316  28.006  36.902  4.00  1.00            
ATOM    653   CA ASP A  87       0.705  26.826  37.444  4.00  1.00            
ATOM    654   CB ASP A  87      -0.373  26.250  36.503  4.00  1.00            
ATOM    655   CG ASP A  87      -1.376  25.401  37.280  4.00  1.00            
ATOM    656  OD1 ASP A  87      -1.074  24.990  38.431  4.00  1.00            
ATOM    657  OD2 ASP A  87      -2.480  25.163  36.720  4.00  1.00            
ATOM    658    C ASP A  87       1.782  25.804  37.607  4.00  1.00            
ATOM    659    O ASP A  87       2.854  25.914  37.013  4.00  1.00            
ATOM    660    N THR A  88       1.531  24.787  38.452  4.00  1.00            
ATOM    661   CA THR A  88       2.486  23.736  38.622  4.00  1.00            
ATOM    662   CB THR A  88       2.409  23.074  39.967  4.00  1.00            
ATOM    663  OG1 THR A  88       3.488  22.166  40.132  4.00  1.00            
ATOM    664  CG2 THR A  88       1.063  22.336  40.082  4.00  1.00            
ATOM    665    C THR A  88       2.191  22.717  37.580  4.00  1.00            
ATOM    666    O THR A  88       1.036  22.375  37.332  4.00  1.00            
ATOM    667    N VAL A  89       3.248  22.214  36.922  4.00  1.00            
ATOM    668   CA VAL A  89       3.025  21.245  35.899  4.00  1.00            
ATOM    669   CB VAL A  89       3.713  21.546  34.602  4.00  1.00            
ATOM    670  CG1 VAL A  89       3.108  22.824  34.017  4.00  1.00            
ATOM    671  CG2 VAL A  89       5.230  21.623  34.857  4.00  1.00            
ATOM    672    C VAL A  89       3.621  19.966  36.355  4.00  1.00            
ATOM    673    O VAL A  89       4.595  19.946  37.106  4.00  1.00            
ATOM    674    N GLN A  90       3.011  18.851  35.925  4.00  1.00            
ATOM    675   CA GLN A  90       3.559  17.578  36.250  4.00  1.00            
ATOM    676   CB GLN A  90       2.534  16.646  36.920  4.00  1.00            
ATOM    677   CG GLN A  90       2.051  17.181  38.271  4.00  1.00            
ATOM    678   CD GLN A  90       0.931  16.284  38.782  4.00  1.00            
ATOM    679  OE1 GLN A  90       0.128  15.770  38.005  4.00  1.00            
ATOM    680  NE2 GLN A  90       0.870  16.096  40.127  4.00  1.00            
ATOM    681    C GLN A  90       3.965  16.969  34.944  4.00  1.00            
ATOM    682    O GLN A  90       3.132  16.425  34.221  4.00  1.00            
ATOM    683    N VAL A  91       5.268  17.058  34.597  4.00  1.00            
ATOM    684   CA VAL A  91       5.706  16.495  33.351  4.00  1.00            
ATOM    685   CB VAL A  91       6.500  17.446  32.504  4.00  1.00            
ATOM    686  CG1 VAL A  91       6.990  16.689  31.257  4.00  1.00            
ATOM    687  CG2 VAL A  91       5.632  18.675  32.194  4.00  1.00            
ATOM    688    C VAL A  91       6.605  15.358  33.665  4.00  1.00            
ATOM    689    O VAL A  91       7.713  15.545  34.163  4.00  1.00            
ATOM    690    N GLY A  92       6.146  14.134  33.373  3.00  1.00            
ATOM    691   CA GLY A  92       7.025  13.026  33.539  3.00  1.00            
ATOM    692    C GLY A  92       7.186  12.625  34.966  3.00  1.00            
ATOM    693    O GLY A  92       8.226  12.085  35.340  3.00  1.00            
ATOM    694    N GLY A  93       6.178  12.866  35.817  3.00  1.00            
ATOM    695   CA GLY A  93       6.365  12.449  37.175  3.00  1.00            
ATOM    696    C GLY A  93       7.224  13.486  37.794  3.00  1.00            
ATOM    697    O GLY A  93       7.675  13.357  38.931  3.00  1.00            
ATOM    698    N ILE A  94       7.457  14.560  37.023  4.00  1.00            
ATOM    699   CA ILE A  94       8.280  15.637  37.463  4.00  1.00            
ATOM    700   CB ILE A  94       9.196  16.141  36.384  4.00  1.00            
ATOM    701  CG1 ILE A  94      10.229  15.076  35.984  4.00  1.00            
ATOM    702  CG2 ILE A  94       9.802  17.472  36.833  4.00  1.00            
ATOM    703  CD1 ILE A  94      11.017  15.448  34.727  4.00  1.00            
ATOM    704    C ILE A  94       7.353  16.758  37.789  4.00  1.00            
ATOM    705    O ILE A  94       6.497  17.118  36.984  4.00  1.00            
ATOM    706    N SER A  95       7.482  17.333  39.001  4.00  1.00            
ATOM    707   CA SER A  95       6.601  18.409  39.334  4.00  1.00            
ATOM    708   CB SER A  95       6.092  18.355  40.788  4.00  1.00            
ATOM    709   OG SER A  95       7.180  18.420  41.700  4.00  1.00            
ATOM    710    C SER A  95       7.349  19.684  39.148  4.00  1.00            
ATOM    711    O SER A  95       8.149  20.087  39.990  4.00  1.00            
ATOM    712    N ASP A  96       7.110  20.353  38.006  4.00  1.00            
ATOM    713   CA ASP A  96       7.732  21.624  37.817  4.00  1.00            
ATOM    714   CB ASP A  96       7.728  22.109  36.358  4.00  1.00            
ATOM    715   CG ASP A  96       8.742  21.267  35.597  4.00  1.00            
ATOM    716  OD1 ASP A  96       9.748  20.846  36.229  4.00  1.00            
ATOM    717  OD2 ASP A  96       8.526  21.031  34.378  4.00  1.00            
ATOM    718    C ASP A  96       6.903  22.555  38.629  4.00  1.00            
ATOM    719    O ASP A  96       5.713  22.322  38.831  4.00  1.00            
ATOM    720    N THR A  97       7.512  23.638  39.129  4.00  1.00            
ATOM    721   CA THR A  97       6.770  24.521  39.971  4.00  1.00            
ATOM    722   CB THR A  97       7.621  25.127  41.063  4.00  1.00            
ATOM    723  OG1 THR A  97       6.821  25.877  41.967  4.00  1.00            
ATOM    724  CG2 THR A  97       8.747  25.984  40.455  4.00  1.00            
ATOM    725    C THR A  97       6.148  25.567  39.116  4.00  1.00            
ATOM    726    O THR A  97       5.580  25.255  38.070  4.00  1.00            
ATOM    727    N ASN A  98       6.216  26.833  39.567  4.00  1.00            
ATOM    728   CA ASN A  98       5.623  27.925  38.869  4.00  1.00            
ATOM    729   CB ASN A  98       6.075  29.297  39.396  4.00  1.00            
ATOM    730   CG ASN A  98       5.752  29.391  40.877  4.00  1.00            
ATOM    731  OD1 ASN A  98       4.933  28.635  41.398  4.00  1.00            
ATOM    732  ND2 ASN A  98       6.419  30.346  41.578  4.00  1.00            
ATOM    733    C ASN A  98       6.126  27.866  37.478  4.00  1.00            
ATOM    734    O ASN A  98       7.330  27.886  37.227  4.00  1.00            
ATOM    735    N GLN A  99       5.190  27.764  36.531  4.00  1.00            
ATOM    736   CA GLN A  99       5.596  27.728  35.173  4.00  1.00            
ATOM    737   CB GLN A  99       5.414  26.343  34.523  4.00  1.00            
ATOM    738   CG GLN A  99       5.841  26.259  33.055  4.00  1.00            
ATOM    739   CD GLN A  99       7.333  25.975  33.001  4.00  1.00            
ATOM    740  OE1 GLN A  99       7.841  25.126  33.732  4.00  1.00            
ATOM    741  NE2 GLN A  99       8.056  26.703  32.110  4.00  1.00            
ATOM    742    C GLN A  99       4.729  28.681  34.472  4.00  1.00            
ATOM    743    O GLN A  99       3.599  28.943  34.882  4.00  1.00            
ATOM    744    N ILE A 100       5.256  29.242  33.387  4.00  1.00            
ATOM    745   CA ILE A 100       4.453  30.180  32.700  4.00  1.00            
ATOM    746   CB ILE A 100       5.226  31.327  32.115  4.00  1.00            
ATOM    747  CG1 ILE A 100       5.884  32.160  33.227  4.00  1.00            
ATOM    748  CG2 ILE A 100       4.267  32.132  31.221  4.00  1.00            
ATOM    749  CD1 ILE A 100       4.880  32.794  34.188  4.00  1.00            
ATOM    750    C ILE A 100       3.833  29.458  31.564  4.00  1.00            
ATOM    751    O ILE A 100       4.490  28.693  30.858  4.00  1.00            
ATOM    752    N PHE A 101       2.525  29.676  31.377  4.00  1.00            
ATOM    753   CA PHE A 101       1.855  28.986  30.327  4.00  1.00            
ATOM    754   CB PHE A 101       0.802  27.995  30.823  4.00  1.00            
ATOM    755   CG PHE A 101       1.438  27.189  31.891  4.00  1.00            
ATOM    756  CD1 PHE A 101       2.218  26.103  31.587  4.00  1.00            
ATOM    757  CD2 PHE A 101       1.267  27.552  33.206  4.00  1.00            
ATOM    758  CE1 PHE A 101       2.797  25.373  32.591  4.00  1.00            
ATOM    759  CE2 PHE A 101       1.843  26.826  34.217  4.00  1.00            
ATOM    760   CZ PHE A 101       2.608  25.730  33.905  4.00  1.00            
ATOM    761    C PHE A 101       1.057  30.027  29.625  4.00  1.00            
ATOM    762    O PHE A 101       1.181  31.216  29.913  4.00  1.00            
ATOM    763    N GLY A 102       0.223  29.603  28.658  4.00  1.00            
ATOM    764   CA GLY A 102      -0.589  30.582  28.013  4.00  1.00            
ATOM    765    C GLY A 102      -1.869  29.965  27.524  4.00  1.00            
ATOM    766    O GLY A 102      -1.931  29.443  26.411  4.00  1.00            
ATOM    767    N LEU A 103      -2.958  30.073  28.316  4.00  1.00            
ATOM    768   CA LEU A 103      -4.216  29.527  27.882  4.00  1.00            
ATOM    769   CB LEU A 103      -5.378  29.691  28.886  4.00  1.00            
ATOM    770   CG LEU A 103      -5.654  31.120  29.395  4.00  1.00            
ATOM    771  CD1 LEU A 103      -6.837  31.116  30.375  4.00  1.00            
ATOM    772  CD2 LEU A 103      -4.412  31.758  30.036  4.00  1.00            
ATOM    773    C LEU A 103      -4.538  30.278  26.622  4.00  1.00            
ATOM    774    O LEU A 103      -4.231  31.464  26.513  4.00  1.00            
ATOM    775    N SER A 104      -5.148  29.604  25.623  4.00  1.00            
ATOM    776   CA SER A 104      -5.301  30.243  24.343  4.00  1.00            
ATOM    777   CB SER A 104      -5.136  29.280  23.153  4.00  1.00            
ATOM    778   OG SER A 104      -5.301  29.981  21.930  4.00  1.00            
ATOM    779    C SER A 104      -6.634  30.895  24.190  4.00  1.00            
ATOM    780    O SER A 104      -7.677  30.282  24.403  4.00  1.00            
ATOM    781    N GLU A 105      -6.612  32.201  23.845  4.00  1.00            
ATOM    782   CA GLU A 105      -7.807  32.964  23.624  4.00  1.00            
ATOM    783   CB GLU A 105      -7.505  34.470  23.540  4.00  1.00            
ATOM    784   CG GLU A 105      -6.990  35.071  24.850  4.00  1.00            
ATOM    785   CD GLU A 105      -6.400  36.441  24.542  4.00  1.00            
ATOM    786  OE1 GLU A 105      -6.064  36.686  23.352  4.00  1.00            
ATOM    787  OE2 GLU A 105      -6.270  37.257  25.493  4.00  1.00            
ATOM    788    C GLU A 105      -8.489  32.598  22.347  4.00  1.00            
ATOM    789    O GLU A 105      -9.654  32.203  22.347  4.00  1.00            
ATOM    790    N THR A 106      -7.763  32.702  21.216  4.00  1.00            
ATOM    791   CA THR A 106      -8.386  32.433  19.956  4.00  1.00            
ATOM    792   CB THR A 106      -8.560  33.653  19.096  4.00  1.00            
ATOM    793  OG1 THR A 106      -7.298  34.213  18.761  4.00  1.00            
ATOM    794  CG2 THR A 106      -9.397  34.683  19.876  4.00  1.00            
ATOM    795    C THR A 106      -7.510  31.482  19.223  4.00  1.00            
ATOM    796    O THR A 106      -6.381  31.808  18.860  4.00  1.00            
ATOM    797    N GLU A 107      -8.003  30.254  19.010  1.00  1.00            
ATOM    798   CA GLU A 107      -7.226  29.379  18.211  1.00  1.00            
ATOM    799   CB GLU A 107      -6.959  27.998  18.841  1.00  1.00            
ATOM    800   CG GLU A 107      -5.976  28.037  20.011  1.00  1.00            
ATOM    801   CD GLU A 107      -5.700  26.601  20.432  1.00  1.00            
ATOM    802  OE1 GLU A 107      -6.636  25.947  20.967  1.00  1.00            
ATOM    803  OE2 GLU A 107      -4.550  26.135  20.216  1.00  1.00            
ATOM    804    C GLU A 107      -8.032  29.151  16.977  1.00  1.00            
ATOM    805    O GLU A 107      -8.965  28.349  16.948  1.00  1.00            
ATOM    806    N PRO A 108      -7.689  29.884  15.961  1.00  1.00            
ATOM    807   CA PRO A 108      -8.366  29.816  14.695  1.00  1.00            
ATOM    808   CD PRO A 108      -6.936  31.117  16.125  1.00  1.00            
ATOM    809   CB PRO A 108      -8.064  31.141  13.991  1.00  1.00            
ATOM    810   CG PRO A 108      -6.803  31.671  14.698  1.00  1.00            
ATOM    811    C PRO A 108      -7.861  28.649  13.917  1.00  1.00            
ATOM    812    O PRO A 108      -6.798  28.118  14.239  1.00  1.00            
ATOM    813    N GLY A 109      -8.613  28.234  12.885  1.00  1.00            
ATOM    814   CA GLY A 109      -8.144  27.212  12.003  1.00  1.00            
ATOM    815    C GLY A 109      -8.817  25.921  12.286  1.00  1.00            
ATOM    816    O GLY A 109      -8.975  25.500  13.431  1.00  1.00            
ATOM    817    N SER A 110      -9.226  25.268  11.188  2.00  1.00            
ATOM    818   CA SER A 110      -9.832  23.982  11.231  2.00  1.00            
ATOM    819   CB SER A 110     -10.480  23.581   9.895  2.00  1.00            
ATOM    820   OG SER A 110     -11.561  24.454   9.597  2.00  1.00            
ATOM    821    C SER A 110      -8.747  23.002  11.520  2.00  1.00            
ATOM    822    O SER A 110      -9.037  21.855  11.839  2.00  1.00            
ATOM    823    N PHE A 111      -7.471  23.427  11.388  2.00  1.00            
ATOM    824   CA PHE A 111      -6.346  22.545  11.554  2.00  1.00            
ATOM    825   CB PHE A 111      -5.013  23.126  11.031  2.00  1.00            
ATOM    826   CG PHE A 111      -4.548  24.275  11.855  2.00  1.00            
ATOM    827  CD1 PHE A 111      -5.036  25.544  11.645  2.00  1.00            
ATOM    828  CD2 PHE A 111      -3.611  24.074  12.841  2.00  1.00            
ATOM    829  CE1 PHE A 111      -4.589  26.595  12.412  2.00  1.00            
ATOM    830  CE2 PHE A 111      -3.160  25.121  13.608  2.00  1.00            
ATOM    831   CZ PHE A 111      -3.652  26.385  13.394  2.00  1.00            
ATOM    832    C PHE A 111      -6.194  22.067  12.967  2.00  1.00            
ATOM    833    O PHE A 111      -5.902  20.892  13.189  2.00  1.00            
ATOM    834    N LEU A 112      -6.367  22.947  13.971  2.00  1.00            
ATOM    835   CA LEU A 112      -6.231  22.490  15.328  2.00  1.00            
ATOM    836   CB LEU A 112      -6.448  23.626  16.342  2.00  1.00            
ATOM    837   CG LEU A 112      -5.413  24.759  16.223  2.00  1.00            
ATOM    838  CD1 LEU A 112      -5.671  25.867  17.258  2.00  1.00            
ATOM    839  CD2 LEU A 112      -3.981  24.207  16.289  2.00  1.00            
ATOM    840    C LEU A 112      -7.312  21.489  15.546  2.00  1.00            
ATOM    841    O LEU A 112      -7.085  20.403  16.076  2.00  1.00            
ATOM    842    N TYR A 113      -8.531  21.850  15.105  2.00  1.00            
ATOM    843   CA TYR A 113      -9.658  20.970  15.122  2.00  1.00            
ATOM    844   CB TYR A 113     -10.901  21.658  14.522  2.00  1.00            
ATOM    845   CG TYR A 113     -12.130  20.842  14.726  2.00  1.00            
ATOM    846  CD1 TYR A 113     -12.727  20.766  15.963  2.00  1.00            
ATOM    847  CD2 TYR A 113     -12.712  20.182  13.671  2.00  1.00            
ATOM    848  CE1 TYR A 113     -13.870  20.022  16.145  2.00  1.00            
ATOM    849  CE2 TYR A 113     -13.852  19.436  13.843  2.00  1.00            
ATOM    850   CZ TYR A 113     -14.432  19.353  15.084  2.00  1.00            
ATOM    851   OH TYR A 113     -15.604  18.587  15.265  2.00  1.00            
ATOM    852    C TYR A 113      -9.187  19.877  14.231  2.00  1.00            
ATOM    853    O TYR A 113      -8.283  20.058  13.422  2.00  1.00            
ATOM    854    N TYR A 114      -9.704  18.667  14.395  2.00  1.00            
ATOM    855   CA TYR A 114      -9.180  17.646  13.550  2.00  1.00            
ATOM    856   CB TYR A 114      -9.317  17.887  12.034  2.00  1.00            
ATOM    857   CG TYR A 114     -10.764  17.761  11.702  2.00  1.00            
ATOM    858  CD1 TYR A 114     -11.388  16.538  11.789  2.00  1.00            
ATOM    859  CD2 TYR A 114     -11.505  18.861  11.342  2.00  1.00            
ATOM    860  CE1 TYR A 114     -12.725  16.407  11.497  2.00  1.00            
ATOM    861  CE2 TYR A 114     -12.842  18.739  11.048  2.00  1.00            
ATOM    862   CZ TYR A 114     -13.454  17.510  11.125  2.00  1.00            
ATOM    863   OH TYR A 114     -14.827  17.384  10.826  2.00  1.00            
ATOM    864    C TYR A 114      -7.749  17.376  13.867  2.00  1.00            
ATOM    865    O TYR A 114      -7.024  16.821  13.043  2.00  1.00            
ATOM    866    N ALA A 115      -7.292  17.743  15.078  1.00  1.00            
ATOM    867   CA ALA A 115      -5.959  17.347  15.417  1.00  1.00            
ATOM    868   CB ALA A 115      -4.961  18.513  15.450  1.00  1.00            
ATOM    869    C ALA A 115      -6.034  16.762  16.778  1.00  1.00            
ATOM    870    O ALA A 115      -6.393  17.447  17.735  1.00  1.00            
ATOM    871    N PRO A 116      -5.735  15.503  16.905  1.00  1.00            
ATOM    872   CA PRO A 116      -5.686  14.961  18.222  1.00  1.00            
ATOM    873   CD PRO A 116      -6.056  14.498  15.912  1.00  1.00            
ATOM    874   CB PRO A 116      -5.677  13.439  18.062  1.00  1.00            
ATOM    875   CG PRO A 116      -5.512  13.206  16.545  1.00  1.00            
ATOM    876    C PRO A 116      -4.442  15.583  18.739  1.00  1.00            
ATOM    877    O PRO A 116      -3.397  15.458  18.102  1.00  1.00            
ATOM    878    N PHE A 117      -4.549  16.276  19.874  1.00  1.00            
ATOM    879   CA PHE A 117      -3.467  16.934  20.531  1.00  1.00            
ATOM    880   CB PHE A 117      -2.380  17.550  19.624  1.00  1.00            
ATOM    881   CG PHE A 117      -2.814  18.892  19.134  1.00  1.00            
ATOM    882  CD1 PHE A 117      -3.570  19.037  17.996  1.00  1.00            
ATOM    883  CD2 PHE A 117      -2.448  20.025  19.831  1.00  1.00            
ATOM    884  CE1 PHE A 117      -3.954  20.289  17.570  1.00  1.00            
ATOM    885  CE2 PHE A 117      -2.830  21.276  19.411  1.00  1.00            
ATOM    886   CZ PHE A 117      -3.586  21.409  18.274  1.00  1.00            
ATOM    887    C PHE A 117      -4.218  18.071  21.124  1.00  1.00            
ATOM    888    O PHE A 117      -5.338  18.349  20.698  1.00  1.00            
ATOM    889    N ASP A 118      -3.663  18.763  22.123  1.00  1.00            
ATOM    890   CA ASP A 118      -4.428  19.862  22.617  1.00  1.00            
ATOM    891   CB ASP A 118      -4.950  19.622  24.045  1.00  1.00            
ATOM    892   CG ASP A 118      -6.037  18.560  23.990  1.00  1.00            
ATOM    893  OD1 ASP A 118      -7.105  18.836  23.384  1.00  1.00            
ATOM    894  OD2 ASP A 118      -5.816  17.461  24.565  1.00  1.00            
ATOM    895    C ASP A 118      -3.490  21.004  22.713  1.00  1.00            
ATOM    896    O ASP A 118      -3.855  22.149  22.453  1.00  1.00            
ATOM    897    N GLY A 119      -2.226  20.707  23.066  4.00  1.00            
ATOM    898   CA GLY A 119      -1.326  21.793  23.257  4.00  1.00            
ATOM    899    C GLY A 119       0.041  21.404  22.828  4.00  1.00            
ATOM    900    O GLY A 119       0.296  20.259  22.458  4.00  1.00            
ATOM    901    N ILE A 120       0.963  22.384  22.875  4.00  1.00            
ATOM    902   CA ILE A 120       2.288  22.111  22.427  4.00  1.00            
ATOM    903   CB ILE A 120       2.639  22.820  21.142  4.00  1.00            
ATOM    904  CG1 ILE A 120       2.577  24.354  21.283  4.00  1.00            
ATOM    905  CG2 ILE A 120       1.706  22.270  20.049  4.00  1.00            
ATOM    906  CD1 ILE A 120       3.759  24.991  22.016  4.00  1.00            
ATOM    907    C ILE A 120       3.286  22.476  23.463  4.00  1.00            
ATOM    908    O ILE A 120       3.128  23.449  24.196  4.00  1.00            
ATOM    909    N LEU A 121       4.349  21.656  23.555  4.00  1.00            
ATOM    910   CA LEU A 121       5.410  21.983  24.449  4.00  1.00            
ATOM    911   CB LEU A 121       6.043  20.799  25.201  4.00  1.00            
ATOM    912   CG LEU A 121       5.053  19.996  26.053  4.00  1.00            
ATOM    913  CD1 LEU A 121       4.105  19.207  25.146  4.00  1.00            
ATOM    914  CD2 LEU A 121       5.769  19.118  27.091  4.00  1.00            
ATOM    915    C LEU A 121       6.489  22.510  23.578  4.00  1.00            
ATOM    916    O LEU A 121       6.592  22.133  22.411  4.00  1.00            
ATOM    917    N GLY A 122       7.320  23.421  24.104  4.00  1.00            
ATOM    918   CA GLY A 122       8.342  23.892  23.230  4.00  1.00            
ATOM    919    C GLY A 122       9.645  23.660  23.878  4.00  1.00            
ATOM    920    O GLY A 122      10.033  24.347  24.822  4.00  1.00            
ATOM    921    N LEU A 123      10.357  22.654  23.365  1.00  1.00            
ATOM    922   CA LEU A 123      11.668  22.434  23.842  1.00  1.00            
ATOM    923   CB LEU A 123      11.991  20.964  24.141  1.00  1.00            
ATOM    924   CG LEU A 123      11.351  20.499  25.460  1.00  1.00            
ATOM    925  CD1 LEU A 123      12.065  21.124  26.671  1.00  1.00            
ATOM    926  CD2 LEU A 123       9.839  20.779  25.468  1.00  1.00            
ATOM    927    C LEU A 123      12.578  22.948  22.788  1.00  1.00            
ATOM    928    O LEU A 123      12.832  22.307  21.770  1.00  1.00            
ATOM    929    N ALA A 124      13.075  24.166  23.044  1.00  1.00            
ATOM    930   CA ALA A 124      13.956  24.892  22.191  1.00  1.00            
ATOM    931   CB ALA A 124      13.238  25.755  21.139  1.00  1.00            
ATOM    932    C ALA A 124      14.611  25.811  23.144  1.00  1.00            
ATOM    933    O ALA A 124      14.400  25.719  24.352  1.00  1.00            
ATOM    934    N TYR A 125      15.444  26.721  22.639  1.00  1.00            
ATOM    935   CA TYR A 125      16.123  27.561  23.574  1.00  1.00            
ATOM    936   CB TYR A 125      17.589  27.758  23.162  1.00  1.00            
ATOM    937   CG TYR A 125      18.290  28.723  24.058  1.00  1.00            
ATOM    938  CD1 TYR A 125      18.226  30.074  23.804  1.00  1.00            
ATOM    939  CD2 TYR A 125      19.022  28.280  25.135  1.00  1.00            
ATOM    940  CE1 TYR A 125      18.875  30.969  24.618  1.00  1.00            
ATOM    941  CE2 TYR A 125      19.674  29.173  25.953  1.00  1.00            
ATOM    942   CZ TYR A 125      19.598  30.520  25.695  1.00  1.00            
ATOM    943   OH TYR A 125      20.266  31.440  26.531  1.00  1.00            
ATOM    944    C TYR A 125      15.434  28.900  23.583  1.00  1.00            
ATOM    945    O TYR A 125      15.245  29.516  22.535  1.00  1.00            
ATOM    946    N PRO A 126      15.053  29.355  24.757  2.00  1.00            
ATOM    947   CA PRO A 126      14.378  30.624  24.920  2.00  1.00            
ATOM    948   CD PRO A 126      15.729  28.944  25.979  2.00  1.00            
ATOM    949   CB PRO A 126      14.306  30.858  26.426  2.00  1.00            
ATOM    950   CG PRO A 126      15.553  30.122  26.952  2.00  1.00            
ATOM    951    C PRO A 126      15.171  31.676  24.219  2.00  1.00            
ATOM    952    O PRO A 126      16.314  31.935  24.588  2.00  1.00            
ATOM    953    N SER A 127      14.537  32.304  23.218  2.00  1.00            
ATOM    954   CA SER A 127      15.048  33.311  22.337  2.00  1.00            
ATOM    955   CB SER A 127      16.216  32.819  21.469  2.00  1.00            
ATOM    956   OG SER A 127      16.668  33.868  20.625  2.00  1.00            
ATOM    957    C SER A 127      13.863  33.451  21.443  2.00  1.00            
ATOM    958    O SER A 127      13.382  34.544  21.146  2.00  1.00            
ATOM    959    N ILE A 128      13.374  32.265  21.026  2.00  1.00            
ATOM    960   CA ILE A 128      12.250  32.035  20.170  2.00  1.00            
ATOM    961   CB ILE A 128      12.115  30.601  19.763  2.00  1.00            
ATOM    962  CG1 ILE A 128      13.342  30.167  18.947  2.00  1.00            
ATOM    963  CG2 ILE A 128      10.793  30.460  18.992  2.00  1.00            
ATOM    964  CD1 ILE A 128      13.535  30.991  17.675  2.00  1.00            
ATOM    965    C ILE A 128      10.945  32.449  20.816  2.00  1.00            
ATOM    966    O ILE A 128      10.092  33.038  20.154  2.00  1.00            
ATOM    967    N SER A 129      10.755  32.168  22.125  1.00  1.00            
ATOM    968   CA SER A 129       9.485  32.347  22.800  1.00  1.00            
ATOM    969   CB SER A 129       9.540  32.002  24.298  1.00  1.00            
ATOM    970   OG SER A 129      10.394  32.910  24.978  1.00  1.00            
ATOM    971    C SER A 129       8.961  33.739  22.684  1.00  1.00            
ATOM    972    O SER A 129       9.709  34.711  22.582  1.00  1.00            
ATOM    973    N ALA A 130       7.613  33.832  22.670  2.00  1.00            
ATOM    974   CA ALA A 130       6.925  35.063  22.419  2.00  1.00            
ATOM    975   CB ALA A 130       5.417  34.849  22.213  2.00  1.00            
ATOM    976    C ALA A 130       7.067  36.140  23.447  2.00  1.00            
ATOM    977    O ALA A 130       7.605  37.208  23.160  2.00  1.00            
ATOM    978    N SER A 131       6.607  35.884  24.680  2.00  1.00            
ATOM    979   CA SER A 131       6.623  36.911  25.682  2.00  1.00            
ATOM    980   CB SER A 131       5.574  36.689  26.785  2.00  1.00            
ATOM    981   OG SER A 131       4.267  36.788  26.236  2.00  1.00            
ATOM    982    C SER A 131       7.967  36.917  26.329  2.00  1.00            
ATOM    983    O SER A 131       8.315  37.857  27.042  2.00  1.00            
ATOM    984    N GLY A 132       8.775  35.871  26.073  2.00  1.00            
ATOM    985   CA GLY A 132      10.005  35.744  26.797  2.00  1.00            
ATOM    986    C GLY A 132       9.693  34.830  27.932  2.00  1.00            
ATOM    987    O GLY A 132      10.431  34.742  28.913  2.00  1.00            
ATOM    988    N ALA A 133       8.561  34.115  27.798  1.00  1.00            
ATOM    989   CA ALA A 133       8.100  33.208  28.802  1.00  1.00            
ATOM    990   CB ALA A 133       6.734  32.576  28.486  1.00  1.00            
ATOM    991    C ALA A 133       9.088  32.104  28.927  1.00  1.00            
ATOM    992    O ALA A 133       9.915  31.879  28.043  1.00  1.00            
ATOM    993    N THR A 134       9.029  31.397  30.069  1.00  1.00            
ATOM    994   CA THR A 134       9.976  30.359  30.316  1.00  1.00            
ATOM    995   CB THR A 134      10.293  30.185  31.770  1.00  1.00            
ATOM    996  OG1 THR A 134       9.132  29.774  32.477  1.00  1.00            
ATOM    997  CG2 THR A 134      10.805  31.525  32.324  1.00  1.00            
ATOM    998    C THR A 134       9.407  29.054  29.841  1.00  1.00            
ATOM    999    O THR A 134       8.276  28.689  30.159  1.00  1.00            
ATOM   1000    N PRO A 135      10.184  28.367  29.040  1.00  1.00            
ATOM   1001   CA PRO A 135       9.788  27.089  28.499  1.00  1.00            
ATOM   1002   CD PRO A 135      11.134  29.047  28.177  1.00  1.00            
ATOM   1003   CB PRO A 135      10.623  26.881  27.234  1.00  1.00            
ATOM   1004   CG PRO A 135      11.754  27.919  27.337  1.00  1.00            
ATOM   1005    C PRO A 135      10.041  26.075  29.577  1.00  1.00            
ATOM   1006    O PRO A 135      10.781  26.389  30.508  1.00  1.00            
ATOM   1007    N VAL A 136       9.441  24.868  29.493  2.00  1.00            
ATOM   1008   CA VAL A 136       9.662  23.879  30.514  2.00  1.00            
ATOM   1009   CB VAL A 136       8.521  22.912  30.647  2.00  1.00            
ATOM   1010  CG1 VAL A 136       8.879  21.872  31.722  2.00  1.00            
ATOM   1011  CG2 VAL A 136       7.234  23.703  30.933  2.00  1.00            
ATOM   1012    C VAL A 136      10.855  23.084  30.096  2.00  1.00            
ATOM   1013    O VAL A 136      10.806  22.288  29.160  2.00  1.00            
ATOM   1014    N PHE A 137      11.968  23.319  30.805  2.00  1.00            
ATOM   1015   CA PHE A 137      13.250  22.712  30.603  2.00  1.00            
ATOM   1016   CB PHE A 137      13.746  22.720  29.149  2.00  1.00            
ATOM   1017   CG PHE A 137      15.025  21.956  29.170  2.00  1.00            
ATOM   1018  CD1 PHE A 137      16.207  22.581  29.488  2.00  1.00            
ATOM   1019  CD2 PHE A 137      15.037  20.607  28.898  2.00  1.00            
ATOM   1020  CE1 PHE A 137      17.386  21.875  29.517  2.00  1.00            
ATOM   1021  CE2 PHE A 137      16.213  19.896  28.925  2.00  1.00            
ATOM   1022   CZ PHE A 137      17.391  20.531  29.234  2.00  1.00            
ATOM   1023    C PHE A 137      14.100  23.680  31.347  2.00  1.00            
ATOM   1024    O PHE A 137      14.802  23.338  32.296  2.00  1.00            
ATOM   1025    N ASP A 138      14.019  24.951  30.898  2.00  1.00            
ATOM   1026   CA ASP A 138      14.703  26.048  31.509  2.00  1.00            
ATOM   1027   CB ASP A 138      14.478  27.384  30.781  2.00  1.00            
ATOM   1028   CG ASP A 138      15.138  27.281  29.414  2.00  1.00            
ATOM   1029  OD1 ASP A 138      14.891  26.261  28.716  2.00  1.00            
ATOM   1030  OD2 ASP A 138      15.916  28.207  29.058  2.00  1.00            
ATOM   1031    C ASP A 138      14.168  26.183  32.905  2.00  1.00            
ATOM   1032    O ASP A 138      14.924  26.400  33.850  2.00  1.00            
ATOM   1033    N ASN A 139      12.839  26.028  33.066  2.00  1.00            
ATOM   1034   CA ASN A 139      12.187  26.137  34.344  2.00  1.00            
ATOM   1035   CB ASN A 139      10.670  25.901  34.218  2.00  1.00            
ATOM   1036   CG ASN A 139      10.015  26.022  35.587  2.00  1.00            
ATOM   1037  OD1 ASN A 139       9.859  25.032  36.298  2.00  1.00            
ATOM   1038  ND2 ASN A 139       9.624  27.267  35.968  2.00  1.00            
ATOM   1039    C ASN A 139      12.741  25.083  35.231  2.00  1.00            
ATOM   1040    O ASN A 139      13.072  25.326  36.390  2.00  1.00            
ATOM   1041    N LEU A 140      12.866  23.873  34.675  2.00  1.00            
ATOM   1042   CA LEU A 140      13.364  22.744  35.390  2.00  1.00            
ATOM   1043   CB LEU A 140      13.351  21.503  34.475  2.00  1.00            
ATOM   1044   CG LEU A 140      13.848  20.187  35.094  2.00  1.00            
ATOM   1045  CD1 LEU A 140      12.884  19.689  36.178  2.00  1.00            
ATOM   1046  CD2 LEU A 140      14.091  19.130  34.004  2.00  1.00            
ATOM   1047    C LEU A 140      14.787  23.054  35.751  2.00  1.00            
ATOM   1048    O LEU A 140      15.231  22.796  36.870  2.00  1.00            
ATOM   1049    N TRP A 141      15.522  23.652  34.795  2.00  1.00            
ATOM   1050   CA TRP A 141      16.908  24.002  34.937  2.00  1.00            
ATOM   1051   CB TRP A 141      17.458  24.620  33.637  2.00  1.00            
ATOM   1052   CG TRP A 141      18.781  25.337  33.752  2.00  1.00            
ATOM   1053  CD2 TRP A 141      18.943  26.722  33.409  2.00  1.00            
ATOM   1054  CD1 TRP A 141      20.013  24.883  34.123  2.00  1.00            
ATOM   1055  NE1 TRP A 141      20.929  25.908  34.051  2.00  1.00            
ATOM   1056  CE2 TRP A 141      20.285  27.044  33.607  2.00  1.00            
ATOM   1057  CE3 TRP A 141      18.045  27.649  32.960  2.00  1.00            
ATOM   1058  CZ2 TRP A 141      20.750  28.305  33.360  2.00  1.00            
ATOM   1059  CZ3 TRP A 141      18.516  28.920  32.714  2.00  1.00            
ATOM   1060  CH2 TRP A 141      19.843  29.241  32.911  2.00  1.00            
ATOM   1061    C TRP A 141      17.069  24.980  36.050  2.00  1.00            
ATOM   1062    O TRP A 141      17.953  24.828  36.892  2.00  1.00            
ATOM   1063    N ASP A 142      16.201  26.002  36.107  2.00  1.00            
ATOM   1064   CA ASP A 142      16.376  27.000  37.118  2.00  1.00            
ATOM   1065   CB ASP A 142      15.276  28.078  37.094  2.00  1.00            
ATOM   1066   CG ASP A 142      15.462  28.960  35.869  2.00  1.00            
ATOM   1067  OD1 ASP A 142      16.514  28.820  35.190  2.00  1.00            
ATOM   1068  OD2 ASP A 142      14.550  29.785  35.597  2.00  1.00            
ATOM   1069    C ASP A 142      16.286  26.355  38.465  2.00  1.00            
ATOM   1070    O ASP A 142      17.125  26.590  39.332  2.00  1.00            
ATOM   1071    N GLN A 143      15.262  25.509  38.668  3.00  1.00            
ATOM   1072   CA GLN A 143      15.010  24.922  39.953  3.00  1.00            
ATOM   1073   CB GLN A 143      13.654  24.203  40.027  3.00  1.00            
ATOM   1074   CG GLN A 143      13.337  23.648  41.417  3.00  1.00            
ATOM   1075   CD GLN A 143      11.925  23.086  41.385  3.00  1.00            
ATOM   1076  OE1 GLN A 143      11.054  23.605  40.688  3.00  1.00            
ATOM   1077  NE2 GLN A 143      11.687  21.994  42.160  3.00  1.00            
ATOM   1078    C GLN A 143      16.073  23.948  40.353  3.00  1.00            
ATOM   1079    O GLN A 143      16.452  23.897  41.523  3.00  1.00            
ATOM   1080    N GLY A 144      16.605  23.155  39.405  3.00  1.00            
ATOM   1081   CA GLY A 144      17.556  22.157  39.812  3.00  1.00            
ATOM   1082    C GLY A 144      16.808  20.873  40.000  3.00  1.00            
ATOM   1083    O GLY A 144      17.313  19.931  40.608  3.00  1.00            
ATOM   1084    N LEU A 145      15.569  20.813  39.477  1.00  1.00            
ATOM   1085   CA LEU A 145      14.755  19.640  39.600  1.00  1.00            
ATOM   1086   CB LEU A 145      13.332  19.889  39.075  1.00  1.00            
ATOM   1087   CG LEU A 145      12.314  18.766  39.349  1.00  1.00            
ATOM   1088  CD1 LEU A 145      10.910  19.214  38.922  1.00  1.00            
ATOM   1089  CD2 LEU A 145      12.724  17.432  38.704  1.00  1.00            
ATOM   1090    C LEU A 145      15.452  18.534  38.850  1.00  1.00            
ATOM   1091    O LEU A 145      15.465  17.392  39.310  1.00  1.00            
ATOM   1092    N VAL A 146      16.070  18.836  37.685  1.00  1.00            
ATOM   1093   CA VAL A 146      16.760  17.803  36.950  1.00  1.00            
ATOM   1094   CB VAL A 146      16.397  17.739  35.496  1.00  1.00            
ATOM   1095  CG1 VAL A 146      16.924  19.008  34.805  1.00  1.00            
ATOM   1096  CG2 VAL A 146      16.961  16.433  34.906  1.00  1.00            
ATOM   1097    C VAL A 146      18.233  18.067  37.017  1.00  1.00            
ATOM   1098    O VAL A 146      18.678  19.212  36.951  1.00  1.00            
ATOM   1099    N SER A 147      19.028  16.988  37.173  1.00  1.00            
ATOM   1100   CA SER A 147      20.453  17.093  37.319  1.00  1.00            
ATOM   1101   CB SER A 147      21.111  15.744  37.667  1.00  1.00            
ATOM   1102   OG SER A 147      20.831  14.775  36.666  1.00  1.00            
ATOM   1103    C SER A 147      21.136  17.661  36.117  1.00  1.00            
ATOM   1104    O SER A 147      21.517  18.830  36.103  1.00  1.00            
ATOM   1105    N GLN A 148      21.291  16.842  35.060  1.00  1.00            
ATOM   1106   CA GLN A 148      22.002  17.269  33.891  1.00  1.00            
ATOM   1107   CB GLN A 148      22.335  16.101  32.948  1.00  1.00            
ATOM   1108   CG GLN A 148      23.166  14.986  33.587  1.00  1.00            
ATOM   1109   CD GLN A 148      24.637  15.344  33.467  1.00  1.00            
ATOM   1110  OE1 GLN A 148      25.003  16.301  32.788  1.00  1.00            
ATOM   1111  NE2 GLN A 148      25.510  14.544  34.136  1.00  1.00            
ATOM   1112    C GLN A 148      21.042  18.133  33.142  1.00  1.00            
ATOM   1113    O GLN A 148      19.843  17.859  33.120  1.00  1.00            
ATOM   1114    N ASP A 149      21.532  19.222  32.522  1.00  1.00            
ATOM   1115   CA ASP A 149      20.626  20.003  31.737  1.00  1.00            
ATOM   1116   CB ASP A 149      21.067  21.467  31.555  1.00  1.00            
ATOM   1117   CG ASP A 149      20.876  22.204  32.875  1.00  1.00            
ATOM   1118  OD1 ASP A 149      19.809  22.007  33.516  1.00  1.00            
ATOM   1119  OD2 ASP A 149      21.799  22.969  33.262  1.00  1.00            
ATOM   1120    C ASP A 149      20.646  19.366  30.400  1.00  1.00            
ATOM   1121    O ASP A 149      21.200  19.904  29.442  1.00  1.00            
ATOM   1122    N LEU A 150      20.028  18.179  30.310  4.00  1.00            
ATOM   1123   CA LEU A 150      20.093  17.474  29.076  4.00  1.00            
ATOM   1124   CB LEU A 150      20.987  16.225  29.154  4.00  1.00            
ATOM   1125   CG LEU A 150      22.436  16.541  29.573  4.00  1.00            
ATOM   1126  CD1 LEU A 150      23.310  15.276  29.584  4.00  1.00            
ATOM   1127  CD2 LEU A 150      23.029  17.679  28.727  4.00  1.00            
ATOM   1128    C LEU A 150      18.732  17.003  28.728  4.00  1.00            
ATOM   1129    O LEU A 150      17.820  17.008  29.552  4.00  1.00            
ATOM   1130    N PHE A 151      18.565  16.599  27.460  4.00  1.00            
ATOM   1131   CA PHE A 151      17.291  16.125  27.040  4.00  1.00            
ATOM   1132   CB PHE A 151      16.510  17.203  26.270  4.00  1.00            
ATOM   1133   CG PHE A 151      15.103  16.752  26.108  4.00  1.00            
ATOM   1134  CD1 PHE A 151      14.158  17.057  27.060  4.00  1.00            
ATOM   1135  CD2 PHE A 151      14.727  16.025  25.005  4.00  1.00            
ATOM   1136  CE1 PHE A 151      12.856  16.642  26.911  4.00  1.00            
ATOM   1137  CE2 PHE A 151      13.425  15.610  24.857  4.00  1.00            
ATOM   1138   CZ PHE A 151      12.485  15.915  25.808  4.00  1.00            
ATOM   1139    C PHE A 151      17.542  14.996  26.104  4.00  1.00            
ATOM   1140    O PHE A 151      18.620  14.894  25.520  4.00  1.00            
ATOM   1141    N SER A 152      16.557  14.092  25.956  4.00  1.00            
ATOM   1142   CA SER A 152      16.768  13.017  25.040  4.00  1.00            
ATOM   1143   CB SER A 152      17.361  11.760  25.698  4.00  1.00            
ATOM   1144   OG SER A 152      18.656  12.041  26.210  4.00  1.00            
ATOM   1145    C SER A 152      15.454  12.628  24.451  4.00  1.00            
ATOM   1146    O SER A 152      14.409  12.787  25.081  4.00  1.00            
ATOM   1147    N VAL A 153      15.471  12.121  23.199  4.00  1.00            
ATOM   1148   CA VAL A 153      14.238  11.693  22.608  4.00  1.00            
ATOM   1149   CB VAL A 153      13.634  12.683  21.655  4.00  1.00            
ATOM   1150  CG1 VAL A 153      12.384  12.046  21.026  4.00  1.00            
ATOM   1151  CG2 VAL A 153      13.350  13.992  22.402  4.00  1.00            
ATOM   1152    C VAL A 153      14.472  10.483  21.801  4.00  1.00            
ATOM   1153    O VAL A 153      15.427  10.397  21.032  4.00  1.00            
ATOM   1154    N TYR A 154      13.585   9.496  21.983  4.00  1.00            
ATOM   1155   CA TYR A 154      13.646   8.386  21.105  4.00  1.00            
ATOM   1156   CB TYR A 154      14.245   7.083  21.688  4.00  1.00            
ATOM   1157   CG TYR A 154      13.753   6.781  23.064  4.00  1.00            
ATOM   1158  CD1 TYR A 154      14.354   7.389  24.142  4.00  1.00            
ATOM   1159  CD2 TYR A 154      12.735   5.883  23.293  4.00  1.00            
ATOM   1160  CE1 TYR A 154      13.937   7.122  25.423  4.00  1.00            
ATOM   1161  CE2 TYR A 154      12.313   5.614  24.576  4.00  1.00            
ATOM   1162   CZ TYR A 154      12.914   6.236  25.646  4.00  1.00            
ATOM   1163   OH TYR A 154      12.493   5.968  26.965  4.00  1.00            
ATOM   1164    C TYR A 154      12.298   8.176  20.529  4.00  1.00            
ATOM   1165    O TYR A 154      11.295   8.117  21.240  4.00  1.00            
ATOM   1166    N LEU A 155      12.254   8.083  19.190  1.00  1.00            
ATOM   1167   CA LEU A 155      10.995   7.974  18.533  1.00  1.00            
ATOM   1168   CB LEU A 155      10.854   8.861  17.287  1.00  1.00            
ATOM   1169   CG LEU A 155      10.966  10.364  17.599  1.00  1.00            
ATOM   1170  CD1 LEU A 155      12.398  10.740  18.015  1.00  1.00            
ATOM   1171  CD2 LEU A 155      10.411  11.221  16.451  1.00  1.00            
ATOM   1172    C LEU A 155      10.798   6.551  18.091  1.00  1.00            
ATOM   1173    O LEU A 155      11.751   5.779  17.988  1.00  1.00            
ATOM   1174    N SER A 156       9.522   6.176  17.842  1.00  1.00            
ATOM   1175   CA SER A 156       9.119   4.852  17.440  1.00  1.00            
ATOM   1176   CB SER A 156       7.701   4.483  17.911  1.00  1.00            
ATOM   1177   OG SER A 156       7.641   4.502  19.331  1.00  1.00            
ATOM   1178    C SER A 156       9.137   4.770  15.957  1.00  1.00            
ATOM   1179    O SER A 156       9.758   5.591  15.287  1.00  1.00            
ATOM   1180    N SER A 157       8.451   3.749  15.410  1.00  1.00            
ATOM   1181   CA SER A 157       8.494   3.531  13.997  1.00  1.00            
ATOM   1182   CB SER A 157       9.341   2.310  13.600  1.00  1.00            
ATOM   1183   OG SER A 157       9.335   2.159  12.188  1.00  1.00            
ATOM   1184    C SER A 157       7.112   3.273  13.478  1.00  1.00            
ATOM   1185    O SER A 157       6.324   4.198  13.291  1.00  1.00            
ATOM   1186    N ASN A 158       6.795   1.981  13.235  3.00  1.00            
ATOM   1187   CA ASN A 158       5.596   1.551  12.564  3.00  1.00            
ATOM   1188   CB ASN A 158       5.443   0.021  12.627  3.00  1.00            
ATOM   1189   CG ASN A 158       4.169  -0.389  11.904  3.00  1.00            
ATOM   1190  OD1 ASN A 158       3.861   0.113  10.826  3.00  1.00            
ATOM   1191  ND2 ASN A 158       3.402  -1.329  12.520  3.00  1.00            
ATOM   1192    C ASN A 158       4.387   2.154  13.193  3.00  1.00            
ATOM   1193    O ASN A 158       3.610   2.827  12.519  3.00  1.00            
ATOM   1194    N ASP A 159       4.179   1.939  14.500  3.00  1.00            
ATOM   1195   CA ASP A 159       3.033   2.543  15.104  3.00  1.00            
ATOM   1196   CB ASP A 159       1.708   2.081  14.477  3.00  1.00            
ATOM   1197   CG ASP A 159       0.594   2.979  14.996  3.00  1.00            
ATOM   1198  OD1 ASP A 159       0.904   3.950  15.739  3.00  1.00            
ATOM   1199  OD2 ASP A 159      -0.587   2.708  14.652  3.00  1.00            
ATOM   1200    C ASP A 159       3.041   2.085  16.513  3.00  1.00            
ATOM   1201    O ASP A 159       2.098   2.314  17.269  3.00  1.00            
ATOM   1202    N ASP A 160       4.143   1.432  16.908  1.00  1.00            
ATOM   1203   CA ASP A 160       4.190   0.935  18.240  1.00  1.00            
ATOM   1204   CB ASP A 160       5.264  -0.141  18.476  1.00  1.00            
ATOM   1205   CG ASP A 160       4.783  -1.436  17.837  1.00  1.00            
ATOM   1206  OD1 ASP A 160       3.561  -1.529  17.540  1.00  1.00            
ATOM   1207  OD2 ASP A 160       5.626  -2.351  17.646  1.00  1.00            
ATOM   1208    C ASP A 160       4.476   2.065  19.153  1.00  1.00            
ATOM   1209    O ASP A 160       4.981   3.111  18.748  1.00  1.00            
ATOM   1210    N SER A 161       4.132   1.863  20.434  1.00  1.00            
ATOM   1211   CA SER A 161       4.404   2.854  21.417  1.00  1.00            
ATOM   1212   CB SER A 161       3.642   2.643  22.736  1.00  1.00            
ATOM   1213   OG SER A 161       2.243   2.761  22.515  1.00  1.00            
ATOM   1214    C SER A 161       5.864   2.723  21.705  1.00  1.00            
ATOM   1215    O SER A 161       6.574   2.009  21.001  1.00  1.00            
ATOM   1216    N GLY A 162       6.364   3.420  22.744  1.00  1.00            
ATOM   1217   CA GLY A 162       7.759   3.277  23.039  1.00  1.00            
ATOM   1218    C GLY A 162       8.478   4.581  22.878  1.00  1.00            
ATOM   1219    O GLY A 162       9.602   4.722  23.356  1.00  1.00            
ATOM   1220    N SER A 163       7.873   5.582  22.213  4.00  1.00            
ATOM   1221   CA SER A 163       8.589   6.819  22.062  4.00  1.00            
ATOM   1222   CB SER A 163       7.946   7.787  21.056  4.00  1.00            
ATOM   1223   OG SER A 163       8.713   8.979  20.965  4.00  1.00            
ATOM   1224    C SER A 163       8.638   7.499  23.384  4.00  1.00            
ATOM   1225    O SER A 163       7.699   7.404  24.173  4.00  1.00            
ATOM   1226    N VAL A 164       9.753   8.203  23.675  4.00  1.00            
ATOM   1227   CA VAL A 164       9.798   8.802  24.970  4.00  1.00            
ATOM   1228   CB VAL A 164      10.353   7.865  26.021  4.00  1.00            
ATOM   1229  CG1 VAL A 164      10.383   8.562  27.393  4.00  1.00            
ATOM   1230  CG2 VAL A 164       9.540   6.559  26.023  4.00  1.00            
ATOM   1231    C VAL A 164      10.666  10.008  24.959  4.00  1.00            
ATOM   1232    O VAL A 164      11.576  10.142  24.142  4.00  1.00            
ATOM   1233    N VAL A 165      10.366  10.935  25.885  4.00  1.00            
ATOM   1234   CA VAL A 165      11.196  12.073  26.073  4.00  1.00            
ATOM   1235   CB VAL A 165      10.464  13.384  26.033  4.00  1.00            
ATOM   1236  CG1 VAL A 165       9.902  13.582  24.615  4.00  1.00            
ATOM   1237  CG2 VAL A 165       9.384  13.388  27.129  4.00  1.00            
ATOM   1238    C VAL A 165      11.794  11.922  27.419  4.00  1.00            
ATOM   1239    O VAL A 165      11.099  11.669  28.401  4.00  1.00            
ATOM   1240    N LEU A 166      13.126  12.042  27.493  4.00  1.00            
ATOM   1241   CA LEU A 166      13.708  11.928  28.785  4.00  1.00            
ATOM   1242   CB LEU A 166      14.988  11.084  28.858  4.00  1.00            
ATOM   1243   CG LEU A 166      14.820   9.639  28.374  4.00  1.00            
ATOM   1244  CD1 LEU A 166      14.553   9.614  26.863  4.00  1.00            
ATOM   1245  CD2 LEU A 166      16.011   8.761  28.792  4.00  1.00            
ATOM   1246    C LEU A 166      14.153  13.310  29.152  4.00  1.00            
ATOM   1247    O LEU A 166      14.662  14.046  28.308  4.00  1.00            
ATOM   1248    N LEU A 167      13.950  13.714  30.422  4.00  1.00            
ATOM   1249   CA LEU A 167      14.421  14.999  30.857  4.00  1.00            
ATOM   1250   CB LEU A 167      13.430  15.758  31.760  4.00  1.00            
ATOM   1251   CG LEU A 167      12.043  16.035  31.157  4.00  1.00            
ATOM   1252  CD1 LEU A 167      11.177  16.857  32.127  4.00  1.00            
ATOM   1253  CD2 LEU A 167      12.147  16.675  29.769  4.00  1.00            
ATOM   1254    C LEU A 167      15.567  14.689  31.781  4.00  1.00            
ATOM   1255    O LEU A 167      15.398  13.946  32.745  4.00  1.00            
ATOM   1256    N GLY A 168      16.774  15.227  31.510  3.00  1.00            
ATOM   1257   CA GLY A 168      17.868  15.050  32.431  3.00  1.00            
ATOM   1258    C GLY A 168      18.369  13.639  32.425  3.00  1.00            
ATOM   1259    O GLY A 168      18.858  13.163  33.447  3.00  1.00            
ATOM   1260    N GLY A 169      18.272  12.915  31.293  1.00  1.00            
ATOM   1261   CA GLY A 169      18.799  11.579  31.336  1.00  1.00            
ATOM   1262    C GLY A 169      19.045  11.115  29.948  1.00  1.00            
ATOM   1263    O GLY A 169      18.410  11.566  28.997  1.00  1.00            
ATOM   1264    N ILE A 170      19.993  10.175  29.816  1.00  1.00            
ATOM   1265   CA ILE A 170      20.309   9.631  28.536  1.00  1.00            
ATOM   1266   CB ILE A 170      21.732   9.869  28.122  1.00  1.00            
ATOM   1267  CG1 ILE A 170      22.031  11.377  28.043  1.00  1.00            
ATOM   1268  CG2 ILE A 170      21.961   9.130  26.793  1.00  1.00            
ATOM   1269  CD1 ILE A 170      22.042  12.078  29.402  1.00  1.00            
ATOM   1270    C ILE A 170      20.128   8.151  28.668  1.00  1.00            
ATOM   1271    O ILE A 170      20.474   7.569  29.695  1.00  1.00            
ATOM   1272    N ASP A 171      19.551   7.499  27.637  1.00  1.00            
ATOM   1273   CA ASP A 171      19.326   6.085  27.738  1.00  1.00            
ATOM   1274   CB ASP A 171      17.863   5.693  27.466  1.00  1.00            
ATOM   1275   CG ASP A 171      17.633   4.284  27.994  1.00  1.00            
ATOM   1276  OD1 ASP A 171      18.379   3.356  27.582  1.00  1.00            
ATOM   1277  OD2 ASP A 171      16.709   4.124  28.836  1.00  1.00            
ATOM   1278    C ASP A 171      20.197   5.390  26.741  1.00  1.00            
ATOM   1279    O ASP A 171      20.102   5.620  25.537  1.00  1.00            
ATOM   1280    N SER A 172      21.094   4.526  27.251  3.00  1.00            
ATOM   1281   CA SER A 172      22.057   3.811  26.466  3.00  1.00            
ATOM   1282   CB SER A 172      23.133   3.142  27.337  3.00  1.00            
ATOM   1283   OG SER A 172      22.536   2.170  28.183  3.00  1.00            
ATOM   1284    C SER A 172      21.444   2.733  25.627  3.00  1.00            
ATOM   1285    O SER A 172      21.862   2.525  24.492  3.00  1.00            
ATOM   1286    N SER A 173      20.426   2.018  26.133  3.00  1.00            
ATOM   1287   CA SER A 173      19.938   0.875  25.410  3.00  1.00            
ATOM   1288   CB SER A 173      18.760   0.188  26.124  3.00  1.00            
ATOM   1289   OG SER A 173      19.171  -0.293  27.395  3.00  1.00            
ATOM   1290    C SER A 173      19.451   1.283  24.067  3.00  1.00            
ATOM   1291    O SER A 173      19.710   0.613  23.068  3.00  1.00            
ATOM   1292    N TYR A 174      18.742   2.415  24.008  1.00  1.00            
ATOM   1293   CA TYR A 174      18.182   2.853  22.772  1.00  1.00            
ATOM   1294   CB TYR A 174      17.280   4.089  22.930  1.00  1.00            
ATOM   1295   CG TYR A 174      16.121   3.654  23.762  1.00  1.00            
ATOM   1296  CD1 TYR A 174      16.197   3.685  25.136  1.00  1.00            
ATOM   1297  CD2 TYR A 174      14.960   3.204  23.173  1.00  1.00            
ATOM   1298  CE1 TYR A 174      15.134   3.280  25.910  1.00  1.00            
ATOM   1299  CE2 TYR A 174      13.894   2.798  23.941  1.00  1.00            
ATOM   1300   CZ TYR A 174      13.979   2.837  25.313  1.00  1.00            
ATOM   1301   OH TYR A 174      12.887   2.422  26.105  1.00  1.00            
ATOM   1302    C TYR A 174      19.285   3.166  21.820  1.00  1.00            
ATOM   1303    O TYR A 174      19.154   2.915  20.624  1.00  1.00            
ATOM   1304    N TYR A 175      20.417   3.711  22.302  4.00  1.00            
ATOM   1305   CA TYR A 175      21.363   4.118  21.309  4.00  1.00            
ATOM   1306   CB TYR A 175      21.880   5.562  21.469  4.00  1.00            
ATOM   1307   CG TYR A 175      22.822   5.634  22.622  4.00  1.00            
ATOM   1308  CD1 TYR A 175      24.162   5.379  22.435  4.00  1.00            
ATOM   1309  CD2 TYR A 175      22.376   5.964  23.880  4.00  1.00            
ATOM   1310  CE1 TYR A 175      25.044   5.445  23.486  4.00  1.00            
ATOM   1311  CE2 TYR A 175      23.253   6.032  24.936  4.00  1.00            
ATOM   1312   CZ TYR A 175      24.589   5.771  24.741  4.00  1.00            
ATOM   1313   OH TYR A 175      25.492   5.840  25.822  4.00  1.00            
ATOM   1314    C TYR A 175      22.552   3.215  21.251  4.00  1.00            
ATOM   1315    O TYR A 175      23.013   2.672  22.252  4.00  1.00            
ATOM   1316    N THR A 176      23.079   3.023  20.025  1.00  1.00            
ATOM   1317   CA THR A 176      24.219   2.178  19.832  1.00  1.00            
ATOM   1318   CB THR A 176      24.022   1.136  18.773  1.00  1.00            
ATOM   1319  OG1 THR A 176      23.844   1.755  17.507  1.00  1.00            
ATOM   1320  CG2 THR A 176      22.783   0.300  19.136  1.00  1.00            
ATOM   1321    C THR A 176      25.351   3.040  19.385  1.00  1.00            
ATOM   1322    O THR A 176      25.162   4.196  19.008  1.00  1.00            
ATOM   1323    N GLY A 177      26.578   2.487  19.447  1.00  1.00            
ATOM   1324   CA GLY A 177      27.736   3.218  19.029  1.00  1.00            
ATOM   1325    C GLY A 177      27.986   4.272  20.049  1.00  1.00            
ATOM   1326    O GLY A 177      27.795   4.061  21.246  1.00  1.00            
ATOM   1327    N SER A 178      28.437   5.449  19.584  1.00  1.00            
ATOM   1328   CA SER A 178      28.723   6.515  20.490  1.00  1.00            
ATOM   1329   CB SER A 178      30.194   6.964  20.462  1.00  1.00            
ATOM   1330   OG SER A 178      31.039   5.896  20.863  1.00  1.00            
ATOM   1331    C SER A 178      27.905   7.686  20.058  1.00  1.00            
ATOM   1332    O SER A 178      27.327   7.692  18.972  1.00  1.00            
ATOM   1333    N LEU A 179      27.811   8.709  20.927  1.00  1.00            
ATOM   1334   CA LEU A 179      27.059   9.883  20.598  1.00  1.00            
ATOM   1335   CB LEU A 179      26.678  10.686  21.864  1.00  1.00            
ATOM   1336   CG LEU A 179      25.812  11.957  21.687  1.00  1.00            
ATOM   1337  CD1 LEU A 179      25.499  12.582  23.057  1.00  1.00            
ATOM   1338  CD2 LEU A 179      26.444  12.996  20.746  1.00  1.00            
ATOM   1339    C LEU A 179      27.949  10.702  19.717  1.00  1.00            
ATOM   1340    O LEU A 179      29.097  10.978  20.062  1.00  1.00            
ATOM   1341    N ASN A 180      27.436  11.103  18.538  4.00  1.00            
ATOM   1342   CA ASN A 180      28.209  11.921  17.651  4.00  1.00            
ATOM   1343   CB ASN A 180      27.883  11.690  16.162  4.00  1.00            
ATOM   1344   CG ASN A 180      28.307  10.276  15.783  4.00  1.00            
ATOM   1345  OD1 ASN A 180      27.528   9.330  15.894  4.00  1.00            
ATOM   1346  ND2 ASN A 180      29.575  10.128  15.315  4.00  1.00            
ATOM   1347    C ASN A 180      27.801  13.314  17.977  4.00  1.00            
ATOM   1348    O ASN A 180      26.610  13.615  18.049  4.00  1.00            
ATOM   1349    N TRP A 181      28.779  14.211  18.200  4.00  1.00            
ATOM   1350   CA TRP A 181      28.384  15.524  18.597  4.00  1.00            
ATOM   1351   CB TRP A 181      29.306  16.182  19.640  4.00  1.00            
ATOM   1352   CG TRP A 181      30.705  16.454  19.139  4.00  1.00            
ATOM   1353  CD2 TRP A 181      31.829  15.597  19.380  4.00  1.00            
ATOM   1354  CD1 TRP A 181      31.170  17.510  18.412  4.00  1.00            
ATOM   1355  NE1 TRP A 181      32.517  17.363  18.179  4.00  1.00            
ATOM   1356  CE2 TRP A 181      32.935  16.189  18.771  4.00  1.00            
ATOM   1357  CE3 TRP A 181      31.932  14.414  20.054  4.00  1.00            
ATOM   1358  CZ2 TRP A 181      34.167  15.603  18.829  4.00  1.00            
ATOM   1359  CZ3 TRP A 181      33.176  13.823  20.108  4.00  1.00            
ATOM   1360  CH2 TRP A 181      34.270  14.409  19.507  4.00  1.00            
ATOM   1361    C TRP A 181      28.395  16.423  17.416  4.00  1.00            
ATOM   1362    O TRP A 181      29.320  16.407  16.605  4.00  1.00            
ATOM   1363    N VAL A 182      27.318  17.210  17.290  4.00  1.00            
ATOM   1364   CA VAL A 182      27.256  18.226  16.284  4.00  1.00            
ATOM   1365   CB VAL A 182      26.158  18.027  15.293  4.00  1.00            
ATOM   1366  CG1 VAL A 182      26.173  19.203  14.301  4.00  1.00            
ATOM   1367  CG2 VAL A 182      26.341  16.647  14.641  4.00  1.00            
ATOM   1368    C VAL A 182      26.941  19.458  17.067  4.00  1.00            
ATOM   1369    O VAL A 182      25.990  19.470  17.849  4.00  1.00            
ATOM   1370    N PRO A 183      27.708  20.494  16.905  4.00  1.00            
ATOM   1371   CA PRO A 183      27.419  21.696  17.634  4.00  1.00            
ATOM   1372   CD PRO A 183      29.115  20.369  16.582  4.00  1.00            
ATOM   1373   CB PRO A 183      28.725  22.500  17.658  4.00  1.00            
ATOM   1374   CG PRO A 183      29.626  21.819  16.610  4.00  1.00            
ATOM   1375    C PRO A 183      26.271  22.390  17.000  4.00  1.00            
ATOM   1376    O PRO A 183      26.058  22.215  15.801  4.00  1.00            
ATOM   1377    N VAL A 184      25.501  23.170  17.783  1.00  1.00            
ATOM   1378   CA VAL A 184      24.397  23.868  17.209  1.00  1.00            
ATOM   1379   CB VAL A 184      23.294  24.158  18.183  1.00  1.00            
ATOM   1380  CG1 VAL A 184      22.217  24.992  17.469  1.00  1.00            
ATOM   1381  CG2 VAL A 184      22.781  22.823  18.749  1.00  1.00            
ATOM   1382    C VAL A 184      24.931  25.184  16.736  1.00  1.00            
ATOM   1383    O VAL A 184      25.610  25.892  17.480  1.00  1.00            
ATOM   1384    N SER A 185      24.652  25.533  15.466  1.00  1.00            
ATOM   1385   CA SER A 185      25.172  26.739  14.887  1.00  1.00            
ATOM   1386   CB SER A 185      24.796  26.877  13.403  1.00  1.00            
ATOM   1387   OG SER A 185      25.317  25.784  12.661  1.00  1.00            
ATOM   1388    C SER A 185      24.635  27.942  15.582  1.00  1.00            
ATOM   1389    O SER A 185      25.369  28.663  16.255  1.00  1.00            
ATOM   1390    N VAL A 186      23.318  28.180  15.447  1.00  1.00            
ATOM   1391   CA VAL A 186      22.770  29.364  16.031  1.00  1.00            
ATOM   1392   CB VAL A 186      22.005  30.215  15.059  1.00  1.00            
ATOM   1393  CG1 VAL A 186      21.418  31.418  15.817  1.00  1.00            
ATOM   1394  CG2 VAL A 186      22.946  30.603  13.906  1.00  1.00            
ATOM   1395    C VAL A 186      21.818  28.945  17.103  1.00  1.00            
ATOM   1396    O VAL A 186      21.048  28.002  16.927  1.00  1.00            
ATOM   1397    N GLU A 187      21.863  29.628  18.265  4.00  1.00            
ATOM   1398   CA GLU A 187      20.931  29.313  19.308  4.00  1.00            
ATOM   1399   CB GLU A 187      21.268  29.930  20.679  4.00  1.00            
ATOM   1400   CG GLU A 187      21.317  31.459  20.681  4.00  1.00            
ATOM   1401   CD GLU A 187      22.701  31.890  20.219  4.00  1.00            
ATOM   1402  OE1 GLU A 187      23.609  31.018  20.168  4.00  1.00            
ATOM   1403  OE2 GLU A 187      22.870  33.101  19.915  4.00  1.00            
ATOM   1404    C GLU A 187      19.632  29.883  18.849  4.00  1.00            
ATOM   1405    O GLU A 187      19.603  30.802  18.033  4.00  1.00            
ATOM   1406    N GLY A 188      18.514  29.331  19.349  3.00  1.00            
ATOM   1407   CA GLY A 188      17.227  29.760  18.893  3.00  1.00            
ATOM   1408    C GLY A 188      16.456  28.490  18.766  3.00  1.00            
ATOM   1409    O GLY A 188      15.675  28.125  19.643  3.00  1.00            
ATOM   1410    N TYR A 189      16.672  27.785  17.640  3.00  1.00            
ATOM   1411   CA TYR A 189      16.054  26.514  17.405  3.00  1.00            
ATOM   1412   CB TYR A 189      15.479  26.367  15.988  3.00  1.00            
ATOM   1413   CG TYR A 189      14.829  27.647  15.605  3.00  1.00            
ATOM   1414  CD1 TYR A 189      15.592  28.620  14.999  3.00  1.00            
ATOM   1415  CD2 TYR A 189      13.499  27.891  15.838  3.00  1.00            
ATOM   1416  CE1 TYR A 189      15.046  29.822  14.621  3.00  1.00            
ATOM   1417  CE2 TYR A 189      12.949  29.093  15.461  3.00  1.00            
ATOM   1418   CZ TYR A 189      13.715  30.060  14.854  3.00  1.00            
ATOM   1419   OH TYR A 189      13.137  31.288  14.472  3.00  1.00            
ATOM   1420    C TYR A 189      17.257  25.623  17.351  3.00  1.00            
ATOM   1421    O TYR A 189      18.334  26.080  16.971  3.00  1.00            
ATOM   1422    N TRP A 190      17.128  24.352  17.773  4.00  1.00            
ATOM   1423   CA TRP A 190      18.217  23.423  17.628  4.00  1.00            
ATOM   1424   CB TRP A 190      17.710  22.017  17.991  4.00  1.00            
ATOM   1425   CG TRP A 190      18.576  20.792  17.811  4.00  1.00            
ATOM   1426  CD2 TRP A 190      18.915  20.230  16.534  4.00  1.00            
ATOM   1427  CD1 TRP A 190      19.067  19.935  18.752  4.00  1.00            
ATOM   1428  NE1 TRP A 190      19.632  18.842  18.138  4.00  1.00            
ATOM   1429  CE2 TRP A 190      19.556  19.019  16.771  4.00  1.00            
ATOM   1430  CE3 TRP A 190      18.691  20.675  15.266  4.00  1.00            
ATOM   1431  CZ2 TRP A 190      19.972  18.234  15.736  4.00  1.00            
ATOM   1432  CZ3 TRP A 190      19.131  19.893  14.222  4.00  1.00            
ATOM   1433  CH2 TRP A 190      19.757  18.691  14.454  4.00  1.00            
ATOM   1434    C TRP A 190      18.498  23.481  16.146  4.00  1.00            
ATOM   1435    O TRP A 190      17.615  23.190  15.342  4.00  1.00            
ATOM   1436    N GLN A 191      19.715  23.913  15.740  4.00  1.00            
ATOM   1437   CA GLN A 191      20.038  23.991  14.336  4.00  1.00            
ATOM   1438   CB GLN A 191      20.231  25.409  13.772  4.00  1.00            
ATOM   1439   CG GLN A 191      18.941  26.214  13.617  4.00  1.00            
ATOM   1440   CD GLN A 191      19.283  27.443  12.784  4.00  1.00            
ATOM   1441  OE1 GLN A 191      18.406  28.217  12.403  4.00  1.00            
ATOM   1442  NE2 GLN A 191      20.596  27.619  12.481  4.00  1.00            
ATOM   1443    C GLN A 191      21.334  23.292  14.137  4.00  1.00            
ATOM   1444    O GLN A 191      22.192  23.276  15.019  4.00  1.00            
ATOM   1445    N ILE A 192      21.489  22.664  12.960  4.00  1.00            
ATOM   1446   CA ILE A 192      22.717  22.000  12.667  4.00  1.00            
ATOM   1447   CB ILE A 192      22.676  20.498  12.895  4.00  1.00            
ATOM   1448  CG1 ILE A 192      22.689  20.224  14.404  4.00  1.00            
ATOM   1449  CG2 ILE A 192      23.812  19.759  12.167  4.00  1.00            
ATOM   1450  CD1 ILE A 192      22.691  18.732  14.732  4.00  1.00            
ATOM   1451    C ILE A 192      23.126  22.323  11.243  4.00  1.00            
ATOM   1452    O ILE A 192      22.297  22.701  10.415  4.00  1.00            
ATOM   1453    N THR A 193      24.442  22.193  10.949  4.00  1.00            
ATOM   1454   CA THR A 193      25.117  22.561   9.730  4.00  1.00            
ATOM   1455   CB THR A 193      26.607  22.415   9.836  4.00  1.00            
ATOM   1456  OG1 THR A 193      27.238  22.995   8.705  4.00  1.00            
ATOM   1457  CG2 THR A 193      26.955  20.924   9.934  4.00  1.00            
ATOM   1458    C THR A 193      24.679  21.846   8.475  4.00  1.00            
ATOM   1459    O THR A 193      24.461  22.501   7.460  4.00  1.00            
ATOM   1460    N LEU A 194      24.502  20.511   8.467  4.00  1.00            
ATOM   1461   CA LEU A 194      24.102  19.893   7.223  4.00  1.00            
ATOM   1462   CB LEU A 194      22.681  20.319   6.805  4.00  1.00            
ATOM   1463   CG LEU A 194      22.192  19.699   5.482  4.00  1.00            
ATOM   1464  CD1 LEU A 194      22.027  18.177   5.601  4.00  1.00            
ATOM   1465  CD2 LEU A 194      20.919  20.398   4.978  4.00  1.00            
ATOM   1466    C LEU A 194      25.023  20.207   6.066  4.00  1.00            
ATOM   1467    O LEU A 194      24.661  20.976   5.178  4.00  1.00            
ATOM   1468    N ASP A 195      26.247  19.622   6.048  4.00  1.00            
ATOM   1469   CA ASP A 195      27.200  19.886   4.992  4.00  1.00            
ATOM   1470   CB ASP A 195      28.585  19.262   5.227  4.00  1.00            
ATOM   1471   CG ASP A 195      29.309  20.172   6.212  4.00  1.00            
ATOM   1472  OD1 ASP A 195      28.668  21.143   6.694  4.00  1.00            
ATOM   1473  OD2 ASP A 195      30.514  19.920   6.479  4.00  1.00            
ATOM   1474    C ASP A 195      26.718  19.491   3.644  4.00  1.00            
ATOM   1475    O ASP A 195      26.707  20.318   2.735  4.00  1.00            
ATOM   1476    N SER A 196      26.280  18.238   3.451  4.00  1.00            
ATOM   1477   CA SER A 196      25.899  17.967   2.101  4.00  1.00            
ATOM   1478   CB SER A 196      27.090  17.708   1.164  4.00  1.00            
ATOM   1479   OG SER A 196      26.625  17.450  -0.153  4.00  1.00            
ATOM   1480    C SER A 196      25.042  16.755   2.055  4.00  1.00            
ATOM   1481    O SER A 196      25.027  15.948   2.983  4.00  1.00            
ATOM   1482    N ILE A 197      24.285  16.617   0.949  4.00  1.00            
ATOM   1483   CA ILE A 197      23.482  15.450   0.785  4.00  1.00            
ATOM   1484   CB ILE A 197      22.011  15.713   0.605  4.00  1.00            
ATOM   1485  CG1 ILE A 197      21.230  14.389   0.655  4.00  1.00            
ATOM   1486  CG2 ILE A 197      21.797  16.518  -0.685  4.00  1.00            
ATOM   1487  CD1 ILE A 197      19.716  14.571   0.741  4.00  1.00            
ATOM   1488    C ILE A 197      23.984  14.729  -0.437  4.00  1.00            
ATOM   1489    O ILE A 197      24.135  15.337  -1.496  4.00  1.00            
ATOM   1490    N THR A 198      24.293  13.413  -0.330  4.00  1.00            
ATOM   1491   CA THR A 198      24.811  12.758  -1.504  4.00  1.00            
ATOM   1492   CB THR A 198      26.303  12.560  -1.460  4.00  1.00            
ATOM   1493  OG1 THR A 198      26.763  11.976  -2.669  4.00  1.00            
ATOM   1494  CG2 THR A 198      26.667  11.671  -0.260  4.00  1.00            
ATOM   1495    C THR A 198      24.173  11.412  -1.750  4.00  1.00            
ATOM   1496    O THR A 198      24.280  10.502  -0.930  4.00  1.00            
ATOM   1497    N MET A 199      23.458  11.268  -2.893  4.00  1.00            
ATOM   1498   CA MET A 199      22.818  10.027  -3.260  4.00  1.00            
ATOM   1499   CB MET A 199      21.781  10.212  -4.383  4.00  1.00            
ATOM   1500   CG MET A 199      20.713   9.114  -4.407  4.00  1.00            
ATOM   1501   SD MET A 199      21.272   7.484  -4.979  4.00  1.00            
ATOM   1502   CE MET A 199      20.862   7.811  -6.717  4.00  1.00            
ATOM   1503    C MET A 199      23.797   8.957  -3.685  4.00  1.00            
ATOM   1504    O MET A 199      23.725   7.832  -3.196  4.00  1.00            
ATOM   1505    N ASP A 200      24.758   9.269  -4.590  3.00  1.00            
ATOM   1506   CA ASP A 200      25.653   8.233  -5.055  3.00  1.00            
ATOM   1507   CB ASP A 200      25.122   7.483  -6.295  3.00  1.00            
ATOM   1508   CG ASP A 200      24.893   8.480  -7.423  3.00  1.00            
ATOM   1509  OD1 ASP A 200      24.185   9.493  -7.176  3.00  1.00            
ATOM   1510  OD2 ASP A 200      25.426   8.249  -8.541  3.00  1.00            
ATOM   1511    C ASP A 200      26.982   8.821  -5.401  3.00  1.00            
ATOM   1512    O ASP A 200      27.472   8.665  -6.518  3.00  1.00            
ATOM   1513    N GLY A 201      27.621   9.507  -4.440  3.00  1.00            
ATOM   1514   CA GLY A 201      28.907  10.069  -4.724  3.00  1.00            
ATOM   1515    C GLY A 201      28.646  11.366  -5.411  3.00  1.00            
ATOM   1516    O GLY A 201      29.548  12.182  -5.596  3.00  1.00            
ATOM   1517    N GLU A 202      27.377  11.586  -5.805  4.00  1.00            
ATOM   1518   CA GLU A 202      27.031  12.810  -6.452  4.00  1.00            
ATOM   1519   CB GLU A 202      26.091  12.667  -7.666  4.00  1.00            
ATOM   1520   CG GLU A 202      26.744  12.043  -8.904  4.00  1.00            
ATOM   1521   CD GLU A 202      25.759  12.145 -10.064  4.00  1.00            
ATOM   1522  OE1 GLU A 202      24.661  12.730  -9.861  4.00  1.00            
ATOM   1523  OE2 GLU A 202      26.093  11.643 -11.171  4.00  1.00            
ATOM   1524    C GLU A 202      26.319  13.633  -5.440  4.00  1.00            
ATOM   1525    O GLU A 202      25.544  13.112  -4.639  4.00  1.00            
ATOM   1526    N THR A 203      26.565  14.954  -5.445  4.00  1.00            
ATOM   1527   CA THR A 203      25.942  15.735  -4.428  4.00  1.00            
ATOM   1528   CB THR A 203      26.826  16.831  -3.891  4.00  1.00            
ATOM   1529  OG1 THR A 203      26.141  17.558  -2.883  4.00  1.00            
ATOM   1530  CG2 THR A 203      27.269  17.763  -5.034  4.00  1.00            
ATOM   1531    C THR A 203      24.679  16.332  -4.958  4.00  1.00            
ATOM   1532    O THR A 203      24.688  17.244  -5.784  4.00  1.00            
ATOM   1533    N ILE A 204      23.534  15.787  -4.499  4.00  1.00            
ATOM   1534   CA ILE A 204      22.276  16.238  -5.005  4.00  1.00            
ATOM   1535   CB ILE A 204      21.136  15.292  -4.758  4.00  1.00            
ATOM   1536  CG1 ILE A 204      19.953  15.682  -5.661  4.00  1.00            
ATOM   1537  CG2 ILE A 204      20.803  15.279  -3.257  4.00  1.00            
ATOM   1538  CD1 ILE A 204      18.890  14.593  -5.790  4.00  1.00            
ATOM   1539    C ILE A 204      21.874  17.606  -4.534  4.00  1.00            
ATOM   1540    O ILE A 204      21.519  18.460  -5.346  4.00  1.00            
ATOM   1541    N ALA A 205      21.935  17.868  -3.214  4.00  1.00            
ATOM   1542   CA ALA A 205      21.463  19.124  -2.701  4.00  1.00            
ATOM   1543   CB ALA A 205      20.071  19.040  -2.048  4.00  1.00            
ATOM   1544    C ALA A 205      22.420  19.538  -1.626  4.00  1.00            
ATOM   1545    O ALA A 205      23.282  18.765  -1.213  4.00  1.00            
ATOM   1546    N CYS A 206      22.303  20.801  -1.175  1.00  1.00            
ATOM   1547   CA CYS A 206      23.078  21.328  -0.086  1.00  1.00            
ATOM   1548   CB CYS A 206      22.746  20.659   1.261  1.00  1.00            
ATOM   1549   SG CYS A 206      21.042  20.991   1.799  1.00  1.00            
ATOM   1550    C CYS A 206      24.554  21.196  -0.314  1.00  1.00            
ATOM   1551    O CYS A 206      25.289  20.840   0.607  1.00  1.00            
ATOM   1552    N SER A 207      25.046  21.479  -1.537  3.00  1.00            
ATOM   1553   CA SER A 207      26.471  21.451  -1.728  3.00  1.00            
ATOM   1554   CB SER A 207      26.897  21.418  -3.206  3.00  1.00            
ATOM   1555   OG SER A 207      28.314  21.389  -3.304  3.00  1.00            
ATOM   1556    C SER A 207      27.003  22.714  -1.130  3.00  1.00            
ATOM   1557    O SER A 207      26.370  23.766  -1.214  3.00  1.00            
ATOM   1558    N GLY A 208      28.184  22.639  -0.488  3.00  1.00            
ATOM   1559   CA GLY A 208      28.788  23.814   0.072  3.00  1.00            
ATOM   1560    C GLY A 208      28.305  23.995   1.477  3.00  1.00            
ATOM   1561    O GLY A 208      28.811  24.849   2.204  3.00  1.00            
ATOM   1562    N GLY A 209      27.315  23.192   1.906  1.00  1.00            
ATOM   1563   CA GLY A 209      26.843  23.306   3.257  1.00  1.00            
ATOM   1564    C GLY A 209      25.587  24.113   3.275  1.00  1.00            
ATOM   1565    O GLY A 209      25.311  24.875   2.350  1.00  1.00            
ATOM   1566    N CYS A 210      24.788  23.952   4.353  4.00  1.00            
ATOM   1567   CA CYS A 210      23.548  24.664   4.460  4.00  1.00            
ATOM   1568   CB CYS A 210      22.372  23.953   3.769  4.00  1.00            
ATOM   1569   SG CYS A 210      22.595  23.835   1.969  4.00  1.00            
ATOM   1570    C CYS A 210      23.184  24.796   5.915  4.00  1.00            
ATOM   1571    O CYS A 210      24.061  24.900   6.771  4.00  1.00            
ATOM   1572    N GLN A 211      21.862  24.861   6.219  4.00  1.00            
ATOM   1573   CA GLN A 211      21.390  24.921   7.582  4.00  1.00            
ATOM   1574   CB GLN A 211      21.075  26.331   8.102  4.00  1.00            
ATOM   1575   CG GLN A 211      22.347  27.056   8.543  4.00  1.00            
ATOM   1576   CD GLN A 211      22.925  26.232   9.689  4.00  1.00            
ATOM   1577  OE1 GLN A 211      24.126  26.262   9.957  4.00  1.00            
ATOM   1578  NE2 GLN A 211      22.043  25.462  10.383  4.00  1.00            
ATOM   1579    C GLN A 211      20.170  24.054   7.738  4.00  1.00            
ATOM   1580    O GLN A 211      19.427  23.840   6.781  4.00  1.00            
ATOM   1581    N ALA A 212      19.945  23.513   8.962  4.00  1.00            
ATOM   1582   CA ALA A 212      18.822  22.640   9.202  4.00  1.00            
ATOM   1583   CB ALA A 212      19.157  21.147   9.045  4.00  1.00            
ATOM   1584    C ALA A 212      18.331  22.827  10.613  4.00  1.00            
ATOM   1585    O ALA A 212      19.028  23.392  11.455  4.00  1.00            
ATOM   1586    N ILE A 213      17.085  22.370  10.891  4.00  1.00            
ATOM   1587   CA ILE A 213      16.488  22.479  12.201  4.00  1.00            
ATOM   1588   CB ILE A 213      15.272  23.363  12.223  4.00  1.00            
ATOM   1589  CG1 ILE A 213      15.616  24.786  11.749  4.00  1.00            
ATOM   1590  CG2 ILE A 213      14.687  23.315  13.644  4.00  1.00            
ATOM   1591  CD1 ILE A 213      15.942  24.876  10.258  4.00  1.00            
ATOM   1592    C ILE A 213      16.013  21.112  12.601  4.00  1.00            
ATOM   1593    O ILE A 213      15.461  20.380  11.782  4.00  1.00            
ATOM   1594    N VAL A 214      16.243  20.716  13.873  4.00  1.00            
ATOM   1595   CA VAL A 214      15.704  19.470  14.348  4.00  1.00            
ATOM   1596   CB VAL A 214      16.304  18.979  15.633  4.00  1.00            
ATOM   1597  CG1 VAL A 214      15.956  19.970  16.754  4.00  1.00            
ATOM   1598  CG2 VAL A 214      15.792  17.554  15.894  4.00  1.00            
ATOM   1599    C VAL A 214      14.278  19.811  14.600  4.00  1.00            
ATOM   1600    O VAL A 214      13.978  20.893  15.102  4.00  1.00            
ATOM   1601    N ASP A 215      13.340  18.940  14.200  1.00  1.00            
ATOM   1602   CA ASP A 215      11.988  19.314  14.460  1.00  1.00            
ATOM   1603   CB ASP A 215      11.361  20.148  13.330  1.00  1.00            
ATOM   1604   CG ASP A 215      10.053  20.721  13.849  1.00  1.00            
ATOM   1605  OD1 ASP A 215       9.940  20.909  15.090  1.00  1.00            
ATOM   1606  OD2 ASP A 215       9.152  20.989  13.013  1.00  1.00            
ATOM   1607    C ASP A 215      11.186  18.050  14.571  1.00  1.00            
ATOM   1608    O ASP A 215      10.803  17.458  13.563  1.00  1.00            
ATOM   1609    N THR A 216      10.928  17.598  15.813  3.00  1.00            
ATOM   1610   CA THR A 216      10.112  16.442  16.073  3.00  1.00            
ATOM   1611   CB THR A 216      10.073  16.080  17.529  3.00  1.00            
ATOM   1612  OG1 THR A 216       9.291  14.910  17.725  3.00  1.00            
ATOM   1613  CG2 THR A 216       9.477  17.260  18.315  3.00  1.00            
ATOM   1614    C THR A 216       8.727  16.834  15.670  3.00  1.00            
ATOM   1615    O THR A 216       7.924  16.005  15.244  3.00  1.00            
ATOM   1616    N GLY A 217       8.437  18.146  15.778  3.00  1.00            
ATOM   1617   CA GLY A 217       7.138  18.701  15.535  3.00  1.00            
ATOM   1618    C GLY A 217       6.690  18.345  14.147  3.00  1.00            
ATOM   1619    O GLY A 217       5.509  18.075  13.936  3.00  1.00            
ATOM   1620    N THR A 218       7.599  18.325  13.152  1.00  1.00            
ATOM   1621   CA THR A 218       7.106  18.088  11.823  1.00  1.00            
ATOM   1622   CB THR A 218       7.648  19.040  10.795  1.00  1.00            
ATOM   1623  OG1 THR A 218       9.064  18.953  10.737  1.00  1.00            
ATOM   1624  CG2 THR A 218       7.204  20.467  11.157  1.00  1.00            
ATOM   1625    C THR A 218       7.393  16.707  11.345  1.00  1.00            
ATOM   1626    O THR A 218       8.394  16.082  11.695  1.00  1.00            
ATOM   1627    N SER A 219       6.442  16.207  10.531  1.00  1.00            
ATOM   1628   CA SER A 219       6.429  14.891   9.971  1.00  1.00            
ATOM   1629   CB SER A 219       5.075  14.530   9.339  1.00  1.00            
ATOM   1630   OG SER A 219       5.129  13.217   8.800  1.00  1.00            
ATOM   1631    C SER A 219       7.471  14.663   8.919  1.00  1.00            
ATOM   1632    O SER A 219       8.240  13.708   9.005  1.00  1.00            
ATOM   1633    N LEU A 220       7.545  15.542   7.902  1.00  1.00            
ATOM   1634   CA LEU A 220       8.372  15.209   6.775  1.00  1.00            
ATOM   1635   CB LEU A 220       7.680  15.450   5.422  1.00  1.00            
ATOM   1636   CG LEU A 220       6.421  14.597   5.189  1.00  1.00            
ATOM   1637  CD1 LEU A 220       5.802  14.890   3.812  1.00  1.00            
ATOM   1638  CD2 LEU A 220       6.705  13.103   5.413  1.00  1.00            
ATOM   1639    C LEU A 220       9.618  16.042   6.740  1.00  1.00            
ATOM   1640    O LEU A 220       9.700  17.093   7.373  1.00  1.00            
ATOM   1641    N LEU A 221      10.642  15.560   5.991  4.00  1.00            
ATOM   1642   CA LEU A 221      11.842  16.330   5.807  4.00  1.00            
ATOM   1643   CB LEU A 221      13.098  15.531   5.402  4.00  1.00            
ATOM   1644   CG LEU A 221      12.968  14.699   4.112  4.00  1.00            
ATOM   1645  CD1 LEU A 221      14.294  13.993   3.777  4.00  1.00            
ATOM   1646  CD2 LEU A 221      11.806  13.701   4.210  4.00  1.00            
ATOM   1647    C LEU A 221      11.536  17.302   4.732  4.00  1.00            
ATOM   1648    O LEU A 221      11.074  16.936   3.653  4.00  1.00            
ATOM   1649    N THR A 222      11.763  18.591   5.025  4.00  1.00            
ATOM   1650   CA THR A 222      11.471  19.579   4.043  4.00  1.00            
ATOM   1651   CB THR A 222      10.346  20.493   4.424  4.00  1.00            
ATOM   1652  OG1 THR A 222       9.156  19.748   4.641  4.00  1.00            
ATOM   1653  CG2 THR A 222      10.140  21.508   3.288  4.00  1.00            
ATOM   1654    C THR A 222      12.683  20.429   3.880  4.00  1.00            
ATOM   1655    O THR A 222      13.469  20.617   4.806  4.00  1.00            
ATOM   1656    N GLY A 223      12.853  20.943   2.653  4.00  1.00            
ATOM   1657   CA GLY A 223      13.903  21.845   2.307  4.00  1.00            
ATOM   1658    C GLY A 223      13.172  22.914   1.586  4.00  1.00            
ATOM   1659    O GLY A 223      11.945  22.859   1.498  4.00  1.00            
ATOM   1660    N PRO A 224      13.885  23.873   1.073  1.00  1.00            
ATOM   1661   CA PRO A 224      13.245  24.959   0.392  1.00  1.00            
ATOM   1662   CD PRO A 224      15.217  23.618   0.551  1.00  1.00            
ATOM   1663   CB PRO A 224      14.369  25.719  -0.309  1.00  1.00            
ATOM   1664   CG PRO A 224      15.387  24.607  -0.616  1.00  1.00            
ATOM   1665    C PRO A 224      12.158  24.629  -0.562  1.00  1.00            
ATOM   1666    O PRO A 224      10.983  24.715  -0.208  1.00  1.00            
ATOM   1667    N THR A 225      12.585  24.248  -1.761  2.00  1.00            
ATOM   1668   CA THR A 225      11.875  23.858  -2.932  2.00  1.00            
ATOM   1669   CB THR A 225      10.840  24.832  -3.431  2.00  1.00            
ATOM   1670  OG1 THR A 225       9.809  25.022  -2.475  2.00  1.00            
ATOM   1671  CG2 THR A 225      10.252  24.288  -4.745  2.00  1.00            
ATOM   1672    C THR A 225      13.016  23.979  -3.857  2.00  1.00            
ATOM   1673    O THR A 225      13.988  24.655  -3.521  2.00  1.00            
ATOM   1674    N SER A 226      12.943  23.350  -5.025  2.00  1.00            
ATOM   1675   CA SER A 226      14.030  23.387  -5.945  2.00  1.00            
ATOM   1676   CB SER A 226      14.640  24.784  -6.173  2.00  1.00            
ATOM   1677   OG SER A 226      15.706  24.707  -7.106  2.00  1.00            
ATOM   1678    C SER A 226      15.099  22.472  -5.434  2.00  1.00            
ATOM   1679    O SER A 226      15.625  21.647  -6.181  2.00  1.00            
ATOM   1680    N ALA A 227      15.443  22.579  -4.137  2.00  1.00            
ATOM   1681   CA ALA A 227      16.325  21.634  -3.536  2.00  1.00            
ATOM   1682   CB ALA A 227      16.774  22.043  -2.124  2.00  1.00            
ATOM   1683    C ALA A 227      15.523  20.382  -3.408  2.00  1.00            
ATOM   1684    O ALA A 227      15.982  19.287  -3.726  2.00  1.00            
ATOM   1685    N ILE A 228      14.263  20.552  -2.948  2.00  1.00            
ATOM   1686   CA ILE A 228      13.340  19.467  -2.789  2.00  1.00            
ATOM   1687   CB ILE A 228      12.406  19.656  -1.631  2.00  1.00            
ATOM   1688  CG1 ILE A 228      13.207  19.838  -0.331  2.00  1.00            
ATOM   1689  CG2 ILE A 228      11.428  18.470  -1.607  2.00  1.00            
ATOM   1690  CD1 ILE A 228      14.160  18.687  -0.035  2.00  1.00            
ATOM   1691    C ILE A 228      12.512  19.542  -4.022  2.00  1.00            
ATOM   1692    O ILE A 228      11.474  20.201  -4.066  2.00  1.00            
ATOM   1693    N ALA A 229      12.991  18.852  -5.063  2.00  1.00            
ATOM   1694   CA ALA A 229      12.426  18.866  -6.373  2.00  1.00            
ATOM   1695   CB ALA A 229      12.464  20.253  -7.035  2.00  1.00            
ATOM   1696    C ALA A 229      13.395  18.002  -7.107  2.00  1.00            
ATOM   1697    O ALA A 229      13.058  16.964  -7.671  2.00  1.00            
ATOM   1698    N ASN A 230      14.666  18.437  -7.099  2.00  1.00            
ATOM   1699   CA ASN A 230      15.704  17.679  -7.720  2.00  1.00            
ATOM   1700   CB ASN A 230      17.096  18.287  -7.486  2.00  1.00            
ATOM   1701   CG ASN A 230      17.143  19.643  -8.171  2.00  1.00            
ATOM   1702  OD1 ASN A 230      16.405  19.896  -9.122  2.00  1.00            
ATOM   1703  ND2 ASN A 230      18.035  20.544  -7.679  2.00  1.00            
ATOM   1704    C ASN A 230      15.699  16.344  -7.047  2.00  1.00            
ATOM   1705    O ASN A 230      15.799  15.305  -7.698  2.00  1.00            
ATOM   1706    N ILE A 231      15.555  16.349  -5.708  2.00  1.00            
ATOM   1707   CA ILE A 231      15.563  15.143  -4.934  2.00  1.00            
ATOM   1708   CB ILE A 231      15.546  15.411  -3.448  2.00  1.00            
ATOM   1709  CG1 ILE A 231      14.259  16.116  -2.974  2.00  1.00            
ATOM   1710  CG2 ILE A 231      16.819  16.214  -3.134  2.00  1.00            
ATOM   1711  CD1 ILE A 231      13.067  15.184  -2.763  2.00  1.00            
ATOM   1712    C ILE A 231      14.386  14.299  -5.338  2.00  1.00            
ATOM   1713    O ILE A 231      14.516  13.084  -5.477  2.00  1.00            
ATOM   1714    N GLN A 232      13.202  14.913  -5.562  2.00  1.00            
ATOM   1715   CA GLN A 232      12.049  14.121  -5.897  2.00  1.00            
ATOM   1716   CB GLN A 232      10.721  14.905  -5.998  2.00  1.00            
ATOM   1717   CG GLN A 232      10.612  15.851  -7.193  2.00  1.00            
ATOM   1718   CD GLN A 232       9.254  16.536  -7.138  2.00  1.00            
ATOM   1719  OE1 GLN A 232       8.938  17.240  -6.178  2.00  1.00            
ATOM   1720  NE2 GLN A 232       8.424  16.329  -8.195  2.00  1.00            
ATOM   1721    C GLN A 232      12.311  13.470  -7.205  2.00  1.00            
ATOM   1722    O GLN A 232      11.918  12.328  -7.422  2.00  1.00            
ATOM   1723    N SER A 233      12.983  14.182  -8.121  2.00  1.00            
ATOM   1724   CA SER A 233      13.246  13.587  -9.393  2.00  1.00            
ATOM   1725   CB SER A 233      13.949  14.533 -10.379  2.00  1.00            
ATOM   1726   OG SER A 233      14.173  13.861 -11.610  2.00  1.00            
ATOM   1727    C SER A 233      14.151  12.417  -9.195  2.00  1.00            
ATOM   1728    O SER A 233      14.012  11.394  -9.863  2.00  1.00            
ATOM   1729    N ASP A 234      15.095  12.531  -8.245  2.00  1.00            
ATOM   1730   CA ASP A 234      16.044  11.477  -8.031  2.00  1.00            
ATOM   1731   CB ASP A 234      16.934  11.768  -6.808  2.00  1.00            
ATOM   1732   CG ASP A 234      17.913  10.622  -6.598  2.00  1.00            
ATOM   1733  OD1 ASP A 234      17.957   9.703  -7.457  2.00  1.00            
ATOM   1734  OD2 ASP A 234      18.623  10.650  -5.557  2.00  1.00            
ATOM   1735    C ASP A 234      15.277  10.228  -7.724  2.00  1.00            
ATOM   1736    O ASP A 234      15.469   9.196  -8.365  2.00  1.00            
ATOM   1737    N ILE A 235      14.362  10.304  -6.739  2.00  1.00            
ATOM   1738   CA ILE A 235      13.572   9.176  -6.332  2.00  1.00            
ATOM   1739   CB ILE A 235      12.770   9.427  -5.085  2.00  1.00            
ATOM   1740  CG1 ILE A 235      12.160   8.112  -4.574  2.00  1.00            
ATOM   1741  CG2 ILE A 235      11.727  10.518  -5.370  2.00  1.00            
ATOM   1742  CD1 ILE A 235      11.526   8.235  -3.190  2.00  1.00            
ATOM   1743    C ILE A 235      12.615   8.804  -7.418  2.00  1.00            
ATOM   1744    O ILE A 235      12.411   7.622  -7.694  2.00  1.00            
ATOM   1745    N GLY A 236      12.018   9.809  -8.088  3.00  1.00            
ATOM   1746   CA GLY A 236      11.043   9.507  -9.089  3.00  1.00            
ATOM   1747    C GLY A 236       9.665   9.932  -8.650  3.00  1.00            
ATOM   1748    O GLY A 236       8.685   9.619  -9.323  3.00  1.00            
ATOM   1749    N ALA A 237       9.536  10.658  -7.518  1.00  1.00            
ATOM   1750   CA ALA A 237       8.231  11.079  -7.070  1.00  1.00            
ATOM   1751   CB ALA A 237       8.249  11.802  -5.713  1.00  1.00            
ATOM   1752    C ALA A 237       7.647  12.021  -8.082  1.00  1.00            
ATOM   1753    O ALA A 237       8.365  12.813  -8.689  1.00  1.00            
ATOM   1754    N SER A 238       6.313  11.942  -8.305  1.00  1.00            
ATOM   1755   CA SER A 238       5.681  12.823  -9.252  1.00  1.00            
ATOM   1756   CB SER A 238       5.331  12.154 -10.590  1.00  1.00            
ATOM   1757   OG SER A 238       6.521  11.792 -11.276  1.00  1.00            
ATOM   1758    C SER A 238       4.419  13.349  -8.663  1.00  1.00            
ATOM   1759    O SER A 238       3.717  12.651  -7.935  1.00  1.00            
ATOM   1760    N GLU A 239       4.115  14.628  -8.960  1.00  1.00            
ATOM   1761   CA GLU A 239       2.871  15.174  -8.515  1.00  1.00            
ATOM   1762   CB GLU A 239       2.789  16.703  -8.665  1.00  1.00            
ATOM   1763   CG GLU A 239       1.485  17.309  -8.144  1.00  1.00            
ATOM   1764   CD GLU A 239       1.553  18.815  -8.358  1.00  1.00            
ATOM   1765  OE1 GLU A 239       2.528  19.276  -9.010  1.00  1.00            
ATOM   1766  OE2 GLU A 239       0.631  19.524  -7.873  1.00  1.00            
ATOM   1767    C GLU A 239       1.887  14.567  -9.446  1.00  1.00            
ATOM   1768    O GLU A 239       2.002  14.740 -10.659  1.00  1.00            
ATOM   1769    N ASN A 240       0.891  13.816  -8.937  1.00  1.00            
ATOM   1770   CA ASN A 240       0.115  13.195  -9.959  1.00  1.00            
ATOM   1771   CB ASN A 240       0.435  11.703 -10.152  1.00  1.00            
ATOM   1772   CG ASN A 240      -0.145  11.274 -11.493  1.00  1.00            
ATOM   1773  OD1 ASN A 240      -1.333  11.448 -11.759  1.00  1.00            
ATOM   1774  ND2 ASN A 240       0.725  10.707 -12.371  1.00  1.00            
ATOM   1775    C ASN A 240      -1.348  13.306  -9.739  1.00  1.00            
ATOM   1776    O ASN A 240      -1.893  12.830  -8.745  1.00  1.00            
ATOM   1777    N SER A 241      -2.011  13.978 -10.697  3.00  1.00            
ATOM   1778   CA SER A 241      -3.436  14.078 -10.783  3.00  1.00            
ATOM   1779   CB SER A 241      -4.122  12.713 -10.970  3.00  1.00            
ATOM   1780   OG SER A 241      -3.771  12.158 -12.229  3.00  1.00            
ATOM   1781    C SER A 241      -3.988  14.699  -9.550  3.00  1.00            
ATOM   1782    O SER A 241      -5.202  14.736  -9.355  3.00  1.00            
ATOM   1783    N ASP A 242      -3.112  15.231  -8.691  3.00  1.00            
ATOM   1784   CA ASP A 242      -3.567  15.827  -7.482  3.00  1.00            
ATOM   1785   CB ASP A 242      -4.309  14.857  -6.546  3.00  1.00            
ATOM   1786   CG ASP A 242      -4.905  15.662  -5.398  3.00  1.00            
ATOM   1787  OD1 ASP A 242      -5.098  16.894  -5.579  3.00  1.00            
ATOM   1788  OD2 ASP A 242      -5.170  15.058  -4.325  3.00  1.00            
ATOM   1789    C ASP A 242      -2.328  16.232  -6.783  3.00  1.00            
ATOM   1790    O ASP A 242      -1.300  15.575  -6.935  3.00  1.00            
ATOM   1791    N GLY A 243      -2.363  17.347  -6.036  1.00  1.00            
ATOM   1792   CA GLY A 243      -1.158  17.651  -5.336  1.00  1.00            
ATOM   1793    C GLY A 243      -0.971  16.532  -4.379  1.00  1.00            
ATOM   1794    O GLY A 243      -1.680  16.412  -3.382  1.00  1.00            
ATOM   1795    N GLU A 244       0.016  15.683  -4.683  1.00  1.00            
ATOM   1796   CA GLU A 244       0.325  14.532  -3.906  1.00  1.00            
ATOM   1797   CB GLU A 244      -0.767  13.453  -3.988  1.00  1.00            
ATOM   1798   CG GLU A 244      -0.485  12.194  -3.168  1.00  1.00            
ATOM   1799   CD GLU A 244      -1.663  11.254  -3.376  1.00  1.00            
ATOM   1800  OE1 GLU A 244      -2.820  11.704  -3.168  1.00  1.00            
ATOM   1801  OE2 GLU A 244      -1.422  10.076  -3.755  1.00  1.00            
ATOM   1802    C GLU A 244       1.515  13.998  -4.585  1.00  1.00            
ATOM   1803    O GLU A 244       1.580  13.983  -5.812  1.00  1.00            
ATOM   1804    N MET A 245       2.509  13.557  -3.816  1.00  1.00            
ATOM   1805   CA MET A 245       3.620  13.061  -4.540  1.00  1.00            
ATOM   1806   CB MET A 245       4.964  13.650  -4.079  1.00  1.00            
ATOM   1807   CG MET A 245       5.062  15.156  -4.340  1.00  1.00            
ATOM   1808   SD MET A 245       5.017  15.621  -6.098  1.00  1.00            
ATOM   1809   CE MET A 245       5.033  17.415  -5.809  1.00  1.00            
ATOM   1810    C MET A 245       3.634  11.593  -4.331  1.00  1.00            
ATOM   1811    O MET A 245       3.483  11.112  -3.209  1.00  1.00            
ATOM   1812    N VAL A 246       3.797  10.834  -5.428  4.00  1.00            
ATOM   1813   CA VAL A 246       3.747   9.416  -5.284  4.00  1.00            
ATOM   1814   CB VAL A 246       2.571   8.786  -5.974  4.00  1.00            
ATOM   1815  CG1 VAL A 246       1.279   9.281  -5.302  4.00  1.00            
ATOM   1816  CG2 VAL A 246       2.655   9.113  -7.475  4.00  1.00            
ATOM   1817    C VAL A 246       4.967   8.817  -5.879  4.00  1.00            
ATOM   1818    O VAL A 246       5.626   9.410  -6.730  4.00  1.00            
ATOM   1819    N ILE A 247       5.308   7.610  -5.393  4.00  1.00            
ATOM   1820   CA ILE A 247       6.455   6.928  -5.893  4.00  1.00            
ATOM   1821   CB ILE A 247       7.663   7.070  -5.011  4.00  1.00            
ATOM   1822  CG1 ILE A 247       8.932   6.612  -5.749  4.00  1.00            
ATOM   1823  CG2 ILE A 247       7.388   6.295  -3.710  4.00  1.00            
ATOM   1824  CD1 ILE A 247       9.328   7.527  -6.906  4.00  1.00            
ATOM   1825    C ILE A 247       6.136   5.469  -5.948  4.00  1.00            
ATOM   1826    O ILE A 247       5.161   5.012  -5.355  4.00  1.00            
ATOM   1827    N SER A 248       6.951   4.697  -6.695  1.00  1.00            
ATOM   1828   CA SER A 248       6.726   3.284  -6.800  1.00  1.00            
ATOM   1829   CB SER A 248       7.405   2.652  -8.028  1.00  1.00            
ATOM   1830   OG SER A 248       7.140   1.258  -8.071  1.00  1.00            
ATOM   1831    C SER A 248       7.276   2.607  -5.584  1.00  1.00            
ATOM   1832    O SER A 248       8.284   3.028  -5.022  1.00  1.00            
ATOM   1833    N CYS A 249       6.586   1.539  -5.136  3.00  1.00            
ATOM   1834   CA CYS A 249       6.996   0.757  -4.003  3.00  1.00            
ATOM   1835   CB CYS A 249       5.922  -0.250  -3.552  3.00  1.00            
ATOM   1836   SG CYS A 249       6.426  -1.185  -2.077  3.00  1.00            
ATOM   1837    C CYS A 249       8.216  -0.011  -4.363  3.00  1.00            
ATOM   1838    O CYS A 249       9.114  -0.189  -3.543  3.00  1.00            
ATOM   1839    N SER A 250       8.293  -0.465  -5.625  2.00  1.00            
ATOM   1840   CA SER A 250       9.407  -1.259  -6.042  2.00  1.00            
ATOM   1841   CB SER A 250       9.341  -1.643  -7.529  2.00  1.00            
ATOM   1842   OG SER A 250       9.388  -0.475  -8.334  2.00  1.00            
ATOM   1843    C SER A 250      10.625  -0.431  -5.826  2.00  1.00            
ATOM   1844    O SER A 250      11.716  -0.964  -5.639  2.00  1.00            
ATOM   1845    N SER A 251      10.448   0.903  -5.824  2.00  1.00            
ATOM   1846   CA SER A 251      11.515   1.841  -5.652  2.00  1.00            
ATOM   1847   CB SER A 251      11.055   3.301  -5.802  2.00  1.00            
ATOM   1848   OG SER A 251      10.618   3.537  -7.131  2.00  1.00            
ATOM   1849    C SER A 251      12.106   1.694  -4.286  2.00  1.00            
ATOM   1850    O SER A 251      13.269   2.042  -4.085  2.00  1.00            
ATOM   1851    N ILE A 252      11.334   1.188  -3.303  2.00  1.00            
ATOM   1852   CA ILE A 252      11.911   1.036  -1.997  2.00  1.00            
ATOM   1853   CB ILE A 252      10.938   0.515  -0.962  2.00  1.00            
ATOM   1854  CG1 ILE A 252      11.523   0.663   0.450  2.00  1.00            
ATOM   1855  CG2 ILE A 252      10.514  -0.923  -1.305  2.00  1.00            
ATOM   1856  CD1 ILE A 252      10.493   0.417   1.554  2.00  1.00            
ATOM   1857    C ILE A 252      13.041   0.089  -2.177  2.00  1.00            
ATOM   1858    O ILE A 252      14.136   0.300  -1.659  2.00  1.00            
ATOM   1859    N ASP A 253      12.798  -0.984  -2.945  2.00  1.00            
ATOM   1860   CA ASP A 253      13.880  -1.843  -3.278  2.00  1.00            
ATOM   1861   CB ASP A 253      13.423  -3.195  -3.852  2.00  1.00            
ATOM   1862   CG ASP A 253      12.750  -3.958  -2.719  2.00  1.00            
ATOM   1863  OD1 ASP A 253      13.404  -4.136  -1.657  2.00  1.00            
ATOM   1864  OD2 ASP A 253      11.567  -4.356  -2.894  2.00  1.00            
ATOM   1865    C ASP A 253      14.602  -1.084  -4.342  2.00  1.00            
ATOM   1866    O ASP A 253      14.037  -0.204  -4.985  2.00  1.00            
ATOM   1867    N SER A 254      15.892  -1.370  -4.536  2.00  1.00            
ATOM   1868   CA SER A 254      16.606  -0.743  -5.605  2.00  1.00            
ATOM   1869   CB SER A 254      16.018  -1.079  -6.987  2.00  1.00            
ATOM   1870   OG SER A 254      16.137  -2.471  -7.241  2.00  1.00            
ATOM   1871    C SER A 254      16.695   0.741  -5.492  2.00  1.00            
ATOM   1872    O SER A 254      16.775   1.426  -6.510  2.00  1.00            
ATOM   1873    N LEU A 255      16.696   1.302  -4.274  1.00  1.00            
ATOM   1874   CA LEU A 255      16.914   2.721  -4.249  1.00  1.00            
ATOM   1875   CB LEU A 255      15.676   3.510  -3.790  1.00  1.00            
ATOM   1876   CG LEU A 255      15.694   5.008  -4.163  1.00  1.00            
ATOM   1877  CD1 LEU A 255      16.832   5.773  -3.485  1.00  1.00            
ATOM   1878  CD2 LEU A 255      15.690   5.196  -5.689  1.00  1.00            
ATOM   1879    C LEU A 255      18.029   2.890  -3.267  1.00  1.00            
ATOM   1880    O LEU A 255      18.002   2.316  -2.180  1.00  1.00            
ATOM   1881    N PRO A 256      19.025   3.649  -3.631  1.00  1.00            
ATOM   1882   CA PRO A 256      20.120   3.846  -2.720  1.00  1.00            
ATOM   1883   CD PRO A 256      19.457   3.663  -5.015  1.00  1.00            
ATOM   1884   CB PRO A 256      21.279   4.366  -3.573  1.00  1.00            
ATOM   1885   CG PRO A 256      20.988   3.790  -4.970  1.00  1.00            
ATOM   1886    C PRO A 256      19.778   4.715  -1.571  1.00  1.00            
ATOM   1887    O PRO A 256      18.860   5.523  -1.673  1.00  1.00            
ATOM   1888    N ASP A 257      20.508   4.576  -0.454  1.00  1.00            
ATOM   1889   CA ASP A 257      20.192   5.379   0.682  1.00  1.00            
ATOM   1890   CB ASP A 257      20.951   4.959   1.953  1.00  1.00            
ATOM   1891   CG ASP A 257      20.535   3.539   2.306  1.00  1.00            
ATOM   1892  OD1 ASP A 257      19.648   2.989   1.601  1.00  1.00            
ATOM   1893  OD2 ASP A 257      21.104   2.981   3.281  1.00  1.00            
ATOM   1894    C ASP A 257      20.606   6.771   0.361  1.00  1.00            
ATOM   1895    O ASP A 257      21.471   6.994  -0.486  1.00  1.00            
ATOM   1896    N ILE A 258      19.971   7.756   1.023  4.00  1.00            
ATOM   1897   CA ILE A 258      20.367   9.109   0.797  4.00  1.00            
ATOM   1898   CB ILE A 258      19.226  10.066   0.587  4.00  1.00            
ATOM   1899  CG1 ILE A 258      18.321  10.142   1.826  4.00  1.00            
ATOM   1900  CG2 ILE A 258      18.493   9.638  -0.695  4.00  1.00            
ATOM   1901  CD1 ILE A 258      17.340  11.313   1.782  4.00  1.00            
ATOM   1902    C ILE A 258      21.137   9.515   2.008  4.00  1.00            
ATOM   1903    O ILE A 258      20.635   9.453   3.128  4.00  1.00            
ATOM   1904    N VAL A 259      22.402   9.933   1.813  4.00  1.00            
ATOM   1905   CA VAL A 259      23.202  10.210   2.965  4.00  1.00            
ATOM   1906   CB VAL A 259      24.583   9.628   2.893  4.00  1.00            
ATOM   1907  CG1 VAL A 259      25.367  10.061   4.145  4.00  1.00            
ATOM   1908  CG2 VAL A 259      24.459   8.102   2.734  4.00  1.00            
ATOM   1909    C VAL A 259      23.340  11.689   3.165  4.00  1.00            
ATOM   1910    O VAL A 259      23.518  12.447   2.213  4.00  1.00            
ATOM   1911    N PHE A 260      23.234  12.126   4.439  4.00  1.00            
ATOM   1912   CA PHE A 260      23.426  13.499   4.819  4.00  1.00            
ATOM   1913   CB PHE A 260      22.327  14.065   5.738  4.00  1.00            
ATOM   1914   CG PHE A 260      21.070  14.236   4.957  4.00  1.00            
ATOM   1915  CD1 PHE A 260      20.233  13.170   4.723  4.00  1.00            
ATOM   1916  CD2 PHE A 260      20.720  15.476   4.471  4.00  1.00            
ATOM   1917  CE1 PHE A 260      19.072  13.338   4.007  4.00  1.00            
ATOM   1918  CE2 PHE A 260      19.560  15.649   3.754  4.00  1.00            
ATOM   1919   CZ PHE A 260      18.733  14.577   3.520  4.00  1.00            
ATOM   1920    C PHE A 260      24.683  13.510   5.617  4.00  1.00            
ATOM   1921    O PHE A 260      24.919  12.606   6.416  4.00  1.00            
ATOM   1922    N THR A 261      25.548  14.522   5.414  4.00  1.00            
ATOM   1923   CA THR A 261      26.745  14.504   6.196  4.00  1.00            
ATOM   1924   CB THR A 261      28.008  14.602   5.382  4.00  1.00            
ATOM   1925  OG1 THR A 261      29.141  14.506   6.231  4.00  1.00            
ATOM   1926  CG2 THR A 261      28.030  15.919   4.588  4.00  1.00            
ATOM   1927    C THR A 261      26.692  15.620   7.185  4.00  1.00            
ATOM   1928    O THR A 261      26.730  16.797   6.830  4.00  1.00            
ATOM   1929    N ILE A 262      26.556  15.266   8.477  4.00  1.00            
ATOM   1930   CA ILE A 262      26.405  16.303   9.449  4.00  1.00            
ATOM   1931   CB ILE A 262      25.884  15.808  10.762  4.00  1.00            
ATOM   1932  CG1 ILE A 262      24.474  15.217  10.582  4.00  1.00            
ATOM   1933  CG2 ILE A 262      25.928  16.989  11.743  4.00  1.00            
ATOM   1934  CD1 ILE A 262      23.453  16.222  10.055  4.00  1.00            
ATOM   1935    C ILE A 262      27.652  17.096   9.720  4.00  1.00            
ATOM   1936    O ILE A 262      27.663  18.310   9.526  4.00  1.00            
ATOM   1937    N ASP A 263      28.751  16.442  10.147  3.00  1.00            
ATOM   1938   CA ASP A 263      29.958  17.165  10.463  3.00  1.00            
ATOM   1939   CB ASP A 263      30.077  17.505  11.960  3.00  1.00            
ATOM   1940   CG ASP A 263      31.153  18.567  12.147  3.00  1.00            
ATOM   1941  OD1 ASP A 263      32.361  18.240  11.995  3.00  1.00            
ATOM   1942  OD2 ASP A 263      30.773  19.728  12.454  3.00  1.00            
ATOM   1943    C ASP A 263      31.056  16.213  10.117  3.00  1.00            
ATOM   1944    O ASP A 263      31.976  15.985  10.899  3.00  1.00            
ATOM   1945    N GLY A 264      30.973  15.624   8.910  3.00  1.00            
ATOM   1946   CA GLY A 264      31.983  14.706   8.480  3.00  1.00            
ATOM   1947    C GLY A 264      31.492  13.299   8.642  3.00  1.00            
ATOM   1948    O GLY A 264      32.025  12.386   8.015  3.00  1.00            
ATOM   1949    N VAL A 265      30.458  13.072   9.478  4.00  1.00            
ATOM   1950   CA VAL A 265      29.982  11.725   9.632  4.00  1.00            
ATOM   1951   CB VAL A 265      29.659  11.351  11.049  4.00  1.00            
ATOM   1952  CG1 VAL A 265      29.094   9.920  11.058  4.00  1.00            
ATOM   1953  CG2 VAL A 265      30.930  11.521  11.898  4.00  1.00            
ATOM   1954    C VAL A 265      28.729  11.611   8.819  4.00  1.00            
ATOM   1955    O VAL A 265      27.915  12.531   8.780  4.00  1.00            
ATOM   1956    N GLN A 266      28.555  10.463   8.131  4.00  1.00            
ATOM   1957   CA GLN A 266      27.432  10.271   7.256  4.00  1.00            
ATOM   1958   CB GLN A 266      27.734   9.297   6.108  4.00  1.00            
ATOM   1959   CG GLN A 266      28.873   9.775   5.206  4.00  1.00            
ATOM   1960   CD GLN A 266      29.201   8.656   4.229  4.00  1.00            
ATOM   1961  OE1 GLN A 266      28.430   7.713   4.063  4.00  1.00            
ATOM   1962  NE2 GLN A 266      30.384   8.761   3.565  4.00  1.00            
ATOM   1963    C GLN A 266      26.286   9.691   8.030  4.00  1.00            
ATOM   1964    O GLN A 266      26.478   8.878   8.933  4.00  1.00            
ATOM   1965    N TYR A 267      25.050  10.127   7.698  4.00  1.00            
ATOM   1966   CA TYR A 267      23.862   9.580   8.293  4.00  1.00            
ATOM   1967   CB TYR A 267      23.007  10.618   9.040  4.00  1.00            
ATOM   1968   CG TYR A 267      23.793  11.014  10.245  4.00  1.00            
ATOM   1969  CD1 TYR A 267      23.746  10.251  11.390  4.00  1.00            
ATOM   1970  CD2 TYR A 267      24.587  12.138  10.233  4.00  1.00            
ATOM   1971  CE1 TYR A 267      24.469  10.605  12.506  4.00  1.00            
ATOM   1972  CE2 TYR A 267      25.311  12.496  11.347  4.00  1.00            
ATOM   1973   CZ TYR A 267      25.255  11.730  12.485  4.00  1.00            
ATOM   1974   OH TYR A 267      25.999  12.100  13.626  4.00  1.00            
ATOM   1975    C TYR A 267      23.070   8.996   7.154  4.00  1.00            
ATOM   1976    O TYR A 267      22.789   9.655   6.154  4.00  1.00            
ATOM   1977    N PRO A 268      22.760   7.735   7.293  4.00  1.00            
ATOM   1978   CA PRO A 268      22.144   6.945   6.252  4.00  1.00            
ATOM   1979   CD PRO A 268      23.459   6.908   8.261  4.00  1.00            
ATOM   1980   CB PRO A 268      22.323   5.481   6.678  4.00  1.00            
ATOM   1981   CG PRO A 268      22.769   5.543   8.149  4.00  1.00            
ATOM   1982    C PRO A 268      20.803   7.181   5.597  4.00  1.00            
ATOM   1983    O PRO A 268      20.777   7.243   4.369  4.00  1.00            
ATOM   1984    N LEU A 269      19.689   7.308   6.344  4.00  1.00            
ATOM   1985   CA LEU A 269      18.389   7.545   5.753  4.00  1.00            
ATOM   1986   CB LEU A 269      18.214   9.011   5.329  4.00  1.00            
ATOM   1987   CG LEU A 269      18.493   9.993   6.483  4.00  1.00            
ATOM   1988  CD1 LEU A 269      18.136  11.436   6.094  4.00  1.00            
ATOM   1989  CD2 LEU A 269      17.835   9.528   7.793  4.00  1.00            
ATOM   1990    C LEU A 269      18.100   6.660   4.551  4.00  1.00            
ATOM   1991    O LEU A 269      18.213   7.115   3.413  4.00  1.00            
ATOM   1992    N SER A 270      17.731   5.370   4.765  1.00  1.00            
ATOM   1993   CA SER A 270      17.429   4.433   3.696  1.00  1.00            
ATOM   1994   CB SER A 270      17.473   2.961   4.149  1.00  1.00            
ATOM   1995   OG SER A 270      18.777   2.627   4.602  1.00  1.00            
ATOM   1996    C SER A 270      16.074   4.669   3.141  1.00  1.00            
ATOM   1997    O SER A 270      15.174   5.148   3.830  1.00  1.00            
ATOM   1998    N PRO A 271      15.944   4.379   1.866  2.00  1.00            
ATOM   1999   CA PRO A 271      14.646   4.235   1.289  2.00  1.00            
ATOM   2000   CD PRO A 271      16.981   3.746   1.071  2.00  1.00            
ATOM   2001   CB PRO A 271      14.873   3.712  -0.128  2.00  1.00            
ATOM   2002   CG PRO A 271      16.219   2.971  -0.019  2.00  1.00            
ATOM   2003    C PRO A 271      14.151   3.188   2.223  2.00  1.00            
ATOM   2004    O PRO A 271      14.785   2.142   2.349  2.00  1.00            
ATOM   2005    N SER A 272      13.030   3.460   2.890  2.00  1.00            
ATOM   2006   CA SER A 272      12.567   2.645   3.964  2.00  1.00            
ATOM   2007   CB SER A 272      13.698   2.148   4.879  2.00  1.00            
ATOM   2008   OG SER A 272      13.167   1.346   5.923  2.00  1.00            
ATOM   2009    C SER A 272      11.795   3.665   4.707  2.00  1.00            
ATOM   2010    O SER A 272      10.592   3.837   4.524  2.00  1.00            
ATOM   2011    N ALA A 273      12.526   4.383   5.569  2.00  1.00            
ATOM   2012   CA ALA A 273      11.991   5.485   6.293  2.00  1.00            
ATOM   2013   CB ALA A 273      12.999   6.094   7.282  2.00  1.00            
ATOM   2014    C ALA A 273      11.608   6.564   5.318  2.00  1.00            
ATOM   2015    O ALA A 273      10.585   7.230   5.474  2.00  1.00            
ATOM   2016    N TYR A 274      12.431   6.731   4.269  2.00  1.00            
ATOM   2017   CA TYR A 274      12.364   7.764   3.267  2.00  1.00            
ATOM   2018   CB TYR A 274      13.481   7.490   2.244  2.00  1.00            
ATOM   2019   CG TYR A 274      13.587   8.547   1.206  2.00  1.00            
ATOM   2020  CD1 TYR A 274      14.366   9.653   1.439  2.00  1.00            
ATOM   2021  CD2 TYR A 274      12.936   8.430   0.000  2.00  1.00            
ATOM   2022  CE1 TYR A 274      14.485  10.633   0.486  2.00  1.00            
ATOM   2023  CE2 TYR A 274      13.053   9.409  -0.957  2.00  1.00            
ATOM   2024   CZ TYR A 274      13.830  10.516  -0.715  2.00  1.00            
ATOM   2025   OH TYR A 274      13.956  11.526  -1.693  2.00  1.00            
ATOM   2026    C TYR A 274      11.045   7.712   2.544  2.00  1.00            
ATOM   2027    O TYR A 274      10.393   8.743   2.386  2.00  1.00            
ATOM   2028    N ILE A 275      10.594   6.520   2.095  4.00  1.00            
ATOM   2029   CA ILE A 275       9.347   6.464   1.374  4.00  1.00            
ATOM   2030   CB ILE A 275       9.320   5.469   0.249  4.00  1.00            
ATOM   2031  CG1 ILE A 275      10.316   5.863  -0.854  4.00  1.00            
ATOM   2032  CG2 ILE A 275       7.866   5.367  -0.242  4.00  1.00            
ATOM   2033  CD1 ILE A 275      11.780   5.751  -0.432  4.00  1.00            
ATOM   2034    C ILE A 275       8.295   6.051   2.333  4.00  1.00            
ATOM   2035    O ILE A 275       8.453   5.083   3.074  4.00  1.00            
ATOM   2036    N LEU A 276       7.190   6.812   2.359  4.00  1.00            
ATOM   2037   CA LEU A 276       6.130   6.447   3.239  4.00  1.00            
ATOM   2038   CB LEU A 276       5.251   7.634   3.670  4.00  1.00            
ATOM   2039   CG LEU A 276       4.141   7.251   4.665  4.00  1.00            
ATOM   2040  CD1 LEU A 276       4.736   6.769   5.999  4.00  1.00            
ATOM   2041  CD2 LEU A 276       3.135   8.396   4.850  4.00  1.00            
ATOM   2042    C LEU A 276       5.286   5.496   2.472  4.00  1.00            
ATOM   2043    O LEU A 276       4.948   5.746   1.315  4.00  1.00            
ATOM   2044    N GLN A 277       4.948   4.352   3.087  4.00  1.00            
ATOM   2045   CA GLN A 277       4.160   3.422   2.347  4.00  1.00            
ATOM   2046   CB GLN A 277       4.898   2.112   2.019  4.00  1.00            
ATOM   2047   CG GLN A 277       5.307   1.286   3.236  4.00  1.00            
ATOM   2048   CD GLN A 277       6.090   0.090   2.713  4.00  1.00            
ATOM   2049  OE1 GLN A 277       6.480  -0.797   3.469  4.00  1.00            
ATOM   2050  NE2 GLN A 277       6.332   0.067   1.374  4.00  1.00            
ATOM   2051    C GLN A 277       2.924   3.117   3.126  4.00  1.00            
ATOM   2052    O GLN A 277       2.941   3.010   4.351  4.00  1.00            
ATOM   2053    N ASP A 278       1.805   2.994   2.392  4.00  1.00            
ATOM   2054   CA ASP A 278       0.502   2.774   2.945  4.00  1.00            
ATOM   2055   CB ASP A 278      -0.383   4.028   2.775  4.00  1.00            
ATOM   2056   CG ASP A 278      -0.380   4.482   1.308  4.00  1.00            
ATOM   2057  OD1 ASP A 278       0.725   4.726   0.752  4.00  1.00            
ATOM   2058  OD2 ASP A 278      -1.495   4.589   0.731  4.00  1.00            
ATOM   2059    C ASP A 278      -0.128   1.622   2.250  4.00  1.00            
ATOM   2060    O ASP A 278       0.398   0.510   2.263  4.00  1.00            
ATOM   2061    N ASP A 279      -1.318   1.874   1.669  3.00  1.00            
ATOM   2062   CA ASP A 279      -2.012   0.924   0.870  3.00  1.00            
ATOM   2063   CB ASP A 279      -3.395   1.412   0.411  3.00  1.00            
ATOM   2064   CG ASP A 279      -4.287   1.447   1.644  3.00  1.00            
ATOM   2065  OD1 ASP A 279      -3.877   0.866   2.685  3.00  1.00            
ATOM   2066  OD2 ASP A 279      -5.389   2.052   1.563  3.00  1.00            
ATOM   2067    C ASP A 279      -1.146   0.721  -0.342  3.00  1.00            
ATOM   2068    O ASP A 279       0.059   0.493  -0.241  3.00  1.00            
ATOM   2069    N ASP A 280      -1.735   0.791  -1.544  3.00  1.00            
ATOM   2070   CA ASP A 280      -0.968   0.581  -2.736  3.00  1.00            
ATOM   2071   CB ASP A 280      -1.834   0.623  -4.008  3.00  1.00            
ATOM   2072   CG ASP A 280      -2.445   2.014  -4.130  3.00  1.00            
ATOM   2073  OD1 ASP A 280      -2.889   2.566  -3.088  3.00  1.00            
ATOM   2074  OD2 ASP A 280      -2.467   2.548  -5.272  3.00  1.00            
ATOM   2075    C ASP A 280       0.069   1.661  -2.867  3.00  1.00            
ATOM   2076    O ASP A 280       1.182   1.410  -3.325  3.00  1.00            
ATOM   2077    N SER A 281      -0.267   2.894  -2.442  4.00  1.00            
ATOM   2078   CA SER A 281       0.570   4.041  -2.669  4.00  1.00            
ATOM   2079   CB SER A 281      -0.127   5.372  -2.338  4.00  1.00            
ATOM   2080   OG SER A 281      -1.256   5.555  -3.179  4.00  1.00            
ATOM   2081    C SER A 281       1.851   4.012  -1.886  4.00  1.00            
ATOM   2082    O SER A 281       2.000   3.288  -0.903  4.00  1.00            
ATOM   2083    N CYS A 282       2.829   4.805  -2.386  4.00  1.00            
ATOM   2084   CA CYS A 282       4.113   5.067  -1.792  4.00  1.00            
ATOM   2085   CB CYS A 282       5.282   4.390  -2.516  4.00  1.00            
ATOM   2086   SG CYS A 282       5.196   2.586  -2.325  4.00  1.00            
ATOM   2087    C CYS A 282       4.270   6.550  -1.905  4.00  1.00            
ATOM   2088    O CYS A 282       3.770   7.154  -2.853  4.00  1.00            
ATOM   2089    N THR A 283       4.946   7.193  -0.934  4.00  1.00            
ATOM   2090   CA THR A 283       5.047   8.623  -1.010  4.00  1.00            
ATOM   2091   CB THR A 283       4.239   9.343   0.028  4.00  1.00            
ATOM   2092  OG1 THR A 283       4.734   9.046   1.326  4.00  1.00            
ATOM   2093  CG2 THR A 283       2.771   8.905  -0.092  4.00  1.00            
ATOM   2094    C THR A 283       6.470   9.016  -0.779  4.00  1.00            
ATOM   2095    O THR A 283       7.320   8.174  -0.493  4.00  1.00            
ATOM   2096    N SER A 284       6.764  10.325  -0.920  4.00  1.00            
ATOM   2097   CA SER A 284       8.099  10.800  -0.705  4.00  1.00            
ATOM   2098   CB SER A 284       8.564  11.830  -1.750  4.00  1.00            
ATOM   2099   OG SER A 284       9.897  12.240  -1.479  4.00  1.00            
ATOM   2100    C SER A 284       8.098  11.470   0.641  4.00  1.00            
ATOM   2101    O SER A 284       7.154  12.175   0.994  4.00  1.00            
ATOM   2102    N GLY A 285       9.162  11.235   1.438  1.00  1.00            
ATOM   2103   CA GLY A 285       9.297  11.810   2.751  1.00  1.00            
ATOM   2104    C GLY A 285       9.393  13.289   2.571  1.00  1.00            
ATOM   2105    O GLY A 285       8.923  14.067   3.399  1.00  1.00            
ATOM   2106    N PHE A 286      10.022  13.702   1.457  4.00  1.00            
ATOM   2107   CA PHE A 286      10.319  15.076   1.191  4.00  1.00            
ATOM   2108   CB PHE A 286      11.191  15.329  -0.057  4.00  1.00            
ATOM   2109   CG PHE A 286      12.622  15.021   0.222  4.00  1.00            
ATOM   2110  CD1 PHE A 286      13.419  15.969   0.819  4.00  1.00            
ATOM   2111  CD2 PHE A 286      13.172  13.805  -0.106  4.00  1.00            
ATOM   2112  CE1 PHE A 286      14.745  15.720   1.082  4.00  1.00            
ATOM   2113  CE2 PHE A 286      14.499  13.554   0.156  4.00  1.00            
ATOM   2114   CZ PHE A 286      15.291  14.505   0.750  4.00  1.00            
ATOM   2115    C PHE A 286       9.118  15.949   0.996  4.00  1.00            
ATOM   2116    O PHE A 286       8.025  15.486   0.672  4.00  1.00            
ATOM   2117    N GLU A 287       9.331  17.272   1.226  4.00  1.00            
ATOM   2118   CA GLU A 287       8.332  18.293   1.060  4.00  1.00            
ATOM   2119   CB GLU A 287       7.573  18.614   2.358  4.00  1.00            
ATOM   2120   CG GLU A 287       6.339  19.492   2.146  4.00  1.00            
ATOM   2121   CD GLU A 287       5.584  19.550   3.466  4.00  1.00            
ATOM   2122  OE1 GLU A 287       6.211  19.264   4.521  4.00  1.00            
ATOM   2123  OE2 GLU A 287       4.368  19.876   3.436  4.00  1.00            
ATOM   2124    C GLU A 287       8.984  19.537   0.593  4.00  1.00            
ATOM   2125    O GLU A 287      10.207  19.664   0.615  4.00  1.00            
ATOM   2126    N GLY A 288       8.161  20.492   0.128  4.00  1.00            
ATOM   2127   CA GLY A 288       8.735  21.714  -0.325  4.00  1.00            
ATOM   2128    C GLY A 288       8.114  22.826   0.428  4.00  1.00            
ATOM   2129    O GLY A 288       6.927  23.114   0.292  4.00  1.00            
ATOM   2130    N MET A 289       8.938  23.482   1.258  1.00  1.00            
ATOM   2131   CA MET A 289       8.474  24.618   1.978  1.00  1.00            
ATOM   2132   CB MET A 289       8.040  24.293   3.418  1.00  1.00            
ATOM   2133   CG MET A 289       6.827  23.361   3.480  1.00  1.00            
ATOM   2134   SD MET A 289       5.301  24.062   2.781  1.00  1.00            
ATOM   2135   CE MET A 289       4.274  22.601   3.114  1.00  1.00            
ATOM   2136    C MET A 289       9.634  25.543   2.036  1.00  1.00            
ATOM   2137    O MET A 289      10.751  25.133   2.348  1.00  1.00            
ATOM   2138    N ASP A 290       9.403  26.826   1.718  1.00  1.00            
ATOM   2139   CA ASP A 290      10.496  27.745   1.754  1.00  1.00            
ATOM   2140   CB ASP A 290      10.374  28.885   0.728  1.00  1.00            
ATOM   2141   CG ASP A 290      10.626  28.308  -0.658  1.00  1.00            
ATOM   2142  OD1 ASP A 290      11.820  28.134  -1.020  1.00  1.00            
ATOM   2143  OD2 ASP A 290       9.625  28.047  -1.377  1.00  1.00            
ATOM   2144    C ASP A 290      10.489  28.370   3.109  1.00  1.00            
ATOM   2145    O ASP A 290       9.534  29.053   3.480  1.00  1.00            
ATOM   2146    N VAL A 291      11.553  28.130   3.914  1.00  1.00            
ATOM   2147   CA VAL A 291      11.603  28.732   5.223  1.00  1.00            
ATOM   2148   CB VAL A 291      11.992  27.764   6.298  1.00  1.00            
ATOM   2149  CG1 VAL A 291      12.134  28.527   7.626  1.00  1.00            
ATOM   2150  CG2 VAL A 291      10.949  26.631   6.334  1.00  1.00            
ATOM   2151    C VAL A 291      12.654  29.805   5.172  1.00  1.00            
ATOM   2152    O VAL A 291      13.835  29.531   5.360  1.00  1.00            
ATOM   2153    N PRO A 292      12.266  31.027   4.938  4.00  1.00            
ATOM   2154   CA PRO A 292      13.266  32.058   4.897  4.00  1.00            
ATOM   2155   CD PRO A 292      11.197  31.279   3.986  4.00  1.00            
ATOM   2156   CB PRO A 292      12.640  33.226   4.136  4.00  1.00            
ATOM   2157   CG PRO A 292      11.614  32.542   3.217  4.00  1.00            
ATOM   2158    C PRO A 292      13.711  32.401   6.267  4.00  1.00            
ATOM   2159    O PRO A 292      12.898  32.364   7.191  4.00  1.00            
ATOM   2160    N THR A 293      15.001  32.717   6.416  1.00  1.00            
ATOM   2161   CA THR A 293      15.502  33.144   7.679  1.00  1.00            
ATOM   2162   CB THR A 293      16.018  32.042   8.557  1.00  1.00            
ATOM   2163  OG1 THR A 293      16.263  32.536   9.865  1.00  1.00            
ATOM   2164  CG2 THR A 293      17.313  31.480   7.958  1.00  1.00            
ATOM   2165    C THR A 293      16.622  34.059   7.370  1.00  1.00            
ATOM   2166    O THR A 293      16.987  34.241   6.211  1.00  1.00            
ATOM   2167    N SER A 294      17.189  34.685   8.406  1.00  1.00            
ATOM   2168   CA SER A 294      18.252  35.586   8.116  1.00  1.00            
ATOM   2169   CB SER A 294      18.817  36.272   9.370  1.00  1.00            
ATOM   2170   OG SER A 294      19.412  35.312  10.230  1.00  1.00            
ATOM   2171    C SER A 294      19.361  34.810   7.483  1.00  1.00            
ATOM   2172    O SER A 294      19.842  35.159   6.405  1.00  1.00            
ATOM   2173    N SER A 295      19.780  33.712   8.135  1.00  1.00            
ATOM   2174   CA SER A 295      20.906  32.960   7.667  1.00  1.00            
ATOM   2175   CB SER A 295      21.345  31.867   8.654  1.00  1.00            
ATOM   2176   OG SER A 295      21.819  32.462   9.853  1.00  1.00            
ATOM   2177    C SER A 295      20.636  32.303   6.350  1.00  1.00            
ATOM   2178    O SER A 295      21.420  32.467   5.417  1.00  1.00            
ATOM   2179    N GLY A 296      19.523  31.553   6.200  1.00  1.00            
ATOM   2180   CA GLY A 296      19.432  30.887   4.934  1.00  1.00            
ATOM   2181    C GLY A 296      18.124  30.198   4.732  1.00  1.00            
ATOM   2182    O GLY A 296      17.144  30.415   5.441  1.00  1.00            
ATOM   2183    N GLU A 297      18.114  29.327   3.706  4.00  1.00            
ATOM   2184   CA GLU A 297      16.945  28.657   3.230  4.00  1.00            
ATOM   2185   CB GLU A 297      17.180  27.930   1.900  4.00  1.00            
ATOM   2186   CG GLU A 297      17.388  28.915   0.749  4.00  1.00            
ATOM   2187   CD GLU A 297      17.615  28.125  -0.527  4.00  1.00            
ATOM   2188  OE1 GLU A 297      17.882  26.900  -0.420  4.00  1.00            
ATOM   2189  OE2 GLU A 297      17.526  28.737  -1.625  4.00  1.00            
ATOM   2190    C GLU A 297      16.351  27.707   4.208  4.00  1.00            
ATOM   2191    O GLU A 297      15.130  27.627   4.316  4.00  1.00            
ATOM   2192    N LEU A 298      17.181  26.930   4.915  1.00  1.00            
ATOM   2193   CA LEU A 298      16.659  26.066   5.928  1.00  1.00            
ATOM   2194   CB LEU A 298      15.600  26.703   6.846  1.00  1.00            
ATOM   2195   CG LEU A 298      16.153  27.888   7.659  1.00  1.00            
ATOM   2196  CD1 LEU A 298      15.117  28.412   8.665  1.00  1.00            
ATOM   2197  CD2 LEU A 298      17.503  27.540   8.309  1.00  1.00            
ATOM   2198    C LEU A 298      16.133  24.789   5.389  1.00  1.00            
ATOM   2199    O LEU A 298      15.596  24.708   4.286  1.00  1.00            
ATOM   2200    N TRP A 299      16.338  23.743   6.208  4.00  1.00            
ATOM   2201   CA TRP A 299      15.895  22.407   5.970  4.00  1.00            
ATOM   2202   CB TRP A 299      17.063  21.463   5.644  4.00  1.00            
ATOM   2203   CG TRP A 299      16.689  20.089   5.147  4.00  1.00            
ATOM   2204  CD2 TRP A 299      16.765  19.714   3.764  4.00  1.00            
ATOM   2205  CD1 TRP A 299      16.303  18.975   5.833  4.00  1.00            
ATOM   2206  NE1 TRP A 299      16.128  17.927   4.960  4.00  1.00            
ATOM   2207  CE2 TRP A 299      16.413  18.367   3.684  4.00  1.00            
ATOM   2208  CE3 TRP A 299      17.111  20.431   2.655  4.00  1.00            
ATOM   2209  CZ2 TRP A 299      16.402  17.716   2.485  4.00  1.00            
ATOM   2210  CZ3 TRP A 299      17.091  19.773   1.447  4.00  1.00            
ATOM   2211  CH2 TRP A 299      16.744  18.440   1.364  4.00  1.00            
ATOM   2212    C TRP A 299      15.380  21.987   7.286  4.00  1.00            
ATOM   2213    O TRP A 299      15.836  22.472   8.320  4.00  1.00            
ATOM   2214    N ILE A 300      14.394  21.087   7.297  4.00  1.00            
ATOM   2215   CA ILE A 300      13.944  20.701   8.585  4.00  1.00            
ATOM   2216   CB ILE A 300      12.491  20.978   8.826  4.00  1.00            
ATOM   2217  CG1 ILE A 300      12.222  22.490   8.811  4.00  1.00            
ATOM   2218  CG2 ILE A 300      12.096  20.295  10.147  4.00  1.00            
ATOM   2219  CD1 ILE A 300      12.957  23.244   9.918  4.00  1.00            
ATOM   2220    C ILE A 300      14.130  19.211   8.703  4.00  1.00            
ATOM   2221    O ILE A 300      13.749  18.462   7.804  4.00  1.00            
ATOM   2222    N LEU A 301      14.748  18.736   9.811  4.00  1.00            
ATOM   2223   CA LEU A 301      14.878  17.317  10.044  4.00  1.00            
ATOM   2224   CB LEU A 301      15.968  16.968  11.070  4.00  1.00            
ATOM   2225   CG LEU A 301      17.378  17.451  10.681  4.00  1.00            
ATOM   2226  CD1 LEU A 301      18.411  17.064  11.752  4.00  1.00            
ATOM   2227  CD2 LEU A 301      17.772  16.968   9.276  4.00  1.00            
ATOM   2228    C LEU A 301      13.569  16.982  10.697  4.00  1.00            
ATOM   2229    O LEU A 301      13.326  17.365  11.841  4.00  1.00            
ATOM   2230    N GLY A 302      12.676  16.270   9.983  1.00  1.00            
ATOM   2231   CA GLY A 302      11.374  16.000  10.532  1.00  1.00            
ATOM   2232    C GLY A 302      11.395  14.669  11.208  1.00  1.00            
ATOM   2233    O GLY A 302      12.455  14.128  11.517  1.00  1.00            
ATOM   2234    N ASP A 303      10.193  14.107  11.451  2.00  1.00            
ATOM   2235   CA ASP A 303      10.093  12.845  12.123  2.00  1.00            
ATOM   2236   CB ASP A 303       8.646  12.407  12.404  2.00  1.00            
ATOM   2237   CG ASP A 303       8.175  13.199  13.615  2.00  1.00            
ATOM   2238  OD1 ASP A 303       9.053  13.782  14.308  2.00  1.00            
ATOM   2239  OD2 ASP A 303       6.943  13.227  13.872  2.00  1.00            
ATOM   2240    C ASP A 303      10.773  11.792  11.289  2.00  1.00            
ATOM   2241    O ASP A 303      11.512  10.972  11.833  2.00  1.00            
ATOM   2242    N VAL A 304      10.569  11.782   9.951  2.00  1.00            
ATOM   2243   CA VAL A 304      11.271  10.814   9.142  2.00  1.00            
ATOM   2244   CB VAL A 304      10.761  10.740   7.732  2.00  1.00            
ATOM   2245  CG1 VAL A 304      11.665   9.788   6.931  2.00  1.00            
ATOM   2246  CG2 VAL A 304       9.280  10.329   7.763  2.00  1.00            
ATOM   2247    C VAL A 304      12.666  11.353   9.076  2.00  1.00            
ATOM   2248    O VAL A 304      13.031  12.065   8.142  2.00  1.00            
ATOM   2249    N PHE A 305      13.477  11.023  10.099  2.00  1.00            
ATOM   2250   CA PHE A 305      14.817  11.518  10.214  2.00  1.00            
ATOM   2251   CB PHE A 305      14.896  13.054  10.208  2.00  1.00            
ATOM   2252   CG PHE A 305      16.324  13.412   9.984  2.00  1.00            
ATOM   2253  CD1 PHE A 305      16.864  13.307   8.723  2.00  1.00            
ATOM   2254  CD2 PHE A 305      17.118  13.860  11.014  2.00  1.00            
ATOM   2255  CE1 PHE A 305      18.179  13.632   8.493  2.00  1.00            
ATOM   2256  CE2 PHE A 305      18.436  14.185  10.790  2.00  1.00            
ATOM   2257   CZ PHE A 305      18.969  14.072   9.528  2.00  1.00            
ATOM   2258    C PHE A 305      15.256  11.028  11.547  2.00  1.00            
ATOM   2259    O PHE A 305      16.083  10.128  11.682  2.00  1.00            
ATOM   2260    N ILE A 306      14.651  11.648  12.567  2.00  1.00            
ATOM   2261   CA ILE A 306      14.848  11.405  13.957  2.00  1.00            
ATOM   2262   CB ILE A 306      14.026  12.329  14.800  2.00  1.00            
ATOM   2263  CG1 ILE A 306      14.489  12.252  16.257  2.00  1.00            
ATOM   2264  CG2 ILE A 306      12.543  11.998  14.571  2.00  1.00            
ATOM   2265  CD1 ILE A 306      15.917  12.759  16.416  2.00  1.00            
ATOM   2266    C ILE A 306      14.448   9.997  14.273  2.00  1.00            
ATOM   2267    O ILE A 306      15.020   9.391  15.177  2.00  1.00            
ATOM   2268    N ARG A 307      13.453   9.443  13.545  3.00  1.00            
ATOM   2269   CA ARG A 307      12.930   8.134  13.846  3.00  1.00            
ATOM   2270   CB ARG A 307      11.963   7.617  12.770  3.00  1.00            
ATOM   2271   CG ARG A 307      11.311   6.289  13.148  3.00  1.00            
ATOM   2272   CD ARG A 307      10.380   5.714  12.081  3.00  1.00            
ATOM   2273   NE ARG A 307      11.046   4.510  11.510  3.00  1.00            
ATOM   2274   CZ ARG A 307      11.969   4.642  10.519  3.00  1.00            
ATOM   2275  NH1 ARG A 307      12.301   5.885  10.055  3.00  1.00            
ATOM   2276  NH2 ARG A 307      12.567   3.534   9.991  3.00  1.00            
ATOM   2277    C ARG A 307      14.063   7.184  13.892  3.00  1.00            
ATOM   2278    O ARG A 307      14.196   6.408  14.838  3.00  1.00            
ATOM   2279    N GLN A 308      14.931   7.231  12.878  3.00  1.00            
ATOM   2280   CA GLN A 308      16.006   6.305  12.904  3.00  1.00            
ATOM   2281   CB GLN A 308      16.780   6.197  11.580  3.00  1.00            
ATOM   2282   CG GLN A 308      17.574   7.448  11.210  3.00  1.00            
ATOM   2283   CD GLN A 308      18.439   7.091  10.009  3.00  1.00            
ATOM   2284  OE1 GLN A 308      19.565   7.568   9.875  3.00  1.00            
ATOM   2285  NE2 GLN A 308      17.901   6.223   9.111  3.00  1.00            
ATOM   2286    C GLN A 308      17.005   6.633  13.959  3.00  1.00            
ATOM   2287    O GLN A 308      17.508   5.734  14.632  3.00  1.00            
ATOM   2288    N TYR A 309      17.320   7.925  14.167  4.00  1.00            
ATOM   2289   CA TYR A 309      18.433   8.117  15.043  4.00  1.00            
ATOM   2290   CB TYR A 309      19.570   8.984  14.467  4.00  1.00            
ATOM   2291   CG TYR A 309      19.154  10.411  14.413  4.00  1.00            
ATOM   2292  CD1 TYR A 309      19.314  11.219  15.517  4.00  1.00            
ATOM   2293  CD2 TYR A 309      18.620  10.947  13.265  4.00  1.00            
ATOM   2294  CE1 TYR A 309      18.940  12.541  15.478  4.00  1.00            
ATOM   2295  CE2 TYR A 309      18.245  12.268  13.223  4.00  1.00            
ATOM   2296   CZ TYR A 309      18.404  13.067  14.328  4.00  1.00            
ATOM   2297   OH TYR A 309      18.019  14.423  14.283  4.00  1.00            
ATOM   2298    C TYR A 309      18.020   8.703  16.348  4.00  1.00            
ATOM   2299    O TYR A 309      17.209   9.623  16.430  4.00  1.00            
ATOM   2300    N TYR A 310      18.611   8.137  17.414  4.00  1.00            
ATOM   2301   CA TYR A 310      18.398   8.542  18.768  4.00  1.00            
ATOM   2302   CB TYR A 310      19.240   7.677  19.727  4.00  1.00            
ATOM   2303   CG TYR A 310      19.030   8.059  21.151  4.00  1.00            
ATOM   2304  CD1 TYR A 310      18.027   7.468  21.886  4.00  1.00            
ATOM   2305  CD2 TYR A 310      19.840   8.992  21.758  4.00  1.00            
ATOM   2306  CE1 TYR A 310      17.832   7.806  23.205  4.00  1.00            
ATOM   2307  CE2 TYR A 310      19.648   9.334  23.077  4.00  1.00            
ATOM   2308   CZ TYR A 310      18.644   8.740  23.803  4.00  1.00            
ATOM   2309   OH TYR A 310      18.447   9.088  25.155  4.00  1.00            
ATOM   2310    C TYR A 310      18.889   9.950  18.839  4.00  1.00            
ATOM   2311    O TYR A 310      19.957  10.261  18.314  4.00  1.00            
ATOM   2312    N THR A 311      18.117  10.854  19.472  4.00  1.00            
ATOM   2313   CA THR A 311      18.560  12.215  19.449  4.00  1.00            
ATOM   2314   CB THR A 311      17.615  13.159  18.777  4.00  1.00            
ATOM   2315  OG1 THR A 311      18.225  14.432  18.620  4.00  1.00            
ATOM   2316  CG2 THR A 311      16.345  13.278  19.637  4.00  1.00            
ATOM   2317    C THR A 311      18.732  12.745  20.823  4.00  1.00            
ATOM   2318    O THR A 311      18.117  12.276  21.779  4.00  1.00            
ATOM   2319    N VAL A 312      19.617  13.755  20.941  4.00  1.00            
ATOM   2320   CA VAL A 312      19.807  14.366  22.213  4.00  1.00            
ATOM   2321   CB VAL A 312      20.942  13.777  23.001  4.00  1.00            
ATOM   2322  CG1 VAL A 312      21.102  14.567  24.312  4.00  1.00            
ATOM   2323  CG2 VAL A 312      20.654  12.280  23.212  4.00  1.00            
ATOM   2324    C VAL A 312      20.091  15.814  22.013  4.00  1.00            
ATOM   2325    O VAL A 312      20.651  16.228  20.999  4.00  1.00            
ATOM   2326    N PHE A 313      19.673  16.625  23.002  4.00  1.00            
ATOM   2327   CA PHE A 313      19.910  18.032  22.974  4.00  1.00            
ATOM   2328   CB PHE A 313      18.606  18.850  23.000  4.00  1.00            
ATOM   2329   CG PHE A 313      18.941  20.293  22.868  4.00  1.00            
ATOM   2330  CD1 PHE A 313      19.058  20.862  21.621  4.00  1.00            
ATOM   2331  CD2 PHE A 313      19.136  21.076  23.983  4.00  1.00            
ATOM   2332  CE1 PHE A 313      19.364  22.195  21.483  4.00  1.00            
ATOM   2333  CE2 PHE A 313      19.443  22.409  23.851  4.00  1.00            
ATOM   2334   CZ PHE A 313      19.557  22.970  22.601  4.00  1.00            
ATOM   2335    C PHE A 313      20.632  18.328  24.247  4.00  1.00            
ATOM   2336    O PHE A 313      20.271  17.814  25.305  4.00  1.00            
ATOM   2337    N ASP A 314      21.695  19.149  24.181  4.00  1.00            
ATOM   2338   CA ASP A 314      22.403  19.470  25.384  4.00  1.00            
ATOM   2339   CB ASP A 314      23.916  19.207  25.279  4.00  1.00            
ATOM   2340   CG ASP A 314      24.149  17.713  25.097  4.00  1.00            
ATOM   2341  OD1 ASP A 314      23.295  16.914  25.567  4.00  1.00            
ATOM   2342  OD2 ASP A 314      25.187  17.352  24.479  4.00  1.00            
ATOM   2343    C ASP A 314      22.190  20.926  25.604  4.00  1.00            
ATOM   2344    O ASP A 314      22.227  21.723  24.668  4.00  1.00            
ATOM   2345    N ARG A 315      21.747  21.288  26.815  3.00  1.00            
ATOM   2346   CA ARG A 315      21.678  22.674  27.148  3.00  1.00            
ATOM   2347   CB ARG A 315      20.662  22.940  28.275  3.00  1.00            
ATOM   2348   CG ARG A 315      20.654  24.379  28.795  3.00  1.00            
ATOM   2349   CD ARG A 315      21.183  24.504  30.225  3.00  1.00            
ATOM   2350   NE ARG A 315      21.160  25.947  30.598  3.00  1.00            
ATOM   2351   CZ ARG A 315      22.274  26.711  30.412  3.00  1.00            
ATOM   2352  NH1 ARG A 315      23.405  26.144  29.895  3.00  1.00            
ATOM   2353  NH2 ARG A 315      22.270  28.034  30.747  3.00  1.00            
ATOM   2354    C ARG A 315      23.005  23.203  27.599  3.00  1.00            
ATOM   2355    O ARG A 315      23.428  24.279  27.180  3.00  1.00            
ATOM   2356    N ALA A 316      23.705  22.434  28.462  3.00  1.00            
ATOM   2357   CA ALA A 316      24.924  22.911  29.057  3.00  1.00            
ATOM   2358   CB ALA A 316      25.570  21.882  29.999  3.00  1.00            
ATOM   2359    C ALA A 316      25.873  23.162  27.935  3.00  1.00            
ATOM   2360    O ALA A 316      26.533  24.199  27.878  3.00  1.00            
ATOM   2361    N ASN A 317      25.943  22.207  26.994  3.00  1.00            
ATOM   2362   CA ASN A 317      26.748  22.368  25.821  3.00  1.00            
ATOM   2363   CB ASN A 317      27.640  21.150  25.528  3.00  1.00            
ATOM   2364   CG ASN A 317      28.719  21.569  24.541  3.00  1.00            
ATOM   2365  OD1 ASN A 317      28.444  22.224  23.537  3.00  1.00            
ATOM   2366  ND2 ASN A 317      29.990  21.188  24.842  3.00  1.00            
ATOM   2367    C ASN A 317      25.723  22.465  24.753  3.00  1.00            
ATOM   2368    O ASN A 317      24.717  21.778  24.827  3.00  1.00            
ATOM   2369    N ASN A 318      25.945  23.285  23.720  3.00  1.00            
ATOM   2370   CA ASN A 318      24.936  23.575  22.737  3.00  1.00            
ATOM   2371   CB ASN A 318      25.444  24.549  21.663  3.00  1.00            
ATOM   2372   CG ASN A 318      25.787  25.868  22.338  3.00  1.00            
ATOM   2373  OD1 ASN A 318      26.940  26.117  22.685  3.00  1.00            
ATOM   2374  ND2 ASN A 318      24.762  26.740  22.530  3.00  1.00            
ATOM   2375    C ASN A 318      24.508  22.343  22.017  3.00  1.00            
ATOM   2376    O ASN A 318      23.385  22.244  21.526  3.00  1.00            
ATOM   2377    N LYS A 319      25.411  21.367  21.962  4.00  1.00            
ATOM   2378   CA LYS A 319      25.339  20.230  21.108  4.00  1.00            
ATOM   2379   CB LYS A 319      26.517  19.262  21.322  4.00  1.00            
ATOM   2380   CG LYS A 319      27.861  19.871  20.918  4.00  1.00            
ATOM   2381   CD LYS A 319      29.077  19.085  21.408  4.00  1.00            
ATOM   2382   CE LYS A 319      30.411  19.700  20.975  4.00  1.00            
ATOM   2383   NZ LYS A 319      31.536  18.886  21.486  4.00  1.00            
ATOM   2384    C LYS A 319      24.099  19.413  21.056  4.00  1.00            
ATOM   2385    O LYS A 319      23.246  19.400  21.940  4.00  1.00            
ATOM   2386    N VAL A 320      24.027  18.728  19.890  4.00  1.00            
ATOM   2387   CA VAL A 320      23.076  17.758  19.438  4.00  1.00            
ATOM   2388   CB VAL A 320      22.726  17.911  17.996  4.00  1.00            
ATOM   2389  CG1 VAL A 320      21.706  16.818  17.640  4.00  1.00            
ATOM   2390  CG2 VAL A 320      22.323  19.369  17.720  4.00  1.00            
ATOM   2391    C VAL A 320      23.860  16.508  19.470  4.00  1.00            
ATOM   2392    O VAL A 320      25.078  16.532  19.312  4.00  1.00            
ATOM   2393    N GLY A 321      23.197  15.378  19.703  4.00  1.00            
ATOM   2394   CA GLY A 321      23.984  14.197  19.662  4.00  1.00            
ATOM   2395    C GLY A 321      23.259  13.255  18.757  4.00  1.00            
ATOM   2396    O GLY A 321      22.030  13.201  18.763  4.00  1.00            
ATOM   2397    N LEU A 322      24.007  12.484  17.947  4.00  1.00            
ATOM   2398   CA LEU A 322      23.371  11.579  17.034  4.00  1.00            
ATOM   2399   CB LEU A 322      23.755  11.824  15.564  4.00  1.00            
ATOM   2400   CG LEU A 322      23.338  13.207  15.031  4.00  1.00            
ATOM   2401  CD1 LEU A 322      21.809  13.363  15.012  4.00  1.00            
ATOM   2402  CD2 LEU A 322      24.050  14.340  15.787  4.00  1.00            
ATOM   2403    C LEU A 322      23.829  10.199  17.361  4.00  1.00            
ATOM   2404    O LEU A 322      24.975   9.987  17.754  4.00  1.00            
ATOM   2405    N ALA A 323      22.916   9.220  17.229  4.00  1.00            
ATOM   2406   CA ALA A 323      23.285   7.857  17.461  4.00  1.00            
ATOM   2407   CB ALA A 323      23.153   7.424  18.931  4.00  1.00            
ATOM   2408    C ALA A 323      22.345   7.016  16.672  4.00  1.00            
ATOM   2409    O ALA A 323      21.229   7.432  16.366  4.00  1.00            
ATOM   2410    N PRO A 324      22.782   5.849  16.297  4.00  1.00            
ATOM   2411   CA PRO A 324      21.929   4.991  15.536  4.00  1.00            
ATOM   2412   CD PRO A 324      24.187   5.575  16.060  4.00  1.00            
ATOM   2413   CB PRO A 324      22.835   3.930  14.908  4.00  1.00            
ATOM   2414   CG PRO A 324      24.191   4.103  15.620  4.00  1.00            
ATOM   2415    C PRO A 324      20.955   4.481  16.538  4.00  1.00            
ATOM   2416    O PRO A 324      21.336   4.315  17.695  4.00  1.00            
ATOM   2417    N VAL A 325      19.697   4.241  16.140  4.00  1.00            
ATOM   2418   CA VAL A 325      18.771   3.755  17.114  4.00  1.00            
ATOM   2419   CB VAL A 325      17.325   3.900  16.732  4.00  1.00            
ATOM   2420  CG1 VAL A 325      17.037   2.991  15.527  4.00  1.00            
ATOM   2421  CG2 VAL A 325      16.464   3.584  17.969  4.00  1.00            
ATOM   2422    C VAL A 325      19.054   2.313  17.272  4.00  1.00            
ATOM   2423    O VAL A 325      19.752   1.713  16.455  4.00  1.00            
ATOM   2424    N ALA A 326      18.560   1.727  18.369  1.00  1.00            
ATOM   2425   CA ALA A 326      18.807   0.341  18.568  1.00  1.00            
ATOM   2426   CB ALA A 326      18.412  -0.154  19.970  1.00  1.00            
ATOM   2427    C ALA A 326      17.987  -0.448  17.555  1.00  1.00            
ATOM   2428    O ALA A 326      17.441  -1.513  17.951  1.00  1.00            
ATOM   2429  OXT ALA A 326      17.897  -0.012  16.376  1.00  1.00            
ATOM   2430    N GLU B   1      -3.514  12.695   3.184  4.00  0.00            
ATOM   2431   CA GLU B   1      -2.865  12.054   2.019  4.00  0.00            
ATOM   2432   CB GLU B   1      -1.936  10.911   2.465  4.00  0.00            
ATOM   2433   CG GLU B   1      -0.590  11.384   3.018  4.00  0.00            
ATOM   2434   CD GLU B   1       0.295  11.717   1.824  4.00  0.00            
ATOM   2435  OE1 GLU B   1      -0.209  11.611   0.674  4.00  0.00            
ATOM   2436  OE2 GLU B   1       1.482  12.077   2.043  4.00  0.00            
ATOM   2437    C GLU B   1      -3.859  11.492   1.045  4.00  0.00            
ATOM   2438    O GLU B   1      -5.056  11.762   1.139  4.00  0.00            
ATOM   2439    N ASN B   2      -3.368  10.703   0.065  4.00  0.00            
ATOM   2440   CA ASN B   2      -4.199  10.159  -0.976  4.00  0.00            
ATOM   2441   CB ASN B   2      -3.373   9.306  -1.956  4.00  0.00            
ATOM   2442   CG ASN B   2      -4.236   8.928  -3.150  4.00  0.00            
ATOM   2443  OD1 ASN B   2      -5.391   9.336  -3.254  4.00  0.00            
ATOM   2444  ND2 ASN B   2      -3.659   8.118  -4.078  4.00  0.00            
ATOM   2445    C ASN B   2      -5.236   9.277  -0.394  4.00  0.00            
ATOM   2446    O ASN B   2      -6.441   9.517  -0.450  4.00  0.00            
ATOM   2447    N GLU B   3      -4.696   8.223   0.198  4.00  0.00            
ATOM   2448   CA GLU B   3      -5.229   7.198   1.012  4.00  0.00            
ATOM   2449   CB GLU B   3      -5.302   5.807   0.364  4.00  0.00            
ATOM   2450   CG GLU B   3      -6.426   5.679  -0.664  4.00  0.00            
ATOM   2451   CD GLU B   3      -6.597   4.202  -0.991  4.00  0.00            
ATOM   2452  OE1 GLU B   3      -5.559   3.502  -1.139  4.00  0.00            
ATOM   2453  OE2 GLU B   3      -7.770   3.753  -1.087  4.00  0.00            
ATOM   2454    C GLU B   3      -4.045   7.249   1.864  4.00  0.00            
ATOM   2455    O GLU B   3      -3.465   8.334   1.914  4.00  0.00            
ATOM   2456    N SER B   4      -3.604   6.134   2.466  4.00  0.00            
ATOM   2457   CA SER B   4      -2.485   6.300   3.333  4.00  0.00            
ATOM   2458   CB SER B   4      -1.246   6.928   2.666  4.00  0.00            
ATOM   2459   OG SER B   4      -0.185   7.055   3.601  4.00  0.00            
ATOM   2460    C SER B   4      -2.969   7.271   4.329  4.00  0.00            
ATOM   2461    O SER B   4      -2.241   8.211   4.639  4.00  0.00            
ATOM   2462    N ALA B   5      -4.245   7.086   4.754  4.00  0.00            
ATOM   2463   CA ALA B   5      -4.881   8.008   5.642  4.00  0.00            
ATOM   2464   CB ALA B   5      -6.221   7.513   6.208  4.00  0.00            
ATOM   2465    C ALA B   5      -3.930   8.167   6.770  4.00  0.00            
ATOM   2466    O ALA B   5      -3.792   7.303   7.635  4.00  0.00            
ATOM   2467    N GLU B   6      -3.243   9.317   6.754  4.00  0.00            
ATOM   2468   CA GLU B   6      -2.223   9.604   7.699  4.00  0.00            
ATOM   2469   CB GLU B   6      -0.901  10.083   7.073  4.00  0.00            
ATOM   2470   CG GLU B   6      -0.173   9.021   6.250  4.00  0.00            
ATOM   2471   CD GLU B   6       0.382   7.985   7.213  4.00  0.00            
ATOM   2472  OE1 GLU B   6       1.200   8.374   8.087  4.00  0.00            
ATOM   2473  OE2 GLU B   6      -0.004   6.792   7.090  4.00  0.00            
ATOM   2474    C GLU B   6      -2.772  10.771   8.416  4.00  0.00            
ATOM   2475    O GLU B   6      -3.418  11.617   7.801  4.00  0.00            
ATOM   2476    N ALA B   7      -2.571  10.872   9.736  4.00  0.00            
ATOM   2477   CA ALA B   7      -3.257  12.014  10.225  4.00  0.00            
ATOM   2478   CB ALA B   7      -4.475  11.662  11.096  4.00  0.00            
ATOM   2479    C ALA B   7      -2.401  12.911  11.045  4.00  0.00            
ATOM   2480    O ALA B   7      -2.063  12.564  12.176  4.00  0.00            
ATOM   2481    N PHE B   8      -2.066  14.109  10.505  4.00  0.00            
ATOM   2482   CA PHE B   8      -1.371  15.077  11.306  4.00  0.00            
ATOM   2483   CB PHE B   8      -0.116  14.464  11.963  4.00  0.00            
ATOM   2484   CG PHE B   8       0.582  15.382  12.907  4.00  0.00            
ATOM   2485  CD1 PHE B   8      -0.083  15.974  13.956  4.00  0.00            
ATOM   2486  CD2 PHE B   8       1.938  15.583  12.783  4.00  0.00            
ATOM   2487  CE1 PHE B   8       0.589  16.800  14.829  4.00  0.00            
ATOM   2488  CE2 PHE B   8       2.614  16.401  13.655  4.00  0.00            
ATOM   2489   CZ PHE B   8       1.937  17.019  14.678  4.00  0.00            
ATOM   2490    C PHE B   8      -0.951  16.228  10.453  4.00  0.00            
ATOM   2491    O PHE B   8       0.145  16.250   9.895  4.00  0.00            
ATOM   2492    N PRO B   9      -1.824  17.182  10.335  4.00  0.00            
ATOM   2493   CA PRO B   9      -1.485  18.362   9.590  4.00  0.00            
ATOM   2494   CD PRO B   9      -3.234  16.846  10.199  4.00  0.00            
ATOM   2495   CB PRO B   9      -2.813  19.024   9.225  4.00  0.00            
ATOM   2496   CG PRO B   9      -3.806  17.851   9.188  4.00  0.00            
ATOM   2497    C PRO B   9      -0.601  19.238  10.420  4.00  0.00            
ATOM   2498    O PRO B   9       0.014  20.150   9.872  4.00  0.00            
ATOM   2499    N LEU B  10      -0.530  18.982  11.742  4.00  0.00            
ATOM   2500   CA LEU B  10       0.183  19.873  12.608  4.00  0.00            
ATOM   2501   CB LEU B  10      -0.054  19.593  14.108  4.00  0.00            
ATOM   2502   CG LEU B  10       0.594  20.610  15.076  4.00  0.00            
ATOM   2503  CD1 LEU B  10       2.126  20.480  15.140  4.00  0.00            
ATOM   2504  CD2 LEU B  10       0.128  22.041  14.755  4.00  0.00            
ATOM   2505    C LEU B  10       1.621  19.792  12.329  4.00  0.00            
ATOM   2506    O LEU B  10       2.218  18.721  12.270  4.00  0.00            
ATOM   2507    N GLU B  11       2.206  20.968  12.105  4.00  0.00            
ATOM   2508   CA GLU B  11       3.613  21.026  11.984  4.00  0.00            
ATOM   2509   CB GLU B  11       4.157  20.653  10.592  4.00  0.00            
ATOM   2510   CG GLU B  11       4.003  19.173  10.235  4.00  0.00            
ATOM   2511   CD GLU B  11       4.665  18.940   8.884  4.00  0.00            
ATOM   2512  OE1 GLU B  11       5.190  19.927   8.303  4.00  0.00            
ATOM   2513  OE2 GLU B  11       4.658  17.770   8.418  4.00  0.00            
ATOM   2514    C GLU B  11       3.955  22.438  12.208  4.00  0.00            
ATOM   2515    O GLU B  11       3.613  23.304  11.404  4.00  0.00            
ATOM   2516    N PHE B  12       4.626  22.727  13.326  4.00  0.00            
ATOM   2517   CA PHE B  12       4.945  24.099  13.446  4.00  0.00            
ATOM   2518   CB PHE B  12       4.055  24.878  14.436  4.00  0.00            
ATOM   2519   CG PHE B  12       4.032  24.213  15.770  4.00  0.00            
ATOM   2520  CD1 PHE B  12       4.954  24.516  16.744  4.00  0.00            
ATOM   2521  CD2 PHE B  12       3.059  23.277  16.042  4.00  0.00            
ATOM   2522  CE1 PHE B  12       4.906  23.892  17.970  4.00  0.00            
ATOM   2523  CE2 PHE B  12       3.006  22.650  17.265  4.00  0.00            
ATOM   2524   CZ PHE B  12       3.931  22.960  18.231  4.00  0.00            
ATOM   2525    C PHE B  12       6.389  24.265  13.775  4.00  0.00            
ATOM   2526    O PHE B  12       6.845  23.901  14.858  4.00  0.00            
ATOM   2527    N ILE B  13       7.155  24.813  12.809  4.00  0.00            
ATOM   2528   CA ILE B  13       8.511  25.180  13.084  4.00  0.00            
ATOM   2529   CB ILE B  13       9.512  24.913  11.987  4.00  0.00            
ATOM   2530  CG1 ILE B  13       9.206  25.706  10.708  4.00  0.00            
ATOM   2531  CG2 ILE B  13       9.574  23.395  11.766  4.00  0.00            
ATOM   2532  CD1 ILE B  13      10.380  25.738   9.731  4.00  0.00            
ATOM   2533    C ILE B  13       8.365  26.648  13.260  4.00  0.00            
ATOM   2534    O ILE B  13       7.797  27.324  12.403  4.00  0.00            
ATOM   2535    N ARG B  14       8.817  27.208  14.392  4.00  0.00            
ATOM   2536   CA ARG B  14       8.409  28.569  14.475  4.00  0.00            
ATOM   2537   CB ARG B  14       7.493  28.862  15.676  4.00  0.00            
ATOM   2538   CG ARG B  14       8.129  28.620  17.045  4.00  0.00            
ATOM   2539   CD ARG B  14       7.100  28.598  18.178  4.00  0.00            
ATOM   2540   NE ARG B  14       7.838  28.739  19.463  4.00  0.00            
ATOM   2541   CZ ARG B  14       8.054  29.982  19.977  4.00  0.00            
ATOM   2542  NH1 ARG B  14       7.569  31.082  19.328  4.00  0.00            
ATOM   2543  NH2 ARG B  14       8.762  30.129  21.135  4.00  0.00            
ATOM   2544    C ARG B  14       9.536  29.509  14.520  4.00  0.00            
ATOM   2545    O ARG B  14      10.263  29.611  15.504  4.00  0.00            
ATOM   2546    N GLU B  15       9.671  30.244  13.409  4.00  0.00            
ATOM   2547   CA GLU B  15      10.573  31.332  13.376  4.00  0.00            
ATOM   2548   CB GLU B  15      11.254  31.535  12.010  4.00  0.00            
ATOM   2549   CG GLU B  15      10.270  31.754  10.857  4.00  0.00            
ATOM   2550   CD GLU B  15       9.659  30.409  10.489  4.00  0.00            
ATOM   2551  OE1 GLU B  15      10.304  29.367  10.778  4.00  0.00            
ATOM   2552  OE2 GLU B  15       8.540  30.405   9.907  4.00  0.00            
ATOM   2553    C GLU B  15       9.651  32.486  13.609  4.00  0.00            
ATOM   2554    O GLU B  15       8.667  32.657  12.891  4.00  0.00            
ATOM   2555    N LEU B  16       9.923  33.297  14.643  4.00  0.00            
ATOM   2556   CA LEU B  16       9.014  34.352  14.983  4.00  0.00            
ATOM   2557   CB LEU B  16       9.264  34.919  16.391  4.00  0.00            
ATOM   2558   CG LEU B  16       8.306  36.056  16.792  4.00  0.00            
ATOM   2559  CD1 LEU B  16       6.856  35.551  16.896  4.00  0.00            
ATOM   2560  CD2 LEU B  16       8.784  36.761  18.070  4.00  0.00            
ATOM   2561    C LEU B  16       9.192  35.468  14.008  4.00  0.00            
ATOM   2562    O LEU B  16      10.214  35.570  13.330  4.00  0.00            
ATOM   2563    N GLU B  17       8.163  36.331  13.911  4.00  0.00            
ATOM   2564   CA GLU B  17       8.191  37.427  12.993  4.00  0.00            
ATOM   2565   CB GLU B  17       6.858  38.195  12.921  4.00  0.00            
ATOM   2566   CG GLU B  17       5.708  37.387  12.319  4.00  0.00            
ATOM   2567   CD GLU B  17       5.885  37.369  10.807  4.00  0.00            
ATOM   2568  OE1 GLU B  17       5.873  38.473  10.201  4.00  0.00            
ATOM   2569  OE2 GLU B  17       6.038  36.255  10.240  4.00  0.00            
ATOM   2570    C GLU B  17       9.242  38.399  13.421  4.00  0.00            
ATOM   2571    O GLU B  17       9.423  38.658  14.610  4.00  0.00            
ATOM   2572    N GLY B  18       9.990  38.936  12.435  4.00  0.00            
ATOM   2573   CA GLY B  18      11.007  39.915  12.686  4.00  0.00            
ATOM   2574    C GLY B  18      10.351  41.167  13.162  4.00  0.00            
ATOM   2575    O GLY B  18      10.824  41.819  14.092  4.00  0.00            
ATOM   2576    N GLU B  19       9.225  41.522  12.521  4.00  0.00            
ATOM   2577   CA GLU B  19       8.543  42.741  12.828  4.00  0.00            
ATOM   2578   CB GLU B  19       7.413  43.053  11.832  4.00  0.00            
ATOM   2579   CG GLU B  19       7.939  43.361  10.428  4.00  0.00            
ATOM   2580   CD GLU B  19       6.780  43.280   9.444  4.00  0.00            
ATOM   2581  OE1 GLU B  19       6.229  42.159   9.282  4.00  0.00            
ATOM   2582  OE2 GLU B  19       6.433  44.330   8.841  4.00  0.00            
ATOM   2583    C GLU B  19       7.960  42.627  14.194  4.00  0.00            
ATOM   2584    O GLU B  19       7.493  41.563  14.600  4.00  0.00            
ATOM   2585    N ARG B  20       8.003  43.739  14.951  4.00  0.00            
ATOM   2586   CA ARG B  20       7.455  43.744  16.272  4.00  0.00            
ATOM   2587   CB ARG B  20       8.278  44.570  17.274  4.00  0.00            
ATOM   2588   CG ARG B  20       9.642  43.958  17.590  4.00  0.00            
ATOM   2589   CD ARG B  20      10.524  44.842  18.471  4.00  0.00            
ATOM   2590   NE ARG B  20      10.741  46.112  17.725  4.00  0.00            
ATOM   2591   CZ ARG B  20      11.595  46.129  16.660  4.00  0.00            
ATOM   2592  NH1 ARG B  20      12.209  44.977  16.263  4.00  0.00            
ATOM   2593  NH2 ARG B  20      11.823  47.293  15.986  4.00  0.00            
ATOM   2594    C ARG B  20       6.083  44.394  16.177  4.00  0.00            
ATOM   2595    O ARG B  20       5.397  44.488  17.230  4.00  0.00            
ATOM   2596  OXT ARG B  20       5.704  44.812  15.050  4.00  0.00            
END
