# Supplementary material for: Integrative modeling of diverse protein-peptide systems using CABS-dock
Source: PLoS Comput Biol. 2023 Jul 5;19(7):e1011275. doi: 10.1371/journal.pcbi.1011275 (PMC10351741; doi:10.1371/journal.pcbi.1011275)
Supplement: S1 File — Files in pdb format containing atomic coordinates of the structures obtained in this study: the highest-scored amyloid models and 10 examples of the docked peptide for each enzyme-substrate complex. (ZIP) [file pcbi.1011275.s006.zip › 4_pepsin_ENESAEAFPLEFIRELEGER/616.pdb]

CRYST1    0.000    0.000    0.000   0.00   0.00   0.00 P 1           1
ATOM      1    N ILE A   1      15.861  11.479  36.963  1.00  1.00            
ATOM      2   CA ILE A   1      15.514  11.885  35.583  1.00  1.00            
ATOM      3   CB ILE A   1      16.007  10.857  34.606  1.00  1.00            
ATOM      4  CG1 ILE A   1      15.346   9.495  34.890  1.00  1.00            
ATOM      5  CG2 ILE A   1      17.544  10.837  34.665  1.00  1.00            
ATOM      6  CD1 ILE A   1      15.605   8.446  33.809  1.00  1.00            
ATOM      7    C ILE A   1      14.042  12.043  35.425  1.00  1.00            
ATOM      8    O ILE A   1      13.274  11.750  36.340  1.00  1.00            
ATOM      9    N GLY A   2      13.613  12.535  34.248  4.00  1.00            
ATOM     10   CA GLY A   2      12.211  12.714  34.021  4.00  1.00            
ATOM     11    C GLY A   2      11.876  11.967  32.776  4.00  1.00            
ATOM     12    O GLY A   2      12.610  12.027  31.791  4.00  1.00            
ATOM     13    N ASP A   3      10.743  11.239  32.784  4.00  1.00            
ATOM     14   CA ASP A   3      10.420  10.480  31.613  4.00  1.00            
ATOM     15   CB ASP A   3      10.524   8.955  31.806  4.00  1.00            
ATOM     16   CG ASP A   3      11.998   8.573  31.871  4.00  1.00            
ATOM     17  OD1 ASP A   3      12.856   9.496  31.866  4.00  1.00            
ATOM     18  OD2 ASP A   3      12.286   7.347  31.918  4.00  1.00            
ATOM     19    C ASP A   3       9.031  10.767  31.172  4.00  1.00            
ATOM     20    O ASP A   3       8.087  10.736  31.961  4.00  1.00            
ATOM     21    N GLU A   4       8.874  11.082  29.870  4.00  1.00            
ATOM     22   CA GLU A   4       7.562  11.291  29.353  4.00  1.00            
ATOM     23   CB GLU A   4       7.290  12.736  28.912  4.00  1.00            
ATOM     24   CG GLU A   4       5.879  12.921  28.356  4.00  1.00            
ATOM     25   CD GLU A   4       4.900  12.523  29.448  4.00  1.00            
ATOM     26  OE1 GLU A   4       4.699  13.331  30.392  4.00  1.00            
ATOM     27  OE2 GLU A   4       4.349  11.394  29.356  4.00  1.00            
ATOM     28    C GLU A   4       7.392  10.407  28.142  4.00  1.00            
ATOM     29    O GLU A   4       8.121  10.553  27.165  4.00  1.00            
ATOM     30    N PRO A   5       6.468   9.481  28.182  4.00  1.00            
ATOM     31   CA PRO A   5       6.217   8.613  27.053  4.00  1.00            
ATOM     32   CD PRO A   5       6.150   8.829  29.443  4.00  1.00            
ATOM     33   CB PRO A   5       5.667   7.309  27.626  4.00  1.00            
ATOM     34   CG PRO A   5       5.220   7.672  29.052  4.00  1.00            
ATOM     35    C PRO A   5       5.284   9.302  26.115  4.00  1.00            
ATOM     36    O PRO A   5       4.638  10.256  26.542  4.00  1.00            
ATOM     37    N LEU A   6       5.182   8.844  24.850  4.00  1.00            
ATOM     38   CA LEU A   6       4.345   9.605  23.974  4.00  1.00            
ATOM     39   CB LEU A   6       5.162  10.565  23.090  4.00  1.00            
ATOM     40   CG LEU A   6       6.182  11.437  23.870  4.00  1.00            
ATOM     41  CD1 LEU A   6       5.526  12.304  24.956  4.00  1.00            
ATOM     42  CD2 LEU A   6       7.344  10.597  24.427  4.00  1.00            
ATOM     43    C LEU A   6       3.581   8.680  23.087  4.00  1.00            
ATOM     44    O LEU A   6       3.897   7.497  22.976  4.00  1.00            
ATOM     45    N GLU A   7       2.528   9.221  22.443  4.00  1.00            
ATOM     46   CA GLU A   7       1.709   8.447  21.559  4.00  1.00            
ATOM     47   CB GLU A   7       0.214   8.792  21.667  4.00  1.00            
ATOM     48   CG GLU A   7      -0.435   8.400  22.997  4.00  1.00            
ATOM     49   CD GLU A   7      -0.766   6.915  22.942  4.00  1.00            
ATOM     50  OE1 GLU A   7      -0.259   6.234  22.011  4.00  1.00            
ATOM     51  OE2 GLU A   7      -1.533   6.443  23.823  4.00  1.00            
ATOM     52    C GLU A   7       2.127   8.785  20.155  4.00  1.00            
ATOM     53    O GLU A   7       2.166   9.956  19.780  4.00  1.00            
ATOM     54    N ASN A   8       2.473   7.766  19.340  4.00  1.00            
ATOM     55   CA ASN A   8       2.796   8.029  17.963  4.00  1.00            
ATOM     56   CB ASN A   8       3.808   7.044  17.354  4.00  1.00            
ATOM     57   CG ASN A   8       5.190   7.471  17.824  4.00  1.00            
ATOM     58  OD1 ASN A   8       5.680   8.535  17.449  4.00  1.00            
ATOM     59  ND2 ASN A   8       5.835   6.629  18.675  4.00  1.00            
ATOM     60    C ASN A   8       1.494   7.880  17.237  4.00  1.00            
ATOM     61    O ASN A   8       0.849   6.836  17.322  4.00  1.00            
ATOM     62    N TYR A   9       1.057   8.932  16.513  4.00  1.00            
ATOM     63   CA TYR A   9      -0.221   8.830  15.868  4.00  1.00            
ATOM     64   CB TYR A   9      -1.065  10.110  15.989  4.00  1.00            
ATOM     65   CG TYR A   9      -2.486   9.729  15.758  4.00  1.00            
ATOM     66  CD1 TYR A   9      -2.998   9.603  14.488  4.00  1.00            
ATOM     67  CD2 TYR A   9      -3.306   9.474  16.835  4.00  1.00            
ATOM     68  CE1 TYR A   9      -4.314   9.243  14.303  4.00  1.00            
ATOM     69  CE2 TYR A   9      -4.621   9.114  16.656  4.00  1.00            
ATOM     70   CZ TYR A   9      -5.128   8.999  15.384  4.00  1.00            
ATOM     71   OH TYR A   9      -6.476   8.630  15.189  4.00  1.00            
ATOM     72    C TYR A   9       0.086   8.624  14.437  4.00  1.00            
ATOM     73    O TYR A   9       0.584   9.522  13.758  4.00  1.00            
ATOM     74    N LEU A  10      -0.196   7.407  13.935  3.00  1.00            
ATOM     75   CA LEU A  10       0.302   7.087  12.635  3.00  1.00            
ATOM     76   CB LEU A  10      -0.199   8.015  11.521  3.00  1.00            
ATOM     77   CG LEU A  10       0.259   7.560  10.129  3.00  1.00            
ATOM     78  CD1 LEU A  10      -0.335   6.189   9.766  3.00  1.00            
ATOM     79  CD2 LEU A  10      -0.032   8.640   9.084  3.00  1.00            
ATOM     80    C LEU A  10       1.784   7.245  12.818  3.00  1.00            
ATOM     81    O LEU A  10       2.304   7.171  13.931  3.00  1.00            
ATOM     82    N ASP A  11       2.566   7.330  11.747  3.00  1.00            
ATOM     83   CA ASP A  11       3.917   7.659  12.072  3.00  1.00            
ATOM     84   CB ASP A  11       4.878   7.467  10.886  3.00  1.00            
ATOM     85   CG ASP A  11       4.998   5.975  10.605  3.00  1.00            
ATOM     86  OD1 ASP A  11       5.399   5.222  11.533  3.00  1.00            
ATOM     87  OD2 ASP A  11       4.698   5.568   9.450  3.00  1.00            
ATOM     88    C ASP A  11       3.907   9.115  12.424  3.00  1.00            
ATOM     89    O ASP A  11       4.691   9.582  13.249  3.00  1.00            
ATOM     90    N THR A  12       2.964   9.854  11.799  3.00  1.00            
ATOM     91   CA THR A  12       2.887  11.290  11.823  3.00  1.00            
ATOM     92   CB THR A  12       2.190  11.807  10.597  3.00  1.00            
ATOM     93  OG1 THR A  12       2.924  11.469   9.429  3.00  1.00            
ATOM     94  CG2 THR A  12       1.995  13.324  10.714  3.00  1.00            
ATOM     95    C THR A  12       2.140  11.844  12.987  3.00  1.00            
ATOM     96    O THR A  12       0.912  11.910  12.967  3.00  1.00            
ATOM     97    N GLU A  13       2.906  12.280  14.012  4.00  1.00            
ATOM     98   CA GLU A  13       2.449  13.008  15.163  4.00  1.00            
ATOM     99   CB GLU A  13       0.941  12.962  15.482  4.00  1.00            
ATOM    100   CG GLU A  13       0.547  14.008  16.531  4.00  1.00            
ATOM    101   CD GLU A  13      -0.960  14.212  16.480  4.00  1.00            
ATOM    102  OE1 GLU A  13      -1.653  13.371  15.848  4.00  1.00            
ATOM    103  OE2 GLU A  13      -1.436  15.219  17.070  4.00  1.00            
ATOM    104    C GLU A  13       3.186  12.506  16.356  4.00  1.00            
ATOM    105    O GLU A  13       3.791  11.436  16.330  4.00  1.00            
ATOM    106    N TYR A  14       3.170  13.310  17.431  4.00  1.00            
ATOM    107   CA TYR A  14       3.823  12.993  18.666  4.00  1.00            
ATOM    108   CB TYR A  14       5.063  13.886  18.829  4.00  1.00            
ATOM    109   CG TYR A  14       6.034  13.380  19.837  4.00  1.00            
ATOM    110  CD1 TYR A  14       6.842  12.319  19.507  4.00  1.00            
ATOM    111  CD2 TYR A  14       6.175  13.972  21.071  4.00  1.00            
ATOM    112  CE1 TYR A  14       7.771  11.838  20.394  4.00  1.00            
ATOM    113  CE2 TYR A  14       7.107  13.493  21.965  4.00  1.00            
ATOM    114   CZ TYR A  14       7.903  12.425  21.625  4.00  1.00            
ATOM    115   OH TYR A  14       8.867  11.923  22.522  4.00  1.00            
ATOM    116    C TYR A  14       2.810  13.455  19.679  4.00  1.00            
ATOM    117    O TYR A  14       2.023  14.356  19.395  4.00  1.00            
ATOM    118    N PHE A  15       2.781  12.853  20.883  4.00  1.00            
ATOM    119   CA PHE A  15       1.824  13.253  21.884  4.00  1.00            
ATOM    120   CB PHE A  15       0.663  12.264  22.074  4.00  1.00            
ATOM    121   CG PHE A  15      -0.249  12.381  20.906  4.00  1.00            
ATOM    122  CD1 PHE A  15       0.020  11.721  19.730  4.00  1.00            
ATOM    123  CD2 PHE A  15      -1.386  13.151  20.998  4.00  1.00            
ATOM    124  CE1 PHE A  15      -0.832  11.833  18.658  4.00  1.00            
ATOM    125  CE2 PHE A  15      -2.242  13.266  19.930  4.00  1.00            
ATOM    126   CZ PHE A  15      -1.965  12.606  18.757  4.00  1.00            
ATOM    127    C PHE A  15       2.571  13.262  23.165  4.00  1.00            
ATOM    128    O PHE A  15       3.789  13.416  23.169  4.00  1.00            
ATOM    129    N GLY A  16       1.839  13.151  24.289  4.00  1.00            
ATOM    130   CA GLY A  16       2.437  13.102  25.590  4.00  1.00            
ATOM    131    C GLY A  16       1.343  13.460  26.547  4.00  1.00            
ATOM    132    O GLY A  16       0.305  13.979  26.143  4.00  1.00            
ATOM    133    N THR A  17       1.541  13.183  27.850  4.00  1.00            
ATOM    134   CA THR A  17       0.536  13.536  28.812  4.00  1.00            
ATOM    135   CB THR A  17       0.075  12.374  29.642  4.00  1.00            
ATOM    136  OG1 THR A  17       1.147  11.873  30.429  4.00  1.00            
ATOM    137  CG2 THR A  17      -0.442  11.271  28.703  4.00  1.00            
ATOM    138    C THR A  17       1.193  14.485  29.753  4.00  1.00            
ATOM    139    O THR A  17       2.257  14.199  30.302  4.00  1.00            
ATOM    140    N ILE A  18       0.584  15.665  29.945  4.00  1.00            
ATOM    141   CA ILE A  18       1.152  16.604  30.859  4.00  1.00            
ATOM    142   CB ILE A  18       1.725  17.818  30.180  4.00  1.00            
ATOM    143  CG1 ILE A  18       2.638  18.604  31.135  4.00  1.00            
ATOM    144  CG2 ILE A  18       0.560  18.645  29.612  4.00  1.00            
ATOM    145  CD1 ILE A  18       3.463  19.682  30.430  4.00  1.00            
ATOM    146    C ILE A  18       0.018  17.054  31.739  4.00  1.00            
ATOM    147    O ILE A  18      -1.111  17.185  31.270  4.00  1.00            
ATOM    148    N GLY A  19       0.274  17.287  33.045  4.00  1.00            
ATOM    149   CA GLY A  19      -0.797  17.695  33.920  4.00  1.00            
ATOM    150    C GLY A  19      -0.481  19.068  34.413  4.00  1.00            
ATOM    151    O GLY A  19       0.666  19.389  34.718  4.00  1.00            
ATOM    152    N ILE A  20      -1.520  19.919  34.498  4.00  1.00            
ATOM    153   CA ILE A  20      -1.354  21.260  34.969  4.00  1.00            
ATOM    154   CB ILE A  20      -1.581  22.284  33.895  4.00  1.00            
ATOM    155  CG1 ILE A  20      -1.205  23.695  34.380  4.00  1.00            
ATOM    156  CG2 ILE A  20      -3.040  22.149  33.430  4.00  1.00            
ATOM    157  CD1 ILE A  20       0.296  23.890  34.590  4.00  1.00            
ATOM    158    C ILE A  20      -2.400  21.477  36.019  4.00  1.00            
ATOM    159    O ILE A  20      -3.524  20.997  35.888  4.00  1.00            
ATOM    160    N GLY A  21      -2.052  22.187  37.111  3.00  1.00            
ATOM    161   CA GLY A  21      -3.048  22.496  38.099  3.00  1.00            
ATOM    162    C GLY A  21      -2.963  21.568  39.270  3.00  1.00            
ATOM    163    O GLY A  21      -2.337  20.512  39.205  3.00  1.00            
ATOM    164    N THR A  22      -3.603  21.977  40.392  3.00  1.00            
ATOM    165   CA THR A  22      -3.528  21.234  41.616  3.00  1.00            
ATOM    166   CB THR A  22      -4.100  21.964  42.801  3.00  1.00            
ATOM    167  OG1 THR A  22      -3.449  23.213  42.970  3.00  1.00            
ATOM    168  CG2 THR A  22      -3.883  21.097  44.054  3.00  1.00            
ATOM    169    C THR A  22      -4.168  19.888  41.514  3.00  1.00            
ATOM    170    O THR A  22      -3.485  18.890  41.739  3.00  1.00            
ATOM    171    N PRO A  23      -5.425  19.762  41.182  3.00  1.00            
ATOM    172   CA PRO A  23      -5.942  18.464  40.880  3.00  1.00            
ATOM    173   CD PRO A  23      -6.470  20.746  41.401  3.00  1.00            
ATOM    174   CB PRO A  23      -7.464  18.601  40.892  3.00  1.00            
ATOM    175   CG PRO A  23      -7.712  20.115  40.753  3.00  1.00            
ATOM    176    C PRO A  23      -5.339  18.445  39.527  3.00  1.00            
ATOM    177    O PRO A  23      -5.140  19.529  38.977  3.00  1.00            
ATOM    178    N ALA A  24      -5.019  17.294  38.937  3.00  1.00            
ATOM    179   CA ALA A  24      -4.346  17.525  37.706  3.00  1.00            
ATOM    180   CB ALA A  24      -3.208  16.524  37.435  3.00  1.00            
ATOM    181    C ALA A  24      -5.320  17.407  36.579  3.00  1.00            
ATOM    182    O ALA A  24      -5.959  16.372  36.399  3.00  1.00            
ATOM    183    N GLN A  25      -5.468  18.499  35.799  4.00  1.00            
ATOM    184   CA GLN A  25      -6.258  18.433  34.606  4.00  1.00            
ATOM    185   CB GLN A  25      -6.783  19.792  34.114  4.00  1.00            
ATOM    186   CG GLN A  25      -7.892  20.365  34.998  4.00  1.00            
ATOM    187   CD GLN A  25      -9.078  19.415  34.906  4.00  1.00            
ATOM    188  OE1 GLN A  25      -9.148  18.417  35.623  4.00  1.00            
ATOM    189  NE2 GLN A  25     -10.037  19.724  33.992  4.00  1.00            
ATOM    190    C GLN A  25      -5.291  17.915  33.608  4.00  1.00            
ATOM    191    O GLN A  25      -4.127  18.311  33.605  4.00  1.00            
ATOM    192    N ASP A  26      -5.727  16.990  32.744  4.00  1.00            
ATOM    193   CA ASP A  26      -4.744  16.432  31.877  4.00  1.00            
ATOM    194   CB ASP A  26      -4.821  14.900  31.751  4.00  1.00            
ATOM    195   CG ASP A  26      -4.357  14.292  33.068  4.00  1.00            
ATOM    196  OD1 ASP A  26      -3.645  14.997  33.832  4.00  1.00            
ATOM    197  OD2 ASP A  26      -4.711  13.111  33.326  4.00  1.00            
ATOM    198    C ASP A  26      -4.874  16.990  30.520  4.00  1.00            
ATOM    199    O ASP A  26      -5.948  17.407  30.089  4.00  1.00            
ATOM    200    N PHE A  27      -3.734  17.027  29.818  4.00  1.00            
ATOM    201   CA PHE A  27      -3.773  17.524  28.490  4.00  1.00            
ATOM    202   CB PHE A  27      -3.398  19.014  28.414  4.00  1.00            
ATOM    203   CG PHE A  27      -4.423  19.757  29.211  4.00  1.00            
ATOM    204  CD1 PHE A  27      -5.577  20.223  28.622  4.00  1.00            
ATOM    205  CD2 PHE A  27      -4.236  19.977  30.558  4.00  1.00            
ATOM    206  CE1 PHE A  27      -6.519  20.903  29.358  4.00  1.00            
ATOM    207  CE2 PHE A  27      -5.175  20.656  31.300  4.00  1.00            
ATOM    208   CZ PHE A  27      -6.319  21.122  30.700  4.00  1.00            
ATOM    209    C PHE A  27      -2.784  16.732  27.684  4.00  1.00            
ATOM    210    O PHE A  27      -1.856  16.149  28.240  4.00  1.00            
ATOM    211    N THR A  28      -2.979  16.668  26.346  4.00  1.00            
ATOM    212   CA THR A  28      -2.052  15.966  25.497  4.00  1.00            
ATOM    213   CB THR A  28      -2.697  14.967  24.567  4.00  1.00            
ATOM    214  OG1 THR A  28      -1.700  14.196  23.915  4.00  1.00            
ATOM    215  CG2 THR A  28      -3.583  15.687  23.535  4.00  1.00            
ATOM    216    C THR A  28      -1.329  17.015  24.693  4.00  1.00            
ATOM    217    O THR A  28      -1.957  17.835  24.026  4.00  1.00            
ATOM    218    N VAL A  29       0.024  17.037  24.743  4.00  1.00            
ATOM    219   CA VAL A  29       0.755  18.068  24.049  4.00  1.00            
ATOM    220   CB VAL A  29       1.560  18.950  24.958  4.00  1.00            
ATOM    221  CG1 VAL A  29       0.593  19.730  25.866  4.00  1.00            
ATOM    222  CG2 VAL A  29       2.566  18.078  25.733  4.00  1.00            
ATOM    223    C VAL A  29       1.721  17.430  23.092  4.00  1.00            
ATOM    224    O VAL A  29       2.113  16.279  23.267  4.00  1.00            
ATOM    225    N ILE A  30       2.114  18.170  22.029  4.00  1.00            
ATOM    226   CA ILE A  30       3.095  17.663  21.108  4.00  1.00            
ATOM    227   CB ILE A  30       2.855  18.042  19.669  4.00  1.00            
ATOM    228  CG1 ILE A  30       3.936  17.401  18.782  4.00  1.00            
ATOM    229  CG2 ILE A  30       2.750  19.572  19.539  4.00  1.00            
ATOM    230  CD1 ILE A  30       3.624  17.465  17.290  4.00  1.00            
ATOM    231    C ILE A  30       4.400  18.260  21.562  4.00  1.00            
ATOM    232    O ILE A  30       4.587  19.476  21.562  4.00  1.00            
ATOM    233    N PHE A  31       5.333  17.400  22.015  4.00  1.00            
ATOM    234   CA PHE A  31       6.633  17.826  22.463  4.00  1.00            
ATOM    235   CB PHE A  31       7.419  16.580  22.904  4.00  1.00            
ATOM    236   CG PHE A  31       8.601  16.887  23.747  4.00  1.00            
ATOM    237  CD1 PHE A  31       8.435  17.163  25.084  4.00  1.00            
ATOM    238  CD2 PHE A  31       9.866  16.854  23.211  4.00  1.00            
ATOM    239  CE1 PHE A  31       9.519  17.428  25.880  4.00  1.00            
ATOM    240  CE2 PHE A  31      10.956  17.118  24.002  4.00  1.00            
ATOM    241   CZ PHE A  31      10.777  17.405  25.333  4.00  1.00            
ATOM    242    C PHE A  31       7.222  18.357  21.221  4.00  1.00            
ATOM    243    O PHE A  31       7.368  17.624  20.246  4.00  1.00            
ATOM    244    N ASP A  32       7.540  19.659  21.192  4.00  1.00            
ATOM    245   CA ASP A  32       8.055  20.071  19.936  4.00  1.00            
ATOM    246   CB ASP A  32       7.126  20.954  19.074  4.00  1.00            
ATOM    247   CG ASP A  32       6.978  22.347  19.668  4.00  1.00            
ATOM    248  OD1 ASP A  32       6.568  22.465  20.852  4.00  1.00            
ATOM    249  OD2 ASP A  32       7.258  23.324  18.924  4.00  1.00            
ATOM    250    C ASP A  32       9.336  20.824  20.134  4.00  1.00            
ATOM    251    O ASP A  32       9.442  21.702  20.988  4.00  1.00            
ATOM    252    N THR A  33      10.353  20.452  19.331  3.00  1.00            
ATOM    253   CA THR A  33      11.677  21.008  19.355  3.00  1.00            
ATOM    254   CB THR A  33      12.637  20.238  18.498  3.00  1.00            
ATOM    255  OG1 THR A  33      12.731  18.893  18.943  3.00  1.00            
ATOM    256  CG2 THR A  33      14.010  20.925  18.571  3.00  1.00            
ATOM    257    C THR A  33      11.713  22.427  18.866  3.00  1.00            
ATOM    258    O THR A  33      12.393  23.272  19.447  3.00  1.00            
ATOM    259    N GLY A  34      10.973  22.735  17.785  3.00  1.00            
ATOM    260   CA GLY A  34      11.069  24.019  17.141  3.00  1.00            
ATOM    261    C GLY A  34      10.672  25.120  18.053  3.00  1.00            
ATOM    262    O GLY A  34      11.276  26.192  18.034  3.00  1.00            
ATOM    263    N SER A  35       9.644  24.900  18.883  1.00  1.00            
ATOM    264   CA SER A  35       9.170  26.019  19.628  1.00  1.00            
ATOM    265   CB SER A  35       7.651  26.223  19.491  1.00  1.00            
ATOM    266   OG SER A  35       7.210  27.263  20.352  1.00  1.00            
ATOM    267    C SER A  35       9.448  25.873  21.066  1.00  1.00            
ATOM    268    O SER A  35       9.765  24.795  21.556  1.00  1.00            
ATOM    269    N SER A  36       9.472  27.034  21.734  1.00  1.00            
ATOM    270   CA SER A  36       9.657  27.132  23.139  1.00  1.00            
ATOM    271   CB SER A  36      10.361  28.446  23.513  1.00  1.00            
ATOM    272   OG SER A  36      10.525  28.548  24.918  1.00  1.00            
ATOM    273    C SER A  36       8.382  27.080  23.981  1.00  1.00            
ATOM    274    O SER A  36       8.332  26.357  24.974  1.00  1.00            
ATOM    275    N ASN A  37       7.312  27.828  23.593  1.00  1.00            
ATOM    276   CA ASN A  37       6.135  28.111  24.411  1.00  1.00            
ATOM    277   CB ASN A  37       5.159  29.101  23.742  1.00  1.00            
ATOM    278   CG ASN A  37       4.139  29.570  24.773  1.00  1.00            
ATOM    279  OD1 ASN A  37       3.150  28.891  25.046  1.00  1.00            
ATOM    280  ND2 ASN A  37       4.385  30.768  25.367  1.00  1.00            
ATOM    281    C ASN A  37       5.359  26.872  24.797  1.00  1.00            
ATOM    282    O ASN A  37       5.404  25.860  24.100  1.00  1.00            
ATOM    283    N LEU A  38       4.632  26.929  25.954  4.00  1.00            
ATOM    284   CA LEU A  38       3.891  25.786  26.450  4.00  1.00            
ATOM    285   CB LEU A  38       4.455  25.221  27.764  4.00  1.00            
ATOM    286   CG LEU A  38       3.620  24.051  28.318  4.00  1.00            
ATOM    287  CD1 LEU A  38       3.628  22.855  27.357  4.00  1.00            
ATOM    288  CD2 LEU A  38       4.044  23.679  29.747  4.00  1.00            
ATOM    289    C LEU A  38       2.456  26.061  26.727  4.00  1.00            
ATOM    290    O LEU A  38       2.180  26.342  27.892  4.00  1.00            
ATOM    291    N TRP A  39       1.515  25.985  25.725  4.00  1.00            
ATOM    292   CA TRP A  39       0.170  25.983  26.240  4.00  1.00            
ATOM    293   CB TRP A  39      -0.234  27.204  27.085  4.00  1.00            
ATOM    294   CG TRP A  39      -1.199  26.850  28.210  4.00  1.00            
ATOM    295  CD2 TRP A  39      -0.891  25.807  29.152  4.00  1.00            
ATOM    296  CD1 TRP A  39      -2.483  27.231  28.475  4.00  1.00            
ATOM    297  NE1 TRP A  39      -2.976  26.522  29.544  4.00  1.00            
ATOM    298  CE2 TRP A  39      -2.010  25.634  29.963  4.00  1.00            
ATOM    299  CE3 TRP A  39       0.228  25.041  29.309  4.00  1.00            
ATOM    300  CZ2 TRP A  39      -2.024  24.691  30.952  4.00  1.00            
ATOM    301  CZ3 TRP A  39       0.222  24.110  30.320  4.00  1.00            
ATOM    302  CH2 TRP A  39      -0.883  23.939  31.128  4.00  1.00            
ATOM    303    C TRP A  39      -0.953  25.491  25.372  4.00  1.00            
ATOM    304    O TRP A  39      -0.896  25.358  24.150  4.00  1.00            
ATOM    305    N VAL A  40      -1.997  25.195  26.162  4.00  1.00            
ATOM    306   CA VAL A  40      -3.291  24.610  26.193  4.00  1.00            
ATOM    307   CB VAL A  40      -3.551  24.240  27.649  4.00  1.00            
ATOM    308  CG1 VAL A  40      -4.930  23.612  27.918  4.00  1.00            
ATOM    309  CG2 VAL A  40      -2.377  23.354  28.097  4.00  1.00            
ATOM    310    C VAL A  40      -4.424  25.459  25.684  4.00  1.00            
ATOM    311    O VAL A  40      -4.276  26.641  25.394  4.00  1.00            
ATOM    312    N PRO A  41      -5.532  24.761  25.467  1.00  1.00            
ATOM    313   CA PRO A  41      -6.775  25.332  24.995  1.00  1.00            
ATOM    314   CD PRO A  41      -5.379  23.402  24.954  1.00  1.00            
ATOM    315   CB PRO A  41      -7.664  24.151  24.614  1.00  1.00            
ATOM    316   CG PRO A  41      -6.654  23.090  24.153  1.00  1.00            
ATOM    317    C PRO A  41      -7.535  26.437  25.721  1.00  1.00            
ATOM    318    O PRO A  41      -7.780  27.459  25.082  1.00  1.00            
ATOM    319    N SER A  42      -7.931  26.281  27.010  4.00  1.00            
ATOM    320   CA SER A  42      -8.649  27.297  27.771  4.00  1.00            
ATOM    321   CB SER A  42      -8.231  28.746  27.458  4.00  1.00            
ATOM    322   OG SER A  42      -8.988  29.654  28.247  4.00  1.00            
ATOM    323    C SER A  42     -10.133  27.190  27.591  4.00  1.00            
ATOM    324    O SER A  42     -10.627  26.791  26.539  4.00  1.00            
ATOM    325    N VAL A  43     -10.871  27.518  28.675  3.00  1.00            
ATOM    326   CA VAL A  43     -12.307  27.607  28.699  3.00  1.00            
ATOM    327   CB VAL A  43     -12.851  27.790  30.083  3.00  1.00            
ATOM    328  CG1 VAL A  43     -12.538  26.521  30.884  3.00  1.00            
ATOM    329  CG2 VAL A  43     -12.241  29.064  30.695  3.00  1.00            
ATOM    330    C VAL A  43     -12.671  28.818  27.917  3.00  1.00            
ATOM    331    O VAL A  43     -13.675  28.842  27.206  3.00  1.00            
ATOM    332    N TYR A  44     -11.821  29.857  28.019  3.00  1.00            
ATOM    333   CA TYR A  44     -12.120  31.115  27.413  3.00  1.00            
ATOM    334   CB TYR A  44     -11.047  32.195  27.633  3.00  1.00            
ATOM    335   CG TYR A  44     -11.596  33.462  27.064  3.00  1.00            
ATOM    336  CD1 TYR A  44     -11.521  33.719  25.712  3.00  1.00            
ATOM    337  CD2 TYR A  44     -12.189  34.398  27.880  3.00  1.00            
ATOM    338  CE1 TYR A  44     -12.028  34.883  25.186  3.00  1.00            
ATOM    339  CE2 TYR A  44     -12.699  35.566  27.360  3.00  1.00            
ATOM    340   CZ TYR A  44     -12.618  35.809  26.010  3.00  1.00            
ATOM    341   OH TYR A  44     -13.139  37.004  25.470  3.00  1.00            
ATOM    342    C TYR A  44     -12.270  30.879  25.936  3.00  1.00            
ATOM    343    O TYR A  44     -13.162  31.440  25.303  3.00  1.00            
ATOM    344    N CYS A  45     -11.404  30.026  25.351  1.00  1.00            
ATOM    345   CA CYS A  45     -11.422  29.780  23.934  1.00  1.00            
ATOM    346   CB CYS A  45     -10.313  28.816  23.481  1.00  1.00            
ATOM    347   SG CYS A  45     -10.337  28.509  21.692  1.00  1.00            
ATOM    348    C CYS A  45     -12.716  29.181  23.506  1.00  1.00            
ATOM    349    O CYS A  45     -13.025  28.032  23.816  1.00  1.00            
ATOM    350    N SER A  46     -13.515  29.994  22.792  1.00  1.00            
ATOM    351   CA SER A  46     -14.740  29.578  22.182  1.00  1.00            
ATOM    352   CB SER A  46     -15.724  30.741  21.958  1.00  1.00            
ATOM    353   OG SER A  46     -15.167  31.690  21.062  1.00  1.00            
ATOM    354    C SER A  46     -14.430  28.981  20.847  1.00  1.00            
ATOM    355    O SER A  46     -15.327  28.446  20.198  1.00  1.00            
ATOM    356    N SER A  47     -13.155  29.067  20.400  1.00  1.00            
ATOM    357   CA SER A  47     -12.796  28.596  19.088  1.00  1.00            
ATOM    358   CB SER A  47     -11.294  28.614  18.775  1.00  1.00            
ATOM    359   OG SER A  47     -11.088  28.112  17.464  1.00  1.00            
ATOM    360    C SER A  47     -13.249  27.178  18.962  1.00  1.00            
ATOM    361    O SER A  47     -13.320  26.444  19.946  1.00  1.00            
ATOM    362    N LEU A  48     -13.600  26.776  17.727  2.00  1.00            
ATOM    363   CA LEU A  48     -14.102  25.456  17.500  2.00  1.00            
ATOM    364   CB LEU A  48     -14.435  25.197  16.018  2.00  1.00            
ATOM    365   CG LEU A  48     -15.527  26.125  15.446  2.00  1.00            
ATOM    366  CD1 LEU A  48     -16.879  25.904  16.141  2.00  1.00            
ATOM    367  CD2 LEU A  48     -15.079  27.596  15.461  2.00  1.00            
ATOM    368    C LEU A  48     -13.033  24.515  17.895  2.00  1.00            
ATOM    369    O LEU A  48     -13.278  23.546  18.612  2.00  1.00            
ATOM    370    N ALA A  49     -11.795  24.791  17.459  2.00  1.00            
ATOM    371   CA ALA A  49     -10.782  23.901  17.904  2.00  1.00            
ATOM    372   CB ALA A  49      -9.444  24.069  17.166  2.00  1.00            
ATOM    373    C ALA A  49     -10.580  24.277  19.326  2.00  1.00            
ATOM    374    O ALA A  49      -9.909  25.257  19.648  2.00  1.00            
ATOM    375    N CYS A  50     -11.187  23.481  20.217  2.00  1.00            
ATOM    376   CA CYS A  50     -11.149  23.758  21.615  2.00  1.00            
ATOM    377   CB CYS A  50     -11.421  25.232  21.952  2.00  1.00            
ATOM    378   SG CYS A  50     -11.364  25.543  23.742  2.00  1.00            
ATOM    379    C CYS A  50     -12.260  22.974  22.184  2.00  1.00            
ATOM    380    O CYS A  50     -12.124  22.298  23.203  2.00  1.00            
ATOM    381    N SER A  51     -13.408  23.052  21.497  2.00  1.00            
ATOM    382   CA SER A  51     -14.554  22.354  21.958  2.00  1.00            
ATOM    383   CB SER A  51     -15.777  22.513  21.035  2.00  1.00            
ATOM    384   OG SER A  51     -16.211  23.865  21.022  2.00  1.00            
ATOM    385    C SER A  51     -14.193  20.903  21.994  2.00  1.00            
ATOM    386    O SER A  51     -14.528  20.190  22.939  2.00  1.00            
ATOM    387    N ASP A  52     -13.482  20.437  20.951  2.00  1.00            
ATOM    388   CA ASP A  52     -13.084  19.063  20.830  2.00  1.00            
ATOM    389   CB ASP A  52     -12.454  18.750  19.462  2.00  1.00            
ATOM    390   CG ASP A  52     -12.263  17.242  19.346  2.00  1.00            
ATOM    391  OD1 ASP A  52     -12.984  16.492  20.058  2.00  1.00            
ATOM    392  OD2 ASP A  52     -11.385  16.823  18.546  2.00  1.00            
ATOM    393    C ASP A  52     -12.077  18.709  21.879  2.00  1.00            
ATOM    394    O ASP A  52     -12.116  17.616  22.440  2.00  1.00            
ATOM    395    N HIS A  53     -11.154  19.637  22.184  1.00  1.00            
ATOM    396   CA HIS A  53     -10.055  19.298  23.042  1.00  1.00            
ATOM    397  ND1 HIS A  53      -7.640  18.519  20.890  1.00  1.00            
ATOM    398   CG HIS A  53      -8.344  19.652  21.235  1.00  1.00            
ATOM    399   CB HIS A  53      -8.749  19.997  22.636  1.00  1.00            
ATOM    400  NE2 HIS A  53      -8.035  19.624  19.001  1.00  1.00            
ATOM    401  CD2 HIS A  53      -8.577  20.314  20.070  1.00  1.00            
ATOM    402  CE1 HIS A  53      -7.484  18.555  19.545  1.00  1.00            
ATOM    403    C HIS A  53     -10.320  19.636  24.467  1.00  1.00            
ATOM    404    O HIS A  53     -11.317  20.267  24.813  1.00  1.00            
ATOM    405    N ASN A  54      -9.396  19.174  25.335  1.00  1.00            
ATOM    406   CA ASN A  54      -9.489  19.413  26.741  1.00  1.00            
ATOM    407   CB ASN A  54      -8.481  18.616  27.585  1.00  1.00            
ATOM    408   CG ASN A  54      -8.903  17.155  27.552  1.00  1.00            
ATOM    409  OD1 ASN A  54      -9.707  16.746  26.715  1.00  1.00            
ATOM    410  ND2 ASN A  54      -8.356  16.346  28.498  1.00  1.00            
ATOM    411    C ASN A  54      -9.250  20.852  26.979  1.00  1.00            
ATOM    412    O ASN A  54      -8.463  21.496  26.289  1.00  1.00            
ATOM    413    N GLN A  55      -9.965  21.395  27.974  1.00  1.00            
ATOM    414   CA GLN A  55      -9.803  22.778  28.257  1.00  1.00            
ATOM    415   CB GLN A  55     -11.122  23.573  28.332  1.00  1.00            
ATOM    416   CG GLN A  55     -12.047  23.441  27.121  1.00  1.00            
ATOM    417   CD GLN A  55     -13.076  22.369  27.456  1.00  1.00            
ATOM    418  OE1 GLN A  55     -14.005  22.115  26.690  1.00  1.00            
ATOM    419  NE2 GLN A  55     -12.917  21.730  28.647  1.00  1.00            
ATOM    420    C GLN A  55      -9.241  22.865  29.627  1.00  1.00            
ATOM    421    O GLN A  55      -9.304  21.909  30.399  1.00  1.00            
ATOM    422    N PHE A  56      -8.651  24.025  29.963  4.00  1.00            
ATOM    423   CA PHE A  56      -8.159  24.135  31.298  4.00  1.00            
ATOM    424   CB PHE A  56      -6.730  24.696  31.414  4.00  1.00            
ATOM    425   CG PHE A  56      -6.311  24.533  32.838  4.00  1.00            
ATOM    426  CD1 PHE A  56      -5.985  23.285  33.320  4.00  1.00            
ATOM    427  CD2 PHE A  56      -6.225  25.613  33.688  4.00  1.00            
ATOM    428  CE1 PHE A  56      -5.593  23.109  34.626  4.00  1.00            
ATOM    429  CE2 PHE A  56      -5.832  25.443  34.996  4.00  1.00            
ATOM    430   CZ PHE A  56      -5.517  24.191  35.469  4.00  1.00            
ATOM    431    C PHE A  56      -9.072  25.061  32.022  4.00  1.00            
ATOM    432    O PHE A  56      -9.428  26.122  31.514  4.00  1.00            
ATOM    433    N ASN A  57      -9.499  24.658  33.231  1.00  1.00            
ATOM    434   CA ASN A  57     -10.372  25.507  33.993  1.00  1.00            
ATOM    435   CB ASN A  57     -11.442  24.742  34.789  1.00  1.00            
ATOM    436   CG ASN A  57     -12.394  24.036  33.832  1.00  1.00            
ATOM    437  OD1 ASN A  57     -12.630  24.491  32.716  1.00  1.00            
ATOM    438  ND2 ASN A  57     -12.964  22.889  34.286  1.00  1.00            
ATOM    439    C ASN A  57      -9.502  26.168  35.018  1.00  1.00            
ATOM    440    O ASN A  57      -9.107  25.545  36.000  1.00  1.00            
ATOM    441    N PRO A  58      -9.194  27.418  34.822  2.00  1.00            
ATOM    442   CA PRO A  58      -8.391  28.165  35.752  2.00  1.00            
ATOM    443   CD PRO A  58      -9.902  28.274  33.886  2.00  1.00            
ATOM    444   CB PRO A  58      -8.286  29.565  35.149  2.00  1.00            
ATOM    445   CG PRO A  58      -9.596  29.708  34.355  2.00  1.00            
ATOM    446    C PRO A  58      -9.011  28.176  37.113  2.00  1.00            
ATOM    447    O PRO A  58      -8.278  28.197  38.102  2.00  1.00            
ATOM    448    N ASP A  59     -10.359  28.172  37.186  2.00  1.00            
ATOM    449   CA ASP A  59     -11.063  28.267  38.435  2.00  1.00            
ATOM    450   CB ASP A  59     -12.587  28.362  38.261  2.00  1.00            
ATOM    451   CG ASP A  59     -12.946  29.739  37.727  2.00  1.00            
ATOM    452  OD1 ASP A  59     -12.154  30.694  37.947  2.00  1.00            
ATOM    453  OD2 ASP A  59     -14.030  29.853  37.094  2.00  1.00            
ATOM    454    C ASP A  59     -10.818  27.062  39.289  2.00  1.00            
ATOM    455    O ASP A  59     -10.594  27.179  40.494  2.00  1.00            
ATOM    456    N ASP A  60     -10.835  25.865  38.681  2.00  1.00            
ATOM    457   CA ASP A  60     -10.813  24.647  39.438  2.00  1.00            
ATOM    458   CB ASP A  60     -10.966  23.396  38.560  2.00  1.00            
ATOM    459   CG ASP A  60     -12.403  23.369  38.061  2.00  1.00            
ATOM    460  OD1 ASP A  60     -13.170  24.309  38.402  2.00  1.00            
ATOM    461  OD2 ASP A  60     -12.757  22.403  37.333  2.00  1.00            
ATOM    462    C ASP A  60      -9.581  24.475  40.262  2.00  1.00            
ATOM    463    O ASP A  60      -9.673  24.123  41.437  2.00  1.00            
ATOM    464    N SER A  61      -8.390  24.736  39.702  1.00  1.00            
ATOM    465   CA SER A  61      -7.227  24.389  40.461  1.00  1.00            
ATOM    466   CB SER A  61      -5.947  24.280  39.611  1.00  1.00            
ATOM    467   OG SER A  61      -6.076  23.234  38.657  1.00  1.00            
ATOM    468    C SER A  61      -6.957  25.371  41.559  1.00  1.00            
ATOM    469    O SER A  61      -7.243  26.562  41.442  1.00  1.00            
ATOM    470    N SER A  62      -6.405  24.855  42.681  1.00  1.00            
ATOM    471   CA SER A  62      -6.038  25.653  43.816  1.00  1.00            
ATOM    472   CB SER A  62      -5.623  24.816  45.037  1.00  1.00            
ATOM    473   OG SER A  62      -6.736  24.078  45.518  1.00  1.00            
ATOM    474    C SER A  62      -4.864  26.507  43.446  1.00  1.00            
ATOM    475    O SER A  62      -4.874  27.717  43.665  1.00  1.00            
ATOM    476    N THR A  63      -3.825  25.894  42.839  1.00  1.00            
ATOM    477   CA THR A  63      -2.645  26.644  42.517  1.00  1.00            
ATOM    478   CB THR A  63      -1.372  25.847  42.636  1.00  1.00            
ATOM    479  OG1 THR A  63      -0.252  26.668  42.340  1.00  1.00            
ATOM    480  CG2 THR A  63      -1.413  24.625  41.702  1.00  1.00            
ATOM    481    C THR A  63      -2.799  27.164  41.127  1.00  1.00            
ATOM    482    O THR A  63      -2.731  26.435  40.137  1.00  1.00            
ATOM    483    N PHE A  64      -3.074  28.474  41.039  1.00  1.00            
ATOM    484   CA PHE A  64      -3.210  29.129  39.778  1.00  1.00            
ATOM    485   CB PHE A  64      -4.647  29.059  39.239  1.00  1.00            
ATOM    486   CG PHE A  64      -4.751  29.974  38.072  1.00  1.00            
ATOM    487  CD1 PHE A  64      -4.326  29.585  36.825  1.00  1.00            
ATOM    488  CD2 PHE A  64      -5.286  31.230  38.237  1.00  1.00            
ATOM    489  CE1 PHE A  64      -4.430  30.444  35.756  1.00  1.00            
ATOM    490  CE2 PHE A  64      -5.393  32.093  37.173  1.00  1.00            
ATOM    491   CZ PHE A  64      -4.964  31.699  35.929  1.00  1.00            
ATOM    492    C PHE A  64      -2.894  30.557  40.028  1.00  1.00            
ATOM    493    O PHE A  64      -3.424  31.172  40.953  1.00  1.00            
ATOM    494    N GLU A  65      -2.004  31.129  39.206  4.00  1.00            
ATOM    495   CA GLU A  65      -1.704  32.504  39.417  4.00  1.00            
ATOM    496   CB GLU A  65      -0.227  32.764  39.756  4.00  1.00            
ATOM    497   CG GLU A  65       0.189  32.214  41.122  4.00  1.00            
ATOM    498   CD GLU A  65      -0.513  33.035  42.195  4.00  1.00            
ATOM    499  OE1 GLU A  65      -0.435  34.291  42.125  4.00  1.00            
ATOM    500  OE2 GLU A  65      -1.143  32.417  43.095  4.00  1.00            
ATOM    501    C GLU A  65      -1.989  33.198  38.116  4.00  1.00            
ATOM    502    O GLU A  65      -1.420  32.852  37.082  4.00  1.00            
ATOM    503    N ALA A  66      -2.896  34.195  38.130  4.00  1.00            
ATOM    504   CA ALA A  66      -3.236  34.887  36.920  4.00  1.00            
ATOM    505   CB ALA A  66      -4.593  35.612  36.985  4.00  1.00            
ATOM    506    C ALA A  66      -2.193  35.925  36.645  4.00  1.00            
ATOM    507    O ALA A  66      -1.541  36.420  37.562  4.00  1.00            
ATOM    508    N THR A  67      -1.998  36.267  35.352  4.00  1.00            
ATOM    509   CA THR A  67      -1.031  37.273  35.012  4.00  1.00            
ATOM    510   CB THR A  67       0.262  36.708  34.503  4.00  1.00            
ATOM    511  OG1 THR A  67       1.232  37.736  34.368  4.00  1.00            
ATOM    512  CG2 THR A  67       0.003  36.045  33.139  4.00  1.00            
ATOM    513    C THR A  67      -1.592  38.133  33.918  4.00  1.00            
ATOM    514    O THR A  67      -2.441  37.701  33.140  4.00  1.00            
ATOM    515    N SER A  68      -1.127  39.398  33.860  4.00  1.00            
ATOM    516   CA SER A  68      -1.555  40.377  32.898  4.00  1.00            
ATOM    517   CB SER A  68      -1.114  41.805  33.265  4.00  1.00            
ATOM    518   OG SER A  68      -1.567  42.726  32.282  4.00  1.00            
ATOM    519    C SER A  68      -1.006  40.094  31.530  4.00  1.00            
ATOM    520    O SER A  68      -1.648  40.403  30.528  4.00  1.00            
ATOM    521    N GLN A  69       0.188  39.474  31.444  4.00  1.00            
ATOM    522   CA GLN A  69       0.842  39.339  30.170  4.00  1.00            
ATOM    523   CB GLN A  69       2.249  38.717  30.245  4.00  1.00            
ATOM    524   CG GLN A  69       3.259  39.636  30.939  4.00  1.00            
ATOM    525   CD GLN A  69       4.631  38.973  30.927  4.00  1.00            
ATOM    526  OE1 GLN A  69       4.781  37.822  30.522  4.00  1.00            
ATOM    527  NE2 GLN A  69       5.666  39.730  31.384  4.00  1.00            
ATOM    528    C GLN A  69       0.013  38.549  29.208  4.00  1.00            
ATOM    529    O GLN A  69      -0.679  37.601  29.574  4.00  1.00            
ATOM    530    N GLU A  70       0.068  38.972  27.926  4.00  1.00            
ATOM    531   CA GLU A  70      -0.632  38.341  26.844  4.00  1.00            
ATOM    532   CB GLU A  70      -1.280  39.334  25.866  4.00  1.00            
ATOM    533   CG GLU A  70      -0.256  40.213  25.146  4.00  1.00            
ATOM    534   CD GLU A  70      -1.001  41.074  24.136  4.00  1.00            
ATOM    535  OE1 GLU A  70      -1.781  41.962  24.575  4.00  1.00            
ATOM    536  OE2 GLU A  70      -0.802  40.851  22.914  4.00  1.00            
ATOM    537    C GLU A  70       0.394  37.599  26.072  4.00  1.00            
ATOM    538    O GLU A  70       1.575  37.943  26.095  4.00  1.00            
ATOM    539    N LEU A  71      -0.030  36.525  25.389  4.00  1.00            
ATOM    540   CA LEU A  71       0.913  35.772  24.630  4.00  1.00            
ATOM    541   CB LEU A  71       1.016  34.320  25.129  4.00  1.00            
ATOM    542   CG LEU A  71       2.063  33.477  24.385  4.00  1.00            
ATOM    543  CD1 LEU A  71       3.482  33.976  24.702  4.00  1.00            
ATOM    544  CD2 LEU A  71       1.875  31.976  24.653  4.00  1.00            
ATOM    545    C LEU A  71       0.392  35.727  23.234  4.00  1.00            
ATOM    546    O LEU A  71      -0.768  35.392  23.004  4.00  1.00            
ATOM    547    N SER A  72       1.241  36.093  22.258  4.00  1.00            
ATOM    548   CA SER A  72       0.824  36.013  20.892  4.00  1.00            
ATOM    549   CB SER A  72       0.872  37.364  20.157  4.00  1.00            
ATOM    550   OG SER A  72       2.216  37.818  20.065  4.00  1.00            
ATOM    551    C SER A  72       1.827  35.126  20.229  4.00  1.00            
ATOM    552    O SER A  72       3.029  35.362  20.340  4.00  1.00            
ATOM    553    N ILE A  73       1.371  34.063  19.537  4.00  1.00            
ATOM    554   CA ILE A  73       2.337  33.210  18.907  4.00  1.00            
ATOM    555   CB ILE A  73       2.546  31.900  19.613  4.00  1.00            
ATOM    556  CG1 ILE A  73       1.266  31.051  19.629  4.00  1.00            
ATOM    557  CG2 ILE A  73       3.092  32.220  21.013  4.00  1.00            
ATOM    558  CD1 ILE A  73       1.490  29.656  20.212  4.00  1.00            
ATOM    559    C ILE A  73       1.920  32.955  17.504  4.00  1.00            
ATOM    560    O ILE A  73       0.746  32.733  17.214  4.00  1.00            
ATOM    561    N THR A  74       2.902  33.013  16.587  4.00  1.00            
ATOM    562   CA THR A  74       2.637  32.742  15.212  4.00  1.00            
ATOM    563   CB THR A  74       3.010  33.873  14.299  4.00  1.00            
ATOM    564  OG1 THR A  74       4.404  34.135  14.382  4.00  1.00            
ATOM    565  CG2 THR A  74       2.210  35.119  14.715  4.00  1.00            
ATOM    566    C THR A  74       3.476  31.568  14.859  4.00  1.00            
ATOM    567    O THR A  74       4.610  31.436  15.318  4.00  1.00            
ATOM    568    N TYR A  75       2.917  30.660  14.045  4.00  1.00            
ATOM    569   CA TYR A  75       3.661  29.504  13.665  4.00  1.00            
ATOM    570   CB TYR A  75       3.152  28.155  14.203  4.00  1.00            
ATOM    571   CG TYR A  75       3.389  28.023  15.662  4.00  1.00            
ATOM    572  CD1 TYR A  75       4.603  27.569  16.128  4.00  1.00            
ATOM    573  CD2 TYR A  75       2.401  28.344  16.560  4.00  1.00            
ATOM    574  CE1 TYR A  75       4.831  27.437  17.476  4.00  1.00            
ATOM    575  CE2 TYR A  75       2.625  28.212  17.908  4.00  1.00            
ATOM    576   CZ TYR A  75       3.838  27.758  18.368  4.00  1.00            
ATOM    577   OH TYR A  75       4.066  27.624  19.753  4.00  1.00            
ATOM    578    C TYR A  75       3.523  29.331  12.201  4.00  1.00            
ATOM    579    O TYR A  75       2.789  30.053  11.529  4.00  1.00            
ATOM    580    N GLY A  76       4.276  28.351  11.674  3.00  1.00            
ATOM    581   CA GLY A  76       4.139  28.021  10.297  3.00  1.00            
ATOM    582    C GLY A  76       2.714  27.566  10.156  3.00  1.00            
ATOM    583    O GLY A  76       2.045  27.857   9.166  3.00  1.00            
ATOM    584    N THR A  77       2.228  26.821  11.172  3.00  1.00            
ATOM    585   CA THR A  77       0.910  26.246  11.210  3.00  1.00            
ATOM    586   CB THR A  77       0.711  25.376  12.416  3.00  1.00            
ATOM    587  OG1 THR A  77       1.682  24.343  12.433  3.00  1.00            
ATOM    588  CG2 THR A  77      -0.702  24.772  12.373  3.00  1.00            
ATOM    589    C THR A  77      -0.167  27.291  11.265  3.00  1.00            
ATOM    590    O THR A  77      -1.136  27.219  10.511  3.00  1.00            
ATOM    591    N GLY A  78      -0.040  28.298  12.153  4.00  1.00            
ATOM    592   CA GLY A  78      -1.106  29.256  12.277  4.00  1.00            
ATOM    593    C GLY A  78      -0.800  30.125  13.455  4.00  1.00            
ATOM    594    O GLY A  78       0.342  30.191  13.905  4.00  1.00            
ATOM    595    N SER A  79      -1.822  30.821  13.995  4.00  1.00            
ATOM    596   CA SER A  79      -1.555  31.703  15.094  4.00  1.00            
ATOM    597   CB SER A  79      -1.792  33.186  14.765  4.00  1.00            
ATOM    598   OG SER A  79      -3.165  33.407  14.477  4.00  1.00            
ATOM    599    C SER A  79      -2.436  31.374  16.234  4.00  1.00            
ATOM    600    O SER A  79      -3.490  30.758  16.086  4.00  1.00            
ATOM    601    N MET A  80      -1.971  31.776  17.427  4.00  1.00            
ATOM    602   CA MET A  80      -2.729  31.589  18.614  4.00  1.00            
ATOM    603   CB MET A  80      -2.212  30.462  19.523  4.00  1.00            
ATOM    604   CG MET A  80      -3.052  30.298  20.792  4.00  1.00            
ATOM    605   SD MET A  80      -2.342  29.182  22.041  4.00  1.00            
ATOM    606   CE MET A  80      -2.748  27.652  21.152  4.00  1.00            
ATOM    607    C MET A  80      -2.594  32.840  19.427  4.00  1.00            
ATOM    608    O MET A  80      -1.596  33.551  19.333  4.00  1.00            
ATOM    609    N THR A  81      -3.629  33.151  20.232  4.00  1.00            
ATOM    610   CA THR A  81      -3.579  34.264  21.138  4.00  1.00            
ATOM    611   CB THR A  81      -4.537  35.366  20.797  4.00  1.00            
ATOM    612  OG1 THR A  81      -5.874  34.903  20.898  4.00  1.00            
ATOM    613  CG2 THR A  81      -4.249  35.838  19.363  4.00  1.00            
ATOM    614    C THR A  81      -4.012  33.690  22.452  4.00  1.00            
ATOM    615    O THR A  81      -4.757  32.712  22.479  4.00  1.00            
ATOM    616    N GLY A  82      -3.552  34.254  23.589  4.00  1.00            
ATOM    617   CA GLY A  82      -3.972  33.675  24.835  4.00  1.00            
ATOM    618    C GLY A  82      -3.419  34.489  25.967  4.00  1.00            
ATOM    619    O GLY A  82      -2.756  35.501  25.751  4.00  1.00            
ATOM    620    N ILE A  83      -3.689  34.054  27.220  4.00  1.00            
ATOM    621   CA ILE A  83      -3.230  34.785  28.370  4.00  1.00            
ATOM    622   CB ILE A  83      -4.335  35.341  29.223  4.00  1.00            
ATOM    623  CG1 ILE A  83      -5.195  34.219  29.829  4.00  1.00            
ATOM    624  CG2 ILE A  83      -5.132  36.337  28.364  4.00  1.00            
ATOM    625  CD1 ILE A  83      -6.108  34.702  30.956  4.00  1.00            
ATOM    626    C ILE A  83      -2.400  33.894  29.226  4.00  1.00            
ATOM    627    O ILE A  83      -2.705  32.719  29.402  4.00  1.00            
ATOM    628    N LEU A  84      -1.319  34.453  29.798  4.00  1.00            
ATOM    629   CA LEU A  84      -0.408  33.656  30.560  4.00  1.00            
ATOM    630   CB LEU A  84       1.000  34.268  30.683  4.00  1.00            
ATOM    631   CG LEU A  84       1.722  34.371  29.322  4.00  1.00            
ATOM    632  CD1 LEU A  84       3.183  34.817  29.489  4.00  1.00            
ATOM    633  CD2 LEU A  84       1.580  33.069  28.515  4.00  1.00            
ATOM    634    C LEU A  84      -0.946  33.358  31.919  4.00  1.00            
ATOM    635    O LEU A  84      -1.786  34.078  32.454  4.00  1.00            
ATOM    636    N GLY A  85      -0.472  32.231  32.490  4.00  1.00            
ATOM    637   CA GLY A  85      -0.876  31.826  33.802  4.00  1.00            
ATOM    638    C GLY A  85       0.232  30.981  34.372  4.00  1.00            
ATOM    639    O GLY A  85       0.978  30.347  33.627  4.00  1.00            
ATOM    640    N TYR A  86       0.367  30.950  35.719  4.00  1.00            
ATOM    641   CA TYR A  86       1.380  30.140  36.352  4.00  1.00            
ATOM    642   CB TYR A  86       2.178  30.850  37.460  4.00  1.00            
ATOM    643   CG TYR A  86       3.041  31.924  36.901  4.00  1.00            
ATOM    644  CD1 TYR A  86       4.296  31.629  36.421  4.00  1.00            
ATOM    645  CD2 TYR A  86       2.601  33.226  36.877  4.00  1.00            
ATOM    646  CE1 TYR A  86       5.100  32.620  35.915  4.00  1.00            
ATOM    647  CE2 TYR A  86       3.401  34.222  36.372  4.00  1.00            
ATOM    648   CZ TYR A  86       4.652  33.919  35.890  4.00  1.00            
ATOM    649   OH TYR A  86       5.474  34.941  35.373  4.00  1.00            
ATOM    650    C TYR A  86       0.661  29.042  37.094  4.00  1.00            
ATOM    651    O TYR A  86      -0.117  29.316  38.006  4.00  1.00            
ATOM    652    N ASP A  87       0.891  27.766  36.711  4.00  1.00            
ATOM    653   CA ASP A  87       0.311  26.642  37.407  4.00  1.00            
ATOM    654   CB ASP A  87      -0.811  25.910  36.643  4.00  1.00            
ATOM    655   CG ASP A  87      -2.096  26.728  36.702  4.00  1.00            
ATOM    656  OD1 ASP A  87      -2.045  27.900  37.160  4.00  1.00            
ATOM    657  OD2 ASP A  87      -3.153  26.180  36.289  4.00  1.00            
ATOM    658    C ASP A  87       1.402  25.633  37.586  4.00  1.00            
ATOM    659    O ASP A  87       2.524  25.838  37.125  4.00  1.00            
ATOM    660    N THR A  88       1.103  24.521  38.289  4.00  1.00            
ATOM    661   CA THR A  88       2.080  23.484  38.470  4.00  1.00            
ATOM    662   CB THR A  88       1.896  22.689  39.735  4.00  1.00            
ATOM    663  OG1 THR A  88       2.976  21.784  39.913  4.00  1.00            
ATOM    664  CG2 THR A  88       0.567  21.918  39.655  4.00  1.00            
ATOM    665    C THR A  88       1.953  22.536  37.320  4.00  1.00            
ATOM    666    O THR A  88       0.864  22.341  36.785  4.00  1.00            
ATOM    667    N VAL A  89       3.080  21.933  36.889  4.00  1.00            
ATOM    668   CA VAL A  89       2.995  21.011  35.796  4.00  1.00            
ATOM    669   CB VAL A  89       3.705  21.471  34.564  4.00  1.00            
ATOM    670  CG1 VAL A  89       3.720  20.321  33.541  4.00  1.00            
ATOM    671  CG2 VAL A  89       2.976  22.729  34.060  4.00  1.00            
ATOM    672    C VAL A  89       3.589  19.707  36.224  4.00  1.00            
ATOM    673    O VAL A  89       4.638  19.665  36.865  4.00  1.00            
ATOM    674    N GLN A  90       2.898  18.598  35.889  4.00  1.00            
ATOM    675   CA GLN A  90       3.325  17.283  36.274  4.00  1.00            
ATOM    676   CB GLN A  90       2.284  16.204  35.936  4.00  1.00            
ATOM    677   CG GLN A  90       2.714  14.789  36.334  4.00  1.00            
ATOM    678   CD GLN A  90       2.438  14.603  37.818  4.00  1.00            
ATOM    679  OE1 GLN A  90       2.850  13.613  38.421  4.00  1.00            
ATOM    680  NE2 GLN A  90       1.713  15.580  38.428  4.00  1.00            
ATOM    681    C GLN A  90       4.573  16.889  35.572  4.00  1.00            
ATOM    682    O GLN A  90       5.488  16.356  36.192  4.00  1.00            
ATOM    683    N VAL A  91       4.634  17.093  34.243  4.00  1.00            
ATOM    684   CA VAL A  91       5.827  16.749  33.528  4.00  1.00            
ATOM    685   CB VAL A  91       7.008  17.554  34.015  4.00  1.00            
ATOM    686  CG1 VAL A  91       8.274  17.229  33.205  4.00  1.00            
ATOM    687  CG2 VAL A  91       6.609  19.040  33.987  4.00  1.00            
ATOM    688    C VAL A  91       6.054  15.256  33.689  4.00  1.00            
ATOM    689    O VAL A  91       5.270  14.566  34.338  4.00  1.00            
ATOM    690    N GLY A  92       7.100  14.687  33.042  3.00  1.00            
ATOM    691   CA GLY A  92       7.361  13.276  33.170  3.00  1.00            
ATOM    692    C GLY A  92       7.809  13.003  34.570  3.00  1.00            
ATOM    693    O GLY A  92       9.004  12.952  34.858  3.00  1.00            
ATOM    694    N GLY A  93       6.836  12.813  35.479  3.00  1.00            
ATOM    695   CA GLY A  93       7.124  12.455  36.833  3.00  1.00            
ATOM    696    C GLY A  93       7.739  13.614  37.559  3.00  1.00            
ATOM    697    O GLY A  93       8.156  13.454  38.705  3.00  1.00            
ATOM    698    N ILE A  94       7.832  14.816  36.950  4.00  1.00            
ATOM    699   CA ILE A  94       8.480  15.824  37.743  4.00  1.00            
ATOM    700   CB ILE A  94       9.815  16.280  37.211  4.00  1.00            
ATOM    701  CG1 ILE A  94      10.484  17.225  38.226  4.00  1.00            
ATOM    702  CG2 ILE A  94       9.624  16.888  35.811  4.00  1.00            
ATOM    703  CD1 ILE A  94      10.858  16.550  39.546  4.00  1.00            
ATOM    704    C ILE A  94       7.615  17.029  37.959  4.00  1.00            
ATOM    705    O ILE A  94       7.362  17.811  37.045  4.00  1.00            
ATOM    706    N SER A  95       7.187  17.245  39.220  4.00  1.00            
ATOM    707   CA SER A  95       6.357  18.382  39.498  4.00  1.00            
ATOM    708   CB SER A  95       5.886  18.457  40.963  4.00  1.00            
ATOM    709   OG SER A  95       5.076  19.606  41.166  4.00  1.00            
ATOM    710    C SER A  95       7.196  19.596  39.230  4.00  1.00            
ATOM    711    O SER A  95       8.301  19.723  39.757  4.00  1.00            
ATOM    712    N ASP A  96       6.695  20.510  38.374  4.00  1.00            
ATOM    713   CA ASP A  96       7.395  21.734  38.099  4.00  1.00            
ATOM    714   CB ASP A  96       7.686  21.962  36.609  4.00  1.00            
ATOM    715   CG ASP A  96       8.663  23.123  36.483  4.00  1.00            
ATOM    716  OD1 ASP A  96       8.571  24.069  37.310  4.00  1.00            
ATOM    717  OD2 ASP A  96       9.515  23.078  35.556  4.00  1.00            
ATOM    718    C ASP A  96       6.472  22.799  38.553  4.00  1.00            
ATOM    719    O ASP A  96       5.461  23.081  37.909  4.00  1.00            
ATOM    720    N THR A  97       6.788  23.412  39.701  4.00  1.00            
ATOM    721   CA THR A  97       5.889  24.398  40.192  4.00  1.00            
ATOM    722   CB THR A  97       6.035  24.675  41.660  4.00  1.00            
ATOM    723  OG1 THR A  97       5.001  25.547  42.097  4.00  1.00            
ATOM    724  CG2 THR A  97       7.411  25.313  41.917  4.00  1.00            
ATOM    725    C THR A  97       6.159  25.667  39.480  4.00  1.00            
ATOM    726    O THR A  97       7.217  25.873  38.888  4.00  1.00            
ATOM    727    N ASN A  98       5.151  26.544  39.510  4.00  1.00            
ATOM    728   CA ASN A  98       5.267  27.848  38.958  4.00  1.00            
ATOM    729   CB ASN A  98       6.178  28.783  39.775  4.00  1.00            
ATOM    730   CG ASN A  98       5.419  29.224  41.022  4.00  1.00            
ATOM    731  OD1 ASN A  98       6.008  29.727  41.978  4.00  1.00            
ATOM    732  ND2 ASN A  98       4.072  29.036  41.011  4.00  1.00            
ATOM    733    C ASN A  98       5.750  27.829  37.545  4.00  1.00            
ATOM    734    O ASN A  98       6.616  28.620  37.178  4.00  1.00            
ATOM    735    N GLN A  99       5.208  26.936  36.698  4.00  1.00            
ATOM    736   CA GLN A  99       5.592  27.035  35.321  4.00  1.00            
ATOM    737   CB GLN A  99       5.417  25.750  34.493  4.00  1.00            
ATOM    738   CG GLN A  99       6.415  24.636  34.818  4.00  1.00            
ATOM    739   CD GLN A  99       6.183  23.530  33.797  4.00  1.00            
ATOM    740  OE1 GLN A  99       5.305  23.639  32.944  4.00  1.00            
ATOM    741  NE2 GLN A  99       6.994  22.441  33.869  4.00  1.00            
ATOM    742    C GLN A  99       4.687  28.062  34.723  4.00  1.00            
ATOM    743    O GLN A  99       3.606  28.324  35.247  4.00  1.00            
ATOM    744    N ILE A 100       5.112  28.691  33.610  4.00  1.00            
ATOM    745   CA ILE A 100       4.272  29.683  33.008  4.00  1.00            
ATOM    746   CB ILE A 100       4.964  30.974  32.675  4.00  1.00            
ATOM    747  CG1 ILE A 100       3.945  31.994  32.133  4.00  1.00            
ATOM    748  CG2 ILE A 100       6.113  30.665  31.701  4.00  1.00            
ATOM    749  CD1 ILE A 100       2.895  32.420  33.159  4.00  1.00            
ATOM    750    C ILE A 100       3.737  29.121  31.725  4.00  1.00            
ATOM    751    O ILE A 100       4.462  28.488  30.960  4.00  1.00            
ATOM    752    N PHE A 101       2.426  29.330  31.476  4.00  1.00            
ATOM    753   CA PHE A 101       1.776  28.790  30.313  4.00  1.00            
ATOM    754   CB PHE A 101       0.930  27.562  30.651  4.00  1.00            
ATOM    755   CG PHE A 101      -0.048  27.937  31.708  4.00  1.00            
ATOM    756  CD1 PHE A 101      -1.241  28.542  31.393  4.00  1.00            
ATOM    757  CD2 PHE A 101       0.238  27.675  33.029  4.00  1.00            
ATOM    758  CE1 PHE A 101      -2.130  28.878  32.385  4.00  1.00            
ATOM    759  CE2 PHE A 101      -0.651  28.010  34.021  4.00  1.00            
ATOM    760   CZ PHE A 101      -1.840  28.615  33.699  4.00  1.00            
ATOM    761    C PHE A 101       0.891  29.832  29.720  4.00  1.00            
ATOM    762    O PHE A 101       0.674  30.892  30.305  4.00  1.00            
ATOM    763    N GLY A 102       0.368  29.549  28.509  4.00  1.00            
ATOM    764   CA GLY A 102      -0.456  30.505  27.838  4.00  1.00            
ATOM    765    C GLY A 102      -1.813  29.923  27.522  4.00  1.00            
ATOM    766    O GLY A 102      -1.998  29.167  26.573  4.00  1.00            
ATOM    767    N LEU A 103      -2.858  30.408  28.208  4.00  1.00            
ATOM    768   CA LEU A 103      -4.137  29.757  28.229  4.00  1.00            
ATOM    769   CB LEU A 103      -5.191  30.488  29.079  4.00  1.00            
ATOM    770   CG LEU A 103      -4.930  30.412  30.592  4.00  1.00            
ATOM    771  CD1 LEU A 103      -6.029  31.140  31.381  4.00  1.00            
ATOM    772  CD2 LEU A 103      -4.746  28.956  31.045  4.00  1.00            
ATOM    773    C LEU A 103      -4.793  29.501  26.892  4.00  1.00            
ATOM    774    O LEU A 103      -5.397  28.442  26.746  4.00  1.00            
ATOM    775    N SER A 104      -4.781  30.443  25.924  4.00  1.00            
ATOM    776   CA SER A 104      -5.327  30.241  24.591  4.00  1.00            
ATOM    777   CB SER A 104      -5.285  28.801  24.045  4.00  1.00            
ATOM    778   OG SER A 104      -5.849  28.755  22.741  4.00  1.00            
ATOM    779    C SER A 104      -6.743  30.727  24.468  4.00  1.00            
ATOM    780    O SER A 104      -7.690  29.968  24.669  4.00  1.00            
ATOM    781    N GLU A 105      -6.914  32.027  24.137  4.00  1.00            
ATOM    782   CA GLU A 105      -8.195  32.628  23.861  4.00  1.00            
ATOM    783   CB GLU A 105      -8.103  34.167  23.883  4.00  1.00            
ATOM    784   CG GLU A 105      -9.424  34.912  23.685  4.00  1.00            
ATOM    785   CD GLU A 105      -9.110  36.403  23.738  4.00  1.00            
ATOM    786  OE1 GLU A 105      -8.704  36.962  22.682  4.00  1.00            
ATOM    787  OE2 GLU A 105      -9.264  37.003  24.834  4.00  1.00            
ATOM    788    C GLU A 105      -8.651  32.233  22.490  4.00  1.00            
ATOM    789    O GLU A 105      -9.780  31.780  22.309  4.00  1.00            
ATOM    790    N THR A 106      -7.758  32.369  21.482  4.00  1.00            
ATOM    791   CA THR A 106      -8.187  32.114  20.135  4.00  1.00            
ATOM    792   CB THR A 106      -8.273  33.351  19.289  4.00  1.00            
ATOM    793  OG1 THR A 106      -9.205  34.266  19.847  4.00  1.00            
ATOM    794  CG2 THR A 106      -8.708  32.946  17.870  4.00  1.00            
ATOM    795    C THR A 106      -7.248  31.177  19.444  4.00  1.00            
ATOM    796    O THR A 106      -6.035  31.379  19.453  4.00  1.00            
ATOM    797    N GLU A 107      -7.808  30.110  18.840  1.00  1.00            
ATOM    798   CA GLU A 107      -7.012  29.219  18.032  1.00  1.00            
ATOM    799   CB GLU A 107      -6.865  27.800  18.595  1.00  1.00            
ATOM    800   CG GLU A 107      -5.974  27.701  19.831  1.00  1.00            
ATOM    801   CD GLU A 107      -5.809  26.218  20.125  1.00  1.00            
ATOM    802  OE1 GLU A 107      -6.396  25.403  19.364  1.00  1.00            
ATOM    803  OE2 GLU A 107      -5.095  25.878  21.105  1.00  1.00            
ATOM    804    C GLU A 107      -7.729  29.087  16.732  1.00  1.00            
ATOM    805    O GLU A 107      -8.677  28.315  16.592  1.00  1.00            
ATOM    806    N PRO A 108      -7.286  29.836  15.772  1.00  1.00            
ATOM    807   CA PRO A 108      -7.906  29.751  14.479  1.00  1.00            
ATOM    808   CD PRO A 108      -6.798  31.166  16.061  1.00  1.00            
ATOM    809   CB PRO A 108      -7.769  31.146  13.856  1.00  1.00            
ATOM    810   CG PRO A 108      -6.675  31.838  14.685  1.00  1.00            
ATOM    811    C PRO A 108      -7.337  28.683  13.644  1.00  1.00            
ATOM    812    O PRO A 108      -6.285  28.140  13.973  1.00  1.00            
ATOM    813    N GLY A 109      -8.030  28.373  12.539  1.00  1.00            
ATOM    814   CA GLY A 109      -7.552  27.393  11.630  1.00  1.00            
ATOM    815    C GLY A 109      -8.288  26.138  11.900  1.00  1.00            
ATOM    816    O GLY A 109      -8.532  25.772  13.050  1.00  1.00            
ATOM    817    N SER A 110      -8.668  25.449  10.817  2.00  1.00            
ATOM    818   CA SER A 110      -9.296  24.186  10.993  2.00  1.00            
ATOM    819   CB SER A 110      -9.670  23.528   9.655  2.00  1.00            
ATOM    820   OG SER A 110     -10.669  24.286   8.989  2.00  1.00            
ATOM    821    C SER A 110      -8.230  23.359  11.626  2.00  1.00            
ATOM    822    O SER A 110      -8.507  22.512  12.474  2.00  1.00            
ATOM    823    N PHE A 111      -6.960  23.608  11.234  2.00  1.00            
ATOM    824   CA PHE A 111      -5.887  22.895  11.859  2.00  1.00            
ATOM    825   CB PHE A 111      -4.481  23.202  11.334  2.00  1.00            
ATOM    826   CG PHE A 111      -3.607  22.313  12.145  2.00  1.00            
ATOM    827  CD1 PHE A 111      -3.632  20.957  11.924  2.00  1.00            
ATOM    828  CD2 PHE A 111      -2.775  22.817  13.116  2.00  1.00            
ATOM    829  CE1 PHE A 111      -2.840  20.105  12.654  2.00  1.00            
ATOM    830  CE2 PHE A 111      -1.980  21.969  13.849  2.00  1.00            
ATOM    831   CZ PHE A 111      -2.010  20.614  13.620  2.00  1.00            
ATOM    832    C PHE A 111      -5.955  23.325  13.266  2.00  1.00            
ATOM    833    O PHE A 111      -6.355  24.458  13.534  2.00  1.00            
ATOM    834    N LEU A 112      -5.554  22.436  14.193  2.00  1.00            
ATOM    835   CA LEU A 112      -5.935  22.630  15.559  2.00  1.00            
ATOM    836   CB LEU A 112      -5.665  24.032  16.140  2.00  1.00            
ATOM    837   CG LEU A 112      -4.171  24.371  16.263  2.00  1.00            
ATOM    838  CD1 LEU A 112      -3.965  25.777  16.847  2.00  1.00            
ATOM    839  CD2 LEU A 112      -3.428  23.283  17.054  2.00  1.00            
ATOM    840    C LEU A 112      -7.421  22.426  15.412  2.00  1.00            
ATOM    841    O LEU A 112      -8.140  23.266  14.874  2.00  1.00            
ATOM    842    N TYR A 113      -7.924  21.325  15.987  2.00  1.00            
ATOM    843   CA TYR A 113      -9.211  20.725  15.741  2.00  1.00            
ATOM    844   CB TYR A 113     -10.316  21.662  15.222  2.00  1.00            
ATOM    845   CG TYR A 113     -11.489  20.787  14.955  2.00  1.00            
ATOM    846  CD1 TYR A 113     -12.232  20.267  15.990  2.00  1.00            
ATOM    847  CD2 TYR A 113     -11.850  20.488  13.662  2.00  1.00            
ATOM    848  CE1 TYR A 113     -13.315  19.457  15.739  2.00  1.00            
ATOM    849  CE2 TYR A 113     -12.931  19.679  13.403  2.00  1.00            
ATOM    850   CZ TYR A 113     -13.665  19.161  14.443  2.00  1.00            
ATOM    851   OH TYR A 113     -14.775  18.330  14.179  2.00  1.00            
ATOM    852    C TYR A 113      -8.996  19.637  14.746  2.00  1.00            
ATOM    853    O TYR A 113      -9.694  18.625  14.784  2.00  1.00            
ATOM    854    N TYR A 114      -8.020  19.781  13.835  2.00  1.00            
ATOM    855   CA TYR A 114      -7.658  18.618  13.084  2.00  1.00            
ATOM    856   CB TYR A 114      -6.999  18.895  11.722  2.00  1.00            
ATOM    857   CG TYR A 114      -8.120  19.143  10.773  2.00  1.00            
ATOM    858  CD1 TYR A 114      -8.678  20.391  10.623  2.00  1.00            
ATOM    859  CD2 TYR A 114      -8.624  18.096  10.035  2.00  1.00            
ATOM    860  CE1 TYR A 114      -9.717  20.583   9.742  2.00  1.00            
ATOM    861  CE2 TYR A 114      -9.662  18.284   9.155  2.00  1.00            
ATOM    862   CZ TYR A 114     -10.211  19.533   9.008  2.00  1.00            
ATOM    863   OH TYR A 114     -11.277  19.739   8.108  2.00  1.00            
ATOM    864    C TYR A 114      -6.745  17.751  13.906  2.00  1.00            
ATOM    865    O TYR A 114      -6.914  16.533  13.963  2.00  1.00            
ATOM    866    N ALA A 115      -5.753  18.374  14.587  1.00  1.00            
ATOM    867   CA ALA A 115      -4.740  17.653  15.302  1.00  1.00            
ATOM    868   CB ALA A 115      -3.522  18.518  15.681  1.00  1.00            
ATOM    869    C ALA A 115      -5.285  17.095  16.581  1.00  1.00            
ATOM    870    O ALA A 115      -6.156  17.672  17.220  1.00  1.00            
ATOM    871    N PRO A 116      -4.795  15.924  16.904  1.00  1.00            
ATOM    872   CA PRO A 116      -5.206  15.220  18.093  1.00  1.00            
ATOM    873   CD PRO A 116      -4.486  14.992  15.825  1.00  1.00            
ATOM    874   CB PRO A 116      -4.796  13.767  17.892  1.00  1.00            
ATOM    875   CG PRO A 116      -4.822  13.595  16.365  1.00  1.00            
ATOM    876    C PRO A 116      -4.677  15.805  19.372  1.00  1.00            
ATOM    877    O PRO A 116      -5.236  15.497  20.423  1.00  1.00            
ATOM    878    N PHE A 117      -3.612  16.621  19.332  1.00  1.00            
ATOM    879   CA PHE A 117      -3.058  17.035  20.589  1.00  1.00            
ATOM    880   CB PHE A 117      -1.515  17.077  20.615  1.00  1.00            
ATOM    881   CG PHE A 117      -1.044  18.144  19.689  1.00  1.00            
ATOM    882  CD1 PHE A 117      -0.914  19.441  20.129  1.00  1.00            
ATOM    883  CD2 PHE A 117      -0.728  17.848  18.383  1.00  1.00            
ATOM    884  CE1 PHE A 117      -0.475  20.431  19.282  1.00  1.00            
ATOM    885  CE2 PHE A 117      -0.289  18.834  17.530  1.00  1.00            
ATOM    886   CZ PHE A 117      -0.161  20.127  17.979  1.00  1.00            
ATOM    887    C PHE A 117      -3.553  18.364  20.969  1.00  1.00            
ATOM    888    O PHE A 117      -3.754  19.249  20.139  1.00  1.00            
ATOM    889    N ASP A 118      -3.792  18.511  22.280  1.00  1.00            
ATOM    890   CA ASP A 118      -4.234  19.779  22.712  1.00  1.00            
ATOM    891   CB ASP A 118      -5.515  19.759  23.576  1.00  1.00            
ATOM    892   CG ASP A 118      -5.285  18.970  24.855  1.00  1.00            
ATOM    893  OD1 ASP A 118      -5.019  17.742  24.761  1.00  1.00            
ATOM    894  OD2 ASP A 118      -5.386  19.588  25.948  1.00  1.00            
ATOM    895    C ASP A 118      -3.133  20.452  23.442  1.00  1.00            
ATOM    896    O ASP A 118      -2.827  20.144  24.594  1.00  1.00            
ATOM    897    N GLY A 119      -2.493  21.414  22.763  4.00  1.00            
ATOM    898   CA GLY A 119      -1.459  22.136  23.418  4.00  1.00            
ATOM    899    C GLY A 119      -0.131  21.721  22.896  4.00  1.00            
ATOM    900    O GLY A 119       0.061  20.591  22.449  4.00  1.00            
ATOM    901    N ILE A 120       0.828  22.666  22.948  4.00  1.00            
ATOM    902   CA ILE A 120       2.149  22.397  22.475  4.00  1.00            
ATOM    903   CB ILE A 120       2.502  23.163  21.234  4.00  1.00            
ATOM    904  CG1 ILE A 120       3.820  22.642  20.641  4.00  1.00            
ATOM    905  CG2 ILE A 120       2.508  24.661  21.579  4.00  1.00            
ATOM    906  CD1 ILE A 120       4.076  23.136  19.219  4.00  1.00            
ATOM    907    C ILE A 120       3.137  22.768  23.537  4.00  1.00            
ATOM    908    O ILE A 120       3.047  23.835  24.142  4.00  1.00            
ATOM    909    N LEU A 121       4.107  21.868  23.796  4.00  1.00            
ATOM    910   CA LEU A 121       5.155  22.125  24.746  4.00  1.00            
ATOM    911   CB LEU A 121       5.290  20.989  25.786  4.00  1.00            
ATOM    912   CG LEU A 121       6.282  21.214  26.951  4.00  1.00            
ATOM    913  CD1 LEU A 121       6.289  19.995  27.887  4.00  1.00            
ATOM    914  CD2 LEU A 121       7.699  21.574  26.478  4.00  1.00            
ATOM    915    C LEU A 121       6.378  22.162  23.924  4.00  1.00            
ATOM    916    O LEU A 121       6.594  21.286  23.090  4.00  1.00            
ATOM    917    N GLY A 122       7.230  23.173  24.146  4.00  1.00            
ATOM    918   CA GLY A 122       8.320  23.233  23.239  4.00  1.00            
ATOM    919    C GLY A 122       9.625  23.167  23.936  4.00  1.00            
ATOM    920    O GLY A 122       9.819  23.761  24.995  4.00  1.00            
ATOM    921    N LEU A 123      10.560  22.410  23.330  1.00  1.00            
ATOM    922   CA LEU A 123      11.890  22.421  23.838  1.00  1.00            
ATOM    923   CB LEU A 123      12.529  21.059  24.157  1.00  1.00            
ATOM    924   CG LEU A 123      11.975  20.425  25.443  1.00  1.00            
ATOM    925  CD1 LEU A 123      12.913  19.320  25.958  1.00  1.00            
ATOM    926  CD2 LEU A 123      11.669  21.492  26.506  1.00  1.00            
ATOM    927    C LEU A 123      12.729  23.105  22.853  1.00  1.00            
ATOM    928    O LEU A 123      13.064  22.579  21.794  1.00  1.00            
ATOM    929    N ALA A 124      13.068  24.339  23.217  1.00  1.00            
ATOM    930   CA ALA A 124      13.895  25.131  22.396  1.00  1.00            
ATOM    931   CB ALA A 124      13.145  25.832  21.248  1.00  1.00            
ATOM    932    C ALA A 124      14.407  26.185  23.309  1.00  1.00            
ATOM    933    O ALA A 124      13.925  26.343  24.429  1.00  1.00            
ATOM    934    N TYR A 125      15.413  26.925  22.843  1.00  1.00            
ATOM    935   CA TYR A 125      16.023  27.933  23.650  1.00  1.00            
ATOM    936   CB TYR A 125      17.328  28.457  23.014  1.00  1.00            
ATOM    937   CG TYR A 125      18.061  29.344  23.962  1.00  1.00            
ATOM    938  CD1 TYR A 125      18.655  28.818  25.085  1.00  1.00            
ATOM    939  CD2 TYR A 125      18.199  30.688  23.712  1.00  1.00            
ATOM    940  CE1 TYR A 125      19.344  29.624  25.959  1.00  1.00            
ATOM    941  CE2 TYR A 125      18.887  31.501  24.581  1.00  1.00            
ATOM    942   CZ TYR A 125      19.458  30.969  25.710  1.00  1.00            
ATOM    943   OH TYR A 125      20.163  31.801  26.604  1.00  1.00            
ATOM    944    C TYR A 125      15.056  29.054  23.804  1.00  1.00            
ATOM    945    O TYR A 125      14.233  29.332  22.932  1.00  1.00            
ATOM    946    N PRO A 126      15.138  29.671  24.947  2.00  1.00            
ATOM    947   CA PRO A 126      14.292  30.776  25.302  2.00  1.00            
ATOM    948   CD PRO A 126      15.743  29.050  26.107  2.00  1.00            
ATOM    949   CB PRO A 126      14.568  31.052  26.785  2.00  1.00            
ATOM    950   CG PRO A 126      15.798  30.191  27.133  2.00  1.00            
ATOM    951    C PRO A 126      14.559  31.912  24.391  2.00  1.00            
ATOM    952    O PRO A 126      13.809  32.888  24.420  2.00  1.00            
ATOM    953    N SER A 127      15.627  31.817  23.580  2.00  1.00            
ATOM    954   CA SER A 127      15.893  32.860  22.650  2.00  1.00            
ATOM    955   CB SER A 127      17.070  32.546  21.718  2.00  1.00            
ATOM    956   OG SER A 127      16.759  31.405  20.933  2.00  1.00            
ATOM    957    C SER A 127      14.658  32.963  21.814  2.00  1.00            
ATOM    958    O SER A 127      14.167  34.061  21.555  2.00  1.00            
ATOM    959    N ILE A 128      14.108  31.811  21.374  2.00  1.00            
ATOM    960   CA ILE A 128      12.870  31.873  20.656  2.00  1.00            
ATOM    961   CB ILE A 128      12.847  31.077  19.373  2.00  1.00            
ATOM    962  CG1 ILE A 128      11.499  31.282  18.657  2.00  1.00            
ATOM    963  CG2 ILE A 128      13.215  29.611  19.659  2.00  1.00            
ATOM    964  CD1 ILE A 128      11.488  30.816  17.201  2.00  1.00            
ATOM    965    C ILE A 128      11.810  31.366  21.586  2.00  1.00            
ATOM    966    O ILE A 128      11.709  30.174  21.869  2.00  1.00            
ATOM    967    N SER A 129      11.014  32.303  22.129  1.00  1.00            
ATOM    968   CA SER A 129       9.920  32.009  23.009  1.00  1.00            
ATOM    969   CB SER A 129      10.330  31.866  24.485  1.00  1.00            
ATOM    970   OG SER A 129      10.821  33.104  24.979  1.00  1.00            
ATOM    971    C SER A 129       9.068  33.233  22.900  1.00  1.00            
ATOM    972    O SER A 129       9.550  34.286  22.486  1.00  1.00            
ATOM    973    N ALA A 130       7.773  33.146  23.246  2.00  1.00            
ATOM    974   CA ALA A 130       6.970  34.327  23.128  2.00  1.00            
ATOM    975   CB ALA A 130       5.568  34.066  22.553  2.00  1.00            
ATOM    976    C ALA A 130       6.779  34.849  24.515  2.00  1.00            
ATOM    977    O ALA A 130       6.691  34.085  25.475  2.00  1.00            
ATOM    978    N SER A 131       6.745  36.187  24.651  2.00  1.00            
ATOM    979   CA SER A 131       6.498  36.813  25.916  2.00  1.00            
ATOM    980   CB SER A 131       5.179  36.331  26.550  2.00  1.00            
ATOM    981   OG SER A 131       4.960  36.969  27.798  2.00  1.00            
ATOM    982    C SER A 131       7.615  36.514  26.849  2.00  1.00            
ATOM    983    O SER A 131       7.521  36.769  28.049  2.00  1.00            
ATOM    984    N GLY A 132       8.726  35.979  26.324  2.00  1.00            
ATOM    985   CA GLY A 132       9.823  35.741  27.203  2.00  1.00            
ATOM    986    C GLY A 132       9.370  34.734  28.203  2.00  1.00            
ATOM    987    O GLY A 132       9.897  34.665  29.313  2.00  1.00            
ATOM    988    N ALA A 133       8.360  33.921  27.841  1.00  1.00            
ATOM    989   CA ALA A 133       7.910  32.938  28.781  1.00  1.00            
ATOM    990   CB ALA A 133       6.677  32.147  28.311  1.00  1.00            
ATOM    991    C ALA A 133       9.038  31.990  28.932  1.00  1.00            
ATOM    992    O ALA A 133       9.792  31.750  27.989  1.00  1.00            
ATOM    993    N THR A 134       9.217  31.447  30.149  1.00  1.00            
ATOM    994   CA THR A 134      10.276  30.514  30.307  1.00  1.00            
ATOM    995   CB THR A 134      10.705  30.327  31.734  1.00  1.00            
ATOM    996  OG1 THR A 134       9.627  29.808  32.498  1.00  1.00            
ATOM    997  CG2 THR A 134      11.143  31.690  32.294  1.00  1.00            
ATOM    998    C THR A 134       9.728  29.201  29.837  1.00  1.00            
ATOM    999    O THR A 134       8.615  28.817  30.192  1.00  1.00            
ATOM   1000    N PRO A 135      10.469  28.517  29.013  1.00  1.00            
ATOM   1001   CA PRO A 135      10.023  27.246  28.508  1.00  1.00            
ATOM   1002   CD PRO A 135      11.397  29.167  28.107  1.00  1.00            
ATOM   1003   CB PRO A 135      10.872  26.956  27.272  1.00  1.00            
ATOM   1004   CG PRO A 135      12.005  28.000  27.316  1.00  1.00            
ATOM   1005    C PRO A 135      10.159  26.214  29.586  1.00  1.00            
ATOM   1006    O PRO A 135      11.007  26.393  30.460  1.00  1.00            
ATOM   1007    N VAL A 136       9.334  25.149  29.559  2.00  1.00            
ATOM   1008   CA VAL A 136       9.491  24.095  30.525  2.00  1.00            
ATOM   1009   CB VAL A 136       8.319  23.165  30.550  2.00  1.00            
ATOM   1010  CG1 VAL A 136       8.602  22.016  31.533  2.00  1.00            
ATOM   1011  CG2 VAL A 136       7.070  23.994  30.881  2.00  1.00            
ATOM   1012    C VAL A 136      10.678  23.346  30.017  2.00  1.00            
ATOM   1013    O VAL A 136      10.643  22.729  28.953  2.00  1.00            
ATOM   1014    N PHE A 137      11.772  23.420  30.787  2.00  1.00            
ATOM   1015   CA PHE A 137      13.058  22.903  30.429  2.00  1.00            
ATOM   1016   CB PHE A 137      13.414  23.156  28.954  2.00  1.00            
ATOM   1017   CG PHE A 137      14.823  22.718  28.758  2.00  1.00            
ATOM   1018  CD1 PHE A 137      15.126  21.409  28.464  2.00  1.00            
ATOM   1019  CD2 PHE A 137      15.843  23.631  28.877  2.00  1.00            
ATOM   1020  CE1 PHE A 137      16.432  21.016  28.287  2.00  1.00            
ATOM   1021  CE2 PHE A 137      17.148  23.243  28.701  2.00  1.00            
ATOM   1022   CZ PHE A 137      17.446  21.935  28.405  2.00  1.00            
ATOM   1023    C PHE A 137      13.925  23.795  31.259  2.00  1.00            
ATOM   1024    O PHE A 137      14.566  23.373  32.220  2.00  1.00            
ATOM   1025    N ASP A 138      13.918  25.092  30.882  2.00  1.00            
ATOM   1026   CA ASP A 138      14.629  26.142  31.553  2.00  1.00            
ATOM   1027   CB ASP A 138      14.424  27.511  30.876  2.00  1.00            
ATOM   1028   CG ASP A 138      15.386  28.521  31.490  2.00  1.00            
ATOM   1029  OD1 ASP A 138      16.034  28.176  32.514  2.00  1.00            
ATOM   1030  OD2 ASP A 138      15.488  29.648  30.935  2.00  1.00            
ATOM   1031    C ASP A 138      14.099  26.218  32.940  2.00  1.00            
ATOM   1032    O ASP A 138      14.858  26.389  33.890  2.00  1.00            
ATOM   1033    N ASN A 139      12.772  26.083  33.101  2.00  1.00            
ATOM   1034   CA ASN A 139      12.267  26.127  34.435  2.00  1.00            
ATOM   1035   CB ASN A 139      10.737  26.022  34.550  2.00  1.00            
ATOM   1036   CG ASN A 139      10.137  27.404  34.334  2.00  1.00            
ATOM   1037  OD1 ASN A 139      10.684  28.412  34.780  2.00  1.00            
ATOM   1038  ND2 ASN A 139       8.966  27.451  33.645  2.00  1.00            
ATOM   1039    C ASN A 139      12.853  24.965  35.182  2.00  1.00            
ATOM   1040    O ASN A 139      13.246  25.102  36.339  2.00  1.00            
ATOM   1041    N LEU A 140      12.955  23.789  34.529  2.00  1.00            
ATOM   1042   CA LEU A 140      13.472  22.632  35.205  2.00  1.00            
ATOM   1043   CB LEU A 140      13.543  21.394  34.294  2.00  1.00            
ATOM   1044   CG LEU A 140      12.168  20.943  33.766  2.00  1.00            
ATOM   1045  CD1 LEU A 140      12.289  19.687  32.891  2.00  1.00            
ATOM   1046  CD2 LEU A 140      11.152  20.783  34.907  2.00  1.00            
ATOM   1047    C LEU A 140      14.872  22.967  35.634  2.00  1.00            
ATOM   1048    O LEU A 140      15.265  22.682  36.763  2.00  1.00            
ATOM   1049    N TRP A 141      15.660  23.606  34.743  2.00  1.00            
ATOM   1050   CA TRP A 141      17.023  23.955  35.047  2.00  1.00            
ATOM   1051   CB TRP A 141      17.783  24.527  33.836  2.00  1.00            
ATOM   1052   CG TRP A 141      19.188  24.986  34.154  2.00  1.00            
ATOM   1053  CD2 TRP A 141      20.320  24.113  34.296  2.00  1.00            
ATOM   1054  CD1 TRP A 141      19.643  26.250  34.390  2.00  1.00            
ATOM   1055  NE1 TRP A 141      20.990  26.221  34.666  2.00  1.00            
ATOM   1056  CE2 TRP A 141      21.419  24.912  34.614  2.00  1.00            
ATOM   1057  CE3 TRP A 141      20.433  22.758  34.177  2.00  1.00            
ATOM   1058  CZ2 TRP A 141      22.653  24.365  34.818  2.00  1.00            
ATOM   1059  CZ3 TRP A 141      21.681  22.210  34.379  2.00  1.00            
ATOM   1060  CH2 TRP A 141      22.770  22.998  34.693  2.00  1.00            
ATOM   1061    C TRP A 141      17.080  24.961  36.148  2.00  1.00            
ATOM   1062    O TRP A 141      17.877  24.825  37.074  2.00  1.00            
ATOM   1063    N ASP A 142      16.220  25.994  36.091  2.00  1.00            
ATOM   1064   CA ASP A 142      16.304  27.039  37.068  2.00  1.00            
ATOM   1065   CB ASP A 142      15.234  28.126  36.869  2.00  1.00            
ATOM   1066   CG ASP A 142      15.620  29.308  37.744  2.00  1.00            
ATOM   1067  OD1 ASP A 142      16.676  29.212  38.425  2.00  1.00            
ATOM   1068  OD2 ASP A 142      14.870  30.319  37.744  2.00  1.00            
ATOM   1069    C ASP A 142      16.094  26.426  38.409  2.00  1.00            
ATOM   1070    O ASP A 142      16.839  26.691  39.351  2.00  1.00            
ATOM   1071    N GLN A 143      15.081  25.554  38.514  3.00  1.00            
ATOM   1072   CA GLN A 143      14.769  24.933  39.763  3.00  1.00            
ATOM   1073   CB GLN A 143      13.499  24.069  39.703  3.00  1.00            
ATOM   1074   CG GLN A 143      13.128  23.436  41.047  3.00  1.00            
ATOM   1075   CD GLN A 143      12.607  24.552  41.940  3.00  1.00            
ATOM   1076  OE1 GLN A 143      12.664  25.726  41.579  3.00  1.00            
ATOM   1077  NE2 GLN A 143      12.081  24.179  43.138  3.00  1.00            
ATOM   1078    C GLN A 143      15.882  24.028  40.166  3.00  1.00            
ATOM   1079    O GLN A 143      16.235  23.955  41.343  3.00  1.00            
ATOM   1080    N GLY A 144      16.488  23.320  39.196  3.00  1.00            
ATOM   1081   CA GLY A 144      17.506  22.389  39.573  3.00  1.00            
ATOM   1082    C GLY A 144      16.870  21.036  39.678  3.00  1.00            
ATOM   1083    O GLY A 144      17.449  20.113  40.250  3.00  1.00            
ATOM   1084    N LEU A 145      15.648  20.887  39.128  1.00  1.00            
ATOM   1085   CA LEU A 145      14.962  19.628  39.191  1.00  1.00            
ATOM   1086   CB LEU A 145      13.556  19.657  38.571  1.00  1.00            
ATOM   1087   CG LEU A 145      12.557  20.525  39.358  1.00  1.00            
ATOM   1088  CD1 LEU A 145      11.169  20.510  38.697  1.00  1.00            
ATOM   1089  CD2 LEU A 145      12.516  20.119  40.842  1.00  1.00            
ATOM   1090    C LEU A 145      15.748  18.591  38.443  1.00  1.00            
ATOM   1091    O LEU A 145      15.938  17.481  38.940  1.00  1.00            
ATOM   1092    N VAL A 146      16.250  18.918  37.233  1.00  1.00            
ATOM   1093   CA VAL A 146      16.951  17.921  36.469  1.00  1.00            
ATOM   1094   CB VAL A 146      16.718  18.019  34.989  1.00  1.00            
ATOM   1095  CG1 VAL A 146      17.573  16.949  34.288  1.00  1.00            
ATOM   1096  CG2 VAL A 146      15.208  17.893  34.716  1.00  1.00            
ATOM   1097    C VAL A 146      18.418  18.090  36.687  1.00  1.00            
ATOM   1098    O VAL A 146      18.940  19.204  36.687  1.00  1.00            
ATOM   1099    N SER A 147      19.114  16.959  36.900  1.00  1.00            
ATOM   1100   CA SER A 147      20.527  16.973  37.133  1.00  1.00            
ATOM   1101   CB SER A 147      21.082  15.581  37.499  1.00  1.00            
ATOM   1102   OG SER A 147      20.898  14.670  36.424  1.00  1.00            
ATOM   1103    C SER A 147      21.243  17.435  35.918  1.00  1.00            
ATOM   1104    O SER A 147      22.021  18.388  35.959  1.00  1.00            
ATOM   1105    N GLN A 148      20.976  16.764  34.787  1.00  1.00            
ATOM   1106   CA GLN A 148      21.683  17.082  33.592  1.00  1.00            
ATOM   1107   CB GLN A 148      21.846  15.884  32.639  1.00  1.00            
ATOM   1108   CG GLN A 148      22.648  14.717  33.220  1.00  1.00            
ATOM   1109   CD GLN A 148      22.724  13.641  32.145  1.00  1.00            
ATOM   1110  OE1 GLN A 148      23.583  13.690  31.265  1.00  1.00            
ATOM   1111  NE2 GLN A 148      21.799  12.646  32.207  1.00  1.00            
ATOM   1112    C GLN A 148      20.895  18.101  32.861  1.00  1.00            
ATOM   1113    O GLN A 148      19.670  18.150  32.966  1.00  1.00            
ATOM   1114    N ASP A 149      21.594  18.964  32.107  1.00  1.00            
ATOM   1115   CA ASP A 149      20.890  19.948  31.355  1.00  1.00            
ATOM   1116   CB ASP A 149      21.634  21.294  31.319  1.00  1.00            
ATOM   1117   CG ASP A 149      20.680  22.363  30.813  1.00  1.00            
ATOM   1118  OD1 ASP A 149      19.445  22.116  30.844  1.00  1.00            
ATOM   1119  OD2 ASP A 149      21.175  23.445  30.395  1.00  1.00            
ATOM   1120    C ASP A 149      20.827  19.417  29.952  1.00  1.00            
ATOM   1121    O ASP A 149      21.363  20.021  29.023  1.00  1.00            
ATOM   1122    N LEU A 150      20.159  18.260  29.770  4.00  1.00            
ATOM   1123   CA LEU A 150      20.096  17.629  28.477  4.00  1.00            
ATOM   1124   CB LEU A 150      21.279  16.641  28.331  4.00  1.00            
ATOM   1125   CG LEU A 150      21.434  15.834  27.025  4.00  1.00            
ATOM   1126  CD1 LEU A 150      22.681  14.936  27.119  4.00  1.00            
ATOM   1127  CD2 LEU A 150      20.193  15.002  26.680  4.00  1.00            
ATOM   1128    C LEU A 150      18.800  16.865  28.467  4.00  1.00            
ATOM   1129    O LEU A 150      18.393  16.312  29.490  4.00  1.00            
ATOM   1130    N PHE A 151      18.098  16.840  27.313  4.00  1.00            
ATOM   1131   CA PHE A 151      16.885  16.072  27.225  4.00  1.00            
ATOM   1132   CB PHE A 151      15.597  16.920  27.155  4.00  1.00            
ATOM   1133   CG PHE A 151      15.610  17.822  25.967  4.00  1.00            
ATOM   1134  CD1 PHE A 151      16.131  19.090  26.071  4.00  1.00            
ATOM   1135  CD2 PHE A 151      15.097  17.414  24.757  4.00  1.00            
ATOM   1136  CE1 PHE A 151      16.144  19.939  24.990  4.00  1.00            
ATOM   1137  CE2 PHE A 151      15.105  18.259  23.669  4.00  1.00            
ATOM   1138   CZ PHE A 151      15.629  19.525  23.786  4.00  1.00            
ATOM   1139    C PHE A 151      16.983  15.206  26.016  4.00  1.00            
ATOM   1140    O PHE A 151      17.588  15.585  25.014  4.00  1.00            
ATOM   1141    N SER A 152      16.394  13.995  26.077  4.00  1.00            
ATOM   1142   CA SER A 152      16.554  13.134  24.948  4.00  1.00            
ATOM   1143   CB SER A 152      17.332  11.841  25.248  4.00  1.00            
ATOM   1144   OG SER A 152      18.689  12.147  25.538  4.00  1.00            
ATOM   1145    C SER A 152      15.216  12.722  24.397  4.00  1.00            
ATOM   1146    O SER A 152      14.253  12.571  25.147  4.00  1.00            
ATOM   1147    N VAL A 153      15.118  12.537  23.053  4.00  1.00            
ATOM   1148   CA VAL A 153      13.857  12.121  22.495  4.00  1.00            
ATOM   1149   CB VAL A 153      13.108  13.187  21.752  4.00  1.00            
ATOM   1150  CG1 VAL A 153      13.879  13.551  20.477  4.00  1.00            
ATOM   1151  CG2 VAL A 153      11.684  12.672  21.486  4.00  1.00            
ATOM   1152    C VAL A 153      14.018  10.951  21.576  4.00  1.00            
ATOM   1153    O VAL A 153      14.880  10.957  20.698  4.00  1.00            
ATOM   1154    N TYR A 154      13.196   9.891  21.774  4.00  1.00            
ATOM   1155   CA TYR A 154      13.240   8.819  20.822  4.00  1.00            
ATOM   1156   CB TYR A 154      14.019   7.555  21.246  4.00  1.00            
ATOM   1157   CG TYR A 154      13.308   6.726  22.256  4.00  1.00            
ATOM   1158  CD1 TYR A 154      13.334   7.035  23.596  4.00  1.00            
ATOM   1159  CD2 TYR A 154      12.635   5.602  21.838  4.00  1.00            
ATOM   1160  CE1 TYR A 154      12.678   6.233  24.503  4.00  1.00            
ATOM   1161  CE2 TYR A 154      11.979   4.799  22.738  4.00  1.00            
ATOM   1162   CZ TYR A 154      12.000   5.116  24.073  4.00  1.00            
ATOM   1163   OH TYR A 154      11.328   4.291  24.999  4.00  1.00            
ATOM   1164    C TYR A 154      11.858   8.489  20.391  4.00  1.00            
ATOM   1165    O TYR A 154      10.951   8.304  21.201  4.00  1.00            
ATOM   1166    N LEU A 155      11.685   8.438  19.060  1.00  1.00            
ATOM   1167   CA LEU A 155      10.423   8.181  18.446  1.00  1.00            
ATOM   1168   CB LEU A 155      10.232   8.915  17.104  1.00  1.00            
ATOM   1169   CG LEU A 155      10.073  10.439  17.208  1.00  1.00            
ATOM   1170  CD1 LEU A 155       8.705  10.803  17.798  1.00  1.00            
ATOM   1171  CD2 LEU A 155      11.245  11.081  17.968  1.00  1.00            
ATOM   1172    C LEU A 155      10.366   6.731  18.098  1.00  1.00            
ATOM   1173    O LEU A 155      11.390   6.056  17.993  1.00  1.00            
ATOM   1174    N SER A 156       9.134   6.210  17.944  1.00  1.00            
ATOM   1175   CA SER A 156       8.940   4.847  17.547  1.00  1.00            
ATOM   1176   CB SER A 156       7.723   4.194  18.234  1.00  1.00            
ATOM   1177   OG SER A 156       7.583   2.836  17.842  1.00  1.00            
ATOM   1178    C SER A 156       8.705   4.856  16.077  1.00  1.00            
ATOM   1179    O SER A 156       8.689   5.907  15.438  1.00  1.00            
ATOM   1180    N SER A 157       8.547   3.652  15.508  1.00  1.00            
ATOM   1181   CA SER A 157       8.325   3.485  14.110  1.00  1.00            
ATOM   1182   CB SER A 157       9.095   2.297  13.509  1.00  1.00            
ATOM   1183   OG SER A 157      10.493   2.537  13.586  1.00  1.00            
ATOM   1184    C SER A 157       6.878   3.246  13.875  1.00  1.00            
ATOM   1185    O SER A 157       6.035   4.049  14.270  1.00  1.00            
ATOM   1186    N ASN A 158       6.573   2.119  13.196  3.00  1.00            
ATOM   1187   CA ASN A 158       5.241   1.815  12.769  3.00  1.00            
ATOM   1188   CB ASN A 158       5.132   0.552  11.897  3.00  1.00            
ATOM   1189   CG ASN A 158       5.632   0.934  10.509  3.00  1.00            
ATOM   1190  OD1 ASN A 158       5.975   2.088  10.258  3.00  1.00            
ATOM   1191  ND2 ASN A 158       5.658  -0.053   9.574  3.00  1.00            
ATOM   1192    C ASN A 158       4.282   1.706  13.904  3.00  1.00            
ATOM   1193    O ASN A 158       4.066   0.634  14.467  3.00  1.00            
ATOM   1194    N ASP A 159       3.709   2.872  14.268  3.00  1.00            
ATOM   1195   CA ASP A 159       2.645   3.029  15.211  3.00  1.00            
ATOM   1196   CB ASP A 159       1.288   2.554  14.664  3.00  1.00            
ATOM   1197   CG ASP A 159       0.894   3.482  13.530  3.00  1.00            
ATOM   1198  OD1 ASP A 159       1.209   4.695  13.633  3.00  1.00            
ATOM   1199  OD2 ASP A 159       0.274   2.995  12.547  3.00  1.00            
ATOM   1200    C ASP A 159       2.936   2.203  16.411  3.00  1.00            
ATOM   1201    O ASP A 159       2.018   1.706  17.062  3.00  1.00            
ATOM   1202    N ASP A 160       4.220   2.025  16.750  1.00  1.00            
ATOM   1203   CA ASP A 160       4.454   1.229  17.907  1.00  1.00            
ATOM   1204   CB ASP A 160       5.813   0.509  17.912  1.00  1.00            
ATOM   1205   CG ASP A 160       5.773  -0.540  19.015  1.00  1.00            
ATOM   1206  OD1 ASP A 160       4.716  -1.210  19.157  1.00  1.00            
ATOM   1207  OD2 ASP A 160       6.806  -0.696  19.721  1.00  1.00            
ATOM   1208    C ASP A 160       4.429   2.162  19.062  1.00  1.00            
ATOM   1209    O ASP A 160       4.506   3.379  18.899  1.00  1.00            
ATOM   1210    N SER A 161       4.295   1.606  20.273  1.00  1.00            
ATOM   1211   CA SER A 161       4.299   2.441  21.427  1.00  1.00            
ATOM   1212   CB SER A 161       3.553   1.834  22.627  1.00  1.00            
ATOM   1213   OG SER A 161       4.205   0.647  23.053  1.00  1.00            
ATOM   1214    C SER A 161       5.725   2.597  21.835  1.00  1.00            
ATOM   1215    O SER A 161       6.628   2.132  21.142  1.00  1.00            
ATOM   1216    N GLY A 162       5.967   3.288  22.966  1.00  1.00            
ATOM   1217   CA GLY A 162       7.303   3.349  23.480  1.00  1.00            
ATOM   1218    C GLY A 162       8.051   4.583  23.062  1.00  1.00            
ATOM   1219    O GLY A 162       9.266   4.644  23.242  1.00  1.00            
ATOM   1220    N SER A 163       7.387   5.600  22.481  4.00  1.00            
ATOM   1221   CA SER A 163       8.151   6.779  22.172  4.00  1.00            
ATOM   1222   CB SER A 163       7.430   7.743  21.216  4.00  1.00            
ATOM   1223   OG SER A 163       8.243   8.878  20.959  4.00  1.00            
ATOM   1224    C SER A 163       8.362   7.477  23.461  4.00  1.00            
ATOM   1225    O SER A 163       7.478   7.487  24.315  4.00  1.00            
ATOM   1226    N VAL A 164       9.549   8.076  23.659  4.00  1.00            
ATOM   1227   CA VAL A 164       9.702   8.669  24.946  4.00  1.00            
ATOM   1228   CB VAL A 164      10.269   7.714  25.967  4.00  1.00            
ATOM   1229  CG1 VAL A 164      10.436   8.435  27.317  4.00  1.00            
ATOM   1230  CG2 VAL A 164       9.353   6.482  26.051  4.00  1.00            
ATOM   1231    C VAL A 164      10.608   9.863  24.902  4.00  1.00            
ATOM   1232    O VAL A 164      11.506   9.960  24.066  4.00  1.00            
ATOM   1233    N VAL A 165      10.351  10.821  25.824  4.00  1.00            
ATOM   1234   CA VAL A 165      11.169  11.980  26.034  4.00  1.00            
ATOM   1235   CB VAL A 165      10.404  13.272  26.051  4.00  1.00            
ATOM   1236  CG1 VAL A 165      11.383  14.412  26.375  4.00  1.00            
ATOM   1237  CG2 VAL A 165       9.682  13.441  24.706  4.00  1.00            
ATOM   1238    C VAL A 165      11.747  11.823  27.400  4.00  1.00            
ATOM   1239    O VAL A 165      11.016  11.716  28.384  4.00  1.00            
ATOM   1240    N LEU A 166      13.089  11.782  27.489  4.00  1.00            
ATOM   1241   CA LEU A 166      13.733  11.711  28.766  4.00  1.00            
ATOM   1242   CB LEU A 166      15.006  10.845  28.779  4.00  1.00            
ATOM   1243   CG LEU A 166      14.790   9.378  28.361  4.00  1.00            
ATOM   1244  CD1 LEU A 166      13.855   8.641  29.332  4.00  1.00            
ATOM   1245  CD2 LEU A 166      14.348   9.276  26.893  4.00  1.00            
ATOM   1246    C LEU A 166      14.183  13.091  28.985  4.00  1.00            
ATOM   1247    O LEU A 166      14.619  13.773  28.059  4.00  1.00            
ATOM   1248    N LEU A 167      14.071  13.553  30.226  4.00  1.00            
ATOM   1249   CA LEU A 167      14.501  14.881  30.442  4.00  1.00            
ATOM   1250   CB LEU A 167      13.895  15.509  31.706  4.00  1.00            
ATOM   1251   CG LEU A 167      12.362  15.629  31.621  4.00  1.00            
ATOM   1252  CD1 LEU A 167      11.791  16.413  32.813  4.00  1.00            
ATOM   1253  CD2 LEU A 167      11.924  16.193  30.260  4.00  1.00            
ATOM   1254    C LEU A 167      15.965  14.797  30.599  4.00  1.00            
ATOM   1255    O LEU A 167      16.655  14.360  29.679  4.00  1.00            
ATOM   1256    N GLY A 168      16.483  15.261  31.748  3.00  1.00            
ATOM   1257   CA GLY A 168      17.890  15.129  31.920  3.00  1.00            
ATOM   1258    C GLY A 168      18.180  13.670  31.842  3.00  1.00            
ATOM   1259    O GLY A 168      17.889  12.920  32.773  3.00  1.00            
ATOM   1260    N GLY A 169      18.769  13.218  30.717  1.00  1.00            
ATOM   1261   CA GLY A 169      19.051  11.821  30.672  1.00  1.00            
ATOM   1262    C GLY A 169      19.243  11.339  29.270  1.00  1.00            
ATOM   1263    O GLY A 169      18.670  11.871  28.319  1.00  1.00            
ATOM   1264    N ILE A 170      20.086  10.293  29.132  1.00  1.00            
ATOM   1265   CA ILE A 170      20.325   9.603  27.897  1.00  1.00            
ATOM   1266   CB ILE A 170      21.729   9.754  27.382  1.00  1.00            
ATOM   1267  CG1 ILE A 170      21.878   9.021  26.038  1.00  1.00            
ATOM   1268  CG2 ILE A 170      22.702   9.286  28.478  1.00  1.00            
ATOM   1269  CD1 ILE A 170      21.035   9.625  24.917  1.00  1.00            
ATOM   1270    C ILE A 170      20.100   8.148  28.213  1.00  1.00            
ATOM   1271    O ILE A 170      20.635   7.627  29.191  1.00  1.00            
ATOM   1272    N ASP A 171      19.272   7.452  27.405  1.00  1.00            
ATOM   1273   CA ASP A 171      18.903   6.089  27.689  1.00  1.00            
ATOM   1274   CB ASP A 171      17.799   5.566  26.754  1.00  1.00            
ATOM   1275   CG ASP A 171      16.492   6.254  27.129  1.00  1.00            
ATOM   1276  OD1 ASP A 171      16.390   6.751  28.281  1.00  1.00            
ATOM   1277  OD2 ASP A 171      15.574   6.283  26.266  1.00  1.00            
ATOM   1278    C ASP A 171      20.049   5.119  27.597  1.00  1.00            
ATOM   1279    O ASP A 171      20.256   4.320  28.509  1.00  1.00            
ATOM   1280    N SER A 172      20.831   5.173  26.500  3.00  1.00            
ATOM   1281   CA SER A 172      21.902   4.242  26.232  3.00  1.00            
ATOM   1282   CB SER A 172      22.769   3.953  27.471  3.00  1.00            
ATOM   1283   OG SER A 172      23.422   5.141  27.896  3.00  1.00            
ATOM   1284    C SER A 172      21.295   2.955  25.773  3.00  1.00            
ATOM   1285    O SER A 172      21.942   2.173  25.081  3.00  1.00            
ATOM   1286    N SER A 173      20.018   2.712  26.121  3.00  1.00            
ATOM   1287   CA SER A 173      19.371   1.530  25.642  3.00  1.00            
ATOM   1288   CB SER A 173      18.023   1.273  26.335  3.00  1.00            
ATOM   1289   OG SER A 173      17.427   0.091  25.820  3.00  1.00            
ATOM   1290    C SER A 173      19.091   1.736  24.191  3.00  1.00            
ATOM   1291    O SER A 173      19.434   0.912  23.344  3.00  1.00            
ATOM   1292    N TYR A 174      18.477   2.894  23.880  1.00  1.00            
ATOM   1293   CA TYR A 174      18.029   3.212  22.559  1.00  1.00            
ATOM   1294   CB TYR A 174      17.004   4.357  22.509  1.00  1.00            
ATOM   1295   CG TYR A 174      15.762   3.718  23.044  1.00  1.00            
ATOM   1296  CD1 TYR A 174      14.907   3.058  22.190  1.00  1.00            
ATOM   1297  CD2 TYR A 174      15.459   3.740  24.388  1.00  1.00            
ATOM   1298  CE1 TYR A 174      13.765   2.449  22.657  1.00  1.00            
ATOM   1299  CE2 TYR A 174      14.317   3.134  24.863  1.00  1.00            
ATOM   1300   CZ TYR A 174      13.467   2.488  23.998  1.00  1.00            
ATOM   1301   OH TYR A 174      12.298   1.864  24.482  1.00  1.00            
ATOM   1302    C TYR A 174      19.155   3.394  21.587  1.00  1.00            
ATOM   1303    O TYR A 174      19.040   2.980  20.436  1.00  1.00            
ATOM   1304    N TYR A 175      20.287   3.993  21.997  4.00  1.00            
ATOM   1305   CA TYR A 175      21.302   4.231  21.009  4.00  1.00            
ATOM   1306   CB TYR A 175      21.936   5.621  21.128  4.00  1.00            
ATOM   1307   CG TYR A 175      23.041   5.514  20.159  4.00  1.00            
ATOM   1308  CD1 TYR A 175      22.718   5.198  18.871  4.00  1.00            
ATOM   1309  CD2 TYR A 175      24.353   5.714  20.497  4.00  1.00            
ATOM   1310  CE1 TYR A 175      23.668   5.069  17.905  4.00  1.00            
ATOM   1311  CE2 TYR A 175      25.314   5.586  19.526  4.00  1.00            
ATOM   1312   CZ TYR A 175      24.980   5.265  18.229  4.00  1.00            
ATOM   1313   OH TYR A 175      25.955   5.132  17.218  4.00  1.00            
ATOM   1314    C TYR A 175      22.410   3.244  21.117  4.00  1.00            
ATOM   1315    O TYR A 175      22.953   2.998  22.194  4.00  1.00            
ATOM   1316    N THR A 176      22.754   2.640  19.962  1.00  1.00            
ATOM   1317   CA THR A 176      23.856   1.750  19.903  1.00  1.00            
ATOM   1318   CB THR A 176      23.505   0.379  19.404  1.00  1.00            
ATOM   1319  OG1 THR A 176      22.983   0.455  18.086  1.00  1.00            
ATOM   1320  CG2 THR A 176      22.476  -0.248  20.360  1.00  1.00            
ATOM   1321    C THR A 176      24.921   2.284  19.013  1.00  1.00            
ATOM   1322    O THR A 176      24.697   2.540  17.832  1.00  1.00            
ATOM   1323    N GLY A 177      26.140   2.426  19.568  1.00  1.00            
ATOM   1324   CA GLY A 177      27.219   2.930  18.780  1.00  1.00            
ATOM   1325    C GLY A 177      27.827   4.054  19.543  1.00  1.00            
ATOM   1326    O GLY A 177      28.125   3.922  20.729  1.00  1.00            
ATOM   1327    N SER A 178      28.028   5.201  18.866  1.00  1.00            
ATOM   1328   CA SER A 178      28.630   6.318  19.519  1.00  1.00            
ATOM   1329   CB SER A 178      29.986   6.706  18.905  1.00  1.00            
ATOM   1330   OG SER A 178      30.906   5.632  19.041  1.00  1.00            
ATOM   1331    C SER A 178      27.747   7.523  19.447  1.00  1.00            
ATOM   1332    O SER A 178      26.860   7.643  18.603  1.00  1.00            
ATOM   1333    N LEU A 179      28.032   8.470  20.358  1.00  1.00            
ATOM   1334   CA LEU A 179      27.294   9.673  20.611  1.00  1.00            
ATOM   1335   CB LEU A 179      27.926  10.500  21.745  1.00  1.00            
ATOM   1336   CG LEU A 179      27.329  11.914  21.901  1.00  1.00            
ATOM   1337  CD1 LEU A 179      25.871  11.874  22.379  1.00  1.00            
ATOM   1338  CD2 LEU A 179      28.235  12.810  22.762  1.00  1.00            
ATOM   1339    C LEU A 179      27.233  10.621  19.435  1.00  1.00            
ATOM   1340    O LEU A 179      26.172  11.181  19.171  1.00  1.00            
ATOM   1341    N ASN A 180      28.342  10.837  18.692  4.00  1.00            
ATOM   1342   CA ASN A 180      28.336  11.772  17.585  4.00  1.00            
ATOM   1343   CB ASN A 180      27.525  11.269  16.378  4.00  1.00            
ATOM   1344   CG ASN A 180      28.226  10.036  15.825  4.00  1.00            
ATOM   1345  OD1 ASN A 180      29.333  10.119  15.294  4.00  1.00            
ATOM   1346  ND2 ASN A 180      27.567   8.854  15.963  4.00  1.00            
ATOM   1347    C ASN A 180      27.802  13.136  17.969  4.00  1.00            
ATOM   1348    O ASN A 180      26.616  13.413  17.812  4.00  1.00            
ATOM   1349    N TRP A 181      28.686  14.013  18.514  4.00  1.00            
ATOM   1350   CA TRP A 181      28.376  15.355  18.970  4.00  1.00            
ATOM   1351   CB TRP A 181      29.379  15.865  20.021  4.00  1.00            
ATOM   1352   CG TRP A 181      30.797  16.011  19.506  4.00  1.00            
ATOM   1353  CD2 TRP A 181      31.783  14.964  19.495  4.00  1.00            
ATOM   1354  CD1 TRP A 181      31.401  17.112  18.974  4.00  1.00            
ATOM   1355  NE1 TRP A 181      32.698  16.819  18.629  4.00  1.00            
ATOM   1356  CE2 TRP A 181      32.949  15.500  18.944  4.00  1.00            
ATOM   1357  CE3 TRP A 181      31.726  13.662  19.907  4.00  1.00            
ATOM   1358  CZ2 TRP A 181      34.077  14.742  18.798  4.00  1.00            
ATOM   1359  CZ3 TRP A 181      32.865  12.902  19.758  4.00  1.00            
ATOM   1360  CH2 TRP A 181      34.018  13.431  19.214  4.00  1.00            
ATOM   1361    C TRP A 181      28.382  16.372  17.841  4.00  1.00            
ATOM   1362    O TRP A 181      29.173  16.263  16.906  4.00  1.00            
ATOM   1363    N VAL A 182      27.476  17.392  17.905  4.00  1.00            
ATOM   1364   CA VAL A 182      27.440  18.491  16.957  4.00  1.00            
ATOM   1365   CB VAL A 182      26.389  18.385  15.887  4.00  1.00            
ATOM   1366  CG1 VAL A 182      25.002  18.506  16.520  4.00  1.00            
ATOM   1367  CG2 VAL A 182      26.678  19.443  14.809  4.00  1.00            
ATOM   1368    C VAL A 182      27.258  19.774  17.737  4.00  1.00            
ATOM   1369    O VAL A 182      26.660  19.804  18.812  4.00  1.00            
ATOM   1370    N PRO A 183      27.821  20.828  17.197  4.00  1.00            
ATOM   1371   CA PRO A 183      27.815  22.150  17.795  4.00  1.00            
ATOM   1372   CD PRO A 183      28.987  20.639  16.348  4.00  1.00            
ATOM   1373   CB PRO A 183      28.958  22.921  17.121  4.00  1.00            
ATOM   1374   CG PRO A 183      29.380  22.056  15.923  4.00  1.00            
ATOM   1375    C PRO A 183      26.612  23.026  17.968  4.00  1.00            
ATOM   1376    O PRO A 183      26.669  23.883  18.847  4.00  1.00            
ATOM   1377    N VAL A 184      25.528  22.871  17.195  1.00  1.00            
ATOM   1378   CA VAL A 184      24.481  23.854  17.286  1.00  1.00            
ATOM   1379   CB VAL A 184      23.938  24.057  18.669  1.00  1.00            
ATOM   1380  CG1 VAL A 184      22.956  25.239  18.628  1.00  1.00            
ATOM   1381  CG2 VAL A 184      23.292  22.739  19.130  1.00  1.00            
ATOM   1382    C VAL A 184      25.059  25.131  16.783  1.00  1.00            
ATOM   1383    O VAL A 184      25.817  25.823  17.463  1.00  1.00            
ATOM   1384    N SER A 185      24.699  25.470  15.537  1.00  1.00            
ATOM   1385   CA SER A 185      25.244  26.632  14.915  1.00  1.00            
ATOM   1386   CB SER A 185      24.812  26.765  13.447  1.00  1.00            
ATOM   1387   OG SER A 185      25.277  25.653  12.700  1.00  1.00            
ATOM   1388    C SER A 185      24.767  27.856  15.602  1.00  1.00            
ATOM   1389    O SER A 185      25.556  28.670  16.077  1.00  1.00            
ATOM   1390    N VAL A 186      23.436  28.003  15.684  1.00  1.00            
ATOM   1391   CA VAL A 186      22.921  29.216  16.224  1.00  1.00            
ATOM   1392   CB VAL A 186      22.325  30.106  15.177  1.00  1.00            
ATOM   1393  CG1 VAL A 186      23.458  30.563  14.239  1.00  1.00            
ATOM   1394  CG2 VAL A 186      21.232  29.320  14.440  1.00  1.00            
ATOM   1395    C VAL A 186      21.897  28.897  17.263  1.00  1.00            
ATOM   1396    O VAL A 186      21.349  27.797  17.310  1.00  1.00            
ATOM   1397    N GLU A 187      21.638  29.882  18.144  4.00  1.00            
ATOM   1398   CA GLU A 187      20.709  29.732  19.223  4.00  1.00            
ATOM   1399   CB GLU A 187      20.787  30.857  20.272  4.00  1.00            
ATOM   1400   CG GLU A 187      20.512  32.252  19.712  4.00  1.00            
ATOM   1401   CD GLU A 187      20.622  33.248  20.860  4.00  1.00            
ATOM   1402  OE1 GLU A 187      21.332  32.934  21.853  4.00  1.00            
ATOM   1403  OE2 GLU A 187      19.996  34.336  20.758  4.00  1.00            
ATOM   1404    C GLU A 187      19.346  29.721  18.639  4.00  1.00            
ATOM   1405    O GLU A 187      19.176  29.825  17.426  4.00  1.00            
ATOM   1406    N GLY A 188      18.333  29.564  19.503  3.00  1.00            
ATOM   1407   CA GLY A 188      17.010  29.435  18.989  3.00  1.00            
ATOM   1408    C GLY A 188      16.832  27.984  18.807  3.00  1.00            
ATOM   1409    O GLY A 188      17.333  27.182  19.593  3.00  1.00            
ATOM   1410    N TYR A 189      16.104  27.599  17.759  3.00  1.00            
ATOM   1411   CA TYR A 189      15.905  26.204  17.620  3.00  1.00            
ATOM   1412   CB TYR A 189      14.712  25.802  16.730  3.00  1.00            
ATOM   1413   CG TYR A 189      14.721  26.607  15.480  3.00  1.00            
ATOM   1414  CD1 TYR A 189      15.593  26.326  14.458  3.00  1.00            
ATOM   1415  CD2 TYR A 189      13.827  27.643  15.332  3.00  1.00            
ATOM   1416  CE1 TYR A 189      15.574  27.085  13.313  3.00  1.00            
ATOM   1417  CE2 TYR A 189      13.805  28.402  14.188  3.00  1.00            
ATOM   1418   CZ TYR A 189      14.685  28.121  13.173  3.00  1.00            
ATOM   1419   OH TYR A 189      14.673  28.892  11.992  3.00  1.00            
ATOM   1420    C TYR A 189      17.150  25.509  17.208  3.00  1.00            
ATOM   1421    O TYR A 189      17.949  26.038  16.437  3.00  1.00            
ATOM   1422    N TRP A 190      17.330  24.303  17.798  4.00  1.00            
ATOM   1423   CA TRP A 190      18.415  23.392  17.574  4.00  1.00            
ATOM   1424   CB TRP A 190      17.970  21.990  18.051  4.00  1.00            
ATOM   1425   CG TRP A 190      18.768  20.748  17.718  4.00  1.00            
ATOM   1426  CD2 TRP A 190      18.407  19.464  18.255  4.00  1.00            
ATOM   1427  CD1 TRP A 190      19.830  20.537  16.889  4.00  1.00            
ATOM   1428  NE1 TRP A 190      20.134  19.192  16.855  4.00  1.00            
ATOM   1429  CE2 TRP A 190      19.265  18.523  17.696  4.00  1.00            
ATOM   1430  CE3 TRP A 190      17.415  19.096  19.120  4.00  1.00            
ATOM   1431  CZ2 TRP A 190      19.135  17.193  17.991  4.00  1.00            
ATOM   1432  CZ3 TRP A 190      17.315  17.761  19.446  4.00  1.00            
ATOM   1433  CH2 TRP A 190      18.158  16.826  18.888  4.00  1.00            
ATOM   1434    C TRP A 190      18.640  23.415  16.083  4.00  1.00            
ATOM   1435    O TRP A 190      17.934  22.749  15.327  4.00  1.00            
ATOM   1436    N GLN A 191      19.639  24.214  15.626  4.00  1.00            
ATOM   1437   CA GLN A 191      19.947  24.372  14.224  4.00  1.00            
ATOM   1438   CB GLN A 191      19.878  25.820  13.702  4.00  1.00            
ATOM   1439   CG GLN A 191      18.437  26.334  13.618  4.00  1.00            
ATOM   1440   CD GLN A 191      18.429  27.762  13.083  4.00  1.00            
ATOM   1441  OE1 GLN A 191      18.634  28.722  13.824  4.00  1.00            
ATOM   1442  NE2 GLN A 191      18.150  27.911  11.759  4.00  1.00            
ATOM   1443    C GLN A 191      21.324  23.844  14.024  4.00  1.00            
ATOM   1444    O GLN A 191      22.186  23.973  14.893  4.00  1.00            
ATOM   1445    N ILE A 192      21.561  23.205  12.866  4.00  1.00            
ATOM   1446   CA ILE A 192      22.838  22.599  12.676  4.00  1.00            
ATOM   1447   CB ILE A 192      22.794  21.108  12.852  4.00  1.00            
ATOM   1448  CG1 ILE A 192      24.202  20.509  12.946  4.00  1.00            
ATOM   1449  CG2 ILE A 192      21.951  20.515  11.712  4.00  1.00            
ATOM   1450  CD1 ILE A 192      24.167  19.030  13.325  4.00  1.00            
ATOM   1451    C ILE A 192      23.312  22.867  11.302  4.00  1.00            
ATOM   1452    O ILE A 192      22.557  23.294  10.429  4.00  1.00            
ATOM   1453    N THR A 193      24.618  22.637  11.097  4.00  1.00            
ATOM   1454   CA THR A 193      25.161  22.810   9.795  4.00  1.00            
ATOM   1455   CB THR A 193      26.590  23.272   9.789  4.00  1.00            
ATOM   1456  OG1 THR A 193      27.420  22.308  10.419  4.00  1.00            
ATOM   1457  CG2 THR A 193      26.677  24.615  10.531  4.00  1.00            
ATOM   1458    C THR A 193      25.124  21.463   9.151  4.00  1.00            
ATOM   1459    O THR A 193      25.729  20.511   9.643  4.00  1.00            
ATOM   1460    N LEU A 194      24.385  21.347   8.030  4.00  1.00            
ATOM   1461   CA LEU A 194      24.285  20.088   7.350  4.00  1.00            
ATOM   1462   CB LEU A 194      22.889  19.867   6.740  4.00  1.00            
ATOM   1463   CG LEU A 194      22.679  18.472   6.127  4.00  1.00            
ATOM   1464  CD1 LEU A 194      22.759  17.382   7.207  4.00  1.00            
ATOM   1465  CD2 LEU A 194      21.374  18.408   5.314  4.00  1.00            
ATOM   1466    C LEU A 194      25.290  20.156   6.246  4.00  1.00            
ATOM   1467    O LEU A 194      25.231  21.032   5.385  4.00  1.00            
ATOM   1468    N ASP A 195      26.266  19.233   6.263  4.00  1.00            
ATOM   1469   CA ASP A 195      27.344  19.294   5.323  4.00  1.00            
ATOM   1470   CB ASP A 195      28.373  18.176   5.603  4.00  1.00            
ATOM   1471   CG ASP A 195      29.562  18.258   4.654  4.00  1.00            
ATOM   1472  OD1 ASP A 195      29.366  18.145   3.415  4.00  1.00            
ATOM   1473  OD2 ASP A 195      30.700  18.427   5.170  4.00  1.00            
ATOM   1474    C ASP A 195      26.867  19.143   3.915  4.00  1.00            
ATOM   1475    O ASP A 195      27.013  20.061   3.110  4.00  1.00            
ATOM   1476    N SER A 196      26.248  17.993   3.587  4.00  1.00            
ATOM   1477   CA SER A 196      25.843  17.766   2.229  4.00  1.00            
ATOM   1478   CB SER A 196      27.010  17.476   1.267  4.00  1.00            
ATOM   1479   OG SER A 196      27.850  18.613   1.147  4.00  1.00            
ATOM   1480    C SER A 196      25.000  16.532   2.234  4.00  1.00            
ATOM   1481    O SER A 196      24.913  15.833   3.242  4.00  1.00            
ATOM   1482    N ILE A 197      24.333  16.242   1.098  4.00  1.00            
ATOM   1483   CA ILE A 197      23.594  15.018   0.997  4.00  1.00            
ATOM   1484   CB ILE A 197      22.140  15.144   0.671  4.00  1.00            
ATOM   1485  CG1 ILE A 197      21.387  13.889   1.141  4.00  1.00            
ATOM   1486  CG2 ILE A 197      22.027  15.319  -0.848  4.00  1.00            
ATOM   1487  CD1 ILE A 197      19.869  14.037   1.074  4.00  1.00            
ATOM   1488    C ILE A 197      24.196  14.333  -0.167  4.00  1.00            
ATOM   1489    O ILE A 197      24.738  14.977  -1.065  4.00  1.00            
ATOM   1490    N THR A 198      24.157  12.996  -0.171  4.00  1.00            
ATOM   1491   CA THR A 198      24.786  12.357  -1.276  4.00  1.00            
ATOM   1492   CB THR A 198      26.133  11.796  -0.898  4.00  1.00            
ATOM   1493  OG1 THR A 198      26.960  12.845  -0.417  4.00  1.00            
ATOM   1494  CG2 THR A 198      26.807  11.126  -2.108  4.00  1.00            
ATOM   1495    C THR A 198      23.911  11.234  -1.746  4.00  1.00            
ATOM   1496    O THR A 198      23.016  10.777  -1.036  4.00  1.00            
ATOM   1497    N MET A 199      24.156  10.783  -2.993  4.00  1.00            
ATOM   1498   CA MET A 199      23.476   9.677  -3.600  4.00  1.00            
ATOM   1499   CB MET A 199      23.055   9.917  -5.057  4.00  1.00            
ATOM   1500   CG MET A 199      22.241   8.754  -5.628  4.00  1.00            
ATOM   1501   SD MET A 199      21.707   8.970  -7.352  4.00  1.00            
ATOM   1502   CE MET A 199      23.356   8.672  -8.055  4.00  1.00            
ATOM   1503    C MET A 199      24.520   8.593  -3.617  4.00  1.00            
ATOM   1504    O MET A 199      25.053   8.233  -2.567  4.00  1.00            
ATOM   1505    N ASP A 200      24.842   8.028  -4.801  3.00  1.00            
ATOM   1506   CA ASP A 200      25.816   6.970  -4.845  3.00  1.00            
ATOM   1507   CB ASP A 200      26.069   6.432  -6.263  3.00  1.00            
ATOM   1508   CG ASP A 200      24.837   5.638  -6.676  3.00  1.00            
ATOM   1509  OD1 ASP A 200      23.940   5.450  -5.813  3.00  1.00            
ATOM   1510  OD2 ASP A 200      24.775   5.211  -7.861  3.00  1.00            
ATOM   1511    C ASP A 200      27.111   7.475  -4.308  3.00  1.00            
ATOM   1512    O ASP A 200      27.699   6.880  -3.406  3.00  1.00            
ATOM   1513    N GLY A 201      27.572   8.615  -4.838  3.00  1.00            
ATOM   1514   CA GLY A 201      28.788   9.224  -4.400  3.00  1.00            
ATOM   1515    C GLY A 201      28.755  10.540  -5.072  3.00  1.00            
ATOM   1516    O GLY A 201      29.775  11.104  -5.461  3.00  1.00            
ATOM   1517    N GLU A 202      27.521  11.043  -5.222  4.00  1.00            
ATOM   1518   CA GLU A 202      27.281  12.282  -5.876  4.00  1.00            
ATOM   1519   CB GLU A 202      26.394  12.142  -7.127  4.00  1.00            
ATOM   1520   CG GLU A 202      26.103  13.466  -7.838  4.00  1.00            
ATOM   1521   CD GLU A 202      25.243  13.171  -9.062  4.00  1.00            
ATOM   1522  OE1 GLU A 202      25.408  12.067  -9.647  4.00  1.00            
ATOM   1523  OE2 GLU A 202      24.418  14.047  -9.435  4.00  1.00            
ATOM   1524    C GLU A 202      26.562  13.149  -4.913  4.00  1.00            
ATOM   1525    O GLU A 202      25.758  12.676  -4.113  4.00  1.00            
ATOM   1526    N THR A 203      26.847  14.458  -4.954  4.00  1.00            
ATOM   1527   CA THR A 203      26.153  15.274  -4.021  4.00  1.00            
ATOM   1528   CB THR A 203      27.038  16.282  -3.329  4.00  1.00            
ATOM   1529  OG1 THR A 203      26.282  17.048  -2.402  4.00  1.00            
ATOM   1530  CG2 THR A 203      27.728  17.194  -4.361  4.00  1.00            
ATOM   1531    C THR A 203      25.047  15.970  -4.746  4.00  1.00            
ATOM   1532    O THR A 203      25.266  16.903  -5.517  4.00  1.00            
ATOM   1533    N ILE A 204      23.805  15.494  -4.535  4.00  1.00            
ATOM   1534   CA ILE A 204      22.698  16.154  -5.151  4.00  1.00            
ATOM   1535   CB ILE A 204      21.811  15.243  -5.967  4.00  1.00            
ATOM   1536  CG1 ILE A 204      21.200  14.098  -5.135  4.00  1.00            
ATOM   1537  CG2 ILE A 204      22.637  14.766  -7.174  4.00  1.00            
ATOM   1538  CD1 ILE A 204      22.228  13.152  -4.516  4.00  1.00            
ATOM   1539    C ILE A 204      21.925  16.826  -4.066  4.00  1.00            
ATOM   1540    O ILE A 204      21.087  16.210  -3.408  4.00  1.00            
ATOM   1541    N ALA A 205      22.199  18.134  -3.855  4.00  1.00            
ATOM   1542   CA ALA A 205      21.531  18.850  -2.807  4.00  1.00            
ATOM   1543   CB ALA A 205      21.385  18.112  -1.471  4.00  1.00            
ATOM   1544    C ALA A 205      22.296  20.080  -2.460  4.00  1.00            
ATOM   1545    O ALA A 205      22.662  20.891  -3.309  4.00  1.00            
ATOM   1546    N CYS A 206      22.542  20.213  -1.139  1.00  1.00            
ATOM   1547   CA CYS A 206      23.120  21.361  -0.511  1.00  1.00            
ATOM   1548   CB CYS A 206      23.425  21.118   0.976  1.00  1.00            
ATOM   1549   SG CYS A 206      21.922  20.806   1.951  1.00  1.00            
ATOM   1550    C CYS A 206      24.410  21.723  -1.177  1.00  1.00            
ATOM   1551    O CYS A 206      24.574  22.872  -1.584  1.00  1.00            
ATOM   1552    N SER A 207      25.332  20.750  -1.343  3.00  1.00            
ATOM   1553   CA SER A 207      26.592  20.984  -2.001  3.00  1.00            
ATOM   1554   CB SER A 207      26.485  21.002  -3.535  3.00  1.00            
ATOM   1555   OG SER A 207      27.765  21.236  -4.104  3.00  1.00            
ATOM   1556    C SER A 207      27.233  22.262  -1.564  3.00  1.00            
ATOM   1557    O SER A 207      27.009  23.313  -2.163  3.00  1.00            
ATOM   1558    N GLY A 208      28.055  22.203  -0.500  3.00  1.00            
ATOM   1559   CA GLY A 208      28.703  23.386  -0.013  3.00  1.00            
ATOM   1560    C GLY A 208      28.249  23.601   1.389  3.00  1.00            
ATOM   1561    O GLY A 208      28.884  24.324   2.157  3.00  1.00            
ATOM   1562    N GLY A 209      27.129  22.962   1.766  1.00  1.00            
ATOM   1563   CA GLY A 209      26.677  23.065   3.118  1.00  1.00            
ATOM   1564    C GLY A 209      25.548  24.025   3.172  1.00  1.00            
ATOM   1565    O GLY A 209      25.567  25.079   2.539  1.00  1.00            
ATOM   1566    N CYS A 210      24.528  23.660   3.965  4.00  1.00            
ATOM   1567   CA CYS A 210      23.387  24.499   4.117  4.00  1.00            
ATOM   1568   CB CYS A 210      22.174  24.053   3.282  4.00  1.00            
ATOM   1569   SG CYS A 210      22.454  24.202   1.493  4.00  1.00            
ATOM   1570    C CYS A 210      22.978  24.416   5.555  4.00  1.00            
ATOM   1571    O CYS A 210      23.610  23.726   6.354  4.00  1.00            
ATOM   1572    N GLN A 211      21.903  25.141   5.921  4.00  1.00            
ATOM   1573   CA GLN A 211      21.429  25.166   7.276  4.00  1.00            
ATOM   1574   CB GLN A 211      20.577  26.409   7.596  4.00  1.00            
ATOM   1575   CG GLN A 211      21.336  27.733   7.503  4.00  1.00            
ATOM   1576   CD GLN A 211      22.189  27.877   8.753  4.00  1.00            
ATOM   1577  OE1 GLN A 211      23.273  28.457   8.718  4.00  1.00            
ATOM   1578  NE2 GLN A 211      21.682  27.344   9.897  4.00  1.00            
ATOM   1579    C GLN A 211      20.547  23.990   7.497  4.00  1.00            
ATOM   1580    O GLN A 211      19.951  23.456   6.564  4.00  1.00            
ATOM   1581    N ALA A 212      20.460  23.552   8.767  4.00  1.00            
ATOM   1582   CA ALA A 212      19.624  22.437   9.084  4.00  1.00            
ATOM   1583   CB ALA A 212      20.399  21.118   9.243  4.00  1.00            
ATOM   1584    C ALA A 212      18.974  22.704  10.395  4.00  1.00            
ATOM   1585    O ALA A 212      19.514  23.412  11.243  4.00  1.00            
ATOM   1586    N ILE A 213      17.760  22.157  10.578  4.00  1.00            
ATOM   1587   CA ILE A 213      17.100  22.316  11.834  4.00  1.00            
ATOM   1588   CB ILE A 213      15.943  23.267  11.776  4.00  1.00            
ATOM   1589  CG1 ILE A 213      16.399  24.643  11.266  4.00  1.00            
ATOM   1590  CG2 ILE A 213      15.304  23.309  13.175  4.00  1.00            
ATOM   1591  CD1 ILE A 213      15.238  25.535  10.828  4.00  1.00            
ATOM   1592    C ILE A 213      16.499  20.962  12.177  4.00  1.00            
ATOM   1593    O ILE A 213      15.963  20.290  11.297  4.00  1.00            
ATOM   1594    N VAL A 214      16.586  20.510  13.455  4.00  1.00            
ATOM   1595   CA VAL A 214      16.135  19.188  13.856  4.00  1.00            
ATOM   1596   CB VAL A 214      16.698  18.766  15.166  4.00  1.00            
ATOM   1597  CG1 VAL A 214      18.207  18.597  14.951  4.00  1.00            
ATOM   1598  CG2 VAL A 214      16.305  19.807  16.225  4.00  1.00            
ATOM   1599    C VAL A 214      14.641  18.915  13.862  4.00  1.00            
ATOM   1600    O VAL A 214      14.174  18.017  13.163  4.00  1.00            
ATOM   1601    N ASP A 215      13.858  19.693  14.635  1.00  1.00            
ATOM   1602   CA ASP A 215      12.420  19.645  14.820  1.00  1.00            
ATOM   1603   CB ASP A 215      11.681  20.484  13.757  1.00  1.00            
ATOM   1604   CG ASP A 215      10.269  20.784  14.235  1.00  1.00            
ATOM   1605  OD1 ASP A 215       9.979  20.527  15.434  1.00  1.00            
ATOM   1606  OD2 ASP A 215       9.460  21.280  13.405  1.00  1.00            
ATOM   1607    C ASP A 215      11.738  18.300  14.906  1.00  1.00            
ATOM   1608    O ASP A 215      11.790  17.483  13.987  1.00  1.00            
ATOM   1609    N THR A 216      11.090  18.060  16.081  3.00  1.00            
ATOM   1610   CA THR A 216      10.215  16.946  16.381  3.00  1.00            
ATOM   1611   CB THR A 216      10.030  16.698  17.840  3.00  1.00            
ATOM   1612  OG1 THR A 216       9.204  15.563  18.052  3.00  1.00            
ATOM   1613  CG2 THR A 216       9.402  17.945  18.442  3.00  1.00            
ATOM   1614    C THR A 216       8.871  17.166  15.726  3.00  1.00            
ATOM   1615    O THR A 216       8.240  16.220  15.256  3.00  1.00            
ATOM   1616    N GLY A 217       8.414  18.439  15.666  3.00  1.00            
ATOM   1617   CA GLY A 217       7.091  18.808  15.215  3.00  1.00            
ATOM   1618    C GLY A 217       6.825  18.449  13.781  3.00  1.00            
ATOM   1619    O GLY A 217       5.750  17.941  13.465  3.00  1.00            
ATOM   1620    N THR A 218       7.776  18.701  12.863  1.00  1.00            
ATOM   1621   CA THR A 218       7.481  18.469  11.475  1.00  1.00            
ATOM   1622   CB THR A 218       8.458  19.145  10.557  1.00  1.00            
ATOM   1623  OG1 THR A 218       9.759  18.608  10.750  1.00  1.00            
ATOM   1624  CG2 THR A 218       8.468  20.653  10.866  1.00  1.00            
ATOM   1625    C THR A 218       7.571  16.998  11.194  1.00  1.00            
ATOM   1626    O THR A 218       8.523  16.327  11.590  1.00  1.00            
ATOM   1627    N SER A 219       6.544  16.463  10.505  1.00  1.00            
ATOM   1628   CA SER A 219       6.449  15.072  10.159  1.00  1.00            
ATOM   1629   CB SER A 219       5.046  14.720   9.648  1.00  1.00            
ATOM   1630   OG SER A 219       4.080  15.153  10.594  1.00  1.00            
ATOM   1631    C SER A 219       7.411  14.711   9.071  1.00  1.00            
ATOM   1632    O SER A 219       8.123  13.713   9.171  1.00  1.00            
ATOM   1633    N LEU A 220       7.470  15.532   8.005  1.00  1.00            
ATOM   1634   CA LEU A 220       8.221  15.154   6.842  1.00  1.00            
ATOM   1635   CB LEU A 220       7.455  15.381   5.529  1.00  1.00            
ATOM   1636   CG LEU A 220       6.117  14.629   5.433  1.00  1.00            
ATOM   1637  CD1 LEU A 220       5.116  15.133   6.485  1.00  1.00            
ATOM   1638  CD2 LEU A 220       5.555  14.690   4.004  1.00  1.00            
ATOM   1639    C LEU A 220       9.453  15.997   6.717  1.00  1.00            
ATOM   1640    O LEU A 220       9.616  16.994   7.420  1.00  1.00            
ATOM   1641    N LEU A 221      10.375  15.588   5.813  4.00  1.00            
ATOM   1642   CA LEU A 221      11.553  16.374   5.574  4.00  1.00            
ATOM   1643   CB LEU A 221      12.629  15.697   4.712  4.00  1.00            
ATOM   1644   CG LEU A 221      13.863  16.595   4.502  4.00  1.00            
ATOM   1645  CD1 LEU A 221      14.511  16.967   5.846  4.00  1.00            
ATOM   1646  CD2 LEU A 221      14.867  15.950   3.539  4.00  1.00            
ATOM   1647    C LEU A 221      11.088  17.585   4.836  4.00  1.00            
ATOM   1648    O LEU A 221      10.217  17.495   3.973  4.00  1.00            
ATOM   1649    N THR A 222      11.646  18.761   5.179  4.00  1.00            
ATOM   1650   CA THR A 222      11.251  19.963   4.510  4.00  1.00            
ATOM   1651   CB THR A 222      10.716  21.016   5.429  4.00  1.00            
ATOM   1652  OG1 THR A 222      11.740  21.476   6.296  4.00  1.00            
ATOM   1653  CG2 THR A 222       9.573  20.395   6.249  4.00  1.00            
ATOM   1654    C THR A 222      12.492  20.510   3.887  4.00  1.00            
ATOM   1655    O THR A 222      13.599  20.212   4.332  4.00  1.00            
ATOM   1656    N GLY A 223      12.343  21.307   2.814  4.00  1.00            
ATOM   1657   CA GLY A 223      13.498  21.870   2.190  4.00  1.00            
ATOM   1658    C GLY A 223      13.023  22.813   1.151  4.00  1.00            
ATOM   1659    O GLY A 223      11.844  22.830   0.797  4.00  1.00            
ATOM   1660    N PRO A 224      13.940  23.609   0.673  1.00  1.00            
ATOM   1661   CA PRO A 224      13.613  24.576  -0.330  1.00  1.00            
ATOM   1662   CD PRO A 224      15.338  23.238   0.646  1.00  1.00            
ATOM   1663   CB PRO A 224      14.949  25.199  -0.728  1.00  1.00            
ATOM   1664   CG PRO A 224      15.940  24.039  -0.526  1.00  1.00            
ATOM   1665    C PRO A 224      13.090  23.740  -1.464  1.00  1.00            
ATOM   1666    O PRO A 224      13.533  22.603  -1.617  1.00  1.00            
ATOM   1667    N THR A 225      12.133  24.276  -2.238  2.00  1.00            
ATOM   1668   CA THR A 225      11.512  23.498  -3.262  2.00  1.00            
ATOM   1669   CB THR A 225      10.334  24.182  -3.894  2.00  1.00            
ATOM   1670  OG1 THR A 225       9.659  23.291  -4.769  2.00  1.00            
ATOM   1671  CG2 THR A 225      10.831  25.412  -4.669  2.00  1.00            
ATOM   1672    C THR A 225      12.455  23.137  -4.361  2.00  1.00            
ATOM   1673    O THR A 225      12.421  22.017  -4.868  2.00  1.00            
ATOM   1674    N SER A 226      13.326  24.071  -4.773  2.00  1.00            
ATOM   1675   CA SER A 226      14.161  23.781  -5.900  2.00  1.00            
ATOM   1676   CB SER A 226      15.111  24.939  -6.251  2.00  1.00            
ATOM   1677   OG SER A 226      15.912  24.590  -7.370  2.00  1.00            
ATOM   1678    C SER A 226      14.994  22.579  -5.605  2.00  1.00            
ATOM   1679    O SER A 226      15.012  21.623  -6.379  2.00  1.00            
ATOM   1680    N ALA A 227      15.687  22.583  -4.456  2.00  1.00            
ATOM   1681   CA ALA A 227      16.535  21.482  -4.114  2.00  1.00            
ATOM   1682   CB ALA A 227      17.287  21.712  -2.792  2.00  1.00            
ATOM   1683    C ALA A 227      15.686  20.252  -3.946  2.00  1.00            
ATOM   1684    O ALA A 227      16.065  19.169  -4.389  2.00  1.00            
ATOM   1685    N ILE A 228      14.500  20.385  -3.316  2.00  1.00            
ATOM   1686   CA ILE A 228      13.673  19.238  -3.042  2.00  1.00            
ATOM   1687   CB ILE A 228      12.453  19.540  -2.207  2.00  1.00            
ATOM   1688  CG1 ILE A 228      11.930  18.242  -1.595  2.00  1.00            
ATOM   1689  CG2 ILE A 228      11.391  20.250  -3.057  2.00  1.00            
ATOM   1690  CD1 ILE A 228      12.893  17.691  -0.557  2.00  1.00            
ATOM   1691    C ILE A 228      13.222  18.618  -4.326  2.00  1.00            
ATOM   1692    O ILE A 228      13.189  17.396  -4.454  2.00  1.00            
ATOM   1693    N ALA A 229      12.869  19.443  -5.326  2.00  1.00            
ATOM   1694   CA ALA A 229      12.384  18.907  -6.563  2.00  1.00            
ATOM   1695   CB ALA A 229      12.073  19.999  -7.601  2.00  1.00            
ATOM   1696    C ALA A 229      13.467  18.040  -7.128  2.00  1.00            
ATOM   1697    O ALA A 229      13.203  16.982  -7.690  2.00  1.00            
ATOM   1698    N ASN A 230      14.738  18.449  -7.007  2.00  1.00            
ATOM   1699   CA ASN A 230      15.743  17.601  -7.576  2.00  1.00            
ATOM   1700   CB ASN A 230      17.151  18.219  -7.572  2.00  1.00            
ATOM   1701   CG ASN A 230      17.212  19.184  -8.751  2.00  1.00            
ATOM   1702  OD1 ASN A 230      16.605  18.941  -9.794  2.00  1.00            
ATOM   1703  ND2 ASN A 230      17.967  20.304  -8.593  2.00  1.00            
ATOM   1704    C ASN A 230      15.775  16.279  -6.871  2.00  1.00            
ATOM   1705    O ASN A 230      15.857  15.237  -7.522  2.00  1.00            
ATOM   1706    N ILE A 231      15.682  16.260  -5.527  2.00  1.00            
ATOM   1707   CA ILE A 231      15.771  14.992  -4.857  2.00  1.00            
ATOM   1708   CB ILE A 231      15.767  15.066  -3.359  2.00  1.00            
ATOM   1709  CG1 ILE A 231      16.236  13.715  -2.793  2.00  1.00            
ATOM   1710  CG2 ILE A 231      14.368  15.483  -2.884  2.00  1.00            
ATOM   1711  CD1 ILE A 231      16.632  13.763  -1.319  2.00  1.00            
ATOM   1712    C ILE A 231      14.611  14.141  -5.297  2.00  1.00            
ATOM   1713    O ILE A 231      14.778  12.947  -5.537  2.00  1.00            
ATOM   1714    N GLN A 232      13.402  14.730  -5.441  2.00  1.00            
ATOM   1715   CA GLN A 232      12.253  13.945  -5.818  2.00  1.00            
ATOM   1716   CB GLN A 232      10.945  14.745  -5.990  2.00  1.00            
ATOM   1717   CG GLN A 232      10.906  15.583  -7.269  2.00  1.00            
ATOM   1718   CD GLN A 232       9.642  16.428  -7.305  2.00  1.00            
ATOM   1719  OE1 GLN A 232       9.469  17.339  -6.497  2.00  1.00            
ATOM   1720  NE2 GLN A 232       8.739  16.131  -8.277  2.00  1.00            
ATOM   1721    C GLN A 232      12.564  13.380  -7.169  2.00  1.00            
ATOM   1722    O GLN A 232      12.199  12.253  -7.485  2.00  1.00            
ATOM   1723    N SER A 233      13.247  14.155  -8.028  2.00  1.00            
ATOM   1724   CA SER A 233      13.568  13.623  -9.321  2.00  1.00            
ATOM   1725   CB SER A 233      14.380  14.604 -10.183  2.00  1.00            
ATOM   1726   OG SER A 233      14.662  14.022 -11.447  2.00  1.00            
ATOM   1727    C SER A 233      14.422  12.421  -9.094  2.00  1.00            
ATOM   1728    O SER A 233      14.258  11.401  -9.762  2.00  1.00            
ATOM   1729    N ASP A 234      15.346  12.498  -8.118  2.00  1.00            
ATOM   1730   CA ASP A 234      16.234  11.391  -7.938  2.00  1.00            
ATOM   1731   CB ASP A 234      17.293  11.618  -6.850  2.00  1.00            
ATOM   1732   CG ASP A 234      18.324  10.500  -6.967  2.00  1.00            
ATOM   1733  OD1 ASP A 234      17.943   9.311  -6.792  2.00  1.00            
ATOM   1734  OD2 ASP A 234      19.508  10.823  -7.253  2.00  1.00            
ATOM   1735    C ASP A 234      15.460  10.160  -7.578  2.00  1.00            
ATOM   1736    O ASP A 234      15.599   9.132  -8.239  2.00  1.00            
ATOM   1737    N ILE A 235      14.610  10.216  -6.532  2.00  1.00            
ATOM   1738   CA ILE A 235      13.817   9.052  -6.256  2.00  1.00            
ATOM   1739   CB ILE A 235      13.731   8.651  -4.809  2.00  1.00            
ATOM   1740  CG1 ILE A 235      12.853   7.394  -4.671  2.00  1.00            
ATOM   1741  CG2 ILE A 235      13.276   9.855  -3.968  2.00  1.00            
ATOM   1742  CD1 ILE A 235      13.393   6.167  -5.405  2.00  1.00            
ATOM   1743    C ILE A 235      12.480   9.379  -6.795  2.00  1.00            
ATOM   1744    O ILE A 235      11.720  10.139  -6.200  2.00  1.00            
ATOM   1745    N GLY A 236      12.166   8.729  -7.929  3.00  1.00            
ATOM   1746   CA GLY A 236      11.069   9.090  -8.769  3.00  1.00            
ATOM   1747    C GLY A 236       9.829   9.351  -8.000  3.00  1.00            
ATOM   1748    O GLY A 236       9.206   8.456  -7.430  3.00  1.00            
ATOM   1749    N ALA A 237       9.456  10.641  -7.996  1.00  1.00            
ATOM   1750   CA ALA A 237       8.238  11.085  -7.411  1.00  1.00            
ATOM   1751   CB ALA A 237       8.408  12.212  -6.378  1.00  1.00            
ATOM   1752    C ALA A 237       7.496  11.651  -8.560  1.00  1.00            
ATOM   1753    O ALA A 237       8.043  12.424  -9.344  1.00  1.00            
ATOM   1754    N SER A 238       6.225  11.265  -8.705  1.00  1.00            
ATOM   1755   CA SER A 238       5.517  11.782  -9.823  1.00  1.00            
ATOM   1756   CB SER A 238       4.823  10.699 -10.666  1.00  1.00            
ATOM   1757   OG SER A 238       5.783   9.810 -11.217  1.00  1.00            
ATOM   1758    C SER A 238       4.448  12.644  -9.269  1.00  1.00            
ATOM   1759    O SER A 238       3.874  12.360  -8.218  1.00  1.00            
ATOM   1760    N GLU A 239       4.168  13.750  -9.967  1.00  1.00            
ATOM   1761   CA GLU A 239       3.136  14.607  -9.495  1.00  1.00            
ATOM   1762   CB GLU A 239       3.309  16.050  -9.993  1.00  1.00            
ATOM   1763   CG GLU A 239       2.313  17.055  -9.418  1.00  1.00            
ATOM   1764   CD GLU A 239       2.653  18.404 -10.034  1.00  1.00            
ATOM   1765  OE1 GLU A 239       3.581  18.441 -10.887  1.00  1.00            
ATOM   1766  OE2 GLU A 239       1.995  19.412  -9.666  1.00  1.00            
ATOM   1767    C GLU A 239       1.872  14.062 -10.081  1.00  1.00            
ATOM   1768    O GLU A 239       1.788  13.826 -11.284  1.00  1.00            
ATOM   1769    N ASN A 240       0.853  13.829  -9.235  1.00  1.00            
ATOM   1770   CA ASN A 240      -0.374  13.279  -9.727  1.00  1.00            
ATOM   1771   CB ASN A 240      -1.002  12.231  -8.795  1.00  1.00            
ATOM   1772   CG ASN A 240      -0.103  11.005  -8.841  1.00  1.00            
ATOM   1773  OD1 ASN A 240       1.117  11.115  -8.732  1.00  1.00            
ATOM   1774  ND2 ASN A 240      -0.718   9.806  -9.025  1.00  1.00            
ATOM   1775    C ASN A 240      -1.346  14.401  -9.877  1.00  1.00            
ATOM   1776    O ASN A 240      -1.079  15.533  -9.473  1.00  1.00            
ATOM   1777    N SER A 241      -2.501  14.104 -10.500  3.00  1.00            
ATOM   1778   CA SER A 241      -3.519  15.088 -10.723  3.00  1.00            
ATOM   1779   CB SER A 241      -4.725  14.521 -11.490  3.00  1.00            
ATOM   1780   OG SER A 241      -4.320  14.077 -12.777  3.00  1.00            
ATOM   1781    C SER A 241      -4.013  15.534  -9.389  3.00  1.00            
ATOM   1782    O SER A 241      -4.418  16.681  -9.208  3.00  1.00            
ATOM   1783    N ASP A 242      -3.957  14.615  -8.412  3.00  1.00            
ATOM   1784   CA ASP A 242      -4.428  14.837  -7.078  3.00  1.00            
ATOM   1785   CB ASP A 242      -4.297  13.562  -6.224  3.00  1.00            
ATOM   1786   CG ASP A 242      -5.144  13.707  -4.970  3.00  1.00            
ATOM   1787  OD1 ASP A 242      -4.994  14.739  -4.265  3.00  1.00            
ATOM   1788  OD2 ASP A 242      -5.966  12.788  -4.709  3.00  1.00            
ATOM   1789    C ASP A 242      -3.602  15.922  -6.464  3.00  1.00            
ATOM   1790    O ASP A 242      -4.096  16.692  -5.642  3.00  1.00            
ATOM   1791    N GLY A 243      -2.318  16.024  -6.857  1.00  1.00            
ATOM   1792   CA GLY A 243      -1.484  17.049  -6.298  1.00  1.00            
ATOM   1793    C GLY A 243      -0.603  16.423  -5.271  1.00  1.00            
ATOM   1794    O GLY A 243       0.200  17.106  -4.636  1.00  1.00            
ATOM   1795    N GLU A 244      -0.728  15.097  -5.076  1.00  1.00            
ATOM   1796   CA GLU A 244       0.118  14.480  -4.102  1.00  1.00            
ATOM   1797   CB GLU A 244      -0.579  13.471  -3.181  1.00  1.00            
ATOM   1798   CG GLU A 244       0.382  12.905  -2.136  1.00  1.00            
ATOM   1799   CD GLU A 244      -0.429  12.226  -1.049  1.00  1.00            
ATOM   1800  OE1 GLU A 244      -1.479  11.614  -1.379  1.00  1.00            
ATOM   1801  OE2 GLU A 244      -0.006  12.324   0.133  1.00  1.00            
ATOM   1802    C GLU A 244       1.238  13.780  -4.803  1.00  1.00            
ATOM   1803    O GLU A 244       1.112  13.389  -5.962  1.00  1.00            
ATOM   1804    N MET A 245       2.386  13.629  -4.109  1.00  1.00            
ATOM   1805   CA MET A 245       3.522  12.981  -4.700  1.00  1.00            
ATOM   1806   CB MET A 245       4.839  13.210  -3.934  1.00  1.00            
ATOM   1807   CG MET A 245       5.346  14.657  -3.970  1.00  1.00            
ATOM   1808   SD MET A 245       4.383  15.837  -2.976  1.00  1.00            
ATOM   1809   CE MET A 245       5.525  17.230  -3.214  1.00  1.00            
ATOM   1810    C MET A 245       3.254  11.511  -4.724  1.00  1.00            
ATOM   1811    O MET A 245       2.714  10.951  -3.771  1.00  1.00            
ATOM   1812    N VAL A 246       3.606  10.845  -5.844  4.00  1.00            
ATOM   1813   CA VAL A 246       3.405   9.429  -5.909  4.00  1.00            
ATOM   1814   CB VAL A 246       2.342   9.009  -6.882  4.00  1.00            
ATOM   1815  CG1 VAL A 246       2.301   7.471  -6.939  4.00  1.00            
ATOM   1816  CG2 VAL A 246       1.014   9.637  -6.423  4.00  1.00            
ATOM   1817    C VAL A 246       4.706   8.801  -6.302  4.00  1.00            
ATOM   1818    O VAL A 246       5.415   9.292  -7.179  4.00  1.00            
ATOM   1819    N ILE A 247       5.053   7.688  -5.630  4.00  1.00            
ATOM   1820   CA ILE A 247       6.270   6.967  -5.873  4.00  1.00            
ATOM   1821   CB ILE A 247       7.207   6.983  -4.693  4.00  1.00            
ATOM   1822  CG1 ILE A 247       7.586   8.435  -4.346  4.00  1.00            
ATOM   1823  CG2 ILE A 247       8.438   6.117  -5.016  4.00  1.00            
ATOM   1824  CD1 ILE A 247       8.334   8.586  -3.021  4.00  1.00            
ATOM   1825    C ILE A 247       5.819   5.578  -6.123  4.00  1.00            
ATOM   1826    O ILE A 247       4.666   5.241  -5.858  4.00  1.00            
ATOM   1827    N SER A 248       6.671   4.744  -6.728  1.00  1.00            
ATOM   1828   CA SER A 248       6.206   3.408  -6.870  1.00  1.00            
ATOM   1829   CB SER A 248       6.726   2.689  -8.125  1.00  1.00            
ATOM   1830   OG SER A 248       6.192   3.296  -9.292  1.00  1.00            
ATOM   1831    C SER A 248       6.717   2.678  -5.697  1.00  1.00            
ATOM   1832    O SER A 248       7.863   2.846  -5.287  1.00  1.00            
ATOM   1833    N CYS A 249       5.848   1.854  -5.098  3.00  1.00            
ATOM   1834   CA CYS A 249       6.362   1.009  -4.081  3.00  1.00            
ATOM   1835   CB CYS A 249       5.283   0.177  -3.369  3.00  1.00            
ATOM   1836   SG CYS A 249       4.086   1.218  -2.483  3.00  1.00            
ATOM   1837    C CYS A 249       7.195   0.074  -4.901  3.00  1.00            
ATOM   1838    O CYS A 249       7.034   0.004  -6.119  3.00  1.00            
ATOM   1839    N SER A 250       8.102  -0.675  -4.262  2.00  1.00            
ATOM   1840   CA SER A 250       9.022  -1.517  -4.969  2.00  1.00            
ATOM   1841   CB SER A 250       8.399  -2.357  -6.100  2.00  1.00            
ATOM   1842   OG SER A 250       7.461  -3.274  -5.559  2.00  1.00            
ATOM   1843    C SER A 250      10.091  -0.642  -5.545  2.00  1.00            
ATOM   1844    O SER A 250      11.094  -1.130  -6.061  2.00  1.00            
ATOM   1845    N SER A 251       9.911   0.691  -5.457  2.00  1.00            
ATOM   1846   CA SER A 251      10.966   1.585  -5.839  2.00  1.00            
ATOM   1847   CB SER A 251      10.500   3.038  -6.011  2.00  1.00            
ATOM   1848   OG SER A 251      11.594   3.860  -6.387  2.00  1.00            
ATOM   1849    C SER A 251      11.921   1.547  -4.699  2.00  1.00            
ATOM   1850    O SER A 251      13.120   1.778  -4.849  2.00  1.00            
ATOM   1851    N ILE A 252      11.374   1.207  -3.516  2.00  1.00            
ATOM   1852   CA ILE A 252      12.113   1.215  -2.294  2.00  1.00            
ATOM   1853   CB ILE A 252      11.293   0.839  -1.096  2.00  1.00            
ATOM   1854  CG1 ILE A 252      10.206   1.891  -0.826  2.00  1.00            
ATOM   1855  CG2 ILE A 252      12.256   0.622   0.082  2.00  1.00            
ATOM   1856  CD1 ILE A 252       9.195   1.459   0.236  2.00  1.00            
ATOM   1857    C ILE A 252      13.239   0.248  -2.368  2.00  1.00            
ATOM   1858    O ILE A 252      14.374   0.576  -2.023  2.00  1.00            
ATOM   1859    N ASP A 253      12.962  -0.972  -2.845  2.00  1.00            
ATOM   1860   CA ASP A 253      13.995  -1.956  -2.877  2.00  1.00            
ATOM   1861   CB ASP A 253      13.505  -3.276  -3.495  2.00  1.00            
ATOM   1862   CG ASP A 253      14.626  -4.301  -3.430  2.00  1.00            
ATOM   1863  OD1 ASP A 253      15.716  -3.963  -2.894  2.00  1.00            
ATOM   1864  OD2 ASP A 253      14.405  -5.439  -3.919  2.00  1.00            
ATOM   1865    C ASP A 253      15.084  -1.436  -3.760  2.00  1.00            
ATOM   1866    O ASP A 253      16.262  -1.465  -3.407  2.00  1.00            
ATOM   1867    N SER A 254      14.689  -0.897  -4.925  2.00  1.00            
ATOM   1868   CA SER A 254      15.611  -0.488  -5.943  2.00  1.00            
ATOM   1869   CB SER A 254      14.902  -0.057  -7.240  2.00  1.00            
ATOM   1870   OG SER A 254      15.861   0.342  -8.210  2.00  1.00            
ATOM   1871    C SER A 254      16.494   0.662  -5.536  2.00  1.00            
ATOM   1872    O SER A 254      17.700   0.625  -5.783  2.00  1.00            
ATOM   1873    N LEU A 255      15.942   1.709  -4.889  1.00  1.00            
ATOM   1874   CA LEU A 255      16.699   2.912  -4.679  1.00  1.00            
ATOM   1875   CB LEU A 255      15.793   4.136  -4.392  1.00  1.00            
ATOM   1876   CG LEU A 255      16.549   5.470  -4.250  1.00  1.00            
ATOM   1877  CD1 LEU A 255      17.113   5.951  -5.597  1.00  1.00            
ATOM   1878  CD2 LEU A 255      15.671   6.533  -3.566  1.00  1.00            
ATOM   1879    C LEU A 255      17.668   2.814  -3.530  1.00  1.00            
ATOM   1880    O LEU A 255      17.504   2.044  -2.586  1.00  1.00            
ATOM   1881    N PRO A 256      18.723   3.594  -3.672  1.00  1.00            
ATOM   1882   CA PRO A 256      19.788   3.695  -2.692  1.00  1.00            
ATOM   1883   CD PRO A 256      19.219   3.856  -5.012  1.00  1.00            
ATOM   1884   CB PRO A 256      21.050   4.084  -3.462  1.00  1.00            
ATOM   1885   CG PRO A 256      20.533   4.621  -4.806  1.00  1.00            
ATOM   1886    C PRO A 256      19.443   4.672  -1.608  1.00  1.00            
ATOM   1887    O PRO A 256      18.462   5.400  -1.751  1.00  1.00            
ATOM   1888    N ASP A 257      20.248   4.695  -0.528  1.00  1.00            
ATOM   1889   CA ASP A 257      20.048   5.571   0.595  1.00  1.00            
ATOM   1890   CB ASP A 257      20.909   5.201   1.821  1.00  1.00            
ATOM   1891   CG ASP A 257      20.502   3.848   2.388  1.00  1.00            
ATOM   1892  OD1 ASP A 257      19.695   3.132   1.738  1.00  1.00            
ATOM   1893  OD2 ASP A 257      21.005   3.513   3.494  1.00  1.00            
ATOM   1894    C ASP A 257      20.492   6.959   0.214  1.00  1.00            
ATOM   1895    O ASP A 257      21.244   7.136  -0.743  1.00  1.00            
ATOM   1896    N ILE A 258      20.002   7.984   0.954  4.00  1.00            
ATOM   1897   CA ILE A 258      20.447   9.348   0.795  4.00  1.00            
ATOM   1898   CB ILE A 258      19.334  10.339   0.561  4.00  1.00            
ATOM   1899  CG1 ILE A 258      18.333  10.364   1.728  4.00  1.00            
ATOM   1900  CG2 ILE A 258      18.697  10.017  -0.801  4.00  1.00            
ATOM   1901  CD1 ILE A 258      17.363  11.543   1.667  4.00  1.00            
ATOM   1902    C ILE A 258      21.167   9.666   2.070  4.00  1.00            
ATOM   1903    O ILE A 258      20.573   9.670   3.147  4.00  1.00            
ATOM   1904    N VAL A 259      22.491   9.921   1.984  4.00  1.00            
ATOM   1905   CA VAL A 259      23.232  10.124   3.195  4.00  1.00            
ATOM   1906   CB VAL A 259      24.575   9.451   3.212  4.00  1.00            
ATOM   1907  CG1 VAL A 259      24.348   7.933   3.108  4.00  1.00            
ATOM   1908  CG2 VAL A 259      25.451  10.031   2.090  4.00  1.00            
ATOM   1909    C VAL A 259      23.414  11.589   3.433  4.00  1.00            
ATOM   1910    O VAL A 259      23.717  12.352   2.518  4.00  1.00            
ATOM   1911    N PHE A 260      23.202  12.014   4.698  4.00  1.00            
ATOM   1912   CA PHE A 260      23.368  13.389   5.074  4.00  1.00            
ATOM   1913   CB PHE A 260      22.256  13.927   5.991  4.00  1.00            
ATOM   1914   CG PHE A 260      20.989  13.990   5.208  4.00  1.00            
ATOM   1915  CD1 PHE A 260      20.137  12.910   5.156  4.00  1.00            
ATOM   1916  CD2 PHE A 260      20.655  15.134   4.522  4.00  1.00            
ATOM   1917  CE1 PHE A 260      18.969  12.973   4.435  4.00  1.00            
ATOM   1918  CE2 PHE A 260      19.487  15.204   3.798  4.00  1.00            
ATOM   1919   CZ PHE A 260      18.641  14.123   3.754  4.00  1.00            
ATOM   1920    C PHE A 260      24.652  13.462   5.845  4.00  1.00            
ATOM   1921    O PHE A 260      24.889  12.658   6.746  4.00  1.00            
ATOM   1922    N THR A 261      25.529  14.423   5.491  4.00  1.00            
ATOM   1923   CA THR A 261      26.790  14.578   6.163  4.00  1.00            
ATOM   1924   CB THR A 261      27.844  15.171   5.266  4.00  1.00            
ATOM   1925  OG1 THR A 261      27.974  14.379   4.095  4.00  1.00            
ATOM   1926  CG2 THR A 261      29.194  15.206   6.003  4.00  1.00            
ATOM   1927    C THR A 261      26.529  15.525   7.300  4.00  1.00            
ATOM   1928    O THR A 261      25.458  16.124   7.389  4.00  1.00            
ATOM   1929    N ILE A 262      27.508  15.666   8.213  4.00  1.00            
ATOM   1930   CA ILE A 262      27.407  16.495   9.381  4.00  1.00            
ATOM   1931   CB ILE A 262      27.094  15.684  10.616  4.00  1.00            
ATOM   1932  CG1 ILE A 262      26.689  16.585  11.796  4.00  1.00            
ATOM   1933  CG2 ILE A 262      28.279  14.743  10.903  4.00  1.00            
ATOM   1934  CD1 ILE A 262      26.124  15.812  12.986  4.00  1.00            
ATOM   1935    C ILE A 262      28.764  17.105   9.533  4.00  1.00            
ATOM   1936    O ILE A 262      29.429  17.364   8.530  4.00  1.00            
ATOM   1937    N ASP A 263      29.183  17.414  10.777  3.00  1.00            
ATOM   1938   CA ASP A 263      30.500  17.942  10.980  3.00  1.00            
ATOM   1939   CB ASP A 263      30.720  18.500  12.396  3.00  1.00            
ATOM   1940   CG ASP A 263      32.061  19.219  12.415  3.00  1.00            
ATOM   1941  OD1 ASP A 263      32.620  19.458  11.312  3.00  1.00            
ATOM   1942  OD2 ASP A 263      32.544  19.538  13.534  3.00  1.00            
ATOM   1943    C ASP A 263      31.454  16.792  10.808  3.00  1.00            
ATOM   1944    O ASP A 263      32.112  16.368  11.758  3.00  1.00            
ATOM   1945    N GLY A 264      31.546  16.262   9.569  3.00  1.00            
ATOM   1946   CA GLY A 264      32.472  15.223   9.221  3.00  1.00            
ATOM   1947    C GLY A 264      31.950  13.847   9.518  3.00  1.00            
ATOM   1948    O GLY A 264      32.727  12.894   9.546  3.00  1.00            
ATOM   1949    N VAL A 265      30.635  13.680   9.755  4.00  1.00            
ATOM   1950   CA VAL A 265      30.141  12.347   9.988  4.00  1.00            
ATOM   1951   CB VAL A 265      29.629  12.137  11.380  4.00  1.00            
ATOM   1952  CG1 VAL A 265      29.100  10.699  11.496  4.00  1.00            
ATOM   1953  CG2 VAL A 265      30.764  12.464  12.364  4.00  1.00            
ATOM   1954    C VAL A 265      28.991  12.152   9.040  4.00  1.00            
ATOM   1955    O VAL A 265      28.390  13.125   8.587  4.00  1.00            
ATOM   1956    N GLN A 266      28.663  10.886   8.691  4.00  1.00            
ATOM   1957   CA GLN A 266      27.597  10.659   7.748  4.00  1.00            
ATOM   1958   CB GLN A 266      28.021   9.825   6.524  4.00  1.00            
ATOM   1959   CG GLN A 266      29.038  10.504   5.602  4.00  1.00            
ATOM   1960   CD GLN A 266      29.345   9.540   4.461  4.00  1.00            
ATOM   1961  OE1 GLN A 266      28.859   8.410   4.439  4.00  1.00            
ATOM   1962  NE2 GLN A 266      30.182   9.991   3.488  4.00  1.00            
ATOM   1963    C GLN A 266      26.497   9.884   8.413  4.00  1.00            
ATOM   1964    O GLN A 266      26.751   9.004   9.233  4.00  1.00            
ATOM   1965    N TYR A 267      25.230  10.218   8.074  4.00  1.00            
ATOM   1966   CA TYR A 267      24.087   9.499   8.586  4.00  1.00            
ATOM   1967   CB TYR A 267      23.124  10.381   9.385  4.00  1.00            
ATOM   1968   CG TYR A 267      22.226   9.510  10.198  4.00  1.00            
ATOM   1969  CD1 TYR A 267      22.657   9.069  11.427  4.00  1.00            
ATOM   1970  CD2 TYR A 267      20.968   9.144   9.768  4.00  1.00            
ATOM   1971  CE1 TYR A 267      21.863   8.274  12.217  4.00  1.00            
ATOM   1972  CE2 TYR A 267      20.168   8.345  10.556  4.00  1.00            
ATOM   1973   CZ TYR A 267      20.614   7.909  11.781  4.00  1.00            
ATOM   1974   OH TYR A 267      19.797   7.094  12.593  4.00  1.00            
ATOM   1975    C TYR A 267      23.359   9.055   7.365  4.00  1.00            
ATOM   1976    O TYR A 267      23.057   9.859   6.481  4.00  1.00            
ATOM   1977    N PRO A 268      23.100   7.788   7.266  4.00  1.00            
ATOM   1978   CA PRO A 268      22.385   7.322   6.112  4.00  1.00            
ATOM   1979   CD PRO A 268      24.046   6.806   7.756  4.00  1.00            
ATOM   1980   CB PRO A 268      22.839   5.875   5.884  4.00  1.00            
ATOM   1981   CG PRO A 268      23.528   5.472   7.200  4.00  1.00            
ATOM   1982    C PRO A 268      20.913   7.475   6.278  4.00  1.00            
ATOM   1983    O PRO A 268      20.435   7.486   7.407  4.00  1.00            
ATOM   1984    N LEU A 269      20.184   7.618   5.153  4.00  1.00            
ATOM   1985   CA LEU A 269      18.750   7.644   5.166  4.00  1.00            
ATOM   1986   CB LEU A 269      18.151   8.976   4.682  4.00  1.00            
ATOM   1987   CG LEU A 269      16.616   9.011   4.753  4.00  1.00            
ATOM   1988  CD1 LEU A 269      16.136   8.810   6.200  4.00  1.00            
ATOM   1989  CD2 LEU A 269      16.053  10.293   4.117  4.00  1.00            
ATOM   1990    C LEU A 269      18.390   6.588   4.190  4.00  1.00            
ATOM   1991    O LEU A 269      18.901   6.582   3.073  4.00  1.00            
ATOM   1992    N SER A 270      17.506   5.653   4.568  1.00  1.00            
ATOM   1993   CA SER A 270      17.324   4.582   3.644  1.00  1.00            
ATOM   1994   CB SER A 270      17.369   3.193   4.307  1.00  1.00            
ATOM   1995   OG SER A 270      17.208   2.175   3.331  1.00  1.00            
ATOM   1996    C SER A 270      15.995   4.699   2.990  1.00  1.00            
ATOM   1997    O SER A 270      15.022   5.093   3.636  1.00  1.00            
ATOM   1998    N PRO A 271      15.959   4.440   1.695  2.00  1.00            
ATOM   1999   CA PRO A 271      14.705   4.199   1.044  2.00  1.00            
ATOM   2000   CD PRO A 271      17.072   3.851   0.969  2.00  1.00            
ATOM   2001   CB PRO A 271      15.043   3.706  -0.358  2.00  1.00            
ATOM   2002   CG PRO A 271      16.420   3.042  -0.169  2.00  1.00            
ATOM   2003    C PRO A 271      14.263   3.102   1.950  2.00  1.00            
ATOM   2004    O PRO A 271      14.879   2.037   1.978  2.00  1.00            
ATOM   2005    N SER A 272      13.206   3.383   2.711  2.00  1.00            
ATOM   2006   CA SER A 272      12.772   2.569   3.795  2.00  1.00            
ATOM   2007   CB SER A 272      13.917   2.105   4.712  2.00  1.00            
ATOM   2008   OG SER A 272      13.401   1.307   5.767  2.00  1.00            
ATOM   2009    C SER A 272      12.002   3.611   4.520  2.00  1.00            
ATOM   2010    O SER A 272      10.866   3.917   4.159  2.00  1.00            
ATOM   2011    N ALA A 273      12.604   4.199   5.571  2.00  1.00            
ATOM   2012   CA ALA A 273      11.935   5.330   6.128  2.00  1.00            
ATOM   2013   CB ALA A 273      12.316   5.607   7.591  2.00  1.00            
ATOM   2014    C ALA A 273      12.393   6.499   5.315  2.00  1.00            
ATOM   2015    O ALA A 273      13.333   7.211   5.666  2.00  1.00            
ATOM   2016    N TYR A 274      11.704   6.694   4.182  2.00  1.00            
ATOM   2017   CA TYR A 274      11.911   7.714   3.196  2.00  1.00            
ATOM   2018   CB TYR A 274      12.904   7.243   2.117  2.00  1.00            
ATOM   2019   CG TYR A 274      13.154   8.330   1.130  2.00  1.00            
ATOM   2020  CD1 TYR A 274      14.172   9.231   1.341  2.00  1.00            
ATOM   2021  CD2 TYR A 274      12.387   8.449  -0.006  2.00  1.00            
ATOM   2022  CE1 TYR A 274      14.415  10.235   0.438  2.00  1.00            
ATOM   2023  CE2 TYR A 274      12.627   9.455  -0.914  2.00  1.00            
ATOM   2024   CZ TYR A 274      13.644  10.352  -0.692  2.00  1.00            
ATOM   2025   OH TYR A 274      13.899  11.390  -1.615  2.00  1.00            
ATOM   2026    C TYR A 274      10.567   7.722   2.580  2.00  1.00            
ATOM   2027    O TYR A 274       9.759   8.629   2.769  2.00  1.00            
ATOM   2028    N ILE A 275      10.321   6.642   1.819  4.00  1.00            
ATOM   2029   CA ILE A 275       9.058   6.443   1.202  4.00  1.00            
ATOM   2030   CB ILE A 275       9.078   5.431   0.088  4.00  1.00            
ATOM   2031  CG1 ILE A 275      10.009   5.900  -1.044  4.00  1.00            
ATOM   2032  CG2 ILE A 275       7.630   5.202  -0.373  4.00  1.00            
ATOM   2033  CD1 ILE A 275      10.293   4.824  -2.093  4.00  1.00            
ATOM   2034    C ILE A 275       8.097   5.973   2.254  4.00  1.00            
ATOM   2035    O ILE A 275       8.394   5.051   3.012  4.00  1.00            
ATOM   2036    N LEU A 276       6.912   6.623   2.335  4.00  1.00            
ATOM   2037   CA LEU A 276       5.917   6.271   3.314  4.00  1.00            
ATOM   2038   CB LEU A 276       5.099   7.477   3.809  4.00  1.00            
ATOM   2039   CG LEU A 276       5.954   8.582   4.456  4.00  1.00            
ATOM   2040  CD1 LEU A 276       5.078   9.731   4.980  4.00  1.00            
ATOM   2041  CD2 LEU A 276       6.905   8.013   5.520  4.00  1.00            
ATOM   2042    C LEU A 276       4.963   5.350   2.641  4.00  1.00            
ATOM   2043    O LEU A 276       4.491   5.624   1.540  4.00  1.00            
ATOM   2044    N GLN A 277       4.671   4.208   3.286  4.00  1.00            
ATOM   2045   CA GLN A 277       3.735   3.319   2.678  4.00  1.00            
ATOM   2046   CB GLN A 277       4.177   1.846   2.620  4.00  1.00            
ATOM   2047   CG GLN A 277       5.287   1.541   1.614  4.00  1.00            
ATOM   2048   CD GLN A 277       5.514   0.036   1.652  4.00  1.00            
ATOM   2049  OE1 GLN A 277       5.055  -0.648   2.566  4.00  1.00            
ATOM   2050  NE2 GLN A 277       6.236  -0.500   0.633  4.00  1.00            
ATOM   2051    C GLN A 277       2.496   3.335   3.500  4.00  1.00            
ATOM   2052    O GLN A 277       2.521   3.070   4.701  4.00  1.00            
ATOM   2053    N ASP A 278       1.374   3.675   2.849  4.00  1.00            
ATOM   2054   CA ASP A 278       0.093   3.594   3.472  4.00  1.00            
ATOM   2055   CB ASP A 278      -0.938   4.568   2.873  4.00  1.00            
ATOM   2056   CG ASP A 278      -0.520   5.999   3.182  4.00  1.00            
ATOM   2057  OD1 ASP A 278       0.425   6.183   3.995  4.00  1.00            
ATOM   2058  OD2 ASP A 278      -1.142   6.928   2.602  4.00  1.00            
ATOM   2059    C ASP A 278      -0.348   2.240   3.069  4.00  1.00            
ATOM   2060    O ASP A 278       0.279   1.238   3.408  4.00  1.00            
ATOM   2061    N ASP A 279      -1.466   2.184   2.335  3.00  1.00            
ATOM   2062   CA ASP A 279      -1.829   0.928   1.777  3.00  1.00            
ATOM   2063   CB ASP A 279      -3.302   0.832   1.348  3.00  1.00            
ATOM   2064   CG ASP A 279      -4.118   0.534   2.600  3.00  1.00            
ATOM   2065  OD1 ASP A 279      -3.830  -0.508   3.248  3.00  1.00            
ATOM   2066  OD2 ASP A 279      -5.028   1.340   2.931  3.00  1.00            
ATOM   2067    C ASP A 279      -0.961   0.783   0.580  3.00  1.00            
ATOM   2068    O ASP A 279       0.264   0.745   0.686  3.00  1.00            
ATOM   2069    N ASP A 280      -1.580   0.699  -0.601  3.00  1.00            
ATOM   2070   CA ASP A 280      -0.813   0.577  -1.796  3.00  1.00            
ATOM   2071   CB ASP A 280      -1.701   0.399  -3.039  3.00  1.00            
ATOM   2072   CG ASP A 280      -0.838  -0.088  -4.192  3.00  1.00            
ATOM   2073  OD1 ASP A 280       0.358  -0.403  -3.947  3.00  1.00            
ATOM   2074  OD2 ASP A 280      -1.365  -0.152  -5.334  3.00  1.00            
ATOM   2075    C ASP A 280      -0.032   1.842  -1.953  3.00  1.00            
ATOM   2076    O ASP A 280       1.083   1.838  -2.473  3.00  1.00            
ATOM   2077    N SER A 281      -0.607   2.965  -1.482  4.00  1.00            
ATOM   2078   CA SER A 281      -0.014   4.251  -1.699  4.00  1.00            
ATOM   2079   CB SER A 281      -0.865   5.437  -1.230  4.00  1.00            
ATOM   2080   OG SER A 281      -1.009   5.416   0.182  4.00  1.00            
ATOM   2081    C SER A 281       1.312   4.400  -1.036  4.00  1.00            
ATOM   2082    O SER A 281       1.533   3.939   0.083  4.00  1.00            
ATOM   2083    N CYS A 282       2.245   5.054  -1.765  4.00  1.00            
ATOM   2084   CA CYS A 282       3.513   5.418  -1.213  4.00  1.00            
ATOM   2085   CB CYS A 282       4.666   4.429  -1.476  4.00  1.00            
ATOM   2086   SG CYS A 282       5.149   4.285  -3.214  4.00  1.00            
ATOM   2087    C CYS A 282       3.863   6.772  -1.741  4.00  1.00            
ATOM   2088    O CYS A 282       3.856   7.006  -2.949  4.00  1.00            
ATOM   2089    N THR A 283       4.165   7.712  -0.824  4.00  1.00            
ATOM   2090   CA THR A 283       4.491   9.058  -1.199  4.00  1.00            
ATOM   2091   CB THR A 283       3.587  10.083  -0.583  4.00  1.00            
ATOM   2092  OG1 THR A 283       3.662  10.010   0.834  4.00  1.00            
ATOM   2093  CG2 THR A 283       2.146   9.829  -1.057  4.00  1.00            
ATOM   2094    C THR A 283       5.875   9.326  -0.666  4.00  1.00            
ATOM   2095    O THR A 283       6.364   8.590   0.189  4.00  1.00            
ATOM   2096    N SER A 284       6.558  10.374  -1.182  4.00  1.00            
ATOM   2097   CA SER A 284       7.887  10.696  -0.719  4.00  1.00            
ATOM   2098   CB SER A 284       8.657  11.641  -1.657  4.00  1.00            
ATOM   2099   OG SER A 284       8.038  12.920  -1.678  4.00  1.00            
ATOM   2100    C SER A 284       7.764  11.385   0.606  4.00  1.00            
ATOM   2101    O SER A 284       6.798  12.103   0.861  4.00  1.00            
ATOM   2102    N GLY A 285       8.751  11.150   1.496  1.00  1.00            
ATOM   2103   CA GLY A 285       8.814  11.765   2.795  1.00  1.00            
ATOM   2104    C GLY A 285       9.033  13.231   2.583  1.00  1.00            
ATOM   2105    O GLY A 285       8.544  14.071   3.336  1.00  1.00            
ATOM   2106    N PHE A 286       9.797  13.552   1.526  4.00  1.00            
ATOM   2107   CA PHE A 286      10.255  14.872   1.204  4.00  1.00            
ATOM   2108   CB PHE A 286      11.258  14.850   0.037  4.00  1.00            
ATOM   2109   CG PHE A 286      12.542  14.354   0.610  4.00  1.00            
ATOM   2110  CD1 PHE A 286      12.592  13.179   1.322  4.00  1.00            
ATOM   2111  CD2 PHE A 286      13.713  15.046   0.406  4.00  1.00            
ATOM   2112  CE1 PHE A 286      13.786  12.737   1.842  4.00  1.00            
ATOM   2113  CE2 PHE A 286      14.907  14.606   0.918  4.00  1.00            
ATOM   2114   CZ PHE A 286      14.946  13.447   1.647  4.00  1.00            
ATOM   2115    C PHE A 286       9.149  15.831   0.881  4.00  1.00            
ATOM   2116    O PHE A 286       8.129  15.463   0.300  4.00  1.00            
ATOM   2117    N GLU A 287       9.352  17.111   1.287  4.00  1.00            
ATOM   2118   CA GLU A 287       8.422  18.188   1.066  4.00  1.00            
ATOM   2119   CB GLU A 287       7.583  18.533   2.305  4.00  1.00            
ATOM   2120   CG GLU A 287       6.416  19.468   1.990  4.00  1.00            
ATOM   2121   CD GLU A 287       5.398  18.669   1.190  4.00  1.00            
ATOM   2122  OE1 GLU A 287       5.726  18.268   0.041  4.00  1.00            
ATOM   2123  OE2 GLU A 287       4.277  18.443   1.720  4.00  1.00            
ATOM   2124    C GLU A 287       9.197  19.400   0.711  4.00  1.00            
ATOM   2125    O GLU A 287      10.416  19.444   0.871  4.00  1.00            
ATOM   2126    N GLY A 288       8.497  20.422   0.190  4.00  1.00            
ATOM   2127   CA GLY A 288       9.215  21.602  -0.152  4.00  1.00            
ATOM   2128    C GLY A 288       8.521  22.771   0.441  4.00  1.00            
ATOM   2129    O GLY A 288       7.397  23.108   0.069  4.00  1.00            
ATOM   2130    N MET A 289       9.195  23.424   1.399  1.00  1.00            
ATOM   2131   CA MET A 289       8.667  24.624   1.955  1.00  1.00            
ATOM   2132   CB MET A 289       8.062  24.466   3.360  1.00  1.00            
ATOM   2133   CG MET A 289       7.490  25.774   3.909  1.00  1.00            
ATOM   2134   SD MET A 289       6.071  26.418   2.973  1.00  1.00            
ATOM   2135   CE MET A 289       4.963  25.023   3.331  1.00  1.00            
ATOM   2136    C MET A 289       9.823  25.550   2.049  1.00  1.00            
ATOM   2137    O MET A 289      10.885  25.177   2.542  1.00  1.00            
ATOM   2138    N ASP A 290       9.655  26.789   1.558  1.00  1.00            
ATOM   2139   CA ASP A 290      10.777  27.671   1.616  1.00  1.00            
ATOM   2140   CB ASP A 290      10.887  28.641   0.426  1.00  1.00            
ATOM   2141   CG ASP A 290      12.223  29.357   0.561  1.00  1.00            
ATOM   2142  OD1 ASP A 290      13.268  28.709   0.286  1.00  1.00            
ATOM   2143  OD2 ASP A 290      12.220  30.556   0.951  1.00  1.00            
ATOM   2144    C ASP A 290      10.648  28.499   2.855  1.00  1.00            
ATOM   2145    O ASP A 290       9.761  29.346   2.951  1.00  1.00            
ATOM   2146    N VAL A 291      11.523  28.258   3.851  1.00  1.00            
ATOM   2147   CA VAL A 291      11.486  29.050   5.048  1.00  1.00            
ATOM   2148   CB VAL A 291      11.684  28.249   6.302  1.00  1.00            
ATOM   2149  CG1 VAL A 291      11.696  29.210   7.503  1.00  1.00            
ATOM   2150  CG2 VAL A 291      10.595  27.167   6.374  1.00  1.00            
ATOM   2151    C VAL A 291      12.637  29.975   4.941  1.00  1.00            
ATOM   2152    O VAL A 291      13.796  29.564   4.975  1.00  1.00            
ATOM   2153    N PRO A 292      12.340  31.224   4.785  4.00  1.00            
ATOM   2154   CA PRO A 292      13.395  32.180   4.688  4.00  1.00            
ATOM   2155   CD PRO A 292      11.138  31.651   4.095  4.00  1.00            
ATOM   2156   CB PRO A 292      12.810  33.389   3.949  4.00  1.00            
ATOM   2157   CG PRO A 292      11.287  33.177   4.009  4.00  1.00            
ATOM   2158    C PRO A 292      13.879  32.466   6.063  4.00  1.00            
ATOM   2159    O PRO A 292      13.063  32.503   6.984  4.00  1.00            
ATOM   2160    N THR A 293      15.196  32.650   6.228  1.00  1.00            
ATOM   2161   CA THR A 293      15.732  33.013   7.500  1.00  1.00            
ATOM   2162   CB THR A 293      16.324  31.868   8.271  1.00  1.00            
ATOM   2163  OG1 THR A 293      15.344  30.865   8.491  1.00  1.00            
ATOM   2164  CG2 THR A 293      16.850  32.397   9.617  1.00  1.00            
ATOM   2165    C THR A 293      16.850  33.921   7.146  1.00  1.00            
ATOM   2166    O THR A 293      17.326  33.919   6.012  1.00  1.00            
ATOM   2167    N SER A 294      17.299  34.738   8.105  1.00  1.00            
ATOM   2168   CA SER A 294      18.357  35.637   7.789  1.00  1.00            
ATOM   2169   CB SER A 294      18.704  36.565   8.966  1.00  1.00            
ATOM   2170   OG SER A 294      17.579  37.366   9.301  1.00  1.00            
ATOM   2171    C SER A 294      19.571  34.831   7.455  1.00  1.00            
ATOM   2172    O SER A 294      20.310  35.163   6.529  1.00  1.00            
ATOM   2173    N SER A 295      19.801  33.727   8.191  1.00  1.00            
ATOM   2174   CA SER A 295      20.964  32.924   7.938  1.00  1.00            
ATOM   2175   CB SER A 295      21.061  31.704   8.870  1.00  1.00            
ATOM   2176   OG SER A 295      21.196  32.126  10.219  1.00  1.00            
ATOM   2177    C SER A 295      20.857  32.413   6.544  1.00  1.00            
ATOM   2178    O SER A 295      21.824  32.447   5.785  1.00  1.00            
ATOM   2179    N GLY A 296      19.659  31.936   6.162  1.00  1.00            
ATOM   2180   CA GLY A 296      19.503  31.430   4.835  1.00  1.00            
ATOM   2181    C GLY A 296      18.298  30.557   4.822  1.00  1.00            
ATOM   2182    O GLY A 296      17.551  30.480   5.797  1.00  1.00            
ATOM   2183    N GLU A 297      18.096  29.865   3.689  4.00  1.00            
ATOM   2184   CA GLU A 297      16.985  28.980   3.533  4.00  1.00            
ATOM   2185   CB GLU A 297      16.933  28.345   2.134  4.00  1.00            
ATOM   2186   CG GLU A 297      16.816  29.370   1.004  4.00  1.00            
ATOM   2187   CD GLU A 297      17.046  28.632  -0.306  4.00  1.00            
ATOM   2188  OE1 GLU A 297      16.998  27.373  -0.289  4.00  1.00            
ATOM   2189  OE2 GLU A 297      17.276  29.314  -1.341  4.00  1.00            
ATOM   2190    C GLU A 297      17.225  27.872   4.501  4.00  1.00            
ATOM   2191    O GLU A 297      18.370  27.584   4.846  4.00  1.00            
ATOM   2192    N LEU A 298      16.150  27.231   4.993  1.00  1.00            
ATOM   2193   CA LEU A 298      16.384  26.219   5.974  1.00  1.00            
ATOM   2194   CB LEU A 298      15.751  26.526   7.346  1.00  1.00            
ATOM   2195   CG LEU A 298      14.233  26.809   7.333  1.00  1.00            
ATOM   2196  CD1 LEU A 298      13.404  25.575   6.932  1.00  1.00            
ATOM   2197  CD2 LEU A 298      13.782  27.397   8.679  1.00  1.00            
ATOM   2198    C LEU A 298      15.881  24.872   5.512  1.00  1.00            
ATOM   2199    O LEU A 298      14.944  24.781   4.720  1.00  1.00            
ATOM   2200    N TRP A 299      16.526  23.786   6.007  4.00  1.00            
ATOM   2201   CA TRP A 299      16.188  22.404   5.736  4.00  1.00            
ATOM   2202   CB TRP A 299      17.442  21.594   5.346  4.00  1.00            
ATOM   2203   CG TRP A 299      17.238  20.259   4.666  4.00  1.00            
ATOM   2204  CD2 TRP A 299      17.428  20.084   3.253  4.00  1.00            
ATOM   2205  CD1 TRP A 299      16.947  19.026   5.172  4.00  1.00            
ATOM   2206  NE1 TRP A 299      16.933  18.095   4.159  4.00  1.00            
ATOM   2207  CE2 TRP A 299      17.232  18.733   2.973  4.00  1.00            
ATOM   2208  CE3 TRP A 299      17.751  20.978   2.274  4.00  1.00            
ATOM   2209  CZ2 TRP A 299      17.357  18.254   1.699  4.00  1.00            
ATOM   2210  CZ3 TRP A 299      17.866  20.495   0.989  4.00  1.00            
ATOM   2211  CH2 TRP A 299      17.672  19.159   0.708  4.00  1.00            
ATOM   2212    C TRP A 299      15.754  21.896   7.097  4.00  1.00            
ATOM   2213    O TRP A 299      16.498  22.042   8.066  4.00  1.00            
ATOM   2214    N ILE A 300      14.548  21.295   7.232  4.00  1.00            
ATOM   2215   CA ILE A 300      14.105  20.878   8.546  4.00  1.00            
ATOM   2216   CB ILE A 300      12.742  21.401   8.893  4.00  1.00            
ATOM   2217  CG1 ILE A 300      12.735  22.937   8.835  4.00  1.00            
ATOM   2218  CG2 ILE A 300      12.342  20.833  10.265  4.00  1.00            
ATOM   2219  CD1 ILE A 300      11.327  23.529   8.796  4.00  1.00            
ATOM   2220    C ILE A 300      14.014  19.386   8.560  4.00  1.00            
ATOM   2221    O ILE A 300      13.341  18.785   7.725  4.00  1.00            
ATOM   2222    N LEU A 301      14.722  18.747   9.513  4.00  1.00            
ATOM   2223   CA LEU A 301      14.601  17.327   9.687  4.00  1.00            
ATOM   2224   CB LEU A 301      15.636  16.729  10.657  4.00  1.00            
ATOM   2225   CG LEU A 301      17.107  16.906  10.236  4.00  1.00            
ATOM   2226  CD1 LEU A 301      18.052  16.270  11.269  4.00  1.00            
ATOM   2227  CD2 LEU A 301      17.355  16.394   8.809  4.00  1.00            
ATOM   2228    C LEU A 301      13.302  17.212  10.369  4.00  1.00            
ATOM   2229    O LEU A 301      12.809  18.173  10.957  4.00  1.00            
ATOM   2230    N GLY A 302      12.688  16.036  10.289  1.00  1.00            
ATOM   2231   CA GLY A 302      11.439  15.941  10.949  1.00  1.00            
ATOM   2232    C GLY A 302      11.394  14.587  11.526  1.00  1.00            
ATOM   2233    O GLY A 302      12.417  13.989  11.855  1.00  1.00            
ATOM   2234    N ASP A 303      10.169  14.083  11.666  2.00  1.00            
ATOM   2235   CA ASP A 303       9.967  12.798  12.228  2.00  1.00            
ATOM   2236   CB ASP A 303       8.473  12.475  12.400  2.00  1.00            
ATOM   2237   CG ASP A 303       8.326  11.259  13.303  2.00  1.00            
ATOM   2238  OD1 ASP A 303       9.372  10.727  13.762  2.00  1.00            
ATOM   2239  OD2 ASP A 303       7.161  10.848  13.546  2.00  1.00            
ATOM   2240    C ASP A 303      10.555  11.779  11.319  2.00  1.00            
ATOM   2241    O ASP A 303      11.024  10.739  11.783  2.00  1.00            
ATOM   2242    N VAL A 304      10.538  12.061  10.000  2.00  1.00            
ATOM   2243   CA VAL A 304      11.051  11.124   9.045  2.00  1.00            
ATOM   2244   CB VAL A 304      11.106  11.675   7.652  2.00  1.00            
ATOM   2245  CG1 VAL A 304      11.754  10.621   6.738  2.00  1.00            
ATOM   2246  CG2 VAL A 304       9.688  12.091   7.228  2.00  1.00            
ATOM   2247    C VAL A 304      12.450  10.845   9.463  2.00  1.00            
ATOM   2248    O VAL A 304      12.868   9.693   9.571  2.00  1.00            
ATOM   2249    N PHE A 305      13.205  11.918   9.724  2.00  1.00            
ATOM   2250   CA PHE A 305      14.565  11.761  10.122  2.00  1.00            
ATOM   2251   CB PHE A 305      15.349  13.086  10.074  2.00  1.00            
ATOM   2252   CG PHE A 305      15.755  13.352   8.665  2.00  1.00            
ATOM   2253  CD1 PHE A 305      14.840  13.739   7.715  2.00  1.00            
ATOM   2254  CD2 PHE A 305      17.079  13.228   8.308  2.00  1.00            
ATOM   2255  CE1 PHE A 305      15.245  13.981   6.422  2.00  1.00            
ATOM   2256  CE2 PHE A 305      17.489  13.469   7.020  2.00  1.00            
ATOM   2257   CZ PHE A 305      16.569  13.845   6.073  2.00  1.00            
ATOM   2258    C PHE A 305      14.792  11.195  11.514  2.00  1.00            
ATOM   2259    O PHE A 305      15.446  10.163  11.653  2.00  1.00            
ATOM   2260    N ILE A 306      14.206  11.811  12.570  2.00  1.00            
ATOM   2261   CA ILE A 306      14.518  11.559  13.972  2.00  1.00            
ATOM   2262   CB ILE A 306      13.761  12.481  14.897  2.00  1.00            
ATOM   2263  CG1 ILE A 306      14.481  12.668  16.248  2.00  1.00            
ATOM   2264  CG2 ILE A 306      12.331  11.936  15.041  2.00  1.00            
ATOM   2265  CD1 ILE A 306      14.570  11.422  17.125  2.00  1.00            
ATOM   2266    C ILE A 306      14.208  10.159  14.329  2.00  1.00            
ATOM   2267    O ILE A 306      14.915   9.573  15.141  2.00  1.00            
ATOM   2268    N ARG A 307      13.159   9.583  13.723  3.00  1.00            
ATOM   2269   CA ARG A 307      12.719   8.275  14.094  3.00  1.00            
ATOM   2270   CB ARG A 307      11.588   7.787  13.176  3.00  1.00            
ATOM   2271   CG ARG A 307      10.901   6.505  13.637  3.00  1.00            
ATOM   2272   CD ARG A 307       9.655   6.180  12.814  3.00  1.00            
ATOM   2273   NE ARG A 307      10.025   6.336  11.380  3.00  1.00            
ATOM   2274   CZ ARG A 307       9.579   5.435  10.459  3.00  1.00            
ATOM   2275  NH1 ARG A 307       8.819   4.374  10.855  3.00  1.00            
ATOM   2276  NH2 ARG A 307       9.896   5.592   9.140  3.00  1.00            
ATOM   2277    C ARG A 307      13.900   7.336  13.977  3.00  1.00            
ATOM   2278    O ARG A 307      14.094   6.483  14.842  3.00  1.00            
ATOM   2279    N GLN A 308      14.731   7.477  12.921  3.00  1.00            
ATOM   2280   CA GLN A 308      15.923   6.675  12.737  3.00  1.00            
ATOM   2281   CB GLN A 308      16.557   6.820  11.346  3.00  1.00            
ATOM   2282   CG GLN A 308      17.738   5.867  11.137  3.00  1.00            
ATOM   2283   CD GLN A 308      18.252   6.055   9.719  3.00  1.00            
ATOM   2284  OE1 GLN A 308      19.061   5.270   9.229  3.00  1.00            
ATOM   2285  NE2 GLN A 308      17.761   7.124   9.035  3.00  1.00            
ATOM   2286    C GLN A 308      16.969   7.036  13.764  3.00  1.00            
ATOM   2287    O GLN A 308      17.709   6.164  14.215  3.00  1.00            
ATOM   2288    N TYR A 309      17.042   8.316  14.195  4.00  1.00            
ATOM   2289   CA TYR A 309      18.139   8.774  15.023  4.00  1.00            
ATOM   2290   CB TYR A 309      18.498  10.269  14.876  4.00  1.00            
ATOM   2291   CG TYR A 309      18.854  10.694  13.496  4.00  1.00            
ATOM   2292  CD1 TYR A 309      17.866  11.021  12.600  4.00  1.00            
ATOM   2293  CD2 TYR A 309      20.167  10.811  13.109  4.00  1.00            
ATOM   2294  CE1 TYR A 309      18.171  11.430  11.324  4.00  1.00            
ATOM   2295  CE2 TYR A 309      20.481  11.220  11.835  4.00  1.00            
ATOM   2296   CZ TYR A 309      19.485  11.527  10.939  4.00  1.00            
ATOM   2297   OH TYR A 309      19.809  11.946   9.632  4.00  1.00            
ATOM   2298    C TYR A 309      17.717   8.779  16.456  4.00  1.00            
ATOM   2299    O TYR A 309      16.550   8.627  16.803  4.00  1.00            
ATOM   2300    N TYR A 310      18.718   8.883  17.347  4.00  1.00            
ATOM   2301   CA TYR A 310      18.436   9.097  18.727  4.00  1.00            
ATOM   2302   CB TYR A 310      19.159   8.146  19.696  4.00  1.00            
ATOM   2303   CG TYR A 310      18.545   8.367  21.037  4.00  1.00            
ATOM   2304  CD1 TYR A 310      17.343   7.770  21.339  4.00  1.00            
ATOM   2305  CD2 TYR A 310      19.153   9.156  21.987  4.00  1.00            
ATOM   2306  CE1 TYR A 310      16.751   7.954  22.564  4.00  1.00            
ATOM   2307  CE2 TYR A 310      18.566   9.345  23.218  4.00  1.00            
ATOM   2308   CZ TYR A 310      17.363   8.744  23.506  4.00  1.00            
ATOM   2309   OH TYR A 310      16.756   8.934  24.766  4.00  1.00            
ATOM   2310    C TYR A 310      18.982  10.462  18.951  4.00  1.00            
ATOM   2311    O TYR A 310      20.160  10.710  18.692  4.00  1.00            
ATOM   2312    N THR A 311      18.144  11.399  19.426  4.00  1.00            
ATOM   2313   CA THR A 311      18.643  12.735  19.516  4.00  1.00            
ATOM   2314   CB THR A 311      17.719  13.764  18.938  4.00  1.00            
ATOM   2315  OG1 THR A 311      16.532  13.833  19.709  4.00  1.00            
ATOM   2316  CG2 THR A 311      17.383  13.373  17.490  4.00  1.00            
ATOM   2317    C THR A 311      18.824  13.088  20.944  4.00  1.00            
ATOM   2318    O THR A 311      18.055  12.686  21.814  4.00  1.00            
ATOM   2319    N VAL A 312      19.903  13.839  21.204  4.00  1.00            
ATOM   2320   CA VAL A 312      20.193  14.320  22.513  4.00  1.00            
ATOM   2321   CB VAL A 312      21.502  13.783  23.003  4.00  1.00            
ATOM   2322  CG1 VAL A 312      21.876  14.480  24.317  4.00  1.00            
ATOM   2323  CG2 VAL A 312      21.384  12.252  23.113  4.00  1.00            
ATOM   2324    C VAL A 312      20.344  15.792  22.335  4.00  1.00            
ATOM   2325    O VAL A 312      21.116  16.244  21.491  4.00  1.00            
ATOM   2326    N PHE A 313      19.584  16.584  23.106  4.00  1.00            
ATOM   2327   CA PHE A 313      19.715  18.002  22.982  4.00  1.00            
ATOM   2328   CB PHE A 313      18.355  18.715  23.004  4.00  1.00            
ATOM   2329   CG PHE A 313      18.585  20.160  22.748  4.00  1.00            
ATOM   2330  CD1 PHE A 313      18.640  20.631  21.456  4.00  1.00            
ATOM   2331  CD2 PHE A 313      18.744  21.043  23.791  4.00  1.00            
ATOM   2332  CE1 PHE A 313      18.851  21.965  21.209  4.00  1.00            
ATOM   2333  CE2 PHE A 313      18.954  22.379  23.548  4.00  1.00            
ATOM   2334   CZ PHE A 313      19.008  22.842  22.255  4.00  1.00            
ATOM   2335    C PHE A 313      20.458  18.410  24.214  4.00  1.00            
ATOM   2336    O PHE A 313      20.001  18.158  25.329  4.00  1.00            
ATOM   2337    N ASP A 314      21.639  19.039  24.055  4.00  1.00            
ATOM   2338   CA ASP A 314      22.413  19.387  25.213  4.00  1.00            
ATOM   2339   CB ASP A 314      23.875  18.911  25.121  4.00  1.00            
ATOM   2340   CG ASP A 314      24.569  19.105  26.464  4.00  1.00            
ATOM   2341  OD1 ASP A 314      24.079  19.909  27.303  4.00  1.00            
ATOM   2342  OD2 ASP A 314      25.619  18.439  26.668  4.00  1.00            
ATOM   2343    C ASP A 314      22.429  20.862  25.338  4.00  1.00            
ATOM   2344    O ASP A 314      22.841  21.567  24.421  4.00  1.00            
ATOM   2345    N ARG A 315      21.856  21.359  26.447  3.00  1.00            
ATOM   2346   CA ARG A 315      21.899  22.752  26.751  3.00  1.00            
ATOM   2347   CB ARG A 315      20.762  23.218  27.673  3.00  1.00            
ATOM   2348   CG ARG A 315      19.468  23.479  26.905  3.00  1.00            
ATOM   2349   CD ARG A 315      19.614  24.614  25.889  3.00  1.00            
ATOM   2350   NE ARG A 315      20.091  25.806  26.644  3.00  1.00            
ATOM   2351   CZ ARG A 315      20.902  26.723  26.041  3.00  1.00            
ATOM   2352  NH1 ARG A 315      21.234  26.586  24.724  3.00  1.00            
ATOM   2353  NH2 ARG A 315      21.388  27.776  26.762  3.00  1.00            
ATOM   2354    C ARG A 315      23.195  23.228  27.350  3.00  1.00            
ATOM   2355    O ARG A 315      23.665  24.305  26.988  3.00  1.00            
ATOM   2356    N ALA A 316      23.816  22.456  28.274  3.00  1.00            
ATOM   2357   CA ALA A 316      24.964  22.982  28.979  3.00  1.00            
ATOM   2358   CB ALA A 316      25.568  21.985  29.982  3.00  1.00            
ATOM   2359    C ALA A 316      26.007  23.298  27.983  3.00  1.00            
ATOM   2360    O ALA A 316      26.553  24.400  27.954  3.00  1.00            
ATOM   2361    N ASN A 317      26.290  22.324  27.116  3.00  1.00            
ATOM   2362   CA ASN A 317      27.145  22.616  26.024  3.00  1.00            
ATOM   2363   CB ASN A 317      27.945  21.397  25.547  3.00  1.00            
ATOM   2364   CG ASN A 317      28.817  20.971  26.722  3.00  1.00            
ATOM   2365  OD1 ASN A 317      29.097  21.761  27.623  3.00  1.00            
ATOM   2366  ND2 ASN A 317      29.251  19.682  26.722  3.00  1.00            
ATOM   2367    C ASN A 317      26.117  22.975  24.997  3.00  1.00            
ATOM   2368    O ASN A 317      24.942  22.704  25.215  3.00  1.00            
ATOM   2369    N ASN A 318      26.483  23.636  23.888  3.00  1.00            
ATOM   2370   CA ASN A 318      25.486  24.002  22.914  3.00  1.00            
ATOM   2371   CB ASN A 318      26.033  24.917  21.804  3.00  1.00            
ATOM   2372   CG ASN A 318      26.263  26.305  22.387  3.00  1.00            
ATOM   2373  OD1 ASN A 318      27.058  26.485  23.308  3.00  1.00            
ATOM   2374  ND2 ASN A 318      25.550  27.320  21.828  3.00  1.00            
ATOM   2375    C ASN A 318      24.960  22.774  22.251  3.00  1.00            
ATOM   2376    O ASN A 318      23.808  22.709  21.825  3.00  1.00            
ATOM   2377    N LYS A 319      25.819  21.756  22.200  4.00  1.00            
ATOM   2378   CA LYS A 319      25.701  20.551  21.443  4.00  1.00            
ATOM   2379   CB LYS A 319      26.655  19.438  21.927  4.00  1.00            
ATOM   2380   CG LYS A 319      28.148  19.678  21.685  4.00  1.00            
ATOM   2381   CD LYS A 319      29.035  18.674  22.433  4.00  1.00            
ATOM   2382   CE LYS A 319      30.499  18.663  21.982  4.00  1.00            
ATOM   2383   NZ LYS A 319      31.252  19.746  22.650  4.00  1.00            
ATOM   2384    C LYS A 319      24.370  19.890  21.347  4.00  1.00            
ATOM   2385    O LYS A 319      23.422  20.141  22.089  4.00  1.00            
ATOM   2386    N VAL A 320      24.347  19.028  20.305  4.00  1.00            
ATOM   2387   CA VAL A 320      23.356  18.105  19.838  4.00  1.00            
ATOM   2388   CB VAL A 320      22.844  18.531  18.508  4.00  1.00            
ATOM   2389  CG1 VAL A 320      22.054  17.381  17.878  4.00  1.00            
ATOM   2390  CG2 VAL A 320      22.081  19.850  18.715  4.00  1.00            
ATOM   2391    C VAL A 320      24.119  16.823  19.677  4.00  1.00            
ATOM   2392    O VAL A 320      25.283  16.846  19.278  4.00  1.00            
ATOM   2393    N GLY A 321      23.510  15.668  20.011  4.00  1.00            
ATOM   2394   CA GLY A 321      24.224  14.428  19.867  4.00  1.00            
ATOM   2395    C GLY A 321      23.394  13.564  18.993  4.00  1.00            
ATOM   2396    O GLY A 321      22.187  13.442  19.194  4.00  1.00            
ATOM   2397    N LEU A 322      24.018  12.934  17.982  4.00  1.00            
ATOM   2398   CA LEU A 322      23.182  12.124  17.162  4.00  1.00            
ATOM   2399   CB LEU A 322      22.957  12.645  15.731  4.00  1.00            
ATOM   2400   CG LEU A 322      24.153  12.483  14.773  4.00  1.00            
ATOM   2401  CD1 LEU A 322      23.821  13.035  13.377  4.00  1.00            
ATOM   2402  CD2 LEU A 322      25.434  13.095  15.358  4.00  1.00            
ATOM   2403    C LEU A 322      23.737  10.758  17.069  4.00  1.00            
ATOM   2404    O LEU A 322      24.949  10.550  17.042  4.00  1.00            
ATOM   2405    N ALA A 323      22.823   9.776  17.011  4.00  1.00            
ATOM   2406   CA ALA A 323      23.244   8.427  16.982  4.00  1.00            
ATOM   2407   CB ALA A 323      23.543   7.959  18.413  4.00  1.00            
ATOM   2408    C ALA A 323      22.117   7.642  16.370  4.00  1.00            
ATOM   2409    O ALA A 323      20.991   8.124  16.305  4.00  1.00            
ATOM   2410    N PRO A 324      22.387   6.468  15.875  4.00  1.00            
ATOM   2411   CA PRO A 324      21.340   5.677  15.279  4.00  1.00            
ATOM   2412   CD PRO A 324      23.644   6.285  15.148  4.00  1.00            
ATOM   2413   CB PRO A 324      22.043   4.560  14.521  4.00  1.00            
ATOM   2414   CG PRO A 324      23.361   5.218  14.076  4.00  1.00            
ATOM   2415    C PRO A 324      20.411   5.212  16.346  4.00  1.00            
ATOM   2416    O PRO A 324      20.471   5.722  17.461  4.00  1.00            
ATOM   2417    N VAL A 325      19.468   4.330  16.014  4.00  1.00            
ATOM   2418   CA VAL A 325      18.646   3.886  17.087  4.00  1.00            
ATOM   2419   CB VAL A 325      17.231   4.376  16.972  4.00  1.00            
ATOM   2420  CG1 VAL A 325      16.393   3.817  18.130  4.00  1.00            
ATOM   2421  CG2 VAL A 325      17.270   5.910  16.938  4.00  1.00            
ATOM   2422    C VAL A 325      18.624   2.410  17.037  4.00  1.00            
ATOM   2423    O VAL A 325      18.859   1.802  15.994  4.00  1.00            
ATOM   2424    N ALA A 326      18.367   1.802  18.202  1.00  1.00            
ATOM   2425   CA ALA A 326      18.309   0.388  18.279  1.00  1.00            
ATOM   2426   CB ALA A 326      18.391  -0.147  19.719  1.00  1.00            
ATOM   2427    C ALA A 326      16.966  -0.027  17.705  1.00  1.00            
ATOM   2428    O ALA A 326      16.906  -0.276  16.471  1.00  1.00            
ATOM   2429  OXT ALA A 326      15.982  -0.099  18.490  1.00  1.00            
ATOM   2430    N GLU B   1     -11.324   9.008  -4.775  4.00  0.00            
ATOM   2431   CA GLU B   1     -10.680   8.537  -6.021  4.00  0.00            
ATOM   2432   CB GLU B   1     -10.670   9.656  -7.080  4.00  0.00            
ATOM   2433   CG GLU B   1     -10.228   9.188  -8.471  4.00  0.00            
ATOM   2434   CD GLU B   1     -10.255  10.382  -9.416  4.00  0.00            
ATOM   2435  OE1 GLU B   1      -9.244  11.136  -9.437  4.00  0.00            
ATOM   2436  OE2 GLU B   1     -11.280  10.560 -10.126  4.00  0.00            
ATOM   2437    C GLU B   1      -9.268   8.122  -5.748  4.00  0.00            
ATOM   2438    O GLU B   1      -9.003   7.218  -4.957  4.00  0.00            
ATOM   2439    N ASN B   2      -8.324   8.794  -6.425  4.00  0.00            
ATOM   2440   CA ASN B   2      -6.921   8.509  -6.385  4.00  0.00            
ATOM   2441   CB ASN B   2      -6.162   9.320  -7.450  4.00  0.00            
ATOM   2442   CG ASN B   2      -4.780   8.722  -7.668  4.00  0.00            
ATOM   2443  OD1 ASN B   2      -4.098   8.320  -6.727  4.00  0.00            
ATOM   2444  ND2 ASN B   2      -4.353   8.662  -8.958  4.00  0.00            
ATOM   2445    C ASN B   2      -6.312   8.826  -5.053  4.00  0.00            
ATOM   2446    O ASN B   2      -5.449   8.079  -4.595  4.00  0.00            
ATOM   2447    N GLU B   3      -6.763   9.922  -4.399  4.00  0.00            
ATOM   2448   CA GLU B   3      -6.135  10.459  -3.215  4.00  0.00            
ATOM   2449   CB GLU B   3      -6.982  11.525  -2.491  4.00  0.00            
ATOM   2450   CG GLU B   3      -6.243  12.234  -1.351  4.00  0.00            
ATOM   2451   CD GLU B   3      -7.151  13.325  -0.796  4.00  0.00            
ATOM   2452  OE1 GLU B   3      -8.288  13.469  -1.317  4.00  0.00            
ATOM   2453  OE2 GLU B   3      -6.718  14.029   0.155  4.00  0.00            
ATOM   2454    C GLU B   3      -5.807   9.397  -2.242  4.00  0.00            
ATOM   2455    O GLU B   3      -6.683   8.740  -1.682  4.00  0.00            
ATOM   2456    N SER B   4      -4.489   9.202  -2.042  4.00  0.00            
ATOM   2457   CA SER B   4      -4.099   8.228  -1.086  4.00  0.00            
ATOM   2458   CB SER B   4      -3.530   6.938  -1.692  4.00  0.00            
ATOM   2459   OG SER B   4      -3.542   5.920  -0.703  4.00  0.00            
ATOM   2460    C SER B   4      -3.079   8.847  -0.210  4.00  0.00            
ATOM   2461    O SER B   4      -2.007   9.232  -0.674  4.00  0.00            
ATOM   2462    N ALA B   5      -3.396   8.952   1.095  4.00  0.00            
ATOM   2463   CA ALA B   5      -2.449   9.599   1.939  4.00  0.00            
ATOM   2464   CB ALA B   5      -2.013  10.981   1.430  4.00  0.00            
ATOM   2465    C ALA B   5      -3.034   9.840   3.272  4.00  0.00            
ATOM   2466    O ALA B   5      -4.078   9.306   3.641  4.00  0.00            
ATOM   2467    N GLU B   6      -2.318  10.684   4.029  4.00  0.00            
ATOM   2468   CA GLU B   6      -2.700  10.958   5.368  4.00  0.00            
ATOM   2469   CB GLU B   6      -1.504  11.098   6.320  4.00  0.00            
ATOM   2470   CG GLU B   6      -0.691   9.813   6.467  4.00  0.00            
ATOM   2471   CD GLU B   6       0.275   9.702   5.297  4.00  0.00            
ATOM   2472  OE1 GLU B   6       0.291  10.626   4.441  4.00  0.00            
ATOM   2473  OE2 GLU B   6       1.014   8.683   5.248  4.00  0.00            
ATOM   2474    C GLU B   6      -3.453  12.239   5.460  4.00  0.00            
ATOM   2475    O GLU B   6      -3.183  13.194   4.734  4.00  0.00            
ATOM   2476    N ALA B   7      -4.459  12.262   6.361  4.00  0.00            
ATOM   2477   CA ALA B   7      -5.176  13.470   6.638  4.00  0.00            
ATOM   2478   CB ALA B   7      -6.477  13.251   7.427  4.00  0.00            
ATOM   2479    C ALA B   7      -4.251  14.275   7.486  4.00  0.00            
ATOM   2480    O ALA B   7      -3.539  13.744   8.337  4.00  0.00            
ATOM   2481    N PHE B   8      -4.245  15.592   7.254  4.00  0.00            
ATOM   2482   CA PHE B   8      -3.368  16.514   7.907  4.00  0.00            
ATOM   2483   CB PHE B   8      -1.909  16.300   7.443  4.00  0.00            
ATOM   2484   CG PHE B   8      -1.808  16.308   5.948  4.00  0.00            
ATOM   2485  CD1 PHE B   8      -2.115  17.423   5.203  4.00  0.00            
ATOM   2486  CD2 PHE B   8      -1.356  15.192   5.279  4.00  0.00            
ATOM   2487  CE1 PHE B   8      -2.004  17.431   3.835  4.00  0.00            
ATOM   2488  CE2 PHE B   8      -1.241  15.188   3.909  4.00  0.00            
ATOM   2489   CZ PHE B   8      -1.566  16.307   3.182  4.00  0.00            
ATOM   2490    C PHE B   8      -3.953  17.859   7.530  4.00  0.00            
ATOM   2491    O PHE B   8      -5.175  17.881   7.393  4.00  0.00            
ATOM   2492    N PRO B   9      -3.318  19.004   7.357  4.00  0.00            
ATOM   2493   CA PRO B   9      -1.912  19.248   7.526  4.00  0.00            
ATOM   2494   CD PRO B   9      -3.943  20.031   6.541  4.00  0.00            
ATOM   2495   CB PRO B   9      -1.583  20.485   6.690  4.00  0.00            
ATOM   2496   CG PRO B   9      -2.937  21.189   6.517  4.00  0.00            
ATOM   2497    C PRO B   9      -1.582  19.446   8.959  4.00  0.00            
ATOM   2498    O PRO B   9      -2.451  19.882   9.708  4.00  0.00            
ATOM   2499    N LEU B  10      -0.346  19.115   9.371  4.00  0.00            
ATOM   2500   CA LEU B  10       0.038  19.413  10.715  4.00  0.00            
ATOM   2501   CB LEU B  10      -0.543  18.429  11.756  4.00  0.00            
ATOM   2502   CG LEU B  10      -0.153  16.941  11.585  4.00  0.00            
ATOM   2503  CD1 LEU B  10      -0.798  16.076  12.680  4.00  0.00            
ATOM   2504  CD2 LEU B  10      -0.446  16.413  10.171  4.00  0.00            
ATOM   2505    C LEU B  10       1.535  19.361  10.755  4.00  0.00            
ATOM   2506    O LEU B  10       2.136  18.311  10.973  4.00  0.00            
ATOM   2507    N GLU B  11       2.183  20.510  10.508  4.00  0.00            
ATOM   2508   CA GLU B  11       3.610  20.588  10.630  4.00  0.00            
ATOM   2509   CB GLU B  11       4.355  20.746   9.296  4.00  0.00            
ATOM   2510   CG GLU B  11       5.872  20.822   9.477  4.00  0.00            
ATOM   2511   CD GLU B  11       6.527  20.801   8.103  4.00  0.00            
ATOM   2512  OE1 GLU B  11       5.900  20.262   7.152  4.00  0.00            
ATOM   2513  OE2 GLU B  11       7.668  21.322   7.992  4.00  0.00            
ATOM   2514    C GLU B  11       3.819  21.831  11.414  4.00  0.00            
ATOM   2515    O GLU B  11       3.296  22.884  11.053  4.00  0.00            
ATOM   2516    N PHE B  12       4.578  21.754  12.519  4.00  0.00            
ATOM   2517   CA PHE B  12       4.679  22.943  13.303  4.00  0.00            
ATOM   2518   CB PHE B  12       4.379  22.720  14.796  4.00  0.00            
ATOM   2519   CG PHE B  12       3.004  22.176  14.955  4.00  0.00            
ATOM   2520  CD1 PHE B  12       2.776  20.828  14.801  4.00  0.00            
ATOM   2521  CD2 PHE B  12       1.951  23.002  15.273  4.00  0.00            
ATOM   2522  CE1 PHE B  12       1.513  20.308  14.950  4.00  0.00            
ATOM   2523  CE2 PHE B  12       0.685  22.488  15.425  4.00  0.00            
ATOM   2524   CZ PHE B  12       0.467  21.141  15.263  4.00  0.00            
ATOM   2525    C PHE B  12       6.107  23.392  13.294  4.00  0.00            
ATOM   2526    O PHE B  12       7.015  22.605  13.552  4.00  0.00            
ATOM   2527    N ILE B  13       6.342  24.679  12.971  4.00  0.00            
ATOM   2528   CA ILE B  13       7.667  25.226  13.058  4.00  0.00            
ATOM   2529   CB ILE B  13       8.422  25.233  11.763  4.00  0.00            
ATOM   2530  CG1 ILE B  13       9.847  25.764  12.001  4.00  0.00            
ATOM   2531  CG2 ILE B  13       7.616  26.049  10.738  4.00  0.00            
ATOM   2532  CD1 ILE B  13      10.768  25.624  10.792  4.00  0.00            
ATOM   2533    C ILE B  13       7.521  26.662  13.428  4.00  0.00            
ATOM   2534    O ILE B  13       6.552  27.308  13.030  4.00  0.00            
ATOM   2535    N ARG B  14       8.464  27.210  14.219  4.00  0.00            
ATOM   2536   CA ARG B  14       8.346  28.614  14.464  4.00  0.00            
ATOM   2537   CB ARG B  14       7.721  28.985  15.819  4.00  0.00            
ATOM   2538   CG ARG B  14       8.495  28.480  17.035  4.00  0.00            
ATOM   2539   CD ARG B  14       7.959  29.047  18.352  4.00  0.00            
ATOM   2540   NE ARG B  14       8.244  30.510  18.352  4.00  0.00            
ATOM   2541   CZ ARG B  14       8.101  31.241  19.496  4.00  0.00            
ATOM   2542  NH1 ARG B  14       7.681  30.638  20.646  4.00  0.00            
ATOM   2543  NH2 ARG B  14       8.384  32.576  19.489  4.00  0.00            
ATOM   2544    C ARG B  14       9.684  29.233  14.396  4.00  0.00            
ATOM   2545    O ARG B  14      10.563  28.956  15.209  4.00  0.00            
ATOM   2546    N GLU B  15       9.866  30.096  13.389  4.00  0.00            
ATOM   2547   CA GLU B  15      11.092  30.808  13.333  4.00  0.00            
ATOM   2548   CB GLU B  15      11.716  30.837  11.926  4.00  0.00            
ATOM   2549   CG GLU B  15      13.189  31.259  11.893  4.00  0.00            
ATOM   2550   CD GLU B  15      13.310  32.690  12.399  4.00  0.00            
ATOM   2551  OE1 GLU B  15      13.426  32.863  13.641  4.00  0.00            
ATOM   2552  OE2 GLU B  15      13.287  33.626  11.554  4.00  0.00            
ATOM   2553    C GLU B  15      10.703  32.217  13.679  4.00  0.00            
ATOM   2554    O GLU B  15      10.382  33.003  12.790  4.00  0.00            
ATOM   2555    N LEU B  16      10.709  32.576  14.983  4.00  0.00            
ATOM   2556   CA LEU B  16      10.312  33.912  15.352  4.00  0.00            
ATOM   2557   CB LEU B  16       9.055  33.934  16.243  4.00  0.00            
ATOM   2558   CG LEU B  16       7.800  33.352  15.564  4.00  0.00            
ATOM   2559  CD1 LEU B  16       7.985  31.864  15.227  4.00  0.00            
ATOM   2560  CD2 LEU B  16       6.537  33.610  16.401  4.00  0.00            
ATOM   2561    C LEU B  16      11.426  34.516  16.162  4.00  0.00            
ATOM   2562    O LEU B  16      11.377  34.526  17.391  4.00  0.00            
ATOM   2563    N GLU B  17      12.466  35.037  15.482  4.00  0.00            
ATOM   2564   CA GLU B  17      13.544  35.746  16.118  4.00  0.00            
ATOM   2565   CB GLU B  17      14.848  34.939  16.281  4.00  0.00            
ATOM   2566   CG GLU B  17      14.735  33.807  17.309  4.00  0.00            
ATOM   2567   CD GLU B  17      16.132  33.276  17.604  4.00  0.00            
ATOM   2568  OE1 GLU B  17      16.905  33.997  18.289  4.00  0.00            
ATOM   2569  OE2 GLU B  17      16.448  32.143  17.151  4.00  0.00            
ATOM   2570    C GLU B  17      13.800  36.879  15.173  4.00  0.00            
ATOM   2571    O GLU B  17      13.589  36.728  13.971  4.00  0.00            
ATOM   2572    N GLY B  18      14.239  38.052  15.670  4.00  0.00            
ATOM   2573   CA GLY B  18      14.390  39.154  14.761  4.00  0.00            
ATOM   2574    C GLY B  18      15.397  38.776  13.726  4.00  0.00            
ATOM   2575    O GLY B  18      15.187  38.962  12.529  4.00  0.00            
ATOM   2576    N GLU B  19      16.527  38.229  14.187  4.00  0.00            
ATOM   2577   CA GLU B  19      17.559  37.726  13.338  4.00  0.00            
ATOM   2578   CB GLU B  19      18.807  38.618  13.295  4.00  0.00            
ATOM   2579   CG GLU B  19      18.506  39.954  12.611  4.00  0.00            
ATOM   2580   CD GLU B  19      19.770  40.796  12.592  4.00  0.00            
ATOM   2581  OE1 GLU B  19      20.854  40.247  12.927  4.00  0.00            
ATOM   2582  OE2 GLU B  19      19.670  42.000  12.236  4.00  0.00            
ATOM   2583    C GLU B  19      17.877  36.435  14.021  4.00  0.00            
ATOM   2584    O GLU B  19      17.276  36.147  15.055  4.00  0.00            
ATOM   2585    N ARG B  20      18.776  35.603  13.464  4.00  0.00            
ATOM   2586   CA ARG B  20      19.059  34.351  14.110  4.00  0.00            
ATOM   2587   CB ARG B  20      20.202  33.562  13.435  4.00  0.00            
ATOM   2588   CG ARG B  20      21.570  34.258  13.466  4.00  0.00            
ATOM   2589   CD ARG B  20      22.669  33.494  12.716  4.00  0.00            
ATOM   2590   NE ARG B  20      23.991  34.040  13.144  4.00  0.00            
ATOM   2591   CZ ARG B  20      24.604  35.044  12.449  4.00  0.00            
ATOM   2592  NH1 ARG B  20      24.023  35.564  11.329  4.00  0.00            
ATOM   2593  NH2 ARG B  20      25.804  35.531  12.882  4.00  0.00            
ATOM   2594    C ARG B  20      19.502  34.646  15.541  4.00  0.00            
ATOM   2595    O ARG B  20      18.844  34.123  16.480  4.00  0.00            
ATOM   2596  OXT ARG B  20      20.493  35.405  15.714  4.00  0.00            
END
