# Supplementary material for: Integrative modeling of diverse protein-peptide systems using CABS-dock
Source: PLoS Comput Biol. 2023 Jul 5;19(7):e1011275. doi: 10.1371/journal.pcbi.1011275 (PMC10351741; doi:10.1371/journal.pcbi.1011275)
Supplement: S1 File — Files in pdb format containing atomic coordinates of the structures obtained in this study: the highest-scored amyloid models and 10 examples of the docked peptide for each enzyme-substrate complex. (ZIP) [file pcbi.1011275.s006.zip › 4_pepsin_ENESAEAFPLEFIRELEGER/717.pdb]

CRYST1    0.000    0.000    0.000   0.00   0.00   0.00 P 1           1
ATOM      1    N ILE A   1      16.194  12.100  36.612  1.00  1.00            
ATOM      2   CA ILE A   1      15.798  12.235  35.191  1.00  1.00            
ATOM      3   CB ILE A   1      16.001  10.943  34.442  1.00  1.00            
ATOM      4  CG1 ILE A   1      15.040   9.837  34.929  1.00  1.00            
ATOM      5  CG2 ILE A   1      17.486  10.562  34.569  1.00  1.00            
ATOM      6  CD1 ILE A   1      15.245   9.371  36.370  1.00  1.00            
ATOM      7    C ILE A   1      14.349  12.552  35.126  1.00  1.00            
ATOM      8    O ILE A   1      13.779  13.140  36.042  1.00  1.00            
ATOM      9    N GLY A   2      13.723  12.170  34.004  4.00  1.00            
ATOM     10   CA GLY A   2      12.320  12.368  33.844  4.00  1.00            
ATOM     11    C GLY A   2      11.937  11.525  32.670  4.00  1.00            
ATOM     12    O GLY A   2      12.660  11.472  31.677  4.00  1.00            
ATOM     13    N ASP A   3      10.784  10.833  32.748  4.00  1.00            
ATOM     14   CA ASP A   3      10.399  10.001  31.648  4.00  1.00            
ATOM     15   CB ASP A   3      10.257   8.502  31.996  4.00  1.00            
ATOM     16   CG ASP A   3      11.619   7.823  31.984  4.00  1.00            
ATOM     17  OD1 ASP A   3      12.512   8.307  31.239  4.00  1.00            
ATOM     18  OD2 ASP A   3      11.779   6.803  32.706  4.00  1.00            
ATOM     19    C ASP A   3       9.057  10.416  31.140  4.00  1.00            
ATOM     20    O ASP A   3       8.115  10.583  31.913  4.00  1.00            
ATOM     21    N GLU A   4       8.949  10.617  29.811  4.00  1.00            
ATOM     22   CA GLU A   4       7.670  10.888  29.225  4.00  1.00            
ATOM     23   CB GLU A   4       7.530  12.302  28.637  4.00  1.00            
ATOM     24   CG GLU A   4       6.082  12.667  28.297  4.00  1.00            
ATOM     25   CD GLU A   4       6.094  13.961  27.499  4.00  1.00            
ATOM     26  OE1 GLU A   4       6.994  14.104  26.630  4.00  1.00            
ATOM     27  OE2 GLU A   4       5.198  14.816  27.733  4.00  1.00            
ATOM     28    C GLU A   4       7.522   9.912  28.076  4.00  1.00            
ATOM     29    O GLU A   4       8.317   9.930  27.137  4.00  1.00            
ATOM     30    N PRO A   5       6.528   9.059  28.125  4.00  1.00            
ATOM     31   CA PRO A   5       6.246   8.050  27.119  4.00  1.00            
ATOM     32   CD PRO A   5       5.409   9.258  29.029  4.00  1.00            
ATOM     33   CB PRO A   5       5.029   7.297  27.655  4.00  1.00            
ATOM     34   CG PRO A   5       4.284   8.367  28.475  4.00  1.00            
ATOM     35    C PRO A   5       6.024   8.444  25.688  4.00  1.00            
ATOM     36    O PRO A   5       6.547   7.764  24.812  4.00  1.00            
ATOM     37    N LEU A   6       5.236   9.490  25.392  4.00  1.00            
ATOM     38   CA LEU A   6       5.032   9.840  24.013  4.00  1.00            
ATOM     39   CB LEU A   6       6.341   9.983  23.209  4.00  1.00            
ATOM     40   CG LEU A   6       6.135  10.370  21.732  4.00  1.00            
ATOM     41  CD1 LEU A   6       5.399  11.713  21.597  4.00  1.00            
ATOM     42  CD2 LEU A   6       7.468  10.392  20.971  4.00  1.00            
ATOM     43    C LEU A   6       4.120   8.866  23.331  4.00  1.00            
ATOM     44    O LEU A   6       4.101   7.677  23.645  4.00  1.00            
ATOM     45    N GLU A   7       3.309   9.388  22.382  4.00  1.00            
ATOM     46   CA GLU A   7       2.362   8.610  21.631  4.00  1.00            
ATOM     47   CB GLU A   7       0.904   8.988  21.946  4.00  1.00            
ATOM     48   CG GLU A   7       0.489   8.668  23.383  4.00  1.00            
ATOM     49   CD GLU A   7      -0.887   9.270  23.637  4.00  1.00            
ATOM     50  OE1 GLU A   7      -1.345  10.090  22.796  4.00  1.00            
ATOM     51  OE2 GLU A   7      -1.498   8.919  24.681  4.00  1.00            
ATOM     52    C GLU A   7       2.578   8.939  20.180  4.00  1.00            
ATOM     53    O GLU A   7       2.990  10.050  19.847  4.00  1.00            
ATOM     54    N ASN A   8       2.332   7.973  19.266  4.00  1.00            
ATOM     55   CA ASN A   8       2.491   8.271  17.867  4.00  1.00            
ATOM     56   CB ASN A   8       3.521   7.359  17.181  4.00  1.00            
ATOM     57   CG ASN A   8       4.074   8.087  15.967  4.00  1.00            
ATOM     58  OD1 ASN A   8       3.523   9.093  15.526  4.00  1.00            
ATOM     59  ND2 ASN A   8       5.204   7.569  15.413  4.00  1.00            
ATOM     60    C ASN A   8       1.141   8.041  17.227  4.00  1.00            
ATOM     61    O ASN A   8       0.683   6.902  17.156  4.00  1.00            
ATOM     62    N TYR A   9       0.441   9.108  16.761  4.00  1.00            
ATOM     63   CA TYR A   9      -0.898   8.848  16.291  4.00  1.00            
ATOM     64   CB TYR A   9      -1.777  10.098  16.107  4.00  1.00            
ATOM     65   CG TYR A   9      -3.181   9.585  16.044  4.00  1.00            
ATOM     66  CD1 TYR A   9      -3.785   9.142  17.200  4.00  1.00            
ATOM     67  CD2 TYR A   9      -3.899   9.545  14.870  4.00  1.00            
ATOM     68  CE1 TYR A   9      -5.073   8.661  17.194  4.00  1.00            
ATOM     69  CE2 TYR A   9      -5.190   9.065  14.856  4.00  1.00            
ATOM     70   CZ TYR A   9      -5.777   8.619  16.017  4.00  1.00            
ATOM     71   OH TYR A   9      -7.099   8.125  16.004  4.00  1.00            
ATOM     72    C TYR A   9      -0.926   8.071  15.027  4.00  1.00            
ATOM     73    O TYR A   9      -1.490   6.981  14.954  4.00  1.00            
ATOM     74    N LEU A  10      -0.285   8.627  13.997  3.00  1.00            
ATOM     75   CA LEU A  10      -0.084   7.952  12.760  3.00  1.00            
ATOM     76   CB LEU A  10      -0.334   8.803  11.502  3.00  1.00            
ATOM     77   CG LEU A  10      -1.790   9.263  11.323  3.00  1.00            
ATOM     78  CD1 LEU A  10      -2.207  10.234  12.439  3.00  1.00            
ATOM     79  CD2 LEU A  10      -2.024   9.831   9.914  3.00  1.00            
ATOM     80    C LEU A  10       1.374   7.826  12.894  3.00  1.00            
ATOM     81    O LEU A  10       1.883   7.891  14.010  3.00  1.00            
ATOM     82    N ASP A  11       2.104   7.595  11.809  3.00  1.00            
ATOM     83   CA ASP A  11       3.501   7.683  12.055  3.00  1.00            
ATOM     84   CB ASP A  11       4.316   7.342  10.798  3.00  1.00            
ATOM     85   CG ASP A  11       4.030   5.882  10.477  3.00  1.00            
ATOM     86  OD1 ASP A  11       3.533   5.168  11.390  3.00  1.00            
ATOM     87  OD2 ASP A  11       4.292   5.460   9.319  3.00  1.00            
ATOM     88    C ASP A  11       3.712   9.121  12.384  3.00  1.00            
ATOM     89    O ASP A  11       4.549   9.475  13.213  3.00  1.00            
ATOM     90    N THR A  12       2.917   9.988  11.726  3.00  1.00            
ATOM     91   CA THR A  12       2.992  11.396  11.961  3.00  1.00            
ATOM     92   CB THR A  12       2.237  12.206  10.952  3.00  1.00            
ATOM     93  OG1 THR A  12       2.730  11.950   9.646  3.00  1.00            
ATOM     94  CG2 THR A  12       2.402  13.695  11.300  3.00  1.00            
ATOM     95    C THR A  12       2.385  11.658  13.289  3.00  1.00            
ATOM     96    O THR A  12       1.454  10.967  13.698  3.00  1.00            
ATOM     97    N GLU A  13       2.968  12.642  14.004  4.00  1.00            
ATOM     98   CA GLU A  13       2.472  13.149  15.250  4.00  1.00            
ATOM     99   CB GLU A  13       0.952  12.997  15.447  4.00  1.00            
ATOM    100   CG GLU A  13       0.185  13.772  14.371  4.00  1.00            
ATOM    101   CD GLU A  13      -1.313  13.624  14.582  4.00  1.00            
ATOM    102  OE1 GLU A  13      -1.728  12.745  15.384  4.00  1.00            
ATOM    103  OE2 GLU A  13      -2.066  14.400  13.935  4.00  1.00            
ATOM    104    C GLU A  13       3.220  12.572  16.410  4.00  1.00            
ATOM    105    O GLU A  13       3.786  11.482  16.344  4.00  1.00            
ATOM    106    N TYR A  14       3.247  13.357  17.507  4.00  1.00            
ATOM    107   CA TYR A  14       3.975  13.111  18.721  4.00  1.00            
ATOM    108   CB TYR A  14       5.145  14.110  18.686  4.00  1.00            
ATOM    109   CG TYR A  14       6.299  13.913  19.601  4.00  1.00            
ATOM    110  CD1 TYR A  14       7.364  13.152  19.183  4.00  1.00            
ATOM    111  CD2 TYR A  14       6.350  14.521  20.835  4.00  1.00            
ATOM    112  CE1 TYR A  14       8.460  12.980  19.988  4.00  1.00            
ATOM    113  CE2 TYR A  14       7.446  14.350  21.648  4.00  1.00            
ATOM    114   CZ TYR A  14       8.503  13.579  21.221  4.00  1.00            
ATOM    115   OH TYR A  14       9.639  13.397  22.035  4.00  1.00            
ATOM    116    C TYR A  14       3.023  13.590  19.794  4.00  1.00            
ATOM    117    O TYR A  14       2.414  14.646  19.630  4.00  1.00            
ATOM    118    N PHE A  15       2.835  12.855  20.912  4.00  1.00            
ATOM    119   CA PHE A  15       1.943  13.382  21.920  4.00  1.00            
ATOM    120   CB PHE A  15       0.504  12.844  21.819  4.00  1.00            
ATOM    121   CG PHE A  15       0.015  13.113  20.436  4.00  1.00            
ATOM    122  CD1 PHE A  15      -0.448  14.356  20.067  4.00  1.00            
ATOM    123  CD2 PHE A  15       0.046  12.110  19.494  4.00  1.00            
ATOM    124  CE1 PHE A  15      -0.893  14.585  18.785  4.00  1.00            
ATOM    125  CE2 PHE A  15      -0.398  12.333  18.213  4.00  1.00            
ATOM    126   CZ PHE A  15      -0.864  13.574  17.854  4.00  1.00            
ATOM    127    C PHE A  15       2.484  12.926  23.238  4.00  1.00            
ATOM    128    O PHE A  15       3.277  11.990  23.308  4.00  1.00            
ATOM    129    N GLY A  16       2.072  13.593  24.329  4.00  1.00            
ATOM    130   CA GLY A  16       2.531  13.222  25.635  4.00  1.00            
ATOM    131    C GLY A  16       1.433  13.618  26.567  4.00  1.00            
ATOM    132    O GLY A  16       0.421  14.169  26.142  4.00  1.00            
ATOM    133    N THR A  17       1.600  13.340  27.872  4.00  1.00            
ATOM    134   CA THR A  17       0.574  13.710  28.802  4.00  1.00            
ATOM    135   CB THR A  17       0.145  12.581  29.688  4.00  1.00            
ATOM    136  OG1 THR A  17       1.239  12.134  30.475  4.00  1.00            
ATOM    137  CG2 THR A  17      -0.375  11.436  28.801  4.00  1.00            
ATOM    138    C THR A  17       1.148  14.766  29.674  4.00  1.00            
ATOM    139    O THR A  17       2.320  14.721  30.044  4.00  1.00            
ATOM    140    N ILE A  18       0.320  15.771  29.998  4.00  1.00            
ATOM    141   CA ILE A  18       0.784  16.837  30.823  4.00  1.00            
ATOM    142   CB ILE A  18       0.872  18.152  30.101  4.00  1.00            
ATOM    143  CG1 ILE A  18       1.627  19.194  30.944  4.00  1.00            
ATOM    144  CG2 ILE A  18      -0.559  18.578  29.730  4.00  1.00            
ATOM    145  CD1 ILE A  18       3.114  18.882  31.110  4.00  1.00            
ATOM    146    C ILE A  18      -0.212  17.020  31.911  4.00  1.00            
ATOM    147    O ILE A  18      -1.405  16.777  31.727  4.00  1.00            
ATOM    148    N GLY A  19       0.257  17.445  33.095  4.00  1.00            
ATOM    149   CA GLY A  19      -0.680  17.653  34.150  4.00  1.00            
ATOM    150    C GLY A  19      -0.609  19.084  34.519  4.00  1.00            
ATOM    151    O GLY A  19       0.467  19.666  34.645  4.00  1.00            
ATOM    152    N ILE A  20      -1.792  19.683  34.705  4.00  1.00            
ATOM    153   CA ILE A  20      -1.840  21.057  35.063  4.00  1.00            
ATOM    154   CB ILE A  20      -2.463  21.926  34.009  4.00  1.00            
ATOM    155  CG1 ILE A  20      -2.251  23.412  34.339  4.00  1.00            
ATOM    156  CG2 ILE A  20      -3.942  21.524  33.886  4.00  1.00            
ATOM    157  CD1 ILE A  20      -0.794  23.858  34.236  4.00  1.00            
ATOM    158    C ILE A  20      -2.725  21.152  36.264  4.00  1.00            
ATOM    159    O ILE A  20      -3.666  20.380  36.408  4.00  1.00            
ATOM    160    N GLY A  21      -2.437  22.075  37.197  3.00  1.00            
ATOM    161   CA GLY A  21      -3.364  22.240  38.279  3.00  1.00            
ATOM    162    C GLY A  21      -2.928  21.479  39.487  3.00  1.00            
ATOM    163    O GLY A  21      -2.227  20.472  39.384  3.00  1.00            
ATOM    164    N THR A  22      -3.354  21.952  40.682  3.00  1.00            
ATOM    165   CA THR A  22      -3.026  21.230  41.875  3.00  1.00            
ATOM    166   CB THR A  22      -3.442  21.922  43.145  3.00  1.00            
ATOM    167  OG1 THR A  22      -2.825  23.197  43.241  3.00  1.00            
ATOM    168  CG2 THR A  22      -3.033  21.043  44.339  3.00  1.00            
ATOM    169    C THR A  22      -3.709  19.903  41.768  3.00  1.00            
ATOM    170    O THR A  22      -3.049  18.873  41.897  3.00  1.00            
ATOM    171    N PRO A  23      -4.998  19.855  41.517  3.00  1.00            
ATOM    172   CA PRO A  23      -5.539  18.609  41.084  3.00  1.00            
ATOM    173   CD PRO A  23      -6.002  20.656  42.200  3.00  1.00            
ATOM    174   CB PRO A  23      -7.050  18.665  41.316  3.00  1.00            
ATOM    175   CG PRO A  23      -7.335  20.144  41.629  3.00  1.00            
ATOM    176    C PRO A  23      -5.097  18.653  39.666  3.00  1.00            
ATOM    177    O PRO A  23      -5.016  19.756  39.131  3.00  1.00            
ATOM    178    N ALA A  24      -4.814  17.524  39.001  3.00  1.00            
ATOM    179   CA ALA A  24      -4.237  17.766  37.716  3.00  1.00            
ATOM    180   CB ALA A  24      -3.000  16.901  37.415  3.00  1.00            
ATOM    181    C ALA A  24      -5.224  17.518  36.615  3.00  1.00            
ATOM    182    O ALA A  24      -5.914  16.500  36.583  3.00  1.00            
ATOM    183    N GLN A  25      -5.306  18.494  35.685  4.00  1.00            
ATOM    184   CA GLN A  25      -6.068  18.420  34.475  4.00  1.00            
ATOM    185   CB GLN A  25      -6.488  19.786  33.902  4.00  1.00            
ATOM    186   CG GLN A  25      -7.618  20.447  34.685  4.00  1.00            
ATOM    187   CD GLN A  25      -8.854  19.589  34.466  4.00  1.00            
ATOM    188  OE1 GLN A  25      -9.194  19.247  33.335  4.00  1.00            
ATOM    189  NE2 GLN A  25      -9.538  19.213  35.580  4.00  1.00            
ATOM    190    C GLN A  25      -5.119  17.812  33.488  4.00  1.00            
ATOM    191    O GLN A  25      -3.906  17.868  33.685  4.00  1.00            
ATOM    192    N ASP A  26      -5.624  17.190  32.405  4.00  1.00            
ATOM    193   CA ASP A  26      -4.685  16.569  31.515  4.00  1.00            
ATOM    194   CB ASP A  26      -4.834  15.033  31.470  4.00  1.00            
ATOM    195   CG ASP A  26      -3.612  14.401  30.808  4.00  1.00            
ATOM    196  OD1 ASP A  26      -2.738  15.154  30.301  4.00  1.00            
ATOM    197  OD2 ASP A  26      -3.537  13.143  30.802  4.00  1.00            
ATOM    198    C ASP A  26      -4.858  17.088  30.146  4.00  1.00            
ATOM    199    O ASP A  26      -5.971  17.191  29.631  4.00  1.00            
ATOM    200    N PHE A  27      -3.726  17.447  29.525  4.00  1.00            
ATOM    201   CA PHE A  27      -3.809  17.907  28.187  4.00  1.00            
ATOM    202   CB PHE A  27      -3.480  19.403  28.035  4.00  1.00            
ATOM    203   CG PHE A  27      -4.414  20.167  28.910  4.00  1.00            
ATOM    204  CD1 PHE A  27      -4.089  20.398  30.226  4.00  1.00            
ATOM    205  CD2 PHE A  27      -5.608  20.649  28.425  4.00  1.00            
ATOM    206  CE1 PHE A  27      -4.936  21.100  31.050  4.00  1.00            
ATOM    207  CE2 PHE A  27      -6.459  21.351  29.246  4.00  1.00            
ATOM    208   CZ PHE A  27      -6.127  21.579  30.560  4.00  1.00            
ATOM    209    C PHE A  27      -2.791  17.188  27.415  4.00  1.00            
ATOM    210    O PHE A  27      -1.716  16.869  27.920  4.00  1.00            
ATOM    211    N THR A  28      -3.116  16.884  26.157  4.00  1.00            
ATOM    212   CA THR A  28      -2.061  16.290  25.433  4.00  1.00            
ATOM    213   CB THR A  28      -2.481  15.445  24.266  4.00  1.00            
ATOM    214  OG1 THR A  28      -1.345  14.800  23.708  4.00  1.00            
ATOM    215  CG2 THR A  28      -3.155  16.334  23.212  4.00  1.00            
ATOM    216    C THR A  28      -1.246  17.416  24.930  4.00  1.00            
ATOM    217    O THR A  28      -1.751  18.513  24.714  4.00  1.00            
ATOM    218    N VAL A  29       0.062  17.181  24.766  4.00  1.00            
ATOM    219   CA VAL A  29       0.888  18.247  24.308  4.00  1.00            
ATOM    220   CB VAL A  29       1.633  18.881  25.445  4.00  1.00            
ATOM    221  CG1 VAL A  29       2.571  19.957  24.893  4.00  1.00            
ATOM    222  CG2 VAL A  29       0.610  19.398  26.470  4.00  1.00            
ATOM    223    C VAL A  29       1.875  17.613  23.406  4.00  1.00            
ATOM    224    O VAL A  29       2.224  16.447  23.584  4.00  1.00            
ATOM    225    N ILE A  30       2.345  18.352  22.393  4.00  1.00            
ATOM    226   CA ILE A  30       3.300  17.708  21.559  4.00  1.00            
ATOM    227   CB ILE A  30       3.058  17.890  20.090  4.00  1.00            
ATOM    228  CG1 ILE A  30       1.692  17.298  19.710  4.00  1.00            
ATOM    229  CG2 ILE A  30       4.231  17.243  19.330  4.00  1.00            
ATOM    230  CD1 ILE A  30       1.251  17.646  18.292  4.00  1.00            
ATOM    231    C ILE A  30       4.622  18.322  21.891  4.00  1.00            
ATOM    232    O ILE A  30       4.793  19.537  21.796  4.00  1.00            
ATOM    233    N PHE A  31       5.597  17.491  22.317  4.00  1.00            
ATOM    234   CA PHE A  31       6.881  18.030  22.650  4.00  1.00            
ATOM    235   CB PHE A  31       7.834  17.000  23.283  4.00  1.00            
ATOM    236   CG PHE A  31       8.945  17.737  23.950  4.00  1.00            
ATOM    237  CD1 PHE A  31       8.734  18.335  25.172  4.00  1.00            
ATOM    238  CD2 PHE A  31      10.193  17.815  23.379  4.00  1.00            
ATOM    239  CE1 PHE A  31       9.745  19.016  25.808  4.00  1.00            
ATOM    240  CE2 PHE A  31      11.209  18.494  24.010  4.00  1.00            
ATOM    241   CZ PHE A  31      10.987  19.094  25.227  4.00  1.00            
ATOM    242    C PHE A  31       7.428  18.478  21.358  4.00  1.00            
ATOM    243    O PHE A  31       7.260  17.813  20.337  4.00  1.00            
ATOM    244    N ASP A  32       8.085  19.640  21.356  4.00  1.00            
ATOM    245   CA ASP A  32       8.423  20.112  20.064  4.00  1.00            
ATOM    246   CB ASP A  32       7.348  21.106  19.586  4.00  1.00            
ATOM    247   CG ASP A  32       7.463  21.360  18.097  4.00  1.00            
ATOM    248  OD1 ASP A  32       8.593  21.658  17.629  4.00  1.00            
ATOM    249  OD2 ASP A  32       6.411  21.274  17.408  4.00  1.00            
ATOM    250    C ASP A  32       9.703  20.821  20.130  4.00  1.00            
ATOM    251    O ASP A  32       9.872  21.781  20.882  4.00  1.00            
ATOM    252    N THR A  33      10.661  20.337  19.340  3.00  1.00            
ATOM    253   CA THR A  33      11.846  21.102  19.282  3.00  1.00            
ATOM    254   CB THR A  33      13.095  20.260  19.235  3.00  1.00            
ATOM    255  OG1 THR A  33      14.246  21.089  19.178  3.00  1.00            
ATOM    256  CG2 THR A  33      13.047  19.277  18.051  3.00  1.00            
ATOM    257    C THR A  33      11.686  21.917  18.051  3.00  1.00            
ATOM    258    O THR A  33      11.904  21.484  16.919  3.00  1.00            
ATOM    259    N GLY A  34      11.261  23.159  18.287  3.00  1.00            
ATOM    260   CA GLY A  34      10.953  24.111  17.281  3.00  1.00            
ATOM    261    C GLY A  34      10.862  25.368  18.094  3.00  1.00            
ATOM    262    O GLY A  34      11.882  25.911  18.515  3.00  1.00            
ATOM    263    N SER A  35       9.633  25.864  18.352  1.00  1.00            
ATOM    264   CA SER A  35       9.491  27.064  19.130  1.00  1.00            
ATOM    265   CB SER A  35       8.260  27.911  18.764  1.00  1.00            
ATOM    266   OG SER A  35       8.426  28.472  17.471  1.00  1.00            
ATOM    267    C SER A  35       9.424  26.772  20.601  1.00  1.00            
ATOM    268    O SER A  35       9.211  25.632  21.009  1.00  1.00            
ATOM    269    N SER A  36       9.626  27.821  21.444  1.00  1.00            
ATOM    270   CA SER A  36       9.549  27.624  22.867  1.00  1.00            
ATOM    271   CB SER A  36      10.818  28.009  23.652  1.00  1.00            
ATOM    272   OG SER A  36      10.952  29.418  23.736  1.00  1.00            
ATOM    273    C SER A  36       8.391  28.415  23.413  1.00  1.00            
ATOM    274    O SER A  36       8.403  29.645  23.412  1.00  1.00            
ATOM    275    N ASN A  37       7.347  27.697  23.886  1.00  1.00            
ATOM    276   CA ASN A  37       6.159  28.273  24.461  1.00  1.00            
ATOM    277   CB ASN A  37       5.242  28.899  23.396  1.00  1.00            
ATOM    278   CG ASN A  37       4.073  29.600  24.072  1.00  1.00            
ATOM    279  OD1 ASN A  37       4.063  29.801  25.286  1.00  1.00            
ATOM    280  ND2 ASN A  37       3.050  29.981  23.261  1.00  1.00            
ATOM    281    C ASN A  37       5.411  27.101  25.056  1.00  1.00            
ATOM    282    O ASN A  37       5.609  25.967  24.622  1.00  1.00            
ATOM    283    N LEU A  38       4.548  27.323  26.075  4.00  1.00            
ATOM    284   CA LEU A  38       3.729  26.250  26.596  4.00  1.00            
ATOM    285   CB LEU A  38       3.310  26.386  28.067  4.00  1.00            
ATOM    286   CG LEU A  38       4.495  26.195  29.028  4.00  1.00            
ATOM    287  CD1 LEU A  38       4.017  25.987  30.473  4.00  1.00            
ATOM    288  CD2 LEU A  38       5.431  25.078  28.535  4.00  1.00            
ATOM    289    C LEU A  38       2.500  26.301  25.730  4.00  1.00            
ATOM    290    O LEU A  38       2.612  26.506  24.523  4.00  1.00            
ATOM    291    N TRP A  39       1.291  26.117  26.300  4.00  1.00            
ATOM    292   CA TRP A  39       0.136  25.984  25.448  4.00  1.00            
ATOM    293   CB TRP A  39       0.145  24.576  24.859  4.00  1.00            
ATOM    294   CG TRP A  39       0.597  23.583  25.926  4.00  1.00            
ATOM    295  CD2 TRP A  39      -0.158  23.091  27.056  4.00  1.00            
ATOM    296  CD1 TRP A  39       1.847  23.054  26.062  4.00  1.00            
ATOM    297  NE1 TRP A  39       1.924  22.281  27.190  4.00  1.00            
ATOM    298  CE2 TRP A  39       0.702  22.294  27.816  4.00  1.00            
ATOM    299  CE3 TRP A  39      -1.452  23.283  27.443  4.00  1.00            
ATOM    300  CZ2 TRP A  39       0.281  21.689  28.966  4.00  1.00            
ATOM    301  CZ3 TRP A  39      -1.875  22.673  28.602  4.00  1.00            
ATOM    302  CH2 TRP A  39      -1.024  21.891  29.352  4.00  1.00            
ATOM    303    C TRP A  39      -1.080  25.952  26.292  4.00  1.00            
ATOM    304    O TRP A  39      -1.063  26.376  27.444  4.00  1.00            
ATOM    305    N VAL A  40      -2.158  25.390  25.686  4.00  1.00            
ATOM    306   CA VAL A  40      -3.423  25.155  26.315  4.00  1.00            
ATOM    307   CB VAL A  40      -4.251  26.368  26.605  4.00  1.00            
ATOM    308  CG1 VAL A  40      -3.662  27.109  27.807  4.00  1.00            
ATOM    309  CG2 VAL A  40      -4.343  27.195  25.322  4.00  1.00            
ATOM    310    C VAL A  40      -4.261  24.137  25.569  4.00  1.00            
ATOM    311    O VAL A  40      -3.644  23.121  25.248  4.00  1.00            
ATOM    312    N PRO A  41      -5.563  24.167  25.204  1.00  1.00            
ATOM    313   CA PRO A  41      -6.609  25.202  25.246  1.00  1.00            
ATOM    314   CD PRO A  41      -6.058  22.966  24.549  1.00  1.00            
ATOM    315   CB PRO A  41      -7.719  24.701  24.324  1.00  1.00            
ATOM    316   CG PRO A  41      -7.567  23.176  24.361  1.00  1.00            
ATOM    317    C PRO A  41      -7.201  25.626  26.577  1.00  1.00            
ATOM    318    O PRO A  41      -6.872  25.038  27.606  1.00  1.00            
ATOM    319    N SER A  42      -8.094  26.661  26.534  4.00  1.00            
ATOM    320   CA SER A  42      -8.765  27.334  27.636  4.00  1.00            
ATOM    321   CB SER A  42      -8.550  28.845  27.589  4.00  1.00            
ATOM    322   OG SER A  42      -9.215  29.475  28.675  4.00  1.00            
ATOM    323    C SER A  42     -10.254  27.226  27.499  4.00  1.00            
ATOM    324    O SER A  42     -10.788  26.935  26.429  4.00  1.00            
ATOM    325    N VAL A  43     -10.944  27.446  28.640  3.00  1.00            
ATOM    326   CA VAL A  43     -12.373  27.558  28.762  3.00  1.00            
ATOM    327   CB VAL A  43     -12.798  27.699  30.195  3.00  1.00            
ATOM    328  CG1 VAL A  43     -14.319  27.912  30.250  3.00  1.00            
ATOM    329  CG2 VAL A  43     -12.295  26.477  30.981  3.00  1.00            
ATOM    330    C VAL A  43     -12.740  28.836  28.089  3.00  1.00            
ATOM    331    O VAL A  43     -13.777  28.948  27.437  3.00  1.00            
ATOM    332    N TYR A  44     -11.851  29.836  28.235  3.00  1.00            
ATOM    333   CA TYR A  44     -12.070  31.158  27.735  3.00  1.00            
ATOM    334   CB TYR A  44     -10.899  32.111  28.014  3.00  1.00            
ATOM    335   CG TYR A  44     -11.296  33.420  27.430  3.00  1.00            
ATOM    336  CD1 TYR A  44     -12.130  34.260  28.132  3.00  1.00            
ATOM    337  CD2 TYR A  44     -10.846  33.804  26.189  3.00  1.00            
ATOM    338  CE1 TYR A  44     -12.507  35.472  27.605  3.00  1.00            
ATOM    339  CE2 TYR A  44     -11.220  35.015  25.658  3.00  1.00            
ATOM    340   CZ TYR A  44     -12.055  35.849  26.364  3.00  1.00            
ATOM    341   OH TYR A  44     -12.443  37.092  25.823  3.00  1.00            
ATOM    342    C TYR A  44     -12.228  31.082  26.261  3.00  1.00            
ATOM    343    O TYR A  44     -13.082  31.746  25.678  3.00  1.00            
ATOM    344    N CYS A  45     -11.410  30.240  25.621  1.00  1.00            
ATOM    345   CA CYS A  45     -11.403  30.201  24.199  1.00  1.00            
ATOM    346   CB CYS A  45     -10.353  29.229  23.628  1.00  1.00            
ATOM    347   SG CYS A  45     -10.442  29.049  21.819  1.00  1.00            
ATOM    348    C CYS A  45     -12.721  29.798  23.629  1.00  1.00            
ATOM    349    O CYS A  45     -13.355  28.845  24.080  1.00  1.00            
ATOM    350    N SER A  46     -13.164  30.567  22.612  1.00  1.00            
ATOM    351   CA SER A  46     -14.335  30.222  21.866  1.00  1.00            
ATOM    352   CB SER A  46     -15.514  31.192  22.053  1.00  1.00            
ATOM    353   OG SER A  46     -16.026  31.089  23.374  1.00  1.00            
ATOM    354    C SER A  46     -13.937  30.261  20.431  1.00  1.00            
ATOM    355    O SER A  46     -13.917  31.314  19.798  1.00  1.00            
ATOM    356    N SER A  47     -13.609  29.077  19.892  1.00  1.00            
ATOM    357   CA SER A  47     -13.212  28.915  18.528  1.00  1.00            
ATOM    358   CB SER A  47     -11.704  29.116  18.298  1.00  1.00            
ATOM    359   OG SER A  47     -11.319  30.426  18.686  1.00  1.00            
ATOM    360    C SER A  47     -13.489  27.468  18.276  1.00  1.00            
ATOM    361    O SER A  47     -13.820  26.732  19.205  1.00  1.00            
ATOM    362    N LEU A  48     -13.388  27.009  17.017  2.00  1.00            
ATOM    363   CA LEU A  48     -13.711  25.636  16.763  2.00  1.00            
ATOM    364   CB LEU A  48     -13.580  25.276  15.272  2.00  1.00            
ATOM    365   CG LEU A  48     -14.475  26.092  14.321  2.00  1.00            
ATOM    366  CD1 LEU A  48     -14.119  27.587  14.349  2.00  1.00            
ATOM    367  CD2 LEU A  48     -14.431  25.514  12.897  2.00  1.00            
ATOM    368    C LEU A  48     -12.740  24.738  17.479  2.00  1.00            
ATOM    369    O LEU A  48     -13.148  23.895  18.277  2.00  1.00            
ATOM    370    N ALA A  49     -11.418  24.912  17.247  2.00  1.00            
ATOM    371   CA ALA A  49     -10.479  24.048  17.916  2.00  1.00            
ATOM    372   CB ALA A  49      -9.051  24.116  17.350  2.00  1.00            
ATOM    373    C ALA A  49     -10.441  24.599  19.297  2.00  1.00            
ATOM    374    O ALA A  49      -9.939  25.695  19.542  2.00  1.00            
ATOM    375    N CYS A  50     -11.004  23.831  20.236  2.00  1.00            
ATOM    376   CA CYS A  50     -11.165  24.236  21.596  2.00  1.00            
ATOM    377   CB CYS A  50     -11.684  25.679  21.722  2.00  1.00            
ATOM    378   SG CYS A  50     -11.634  26.299  23.429  2.00  1.00            
ATOM    379    C CYS A  50     -12.238  23.309  21.994  2.00  1.00            
ATOM    380    O CYS A  50     -12.064  22.428  22.835  2.00  1.00            
ATOM    381    N SER A  51     -13.404  23.496  21.353  2.00  1.00            
ATOM    382   CA SER A  51     -14.381  22.484  21.513  2.00  1.00            
ATOM    383   CB SER A  51     -15.707  22.744  20.774  2.00  1.00            
ATOM    384   OG SER A  51     -15.505  22.714  19.368  2.00  1.00            
ATOM    385    C SER A  51     -13.704  21.332  20.870  2.00  1.00            
ATOM    386    O SER A  51     -12.848  21.514  20.005  2.00  1.00            
ATOM    387    N ASP A  52     -14.043  20.114  21.293  2.00  1.00            
ATOM    388   CA ASP A  52     -13.429  18.984  20.684  2.00  1.00            
ATOM    389   CB ASP A  52     -13.584  19.014  19.149  2.00  1.00            
ATOM    390   CG ASP A  52     -13.422  17.607  18.597  2.00  1.00            
ATOM    391  OD1 ASP A  52     -13.242  16.664  19.413  2.00  1.00            
ATOM    392  OD2 ASP A  52     -13.495  17.457  17.349  2.00  1.00            
ATOM    393    C ASP A  52     -11.979  18.896  21.029  2.00  1.00            
ATOM    394    O ASP A  52     -11.194  18.271  20.318  2.00  1.00            
ATOM    395    N HIS A  53     -11.599  19.513  22.156  1.00  1.00            
ATOM    396   CA HIS A  53     -10.277  19.423  22.705  1.00  1.00            
ATOM    397  ND1 HIS A  53      -8.013  19.901  20.261  1.00  1.00            
ATOM    398   CG HIS A  53      -9.045  20.606  20.840  1.00  1.00            
ATOM    399   CB HIS A  53      -9.352  20.582  22.303  1.00  1.00            
ATOM    400  NE2 HIS A  53      -9.040  20.992  18.618  1.00  1.00            
ATOM    401  CD2 HIS A  53      -9.662  21.266  19.822  1.00  1.00            
ATOM    402  CE1 HIS A  53      -8.056  20.168  18.932  1.00  1.00            
ATOM    403    C HIS A  53     -10.552  19.606  24.158  1.00  1.00            
ATOM    404    O HIS A  53     -11.653  20.016  24.525  1.00  1.00            
ATOM    405    N ASN A  54      -9.592  19.299  25.042  1.00  1.00            
ATOM    406   CA ASN A  54      -9.940  19.536  26.407  1.00  1.00            
ATOM    407   CB ASN A  54      -9.583  18.408  27.392  1.00  1.00            
ATOM    408   CG ASN A  54     -10.745  17.421  27.320  1.00  1.00            
ATOM    409  OD1 ASN A  54     -11.878  17.810  27.037  1.00  1.00            
ATOM    410  ND2 ASN A  54     -10.473  16.117  27.592  1.00  1.00            
ATOM    411    C ASN A  54      -9.364  20.829  26.847  1.00  1.00            
ATOM    412    O ASN A  54      -8.349  21.291  26.330  1.00  1.00            
ATOM    413    N GLN A  55     -10.037  21.455  27.830  1.00  1.00            
ATOM    414   CA GLN A  55      -9.680  22.784  28.199  1.00  1.00            
ATOM    415   CB GLN A  55     -10.854  23.760  28.017  1.00  1.00            
ATOM    416   CG GLN A  55     -11.309  23.908  26.562  1.00  1.00            
ATOM    417   CD GLN A  55     -12.700  24.528  26.569  1.00  1.00            
ATOM    418  OE1 GLN A  55     -13.109  25.195  25.622  1.00  1.00            
ATOM    419  NE2 GLN A  55     -13.463  24.281  27.667  1.00  1.00            
ATOM    420    C GLN A  55      -9.269  22.865  29.625  1.00  1.00            
ATOM    421    O GLN A  55      -9.512  21.969  30.430  1.00  1.00            
ATOM    422    N PHE A  56      -8.602  23.990  29.941  4.00  1.00            
ATOM    423   CA PHE A  56      -8.130  24.288  31.255  4.00  1.00            
ATOM    424   CB PHE A  56      -6.805  25.072  31.195  4.00  1.00            
ATOM    425   CG PHE A  56      -6.304  25.388  32.561  4.00  1.00            
ATOM    426  CD1 PHE A  56      -6.855  26.426  33.278  4.00  1.00            
ATOM    427  CD2 PHE A  56      -5.267  24.671  33.112  4.00  1.00            
ATOM    428  CE1 PHE A  56      -6.395  26.733  34.536  4.00  1.00            
ATOM    429  CE2 PHE A  56      -4.801  24.973  34.370  4.00  1.00            
ATOM    430   CZ PHE A  56      -5.366  26.004  35.082  4.00  1.00            
ATOM    431    C PHE A  56      -9.157  25.171  31.880  4.00  1.00            
ATOM    432    O PHE A  56      -9.251  26.354  31.558  4.00  1.00            
ATOM    433    N ASN A  57      -9.971  24.598  32.783  1.00  1.00            
ATOM    434   CA ASN A  57     -10.907  25.394  33.509  1.00  1.00            
ATOM    435   CB ASN A  57     -12.169  24.627  33.940  1.00  1.00            
ATOM    436   CG ASN A  57     -13.057  25.589  34.716  1.00  1.00            
ATOM    437  OD1 ASN A  57     -12.739  26.767  34.866  1.00  1.00            
ATOM    438  ND2 ASN A  57     -14.194  25.063  35.244  1.00  1.00            
ATOM    439    C ASN A  57     -10.156  25.721  34.750  1.00  1.00            
ATOM    440    O ASN A  57      -9.980  24.891  35.640  1.00  1.00            
ATOM    441    N PRO A  58      -9.709  26.932  34.811  2.00  1.00            
ATOM    442   CA PRO A  58      -8.953  27.415  35.922  2.00  1.00            
ATOM    443   CD PRO A  58     -10.262  28.009  34.002  2.00  1.00            
ATOM    444   CB PRO A  58      -8.644  28.873  35.584  2.00  1.00            
ATOM    445   CG PRO A  58      -9.849  29.301  34.727  2.00  1.00            
ATOM    446    C PRO A  58      -9.712  27.312  37.212  2.00  1.00            
ATOM    447    O PRO A  58      -9.084  27.449  38.260  2.00  1.00            
ATOM    448    N ASP A  59     -11.042  27.092  37.171  2.00  1.00            
ATOM    449   CA ASP A  59     -11.800  27.065  38.390  2.00  1.00            
ATOM    450   CB ASP A  59     -13.265  26.630  38.187  2.00  1.00            
ATOM    451   CG ASP A  59     -14.013  27.699  37.405  2.00  1.00            
ATOM    452  OD1 ASP A  59     -13.376  28.717  37.030  2.00  1.00            
ATOM    453  OD2 ASP A  59     -15.236  27.504  37.169  2.00  1.00            
ATOM    454    C ASP A  59     -11.195  26.032  39.279  2.00  1.00            
ATOM    455    O ASP A  59     -10.890  26.302  40.439  2.00  1.00            
ATOM    456    N ASP A  60     -10.976  24.820  38.742  2.00  1.00            
ATOM    457   CA ASP A  60     -10.390  23.801  39.552  2.00  1.00            
ATOM    458   CB ASP A  60     -10.936  22.389  39.252  2.00  1.00            
ATOM    459   CG ASP A  60     -10.744  22.072  37.774  2.00  1.00            
ATOM    460  OD1 ASP A  60     -11.151  22.914  36.931  2.00  1.00            
ATOM    461  OD2 ASP A  60     -10.208  20.972  37.469  2.00  1.00            
ATOM    462    C ASP A  60      -8.912  23.835  39.322  2.00  1.00            
ATOM    463    O ASP A  60      -8.430  23.458  38.255  2.00  1.00            
ATOM    464    N SER A  61      -8.150  24.311  40.330  1.00  1.00            
ATOM    465   CA SER A  61      -6.730  24.430  40.169  1.00  1.00            
ATOM    466   CB SER A  61      -6.301  25.713  39.418  1.00  1.00            
ATOM    467   OG SER A  61      -6.719  26.883  40.107  1.00  1.00            
ATOM    468    C SER A  61      -6.078  24.412  41.512  1.00  1.00            
ATOM    469    O SER A  61      -5.357  23.478  41.854  1.00  1.00            
ATOM    470    N SER A  62      -6.331  25.463  42.312  1.00  1.00            
ATOM    471   CA SER A  62      -5.787  25.598  43.625  1.00  1.00            
ATOM    472   CB SER A  62      -5.876  24.287  44.429  1.00  1.00            
ATOM    473   OG SER A  62      -5.322  24.463  45.725  1.00  1.00            
ATOM    474    C SER A  62      -4.343  26.009  43.578  1.00  1.00            
ATOM    475    O SER A  62      -3.717  26.154  44.626  1.00  1.00            
ATOM    476    N THR A  63      -3.758  26.236  42.384  1.00  1.00            
ATOM    477   CA THR A  63      -2.404  26.713  42.409  1.00  1.00            
ATOM    478   CB THR A  63      -1.379  25.637  42.199  1.00  1.00            
ATOM    479  OG1 THR A  63      -0.081  26.145  42.476  1.00  1.00            
ATOM    480  CG2 THR A  63      -1.457  25.147  40.744  1.00  1.00            
ATOM    481    C THR A  63      -2.234  27.717  41.304  1.00  1.00            
ATOM    482    O THR A  63      -1.240  28.440  41.262  1.00  1.00            
ATOM    483    N PHE A  64      -3.217  27.794  40.383  1.00  1.00            
ATOM    484   CA PHE A  64      -3.145  28.683  39.254  1.00  1.00            
ATOM    485   CB PHE A  64      -4.245  28.379  38.216  1.00  1.00            
ATOM    486   CG PHE A  64      -4.312  29.469  37.202  1.00  1.00            
ATOM    487  CD1 PHE A  64      -3.354  29.597  36.222  1.00  1.00            
ATOM    488  CD2 PHE A  64      -5.367  30.353  37.222  1.00  1.00            
ATOM    489  CE1 PHE A  64      -3.441  30.606  35.291  1.00  1.00            
ATOM    490  CE2 PHE A  64      -5.459  31.363  36.294  1.00  1.00            
ATOM    491   CZ PHE A  64      -4.493  31.491  35.328  1.00  1.00            
ATOM    492    C PHE A  64      -3.302  30.096  39.720  1.00  1.00            
ATOM    493    O PHE A  64      -4.234  30.430  40.450  1.00  1.00            
ATOM    494    N GLU A  65      -2.359  30.958  39.288  4.00  1.00            
ATOM    495   CA GLU A  65      -2.361  32.365  39.570  4.00  1.00            
ATOM    496   CB GLU A  65      -1.010  32.917  40.048  4.00  1.00            
ATOM    497   CG GLU A  65      -1.038  34.421  40.337  4.00  1.00            
ATOM    498   CD GLU A  65       0.394  34.938  40.271  4.00  1.00            
ATOM    499  OE1 GLU A  65       1.253  34.208  39.708  4.00  1.00            
ATOM    500  OE2 GLU A  65       0.647  36.067  40.769  4.00  1.00            
ATOM    501    C GLU A  65      -2.587  32.997  38.234  4.00  1.00            
ATOM    502    O GLU A  65      -2.485  32.325  37.208  4.00  1.00            
ATOM    503    N ALA A  66      -2.916  34.301  38.196  4.00  1.00            
ATOM    504   CA ALA A  66      -3.162  34.896  36.915  4.00  1.00            
ATOM    505   CB ALA A  66      -4.596  35.430  36.754  4.00  1.00            
ATOM    506    C ALA A  66      -2.243  36.057  36.717  4.00  1.00            
ATOM    507    O ALA A  66      -1.849  36.726  37.671  4.00  1.00            
ATOM    508    N THR A  67      -1.856  36.298  35.446  4.00  1.00            
ATOM    509   CA THR A  67      -1.033  37.423  35.114  4.00  1.00            
ATOM    510   CB THR A  67       0.346  37.073  34.634  4.00  1.00            
ATOM    511  OG1 THR A  67       1.148  38.244  34.569  4.00  1.00            
ATOM    512  CG2 THR A  67       0.236  36.426  33.243  4.00  1.00            
ATOM    513    C THR A  67      -1.717  38.142  33.997  4.00  1.00            
ATOM    514    O THR A  67      -2.495  37.556  33.246  4.00  1.00            
ATOM    515    N SER A  68      -1.454  39.454  33.886  4.00  1.00            
ATOM    516   CA SER A  68      -2.087  40.293  32.913  4.00  1.00            
ATOM    517   CB SER A  68      -1.849  41.789  33.190  4.00  1.00            
ATOM    518   OG SER A  68      -0.471  42.103  33.044  4.00  1.00            
ATOM    519    C SER A  68      -1.590  40.031  31.526  4.00  1.00            
ATOM    520    O SER A  68      -2.340  40.188  30.564  4.00  1.00            
ATOM    521    N GLN A  69      -0.326  39.600  31.384  4.00  1.00            
ATOM    522   CA GLN A  69       0.271  39.501  30.083  4.00  1.00            
ATOM    523   CB GLN A  69       1.714  38.963  30.118  4.00  1.00            
ATOM    524   CG GLN A  69       1.839  37.531  30.640  4.00  1.00            
ATOM    525   CD GLN A  69       3.322  37.230  30.800  4.00  1.00            
ATOM    526  OE1 GLN A  69       4.034  37.922  31.526  4.00  1.00            
ATOM    527  NE2 GLN A  69       3.807  36.169  30.100  4.00  1.00            
ATOM    528    C GLN A  69      -0.550  38.647  29.167  4.00  1.00            
ATOM    529    O GLN A  69      -1.119  37.635  29.573  4.00  1.00            
ATOM    530    N GLU A  70      -0.647  39.081  27.887  4.00  1.00            
ATOM    531   CA GLU A  70      -1.370  38.368  26.870  4.00  1.00            
ATOM    532   CB GLU A  70      -2.397  39.231  26.116  4.00  1.00            
ATOM    533   CG GLU A  70      -3.607  39.575  26.988  4.00  1.00            
ATOM    534   CD GLU A  70      -4.583  40.423  26.185  4.00  1.00            
ATOM    535  OE1 GLU A  70      -4.253  40.779  25.023  4.00  1.00            
ATOM    536  OE2 GLU A  70      -5.677  40.730  26.731  4.00  1.00            
ATOM    537    C GLU A  70      -0.364  37.853  25.901  4.00  1.00            
ATOM    538    O GLU A  70       0.597  38.543  25.562  4.00  1.00            
ATOM    539    N LEU A  71      -0.553  36.604  25.435  4.00  1.00            
ATOM    540   CA LEU A  71       0.439  36.045  24.572  4.00  1.00            
ATOM    541   CB LEU A  71       0.907  34.630  24.959  4.00  1.00            
ATOM    542   CG LEU A  71       1.769  34.582  26.235  4.00  1.00            
ATOM    543  CD1 LEU A  71       0.977  35.008  27.480  4.00  1.00            
ATOM    544  CD2 LEU A  71       2.441  33.210  26.394  4.00  1.00            
ATOM    545    C LEU A  71      -0.037  35.988  23.164  4.00  1.00            
ATOM    546    O LEU A  71      -1.224  35.825  22.888  4.00  1.00            
ATOM    547    N SER A  72       0.925  36.160  22.236  4.00  1.00            
ATOM    548   CA SER A  72       0.664  36.073  20.833  4.00  1.00            
ATOM    549   CB SER A  72       0.809  37.420  20.105  4.00  1.00            
ATOM    550   OG SER A  72       0.656  37.237  18.705  4.00  1.00            
ATOM    551    C SER A  72       1.707  35.166  20.257  4.00  1.00            
ATOM    552    O SER A  72       2.896  35.335  20.523  4.00  1.00            
ATOM    553    N ILE A  73       1.288  34.150  19.470  4.00  1.00            
ATOM    554   CA ILE A  73       2.266  33.304  18.850  4.00  1.00            
ATOM    555   CB ILE A  73       2.490  31.982  19.526  4.00  1.00            
ATOM    556  CG1 ILE A  73       3.698  31.275  18.886  4.00  1.00            
ATOM    557  CG2 ILE A  73       1.184  31.173  19.467  4.00  1.00            
ATOM    558  CD1 ILE A  73       4.187  30.055  19.665  4.00  1.00            
ATOM    559    C ILE A  73       1.845  33.013  17.449  4.00  1.00            
ATOM    560    O ILE A  73       0.668  32.787  17.173  4.00  1.00            
ATOM    561    N THR A  74       2.824  33.017  16.525  4.00  1.00            
ATOM    562   CA THR A  74       2.565  32.708  15.152  4.00  1.00            
ATOM    563   CB THR A  74       3.031  33.772  14.202  4.00  1.00            
ATOM    564  OG1 THR A  74       2.387  35.003  14.499  4.00  1.00            
ATOM    565  CG2 THR A  74       2.701  33.339  12.763  4.00  1.00            
ATOM    566    C THR A  74       3.351  31.467  14.870  4.00  1.00            
ATOM    567    O THR A  74       4.448  31.281  15.391  4.00  1.00            
ATOM    568    N TYR A  75       2.785  30.572  14.042  4.00  1.00            
ATOM    569   CA TYR A  75       3.416  29.333  13.690  4.00  1.00            
ATOM    570   CB TYR A  75       2.597  28.089  14.072  4.00  1.00            
ATOM    571   CG TYR A  75       2.431  28.030  15.548  4.00  1.00            
ATOM    572  CD1 TYR A  75       1.528  28.851  16.183  4.00  1.00            
ATOM    573  CD2 TYR A  75       3.165  27.137  16.293  4.00  1.00            
ATOM    574  CE1 TYR A  75       1.371  28.789  17.547  4.00  1.00            
ATOM    575  CE2 TYR A  75       3.011  27.071  17.657  4.00  1.00            
ATOM    576   CZ TYR A  75       2.114  27.900  18.286  4.00  1.00            
ATOM    577   OH TYR A  75       1.954  27.835  19.686  4.00  1.00            
ATOM    578    C TYR A  75       3.390  29.342  12.217  4.00  1.00            
ATOM    579    O TYR A  75       2.804  30.233  11.605  4.00  1.00            
ATOM    580    N GLY A  76       4.064  28.363  11.606  3.00  1.00            
ATOM    581   CA GLY A  76       3.980  28.327  10.191  3.00  1.00            
ATOM    582    C GLY A  76       2.537  28.121   9.885  3.00  1.00            
ATOM    583    O GLY A  76       1.982  28.724   8.969  3.00  1.00            
ATOM    584    N THR A  77       1.899  27.244  10.679  3.00  1.00            
ATOM    585   CA THR A  77       0.529  26.896  10.473  3.00  1.00            
ATOM    586   CB THR A  77       0.076  25.768  11.355  3.00  1.00            
ATOM    587  OG1 THR A  77       0.872  24.616  11.127  3.00  1.00            
ATOM    588  CG2 THR A  77      -1.399  25.461  11.039  3.00  1.00            
ATOM    589    C THR A  77      -0.410  28.041  10.718  3.00  1.00            
ATOM    590    O THR A  77      -1.250  28.338   9.871  3.00  1.00            
ATOM    591    N GLY A  78      -0.297  28.737  11.869  4.00  1.00            
ATOM    592   CA GLY A  78      -1.272  29.761  12.137  4.00  1.00            
ATOM    593    C GLY A  78      -0.929  30.410  13.435  4.00  1.00            
ATOM    594    O GLY A  78       0.186  30.276  13.934  4.00  1.00            
ATOM    595    N SER A  79      -1.899  31.135  14.025  4.00  1.00            
ATOM    596   CA SER A  79      -1.582  31.855  15.219  4.00  1.00            
ATOM    597   CB SER A  79      -1.599  33.380  15.019  4.00  1.00            
ATOM    598   OG SER A  79      -1.389  34.045  16.256  4.00  1.00            
ATOM    599    C SER A  79      -2.551  31.564  16.292  4.00  1.00            
ATOM    600    O SER A  79      -3.685  31.151  16.051  4.00  1.00            
ATOM    601    N MET A  80      -2.079  31.752  17.537  4.00  1.00            
ATOM    602   CA MET A  80      -2.980  31.618  18.624  4.00  1.00            
ATOM    603   CB MET A  80      -2.928  30.268  19.367  4.00  1.00            
ATOM    604   CG MET A  80      -1.660  30.019  20.183  4.00  1.00            
ATOM    605   SD MET A  80      -1.788  28.607  21.323  4.00  1.00            
ATOM    606   CE MET A  80      -1.939  27.348  20.023  4.00  1.00            
ATOM    607    C MET A  80      -2.706  32.706  19.618  4.00  1.00            
ATOM    608    O MET A  80      -1.553  32.989  19.941  4.00  1.00            
ATOM    609    N THR A  81      -3.779  33.362  20.110  4.00  1.00            
ATOM    610   CA THR A  81      -3.651  34.391  21.108  4.00  1.00            
ATOM    611   CB THR A  81      -4.644  35.507  20.969  4.00  1.00            
ATOM    612  OG1 THR A  81      -5.963  35.015  21.154  4.00  1.00            
ATOM    613  CG2 THR A  81      -4.500  36.126  19.568  4.00  1.00            
ATOM    614    C THR A  81      -3.922  33.719  22.416  4.00  1.00            
ATOM    615    O THR A  81      -4.267  32.539  22.444  4.00  1.00            
ATOM    616    N GLY A  82      -3.763  34.441  23.546  4.00  1.00            
ATOM    617   CA GLY A  82      -4.039  33.793  24.796  4.00  1.00            
ATOM    618    C GLY A  82      -3.626  34.684  25.931  4.00  1.00            
ATOM    619    O GLY A  82      -3.291  35.851  25.734  4.00  1.00            
ATOM    620    N ILE A  83      -3.649  34.125  27.163  4.00  1.00            
ATOM    621   CA ILE A  83      -3.310  34.834  28.369  4.00  1.00            
ATOM    622   CB ILE A  83      -4.450  34.986  29.335  4.00  1.00            
ATOM    623  CG1 ILE A  83      -4.099  35.998  30.437  4.00  1.00            
ATOM    624  CG2 ILE A  83      -4.796  33.592  29.879  4.00  1.00            
ATOM    625  CD1 ILE A  83      -5.284  36.348  31.338  4.00  1.00            
ATOM    626    C ILE A  83      -2.272  34.036  29.073  4.00  1.00            
ATOM    627    O ILE A  83      -2.013  32.887  28.719  4.00  1.00            
ATOM    628    N LEU A  84      -1.618  34.639  30.080  4.00  1.00            
ATOM    629   CA LEU A  84      -0.577  33.912  30.731  4.00  1.00            
ATOM    630   CB LEU A  84       0.727  34.722  30.800  4.00  1.00            
ATOM    631   CG LEU A  84       1.936  33.845  31.125  4.00  1.00            
ATOM    632  CD1 LEU A  84       1.989  33.400  32.596  4.00  1.00            
ATOM    633  CD2 LEU A  84       1.926  32.670  30.136  4.00  1.00            
ATOM    634    C LEU A  84      -1.033  33.602  32.133  4.00  1.00            
ATOM    635    O LEU A  84      -1.743  34.395  32.750  4.00  1.00            
ATOM    636    N GLY A  85      -0.652  32.416  32.664  4.00  1.00            
ATOM    637   CA GLY A  85      -1.019  32.022  34.001  4.00  1.00            
ATOM    638    C GLY A  85       0.101  31.205  34.545  4.00  1.00            
ATOM    639    O GLY A  85       1.044  30.870  33.830  4.00  1.00            
ATOM    640    N TYR A  86       0.019  30.856  35.843  4.00  1.00            
ATOM    641   CA TYR A  86       1.081  30.103  36.438  4.00  1.00            
ATOM    642   CB TYR A  86       1.754  30.811  37.621  4.00  1.00            
ATOM    643   CG TYR A  86       2.342  32.071  37.103  4.00  1.00            
ATOM    644  CD1 TYR A  86       1.559  33.194  36.978  4.00  1.00            
ATOM    645  CD2 TYR A  86       3.669  32.129  36.748  4.00  1.00            
ATOM    646  CE1 TYR A  86       2.093  34.365  36.499  4.00  1.00            
ATOM    647  CE2 TYR A  86       4.208  33.298  36.269  4.00  1.00            
ATOM    648   CZ TYR A  86       3.419  34.417  36.145  4.00  1.00            
ATOM    649   OH TYR A  86       3.971  35.617  35.653  4.00  1.00            
ATOM    650    C TYR A  86       0.508  28.870  37.005  4.00  1.00            
ATOM    651    O TYR A  86      -0.600  28.864  37.538  4.00  1.00            
ATOM    652    N ASP A  87       1.260  27.771  36.875  4.00  1.00            
ATOM    653   CA ASP A  87       0.754  26.576  37.443  4.00  1.00            
ATOM    654   CB ASP A  87      -0.186  25.763  36.527  4.00  1.00            
ATOM    655   CG ASP A  87      -1.611  26.296  36.624  4.00  1.00            
ATOM    656  OD1 ASP A  87      -2.082  26.513  37.773  4.00  1.00            
ATOM    657  OD2 ASP A  87      -2.258  26.461  35.557  4.00  1.00            
ATOM    658    C ASP A  87       1.852  25.652  37.798  4.00  1.00            
ATOM    659    O ASP A  87       3.014  25.860  37.453  4.00  1.00            
ATOM    660    N THR A  88       1.474  24.594  38.538  4.00  1.00            
ATOM    661   CA THR A  88       2.407  23.564  38.842  4.00  1.00            
ATOM    662   CB THR A  88       2.236  22.954  40.210  4.00  1.00            
ATOM    663  OG1 THR A  88       3.304  22.057  40.477  4.00  1.00            
ATOM    664  CG2 THR A  88       0.881  22.236  40.312  4.00  1.00            
ATOM    665    C THR A  88       2.194  22.532  37.769  4.00  1.00            
ATOM    666    O THR A  88       1.087  22.025  37.590  4.00  1.00            
ATOM    667    N VAL A  89       3.249  22.217  36.985  4.00  1.00            
ATOM    668   CA VAL A  89       3.070  21.317  35.877  4.00  1.00            
ATOM    669   CB VAL A  89       3.618  21.849  34.586  4.00  1.00            
ATOM    670  CG1 VAL A  89       3.503  20.754  33.514  4.00  1.00            
ATOM    671  CG2 VAL A  89       2.867  23.145  34.235  4.00  1.00            
ATOM    672    C VAL A  89       3.775  20.038  36.162  4.00  1.00            
ATOM    673    O VAL A  89       4.882  20.033  36.692  4.00  1.00            
ATOM    674    N GLN A  90       3.138  18.904  35.818  4.00  1.00            
ATOM    675   CA GLN A  90       3.770  17.640  36.043  4.00  1.00            
ATOM    676   CB GLN A  90       2.844  16.613  36.716  4.00  1.00            
ATOM    677   CG GLN A  90       2.384  17.024  38.116  4.00  1.00            
ATOM    678   CD GLN A  90       3.507  16.732  39.098  4.00  1.00            
ATOM    679  OE1 GLN A  90       3.903  17.590  39.885  4.00  1.00            
ATOM    680  NE2 GLN A  90       4.025  15.476  39.061  4.00  1.00            
ATOM    681    C GLN A  90       4.126  17.090  34.695  4.00  1.00            
ATOM    682    O GLN A  90       3.247  16.831  33.876  4.00  1.00            
ATOM    683    N VAL A  91       5.435  16.913  34.413  4.00  1.00            
ATOM    684   CA VAL A  91       5.820  16.365  33.141  4.00  1.00            
ATOM    685   CB VAL A  91       6.643  17.311  32.320  4.00  1.00            
ATOM    686  CG1 VAL A  91       7.024  16.617  31.001  4.00  1.00            
ATOM    687  CG2 VAL A  91       5.863  18.626  32.150  4.00  1.00            
ATOM    688    C VAL A  91       6.697  15.183  33.419  4.00  1.00            
ATOM    689    O VAL A  91       7.783  15.322  33.979  4.00  1.00            
ATOM    690    N GLY A  92       6.233  13.978  33.039  3.00  1.00            
ATOM    691   CA GLY A  92       7.047  12.800  33.135  3.00  1.00            
ATOM    692    C GLY A  92       7.313  12.408  34.553  3.00  1.00            
ATOM    693    O GLY A  92       8.350  11.813  34.842  3.00  1.00            
ATOM    694    N GLY A  93       6.402  12.721  35.489  3.00  1.00            
ATOM    695   CA GLY A  93       6.640  12.266  36.827  3.00  1.00            
ATOM    696    C GLY A  93       7.463  13.275  37.559  3.00  1.00            
ATOM    697    O GLY A  93       7.830  13.053  38.711  3.00  1.00            
ATOM    698    N ILE A  94       7.781  14.418  36.918  4.00  1.00            
ATOM    699   CA ILE A  94       8.579  15.387  37.610  4.00  1.00            
ATOM    700   CB ILE A  94       9.771  15.834  36.822  4.00  1.00            
ATOM    701  CG1 ILE A  94      10.663  14.627  36.484  4.00  1.00            
ATOM    702  CG2 ILE A  94      10.498  16.918  37.634  4.00  1.00            
ATOM    703  CD1 ILE A  94      11.738  14.942  35.445  4.00  1.00            
ATOM    704    C ILE A  94       7.718  16.583  37.849  4.00  1.00            
ATOM    705    O ILE A  94       7.237  17.209  36.906  4.00  1.00            
ATOM    706    N SER A  95       7.491  16.926  39.133  4.00  1.00            
ATOM    707   CA SER A  95       6.682  18.072  39.427  4.00  1.00            
ATOM    708   CB SER A  95       6.359  18.243  40.919  4.00  1.00            
ATOM    709   OG SER A  95       7.544  18.562  41.633  4.00  1.00            
ATOM    710    C SER A  95       7.505  19.261  39.036  4.00  1.00            
ATOM    711    O SER A  95       8.705  19.318  39.303  4.00  1.00            
ATOM    712    N ASP A  96       6.873  20.235  38.363  4.00  1.00            
ATOM    713   CA ASP A  96       7.519  21.458  37.995  4.00  1.00            
ATOM    714   CB ASP A  96       7.413  21.801  36.498  4.00  1.00            
ATOM    715   CG ASP A  96       8.371  22.946  36.203  4.00  1.00            
ATOM    716  OD1 ASP A  96       8.978  23.478  37.170  4.00  1.00            
ATOM    717  OD2 ASP A  96       8.516  23.297  35.002  4.00  1.00            
ATOM    718    C ASP A  96       6.754  22.485  38.742  4.00  1.00            
ATOM    719    O ASP A  96       5.530  22.415  38.842  4.00  1.00            
ATOM    720    N THR A  97       7.461  23.463  39.310  4.00  1.00            
ATOM    721   CA THR A  97       6.769  24.445  40.072  4.00  1.00            
ATOM    722   CB THR A  97       7.670  25.163  41.036  4.00  1.00            
ATOM    723  OG1 THR A  97       8.722  25.816  40.338  4.00  1.00            
ATOM    724  CG2 THR A  97       8.257  24.136  42.018  4.00  1.00            
ATOM    725    C THR A  97       6.222  25.448  39.112  4.00  1.00            
ATOM    726    O THR A  97       5.618  25.090  38.101  4.00  1.00            
ATOM    727    N ASN A  98       6.410  26.745  39.417  4.00  1.00            
ATOM    728   CA ASN A  98       5.864  27.779  38.593  4.00  1.00            
ATOM    729   CB ASN A  98       6.255  29.193  39.060  4.00  1.00            
ATOM    730   CG ASN A  98       5.621  29.424  40.428  4.00  1.00            
ATOM    731  OD1 ASN A  98       4.529  29.979  40.540  4.00  1.00            
ATOM    732  ND2 ASN A  98       6.318  28.965  41.501  4.00  1.00            
ATOM    733    C ASN A  98       6.334  27.590  37.198  4.00  1.00            
ATOM    734    O ASN A  98       7.529  27.622  36.908  4.00  1.00            
ATOM    735    N GLN A  99       5.354  27.368  36.303  4.00  1.00            
ATOM    736   CA GLN A  99       5.602  27.204  34.907  4.00  1.00            
ATOM    737   CB GLN A  99       5.279  25.782  34.422  4.00  1.00            
ATOM    738   CG GLN A  99       5.693  25.563  32.976  4.00  1.00            
ATOM    739   CD GLN A  99       7.150  25.981  32.921  4.00  1.00            
ATOM    740  OE1 GLN A  99       8.044  25.230  33.309  4.00  1.00            
ATOM    741  NE2 GLN A  99       7.395  27.228  32.437  4.00  1.00            
ATOM    742    C GLN A  99       4.653  28.126  34.253  4.00  1.00            
ATOM    743    O GLN A  99       3.440  28.039  34.434  4.00  1.00            
ATOM    744    N ILE A 100       5.211  29.048  33.472  4.00  1.00            
ATOM    745   CA ILE A 100       4.418  30.012  32.798  4.00  1.00            
ATOM    746   CB ILE A 100       5.294  31.081  32.209  4.00  1.00            
ATOM    747  CG1 ILE A 100       5.877  32.006  33.282  4.00  1.00            
ATOM    748  CG2 ILE A 100       4.548  31.783  31.078  4.00  1.00            
ATOM    749  CD1 ILE A 100       6.966  32.925  32.726  4.00  1.00            
ATOM    750    C ILE A 100       3.794  29.321  31.625  4.00  1.00            
ATOM    751    O ILE A 100       4.489  28.658  30.857  4.00  1.00            
ATOM    752    N PHE A 101       2.460  29.445  31.452  4.00  1.00            
ATOM    753   CA PHE A 101       1.867  28.825  30.301  4.00  1.00            
ATOM    754   CB PHE A 101       1.206  27.464  30.581  4.00  1.00            
ATOM    755   CG PHE A 101       0.045  27.698  31.477  4.00  1.00            
ATOM    756  CD1 PHE A 101      -1.199  27.954  30.949  4.00  1.00            
ATOM    757  CD2 PHE A 101       0.203  27.664  32.841  4.00  1.00            
ATOM    758  CE1 PHE A 101      -2.278  28.171  31.772  4.00  1.00            
ATOM    759  CE2 PHE A 101      -0.872  27.882  33.667  4.00  1.00            
ATOM    760   CZ PHE A 101      -2.114  28.136  33.136  4.00  1.00            
ATOM    761    C PHE A 101       0.849  29.728  29.738  4.00  1.00            
ATOM    762    O PHE A 101       0.239  30.530  30.442  4.00  1.00            
ATOM    763    N GLY A 102       0.635  29.598  28.423  4.00  1.00            
ATOM    764   CA GLY A 102      -0.285  30.495  27.827  4.00  1.00            
ATOM    765    C GLY A 102      -1.581  29.801  27.622  4.00  1.00            
ATOM    766    O GLY A 102      -1.678  28.788  26.932  4.00  1.00            
ATOM    767    N LEU A 103      -2.612  30.387  28.242  4.00  1.00            
ATOM    768   CA LEU A 103      -3.980  30.001  28.169  4.00  1.00            
ATOM    769   CB LEU A 103      -4.698  30.697  29.341  4.00  1.00            
ATOM    770   CG LEU A 103      -6.193  30.449  29.504  4.00  1.00            
ATOM    771  CD1 LEU A 103      -6.987  31.182  28.412  4.00  1.00            
ATOM    772  CD2 LEU A 103      -6.471  28.944  29.653  4.00  1.00            
ATOM    773    C LEU A 103      -4.407  30.530  26.820  4.00  1.00            
ATOM    774    O LEU A 103      -3.968  31.616  26.449  4.00  1.00            
ATOM    775    N SER A 104      -5.234  29.807  26.021  4.00  1.00            
ATOM    776   CA SER A 104      -5.465  30.337  24.694  4.00  1.00            
ATOM    777   CB SER A 104      -5.110  29.394  23.531  4.00  1.00            
ATOM    778   OG SER A 104      -3.706  29.189  23.484  4.00  1.00            
ATOM    779    C SER A 104      -6.881  30.783  24.460  4.00  1.00            
ATOM    780    O SER A 104      -7.826  30.010  24.606  4.00  1.00            
ATOM    781    N GLU A 105      -7.045  32.086  24.120  4.00  1.00            
ATOM    782   CA GLU A 105      -8.307  32.682  23.754  4.00  1.00            
ATOM    783   CB GLU A 105      -8.242  34.216  23.673  4.00  1.00            
ATOM    784   CG GLU A 105      -9.525  34.831  23.102  4.00  1.00            
ATOM    785   CD GLU A 105      -9.229  36.260  22.664  4.00  1.00            
ATOM    786  OE1 GLU A 105      -8.141  36.783  23.025  4.00  1.00            
ATOM    787  OE2 GLU A 105     -10.089  36.847  21.954  4.00  1.00            
ATOM    788    C GLU A 105      -8.734  32.263  22.376  4.00  1.00            
ATOM    789    O GLU A 105      -9.868  31.828  22.192  4.00  1.00            
ATOM    790    N THR A 106      -7.843  32.390  21.359  4.00  1.00            
ATOM    791   CA THR A 106      -8.310  32.085  20.031  4.00  1.00            
ATOM    792   CB THR A 106      -8.679  33.287  19.206  4.00  1.00            
ATOM    793  OG1 THR A 106      -7.561  34.143  19.032  4.00  1.00            
ATOM    794  CG2 THR A 106      -9.827  34.028  19.912  4.00  1.00            
ATOM    795    C THR A 106      -7.325  31.270  19.245  4.00  1.00            
ATOM    796    O THR A 106      -6.175  31.660  19.047  4.00  1.00            
ATOM    797    N GLU A 107      -7.788  30.083  18.802  1.00  1.00            
ATOM    798   CA GLU A 107      -7.059  29.128  18.012  1.00  1.00            
ATOM    799   CB GLU A 107      -7.568  27.680  18.160  1.00  1.00            
ATOM    800   CG GLU A 107      -8.878  27.363  17.438  1.00  1.00            
ATOM    801   CD GLU A 107      -8.523  26.810  16.061  1.00  1.00            
ATOM    802  OE1 GLU A 107      -7.315  26.826  15.706  1.00  1.00            
ATOM    803  OE2 GLU A 107      -9.458  26.357  15.349  1.00  1.00            
ATOM    804    C GLU A 107      -7.021  29.463  16.544  1.00  1.00            
ATOM    805    O GLU A 107      -6.083  29.044  15.865  1.00  1.00            
ATOM    806    N PRO A 108      -7.964  30.215  16.023  1.00  1.00            
ATOM    807   CA PRO A 108      -8.598  29.917  14.752  1.00  1.00            
ATOM    808   CD PRO A 108      -7.976  31.643  16.305  1.00  1.00            
ATOM    809   CB PRO A 108      -9.236  31.224  14.279  1.00  1.00            
ATOM    810   CG PRO A 108      -8.409  32.310  14.987  1.00  1.00            
ATOM    811    C PRO A 108      -7.749  29.269  13.713  1.00  1.00            
ATOM    812    O PRO A 108      -6.721  29.820  13.323  1.00  1.00            
ATOM    813    N GLY A 109      -8.194  28.076  13.260  1.00  1.00            
ATOM    814   CA GLY A 109      -7.505  27.334  12.249  1.00  1.00            
ATOM    815    C GLY A 109      -8.270  26.078  11.989  1.00  1.00            
ATOM    816    O GLY A 109      -8.793  25.451  12.909  1.00  1.00            
ATOM    817    N SER A 110      -8.360  25.683  10.703  2.00  1.00            
ATOM    818   CA SER A 110      -8.998  24.451  10.342  2.00  1.00            
ATOM    819   CB SER A 110      -9.069  24.248   8.820  2.00  1.00            
ATOM    820   OG SER A 110      -9.823  25.292   8.221  2.00  1.00            
ATOM    821    C SER A 110      -8.099  23.410  10.873  2.00  1.00            
ATOM    822    O SER A 110      -8.520  22.314  11.232  2.00  1.00            
ATOM    823    N PHE A 111      -6.808  23.768  10.894  2.00  1.00            
ATOM    824   CA PHE A 111      -5.757  22.988  11.451  2.00  1.00            
ATOM    825   CB PHE A 111      -4.394  23.552  11.002  2.00  1.00            
ATOM    826   CG PHE A 111      -3.292  22.547  11.024  2.00  1.00            
ATOM    827  CD1 PHE A 111      -2.539  22.317  12.152  2.00  1.00            
ATOM    828  CD2 PHE A 111      -3.007  21.839   9.878  2.00  1.00            
ATOM    829  CE1 PHE A 111      -1.518  21.393  12.126  2.00  1.00            
ATOM    830  CE2 PHE A 111      -1.989  20.916   9.845  2.00  1.00            
ATOM    831   CZ PHE A 111      -1.245  20.689  10.976  2.00  1.00            
ATOM    832    C PHE A 111      -5.927  23.319  12.897  2.00  1.00            
ATOM    833    O PHE A 111      -6.533  24.338  13.217  2.00  1.00            
ATOM    834    N LEU A 112      -5.417  22.464  13.798  2.00  1.00            
ATOM    835   CA LEU A 112      -5.598  22.583  15.221  2.00  1.00            
ATOM    836   CB LEU A 112      -5.609  24.025  15.766  2.00  1.00            
ATOM    837   CG LEU A 112      -4.257  24.754  15.669  2.00  1.00            
ATOM    838  CD1 LEU A 112      -3.820  24.945  14.209  2.00  1.00            
ATOM    839  CD2 LEU A 112      -4.285  26.070  16.462  2.00  1.00            
ATOM    840    C LEU A 112      -6.930  21.989  15.514  2.00  1.00            
ATOM    841    O LEU A 112      -7.125  21.333  16.535  2.00  1.00            
ATOM    842    N TYR A 113      -7.876  22.186  14.584  2.00  1.00            
ATOM    843   CA TYR A 113      -9.074  21.423  14.595  2.00  1.00            
ATOM    844   CB TYR A 113     -10.255  22.070  13.853  2.00  1.00            
ATOM    845   CG TYR A 113     -11.465  21.260  14.174  2.00  1.00            
ATOM    846  CD1 TYR A 113     -12.071  21.403  15.401  2.00  1.00            
ATOM    847  CD2 TYR A 113     -12.001  20.375  13.267  2.00  1.00            
ATOM    848  CE1 TYR A 113     -13.187  20.673  15.728  2.00  1.00            
ATOM    849  CE2 TYR A 113     -13.119  19.641  13.588  2.00  1.00            
ATOM    850   CZ TYR A 113     -13.713  19.789  14.820  2.00  1.00            
ATOM    851   OH TYR A 113     -14.861  19.038  15.155  2.00  1.00            
ATOM    852    C TYR A 113      -8.515  20.337  13.739  2.00  1.00            
ATOM    853    O TYR A 113      -7.662  20.626  12.902  2.00  1.00            
ATOM    854    N TYR A 114      -8.888  19.066  13.922  2.00  1.00            
ATOM    855   CA TYR A 114      -8.190  18.065  13.161  2.00  1.00            
ATOM    856   CB TYR A 114      -8.154  18.257  11.628  2.00  1.00            
ATOM    857   CG TYR A 114      -9.378  17.679  10.998  2.00  1.00            
ATOM    858  CD1 TYR A 114     -10.581  18.347  10.983  2.00  1.00            
ATOM    859  CD2 TYR A 114      -9.299  16.444  10.393  2.00  1.00            
ATOM    860  CE1 TYR A 114     -11.682  17.779  10.385  2.00  1.00            
ATOM    861  CE2 TYR A 114     -10.395  15.871   9.794  2.00  1.00            
ATOM    862   CZ TYR A 114     -11.592  16.543   9.792  2.00  1.00            
ATOM    863   OH TYR A 114     -12.723  15.964   9.179  2.00  1.00            
ATOM    864    C TYR A 114      -6.789  17.878  13.625  2.00  1.00            
ATOM    865    O TYR A 114      -5.940  17.411  12.869  2.00  1.00            
ATOM    866    N ALA A 115      -6.510  18.222  14.887  1.00  1.00            
ATOM    867   CA ALA A 115      -5.211  17.901  15.400  1.00  1.00            
ATOM    868   CB ALA A 115      -4.407  19.128  15.841  1.00  1.00            
ATOM    869    C ALA A 115      -5.494  17.089  16.608  1.00  1.00            
ATOM    870    O ALA A 115      -6.303  17.465  17.456  1.00  1.00            
ATOM    871    N PRO A 116      -4.861  15.965  16.695  1.00  1.00            
ATOM    872   CA PRO A 116      -5.087  15.148  17.843  1.00  1.00            
ATOM    873   CD PRO A 116      -4.590  15.177  15.505  1.00  1.00            
ATOM    874   CB PRO A 116      -4.518  13.773  17.488  1.00  1.00            
ATOM    875   CG PRO A 116      -4.677  13.710  15.959  1.00  1.00            
ATOM    876    C PRO A 116      -4.496  15.775  19.052  1.00  1.00            
ATOM    877    O PRO A 116      -4.840  15.384  20.167  1.00  1.00            
ATOM    878    N PHE A 117      -3.582  16.752  18.865  1.00  1.00            
ATOM    879   CA PHE A 117      -2.911  17.361  19.967  1.00  1.00            
ATOM    880   CB PHE A 117      -1.491  17.848  19.612  1.00  1.00            
ATOM    881   CG PHE A 117      -1.591  18.795  18.460  1.00  1.00            
ATOM    882  CD1 PHE A 117      -1.885  20.127  18.651  1.00  1.00            
ATOM    883  CD2 PHE A 117      -1.387  18.343  17.175  1.00  1.00            
ATOM    884  CE1 PHE A 117      -1.970  20.986  17.581  1.00  1.00            
ATOM    885  CE2 PHE A 117      -1.469  19.199  16.102  1.00  1.00            
ATOM    886   CZ PHE A 117      -1.763  20.525  16.304  1.00  1.00            
ATOM    887    C PHE A 117      -3.669  18.519  20.471  1.00  1.00            
ATOM    888    O PHE A 117      -4.390  19.195  19.741  1.00  1.00            
ATOM    889    N ASP A 118      -3.524  18.740  21.782  1.00  1.00            
ATOM    890   CA ASP A 118      -4.183  19.842  22.373  1.00  1.00            
ATOM    891   CB ASP A 118      -5.102  19.453  23.545  1.00  1.00            
ATOM    892   CG ASP A 118      -6.266  18.618  23.040  1.00  1.00            
ATOM    893  OD1 ASP A 118      -6.381  18.446  21.798  1.00  1.00            
ATOM    894  OD2 ASP A 118      -7.055  18.136  23.898  1.00  1.00            
ATOM    895    C ASP A 118      -3.138  20.705  22.995  1.00  1.00            
ATOM    896    O ASP A 118      -2.961  20.690  24.212  1.00  1.00            
ATOM    897    N GLY A 119      -2.421  21.506  22.194  4.00  1.00            
ATOM    898   CA GLY A 119      -1.478  22.357  22.848  4.00  1.00            
ATOM    899    C GLY A 119      -0.083  21.927  22.566  4.00  1.00            
ATOM    900    O GLY A 119       0.161  20.789  22.172  4.00  1.00            
ATOM    901    N ILE A 120       0.884  22.855  22.757  4.00  1.00            
ATOM    902   CA ILE A 120       2.222  22.490  22.424  4.00  1.00            
ATOM    903   CB ILE A 120       2.706  23.099  21.139  4.00  1.00            
ATOM    904  CG1 ILE A 120       1.688  22.901  20.003  4.00  1.00            
ATOM    905  CG2 ILE A 120       4.071  22.463  20.832  4.00  1.00            
ATOM    906  CD1 ILE A 120       0.465  23.810  20.130  4.00  1.00            
ATOM    907    C ILE A 120       3.215  22.943  23.456  4.00  1.00            
ATOM    908    O ILE A 120       3.184  24.085  23.910  4.00  1.00            
ATOM    909    N LEU A 121       4.142  22.033  23.827  4.00  1.00            
ATOM    910   CA LEU A 121       5.254  22.322  24.694  4.00  1.00            
ATOM    911   CB LEU A 121       5.798  21.115  25.485  4.00  1.00            
ATOM    912   CG LEU A 121       4.925  20.612  26.645  4.00  1.00            
ATOM    913  CD1 LEU A 121       5.586  19.411  27.342  4.00  1.00            
ATOM    914  CD2 LEU A 121       4.618  21.743  27.637  4.00  1.00            
ATOM    915    C LEU A 121       6.341  22.672  23.759  4.00  1.00            
ATOM    916    O LEU A 121       6.247  22.400  22.564  4.00  1.00            
ATOM    917    N GLY A 122       7.411  23.306  24.257  4.00  1.00            
ATOM    918   CA GLY A 122       8.394  23.577  23.272  4.00  1.00            
ATOM    919    C GLY A 122       9.750  23.512  23.870  4.00  1.00            
ATOM    920    O GLY A 122      10.053  24.178  24.858  4.00  1.00            
ATOM    921    N LEU A 123      10.605  22.677  23.258  1.00  1.00            
ATOM    922   CA LEU A 123      11.979  22.684  23.621  1.00  1.00            
ATOM    923   CB LEU A 123      12.668  21.313  23.610  1.00  1.00            
ATOM    924   CG LEU A 123      14.157  21.411  23.990  1.00  1.00            
ATOM    925  CD1 LEU A 123      14.336  21.923  25.428  1.00  1.00            
ATOM    926  CD2 LEU A 123      14.891  20.089  23.729  1.00  1.00            
ATOM    927    C LEU A 123      12.580  23.480  22.531  1.00  1.00            
ATOM    928    O LEU A 123      12.314  23.267  21.350  1.00  1.00            
ATOM    929    N ALA A 124      13.382  24.459  22.933  1.00  1.00            
ATOM    930   CA ALA A 124      13.976  25.377  22.033  1.00  1.00            
ATOM    931   CB ALA A 124      12.974  26.348  21.384  1.00  1.00            
ATOM    932    C ALA A 124      14.815  26.168  22.977  1.00  1.00            
ATOM    933    O ALA A 124      15.250  25.650  24.005  1.00  1.00            
ATOM    934    N TYR A 125      15.092  27.436  22.651  1.00  1.00            
ATOM    935   CA TYR A 125      15.855  28.252  23.552  1.00  1.00            
ATOM    936   CB TYR A 125      17.119  28.818  22.887  1.00  1.00            
ATOM    937   CG TYR A 125      17.946  29.532  23.901  1.00  1.00            
ATOM    938  CD1 TYR A 125      18.645  28.813  24.842  1.00  1.00            
ATOM    939  CD2 TYR A 125      18.042  30.906  23.907  1.00  1.00            
ATOM    940  CE1 TYR A 125      19.417  29.456  25.781  1.00  1.00            
ATOM    941  CE2 TYR A 125      18.813  31.555  24.843  1.00  1.00            
ATOM    942   CZ TYR A 125      19.497  30.828  25.789  1.00  1.00            
ATOM    943   OH TYR A 125      20.290  31.482  26.755  1.00  1.00            
ATOM    944    C TYR A 125      14.927  29.390  23.853  1.00  1.00            
ATOM    945    O TYR A 125      13.980  29.619  23.116  1.00  1.00            
ATOM    946    N PRO A 126      15.138  30.092  24.932  2.00  1.00            
ATOM    947   CA PRO A 126      14.293  31.207  25.255  2.00  1.00            
ATOM    948   CD PRO A 126      15.849  29.585  26.086  2.00  1.00            
ATOM    949   CB PRO A 126      14.632  31.584  26.703  2.00  1.00            
ATOM    950   CG PRO A 126      15.920  30.801  27.024  2.00  1.00            
ATOM    951    C PRO A 126      14.503  32.288  24.264  2.00  1.00            
ATOM    952    O PRO A 126      13.724  33.242  24.240  2.00  1.00            
ATOM    953    N SER A 127      15.559  32.169  23.438  2.00  1.00            
ATOM    954   CA SER A 127      15.827  33.181  22.467  2.00  1.00            
ATOM    955   CB SER A 127      16.996  32.819  21.534  2.00  1.00            
ATOM    956   OG SER A 127      17.211  33.862  20.595  2.00  1.00            
ATOM    957    C SER A 127      14.596  33.306  21.633  2.00  1.00            
ATOM    958    O SER A 127      14.124  34.413  21.376  2.00  1.00            
ATOM    959    N ILE A 128      14.028  32.164  21.196  2.00  1.00            
ATOM    960   CA ILE A 128      12.811  32.236  20.445  2.00  1.00            
ATOM    961   CB ILE A 128      12.788  31.332  19.244  2.00  1.00            
ATOM    962  CG1 ILE A 128      13.772  31.842  18.175  2.00  1.00            
ATOM    963  CG2 ILE A 128      11.336  31.245  18.746  2.00  1.00            
ATOM    964  CD1 ILE A 128      15.236  31.816  18.610  2.00  1.00            
ATOM    965    C ILE A 128      11.711  31.841  21.363  2.00  1.00            
ATOM    966    O ILE A 128      11.419  30.660  21.535  2.00  1.00            
ATOM    967    N SER A 129      11.067  32.859  21.961  1.00  1.00            
ATOM    968   CA SER A 129      10.003  32.681  22.898  1.00  1.00            
ATOM    969   CB SER A 129      10.433  33.000  24.342  1.00  1.00            
ATOM    970   OG SER A 129       9.322  32.943  25.223  1.00  1.00            
ATOM    971    C SER A 129       8.978  33.682  22.524  1.00  1.00            
ATOM    972    O SER A 129       9.208  34.569  21.703  1.00  1.00            
ATOM    973    N ALA A 130       7.792  33.525  23.121  2.00  1.00            
ATOM    974   CA ALA A 130       6.732  34.467  22.991  2.00  1.00            
ATOM    975   CB ALA A 130       5.364  33.908  23.420  2.00  1.00            
ATOM    976    C ALA A 130       7.120  35.524  23.957  2.00  1.00            
ATOM    977    O ALA A 130       8.307  35.793  24.120  2.00  1.00            
ATOM    978    N SER A 131       6.146  36.208  24.575  2.00  1.00            
ATOM    979   CA SER A 131       6.544  37.227  25.495  2.00  1.00            
ATOM    980   CB SER A 131       5.359  38.028  26.061  2.00  1.00            
ATOM    981   OG SER A 131       5.823  39.006  26.979  2.00  1.00            
ATOM    982    C SER A 131       7.275  36.639  26.667  2.00  1.00            
ATOM    983    O SER A 131       6.667  36.207  27.645  2.00  1.00            
ATOM    984    N GLY A 132       8.620  36.600  26.567  2.00  1.00            
ATOM    985   CA GLY A 132       9.547  36.243  27.601  2.00  1.00            
ATOM    986    C GLY A 132       9.054  35.089  28.413  2.00  1.00            
ATOM    987    O GLY A 132       9.305  35.035  29.615  2.00  1.00            
ATOM    988    N ALA A 133       8.346  34.122  27.810  1.00  1.00            
ATOM    989   CA ALA A 133       7.910  33.031  28.633  1.00  1.00            
ATOM    990   CB ALA A 133       6.842  32.148  27.966  1.00  1.00            
ATOM    991    C ALA A 133       9.109  32.181  28.894  1.00  1.00            
ATOM    992    O ALA A 133      10.075  32.198  28.129  1.00  1.00            
ATOM    993    N THR A 134       9.104  31.424  30.015  1.00  1.00            
ATOM    994   CA THR A 134      10.197  30.543  30.282  1.00  1.00            
ATOM    995   CB THR A 134      10.527  30.416  31.747  1.00  1.00            
ATOM    996  OG1 THR A 134       9.427  29.870  32.455  1.00  1.00            
ATOM    997  CG2 THR A 134      10.873  31.813  32.292  1.00  1.00            
ATOM    998    C THR A 134       9.727  29.211  29.820  1.00  1.00            
ATOM    999    O THR A 134       8.694  28.703  30.255  1.00  1.00            
ATOM   1000    N PRO A 135      10.452  28.652  28.907  1.00  1.00            
ATOM   1001   CA PRO A 135      10.058  27.373  28.408  1.00  1.00            
ATOM   1002   CD PRO A 135      11.119  29.451  27.888  1.00  1.00            
ATOM   1003   CB PRO A 135      10.850  27.158  27.126  1.00  1.00            
ATOM   1004   CG PRO A 135      11.084  28.592  26.615  1.00  1.00            
ATOM   1005    C PRO A 135      10.291  26.319  29.459  1.00  1.00            
ATOM   1006    O PRO A 135      11.266  26.424  30.204  1.00  1.00            
ATOM   1007    N VAL A 136       9.406  25.309  29.531  2.00  1.00            
ATOM   1008   CA VAL A 136       9.569  24.203  30.438  2.00  1.00            
ATOM   1009   CB VAL A 136       8.397  23.262  30.362  2.00  1.00            
ATOM   1010  CG1 VAL A 136       8.673  22.014  31.208  2.00  1.00            
ATOM   1011  CG2 VAL A 136       7.111  24.015  30.733  2.00  1.00            
ATOM   1012    C VAL A 136      10.725  23.451  29.844  2.00  1.00            
ATOM   1013    O VAL A 136      10.678  23.136  28.656  2.00  1.00            
ATOM   1014    N PHE A 137      11.763  23.154  30.663  2.00  1.00            
ATOM   1015   CA PHE A 137      13.032  22.572  30.280  2.00  1.00            
ATOM   1016   CB PHE A 137      13.350  22.684  28.771  2.00  1.00            
ATOM   1017   CG PHE A 137      14.701  22.150  28.432  2.00  1.00            
ATOM   1018  CD1 PHE A 137      14.937  20.796  28.368  2.00  1.00            
ATOM   1019  CD2 PHE A 137      15.730  23.015  28.139  2.00  1.00            
ATOM   1020  CE1 PHE A 137      16.184  20.314  28.040  2.00  1.00            
ATOM   1021  CE2 PHE A 137      16.978  22.540  27.811  2.00  1.00            
ATOM   1022   CZ PHE A 137      17.210  21.186  27.764  2.00  1.00            
ATOM   1023    C PHE A 137      13.937  23.520  30.972  2.00  1.00            
ATOM   1024    O PHE A 137      14.695  23.172  31.876  2.00  1.00            
ATOM   1025    N ASP A 138      13.825  24.784  30.521  2.00  1.00            
ATOM   1026   CA ASP A 138      14.524  25.906  31.055  2.00  1.00            
ATOM   1027   CB ASP A 138      14.115  27.203  30.335  2.00  1.00            
ATOM   1028   CG ASP A 138      14.873  28.388  30.917  2.00  1.00            
ATOM   1029  OD1 ASP A 138      14.681  28.691  32.125  2.00  1.00            
ATOM   1030  OD2 ASP A 138      15.642  29.019  30.145  2.00  1.00            
ATOM   1031    C ASP A 138      14.114  26.032  32.487  2.00  1.00            
ATOM   1032    O ASP A 138      14.953  26.178  33.375  2.00  1.00            
ATOM   1033    N ASN A 139      12.797  25.949  32.745  2.00  1.00            
ATOM   1034   CA ASN A 139      12.255  26.120  34.062  2.00  1.00            
ATOM   1035   CB ASN A 139      10.716  26.150  34.043  2.00  1.00            
ATOM   1036   CG ASN A 139      10.220  26.712  35.366  2.00  1.00            
ATOM   1037  OD1 ASN A 139      10.343  26.079  36.413  2.00  1.00            
ATOM   1038  ND2 ASN A 139       9.648  27.944  35.316  2.00  1.00            
ATOM   1039    C ASN A 139      12.684  25.009  34.944  2.00  1.00            
ATOM   1040    O ASN A 139      13.080  25.226  36.087  2.00  1.00            
ATOM   1041    N LEU A 140      12.642  23.779  34.420  2.00  1.00            
ATOM   1042   CA LEU A 140      12.958  22.675  35.262  2.00  1.00            
ATOM   1043   CB LEU A 140      12.835  21.311  34.565  2.00  1.00            
ATOM   1044   CG LEU A 140      11.384  20.955  34.205  2.00  1.00            
ATOM   1045  CD1 LEU A 140      10.800  21.991  33.238  2.00  1.00            
ATOM   1046  CD2 LEU A 140      11.269  19.514  33.682  2.00  1.00            
ATOM   1047    C LEU A 140      14.368  22.820  35.717  2.00  1.00            
ATOM   1048    O LEU A 140      14.681  22.565  36.880  2.00  1.00            
ATOM   1049    N TRP A 141      15.262  23.261  34.816  2.00  1.00            
ATOM   1050   CA TRP A 141      16.636  23.351  35.198  2.00  1.00            
ATOM   1051   CB TRP A 141      17.592  23.852  34.108  2.00  1.00            
ATOM   1052   CG TRP A 141      18.953  24.186  34.678  2.00  1.00            
ATOM   1053  CD2 TRP A 141      19.962  23.227  35.039  2.00  1.00            
ATOM   1054  CD1 TRP A 141      19.459  25.412  35.000  2.00  1.00            
ATOM   1055  NE1 TRP A 141      20.719  25.279  35.533  2.00  1.00            
ATOM   1056  CE2 TRP A 141      21.041  23.939  35.565  2.00  1.00            
ATOM   1057  CE3 TRP A 141      19.987  21.864  34.952  2.00  1.00            
ATOM   1058  CZ2 TRP A 141      22.163  23.299  36.009  2.00  1.00            
ATOM   1059  CZ3 TRP A 141      21.124  21.222  35.391  2.00  1.00            
ATOM   1060  CH2 TRP A 141      22.191  21.926  35.909  2.00  1.00            
ATOM   1061    C TRP A 141      16.798  24.297  36.352  2.00  1.00            
ATOM   1062    O TRP A 141      17.530  24.005  37.297  2.00  1.00            
ATOM   1063    N ASP A 142      16.107  25.452  36.320  2.00  1.00            
ATOM   1064   CA ASP A 142      16.303  26.467  37.318  2.00  1.00            
ATOM   1065   CB ASP A 142      15.454  27.719  37.045  2.00  1.00            
ATOM   1066   CG ASP A 142      16.033  28.376  35.797  2.00  1.00            
ATOM   1067  OD1 ASP A 142      17.176  28.004  35.417  2.00  1.00            
ATOM   1068  OD2 ASP A 142      15.346  29.254  35.210  2.00  1.00            
ATOM   1069    C ASP A 142      15.972  25.946  38.677  2.00  1.00            
ATOM   1070    O ASP A 142      16.720  26.167  39.629  2.00  1.00            
ATOM   1071    N GLN A 143      14.858  25.213  38.807  3.00  1.00            
ATOM   1072   CA GLN A 143      14.518  24.672  40.087  3.00  1.00            
ATOM   1073   CB GLN A 143      13.241  23.814  40.056  3.00  1.00            
ATOM   1074   CG GLN A 143      11.944  24.621  40.005  3.00  1.00            
ATOM   1075   CD GLN A 143      11.546  24.918  41.443  3.00  1.00            
ATOM   1076  OE1 GLN A 143      11.451  26.072  41.857  3.00  1.00            
ATOM   1077  NE2 GLN A 143      11.308  23.835  42.232  3.00  1.00            
ATOM   1078    C GLN A 143      15.643  23.762  40.440  3.00  1.00            
ATOM   1079    O GLN A 143      15.999  23.619  41.609  3.00  1.00            
ATOM   1080    N GLY A 144      16.254  23.137  39.415  3.00  1.00            
ATOM   1081   CA GLY A 144      17.305  22.199  39.667  3.00  1.00            
ATOM   1082    C GLY A 144      16.692  20.849  39.627  3.00  1.00            
ATOM   1083    O GLY A 144      17.199  19.890  40.208  3.00  1.00            
ATOM   1084    N LEU A 145      15.556  20.764  38.921  1.00  1.00            
ATOM   1085   CA LEU A 145      14.829  19.544  38.801  1.00  1.00            
ATOM   1086   CB LEU A 145      13.496  19.746  38.066  1.00  1.00            
ATOM   1087   CG LEU A 145      12.618  20.779  38.803  1.00  1.00            
ATOM   1088  CD1 LEU A 145      11.196  20.846  38.227  1.00  1.00            
ATOM   1089  CD2 LEU A 145      12.653  20.553  40.323  1.00  1.00            
ATOM   1090    C LEU A 145      15.683  18.561  38.087  1.00  1.00            
ATOM   1091    O LEU A 145      15.691  17.378  38.426  1.00  1.00            
ATOM   1092    N VAL A 146      16.455  19.020  37.088  1.00  1.00            
ATOM   1093   CA VAL A 146      17.231  18.056  36.375  1.00  1.00            
ATOM   1094   CB VAL A 146      17.185  18.215  34.882  1.00  1.00            
ATOM   1095  CG1 VAL A 146      18.118  17.167  34.249  1.00  1.00            
ATOM   1096  CG2 VAL A 146      15.720  18.091  34.428  1.00  1.00            
ATOM   1097    C VAL A 146      18.670  18.106  36.795  1.00  1.00            
ATOM   1098    O VAL A 146      19.230  19.174  37.036  1.00  1.00            
ATOM   1099    N SER A 147      19.292  16.907  36.903  1.00  1.00            
ATOM   1100   CA SER A 147      20.662  16.738  37.309  1.00  1.00            
ATOM   1101   CB SER A 147      21.060  15.257  37.451  1.00  1.00            
ATOM   1102   OG SER A 147      20.924  14.587  36.208  1.00  1.00            
ATOM   1103    C SER A 147      21.573  17.390  36.310  1.00  1.00            
ATOM   1104    O SER A 147      22.368  18.258  36.670  1.00  1.00            
ATOM   1105    N GLN A 148      21.481  17.009  35.018  1.00  1.00            
ATOM   1106   CA GLN A 148      22.352  17.604  34.040  1.00  1.00            
ATOM   1107   CB GLN A 148      23.389  16.617  33.478  1.00  1.00            
ATOM   1108   CG GLN A 148      24.282  16.005  34.566  1.00  1.00            
ATOM   1109   CD GLN A 148      25.151  17.096  35.183  1.00  1.00            
ATOM   1110  OE1 GLN A 148      24.678  18.188  35.493  1.00  1.00            
ATOM   1111  NE2 GLN A 148      26.464  16.790  35.368  1.00  1.00            
ATOM   1112    C GLN A 148      21.490  18.095  32.935  1.00  1.00            
ATOM   1113    O GLN A 148      20.508  17.453  32.569  1.00  1.00            
ATOM   1114    N ASP A 149      21.824  19.276  32.385  1.00  1.00            
ATOM   1115   CA ASP A 149      21.014  19.763  31.315  1.00  1.00            
ATOM   1116   CB ASP A 149      21.460  21.116  30.737  1.00  1.00            
ATOM   1117   CG ASP A 149      20.988  22.214  31.676  1.00  1.00            
ATOM   1118  OD1 ASP A 149      19.860  22.071  32.219  1.00  1.00            
ATOM   1119  OD2 ASP A 149      21.742  23.205  31.865  1.00  1.00            
ATOM   1120    C ASP A 149      21.124  18.767  30.224  1.00  1.00            
ATOM   1121    O ASP A 149      22.203  18.541  29.680  1.00  1.00            
ATOM   1122    N LEU A 150      19.997  18.117  29.892  4.00  1.00            
ATOM   1123   CA LEU A 150      20.095  17.136  28.864  4.00  1.00            
ATOM   1124   CB LEU A 150      20.759  15.851  29.398  4.00  1.00            
ATOM   1125   CG LEU A 150      21.167  14.795  28.354  4.00  1.00            
ATOM   1126  CD1 LEU A 150      19.973  14.273  27.543  4.00  1.00            
ATOM   1127  CD2 LEU A 150      22.332  15.296  27.493  4.00  1.00            
ATOM   1128    C LEU A 150      18.686  16.782  28.466  4.00  1.00            
ATOM   1129    O LEU A 150      17.805  16.685  29.319  4.00  1.00            
ATOM   1130    N PHE A 151      18.432  16.603  27.151  4.00  1.00            
ATOM   1131   CA PHE A 151      17.152  16.176  26.641  4.00  1.00            
ATOM   1132   CB PHE A 151      16.415  17.274  25.863  4.00  1.00            
ATOM   1133   CG PHE A 151      15.318  16.606  25.118  4.00  1.00            
ATOM   1134  CD1 PHE A 151      14.174  16.193  25.754  4.00  1.00            
ATOM   1135  CD2 PHE A 151      15.444  16.400  23.763  4.00  1.00            
ATOM   1136  CE1 PHE A 151      13.176  15.574  25.038  4.00  1.00            
ATOM   1137  CE2 PHE A 151      14.449  15.784  23.044  4.00  1.00            
ATOM   1138   CZ PHE A 151      13.307  15.370  23.685  4.00  1.00            
ATOM   1139    C PHE A 151      17.449  15.051  25.679  4.00  1.00            
ATOM   1140    O PHE A 151      18.494  15.060  25.030  4.00  1.00            
ATOM   1141    N SER A 152      16.566  14.027  25.585  4.00  1.00            
ATOM   1142   CA SER A 152      16.786  12.950  24.645  4.00  1.00            
ATOM   1143   CB SER A 152      17.465  11.716  25.265  4.00  1.00            
ATOM   1144   OG SER A 152      18.791  12.035  25.661  4.00  1.00            
ATOM   1145    C SER A 152      15.465  12.520  24.121  4.00  1.00            
ATOM   1146    O SER A 152      14.525  12.317  24.881  4.00  1.00            
ATOM   1147    N VAL A 153      15.349  12.357  22.792  4.00  1.00            
ATOM   1148   CA VAL A 153      14.069  11.953  22.302  4.00  1.00            
ATOM   1149   CB VAL A 153      13.402  12.969  21.426  4.00  1.00            
ATOM   1150  CG1 VAL A 153      14.331  13.270  20.238  4.00  1.00            
ATOM   1151  CG2 VAL A 153      12.037  12.404  20.996  4.00  1.00            
ATOM   1152    C VAL A 153      14.223  10.738  21.484  4.00  1.00            
ATOM   1153    O VAL A 153      15.125  10.621  20.656  4.00  1.00            
ATOM   1154    N TYR A 154      13.323   9.781  21.735  4.00  1.00            
ATOM   1155   CA TYR A 154      13.285   8.615  20.931  4.00  1.00            
ATOM   1156   CB TYR A 154      13.572   7.305  21.691  4.00  1.00            
ATOM   1157   CG TYR A 154      13.103   6.143  20.875  4.00  1.00            
ATOM   1158  CD1 TYR A 154      13.815   5.683  19.790  4.00  1.00            
ATOM   1159  CD2 TYR A 154      11.936   5.497  21.218  4.00  1.00            
ATOM   1160  CE1 TYR A 154      13.362   4.605  19.063  4.00  1.00            
ATOM   1161  CE2 TYR A 154      11.478   4.420  20.496  4.00  1.00            
ATOM   1162   CZ TYR A 154      12.193   3.973  19.413  4.00  1.00            
ATOM   1163   OH TYR A 154      11.727   2.868  18.669  4.00  1.00            
ATOM   1164    C TYR A 154      11.914   8.531  20.388  4.00  1.00            
ATOM   1165    O TYR A 154      10.930   8.591  21.123  4.00  1.00            
ATOM   1166    N LEU A 155      11.819   8.413  19.058  1.00  1.00            
ATOM   1167   CA LEU A 155      10.528   8.354  18.469  1.00  1.00            
ATOM   1168   CB LEU A 155      10.288   9.558  17.535  1.00  1.00            
ATOM   1169   CG LEU A 155       8.919   9.621  16.832  1.00  1.00            
ATOM   1170  CD1 LEU A 155       8.839   8.625  15.671  1.00  1.00            
ATOM   1171  CD2 LEU A 155       7.762   9.476  17.832  1.00  1.00            
ATOM   1172    C LEU A 155      10.462   7.054  17.705  1.00  1.00            
ATOM   1173    O LEU A 155      11.393   6.709  16.980  1.00  1.00            
ATOM   1174    N SER A 156       9.359   6.287  17.873  1.00  1.00            
ATOM   1175   CA SER A 156       9.222   4.974  17.287  1.00  1.00            
ATOM   1176   CB SER A 156       8.344   4.028  18.122  1.00  1.00            
ATOM   1177   OG SER A 156       8.249   2.762  17.485  1.00  1.00            
ATOM   1178    C SER A 156       8.614   5.035  15.912  1.00  1.00            
ATOM   1179    O SER A 156       8.006   6.029  15.520  1.00  1.00            
ATOM   1180    N SER A 157       8.756   3.929  15.145  1.00  1.00            
ATOM   1181   CA SER A 157       8.246   3.824  13.801  1.00  1.00            
ATOM   1182   CB SER A 157       9.281   3.294  12.792  1.00  1.00            
ATOM   1183   OG SER A 157       9.629   1.952  13.101  1.00  1.00            
ATOM   1184    C SER A 157       7.140   2.808  13.814  1.00  1.00            
ATOM   1185    O SER A 157       6.907   2.132  14.815  1.00  1.00            
ATOM   1186    N ASN A 158       6.419   2.702  12.678  3.00  1.00            
ATOM   1187   CA ASN A 158       5.374   1.740  12.446  3.00  1.00            
ATOM   1188   CB ASN A 158       5.901   0.291  12.453  3.00  1.00            
ATOM   1189   CG ASN A 158       4.965  -0.592  11.638  3.00  1.00            
ATOM   1190  OD1 ASN A 158       3.804  -0.797  11.984  3.00  1.00            
ATOM   1191  ND2 ASN A 158       5.493  -1.129  10.504  3.00  1.00            
ATOM   1192    C ASN A 158       4.279   1.879  13.455  3.00  1.00            
ATOM   1193    O ASN A 158       3.698   0.882  13.880  3.00  1.00            
ATOM   1194    N ASP A 159       3.964   3.126  13.854  3.00  1.00            
ATOM   1195   CA ASP A 159       2.860   3.378  14.738  3.00  1.00            
ATOM   1196   CB ASP A 159       1.497   3.079  14.083  3.00  1.00            
ATOM   1197   CG ASP A 159       0.399   3.643  14.974  3.00  1.00            
ATOM   1198  OD1 ASP A 159       0.728   4.492  15.845  3.00  1.00            
ATOM   1199  OD2 ASP A 159      -0.779   3.229  14.802  3.00  1.00            
ATOM   1200    C ASP A 159       2.990   2.510  15.957  3.00  1.00            
ATOM   1201    O ASP A 159       1.999   1.997  16.474  3.00  1.00            
ATOM   1202    N ASP A 160       4.223   2.315  16.457  1.00  1.00            
ATOM   1203   CA ASP A 160       4.384   1.497  17.625  1.00  1.00            
ATOM   1204   CB ASP A 160       5.759   0.819  17.746  1.00  1.00            
ATOM   1205   CG ASP A 160       5.861  -0.279  16.700  1.00  1.00            
ATOM   1206  OD1 ASP A 160       4.833  -0.555  16.026  1.00  1.00            
ATOM   1207  OD2 ASP A 160       6.972  -0.855  16.560  1.00  1.00            
ATOM   1208    C ASP A 160       4.252   2.386  18.819  1.00  1.00            
ATOM   1209    O ASP A 160       3.870   3.549  18.707  1.00  1.00            
ATOM   1210    N SER A 161       4.564   1.833  20.008  1.00  1.00            
ATOM   1211   CA SER A 161       4.479   2.577  21.229  1.00  1.00            
ATOM   1212   CB SER A 161       3.468   2.001  22.237  1.00  1.00            
ATOM   1213   OG SER A 161       2.151   2.078  21.713  1.00  1.00            
ATOM   1214    C SER A 161       5.823   2.516  21.882  1.00  1.00            
ATOM   1215    O SER A 161       6.733   1.853  21.387  1.00  1.00            
ATOM   1216    N GLY A 162       5.986   3.223  23.018  1.00  1.00            
ATOM   1217   CA GLY A 162       7.240   3.160  23.711  1.00  1.00            
ATOM   1218    C GLY A 162       8.170   4.234  23.254  1.00  1.00            
ATOM   1219    O GLY A 162       9.388   4.072  23.313  1.00  1.00            
ATOM   1220    N SER A 163       7.624   5.365  22.783  4.00  1.00            
ATOM   1221   CA SER A 163       8.473   6.447  22.386  4.00  1.00            
ATOM   1222   CB SER A 163       7.710   7.549  21.648  4.00  1.00            
ATOM   1223   OG SER A 163       7.152   7.036  20.447  4.00  1.00            
ATOM   1224    C SER A 163       9.038   7.028  23.648  4.00  1.00            
ATOM   1225    O SER A 163       8.750   6.533  24.736  4.00  1.00            
ATOM   1226    N VAL A 164       9.929   8.041  23.546  4.00  1.00            
ATOM   1227   CA VAL A 164      10.409   8.628  24.767  4.00  1.00            
ATOM   1228   CB VAL A 164      11.629   7.979  25.356  4.00  1.00            
ATOM   1229  CG1 VAL A 164      11.321   6.511  25.690  4.00  1.00            
ATOM   1230  CG2 VAL A 164      12.805   8.188  24.392  4.00  1.00            
ATOM   1231    C VAL A 164      10.801  10.047  24.536  4.00  1.00            
ATOM   1232    O VAL A 164      11.170  10.458  23.437  4.00  1.00            
ATOM   1233    N VAL A 165      10.671  10.834  25.615  4.00  1.00            
ATOM   1234   CA VAL A 165      11.157  12.172  25.727  4.00  1.00            
ATOM   1235   CB VAL A 165      10.049  13.167  25.931  4.00  1.00            
ATOM   1236  CG1 VAL A 165      10.648  14.561  26.169  4.00  1.00            
ATOM   1237  CG2 VAL A 165       9.084  13.089  24.740  4.00  1.00            
ATOM   1238    C VAL A 165      11.844  12.069  27.048  4.00  1.00            
ATOM   1239    O VAL A 165      11.212  11.742  28.051  4.00  1.00            
ATOM   1240    N LEU A 166      13.160  12.316  27.099  4.00  1.00            
ATOM   1241   CA LEU A 166      13.828  12.152  28.351  4.00  1.00            
ATOM   1242   CB LEU A 166      15.058  11.236  28.276  4.00  1.00            
ATOM   1243   CG LEU A 166      14.725   9.803  27.822  4.00  1.00            
ATOM   1244  CD1 LEU A 166      15.954   8.886  27.937  4.00  1.00            
ATOM   1245  CD2 LEU A 166      13.488   9.251  28.546  4.00  1.00            
ATOM   1246    C LEU A 166      14.313  13.492  28.740  4.00  1.00            
ATOM   1247    O LEU A 166      14.809  14.256  27.913  4.00  1.00            
ATOM   1248    N LEU A 167      14.158  13.826  30.026  4.00  1.00            
ATOM   1249   CA LEU A 167      14.706  15.067  30.441  4.00  1.00            
ATOM   1250   CB LEU A 167      14.182  15.596  31.788  4.00  1.00            
ATOM   1251   CG LEU A 167      12.728  16.098  31.741  4.00  1.00            
ATOM   1252  CD1 LEU A 167      12.292  16.657  33.105  4.00  1.00            
ATOM   1253  CD2 LEU A 167      12.526  17.110  30.602  4.00  1.00            
ATOM   1254    C LEU A 167      16.146  14.784  30.606  4.00  1.00            
ATOM   1255    O LEU A 167      16.784  14.256  29.696  4.00  1.00            
ATOM   1256    N GLY A 168      16.704  15.158  31.764  3.00  1.00            
ATOM   1257   CA GLY A 168      18.086  14.872  31.939  3.00  1.00            
ATOM   1258    C GLY A 168      18.253  13.395  31.837  3.00  1.00            
ATOM   1259    O GLY A 168      17.779  12.647  32.690  3.00  1.00            
ATOM   1260    N GLY A 169      18.940  12.928  30.776  1.00  1.00            
ATOM   1261   CA GLY A 169      19.157  11.518  30.721  1.00  1.00            
ATOM   1262    C GLY A 169      19.303  11.041  29.312  1.00  1.00            
ATOM   1263    O GLY A 169      18.606  11.493  28.406  1.00  1.00            
ATOM   1264    N ILE A 170      20.240  10.090  29.112  1.00  1.00            
ATOM   1265   CA ILE A 170      20.424   9.433  27.850  1.00  1.00            
ATOM   1266   CB ILE A 170      21.746   9.691  27.189  1.00  1.00            
ATOM   1267  CG1 ILE A 170      21.914  11.175  26.824  1.00  1.00            
ATOM   1268  CG2 ILE A 170      21.848   8.743  25.983  1.00  1.00            
ATOM   1269  CD1 ILE A 170      23.340  11.531  26.403  1.00  1.00            
ATOM   1270    C ILE A 170      20.422   7.970  28.166  1.00  1.00            
ATOM   1271    O ILE A 170      21.115   7.532  29.084  1.00  1.00            
ATOM   1272    N ASP A 171      19.630   7.167  27.430  1.00  1.00            
ATOM   1273   CA ASP A 171      19.641   5.759  27.703  1.00  1.00            
ATOM   1274   CB ASP A 171      18.253   5.111  27.831  1.00  1.00            
ATOM   1275   CG ASP A 171      17.773   5.354  29.254  1.00  1.00            
ATOM   1276  OD1 ASP A 171      18.640   5.353  30.169  1.00  1.00            
ATOM   1277  OD2 ASP A 171      16.542   5.536  29.449  1.00  1.00            
ATOM   1278    C ASP A 171      20.386   5.057  26.618  1.00  1.00            
ATOM   1279    O ASP A 171      20.221   5.347  25.434  1.00  1.00            
ATOM   1280    N SER A 172      21.258   4.118  27.029  3.00  1.00            
ATOM   1281   CA SER A 172      22.094   3.382  26.130  3.00  1.00            
ATOM   1282   CB SER A 172      23.194   2.585  26.853  3.00  1.00            
ATOM   1283   OG SER A 172      23.993   1.893  25.905  3.00  1.00            
ATOM   1284    C SER A 172      21.296   2.401  25.320  3.00  1.00            
ATOM   1285    O SER A 172      21.620   2.149  24.160  3.00  1.00            
ATOM   1286    N SER A 173      20.221   1.824  25.892  3.00  1.00            
ATOM   1287   CA SER A 173      19.490   0.789  25.208  3.00  1.00            
ATOM   1288   CB SER A 173      18.318   0.239  26.039  3.00  1.00            
ATOM   1289   OG SER A 173      18.811  -0.437  27.186  3.00  1.00            
ATOM   1290    C SER A 173      18.928   1.325  23.927  3.00  1.00            
ATOM   1291    O SER A 173      18.917   0.627  22.914  3.00  1.00            
ATOM   1292    N TYR A 174      18.460   2.585  23.928  1.00  1.00            
ATOM   1293   CA TYR A 174      17.860   3.156  22.755  1.00  1.00            
ATOM   1294   CB TYR A 174      17.286   4.562  23.002  1.00  1.00            
ATOM   1295   CG TYR A 174      16.071   4.400  23.855  1.00  1.00            
ATOM   1296  CD1 TYR A 174      14.863   4.081  23.279  1.00  1.00            
ATOM   1297  CD2 TYR A 174      16.133   4.564  25.220  1.00  1.00            
ATOM   1298  CE1 TYR A 174      13.732   3.925  24.046  1.00  1.00            
ATOM   1299  CE2 TYR A 174      15.005   4.410  25.993  1.00  1.00            
ATOM   1300   CZ TYR A 174      13.803   4.092  25.408  1.00  1.00            
ATOM   1301   OH TYR A 174      12.646   3.934  26.202  1.00  1.00            
ATOM   1302    C TYR A 174      18.887   3.235  21.647  1.00  1.00            
ATOM   1303    O TYR A 174      18.562   2.967  20.492  1.00  1.00            
ATOM   1304    N TYR A 175      20.157   3.588  21.950  4.00  1.00            
ATOM   1305   CA TYR A 175      21.132   3.782  20.900  4.00  1.00            
ATOM   1306   CB TYR A 175      21.861   5.141  21.044  4.00  1.00            
ATOM   1307   CG TYR A 175      23.046   5.174  20.144  4.00  1.00            
ATOM   1308  CD1 TYR A 175      22.926   4.720  18.863  4.00  1.00            
ATOM   1309  CD2 TYR A 175      24.250   5.706  20.539  4.00  1.00            
ATOM   1310  CE1 TYR A 175      23.965   4.724  17.985  4.00  1.00            
ATOM   1311  CE2 TYR A 175      25.309   5.723  19.660  4.00  1.00            
ATOM   1312   CZ TYR A 175      25.169   5.218  18.382  4.00  1.00            
ATOM   1313   OH TYR A 175      26.222   5.206  17.446  4.00  1.00            
ATOM   1314    C TYR A 175      22.133   2.651  20.846  4.00  1.00            
ATOM   1315    O TYR A 175      22.692   2.233  21.860  4.00  1.00            
ATOM   1316    N THR A 176      22.340   2.117  19.617  1.00  1.00            
ATOM   1317   CA THR A 176      23.199   1.026  19.253  1.00  1.00            
ATOM   1318   CB THR A 176      23.040   0.634  17.814  1.00  1.00            
ATOM   1319  OG1 THR A 176      23.414   1.711  16.966  1.00  1.00            
ATOM   1320  CG2 THR A 176      21.570   0.253  17.570  1.00  1.00            
ATOM   1321    C THR A 176      24.676   1.235  19.490  1.00  1.00            
ATOM   1322    O THR A 176      25.292   0.448  20.207  1.00  1.00            
ATOM   1323    N GLY A 177      25.290   2.301  18.933  1.00  1.00            
ATOM   1324   CA GLY A 177      26.733   2.386  18.974  1.00  1.00            
ATOM   1325    C GLY A 177      27.209   3.503  19.846  1.00  1.00            
ATOM   1326    O GLY A 177      26.897   3.571  21.034  1.00  1.00            
ATOM   1327    N SER A 178      28.013   4.409  19.237  1.00  1.00            
ATOM   1328   CA SER A 178      28.588   5.531  19.924  1.00  1.00            
ATOM   1329   CB SER A 178      30.113   5.637  19.748  1.00  1.00            
ATOM   1330   OG SER A 178      30.756   4.498  20.300  1.00  1.00            
ATOM   1331    C SER A 178      28.027   6.816  19.412  1.00  1.00            
ATOM   1332    O SER A 178      27.865   7.017  18.210  1.00  1.00            
ATOM   1333    N LEU A 179      27.755   7.753  20.339  1.00  1.00            
ATOM   1334   CA LEU A 179      27.154   8.999  19.975  1.00  1.00            
ATOM   1335   CB LEU A 179      26.710   9.854  21.179  1.00  1.00            
ATOM   1336   CG LEU A 179      25.688   9.178  22.112  1.00  1.00            
ATOM   1337  CD1 LEU A 179      26.308   7.977  22.845  1.00  1.00            
ATOM   1338  CD2 LEU A 179      25.059  10.199  23.074  1.00  1.00            
ATOM   1339    C LEU A 179      28.152   9.818  19.239  1.00  1.00            
ATOM   1340    O LEU A 179      29.359   9.681  19.432  1.00  1.00            
ATOM   1341    N ASN A 180      27.649  10.680  18.336  4.00  1.00            
ATOM   1342   CA ASN A 180      28.507  11.592  17.649  4.00  1.00            
ATOM   1343   CB ASN A 180      28.376  11.565  16.117  4.00  1.00            
ATOM   1344   CG ASN A 180      29.657  12.146  15.530  4.00  1.00            
ATOM   1345  OD1 ASN A 180      30.349  12.939  16.167  4.00  1.00            
ATOM   1346  ND2 ASN A 180      29.989  11.732  14.278  4.00  1.00            
ATOM   1347    C ASN A 180      28.076  12.940  18.146  4.00  1.00            
ATOM   1348    O ASN A 180      26.910  13.124  18.488  4.00  1.00            
ATOM   1349    N TRP A 181      28.994  13.924  18.236  4.00  1.00            
ATOM   1350   CA TRP A 181      28.557  15.176  18.791  4.00  1.00            
ATOM   1351   CB TRP A 181      29.444  15.707  19.935  4.00  1.00            
ATOM   1352   CG TRP A 181      30.822  16.181  19.531  4.00  1.00            
ATOM   1353  CD2 TRP A 181      31.882  15.323  19.082  4.00  1.00            
ATOM   1354  CD1 TRP A 181      31.316  17.453  19.499  4.00  1.00            
ATOM   1355  NE1 TRP A 181      32.619  17.441  19.064  4.00  1.00            
ATOM   1356  CE2 TRP A 181      32.981  16.136  18.802  4.00  1.00            
ATOM   1357  CE3 TRP A 181      31.936  13.969  18.914  4.00  1.00            
ATOM   1358  CZ2 TRP A 181      34.154  15.605  18.350  4.00  1.00            
ATOM   1359  CZ3 TRP A 181      33.122  13.437  18.458  4.00  1.00            
ATOM   1360  CH2 TRP A 181      34.210  14.239  18.182  4.00  1.00            
ATOM   1361    C TRP A 181      28.549  16.218  17.709  4.00  1.00            
ATOM   1362    O TRP A 181      29.411  16.221  16.830  4.00  1.00            
ATOM   1363    N VAL A 182      27.545  17.123  17.739  4.00  1.00            
ATOM   1364   CA VAL A 182      27.454  18.168  16.765  4.00  1.00            
ATOM   1365   CB VAL A 182      26.300  17.984  15.807  4.00  1.00            
ATOM   1366  CG1 VAL A 182      26.267  19.180  14.844  4.00  1.00            
ATOM   1367  CG2 VAL A 182      26.456  16.617  15.119  4.00  1.00            
ATOM   1368    C VAL A 182      27.202  19.453  17.485  4.00  1.00            
ATOM   1369    O VAL A 182      26.563  19.490  18.529  4.00  1.00            
ATOM   1370    N PRO A 183      27.757  20.505  16.955  4.00  1.00            
ATOM   1371   CA PRO A 183      27.601  21.804  17.545  4.00  1.00            
ATOM   1372   CD PRO A 183      28.960  20.415  16.141  4.00  1.00            
ATOM   1373   CB PRO A 183      28.776  22.643  17.055  4.00  1.00            
ATOM   1374   CG PRO A 183      29.314  21.878  15.833  4.00  1.00            
ATOM   1375    C PRO A 183      26.281  22.347  17.103  4.00  1.00            
ATOM   1376    O PRO A 183      25.789  21.933  16.053  4.00  1.00            
ATOM   1377    N VAL A 184      25.684  23.257  17.889  1.00  1.00            
ATOM   1378   CA VAL A 184      24.487  23.859  17.409  1.00  1.00            
ATOM   1379   CB VAL A 184      23.516  24.224  18.494  1.00  1.00            
ATOM   1380  CG1 VAL A 184      22.357  25.018  17.867  1.00  1.00            
ATOM   1381  CG2 VAL A 184      23.069  22.931  19.199  1.00  1.00            
ATOM   1382    C VAL A 184      24.950  25.111  16.767  1.00  1.00            
ATOM   1383    O VAL A 184      25.646  25.920  17.380  1.00  1.00            
ATOM   1384    N SER A 185      24.586  25.292  15.491  1.00  1.00            
ATOM   1385   CA SER A 185      25.087  26.427  14.793  1.00  1.00            
ATOM   1386   CB SER A 185      24.578  26.505  13.345  1.00  1.00            
ATOM   1387   OG SER A 185      25.040  25.386  12.602  1.00  1.00            
ATOM   1388    C SER A 185      24.630  27.660  15.483  1.00  1.00            
ATOM   1389    O SER A 185      25.443  28.504  15.859  1.00  1.00            
ATOM   1390    N VAL A 186      23.309  27.804  15.685  1.00  1.00            
ATOM   1391   CA VAL A 186      22.901  29.018  16.313  1.00  1.00            
ATOM   1392   CB VAL A 186      22.239  29.999  15.392  1.00  1.00            
ATOM   1393  CG1 VAL A 186      23.281  30.472  14.363  1.00  1.00            
ATOM   1394  CG2 VAL A 186      21.004  29.333  14.766  1.00  1.00            
ATOM   1395    C VAL A 186      21.955  28.730  17.434  1.00  1.00            
ATOM   1396    O VAL A 186      21.160  27.793  17.371  1.00  1.00            
ATOM   1397    N GLU A 187      22.048  29.529  18.522  4.00  1.00            
ATOM   1398   CA GLU A 187      21.112  29.362  19.594  4.00  1.00            
ATOM   1399   CB GLU A 187      21.527  29.971  20.941  4.00  1.00            
ATOM   1400   CG GLU A 187      22.658  29.204  21.623  4.00  1.00            
ATOM   1401   CD GLU A 187      22.699  29.647  23.079  4.00  1.00            
ATOM   1402  OE1 GLU A 187      21.660  30.165  23.568  4.00  1.00            
ATOM   1403  OE2 GLU A 187      23.766  29.467  23.723  4.00  1.00            
ATOM   1404    C GLU A 187      19.862  30.041  19.147  4.00  1.00            
ATOM   1405    O GLU A 187      19.895  31.134  18.586  4.00  1.00            
ATOM   1406    N GLY A 188      18.714  29.394  19.405  3.00  1.00            
ATOM   1407   CA GLY A 188      17.450  29.873  18.935  3.00  1.00            
ATOM   1408    C GLY A 188      16.624  28.628  18.882  3.00  1.00            
ATOM   1409    O GLY A 188      15.877  28.322  19.809  3.00  1.00            
ATOM   1410    N TYR A 189      16.753  27.880  17.769  3.00  1.00            
ATOM   1411   CA TYR A 189      16.115  26.605  17.603  3.00  1.00            
ATOM   1412   CB TYR A 189      15.414  26.431  16.245  3.00  1.00            
ATOM   1413   CG TYR A 189      14.483  27.576  16.030  3.00  1.00            
ATOM   1414  CD1 TYR A 189      14.980  28.770  15.563  3.00  1.00            
ATOM   1415  CD2 TYR A 189      13.133  27.468  16.276  3.00  1.00            
ATOM   1416  CE1 TYR A 189      14.151  29.845  15.348  3.00  1.00            
ATOM   1417  CE2 TYR A 189      12.297  28.539  16.063  3.00  1.00            
ATOM   1418   CZ TYR A 189      12.807  29.729  15.600  3.00  1.00            
ATOM   1419   OH TYR A 189      11.955  30.831  15.379  3.00  1.00            
ATOM   1420    C TYR A 189      17.294  25.684  17.543  3.00  1.00            
ATOM   1421    O TYR A 189      18.370  26.130  17.146  3.00  1.00            
ATOM   1422    N TRP A 190      17.173  24.411  17.984  4.00  1.00            
ATOM   1423   CA TRP A 190      18.330  23.576  17.811  4.00  1.00            
ATOM   1424   CB TRP A 190      18.212  22.145  18.365  4.00  1.00            
ATOM   1425   CG TRP A 190      18.623  22.024  19.814  4.00  1.00            
ATOM   1426  CD2 TRP A 190      17.836  22.422  20.946  4.00  1.00            
ATOM   1427  CD1 TRP A 190      19.808  21.565  20.311  4.00  1.00            
ATOM   1428  NE1 TRP A 190      19.810  21.648  21.681  4.00  1.00            
ATOM   1429  CE2 TRP A 190      18.603  22.177  22.086  4.00  1.00            
ATOM   1430  CE3 TRP A 190      16.582  22.956  21.032  4.00  1.00            
ATOM   1431  CZ2 TRP A 190      18.125  22.459  23.333  4.00  1.00            
ATOM   1432  CZ3 TRP A 190      16.102  23.234  22.292  4.00  1.00            
ATOM   1433  CH2 TRP A 190      16.860  22.991  23.420  4.00  1.00            
ATOM   1434    C TRP A 190      18.589  23.526  16.359  4.00  1.00            
ATOM   1435    O TRP A 190      17.808  22.992  15.574  4.00  1.00            
ATOM   1436    N GLN A 191      19.727  24.126  15.984  4.00  1.00            
ATOM   1437   CA GLN A 191      20.069  24.230  14.612  4.00  1.00            
ATOM   1438   CB GLN A 191      20.166  25.697  14.163  4.00  1.00            
ATOM   1439   CG GLN A 191      20.168  25.907  12.651  4.00  1.00            
ATOM   1440   CD GLN A 191      19.800  27.367  12.423  4.00  1.00            
ATOM   1441  OE1 GLN A 191      20.238  27.993  11.460  4.00  1.00            
ATOM   1442  NE2 GLN A 191      18.954  27.923  13.333  4.00  1.00            
ATOM   1443    C GLN A 191      21.386  23.557  14.476  4.00  1.00            
ATOM   1444    O GLN A 191      22.187  23.533  15.409  4.00  1.00            
ATOM   1445    N ILE A 192      21.630  22.968  13.298  4.00  1.00            
ATOM   1446   CA ILE A 192      22.815  22.193  13.123  4.00  1.00            
ATOM   1447   CB ILE A 192      22.508  20.728  13.103  4.00  1.00            
ATOM   1448  CG1 ILE A 192      21.565  20.420  11.924  4.00  1.00            
ATOM   1449  CG2 ILE A 192      21.931  20.340  14.476  4.00  1.00            
ATOM   1450  CD1 ILE A 192      21.402  18.930  11.629  4.00  1.00            
ATOM   1451    C ILE A 192      23.393  22.531  11.806  4.00  1.00            
ATOM   1452    O ILE A 192      22.807  23.272  11.019  4.00  1.00            
ATOM   1453    N THR A 193      24.600  22.006  11.548  4.00  1.00            
ATOM   1454   CA THR A 193      25.182  22.267  10.276  4.00  1.00            
ATOM   1455   CB THR A 193      26.666  22.475  10.311  4.00  1.00            
ATOM   1456  OG1 THR A 193      27.312  21.303  10.782  4.00  1.00            
ATOM   1457  CG2 THR A 193      26.982  23.668  11.228  4.00  1.00            
ATOM   1458    C THR A 193      24.942  21.052   9.431  4.00  1.00            
ATOM   1459    O THR A 193      25.178  19.926   9.867  4.00  1.00            
ATOM   1460    N LEU A 194      24.426  21.252   8.199  4.00  1.00            
ATOM   1461   CA LEU A 194      24.217  20.149   7.301  4.00  1.00            
ATOM   1462   CB LEU A 194      22.864  20.186   6.568  4.00  1.00            
ATOM   1463   CG LEU A 194      21.638  20.018   7.480  4.00  1.00            
ATOM   1464  CD1 LEU A 194      20.333  20.062   6.667  4.00  1.00            
ATOM   1465  CD2 LEU A 194      21.759  18.756   8.347  4.00  1.00            
ATOM   1466    C LEU A 194      25.249  20.289   6.229  4.00  1.00            
ATOM   1467    O LEU A 194      25.174  21.199   5.404  4.00  1.00            
ATOM   1468    N ASP A 195      26.248  19.389   6.212  4.00  1.00            
ATOM   1469   CA ASP A 195      27.302  19.535   5.252  4.00  1.00            
ATOM   1470   CB ASP A 195      28.430  18.510   5.453  4.00  1.00            
ATOM   1471   CG ASP A 195      29.186  18.906   6.710  4.00  1.00            
ATOM   1472  OD1 ASP A 195      29.392  20.133   6.911  4.00  1.00            
ATOM   1473  OD2 ASP A 195      29.574  17.989   7.482  4.00  1.00            
ATOM   1474    C ASP A 195      26.806  19.371   3.852  4.00  1.00            
ATOM   1475    O ASP A 195      26.931  20.282   3.036  4.00  1.00            
ATOM   1476    N SER A 196      26.197  18.213   3.537  4.00  1.00            
ATOM   1477   CA SER A 196      25.766  18.024   2.185  4.00  1.00            
ATOM   1478   CB SER A 196      26.905  17.687   1.207  4.00  1.00            
ATOM   1479   OG SER A 196      27.775  18.802   1.074  4.00  1.00            
ATOM   1480    C SER A 196      24.793  16.887   2.162  4.00  1.00            
ATOM   1481    O SER A 196      24.734  16.084   3.091  4.00  1.00            
ATOM   1482    N ILE A 197      23.983  16.811   1.086  4.00  1.00            
ATOM   1483   CA ILE A 197      23.067  15.720   0.912  4.00  1.00            
ATOM   1484   CB ILE A 197      21.670  16.103   0.525  4.00  1.00            
ATOM   1485  CG1 ILE A 197      20.998  16.951   1.615  4.00  1.00            
ATOM   1486  CG2 ILE A 197      20.911  14.809   0.194  4.00  1.00            
ATOM   1487  CD1 ILE A 197      19.690  17.594   1.152  4.00  1.00            
ATOM   1488    C ILE A 197      23.620  14.957  -0.245  4.00  1.00            
ATOM   1489    O ILE A 197      24.055  15.553  -1.230  4.00  1.00            
ATOM   1490    N THR A 198      23.647  13.613  -0.156  4.00  1.00            
ATOM   1491   CA THR A 198      24.290  12.907  -1.219  4.00  1.00            
ATOM   1492   CB THR A 198      25.713  12.562  -0.840  4.00  1.00            
ATOM   1493  OG1 THR A 198      26.407  13.757  -0.509  4.00  1.00            
ATOM   1494  CG2 THR A 198      26.451  11.861  -1.995  4.00  1.00            
ATOM   1495    C THR A 198      23.542  11.659  -1.538  4.00  1.00            
ATOM   1496    O THR A 198      22.696  11.199  -0.772  4.00  1.00            
ATOM   1497    N MET A 199      23.848  11.102  -2.724  4.00  1.00            
ATOM   1498   CA MET A 199      23.278   9.890  -3.207  4.00  1.00            
ATOM   1499   CB MET A 199      22.483  10.048  -4.517  4.00  1.00            
ATOM   1500   CG MET A 199      23.243  10.716  -5.662  4.00  1.00            
ATOM   1501   SD MET A 199      22.273  10.875  -7.191  4.00  1.00            
ATOM   1502   CE MET A 199      22.622   9.187  -7.764  4.00  1.00            
ATOM   1503    C MET A 199      24.416   8.926  -3.411  4.00  1.00            
ATOM   1504    O MET A 199      25.159   8.633  -2.475  4.00  1.00            
ATOM   1505    N ASP A 200      24.589   8.406  -4.643  3.00  1.00            
ATOM   1506   CA ASP A 200      25.559   7.373  -4.898  3.00  1.00            
ATOM   1507   CB ASP A 200      25.607   6.979  -6.385  3.00  1.00            
ATOM   1508   CG ASP A 200      26.440   5.713  -6.519  3.00  1.00            
ATOM   1509  OD1 ASP A 200      26.796   5.124  -5.464  3.00  1.00            
ATOM   1510  OD2 ASP A 200      26.732   5.317  -7.680  3.00  1.00            
ATOM   1511    C ASP A 200      26.935   7.801  -4.513  3.00  1.00            
ATOM   1512    O ASP A 200      27.627   7.102  -3.777  3.00  1.00            
ATOM   1513    N GLY A 201      27.361   8.977  -4.990  3.00  1.00            
ATOM   1514   CA GLY A 201      28.675   9.454  -4.690  3.00  1.00            
ATOM   1515    C GLY A 201      28.641  10.862  -5.146  3.00  1.00            
ATOM   1516    O GLY A 201      29.620  11.600  -5.051  3.00  1.00            
ATOM   1517    N GLU A 202      27.459  11.259  -5.645  4.00  1.00            
ATOM   1518   CA GLU A 202      27.309  12.569  -6.177  4.00  1.00            
ATOM   1519   CB GLU A 202      26.489  12.607  -7.481  4.00  1.00            
ATOM   1520   CG GLU A 202      26.993  11.657  -8.576  4.00  1.00            
ATOM   1521   CD GLU A 202      28.408  12.030  -9.003  4.00  1.00            
ATOM   1522  OE1 GLU A 202      28.954  13.038  -8.480  4.00  1.00            
ATOM   1523  OE2 GLU A 202      28.962  11.300  -9.868  4.00  1.00            
ATOM   1524    C GLU A 202      26.565  13.371  -5.183  4.00  1.00            
ATOM   1525    O GLU A 202      25.712  12.856  -4.462  4.00  1.00            
ATOM   1526    N THR A 203      26.885  14.672  -5.112  4.00  1.00            
ATOM   1527   CA THR A 203      26.176  15.458  -4.164  4.00  1.00            
ATOM   1528   CB THR A 203      27.055  16.402  -3.387  4.00  1.00            
ATOM   1529  OG1 THR A 203      26.283  17.111  -2.431  4.00  1.00            
ATOM   1530  CG2 THR A 203      27.775  17.371  -4.342  4.00  1.00            
ATOM   1531    C THR A 203      25.119  16.219  -4.894  4.00  1.00            
ATOM   1532    O THR A 203      25.399  17.124  -5.678  4.00  1.00            
ATOM   1533    N ILE A 204      23.851  15.819  -4.680  4.00  1.00            
ATOM   1534   CA ILE A 204      22.774  16.553  -5.266  4.00  1.00            
ATOM   1535   CB ILE A 204      21.861  15.709  -6.134  4.00  1.00            
ATOM   1536  CG1 ILE A 204      20.843  16.576  -6.907  4.00  1.00            
ATOM   1537  CG2 ILE A 204      21.270  14.549  -5.313  4.00  1.00            
ATOM   1538  CD1 ILE A 204      19.841  17.353  -6.053  4.00  1.00            
ATOM   1539    C ILE A 204      22.049  17.180  -4.122  4.00  1.00            
ATOM   1540    O ILE A 204      21.276  16.517  -3.432  4.00  1.00            
ATOM   1541    N ALA A 205      22.286  18.492  -3.891  4.00  1.00            
ATOM   1542   CA ALA A 205      21.663  19.086  -2.746  4.00  1.00            
ATOM   1543   CB ALA A 205      21.811  18.289  -1.440  4.00  1.00            
ATOM   1544    C ALA A 205      22.295  20.391  -2.412  4.00  1.00            
ATOM   1545    O ALA A 205      22.484  21.276  -3.244  4.00  1.00            
ATOM   1546    N CYS A 206      22.629  20.484  -1.108  1.00  1.00            
ATOM   1547   CA CYS A 206      23.091  21.637  -0.402  1.00  1.00            
ATOM   1548   CB CYS A 206      23.553  21.298   1.024  1.00  1.00            
ATOM   1549   SG CYS A 206      22.238  20.552   2.033  1.00  1.00            
ATOM   1550    C CYS A 206      24.271  22.234  -1.082  1.00  1.00            
ATOM   1551    O CYS A 206      24.286  23.437  -1.342  1.00  1.00            
ATOM   1552    N SER A 207      25.268  21.405  -1.427  3.00  1.00            
ATOM   1553   CA SER A 207      26.440  21.903  -2.076  3.00  1.00            
ATOM   1554   CB SER A 207      26.239  22.238  -3.565  3.00  1.00            
ATOM   1555   OG SER A 207      25.997  21.055  -4.313  3.00  1.00            
ATOM   1556    C SER A 207      27.000  23.125  -1.417  3.00  1.00            
ATOM   1557    O SER A 207      26.673  24.253  -1.787  3.00  1.00            
ATOM   1558    N GLY A 208      27.871  22.919  -0.410  3.00  1.00            
ATOM   1559   CA GLY A 208      28.499  24.018   0.259  3.00  1.00            
ATOM   1560    C GLY A 208      28.094  23.983   1.693  3.00  1.00            
ATOM   1561    O GLY A 208      28.797  24.501   2.560  3.00  1.00            
ATOM   1562    N GLY A 209      26.943  23.361   1.985  1.00  1.00            
ATOM   1563   CA GLY A 209      26.552  23.227   3.353  1.00  1.00            
ATOM   1564    C GLY A 209      25.488  24.219   3.668  1.00  1.00            
ATOM   1565    O GLY A 209      25.592  25.394   3.321  1.00  1.00            
ATOM   1566    N CYS A 210      24.439  23.760   4.380  4.00  1.00            
ATOM   1567   CA CYS A 210      23.352  24.635   4.695  4.00  1.00            
ATOM   1568   CB CYS A 210      22.105  24.384   3.830  4.00  1.00            
ATOM   1569   SG CYS A 210      22.398  24.751   2.074  4.00  1.00            
ATOM   1570    C CYS A 210      22.946  24.416   6.125  4.00  1.00            
ATOM   1571    O CYS A 210      23.517  23.583   6.828  4.00  1.00            
ATOM   1572    N GLN A 211      21.928  25.178   6.591  4.00  1.00            
ATOM   1573   CA GLN A 211      21.499  25.118   7.963  4.00  1.00            
ATOM   1574   CB GLN A 211      21.163  26.501   8.549  4.00  1.00            
ATOM   1575   CG GLN A 211      22.366  27.449   8.564  4.00  1.00            
ATOM   1576   CD GLN A 211      22.617  27.913   7.135  4.00  1.00            
ATOM   1577  OE1 GLN A 211      21.754  28.526   6.510  4.00  1.00            
ATOM   1578  NE2 GLN A 211      23.830  27.611   6.598  4.00  1.00            
ATOM   1579    C GLN A 211      20.294  24.239   8.100  4.00  1.00            
ATOM   1580    O GLN A 211      19.504  24.101   7.168  4.00  1.00            
ATOM   1581    N ALA A 212      20.140  23.599   9.286  4.00  1.00            
ATOM   1582   CA ALA A 212      19.025  22.722   9.511  4.00  1.00            
ATOM   1583   CB ALA A 212      19.349  21.245   9.230  4.00  1.00            
ATOM   1584    C ALA A 212      18.594  22.803  10.926  4.00  1.00            
ATOM   1585    O ALA A 212      19.379  23.130  11.815  4.00  1.00            
ATOM   1586    N ILE A 213      17.295  22.538  11.156  4.00  1.00            
ATOM   1587   CA ILE A 213      16.846  22.489  12.506  4.00  1.00            
ATOM   1588   CB ILE A 213      15.865  23.557  12.897  4.00  1.00            
ATOM   1589  CG1 ILE A 213      14.570  23.453  12.079  4.00  1.00            
ATOM   1590  CG2 ILE A 213      16.582  24.913  12.793  4.00  1.00            
ATOM   1591  CD1 ILE A 213      13.433  24.297  12.655  4.00  1.00            
ATOM   1592    C ILE A 213      16.204  21.154  12.735  4.00  1.00            
ATOM   1593    O ILE A 213      15.256  20.794  12.038  4.00  1.00            
ATOM   1594    N VAL A 214      16.707  20.364  13.714  4.00  1.00            
ATOM   1595   CA VAL A 214      16.028  19.126  13.980  4.00  1.00            
ATOM   1596   CB VAL A 214      16.665  18.280  15.057  4.00  1.00            
ATOM   1597  CG1 VAL A 214      18.068  17.872  14.579  4.00  1.00            
ATOM   1598  CG2 VAL A 214      16.678  19.043  16.393  4.00  1.00            
ATOM   1599    C VAL A 214      14.700  19.608  14.459  4.00  1.00            
ATOM   1600    O VAL A 214      14.618  20.484  15.318  4.00  1.00            
ATOM   1601    N ASP A 215      13.606  19.094  13.876  1.00  1.00            
ATOM   1602   CA ASP A 215      12.356  19.639  14.301  1.00  1.00            
ATOM   1603   CB ASP A 215      11.750  20.604  13.267  1.00  1.00            
ATOM   1604   CG ASP A 215      10.516  21.284  13.841  1.00  1.00            
ATOM   1605  OD1 ASP A 215       9.561  20.564  14.237  1.00  1.00            
ATOM   1606  OD2 ASP A 215      10.510  22.545  13.873  1.00  1.00            
ATOM   1607    C ASP A 215      11.390  18.514  14.498  1.00  1.00            
ATOM   1608    O ASP A 215      10.896  17.927  13.538  1.00  1.00            
ATOM   1609    N THR A 216      11.115  18.188  15.774  3.00  1.00            
ATOM   1610   CA THR A 216      10.229  17.124  16.151  3.00  1.00            
ATOM   1611   CB THR A 216      10.335  16.787  17.606  3.00  1.00            
ATOM   1612  OG1 THR A 216      11.670  16.411  17.913  3.00  1.00            
ATOM   1613  CG2 THR A 216       9.380  15.623  17.912  3.00  1.00            
ATOM   1614    C THR A 216       8.813  17.467  15.844  3.00  1.00            
ATOM   1615    O THR A 216       8.029  16.602  15.460  3.00  1.00            
ATOM   1616    N GLY A 217       8.449  18.751  15.996  3.00  1.00            
ATOM   1617   CA GLY A 217       7.086  19.133  15.799  3.00  1.00            
ATOM   1618    C GLY A 217       6.706  18.763  14.403  3.00  1.00            
ATOM   1619    O GLY A 217       5.583  18.324  14.156  3.00  1.00            
ATOM   1620    N THR A 218       7.638  18.926  13.445  1.00  1.00            
ATOM   1621   CA THR A 218       7.320  18.641  12.077  1.00  1.00            
ATOM   1622   CB THR A 218       8.335  19.120  11.078  1.00  1.00            
ATOM   1623  OG1 THR A 218       9.586  18.491  11.317  1.00  1.00            
ATOM   1624  CG2 THR A 218       8.477  20.640  11.172  1.00  1.00            
ATOM   1625    C THR A 218       7.266  17.157  11.857  1.00  1.00            
ATOM   1626    O THR A 218       7.733  16.367  12.675  1.00  1.00            
ATOM   1627    N SER A 219       6.637  16.769  10.728  1.00  1.00            
ATOM   1628   CA SER A 219       6.582  15.425  10.214  1.00  1.00            
ATOM   1629   CB SER A 219       5.168  14.822  10.161  1.00  1.00            
ATOM   1630   OG SER A 219       5.225  13.504   9.637  1.00  1.00            
ATOM   1631    C SER A 219       7.033  15.615   8.806  1.00  1.00            
ATOM   1632    O SER A 219       6.790  16.674   8.231  1.00  1.00            
ATOM   1633    N LEU A 220       7.745  14.623   8.238  1.00  1.00            
ATOM   1634   CA LEU A 220       8.170  14.694   6.869  1.00  1.00            
ATOM   1635   CB LEU A 220       7.110  15.271   5.911  1.00  1.00            
ATOM   1636   CG LEU A 220       5.749  14.559   6.011  1.00  1.00            
ATOM   1637  CD1 LEU A 220       4.742  15.133   5.002  1.00  1.00            
ATOM   1638  CD2 LEU A 220       5.903  13.033   5.924  1.00  1.00            
ATOM   1639    C LEU A 220       9.394  15.557   6.756  1.00  1.00            
ATOM   1640    O LEU A 220       9.551  16.529   7.493  1.00  1.00            
ATOM   1641    N LEU A 221      10.308  15.194   5.826  4.00  1.00            
ATOM   1642   CA LEU A 221      11.508  15.949   5.565  4.00  1.00            
ATOM   1643   CB LEU A 221      12.507  15.176   4.693  4.00  1.00            
ATOM   1644   CG LEU A 221      13.098  13.958   5.424  4.00  1.00            
ATOM   1645  CD1 LEU A 221      14.056  13.167   4.522  4.00  1.00            
ATOM   1646  CD2 LEU A 221      13.766  14.390   6.739  4.00  1.00            
ATOM   1647    C LEU A 221      11.078  17.175   4.823  4.00  1.00            
ATOM   1648    O LEU A 221      10.256  17.099   3.911  4.00  1.00            
ATOM   1649    N THR A 222      11.618  18.350   5.205  4.00  1.00            
ATOM   1650   CA THR A 222      11.239  19.557   4.529  4.00  1.00            
ATOM   1651   CB THR A 222      10.685  20.615   5.431  4.00  1.00            
ATOM   1652  OG1 THR A 222      10.109  21.654   4.658  4.00  1.00            
ATOM   1653  CG2 THR A 222      11.825  21.176   6.289  4.00  1.00            
ATOM   1654    C THR A 222      12.476  20.107   3.903  4.00  1.00            
ATOM   1655    O THR A 222      13.587  19.855   4.368  4.00  1.00            
ATOM   1656    N GLY A 223      12.311  20.862   2.801  4.00  1.00            
ATOM   1657   CA GLY A 223      13.436  21.443   2.129  4.00  1.00            
ATOM   1658    C GLY A 223      12.933  22.679   1.473  4.00  1.00            
ATOM   1659    O GLY A 223      11.733  22.859   1.284  4.00  1.00            
ATOM   1660    N PRO A 224      13.862  23.507   1.093  1.00  1.00            
ATOM   1661   CA PRO A 224      13.540  24.777   0.508  1.00  1.00            
ATOM   1662   CD PRO A 224      15.153  23.014   0.640  1.00  1.00            
ATOM   1663   CB PRO A 224      14.857  25.316  -0.047  1.00  1.00            
ATOM   1664   CG PRO A 224      15.630  24.035  -0.407  1.00  1.00            
ATOM   1665    C PRO A 224      12.482  24.752  -0.550  1.00  1.00            
ATOM   1666    O PRO A 224      11.474  25.429  -0.360  1.00  1.00            
ATOM   1667    N THR A 225      12.671  23.987  -1.647  2.00  1.00            
ATOM   1668   CA THR A 225      11.728  24.031  -2.734  2.00  1.00            
ATOM   1669   CB THR A 225      11.356  25.453  -3.089  2.00  1.00            
ATOM   1670  OG1 THR A 225      10.650  25.500  -4.318  2.00  1.00            
ATOM   1671  CG2 THR A 225      12.596  26.373  -3.074  2.00  1.00            
ATOM   1672    C THR A 225      12.343  23.346  -3.899  2.00  1.00            
ATOM   1673    O THR A 225      12.219  22.135  -4.078  2.00  1.00            
ATOM   1674    N SER A 226      13.044  24.144  -4.717  2.00  1.00            
ATOM   1675   CA SER A 226      13.632  23.694  -5.927  2.00  1.00            
ATOM   1676   CB SER A 226      14.499  24.773  -6.596  2.00  1.00            
ATOM   1677   OG SER A 226      13.695  25.886  -6.960  2.00  1.00            
ATOM   1678    C SER A 226      14.514  22.524  -5.629  2.00  1.00            
ATOM   1679    O SER A 226      14.451  21.506  -6.315  2.00  1.00            
ATOM   1680    N ALA A 227      15.346  22.627  -4.579  2.00  1.00            
ATOM   1681   CA ALA A 227      16.256  21.563  -4.270  2.00  1.00            
ATOM   1682   CB ALA A 227      17.160  21.889  -3.070  2.00  1.00            
ATOM   1683    C ALA A 227      15.483  20.342  -3.932  2.00  1.00            
ATOM   1684    O ALA A 227      15.815  19.243  -4.373  2.00  1.00            
ATOM   1685    N ILE A 228      14.406  20.509  -3.154  2.00  1.00            
ATOM   1686   CA ILE A 228      13.652  19.364  -2.766  2.00  1.00            
ATOM   1687   CB ILE A 228      12.495  19.686  -1.869  2.00  1.00            
ATOM   1688  CG1 ILE A 228      13.017  20.251  -0.540  2.00  1.00            
ATOM   1689  CG2 ILE A 228      11.652  18.409  -1.699  2.00  1.00            
ATOM   1690  CD1 ILE A 228      13.922  19.269   0.202  2.00  1.00            
ATOM   1691    C ILE A 228      13.129  18.748  -4.005  2.00  1.00            
ATOM   1692    O ILE A 228      13.112  17.528  -4.153  2.00  1.00            
ATOM   1693    N ALA A 229      12.708  19.600  -4.947  2.00  1.00            
ATOM   1694   CA ALA A 229      12.156  19.090  -6.154  2.00  1.00            
ATOM   1695   CB ALA A 229      11.749  20.202  -7.135  2.00  1.00            
ATOM   1696    C ALA A 229      13.199  18.245  -6.828  2.00  1.00            
ATOM   1697    O ALA A 229      12.893  17.171  -7.343  2.00  1.00            
ATOM   1698    N ASN A 230      14.471  18.696  -6.825  2.00  1.00            
ATOM   1699   CA ASN A 230      15.523  17.974  -7.492  2.00  1.00            
ATOM   1700   CB ASN A 230      16.883  18.688  -7.412  2.00  1.00            
ATOM   1701   CG ASN A 230      17.817  18.018  -8.407  2.00  1.00            
ATOM   1702  OD1 ASN A 230      18.106  16.827  -8.299  2.00  1.00            
ATOM   1703  ND2 ASN A 230      18.294  18.802  -9.411  2.00  1.00            
ATOM   1704    C ASN A 230      15.665  16.630  -6.849  2.00  1.00            
ATOM   1705    O ASN A 230      15.809  15.614  -7.529  2.00  1.00            
ATOM   1706    N ILE A 231      15.596  16.599  -5.508  2.00  1.00            
ATOM   1707   CA ILE A 231      15.744  15.396  -4.738  2.00  1.00            
ATOM   1708   CB ILE A 231      15.612  15.711  -3.278  2.00  1.00            
ATOM   1709  CG1 ILE A 231      16.657  16.779  -2.902  2.00  1.00            
ATOM   1710  CG2 ILE A 231      15.743  14.408  -2.476  2.00  1.00            
ATOM   1711  CD1 ILE A 231      16.380  17.485  -1.576  2.00  1.00            
ATOM   1712    C ILE A 231      14.623  14.486  -5.153  2.00  1.00            
ATOM   1713    O ILE A 231      14.824  13.290  -5.351  2.00  1.00            
ATOM   1714    N GLN A 232      13.408  15.051  -5.320  2.00  1.00            
ATOM   1715   CA GLN A 232      12.245  14.299  -5.719  2.00  1.00            
ATOM   1716   CB GLN A 232      10.996  15.185  -5.864  2.00  1.00            
ATOM   1717   CG GLN A 232      10.541  15.842  -4.558  2.00  1.00            
ATOM   1718   CD GLN A 232       9.949  14.760  -3.668  2.00  1.00            
ATOM   1719  OE1 GLN A 232       8.732  14.650  -3.528  2.00  1.00            
ATOM   1720  NE2 GLN A 232      10.834  13.933  -3.050  2.00  1.00            
ATOM   1721    C GLN A 232      12.536  13.730  -7.075  2.00  1.00            
ATOM   1722    O GLN A 232      12.176  12.596  -7.369  2.00  1.00            
ATOM   1723    N SER A 233      13.202  14.497  -7.955  2.00  1.00            
ATOM   1724   CA SER A 233      13.474  13.977  -9.266  2.00  1.00            
ATOM   1725   CB SER A 233      14.212  14.986 -10.162  2.00  1.00            
ATOM   1726   OG SER A 233      14.456  14.418 -11.440  2.00  1.00            
ATOM   1727    C SER A 233      14.357  12.787  -9.094  2.00  1.00            
ATOM   1728    O SER A 233      14.241  11.803  -9.823  2.00  1.00            
ATOM   1729    N ASP A 234      15.252  12.844  -8.092  2.00  1.00            
ATOM   1730   CA ASP A 234      16.200  11.791  -7.898  2.00  1.00            
ATOM   1731   CB ASP A 234      17.124  12.067  -6.701  2.00  1.00            
ATOM   1732   CG ASP A 234      17.906  13.341  -6.996  2.00  1.00            
ATOM   1733  OD1 ASP A 234      18.096  13.661  -8.200  2.00  1.00            
ATOM   1734  OD2 ASP A 234      18.314  14.017  -6.014  2.00  1.00            
ATOM   1735    C ASP A 234      15.478  10.509  -7.611  2.00  1.00            
ATOM   1736    O ASP A 234      15.711   9.503  -8.280  2.00  1.00            
ATOM   1737    N ILE A 235      14.560  10.511  -6.623  2.00  1.00            
ATOM   1738   CA ILE A 235      13.837   9.305  -6.335  2.00  1.00            
ATOM   1739   CB ILE A 235      13.755   8.970  -4.868  2.00  1.00            
ATOM   1740  CG1 ILE A 235      13.014   7.635  -4.676  2.00  1.00            
ATOM   1741  CG2 ILE A 235      13.167  10.162  -4.094  2.00  1.00            
ATOM   1742  CD1 ILE A 235      13.770   6.436  -5.249  2.00  1.00            
ATOM   1743    C ILE A 235      12.483   9.514  -6.909  2.00  1.00            
ATOM   1744    O ILE A 235      11.707  10.319  -6.399  2.00  1.00            
ATOM   1745    N GLY A 236      12.175   8.755  -7.982  3.00  1.00            
ATOM   1746   CA GLY A 236      11.000   8.965  -8.775  3.00  1.00            
ATOM   1747    C GLY A 236       9.800   9.076  -7.898  3.00  1.00            
ATOM   1748    O GLY A 236       9.225   8.086  -7.451  3.00  1.00            
ATOM   1749    N ALA A 237       9.411  10.339  -7.647  1.00  1.00            
ATOM   1750   CA ALA A 237       8.226  10.678  -6.930  1.00  1.00            
ATOM   1751   CB ALA A 237       8.469  11.562  -5.695  1.00  1.00            
ATOM   1752    C ALA A 237       7.515  11.506  -7.932  1.00  1.00            
ATOM   1753    O ALA A 237       8.118  12.383  -8.549  1.00  1.00            
ATOM   1754    N SER A 238       6.223  11.251  -8.157  1.00  1.00            
ATOM   1755   CA SER A 238       5.640  12.037  -9.189  1.00  1.00            
ATOM   1756   CB SER A 238       5.145  11.205 -10.385  1.00  1.00            
ATOM   1757   OG SER A 238       6.232  10.517 -10.988  1.00  1.00            
ATOM   1758    C SER A 238       4.460  12.727  -8.631  1.00  1.00            
ATOM   1759    O SER A 238       3.716  12.164  -7.829  1.00  1.00            
ATOM   1760    N GLU A 239       4.269  13.995  -9.028  1.00  1.00            
ATOM   1761   CA GLU A 239       3.079  14.610  -8.558  1.00  1.00            
ATOM   1762   CB GLU A 239       2.998  16.127  -8.783  1.00  1.00            
ATOM   1763   CG GLU A 239       1.772  16.748  -8.108  1.00  1.00            
ATOM   1764   CD GLU A 239       1.809  18.252  -8.318  1.00  1.00            
ATOM   1765  OE1 GLU A 239       2.911  18.780  -8.623  1.00  1.00            
ATOM   1766  OE2 GLU A 239       0.735  18.893  -8.168  1.00  1.00            
ATOM   1767    C GLU A 239       1.994  13.937  -9.335  1.00  1.00            
ATOM   1768    O GLU A 239       2.122  13.728 -10.541  1.00  1.00            
ATOM   1769    N ASN A 240       0.897  13.562  -8.659  1.00  1.00            
ATOM   1770   CA ASN A 240      -0.151  12.841  -9.321  1.00  1.00            
ATOM   1771   CB ASN A 240      -0.648  11.632  -8.500  1.00  1.00            
ATOM   1772   CG ASN A 240      -1.507  10.723  -9.373  1.00  1.00            
ATOM   1773  OD1 ASN A 240      -2.735  10.801  -9.359  1.00  1.00            
ATOM   1774  ND2 ASN A 240      -0.843   9.842 -10.167  1.00  1.00            
ATOM   1775    C ASN A 240      -1.291  13.798  -9.489  1.00  1.00            
ATOM   1776    O ASN A 240      -1.190  14.974  -9.141  1.00  1.00            
ATOM   1777    N SER A 241      -2.408  13.306 -10.055  3.00  1.00            
ATOM   1778   CA SER A 241      -3.558  14.113 -10.335  3.00  1.00            
ATOM   1779   CB SER A 241      -4.701  13.310 -10.980  3.00  1.00            
ATOM   1780   OG SER A 241      -4.298  12.815 -12.248  3.00  1.00            
ATOM   1781    C SER A 241      -4.091  14.683  -9.064  3.00  1.00            
ATOM   1782    O SER A 241      -4.513  15.838  -9.020  3.00  1.00            
ATOM   1783    N ASP A 242      -4.072  13.888  -7.985  3.00  1.00            
ATOM   1784   CA ASP A 242      -4.612  14.354  -6.745  3.00  1.00            
ATOM   1785   CB ASP A 242      -4.568  13.302  -5.627  3.00  1.00            
ATOM   1786   CG ASP A 242      -5.491  13.791  -4.520  3.00  1.00            
ATOM   1787  OD1 ASP A 242      -6.693  14.020  -4.822  3.00  1.00            
ATOM   1788  OD2 ASP A 242      -5.016  13.929  -3.362  3.00  1.00            
ATOM   1789    C ASP A 242      -3.785  15.513  -6.302  3.00  1.00            
ATOM   1790    O ASP A 242      -4.293  16.441  -5.674  3.00  1.00            
ATOM   1791    N GLY A 243      -2.482  15.504  -6.643  1.00  1.00            
ATOM   1792   CA GLY A 243      -1.651  16.590  -6.220  1.00  1.00            
ATOM   1793    C GLY A 243      -0.597  16.095  -5.278  1.00  1.00            
ATOM   1794    O GLY A 243       0.264  16.863  -4.851  1.00  1.00            
ATOM   1795    N GLU A 244      -0.623  14.800  -4.927  1.00  1.00            
ATOM   1796   CA GLU A 244       0.357  14.308  -4.003  1.00  1.00            
ATOM   1797   CB GLU A 244      -0.247  13.345  -2.967  1.00  1.00            
ATOM   1798   CG GLU A 244      -1.358  13.972  -2.117  1.00  1.00            
ATOM   1799   CD GLU A 244      -0.743  14.664  -0.907  1.00  1.00            
ATOM   1800  OE1 GLU A 244       0.505  14.585  -0.746  1.00  1.00            
ATOM   1801  OE2 GLU A 244      -1.517  15.277  -0.124  1.00  1.00            
ATOM   1802    C GLU A 244       1.395  13.553  -4.770  1.00  1.00            
ATOM   1803    O GLU A 244       1.230  13.278  -5.957  1.00  1.00            
ATOM   1804    N MET A 245       2.522  13.233  -4.101  1.00  1.00            
ATOM   1805   CA MET A 245       3.574  12.506  -4.748  1.00  1.00            
ATOM   1806   CB MET A 245       4.969  12.726  -4.141  1.00  1.00            
ATOM   1807   CG MET A 245       5.599  14.043  -4.591  1.00  1.00            
ATOM   1808   SD MET A 245       4.748  15.533  -3.995  1.00  1.00            
ATOM   1809   CE MET A 245       5.264  15.320  -2.269  1.00  1.00            
ATOM   1810    C MET A 245       3.271  11.047  -4.735  1.00  1.00            
ATOM   1811    O MET A 245       2.685  10.522  -3.791  1.00  1.00            
ATOM   1812    N VAL A 246       3.658  10.358  -5.829  4.00  1.00            
ATOM   1813   CA VAL A 246       3.442   8.946  -5.926  4.00  1.00            
ATOM   1814   CB VAL A 246       2.501   8.575  -7.032  4.00  1.00            
ATOM   1815  CG1 VAL A 246       2.434   7.043  -7.134  4.00  1.00            
ATOM   1816  CG2 VAL A 246       1.143   9.245  -6.754  4.00  1.00            
ATOM   1817    C VAL A 246       4.765   8.310  -6.225  4.00  1.00            
ATOM   1818    O VAL A 246       5.511   8.774  -7.086  4.00  1.00            
ATOM   1819    N ILE A 247       5.097   7.233  -5.486  4.00  1.00            
ATOM   1820   CA ILE A 247       6.312   6.494  -5.700  4.00  1.00            
ATOM   1821   CB ILE A 247       7.320   6.662  -4.598  4.00  1.00            
ATOM   1822  CG1 ILE A 247       7.910   8.083  -4.610  4.00  1.00            
ATOM   1823  CG2 ILE A 247       8.370   5.550  -4.744  4.00  1.00            
ATOM   1824  CD1 ILE A 247       6.896   9.183  -4.304  4.00  1.00            
ATOM   1825    C ILE A 247       5.929   5.057  -5.729  4.00  1.00            
ATOM   1826    O ILE A 247       5.032   4.628  -5.003  4.00  1.00            
ATOM   1827    N SER A 248       6.588   4.270  -6.597  1.00  1.00            
ATOM   1828   CA SER A 248       6.269   2.879  -6.628  1.00  1.00            
ATOM   1829   CB SER A 248       6.789   2.147  -7.877  1.00  1.00            
ATOM   1830   OG SER A 248       6.422   0.775  -7.825  1.00  1.00            
ATOM   1831    C SER A 248       6.918   2.271  -5.430  1.00  1.00            
ATOM   1832    O SER A 248       7.935   2.756  -4.934  1.00  1.00            
ATOM   1833    N CYS A 249       6.311   1.189  -4.924  3.00  1.00            
ATOM   1834   CA CYS A 249       6.815   0.481  -3.788  3.00  1.00            
ATOM   1835   CB CYS A 249       5.903  -0.690  -3.383  3.00  1.00            
ATOM   1836   SG CYS A 249       4.206  -0.177  -2.977  3.00  1.00            
ATOM   1837    C CYS A 249       8.099  -0.136  -4.211  3.00  1.00            
ATOM   1838    O CYS A 249       9.017  -0.316  -3.412  3.00  1.00            
ATOM   1839    N SER A 250       8.193  -0.460  -5.514  2.00  1.00            
ATOM   1840   CA SER A 250       9.340  -1.130  -6.045  2.00  1.00            
ATOM   1841   CB SER A 250       9.306  -1.270  -7.577  2.00  1.00            
ATOM   1842   OG SER A 250       9.463   0.001  -8.191  2.00  1.00            
ATOM   1843    C SER A 250      10.534  -0.294  -5.709  2.00  1.00            
ATOM   1844    O SER A 250      11.648  -0.801  -5.591  2.00  1.00            
ATOM   1845    N SER A 251      10.313   1.018  -5.515  2.00  1.00            
ATOM   1846   CA SER A 251      11.366   1.951  -5.259  2.00  1.00            
ATOM   1847   CB SER A 251      10.872   3.403  -5.181  2.00  1.00            
ATOM   1848   OG SER A 251      10.392   3.817  -6.452  2.00  1.00            
ATOM   1849    C SER A 251      12.085   1.647  -3.973  2.00  1.00            
ATOM   1850    O SER A 251      13.288   1.885  -3.878  2.00  1.00            
ATOM   1851    N ILE A 252      11.400   1.095  -2.954  2.00  1.00            
ATOM   1852   CA ILE A 252      12.073   0.935  -1.691  2.00  1.00            
ATOM   1853   CB ILE A 252      11.184   0.353  -0.619  2.00  1.00            
ATOM   1854  CG1 ILE A 252      10.705  -1.064  -0.985  2.00  1.00            
ATOM   1855  CG2 ILE A 252      10.033   1.341  -0.374  2.00  1.00            
ATOM   1856  CD1 ILE A 252      10.060  -1.813   0.182  2.00  1.00            
ATOM   1857    C ILE A 252      13.267   0.034  -1.847  2.00  1.00            
ATOM   1858    O ILE A 252      14.365   0.380  -1.414  2.00  1.00            
ATOM   1859    N ASP A 253      13.095  -1.146  -2.474  2.00  1.00            
ATOM   1860   CA ASP A 253      14.180  -2.072  -2.650  2.00  1.00            
ATOM   1861   CB ASP A 253      13.709  -3.401  -3.271  2.00  1.00            
ATOM   1862   CG ASP A 253      14.929  -4.266  -3.558  2.00  1.00            
ATOM   1863  OD1 ASP A 253      15.787  -4.412  -2.647  2.00  1.00            
ATOM   1864  OD2 ASP A 253      15.012  -4.798  -4.697  2.00  1.00            
ATOM   1865    C ASP A 253      15.181  -1.508  -3.600  2.00  1.00            
ATOM   1866    O ASP A 253      16.386  -1.551  -3.357  2.00  1.00            
ATOM   1867    N SER A 254      14.680  -0.941  -4.709  2.00  1.00            
ATOM   1868   CA SER A 254      15.506  -0.501  -5.792  2.00  1.00            
ATOM   1869   CB SER A 254      14.679  -0.016  -6.994  2.00  1.00            
ATOM   1870   OG SER A 254      15.540   0.413  -8.038  2.00  1.00            
ATOM   1871    C SER A 254      16.416   0.626  -5.395  2.00  1.00            
ATOM   1872    O SER A 254      17.599   0.611  -5.731  2.00  1.00            
ATOM   1873    N LEU A 255      15.903   1.620  -4.647  1.00  1.00            
ATOM   1874   CA LEU A 255      16.667   2.815  -4.404  1.00  1.00            
ATOM   1875   CB LEU A 255      15.822   3.988  -3.885  1.00  1.00            
ATOM   1876   CG LEU A 255      16.637   5.280  -3.694  1.00  1.00            
ATOM   1877  CD1 LEU A 255      17.062   5.885  -5.043  1.00  1.00            
ATOM   1878  CD2 LEU A 255      15.900   6.277  -2.787  1.00  1.00            
ATOM   1879    C LEU A 255      17.761   2.602  -3.409  1.00  1.00            
ATOM   1880    O LEU A 255      17.732   1.743  -2.530  1.00  1.00            
ATOM   1881    N PRO A 256      18.761   3.410  -3.647  1.00  1.00            
ATOM   1882   CA PRO A 256      19.910   3.497  -2.786  1.00  1.00            
ATOM   1883   CD PRO A 256      19.115   3.659  -5.036  1.00  1.00            
ATOM   1884   CB PRO A 256      21.033   4.091  -3.634  1.00  1.00            
ATOM   1885   CG PRO A 256      20.648   3.724  -5.074  1.00  1.00            
ATOM   1886    C PRO A 256      19.544   4.402  -1.644  1.00  1.00            
ATOM   1887    O PRO A 256      18.442   4.946  -1.651  1.00  1.00            
ATOM   1888    N ASP A 257      20.448   4.578  -0.658  1.00  1.00            
ATOM   1889   CA ASP A 257      20.168   5.408   0.483  1.00  1.00            
ATOM   1890   CB ASP A 257      21.028   5.066   1.711  1.00  1.00            
ATOM   1891   CG ASP A 257      20.687   3.655   2.164  1.00  1.00            
ATOM   1892  OD1 ASP A 257      19.826   3.011   1.509  1.00  1.00            
ATOM   1893  OD2 ASP A 257      21.287   3.201   3.176  1.00  1.00            
ATOM   1894    C ASP A 257      20.444   6.841   0.167  1.00  1.00            
ATOM   1895    O ASP A 257      20.943   7.178  -0.906  1.00  1.00            
ATOM   1896    N ILE A 258      20.078   7.728   1.121  4.00  1.00            
ATOM   1897   CA ILE A 258      20.363   9.127   1.010  4.00  1.00            
ATOM   1898   CB ILE A 258      19.150  10.017   0.962  4.00  1.00            
ATOM   1899  CG1 ILE A 258      18.325   9.919   2.252  4.00  1.00            
ATOM   1900  CG2 ILE A 258      18.366   9.668  -0.315  4.00  1.00            
ATOM   1901  CD1 ILE A 258      17.245  10.995   2.350  4.00  1.00            
ATOM   1902    C ILE A 258      21.207   9.485   2.173  4.00  1.00            
ATOM   1903    O ILE A 258      20.906   9.118   3.309  4.00  1.00            
ATOM   1904    N VAL A 259      22.311  10.203   1.909  4.00  1.00            
ATOM   1905   CA VAL A 259      23.213  10.461   2.983  4.00  1.00            
ATOM   1906   CB VAL A 259      24.583   9.891   2.737  4.00  1.00            
ATOM   1907  CG1 VAL A 259      25.161  10.523   1.461  4.00  1.00            
ATOM   1908  CG2 VAL A 259      25.446  10.121   3.988  4.00  1.00            
ATOM   1909    C VAL A 259      23.360  11.915   3.220  4.00  1.00            
ATOM   1910    O VAL A 259      23.415  12.726   2.298  4.00  1.00            
ATOM   1911    N PHE A 260      23.424  12.258   4.515  4.00  1.00            
ATOM   1912   CA PHE A 260      23.581  13.606   4.947  4.00  1.00            
ATOM   1913   CB PHE A 260      22.454  14.023   5.907  4.00  1.00            
ATOM   1914   CG PHE A 260      21.153  13.856   5.187  4.00  1.00            
ATOM   1915  CD1 PHE A 260      20.627  12.601   4.968  4.00  1.00            
ATOM   1916  CD2 PHE A 260      20.444  14.950   4.748  4.00  1.00            
ATOM   1917  CE1 PHE A 260      19.429  12.441   4.310  4.00  1.00            
ATOM   1918  CE2 PHE A 260      19.244  14.797   4.089  4.00  1.00            
ATOM   1919   CZ PHE A 260      18.734  13.540   3.867  4.00  1.00            
ATOM   1920    C PHE A 260      24.850  13.602   5.709  4.00  1.00            
ATOM   1921    O PHE A 260      25.148  12.649   6.427  4.00  1.00            
ATOM   1922    N THR A 261      25.650  14.663   5.555  4.00  1.00            
ATOM   1923   CA THR A 261      26.885  14.656   6.262  4.00  1.00            
ATOM   1924   CB THR A 261      28.044  15.066   5.408  4.00  1.00            
ATOM   1925  OG1 THR A 261      28.152  14.200   4.289  4.00  1.00            
ATOM   1926  CG2 THR A 261      29.323  14.994   6.254  4.00  1.00            
ATOM   1927    C THR A 261      26.761  15.662   7.365  4.00  1.00            
ATOM   1928    O THR A 261      26.613  16.855   7.099  4.00  1.00            
ATOM   1929    N ILE A 262      26.790  15.215   8.642  4.00  1.00            
ATOM   1930   CA ILE A 262      26.766  16.189   9.698  4.00  1.00            
ATOM   1931   CB ILE A 262      25.790  15.943  10.819  4.00  1.00            
ATOM   1932  CG1 ILE A 262      25.798  17.163  11.759  4.00  1.00            
ATOM   1933  CG2 ILE A 262      26.103  14.604  11.508  4.00  1.00            
ATOM   1934  CD1 ILE A 262      24.640  17.195  12.756  4.00  1.00            
ATOM   1935    C ILE A 262      28.148  16.254  10.240  4.00  1.00            
ATOM   1936    O ILE A 262      28.662  15.310  10.837  4.00  1.00            
ATOM   1937    N ASP A 263      28.802  17.396   9.984  3.00  1.00            
ATOM   1938   CA ASP A 263      30.124  17.617  10.463  3.00  1.00            
ATOM   1939   CB ASP A 263      30.198  17.603  11.997  3.00  1.00            
ATOM   1940   CG ASP A 263      29.494  18.856  12.482  3.00  1.00            
ATOM   1941  OD1 ASP A 263      30.094  19.956  12.342  3.00  1.00            
ATOM   1942  OD2 ASP A 263      28.350  18.736  12.997  3.00  1.00            
ATOM   1943    C ASP A 263      31.018  16.530   9.946  3.00  1.00            
ATOM   1944    O ASP A 263      32.039  16.218  10.557  3.00  1.00            
ATOM   1945    N GLY A 264      30.665  15.928   8.794  3.00  1.00            
ATOM   1946   CA GLY A 264      31.536  14.957   8.196  3.00  1.00            
ATOM   1947    C GLY A 264      31.097  13.562   8.511  3.00  1.00            
ATOM   1948    O GLY A 264      31.399  12.640   7.754  3.00  1.00            
ATOM   1949    N VAL A 265      30.377  13.347   9.628  4.00  1.00            
ATOM   1950   CA VAL A 265      29.967  11.999   9.899  4.00  1.00            
ATOM   1951   CB VAL A 265      29.689  11.716  11.347  4.00  1.00            
ATOM   1952  CG1 VAL A 265      28.499  12.571  11.807  4.00  1.00            
ATOM   1953  CG2 VAL A 265      29.473  10.202  11.507  4.00  1.00            
ATOM   1954    C VAL A 265      28.716  11.755   9.093  4.00  1.00            
ATOM   1955    O VAL A 265      27.869  12.640   8.988  4.00  1.00            
ATOM   1956    N GLN A 266      28.561  10.549   8.492  4.00  1.00            
ATOM   1957   CA GLN A 266      27.440  10.325   7.610  4.00  1.00            
ATOM   1958   CB GLN A 266      27.767   9.508   6.347  4.00  1.00            
ATOM   1959   CG GLN A 266      28.748  10.205   5.401  4.00  1.00            
ATOM   1960   CD GLN A 266      30.155   9.810   5.817  4.00  1.00            
ATOM   1961  OE1 GLN A 266      31.141  10.381   5.355  4.00  1.00            
ATOM   1962  NE2 GLN A 266      30.251   8.790   6.712  4.00  1.00            
ATOM   1963    C GLN A 266      26.298   9.636   8.301  4.00  1.00            
ATOM   1964    O GLN A 266      26.496   8.821   9.200  4.00  1.00            
ATOM   1965    N TYR A 267      25.049   9.987   7.894  4.00  1.00            
ATOM   1966   CA TYR A 267      23.868   9.425   8.497  4.00  1.00            
ATOM   1967   CB TYR A 267      22.574  10.140   8.079  4.00  1.00            
ATOM   1968   CG TYR A 267      22.524  11.382   8.900  4.00  1.00            
ATOM   1969  CD1 TYR A 267      23.332  12.458   8.619  4.00  1.00            
ATOM   1970  CD2 TYR A 267      21.655  11.458   9.963  4.00  1.00            
ATOM   1971  CE1 TYR A 267      23.273  13.593   9.395  4.00  1.00            
ATOM   1972  CE2 TYR A 267      21.591  12.588  10.742  4.00  1.00            
ATOM   1973   CZ TYR A 267      22.401  13.659  10.456  4.00  1.00            
ATOM   1974   OH TYR A 267      22.339  14.822  11.252  4.00  1.00            
ATOM   1975    C TYR A 267      23.709   7.938   8.242  4.00  1.00            
ATOM   1976    O TYR A 267      23.720   7.208   9.231  4.00  1.00            
ATOM   1977    N PRO A 268      23.579   7.369   7.052  4.00  1.00            
ATOM   1978   CA PRO A 268      22.653   7.794   6.016  4.00  1.00            
ATOM   1979   CD PRO A 268      24.760   6.741   6.479  4.00  1.00            
ATOM   1980   CB PRO A 268      23.210   7.257   4.698  4.00  1.00            
ATOM   1981   CG PRO A 268      24.707   7.052   4.977  4.00  1.00            
ATOM   1982    C PRO A 268      21.257   7.296   6.254  4.00  1.00            
ATOM   1983    O PRO A 268      21.080   6.405   7.085  4.00  1.00            
ATOM   1984    N LEU A 269      20.251   7.849   5.536  4.00  1.00            
ATOM   1985   CA LEU A 269      18.900   7.377   5.695  4.00  1.00            
ATOM   1986   CB LEU A 269      17.827   8.478   5.727  4.00  1.00            
ATOM   1987   CG LEU A 269      16.429   7.917   6.050  4.00  1.00            
ATOM   1988  CD1 LEU A 269      16.401   7.290   7.454  4.00  1.00            
ATOM   1989  CD2 LEU A 269      15.335   8.978   5.853  4.00  1.00            
ATOM   1990    C LEU A 269      18.599   6.459   4.543  4.00  1.00            
ATOM   1991    O LEU A 269      19.045   6.690   3.420  4.00  1.00            
ATOM   1992    N SER A 270      17.861   5.356   4.813  1.00  1.00            
ATOM   1993   CA SER A 270      17.509   4.379   3.812  1.00  1.00            
ATOM   1994   CB SER A 270      17.279   2.973   4.397  1.00  1.00            
ATOM   1995   OG SER A 270      18.481   2.474   4.964  1.00  1.00            
ATOM   1996    C SER A 270      16.231   4.798   3.180  1.00  1.00            
ATOM   1997    O SER A 270      15.467   5.590   3.731  1.00  1.00            
ATOM   1998    N PRO A 271      15.996   4.287   2.004  2.00  1.00            
ATOM   1999   CA PRO A 271      14.808   4.582   1.266  2.00  1.00            
ATOM   2000   CD PRO A 271      16.753   3.186   1.428  2.00  1.00            
ATOM   2001   CB PRO A 271      14.960   3.838  -0.059  2.00  1.00            
ATOM   2002   CG PRO A 271      15.857   2.641   0.302  2.00  1.00            
ATOM   2003    C PRO A 271      13.681   4.049   2.076  2.00  1.00            
ATOM   2004    O PRO A 271      12.542   4.468   1.876  2.00  1.00            
ATOM   2005    N SER A 272      13.986   3.109   2.987  2.00  1.00            
ATOM   2006   CA SER A 272      12.972   2.527   3.800  2.00  1.00            
ATOM   2007   CB SER A 272      13.545   1.563   4.851  2.00  1.00            
ATOM   2008   OG SER A 272      12.499   1.008   5.634  2.00  1.00            
ATOM   2009    C SER A 272      12.299   3.648   4.517  2.00  1.00            
ATOM   2010    O SER A 272      11.077   3.780   4.480  2.00  1.00            
ATOM   2011    N ALA A 273      13.099   4.506   5.171  2.00  1.00            
ATOM   2012   CA ALA A 273      12.579   5.587   5.950  2.00  1.00            
ATOM   2013   CB ALA A 273      13.676   6.333   6.727  2.00  1.00            
ATOM   2014    C ALA A 273      11.869   6.606   5.094  2.00  1.00            
ATOM   2015    O ALA A 273      10.796   7.090   5.449  2.00  1.00            
ATOM   2016    N TYR A 274      12.449   6.927   3.924  2.00  1.00            
ATOM   2017   CA TYR A 274      12.060   8.005   3.047  2.00  1.00            
ATOM   2018   CB TYR A 274      13.030   8.025   1.849  2.00  1.00            
ATOM   2019   CG TYR A 274      12.931   9.255   1.012  2.00  1.00            
ATOM   2020  CD1 TYR A 274      11.919   9.436   0.098  2.00  1.00            
ATOM   2021  CD2 TYR A 274      13.901  10.222   1.129  2.00  1.00            
ATOM   2022  CE1 TYR A 274      11.870  10.576  -0.673  2.00  1.00            
ATOM   2023  CE2 TYR A 274      13.858  11.362   0.362  2.00  1.00            
ATOM   2024   CZ TYR A 274      12.838  11.543  -0.539  2.00  1.00            
ATOM   2025   OH TYR A 274      12.790  12.712  -1.329  2.00  1.00            
ATOM   2026    C TYR A 274      10.659   7.843   2.511  2.00  1.00            
ATOM   2027    O TYR A 274       9.882   8.795   2.537  2.00  1.00            
ATOM   2028    N ILE A 275      10.280   6.642   2.021  4.00  1.00            
ATOM   2029   CA ILE A 275       8.976   6.508   1.419  4.00  1.00            
ATOM   2030   CB ILE A 275       8.955   5.586   0.222  4.00  1.00            
ATOM   2031  CG1 ILE A 275       9.306   4.129   0.582  4.00  1.00            
ATOM   2032  CG2 ILE A 275       9.904   6.192  -0.828  4.00  1.00            
ATOM   2033  CD1 ILE A 275       8.151   3.326   1.186  4.00  1.00            
ATOM   2034    C ILE A 275       8.029   6.017   2.454  4.00  1.00            
ATOM   2035    O ILE A 275       8.340   5.124   3.241  4.00  1.00            
ATOM   2036    N LEU A 276       6.845   6.653   2.513  4.00  1.00            
ATOM   2037   CA LEU A 276       5.878   6.227   3.470  4.00  1.00            
ATOM   2038   CB LEU A 276       4.963   7.350   3.979  4.00  1.00            
ATOM   2039   CG LEU A 276       3.940   6.849   5.009  4.00  1.00            
ATOM   2040  CD1 LEU A 276       4.645   6.205   6.212  4.00  1.00            
ATOM   2041  CD2 LEU A 276       2.973   7.968   5.426  4.00  1.00            
ATOM   2042    C LEU A 276       5.028   5.197   2.791  4.00  1.00            
ATOM   2043    O LEU A 276       4.637   5.367   1.637  4.00  1.00            
ATOM   2044    N GLN A 277       4.752   4.075   3.488  4.00  1.00            
ATOM   2045   CA GLN A 277       3.927   3.033   2.939  4.00  1.00            
ATOM   2046   CB GLN A 277       4.489   1.617   3.159  4.00  1.00            
ATOM   2047   CG GLN A 277       5.769   1.314   2.379  4.00  1.00            
ATOM   2048   CD GLN A 277       6.205  -0.097   2.755  4.00  1.00            
ATOM   2049  OE1 GLN A 277       6.580  -0.358   3.896  4.00  1.00            
ATOM   2050  NE2 GLN A 277       6.150  -1.035   1.771  4.00  1.00            
ATOM   2051    C GLN A 277       2.642   3.082   3.697  4.00  1.00            
ATOM   2052    O GLN A 277       2.632   3.261   4.913  4.00  1.00            
ATOM   2053    N ASP A 278       1.516   2.944   2.976  4.00  1.00            
ATOM   2054   CA ASP A 278       0.225   2.973   3.595  4.00  1.00            
ATOM   2055   CB ASP A 278      -0.640   4.135   3.088  4.00  1.00            
ATOM   2056   CG ASP A 278       0.064   5.434   3.450  4.00  1.00            
ATOM   2057  OD1 ASP A 278       0.808   5.447   4.465  4.00  1.00            
ATOM   2058  OD2 ASP A 278      -0.123   6.430   2.701  4.00  1.00            
ATOM   2059    C ASP A 278      -0.458   1.722   3.156  4.00  1.00            
ATOM   2060    O ASP A 278       0.030   0.617   3.385  4.00  1.00            
ATOM   2061    N ASP A 279      -1.640   1.877   2.525  3.00  1.00            
ATOM   2062   CA ASP A 279      -2.320   0.737   1.990  3.00  1.00            
ATOM   2063   CB ASP A 279      -3.846   0.903   1.909  3.00  1.00            
ATOM   2064   CG ASP A 279      -4.409   0.868   3.319  3.00  1.00            
ATOM   2065  OD1 ASP A 279      -3.640   0.533   4.259  3.00  1.00            
ATOM   2066  OD2 ASP A 279      -5.620   1.182   3.473  3.00  1.00            
ATOM   2067    C ASP A 279      -1.839   0.622   0.587  3.00  1.00            
ATOM   2068    O ASP A 279      -2.561   0.929  -0.361  3.00  1.00            
ATOM   2069    N ASP A 280      -0.590   0.160   0.428  3.00  1.00            
ATOM   2070   CA ASP A 280      -0.009   0.043  -0.871  3.00  1.00            
ATOM   2071   CB ASP A 280      -0.819  -0.854  -1.820  3.00  1.00            
ATOM   2072   CG ASP A 280      -0.783  -2.272  -1.275  3.00  1.00            
ATOM   2073  OD1 ASP A 280      -0.137  -2.480  -0.213  3.00  1.00            
ATOM   2074  OD2 ASP A 280      -1.399  -3.168  -1.912  3.00  1.00            
ATOM   2075    C ASP A 280       0.031   1.407  -1.467  3.00  1.00            
ATOM   2076    O ASP A 280       0.082   1.563  -2.686  3.00  1.00            
ATOM   2077    N SER A 281       0.028   2.441  -0.608  4.00  1.00            
ATOM   2078   CA SER A 281       0.115   3.775  -1.118  4.00  1.00            
ATOM   2079   CB SER A 281      -0.897   4.742  -0.481  4.00  1.00            
ATOM   2080   OG SER A 281      -0.743   6.042  -1.030  4.00  1.00            
ATOM   2081    C SER A 281       1.481   4.233  -0.727  4.00  1.00            
ATOM   2082    O SER A 281       1.843   4.188   0.448  4.00  1.00            
ATOM   2083    N CYS A 282       2.296   4.669  -1.705  4.00  1.00            
ATOM   2084   CA CYS A 282       3.618   5.078  -1.341  4.00  1.00            
ATOM   2085   CB CYS A 282       4.722   4.220  -1.977  4.00  1.00            
ATOM   2086   SG CYS A 282       4.706   2.519  -1.337  4.00  1.00            
ATOM   2087    C CYS A 282       3.810   6.492  -1.786  4.00  1.00            
ATOM   2088    O CYS A 282       3.518   6.847  -2.926  4.00  1.00            
ATOM   2089    N THR A 283       4.298   7.342  -0.861  4.00  1.00            
ATOM   2090   CA THR A 283       4.578   8.714  -1.167  4.00  1.00            
ATOM   2091   CB THR A 283       3.717   9.706  -0.443  4.00  1.00            
ATOM   2092  OG1 THR A 283       3.965   9.640   0.954  4.00  1.00            
ATOM   2093  CG2 THR A 283       2.241   9.397  -0.739  4.00  1.00            
ATOM   2094    C THR A 283       5.982   8.958  -0.669  4.00  1.00            
ATOM   2095    O THR A 283       6.537   8.119   0.038  4.00  1.00            
ATOM   2096    N SER A 284       6.611  10.095  -1.046  4.00  1.00            
ATOM   2097   CA SER A 284       7.949  10.388  -0.585  4.00  1.00            
ATOM   2098   CB SER A 284       8.774  11.232  -1.570  4.00  1.00            
ATOM   2099   OG SER A 284       8.211  12.529  -1.691  4.00  1.00            
ATOM   2100    C SER A 284       7.850  11.183   0.696  4.00  1.00            
ATOM   2101    O SER A 284       6.840  11.839   0.951  4.00  1.00            
ATOM   2102    N GLY A 285       8.898  11.113   1.552  1.00  1.00            
ATOM   2103   CA GLY A 285       8.980  11.832   2.804  1.00  1.00            
ATOM   2104    C GLY A 285       9.115  13.302   2.547  1.00  1.00            
ATOM   2105    O GLY A 285       8.524  14.120   3.250  1.00  1.00            
ATOM   2106    N PHE A 286       9.901  13.671   1.517  4.00  1.00            
ATOM   2107   CA PHE A 286      10.194  15.053   1.255  4.00  1.00            
ATOM   2108   CB PHE A 286      11.199  15.315   0.123  4.00  1.00            
ATOM   2109   CG PHE A 286      12.531  15.321   0.771  4.00  1.00            
ATOM   2110  CD1 PHE A 286      13.207  14.156   1.033  4.00  1.00            
ATOM   2111  CD2 PHE A 286      13.095  16.524   1.129  4.00  1.00            
ATOM   2112  CE1 PHE A 286      14.439  14.193   1.639  4.00  1.00            
ATOM   2113  CE2 PHE A 286      14.326  16.567   1.736  4.00  1.00            
ATOM   2114   CZ PHE A 286      14.999  15.398   1.994  4.00  1.00            
ATOM   2115    C PHE A 286       8.988  15.864   0.971  4.00  1.00            
ATOM   2116    O PHE A 286       7.966  15.375   0.492  4.00  1.00            
ATOM   2117    N GLU A 287       9.105  17.159   1.327  4.00  1.00            
ATOM   2118   CA GLU A 287       8.054  18.098   1.123  4.00  1.00            
ATOM   2119   CB GLU A 287       7.139  18.205   2.361  4.00  1.00            
ATOM   2120   CG GLU A 287       5.817  18.944   2.144  4.00  1.00            
ATOM   2121   CD GLU A 287       4.967  18.743   3.396  4.00  1.00            
ATOM   2122  OE1 GLU A 287       5.514  18.918   4.518  4.00  1.00            
ATOM   2123  OE2 GLU A 287       3.764  18.399   3.246  4.00  1.00            
ATOM   2124    C GLU A 287       8.670  19.425   0.880  4.00  1.00            
ATOM   2125    O GLU A 287       9.722  19.746   1.428  4.00  1.00            
ATOM   2126    N GLY A 288       8.026  20.234   0.025  4.00  1.00            
ATOM   2127   CA GLY A 288       8.598  21.508  -0.262  4.00  1.00            
ATOM   2128    C GLY A 288       8.237  22.472   0.813  4.00  1.00            
ATOM   2129    O GLY A 288       7.145  22.416   1.377  4.00  1.00            
ATOM   2130    N MET A 289       9.164  23.399   1.121  1.00  1.00            
ATOM   2131   CA MET A 289       8.854  24.406   2.085  1.00  1.00            
ATOM   2132   CB MET A 289       8.853  23.861   3.523  1.00  1.00            
ATOM   2133   CG MET A 289       8.414  24.860   4.594  1.00  1.00            
ATOM   2134   SD MET A 289       8.346  24.155   6.269  1.00  1.00            
ATOM   2135   CE MET A 289       7.561  25.606   7.026  1.00  1.00            
ATOM   2136    C MET A 289       9.925  25.455   1.990  1.00  1.00            
ATOM   2137    O MET A 289      11.107  25.158   2.139  1.00  1.00            
ATOM   2138    N ASP A 290       9.546  26.726   1.752  1.00  1.00            
ATOM   2139   CA ASP A 290      10.548  27.755   1.655  1.00  1.00            
ATOM   2140   CB ASP A 290      10.273  28.764   0.522  1.00  1.00            
ATOM   2141   CG ASP A 290      11.442  29.738   0.399  1.00  1.00            
ATOM   2142  OD1 ASP A 290      12.322  29.747   1.301  1.00  1.00            
ATOM   2143  OD2 ASP A 290      11.469  30.489  -0.613  1.00  1.00            
ATOM   2144    C ASP A 290      10.516  28.502   2.944  1.00  1.00            
ATOM   2145    O ASP A 290       9.723  29.428   3.114  1.00  1.00            
ATOM   2146    N VAL A 291      11.386  28.119   3.905  1.00  1.00            
ATOM   2147   CA VAL A 291      11.386  28.825   5.150  1.00  1.00            
ATOM   2148   CB VAL A 291      11.395  27.933   6.354  1.00  1.00            
ATOM   2149  CG1 VAL A 291      10.081  27.132   6.356  1.00  1.00            
ATOM   2150  CG2 VAL A 291      12.658  27.060   6.323  1.00  1.00            
ATOM   2151    C VAL A 291      12.583  29.697   5.166  1.00  1.00            
ATOM   2152    O VAL A 291      13.727  29.249   5.035  1.00  1.00            
ATOM   2153    N PRO A 292      12.314  30.955   5.282  4.00  1.00            
ATOM   2154   CA PRO A 292      13.373  31.909   5.340  4.00  1.00            
ATOM   2155   CD PRO A 292      11.090  31.525   4.742  4.00  1.00            
ATOM   2156   CB PRO A 292      12.798  33.228   4.815  4.00  1.00            
ATOM   2157   CG PRO A 292      11.273  33.040   4.907  4.00  1.00            
ATOM   2158    C PRO A 292      13.906  32.018   6.716  4.00  1.00            
ATOM   2159    O PRO A 292      13.180  31.763   7.675  4.00  1.00            
ATOM   2160    N THR A 293      15.184  32.379   6.807  1.00  1.00            
ATOM   2161   CA THR A 293      15.844  32.665   8.035  1.00  1.00            
ATOM   2162   CB THR A 293      16.643  31.511   8.566  1.00  1.00            
ATOM   2163  OG1 THR A 293      15.802  30.389   8.782  1.00  1.00            
ATOM   2164  CG2 THR A 293      17.311  31.934   9.884  1.00  1.00            
ATOM   2165    C THR A 293      16.807  33.705   7.603  1.00  1.00            
ATOM   2166    O THR A 293      17.004  33.900   6.404  1.00  1.00            
ATOM   2167    N SER A 294      17.422  34.428   8.542  1.00  1.00            
ATOM   2168   CA SER A 294      18.327  35.413   8.054  1.00  1.00            
ATOM   2169   CB SER A 294      18.958  36.267   9.167  1.00  1.00            
ATOM   2170   OG SER A 294      19.854  37.214   8.602  1.00  1.00            
ATOM   2171    C SER A 294      19.442  34.717   7.359  1.00  1.00            
ATOM   2172    O SER A 294      19.845  35.109   6.265  1.00  1.00            
ATOM   2173    N SER A 295      19.962  33.640   7.971  1.00  1.00            
ATOM   2174   CA SER A 295      21.058  32.994   7.329  1.00  1.00            
ATOM   2175   CB SER A 295      22.105  32.453   8.318  1.00  1.00            
ATOM   2176   OG SER A 295      22.670  33.514   9.073  1.00  1.00            
ATOM   2177    C SER A 295      20.521  31.810   6.592  1.00  1.00            
ATOM   2178    O SER A 295      20.273  30.757   7.178  1.00  1.00            
ATOM   2179    N GLY A 296      20.303  31.979   5.276  1.00  1.00            
ATOM   2180   CA GLY A 296      19.952  30.901   4.402  1.00  1.00            
ATOM   2181    C GLY A 296      18.571  30.398   4.642  1.00  1.00            
ATOM   2182    O GLY A 296      17.856  30.852   5.533  1.00  1.00            
ATOM   2183    N GLU A 297      18.188  29.410   3.803  4.00  1.00            
ATOM   2184   CA GLU A 297      16.940  28.719   3.906  4.00  1.00            
ATOM   2185   CB GLU A 297      16.523  27.964   2.635  4.00  1.00            
ATOM   2186   CG GLU A 297      16.316  28.875   1.427  4.00  1.00            
ATOM   2187   CD GLU A 297      17.688  29.144   0.830  4.00  1.00            
ATOM   2188  OE1 GLU A 297      18.339  30.132   1.260  4.00  1.00            
ATOM   2189  OE2 GLU A 297      18.107  28.357  -0.061  4.00  1.00            
ATOM   2190    C GLU A 297      17.177  27.692   4.962  4.00  1.00            
ATOM   2191    O GLU A 297      18.321  27.360   5.267  4.00  1.00            
ATOM   2192    N LEU A 298      16.100  27.176   5.574  1.00  1.00            
ATOM   2193   CA LEU A 298      16.283  26.209   6.614  1.00  1.00            
ATOM   2194   CB LEU A 298      15.419  26.520   7.851  1.00  1.00            
ATOM   2195   CG LEU A 298      15.685  25.612   9.065  1.00  1.00            
ATOM   2196  CD1 LEU A 298      17.031  25.954   9.725  1.00  1.00            
ATOM   2197  CD2 LEU A 298      14.505  25.628  10.049  1.00  1.00            
ATOM   2198    C LEU A 298      15.800  24.906   6.082  1.00  1.00            
ATOM   2199    O LEU A 298      14.989  24.859   5.158  1.00  1.00            
ATOM   2200    N TRP A 299      16.330  23.801   6.632  4.00  1.00            
ATOM   2201   CA TRP A 299      15.881  22.510   6.214  4.00  1.00            
ATOM   2202   CB TRP A 299      17.031  21.739   5.538  4.00  1.00            
ATOM   2203   CG TRP A 299      16.662  20.525   4.720  4.00  1.00            
ATOM   2204  CD2 TRP A 299      16.436  19.210   5.244  4.00  1.00            
ATOM   2205  CD1 TRP A 299      16.502  20.436   3.368  4.00  1.00            
ATOM   2206  NE1 TRP A 299      16.193  19.147   3.016  4.00  1.00            
ATOM   2207  CE2 TRP A 299      16.148  18.380   4.159  4.00  1.00            
ATOM   2208  CE3 TRP A 299      16.468  18.729   6.522  4.00  1.00            
ATOM   2209  CZ2 TRP A 299      15.886  17.053   4.336  4.00  1.00            
ATOM   2210  CZ3 TRP A 299      16.200  17.390   6.695  4.00  1.00            
ATOM   2211  CH2 TRP A 299      15.915  16.570   5.624  4.00  1.00            
ATOM   2212    C TRP A 299      15.547  21.838   7.489  4.00  1.00            
ATOM   2213    O TRP A 299      16.412  21.559   8.316  4.00  1.00            
ATOM   2214    N ILE A 300      14.256  21.556   7.667  4.00  1.00            
ATOM   2215   CA ILE A 300      13.819  21.005   8.898  4.00  1.00            
ATOM   2216   CB ILE A 300      12.432  21.472   9.238  4.00  1.00            
ATOM   2217  CG1 ILE A 300      12.451  22.974   9.576  4.00  1.00            
ATOM   2218  CG2 ILE A 300      11.856  20.564  10.329  4.00  1.00            
ATOM   2219  CD1 ILE A 300      11.068  23.621   9.617  4.00  1.00            
ATOM   2220    C ILE A 300      13.800  19.513   8.751  4.00  1.00            
ATOM   2221    O ILE A 300      13.213  18.977   7.813  4.00  1.00            
ATOM   2222    N LEU A 301      14.479  18.811   9.685  4.00  1.00            
ATOM   2223   CA LEU A 301      14.646  17.384   9.630  4.00  1.00            
ATOM   2224   CB LEU A 301      15.570  16.882  10.748  4.00  1.00            
ATOM   2225   CG LEU A 301      16.946  17.575  10.726  4.00  1.00            
ATOM   2226  CD1 LEU A 301      17.898  16.982  11.775  4.00  1.00            
ATOM   2227  CD2 LEU A 301      17.545  17.590   9.312  4.00  1.00            
ATOM   2228    C LEU A 301      13.348  16.674   9.765  4.00  1.00            
ATOM   2229    O LEU A 301      12.968  15.885   8.902  4.00  1.00            
ATOM   2230    N GLY A 302      12.617  16.955  10.851  1.00  1.00            
ATOM   2231   CA GLY A 302      11.349  16.323  10.999  1.00  1.00            
ATOM   2232    C GLY A 302      11.483  14.934  11.508  1.00  1.00            
ATOM   2233    O GLY A 302      12.569  14.452  11.826  1.00  1.00            
ATOM   2234    N ASP A 303      10.315  14.268  11.585  2.00  1.00            
ATOM   2235   CA ASP A 303      10.168  12.946  12.107  2.00  1.00            
ATOM   2236   CB ASP A 303       8.702  12.477  12.147  2.00  1.00            
ATOM   2237   CG ASP A 303       7.957  13.217  13.246  2.00  1.00            
ATOM   2238  OD1 ASP A 303       8.614  13.612  14.246  2.00  1.00            
ATOM   2239  OD2 ASP A 303       6.717  13.390  13.102  2.00  1.00            
ATOM   2240    C ASP A 303      10.877  11.931  11.259  2.00  1.00            
ATOM   2241    O ASP A 303      11.541  11.057  11.813  2.00  1.00            
ATOM   2242    N VAL A 304      10.745  11.981   9.910  2.00  1.00            
ATOM   2243   CA VAL A 304      11.438  10.985   9.129  2.00  1.00            
ATOM   2244   CB VAL A 304      10.923  10.826   7.732  2.00  1.00            
ATOM   2245  CG1 VAL A 304      11.829   9.825   6.995  2.00  1.00            
ATOM   2246  CG2 VAL A 304       9.453  10.376   7.810  2.00  1.00            
ATOM   2247    C VAL A 304      12.854  11.487   9.076  2.00  1.00            
ATOM   2248    O VAL A 304      13.305  12.041   8.076  2.00  1.00            
ATOM   2249    N PHE A 305      13.576  11.277  10.198  2.00  1.00            
ATOM   2250   CA PHE A 305      14.911  11.721  10.487  2.00  1.00            
ATOM   2251   CB PHE A 305      15.068  13.251  10.514  2.00  1.00            
ATOM   2252   CG PHE A 305      16.344  13.526  11.236  2.00  1.00            
ATOM   2253  CD1 PHE A 305      17.561  13.193  10.688  2.00  1.00            
ATOM   2254  CD2 PHE A 305      16.317  14.138  12.469  2.00  1.00            
ATOM   2255  CE1 PHE A 305      18.727  13.452  11.369  2.00  1.00            
ATOM   2256  CE2 PHE A 305      17.478  14.401  13.156  2.00  1.00            
ATOM   2257   CZ PHE A 305      18.687  14.056  12.604  2.00  1.00            
ATOM   2258    C PHE A 305      15.185  11.235  11.871  2.00  1.00            
ATOM   2259    O PHE A 305      15.895  10.254  12.090  2.00  1.00            
ATOM   2260    N ILE A 306      14.580  11.944  12.839  2.00  1.00            
ATOM   2261   CA ILE A 306      14.711  11.736  14.249  2.00  1.00            
ATOM   2262   CB ILE A 306      13.907  12.725  15.044  2.00  1.00            
ATOM   2263  CG1 ILE A 306      14.297  12.670  16.530  2.00  1.00            
ATOM   2264  CG2 ILE A 306      12.414  12.464  14.774  2.00  1.00            
ATOM   2265  CD1 ILE A 306      13.769  13.853  17.341  2.00  1.00            
ATOM   2266    C ILE A 306      14.239  10.370  14.590  2.00  1.00            
ATOM   2267    O ILE A 306      14.766   9.741  15.504  2.00  1.00            
ATOM   2268    N ARG A 307      13.211   9.878  13.889  3.00  1.00            
ATOM   2269   CA ARG A 307      12.725   8.577  14.223  3.00  1.00            
ATOM   2270   CB ARG A 307      11.593   8.108  13.298  3.00  1.00            
ATOM   2271   CG ARG A 307      11.005   6.762  13.715  3.00  1.00            
ATOM   2272   CD ARG A 307      10.141   6.104  12.639  3.00  1.00            
ATOM   2273   NE ARG A 307       8.973   6.986  12.370  3.00  1.00            
ATOM   2274   CZ ARG A 307       9.033   7.910  11.367  3.00  1.00            
ATOM   2275  NH1 ARG A 307      10.156   8.018  10.600  3.00  1.00            
ATOM   2276  NH2 ARG A 307       7.961   8.721  11.128  3.00  1.00            
ATOM   2277    C ARG A 307      13.849   7.603  14.064  3.00  1.00            
ATOM   2278    O ARG A 307      14.057   6.741  14.915  3.00  1.00            
ATOM   2279    N GLN A 308      14.614   7.726  12.965  3.00  1.00            
ATOM   2280   CA GLN A 308      15.699   6.824  12.710  3.00  1.00            
ATOM   2281   CB GLN A 308      16.277   6.934  11.289  3.00  1.00            
ATOM   2282   CG GLN A 308      15.338   6.372  10.218  3.00  1.00            
ATOM   2283   CD GLN A 308      15.151   4.882  10.489  3.00  1.00            
ATOM   2284  OE1 GLN A 308      14.790   4.481  11.594  3.00  1.00            
ATOM   2285  NE2 GLN A 308      15.403   4.034   9.455  3.00  1.00            
ATOM   2286    C GLN A 308      16.822   7.006  13.699  3.00  1.00            
ATOM   2287    O GLN A 308      17.439   6.021  14.099  3.00  1.00            
ATOM   2288    N TYR A 309      17.123   8.248  14.146  4.00  1.00            
ATOM   2289   CA TYR A 309      18.303   8.416  14.963  4.00  1.00            
ATOM   2290   CB TYR A 309      19.272   9.484  14.421  4.00  1.00            
ATOM   2291   CG TYR A 309      19.752   9.105  13.062  4.00  1.00            
ATOM   2292  CD1 TYR A 309      18.999   9.403  11.948  4.00  1.00            
ATOM   2293  CD2 TYR A 309      20.960   8.466  12.895  4.00  1.00            
ATOM   2294  CE1 TYR A 309      19.440   9.064  10.691  4.00  1.00            
ATOM   2295  CE2 TYR A 309      21.405   8.124  11.639  4.00  1.00            
ATOM   2296   CZ TYR A 309      20.646   8.423  10.535  4.00  1.00            
ATOM   2297   OH TYR A 309      21.099   8.076   9.245  4.00  1.00            
ATOM   2298    C TYR A 309      17.955   8.892  16.339  4.00  1.00            
ATOM   2299    O TYR A 309      17.074   9.726  16.530  4.00  1.00            
ATOM   2300    N TYR A 310      18.684   8.372  17.348  4.00  1.00            
ATOM   2301   CA TYR A 310      18.461   8.762  18.709  4.00  1.00            
ATOM   2302   CB TYR A 310      19.121   7.796  19.710  4.00  1.00            
ATOM   2303   CG TYR A 310      18.647   8.116  21.085  4.00  1.00            
ATOM   2304  CD1 TYR A 310      17.384   7.740  21.476  4.00  1.00            
ATOM   2305  CD2 TYR A 310      19.460   8.764  21.986  4.00  1.00            
ATOM   2306  CE1 TYR A 310      16.930   8.017  22.744  4.00  1.00            
ATOM   2307  CE2 TYR A 310      19.011   9.043  23.257  4.00  1.00            
ATOM   2308   CZ TYR A 310      17.743   8.672  23.635  4.00  1.00            
ATOM   2309   OH TYR A 310      17.276   8.954  24.936  4.00  1.00            
ATOM   2310    C TYR A 310      19.077  10.110  18.863  4.00  1.00            
ATOM   2311    O TYR A 310      20.246  10.305  18.535  4.00  1.00            
ATOM   2312    N THR A 311      18.299  11.096  19.353  4.00  1.00            
ATOM   2313   CA THR A 311      18.897  12.392  19.435  4.00  1.00            
ATOM   2314   CB THR A 311      18.293  13.419  18.521  4.00  1.00            
ATOM   2315  OG1 THR A 311      16.916  13.601  18.812  4.00  1.00            
ATOM   2316  CG2 THR A 311      18.483  12.949  17.068  4.00  1.00            
ATOM   2317    C THR A 311      18.868  12.911  20.825  4.00  1.00            
ATOM   2318    O THR A 311      17.854  12.853  21.518  4.00  1.00            
ATOM   2319    N VAL A 312      20.030  13.437  21.257  4.00  1.00            
ATOM   2320   CA VAL A 312      20.145  14.021  22.555  4.00  1.00            
ATOM   2321   CB VAL A 312      21.279  13.478  23.369  4.00  1.00            
ATOM   2322  CG1 VAL A 312      21.352  14.272  24.685  4.00  1.00            
ATOM   2323  CG2 VAL A 312      21.062  11.969  23.561  4.00  1.00            
ATOM   2324    C VAL A 312      20.413  15.469  22.337  4.00  1.00            
ATOM   2325    O VAL A 312      21.229  15.842  21.496  4.00  1.00            
ATOM   2326    N PHE A 313      19.703  16.332  23.084  4.00  1.00            
ATOM   2327   CA PHE A 313      19.936  17.733  22.943  4.00  1.00            
ATOM   2328   CB PHE A 313      18.652  18.558  22.772  4.00  1.00            
ATOM   2329   CG PHE A 313      18.104  18.154  21.448  4.00  1.00            
ATOM   2330  CD1 PHE A 313      18.600  18.713  20.294  4.00  1.00            
ATOM   2331  CD2 PHE A 313      17.105  17.212  21.360  4.00  1.00            
ATOM   2332  CE1 PHE A 313      18.104  18.342  19.066  4.00  1.00            
ATOM   2333  CE2 PHE A 313      16.605  16.838  20.136  4.00  1.00            
ATOM   2334   CZ PHE A 313      17.106  17.401  18.987  4.00  1.00            
ATOM   2335    C PHE A 313      20.643  18.165  24.197  4.00  1.00            
ATOM   2336    O PHE A 313      20.234  17.800  25.298  4.00  1.00            
ATOM   2337    N ASP A 314      21.741  18.946  24.067  4.00  1.00            
ATOM   2338   CA ASP A 314      22.516  19.296  25.231  4.00  1.00            
ATOM   2339   CB ASP A 314      23.990  18.867  25.113  4.00  1.00            
ATOM   2340   CG ASP A 314      24.061  17.353  25.010  4.00  1.00            
ATOM   2341  OD1 ASP A 314      23.012  16.698  25.238  4.00  1.00            
ATOM   2342  OD2 ASP A 314      25.167  16.833  24.698  4.00  1.00            
ATOM   2343    C ASP A 314      22.566  20.792  25.393  4.00  1.00            
ATOM   2344    O ASP A 314      23.237  21.475  24.620  4.00  1.00            
ATOM   2345    N ARG A 315      21.842  21.356  26.387  3.00  1.00            
ATOM   2346   CA ARG A 315      21.938  22.776  26.617  3.00  1.00            
ATOM   2347   CB ARG A 315      20.925  23.295  27.654  3.00  1.00            
ATOM   2348   CG ARG A 315      21.054  24.799  27.915  3.00  1.00            
ATOM   2349   CD ARG A 315      20.063  25.350  28.944  3.00  1.00            
ATOM   2350   NE ARG A 315      18.732  25.477  28.287  3.00  1.00            
ATOM   2351   CZ ARG A 315      17.626  25.722  29.050  3.00  1.00            
ATOM   2352  NH1 ARG A 315      17.736  25.779  30.409  3.00  1.00            
ATOM   2353  NH2 ARG A 315      16.413  25.924  28.457  3.00  1.00            
ATOM   2354    C ARG A 315      23.303  23.109  27.125  3.00  1.00            
ATOM   2355    O ARG A 315      23.991  23.955  26.554  3.00  1.00            
ATOM   2356    N ALA A 316      23.751  22.436  28.205  3.00  1.00            
ATOM   2357   CA ALA A 316      25.086  22.714  28.646  3.00  1.00            
ATOM   2358   CB ALA A 316      25.479  22.024  29.963  3.00  1.00            
ATOM   2359    C ALA A 316      25.888  22.121  27.555  3.00  1.00            
ATOM   2360    O ALA A 316      25.545  21.035  27.084  3.00  1.00            
ATOM   2361    N ASN A 317      26.989  22.784  27.153  3.00  1.00            
ATOM   2362   CA ASN A 317      27.678  22.306  25.995  3.00  1.00            
ATOM   2363   CB ASN A 317      28.344  20.929  26.178  3.00  1.00            
ATOM   2364   CG ASN A 317      29.601  21.106  27.020  3.00  1.00            
ATOM   2365  OD1 ASN A 317      30.272  20.135  27.368  3.00  1.00            
ATOM   2366  ND2 ASN A 317      29.937  22.380  27.354  3.00  1.00            
ATOM   2367    C ASN A 317      26.662  22.204  24.903  3.00  1.00            
ATOM   2368    O ASN A 317      26.374  21.104  24.432  3.00  1.00            
ATOM   2369    N ASN A 318      26.073  23.363  24.518  3.00  1.00            
ATOM   2370   CA ASN A 318      25.009  23.418  23.551  3.00  1.00            
ATOM   2371   CB ASN A 318      24.666  24.853  23.115  3.00  1.00            
ATOM   2372   CG ASN A 318      23.236  24.860  22.594  3.00  1.00            
ATOM   2373  OD1 ASN A 318      22.798  23.924  21.926  3.00  1.00            
ATOM   2374  ND2 ASN A 318      22.479  25.941  22.925  3.00  1.00            
ATOM   2375    C ASN A 318      25.456  22.631  22.369  3.00  1.00            
ATOM   2376    O ASN A 318      26.291  23.068  21.578  3.00  1.00            
ATOM   2377    N LYS A 319      24.896  21.411  22.256  4.00  1.00            
ATOM   2378   CA LYS A 319      25.301  20.493  21.237  4.00  1.00            
ATOM   2379   CB LYS A 319      26.392  19.528  21.724  4.00  1.00            
ATOM   2380   CG LYS A 319      27.710  20.201  22.105  4.00  1.00            
ATOM   2381   CD LYS A 319      28.562  19.334  23.035  4.00  1.00            
ATOM   2382   CE LYS A 319      28.508  17.842  22.701  4.00  1.00            
ATOM   2383   NZ LYS A 319      29.119  17.053  23.794  4.00  1.00            
ATOM   2384    C LYS A 319      24.128  19.620  20.913  4.00  1.00            
ATOM   2385    O LYS A 319      23.064  19.733  21.520  4.00  1.00            
ATOM   2386    N VAL A 320      24.301  18.746  19.897  4.00  1.00            
ATOM   2387   CA VAL A 320      23.331  17.741  19.556  4.00  1.00            
ATOM   2388   CB VAL A 320      22.630  17.979  18.249  4.00  1.00            
ATOM   2389  CG1 VAL A 320      23.665  17.952  17.116  4.00  1.00            
ATOM   2390  CG2 VAL A 320      21.521  16.926  18.092  4.00  1.00            
ATOM   2391    C VAL A 320      24.113  16.472  19.438  4.00  1.00            
ATOM   2392    O VAL A 320      25.232  16.476  18.927  4.00  1.00            
ATOM   2393    N GLY A 321      23.559  15.348  19.931  4.00  1.00            
ATOM   2394   CA GLY A 321      24.274  14.107  19.830  4.00  1.00            
ATOM   2395    C GLY A 321      23.479  13.267  18.904  4.00  1.00            
ATOM   2396    O GLY A 321      22.250  13.271  18.941  4.00  1.00            
ATOM   2397    N LEU A 322      24.170  12.516  18.032  4.00  1.00            
ATOM   2398   CA LEU A 322      23.431  11.728  17.105  4.00  1.00            
ATOM   2399   CB LEU A 322      23.656  12.127  15.629  4.00  1.00            
ATOM   2400   CG LEU A 322      25.116  12.053  15.121  4.00  1.00            
ATOM   2401  CD1 LEU A 322      25.635  10.612  14.955  4.00  1.00            
ATOM   2402  CD2 LEU A 322      25.280  12.878  13.837  4.00  1.00            
ATOM   2403    C LEU A 322      23.827  10.312  17.245  4.00  1.00            
ATOM   2404    O LEU A 322      24.938   9.997  17.668  4.00  1.00            
ATOM   2405    N ALA A 323      22.898   9.410  16.889  4.00  1.00            
ATOM   2406   CA ALA A 323      23.223   8.027  16.968  4.00  1.00            
ATOM   2407   CB ALA A 323      23.392   7.583  18.422  4.00  1.00            
ATOM   2408    C ALA A 323      22.074   7.278  16.353  4.00  1.00            
ATOM   2409    O ALA A 323      20.973   7.809  16.214  4.00  1.00            
ATOM   2410    N PRO A 324      22.328   6.068  15.936  4.00  1.00            
ATOM   2411   CA PRO A 324      21.275   5.269  15.347  4.00  1.00            
ATOM   2412   CD PRO A 324      23.584   5.866  15.226  4.00  1.00            
ATOM   2413   CB PRO A 324      21.973   4.188  14.530  4.00  1.00            
ATOM   2414   CG PRO A 324      23.282   4.867  14.098  4.00  1.00            
ATOM   2415    C PRO A 324      20.346   4.751  16.410  4.00  1.00            
ATOM   2416    O PRO A 324      20.557   5.044  17.580  4.00  1.00            
ATOM   2417    N VAL A 325      19.272   4.030  16.038  4.00  1.00            
ATOM   2418   CA VAL A 325      18.391   3.535  17.061  4.00  1.00            
ATOM   2419   CB VAL A 325      16.945   3.819  16.788  4.00  1.00            
ATOM   2420  CG1 VAL A 325      16.099   3.168  17.896  4.00  1.00            
ATOM   2421  CG2 VAL A 325      16.760   5.341  16.671  4.00  1.00            
ATOM   2422    C VAL A 325      18.543   2.060  17.120  4.00  1.00            
ATOM   2423    O VAL A 325      18.827   1.404  16.119  4.00  1.00            
ATOM   2424    N ALA A 326      18.367   1.505  18.328  1.00  1.00            
ATOM   2425   CA ALA A 326      18.502   0.095  18.495  1.00  1.00            
ATOM   2426   CB ALA A 326      18.276  -0.368  19.944  1.00  1.00            
ATOM   2427    C ALA A 326      17.468  -0.593  17.619  1.00  1.00            
ATOM   2428    O ALA A 326      16.317  -0.779  18.095  1.00  1.00            
ATOM   2429  OXT ALA A 326      17.819  -0.948  16.462  1.00  1.00            
ATOM   2430    N GLU B   1      -5.107   5.773  -6.278  4.00  0.00            
ATOM   2431   CA GLU B   1      -4.659   4.965  -5.124  4.00  0.00            
ATOM   2432   CB GLU B   1      -3.852   3.753  -5.621  4.00  0.00            
ATOM   2433   CG GLU B   1      -2.676   4.094  -6.537  4.00  0.00            
ATOM   2434   CD GLU B   1      -2.237   2.795  -7.205  4.00  0.00            
ATOM   2435  OE1 GLU B   1      -1.912   1.825  -6.468  4.00  0.00            
ATOM   2436  OE2 GLU B   1      -2.236   2.751  -8.464  4.00  0.00            
ATOM   2437    C GLU B   1      -3.872   5.788  -4.181  4.00  0.00            
ATOM   2438    O GLU B   1      -3.861   5.545  -2.975  4.00  0.00            
ATOM   2439    N ASN B   2      -3.207   6.814  -4.725  4.00  0.00            
ATOM   2440   CA ASN B   2      -2.511   7.718  -3.877  4.00  0.00            
ATOM   2441   CB ASN B   2      -1.590   8.690  -4.632  4.00  0.00            
ATOM   2442   CG ASN B   2      -2.447   9.484  -5.605  4.00  0.00            
ATOM   2443  OD1 ASN B   2      -2.954  10.554  -5.272  4.00  0.00            
ATOM   2444  ND2 ASN B   2      -2.620   8.946  -6.843  4.00  0.00            
ATOM   2445    C ASN B   2      -3.580   8.491  -3.188  4.00  0.00            
ATOM   2446    O ASN B   2      -4.765   8.323  -3.471  4.00  0.00            
ATOM   2447    N GLU B   3      -3.186   9.357  -2.245  4.00  0.00            
ATOM   2448   CA GLU B   3      -4.160  10.029  -1.447  4.00  0.00            
ATOM   2449   CB GLU B   3      -3.541  10.874  -0.322  4.00  0.00            
ATOM   2450   CG GLU B   3      -2.861  10.018   0.749  4.00  0.00            
ATOM   2451   CD GLU B   3      -2.117  10.943   1.701  4.00  0.00            
ATOM   2452  OE1 GLU B   3      -1.358  11.816   1.202  4.00  0.00            
ATOM   2453  OE2 GLU B   3      -2.296  10.790   2.939  4.00  0.00            
ATOM   2454    C GLU B   3      -5.044  10.905  -2.270  4.00  0.00            
ATOM   2455    O GLU B   3      -4.669  11.416  -3.323  4.00  0.00            
ATOM   2456    N SER B   4      -6.284  11.046  -1.766  4.00  0.00            
ATOM   2457   CA SER B   4      -7.352  11.850  -2.281  4.00  0.00            
ATOM   2458   CB SER B   4      -8.562  11.034  -2.767  4.00  0.00            
ATOM   2459   OG SER B   4      -8.202  10.251  -3.895  4.00  0.00            
ATOM   2460    C SER B   4      -7.774  12.601  -1.073  4.00  0.00            
ATOM   2461    O SER B   4      -6.924  13.222  -0.435  4.00  0.00            
ATOM   2462    N ALA B   5      -9.089  12.628  -0.763  4.00  0.00            
ATOM   2463   CA ALA B   5      -9.410  13.154   0.529  4.00  0.00            
ATOM   2464   CB ALA B   5     -10.903  13.079   0.892  4.00  0.00            
ATOM   2465    C ALA B   5      -8.663  12.201   1.394  4.00  0.00            
ATOM   2466    O ALA B   5      -8.775  10.989   1.221  4.00  0.00            
ATOM   2467    N GLU B   6      -7.851  12.710   2.334  4.00  0.00            
ATOM   2468   CA GLU B   6      -6.978  11.762   2.945  4.00  0.00            
ATOM   2469   CB GLU B   6      -5.625  11.681   2.214  4.00  0.00            
ATOM   2470   CG GLU B   6      -5.085  13.045   1.770  4.00  0.00            
ATOM   2471   CD GLU B   6      -4.509  13.780   2.966  4.00  0.00            
ATOM   2472  OE1 GLU B   6      -3.430  13.352   3.457  4.00  0.00            
ATOM   2473  OE2 GLU B   6      -5.132  14.786   3.398  4.00  0.00            
ATOM   2474    C GLU B   6      -6.758  12.024   4.391  4.00  0.00            
ATOM   2475    O GLU B   6      -7.281  12.980   4.964  4.00  0.00            
ATOM   2476    N ALA B   7      -5.968  11.126   5.016  4.00  0.00            
ATOM   2477   CA ALA B   7      -5.688  11.210   6.415  4.00  0.00            
ATOM   2478   CB ALA B   7      -4.684  10.159   6.916  4.00  0.00            
ATOM   2479    C ALA B   7      -5.104  12.561   6.647  4.00  0.00            
ATOM   2480    O ALA B   7      -4.434  13.112   5.776  4.00  0.00            
ATOM   2481    N PHE B   8      -5.398  13.158   7.817  4.00  0.00            
ATOM   2482   CA PHE B   8      -4.856  14.456   8.081  4.00  0.00            
ATOM   2483   CB PHE B   8      -5.892  15.452   8.632  4.00  0.00            
ATOM   2484   CG PHE B   8      -6.784  15.974   7.555  4.00  0.00            
ATOM   2485  CD1 PHE B   8      -7.958  15.338   7.227  4.00  0.00            
ATOM   2486  CD2 PHE B   8      -6.444  17.125   6.880  4.00  0.00            
ATOM   2487  CE1 PHE B   8      -8.774  15.838   6.238  4.00  0.00            
ATOM   2488  CE2 PHE B   8      -7.255  17.629   5.890  4.00  0.00            
ATOM   2489   CZ PHE B   8      -8.425  16.985   5.567  4.00  0.00            
ATOM   2490    C PHE B   8      -3.783  14.348   9.088  4.00  0.00            
ATOM   2491    O PHE B   8      -4.030  14.417  10.290  4.00  0.00            
ATOM   2492    N PRO B   9      -2.584  14.172   8.627  4.00  0.00            
ATOM   2493   CA PRO B   9      -1.528  14.292   9.570  4.00  0.00            
ATOM   2494   CD PRO B   9      -2.296  13.170   7.615  4.00  0.00            
ATOM   2495   CB PRO B   9      -0.303  13.657   8.919  4.00  0.00            
ATOM   2496   CG PRO B   9      -0.920  12.594   7.990  4.00  0.00            
ATOM   2497    C PRO B   9      -1.445  15.762   9.833  4.00  0.00            
ATOM   2498    O PRO B   9      -1.281  16.517   8.876  4.00  0.00            
ATOM   2499    N LEU B  10      -1.563  16.201  11.099  4.00  0.00            
ATOM   2500   CA LEU B  10      -1.434  17.602  11.375  4.00  0.00            
ATOM   2501   CB LEU B  10      -2.690  18.308  11.921  4.00  0.00            
ATOM   2502   CG LEU B  10      -3.819  18.510  10.900  4.00  0.00            
ATOM   2503  CD1 LEU B  10      -4.434  17.170  10.506  4.00  0.00            
ATOM   2504  CD2 LEU B  10      -4.862  19.522  11.402  4.00  0.00            
ATOM   2505    C LEU B  10      -0.448  17.713  12.452  4.00  0.00            
ATOM   2506    O LEU B  10      -0.539  17.038  13.477  4.00  0.00            
ATOM   2507    N GLU B  11       0.551  18.565  12.231  4.00  0.00            
ATOM   2508   CA GLU B  11       1.456  18.727  13.300  4.00  0.00            
ATOM   2509   CB GLU B  11       2.772  17.943  13.145  4.00  0.00            
ATOM   2510   CG GLU B  11       3.628  18.385  11.953  4.00  0.00            
ATOM   2511   CD GLU B  11       3.281  17.528  10.743  4.00  0.00            
ATOM   2512  OE1 GLU B  11       2.504  16.550  10.905  4.00  0.00            
ATOM   2513  OE2 GLU B  11       3.799  17.840   9.637  4.00  0.00            
ATOM   2514    C GLU B  11       1.814  20.151  13.331  4.00  0.00            
ATOM   2515    O GLU B  11       1.937  20.792  12.289  4.00  0.00            
ATOM   2516    N PHE B  12       1.972  20.705  14.539  4.00  0.00            
ATOM   2517   CA PHE B  12       2.443  22.036  14.474  4.00  0.00            
ATOM   2518   CB PHE B  12       2.480  22.839  15.787  4.00  0.00            
ATOM   2519   CG PHE B  12       1.132  23.450  15.962  4.00  0.00            
ATOM   2520  CD1 PHE B  12       0.711  24.409  15.070  4.00  0.00            
ATOM   2521  CD2 PHE B  12       0.308  23.110  17.010  4.00  0.00            
ATOM   2522  CE1 PHE B  12      -0.521  25.005  15.196  4.00  0.00            
ATOM   2523  CE2 PHE B  12      -0.926  23.705  17.141  4.00  0.00            
ATOM   2524   CZ PHE B  12      -1.344  24.652  16.236  4.00  0.00            
ATOM   2525    C PHE B  12       3.833  21.946  13.905  4.00  0.00            
ATOM   2526    O PHE B  12       4.473  20.897  13.959  4.00  0.00            
ATOM   2527    N ILE B  13       4.315  23.058  13.321  4.00  0.00            
ATOM   2528   CA ILE B  13       5.542  23.152  12.574  4.00  0.00            
ATOM   2529   CB ILE B  13       6.792  22.885  13.355  4.00  0.00            
ATOM   2530  CG1 ILE B  13       6.810  23.760  14.621  4.00  0.00            
ATOM   2531  CG2 ILE B  13       7.975  23.241  12.440  4.00  0.00            
ATOM   2532  CD1 ILE B  13       7.934  23.406  15.592  4.00  0.00            
ATOM   2533    C ILE B  13       5.376  22.216  11.424  4.00  0.00            
ATOM   2534    O ILE B  13       5.429  20.994  11.545  4.00  0.00            
ATOM   2535    N ARG B  14       5.132  22.856  10.272  4.00  0.00            
ATOM   2536   CA ARG B  14       4.836  22.361   8.962  4.00  0.00            
ATOM   2537   CB ARG B  14       3.637  21.400   8.941  4.00  0.00            
ATOM   2538   CG ARG B  14       3.384  20.721   7.596  4.00  0.00            
ATOM   2539   CD ARG B  14       2.185  19.772   7.646  4.00  0.00            
ATOM   2540   NE ARG B  14       2.041  19.137   6.309  4.00  0.00            
ATOM   2541   CZ ARG B  14       1.250  18.033   6.177  4.00  0.00            
ATOM   2542  NH1 ARG B  14       0.588  17.538   7.264  4.00  0.00            
ATOM   2543  NH2 ARG B  14       1.122  17.419   4.965  4.00  0.00            
ATOM   2544    C ARG B  14       4.392  23.670   8.382  4.00  0.00            
ATOM   2545    O ARG B  14       4.256  24.629   9.140  4.00  0.00            
ATOM   2546    N GLU B  15       4.156  23.819   7.069  4.00  0.00            
ATOM   2547   CA GLU B  15       3.785  25.167   6.739  4.00  0.00            
ATOM   2548   CB GLU B  15       4.846  25.899   5.888  4.00  0.00            
ATOM   2549   CG GLU B  15       4.515  27.365   5.583  4.00  0.00            
ATOM   2550   CD GLU B  15       5.632  27.952   4.724  4.00  0.00            
ATOM   2551  OE1 GLU B  15       6.583  27.197   4.386  4.00  0.00            
ATOM   2552  OE2 GLU B  15       5.547  29.164   4.390  4.00  0.00            
ATOM   2553    C GLU B  15       2.531  25.180   5.955  4.00  0.00            
ATOM   2554    O GLU B  15       2.403  24.500   4.939  4.00  0.00            
ATOM   2555    N LEU B  16       1.555  25.959   6.442  4.00  0.00            
ATOM   2556   CA LEU B  16       0.431  26.199   5.607  4.00  0.00            
ATOM   2557   CB LEU B  16      -0.774  26.760   6.387  4.00  0.00            
ATOM   2558   CG LEU B  16      -2.084  26.829   5.582  4.00  0.00            
ATOM   2559  CD1 LEU B  16      -2.566  25.422   5.193  4.00  0.00            
ATOM   2560  CD2 LEU B  16      -3.160  27.632   6.335  4.00  0.00            
ATOM   2561    C LEU B  16       1.037  27.285   4.776  4.00  0.00            
ATOM   2562    O LEU B  16       1.373  28.339   5.316  4.00  0.00            
ATOM   2563    N GLU B  17       1.217  27.038   3.459  4.00  0.00            
ATOM   2564   CA GLU B  17       1.999  27.886   2.595  4.00  0.00            
ATOM   2565   CB GLU B  17       1.844  27.499   1.109  4.00  0.00            
ATOM   2566   CG GLU B  17       2.933  28.010   0.162  4.00  0.00            
ATOM   2567   CD GLU B  17       2.722  27.308  -1.179  4.00  0.00            
ATOM   2568  OE1 GLU B  17       2.641  26.050  -1.178  4.00  0.00            
ATOM   2569  OE2 GLU B  17       2.629  28.015  -2.218  4.00  0.00            
ATOM   2570    C GLU B  17       1.614  29.317   2.788  4.00  0.00            
ATOM   2571    O GLU B  17       0.500  29.738   2.479  4.00  0.00            
ATOM   2572    N GLY B  18       2.569  30.099   3.332  4.00  0.00            
ATOM   2573   CA GLY B  18       2.370  31.490   3.606  4.00  0.00            
ATOM   2574    C GLY B  18       3.505  31.907   4.483  4.00  0.00            
ATOM   2575    O GLY B  18       3.976  31.133   5.314  4.00  0.00            
ATOM   2576    N GLU B  19       3.968  33.159   4.322  4.00  0.00            
ATOM   2577   CA GLU B  19       5.065  33.634   5.110  4.00  0.00            
ATOM   2578   CB GLU B  19       6.360  33.837   4.303  4.00  0.00            
ATOM   2579   CG GLU B  19       6.992  32.558   3.754  4.00  0.00            
ATOM   2580   CD GLU B  19       8.118  32.990   2.826  4.00  0.00            
ATOM   2581  OE1 GLU B  19       8.267  34.224   2.621  4.00  0.00            
ATOM   2582  OE2 GLU B  19       8.839  32.095   2.306  4.00  0.00            
ATOM   2583    C GLU B  19       4.688  34.998   5.579  4.00  0.00            
ATOM   2584    O GLU B  19       3.809  35.642   5.009  4.00  0.00            
ATOM   2585    N ARG B  20       5.341  35.474   6.655  4.00  0.00            
ATOM   2586   CA ARG B  20       5.050  36.796   7.114  4.00  0.00            
ATOM   2587   CB ARG B  20       5.304  36.995   8.617  4.00  0.00            
ATOM   2588   CG ARG B  20       4.281  36.280   9.503  4.00  0.00            
ATOM   2589   CD ARG B  20       2.869  36.862   9.388  4.00  0.00            
ATOM   2590   NE ARG B  20       2.004  36.169  10.386  4.00  0.00            
ATOM   2591   CZ ARG B  20       1.326  35.033  10.049  4.00  0.00            
ATOM   2592  NH1 ARG B  20       1.456  34.499   8.799  4.00  0.00            
ATOM   2593  NH2 ARG B  20       0.525  34.424  10.971  4.00  0.00            
ATOM   2594    C ARG B  20       5.964  37.744   6.346  4.00  0.00            
ATOM   2595    O ARG B  20       5.861  37.774   5.091  4.00  0.00            
ATOM   2596  OXT ARG B  20       6.774  38.451   7.004  4.00  0.00            
END
