# Supplementary material for: Integrative modeling of diverse protein-peptide systems using CABS-dock
Source: PLoS Comput Biol. 2023 Jul 5;19(7):e1011275. doi: 10.1371/journal.pcbi.1011275 (PMC10351741; doi:10.1371/journal.pcbi.1011275)
Supplement: S1 File — Files in pdb format containing atomic coordinates of the structures obtained in this study: the highest-scored amyloid models and 10 examples of the docked peptide for each enzyme-substrate complex. (ZIP) [file pcbi.1011275.s006.zip › 4_pepsin_ENESAEAFPLEFIRELEGER/997.pdb]

CRYST1    0.000    0.000    0.000   0.00   0.00   0.00 P 1           1
ATOM      1    N ILE A   1      15.487  11.615  36.791  1.00  1.00            
ATOM      2   CA ILE A   1      15.077  11.557  35.369  1.00  1.00            
ATOM      3   CB ILE A   1      15.245  10.166  34.820  1.00  1.00            
ATOM      4  CG1 ILE A   1      14.340   9.182  35.591  1.00  1.00            
ATOM      5  CG2 ILE A   1      16.740   9.807  34.841  1.00  1.00            
ATOM      6  CD1 ILE A   1      14.134   7.839  34.888  1.00  1.00            
ATOM      7    C ILE A   1      13.636  11.882  35.224  1.00  1.00            
ATOM      8    O ILE A   1      12.848  11.732  36.155  1.00  1.00            
ATOM      9    N GLY A   2      13.265  12.360  34.028  4.00  1.00            
ATOM     10   CA GLY A   2      11.888  12.592  33.759  4.00  1.00            
ATOM     11    C GLY A   2      11.639  11.783  32.529  4.00  1.00            
ATOM     12    O GLY A   2      12.283  11.997  31.503  4.00  1.00            
ATOM     13    N ASP A   3      10.707  10.813  32.606  4.00  1.00            
ATOM     14   CA ASP A   3      10.457   9.971  31.473  4.00  1.00            
ATOM     15   CB ASP A   3      10.495   8.472  31.828  4.00  1.00            
ATOM     16   CG ASP A   3      11.932   8.127  32.195  4.00  1.00            
ATOM     17  OD1 ASP A   3      12.860   8.752  31.613  4.00  1.00            
ATOM     18  OD2 ASP A   3      12.122   7.243  33.072  4.00  1.00            
ATOM     19    C ASP A   3       9.082  10.295  30.985  4.00  1.00            
ATOM     20    O ASP A   3       8.096  10.085  31.692  4.00  1.00            
ATOM     21    N GLU A   4       8.984  10.849  29.759  4.00  1.00            
ATOM     22   CA GLU A   4       7.686  11.178  29.231  4.00  1.00            
ATOM     23   CB GLU A   4       7.599  12.617  28.702  4.00  1.00            
ATOM     24   CG GLU A   4       6.184  13.086  28.355  4.00  1.00            
ATOM     25   CD GLU A   4       6.294  14.573  28.045  4.00  1.00            
ATOM     26  OE1 GLU A   4       7.377  15.148  28.332  4.00  1.00            
ATOM     27  OE2 GLU A   4       5.304  15.152  27.522  4.00  1.00            
ATOM     28    C GLU A   4       7.418  10.241  28.103  4.00  1.00            
ATOM     29    O GLU A   4       8.051  10.309  27.049  4.00  1.00            
ATOM     30    N PRO A   5       6.506   9.339  28.322  4.00  1.00            
ATOM     31   CA PRO A   5       6.167   8.403  27.292  4.00  1.00            
ATOM     32   CD PRO A   5       6.250   8.810  29.651  4.00  1.00            
ATOM     33   CB PRO A   5       5.551   7.190  27.997  4.00  1.00            
ATOM     34   CG PRO A   5       5.216   7.696  29.411  4.00  1.00            
ATOM     35    C PRO A   5       5.251   9.082  26.345  4.00  1.00            
ATOM     36    O PRO A   5       4.447   9.901  26.787  4.00  1.00            
ATOM     37    N LEU A   6       5.342   8.766  25.044  4.00  1.00            
ATOM     38   CA LEU A   6       4.439   9.422  24.157  4.00  1.00            
ATOM     39   CB LEU A   6       5.052  10.597  23.358  4.00  1.00            
ATOM     40   CG LEU A   6       6.199  10.230  22.406  4.00  1.00            
ATOM     41  CD1 LEU A   6       7.371   9.619  23.183  4.00  1.00            
ATOM     42  CD2 LEU A   6       5.698   9.391  21.219  4.00  1.00            
ATOM     43    C LEU A   6       3.818   8.411  23.254  4.00  1.00            
ATOM     44    O LEU A   6       4.255   7.264  23.176  4.00  1.00            
ATOM     45    N GLU A   7       2.740   8.837  22.576  4.00  1.00            
ATOM     46   CA GLU A   7       1.960   8.023  21.713  4.00  1.00            
ATOM     47   CB GLU A   7       0.462   8.100  22.055  4.00  1.00            
ATOM     48   CG GLU A   7      -0.404   7.029  21.396  4.00  1.00            
ATOM     49   CD GLU A   7      -1.662   6.916  22.245  4.00  1.00            
ATOM     50  OE1 GLU A   7      -1.526   6.567  23.449  4.00  1.00            
ATOM     51  OE2 GLU A   7      -2.772   7.175  21.710  4.00  1.00            
ATOM     52    C GLU A   7       2.154   8.473  20.305  4.00  1.00            
ATOM     53    O GLU A   7       2.047   9.660  20.000  4.00  1.00            
ATOM     54    N ASN A   8       2.460   7.518  19.404  4.00  1.00            
ATOM     55   CA ASN A   8       2.616   7.872  18.026  4.00  1.00            
ATOM     56   CB ASN A   8       3.790   7.158  17.315  4.00  1.00            
ATOM     57   CG ASN A   8       3.660   5.642  17.377  4.00  1.00            
ATOM     58  OD1 ASN A   8       2.789   5.095  18.052  4.00  1.00            
ATOM     59  ND2 ASN A   8       4.584   4.938  16.668  4.00  1.00            
ATOM     60    C ASN A   8       1.307   7.606  17.354  4.00  1.00            
ATOM     61    O ASN A   8       0.778   6.497  17.403  4.00  1.00            
ATOM     62    N TYR A   9       0.726   8.658  16.742  4.00  1.00            
ATOM     63   CA TYR A   9      -0.593   8.536  16.188  4.00  1.00            
ATOM     64   CB TYR A   9      -1.116   9.875  15.645  4.00  1.00            
ATOM     65   CG TYR A   9      -2.423   9.612  14.987  4.00  1.00            
ATOM     66  CD1 TYR A   9      -3.579   9.515  15.726  4.00  1.00            
ATOM     67  CD2 TYR A   9      -2.489   9.464  13.622  4.00  1.00            
ATOM     68  CE1 TYR A   9      -4.785   9.271  15.110  4.00  1.00            
ATOM     69  CE2 TYR A   9      -3.692   9.221  13.000  4.00  1.00            
ATOM     70   CZ TYR A   9      -4.842   9.123  13.743  4.00  1.00            
ATOM     71   OH TYR A   9      -6.075   8.873  13.106  4.00  1.00            
ATOM     72    C TYR A   9      -0.636   7.549  15.057  4.00  1.00            
ATOM     73    O TYR A   9      -1.359   6.555  15.105  4.00  1.00            
ATOM     74    N LEU A  10       0.170   7.811  14.016  3.00  1.00            
ATOM     75   CA LEU A  10       0.394   6.968  12.874  3.00  1.00            
ATOM     76   CB LEU A  10       0.201   7.687  11.523  3.00  1.00            
ATOM     77   CG LEU A  10       0.404   6.814  10.258  3.00  1.00            
ATOM     78  CD1 LEU A  10       0.234   7.665   8.988  3.00  1.00            
ATOM     79  CD2 LEU A  10       1.725   6.026  10.261  3.00  1.00            
ATOM     80    C LEU A  10       1.857   6.854  13.077  3.00  1.00            
ATOM     81    O LEU A  10       2.345   6.031  13.851  3.00  1.00            
ATOM     82    N ASP A  11       2.583   7.717  12.355  3.00  1.00            
ATOM     83   CA ASP A  11       3.969   7.915  12.609  3.00  1.00            
ATOM     84   CB ASP A  11       4.890   7.294  11.550  3.00  1.00            
ATOM     85   CG ASP A  11       4.957   5.800  11.822  3.00  1.00            
ATOM     86  OD1 ASP A  11       4.753   5.409  13.002  3.00  1.00            
ATOM     87  OD2 ASP A  11       5.220   5.030  10.858  3.00  1.00            
ATOM     88    C ASP A  11       4.152   9.408  12.539  3.00  1.00            
ATOM     89    O ASP A  11       5.243   9.931  12.757  3.00  1.00            
ATOM     90    N THR A  12       3.038  10.121  12.252  3.00  1.00            
ATOM     91   CA THR A  12       3.001  11.539  12.010  3.00  1.00            
ATOM     92   CB THR A  12       1.659  12.001  11.523  3.00  1.00            
ATOM     93  OG1 THR A  12       1.319  11.325  10.322  3.00  1.00            
ATOM     94  CG2 THR A  12       1.717  13.519  11.273  3.00  1.00            
ATOM     95    C THR A  12       3.348  12.395  13.200  3.00  1.00            
ATOM     96    O THR A  12       4.207  13.270  13.099  3.00  1.00            
ATOM     97    N GLU A  13       2.713  12.173  14.370  4.00  1.00            
ATOM     98   CA GLU A  13       2.948  13.087  15.460  4.00  1.00            
ATOM     99   CB GLU A  13       1.700  13.898  15.852  4.00  1.00            
ATOM    100   CG GLU A  13       1.178  14.805  14.728  4.00  1.00            
ATOM    101   CD GLU A  13       2.100  16.009  14.580  4.00  1.00            
ATOM    102  OE1 GLU A  13       2.323  16.719  15.597  4.00  1.00            
ATOM    103  OE2 GLU A  13       2.586  16.242  13.440  4.00  1.00            
ATOM    104    C GLU A  13       3.382  12.311  16.644  4.00  1.00            
ATOM    105    O GLU A  13       3.304  11.084  16.695  4.00  1.00            
ATOM    106    N TYR A  14       3.892  13.069  17.621  4.00  1.00            
ATOM    107   CA TYR A  14       4.470  12.576  18.824  4.00  1.00            
ATOM    108   CB TYR A  14       5.905  13.140  18.848  4.00  1.00            
ATOM    109   CG TYR A  14       6.821  12.735  19.949  4.00  1.00            
ATOM    110  CD1 TYR A  14       6.898  13.460  21.115  4.00  1.00            
ATOM    111  CD2 TYR A  14       7.642  11.647  19.787  4.00  1.00            
ATOM    112  CE1 TYR A  14       7.774  13.100  22.113  4.00  1.00            
ATOM    113  CE2 TYR A  14       8.518  11.281  20.778  4.00  1.00            
ATOM    114   CZ TYR A  14       8.587  12.006  21.940  4.00  1.00            
ATOM    115   OH TYR A  14       9.495  11.617  22.947  4.00  1.00            
ATOM    116    C TYR A  14       3.700  13.259  19.896  4.00  1.00            
ATOM    117    O TYR A  14       3.675  14.487  19.955  4.00  1.00            
ATOM    118    N PHE A  15       3.027  12.505  20.777  4.00  1.00            
ATOM    119   CA PHE A  15       2.317  13.258  21.758  4.00  1.00            
ATOM    120   CB PHE A  15       0.882  13.643  21.325  4.00  1.00            
ATOM    121   CG PHE A  15       0.091  12.455  20.872  4.00  1.00            
ATOM    122  CD1 PHE A  15      -0.556  11.650  21.779  4.00  1.00            
ATOM    123  CD2 PHE A  15      -0.021  12.164  19.527  4.00  1.00            
ATOM    124  CE1 PHE A  15      -1.290  10.567  21.355  4.00  1.00            
ATOM    125  CE2 PHE A  15      -0.754  11.083  19.095  4.00  1.00            
ATOM    126   CZ PHE A  15      -1.389  10.282  20.013  4.00  1.00            
ATOM    127    C PHE A  15       2.326  12.553  23.066  4.00  1.00            
ATOM    128    O PHE A  15       2.419  11.337  23.127  4.00  1.00            
ATOM    129    N GLY A  16       2.239  13.308  24.173  4.00  1.00            
ATOM    130   CA GLY A  16       2.285  12.687  25.462  4.00  1.00            
ATOM    131    C GLY A  16       1.316  13.442  26.313  4.00  1.00            
ATOM    132    O GLY A  16       0.460  14.157  25.795  4.00  1.00            
ATOM    133    N THR A  17       1.426  13.309  27.650  4.00  1.00            
ATOM    134   CA THR A  17       0.461  13.959  28.490  4.00  1.00            
ATOM    135   CB THR A  17      -0.342  12.992  29.303  4.00  1.00            
ATOM    136  OG1 THR A  17       0.521  12.277  30.176  4.00  1.00            
ATOM    137  CG2 THR A  17      -1.069  12.019  28.363  4.00  1.00            
ATOM    138    C THR A  17       1.128  14.857  29.494  4.00  1.00            
ATOM    139    O THR A  17       2.231  14.577  29.959  4.00  1.00            
ATOM    140    N ILE A  18       0.462  15.990  29.835  4.00  1.00            
ATOM    141   CA ILE A  18       0.947  16.873  30.865  4.00  1.00            
ATOM    142   CB ILE A  18       1.624  18.120  30.359  4.00  1.00            
ATOM    143  CG1 ILE A  18       2.885  17.761  29.554  4.00  1.00            
ATOM    144  CG2 ILE A  18       1.918  19.022  31.569  4.00  1.00            
ATOM    145  CD1 ILE A  18       3.526  18.960  28.856  4.00  1.00            
ATOM    146    C ILE A  18      -0.210  17.311  31.707  4.00  1.00            
ATOM    147    O ILE A  18      -1.291  17.599  31.194  4.00  1.00            
ATOM    148    N GLY A  19       0.001  17.385  33.037  4.00  1.00            
ATOM    149   CA GLY A  19      -1.060  17.779  33.915  4.00  1.00            
ATOM    150    C GLY A  19      -0.850  19.184  34.302  4.00  1.00            
ATOM    151    O GLY A  19       0.275  19.608  34.555  4.00  1.00            
ATOM    152    N ILE A  20      -1.948  19.955  34.343  4.00  1.00            
ATOM    153   CA ILE A  20      -1.761  21.291  34.782  4.00  1.00            
ATOM    154   CB ILE A  20      -1.900  22.341  33.720  4.00  1.00            
ATOM    155  CG1 ILE A  20      -1.247  23.642  34.221  4.00  1.00            
ATOM    156  CG2 ILE A  20      -3.386  22.485  33.352  4.00  1.00            
ATOM    157  CD1 ILE A  20      -0.970  24.660  33.117  4.00  1.00            
ATOM    158    C ILE A  20      -2.757  21.564  35.854  4.00  1.00            
ATOM    159    O ILE A  20      -3.911  21.146  35.774  4.00  1.00            
ATOM    160    N GLY A  21      -2.306  22.250  36.919  3.00  1.00            
ATOM    161   CA GLY A  21      -3.208  22.637  37.953  3.00  1.00            
ATOM    162    C GLY A  21      -3.129  21.695  39.114  3.00  1.00            
ATOM    163    O GLY A  21      -2.669  20.563  38.975  3.00  1.00            
ATOM    164    N THR A  22      -3.576  22.161  40.307  3.00  1.00            
ATOM    165   CA THR A  22      -3.483  21.315  41.460  3.00  1.00            
ATOM    166   CB THR A  22      -3.673  22.024  42.785  3.00  1.00            
ATOM    167  OG1 THR A  22      -4.925  22.684  42.883  3.00  1.00            
ATOM    168  CG2 THR A  22      -2.537  23.054  42.920  3.00  1.00            
ATOM    169    C THR A  22      -4.345  20.095  41.308  3.00  1.00            
ATOM    170    O THR A  22      -3.792  19.003  41.379  3.00  1.00            
ATOM    171    N PRO A  23      -5.639  20.135  41.091  3.00  1.00            
ATOM    172   CA PRO A  23      -6.310  18.934  40.694  3.00  1.00            
ATOM    173   CD PRO A  23      -6.462  21.321  40.915  3.00  1.00            
ATOM    174   CB PRO A  23      -7.785  19.309  40.602  3.00  1.00            
ATOM    175   CG PRO A  23      -7.743  20.805  40.230  3.00  1.00            
ATOM    176    C PRO A  23      -5.677  18.830  39.349  3.00  1.00            
ATOM    177    O PRO A  23      -5.493  19.866  38.708  3.00  1.00            
ATOM    178    N ALA A  24      -5.314  17.638  38.865  3.00  1.00            
ATOM    179   CA ALA A  24      -4.654  17.727  37.602  3.00  1.00            
ATOM    180   CB ALA A  24      -3.871  16.457  37.225  3.00  1.00            
ATOM    181    C ALA A  24      -5.674  17.958  36.536  3.00  1.00            
ATOM    182    O ALA A  24      -6.692  17.271  36.481  3.00  1.00            
ATOM    183    N GLN A  25      -5.430  18.959  35.665  4.00  1.00            
ATOM    184   CA GLN A  25      -6.276  19.116  34.520  4.00  1.00            
ATOM    185   CB GLN A  25      -6.349  20.546  33.952  4.00  1.00            
ATOM    186   CG GLN A  25      -7.282  20.681  32.744  4.00  1.00            
ATOM    187   CD GLN A  25      -8.728  20.555  33.214  4.00  1.00            
ATOM    188  OE1 GLN A  25      -9.453  21.545  33.308  4.00  1.00            
ATOM    189  NE2 GLN A  25      -9.167  19.303  33.513  4.00  1.00            
ATOM    190    C GLN A  25      -5.594  18.230  33.524  4.00  1.00            
ATOM    191    O GLN A  25      -4.398  17.973  33.656  4.00  1.00            
ATOM    192    N ASP A  26      -6.308  17.701  32.514  4.00  1.00            
ATOM    193   CA ASP A  26      -5.639  16.745  31.675  4.00  1.00            
ATOM    194   CB ASP A  26      -6.456  15.446  31.520  4.00  1.00            
ATOM    195   CG ASP A  26      -5.541  14.337  31.030  4.00  1.00            
ATOM    196  OD1 ASP A  26      -4.899  13.688  31.900  4.00  1.00            
ATOM    197  OD2 ASP A  26      -5.458  14.129  29.792  4.00  1.00            
ATOM    198    C ASP A  26      -5.428  17.318  30.325  4.00  1.00            
ATOM    199    O ASP A  26      -6.233  18.100  29.823  4.00  1.00            
ATOM    200    N PHE A  27      -4.292  16.947  29.709  4.00  1.00            
ATOM    201   CA PHE A  27      -4.050  17.437  28.395  4.00  1.00            
ATOM    202   CB PHE A  27      -3.321  18.785  28.362  4.00  1.00            
ATOM    203   CG PHE A  27      -4.255  19.834  28.861  4.00  1.00            
ATOM    204  CD1 PHE A  27      -4.366  20.098  30.208  4.00  1.00            
ATOM    205  CD2 PHE A  27      -5.021  20.556  27.975  4.00  1.00            
ATOM    206  CE1 PHE A  27      -5.227  21.069  30.665  4.00  1.00            
ATOM    207  CE2 PHE A  27      -5.883  21.527  28.426  4.00  1.00            
ATOM    208   CZ PHE A  27      -5.989  21.785  29.772  4.00  1.00            
ATOM    209    C PHE A  27      -3.199  16.467  27.649  4.00  1.00            
ATOM    210    O PHE A  27      -2.545  15.604  28.233  4.00  1.00            
ATOM    211    N THR A  28      -3.234  16.588  26.308  4.00  1.00            
ATOM    212   CA THR A  28      -2.402  15.807  25.446  4.00  1.00            
ATOM    213   CB THR A  28      -3.164  14.878  24.547  4.00  1.00            
ATOM    214  OG1 THR A  28      -2.283  13.945  23.940  4.00  1.00            
ATOM    215  CG2 THR A  28      -3.882  15.703  23.471  4.00  1.00            
ATOM    216    C THR A  28      -1.693  16.811  24.613  4.00  1.00            
ATOM    217    O THR A  28      -2.263  17.843  24.263  4.00  1.00            
ATOM    218    N VAL A  29      -0.426  16.539  24.258  4.00  1.00            
ATOM    219   CA VAL A  29       0.292  17.632  23.684  4.00  1.00            
ATOM    220   CB VAL A  29       1.001  18.381  24.751  4.00  1.00            
ATOM    221  CG1 VAL A  29      -0.043  19.109  25.601  4.00  1.00            
ATOM    222  CG2 VAL A  29       1.781  17.326  25.557  4.00  1.00            
ATOM    223    C VAL A  29       1.340  17.181  22.741  4.00  1.00            
ATOM    224    O VAL A  29       1.602  15.992  22.559  4.00  1.00            
ATOM    225    N ILE A  30       1.948  18.192  22.094  4.00  1.00            
ATOM    226   CA ILE A  30       3.056  17.982  21.230  4.00  1.00            
ATOM    227   CB ILE A  30       2.895  18.462  19.814  4.00  1.00            
ATOM    228  CG1 ILE A  30       4.195  18.174  19.038  4.00  1.00            
ATOM    229  CG2 ILE A  30       2.431  19.921  19.818  4.00  1.00            
ATOM    230  CD1 ILE A  30       4.104  18.430  17.535  4.00  1.00            
ATOM    231    C ILE A  30       4.256  18.666  21.819  4.00  1.00            
ATOM    232    O ILE A  30       4.185  19.799  22.294  4.00  1.00            
ATOM    233    N PHE A  31       5.392  17.943  21.804  4.00  1.00            
ATOM    234   CA PHE A  31       6.661  18.286  22.391  4.00  1.00            
ATOM    235   CB PHE A  31       7.627  17.100  22.229  4.00  1.00            
ATOM    236   CG PHE A  31       8.751  17.205  23.197  4.00  1.00            
ATOM    237  CD1 PHE A  31       8.570  16.791  24.496  4.00  1.00            
ATOM    238  CD2 PHE A  31       9.980  17.682  22.812  4.00  1.00            
ATOM    239  CE1 PHE A  31       9.596  16.866  25.410  4.00  1.00            
ATOM    240  CE2 PHE A  31      11.009  17.760  23.721  4.00  1.00            
ATOM    241   CZ PHE A  31      10.819  17.353  25.021  4.00  1.00            
ATOM    242    C PHE A  31       7.282  19.501  21.719  4.00  1.00            
ATOM    243    O PHE A  31       7.748  20.410  22.405  4.00  1.00            
ATOM    244    N ASP A  32       7.285  19.561  20.365  4.00  1.00            
ATOM    245   CA ASP A  32       7.806  20.663  19.578  4.00  1.00            
ATOM    246   CB ASP A  32       6.833  21.864  19.546  4.00  1.00            
ATOM    247   CG ASP A  32       7.268  22.831  18.451  4.00  1.00            
ATOM    248  OD1 ASP A  32       8.293  22.537  17.778  4.00  1.00            
ATOM    249  OD2 ASP A  32       6.580  23.870  18.268  4.00  1.00            
ATOM    250    C ASP A  32       9.153  21.167  19.994  4.00  1.00            
ATOM    251    O ASP A  32       9.264  22.076  20.815  4.00  1.00            
ATOM    252    N THR A  33      10.218  20.556  19.431  3.00  1.00            
ATOM    253   CA THR A  33      11.569  21.002  19.641  3.00  1.00            
ATOM    254   CB THR A  33      12.589  20.130  18.985  3.00  1.00            
ATOM    255  OG1 THR A  33      13.899  20.532  19.355  3.00  1.00            
ATOM    256  CG2 THR A  33      12.401  20.256  17.476  3.00  1.00            
ATOM    257    C THR A  33      11.679  22.386  19.058  3.00  1.00            
ATOM    258    O THR A  33      12.380  23.239  19.601  3.00  1.00            
ATOM    259    N GLY A  34      10.963  22.647  17.942  3.00  1.00            
ATOM    260   CA GLY A  34      11.035  23.892  17.217  3.00  1.00            
ATOM    261    C GLY A  34      10.606  25.052  18.044  3.00  1.00            
ATOM    262    O GLY A  34      11.247  26.104  18.020  3.00  1.00            
ATOM    263    N SER A  35       9.514  24.914  18.806  1.00  1.00            
ATOM    264   CA SER A  35       9.075  26.088  19.492  1.00  1.00            
ATOM    265   CB SER A  35       7.548  26.288  19.468  1.00  1.00            
ATOM    266   OG SER A  35       7.100  26.521  18.140  1.00  1.00            
ATOM    267    C SER A  35       9.468  26.023  20.907  1.00  1.00            
ATOM    268    O SER A  35       9.725  24.959  21.465  1.00  1.00            
ATOM    269    N SER A  36       9.572  27.213  21.506  1.00  1.00            
ATOM    270   CA SER A  36       9.824  27.250  22.898  1.00  1.00            
ATOM    271   CB SER A  36      11.115  28.011  23.245  1.00  1.00            
ATOM    272   OG SER A  36      11.325  28.013  24.647  1.00  1.00            
ATOM    273    C SER A  36       8.670  28.018  23.483  1.00  1.00            
ATOM    274    O SER A  36       8.700  29.246  23.528  1.00  1.00            
ATOM    275    N ASN A  37       7.610  27.319  23.946  1.00  1.00            
ATOM    276   CA ASN A  37       6.464  28.007  24.487  1.00  1.00            
ATOM    277   CB ASN A  37       5.543  28.605  23.410  1.00  1.00            
ATOM    278   CG ASN A  37       4.703  29.703  24.047  1.00  1.00            
ATOM    279  OD1 ASN A  37       4.917  30.084  25.197  1.00  1.00            
ATOM    280  ND2 ASN A  37       3.723  30.238  23.271  1.00  1.00            
ATOM    281    C ASN A  37       5.662  26.990  25.229  1.00  1.00            
ATOM    282    O ASN A  37       6.054  25.830  25.353  1.00  1.00            
ATOM    283    N LEU A  38       4.511  27.435  25.755  4.00  1.00            
ATOM    284   CA LEU A  38       3.624  26.601  26.501  4.00  1.00            
ATOM    285   CB LEU A  38       3.312  27.161  27.899  4.00  1.00            
ATOM    286   CG LEU A  38       4.502  27.112  28.876  4.00  1.00            
ATOM    287  CD1 LEU A  38       4.798  25.672  29.323  4.00  1.00            
ATOM    288  CD2 LEU A  38       5.739  27.818  28.293  4.00  1.00            
ATOM    289    C LEU A  38       2.336  26.554  25.758  4.00  1.00            
ATOM    290    O LEU A  38       2.314  26.733  24.542  4.00  1.00            
ATOM    291    N TRP A  39       1.214  26.292  26.459  4.00  1.00            
ATOM    292   CA TRP A  39       0.042  26.107  25.662  4.00  1.00            
ATOM    293   CB TRP A  39       0.278  24.874  24.791  4.00  1.00            
ATOM    294   CG TRP A  39       0.726  23.770  25.723  4.00  1.00            
ATOM    295  CD2 TRP A  39      -0.136  22.784  26.306  4.00  1.00            
ATOM    296  CD1 TRP A  39       1.972  23.534  26.225  4.00  1.00            
ATOM    297  NE1 TRP A  39       1.939  22.479  27.102  4.00  1.00            
ATOM    298  CE2 TRP A  39       0.646  22.008  27.161  4.00  1.00            
ATOM    299  CE3 TRP A  39      -1.469  22.552  26.148  4.00  1.00            
ATOM    300  CZ2 TRP A  39       0.102  20.985  27.881  4.00  1.00            
ATOM    301  CZ3 TRP A  39      -2.016  21.518  26.868  4.00  1.00            
ATOM    302  CH2 TRP A  39      -1.243  20.757  27.719  4.00  1.00            
ATOM    303    C TRP A  39      -1.102  25.732  26.540  4.00  1.00            
ATOM    304    O TRP A  39      -1.043  25.839  27.763  4.00  1.00            
ATOM    305    N VAL A  40      -2.187  25.305  25.853  4.00  1.00            
ATOM    306   CA VAL A  40      -3.424  24.744  26.326  4.00  1.00            
ATOM    307   CB VAL A  40      -3.691  24.774  27.812  4.00  1.00            
ATOM    308  CG1 VAL A  40      -2.721  23.833  28.550  4.00  1.00            
ATOM    309  CG2 VAL A  40      -3.705  26.237  28.286  4.00  1.00            
ATOM    310    C VAL A  40      -4.541  25.528  25.701  4.00  1.00            
ATOM    311    O VAL A  40      -4.371  26.692  25.338  4.00  1.00            
ATOM    312    N PRO A  41      -5.674  24.896  25.531  1.00  1.00            
ATOM    313   CA PRO A  41      -6.837  25.618  25.078  1.00  1.00            
ATOM    314   CD PRO A  41      -5.655  23.536  25.011  1.00  1.00            
ATOM    315   CB PRO A  41      -7.760  24.585  24.439  1.00  1.00            
ATOM    316   CG PRO A  41      -6.807  23.463  23.997  1.00  1.00            
ATOM    317    C PRO A  41      -7.422  26.215  26.317  1.00  1.00            
ATOM    318    O PRO A  41      -6.994  25.811  27.398  1.00  1.00            
ATOM    319    N SER A  42      -8.372  27.169  26.226  4.00  1.00            
ATOM    320   CA SER A  42      -8.896  27.645  27.473  4.00  1.00            
ATOM    321   CB SER A  42      -8.172  28.878  28.046  4.00  1.00            
ATOM    322   OG SER A  42      -8.414  30.023  27.243  4.00  1.00            
ATOM    323    C SER A  42     -10.332  27.984  27.346  4.00  1.00            
ATOM    324    O SER A  42     -10.911  27.986  26.261  4.00  1.00            
ATOM    325    N VAL A  43     -10.935  28.273  28.509  3.00  1.00            
ATOM    326   CA VAL A  43     -12.322  28.575  28.607  3.00  1.00            
ATOM    327   CB VAL A  43     -12.759  28.827  30.020  3.00  1.00            
ATOM    328  CG1 VAL A  43     -14.257  29.171  30.024  3.00  1.00            
ATOM    329  CG2 VAL A  43     -12.413  27.589  30.860  3.00  1.00            
ATOM    330    C VAL A  43     -12.582  29.817  27.818  3.00  1.00            
ATOM    331    O VAL A  43     -13.606  29.946  27.149  3.00  1.00            
ATOM    332    N TYR A  44     -11.628  30.760  27.862  3.00  1.00            
ATOM    333   CA TYR A  44     -11.769  32.018  27.200  3.00  1.00            
ATOM    334   CB TYR A  44     -10.523  32.901  27.387  3.00  1.00            
ATOM    335   CG TYR A  44     -10.450  33.230  28.841  3.00  1.00            
ATOM    336  CD1 TYR A  44      -9.807  32.390  29.722  3.00  1.00            
ATOM    337  CD2 TYR A  44     -11.042  34.373  29.329  3.00  1.00            
ATOM    338  CE1 TYR A  44      -9.748  32.690  31.064  3.00  1.00            
ATOM    339  CE2 TYR A  44     -10.986  34.680  30.668  3.00  1.00            
ATOM    340   CZ TYR A  44     -10.338  33.838  31.539  3.00  1.00            
ATOM    341   OH TYR A  44     -10.283  34.152  32.914  3.00  1.00            
ATOM    342    C TYR A  44     -11.948  31.749  25.723  3.00  1.00            
ATOM    343    O TYR A  44     -12.763  32.401  25.071  3.00  1.00            
ATOM    344    N CYS A  45     -11.211  30.767  25.155  1.00  1.00            
ATOM    345   CA CYS A  45     -11.238  30.547  23.728  1.00  1.00            
ATOM    346   CB CYS A  45     -10.169  29.573  23.208  1.00  1.00            
ATOM    347   SG CYS A  45     -10.264  29.372  21.401  1.00  1.00            
ATOM    348    C CYS A  45     -12.566  30.072  23.211  1.00  1.00            
ATOM    349    O CYS A  45     -13.108  29.058  23.648  1.00  1.00            
ATOM    350    N SER A  46     -13.123  30.854  22.257  1.00  1.00            
ATOM    351   CA SER A  46     -14.360  30.619  21.554  1.00  1.00            
ATOM    352   CB SER A  46     -15.029  31.931  21.108  1.00  1.00            
ATOM    353   OG SER A  46     -15.409  32.692  22.247  1.00  1.00            
ATOM    354    C SER A  46     -14.187  29.759  20.327  1.00  1.00            
ATOM    355    O SER A  46     -15.172  29.259  19.785  1.00  1.00            
ATOM    356    N SER A  47     -12.940  29.550  19.856  1.00  1.00            
ATOM    357   CA SER A  47     -12.710  28.914  18.579  1.00  1.00            
ATOM    358   CB SER A  47     -11.237  28.910  18.147  1.00  1.00            
ATOM    359   OG SER A  47     -10.790  30.243  17.949  1.00  1.00            
ATOM    360    C SER A  47     -13.176  27.503  18.548  1.00  1.00            
ATOM    361    O SER A  47     -13.410  26.861  19.568  1.00  1.00            
ATOM    362    N LEU A  48     -13.351  27.032  17.299  2.00  1.00            
ATOM    363   CA LEU A  48     -13.742  25.701  16.967  2.00  1.00            
ATOM    364   CB LEU A  48     -13.879  25.522  15.445  2.00  1.00            
ATOM    365   CG LEU A  48     -14.153  24.078  14.991  2.00  1.00            
ATOM    366  CD1 LEU A  48     -15.509  23.566  15.499  2.00  1.00            
ATOM    367  CD2 LEU A  48     -13.994  23.945  13.468  2.00  1.00            
ATOM    368    C LEU A  48     -12.670  24.799  17.426  2.00  1.00            
ATOM    369    O LEU A  48     -12.926  23.775  18.058  2.00  1.00            
ATOM    370    N ALA A  49     -11.415  25.172  17.126  2.00  1.00            
ATOM    371   CA ALA A  49     -10.380  24.330  17.612  2.00  1.00            
ATOM    372   CB ALA A  49      -9.032  24.531  16.893  2.00  1.00            
ATOM    373    C ALA A  49     -10.210  24.771  19.018  2.00  1.00            
ATOM    374    O ALA A  49      -9.438  25.676  19.330  2.00  1.00            
ATOM    375    N CYS A  50     -10.970  24.108  19.896  2.00  1.00            
ATOM    376   CA CYS A  50     -11.016  24.377  21.293  2.00  1.00            
ATOM    377   CB CYS A  50     -11.307  25.844  21.640  2.00  1.00            
ATOM    378   SG CYS A  50     -11.202  26.148  23.429  2.00  1.00            
ATOM    379    C CYS A  50     -12.166  23.564  21.710  2.00  1.00            
ATOM    380    O CYS A  50     -12.065  22.707  22.588  2.00  1.00            
ATOM    381    N SER A  51     -13.312  23.829  21.058  2.00  1.00            
ATOM    382   CA SER A  51     -14.362  22.906  21.277  2.00  1.00            
ATOM    383   CB SER A  51     -15.655  23.179  20.487  2.00  1.00            
ATOM    384   OG SER A  51     -15.433  22.971  19.100  2.00  1.00            
ATOM    385    C SER A  51     -13.760  21.658  20.716  2.00  1.00            
ATOM    386    O SER A  51     -12.917  21.727  19.823  2.00  1.00            
ATOM    387    N ASP A  52     -14.154  20.484  21.223  2.00  1.00            
ATOM    388   CA ASP A  52     -13.541  19.270  20.768  2.00  1.00            
ATOM    389   CB ASP A  52     -13.502  19.116  19.237  2.00  1.00            
ATOM    390   CG ASP A  52     -14.914  18.864  18.737  2.00  1.00            
ATOM    391  OD1 ASP A  52     -15.868  19.031  19.543  2.00  1.00            
ATOM    392  OD2 ASP A  52     -15.056  18.490  17.542  2.00  1.00            
ATOM    393    C ASP A  52     -12.129  19.167  21.266  2.00  1.00            
ATOM    394    O ASP A  52     -11.360  18.339  20.780  2.00  1.00            
ATOM    395    N HIS A  53     -11.753  19.980  22.275  1.00  1.00            
ATOM    396   CA HIS A  53     -10.435  19.865  22.835  1.00  1.00            
ATOM    397  ND1 HIS A  53      -9.973  20.913  19.807  1.00  1.00            
ATOM    398   CG HIS A  53      -9.093  20.690  20.841  1.00  1.00            
ATOM    399   CB HIS A  53      -9.431  20.899  22.290  1.00  1.00            
ATOM    400  NE2 HIS A  53      -8.073  20.224  18.883  1.00  1.00            
ATOM    401  CD2 HIS A  53      -7.935  20.270  20.258  1.00  1.00            
ATOM    402  CE1 HIS A  53      -9.313  20.618  18.659  1.00  1.00            
ATOM    403    C HIS A  53     -10.558  20.092  24.300  1.00  1.00            
ATOM    404    O HIS A  53     -11.378  20.894  24.743  1.00  1.00            
ATOM    405    N ASN A  54      -9.742  19.377  25.100  1.00  1.00            
ATOM    406   CA ASN A  54      -9.812  19.584  26.514  1.00  1.00            
ATOM    407   CB ASN A  54      -8.913  18.651  27.346  1.00  1.00            
ATOM    408   CG ASN A  54      -9.589  17.290  27.433  1.00  1.00            
ATOM    409  OD1 ASN A  54     -10.816  17.191  27.426  1.00  1.00            
ATOM    410  ND2 ASN A  54      -8.769  16.210  27.528  1.00  1.00            
ATOM    411    C ASN A  54      -9.370  20.970  26.747  1.00  1.00            
ATOM    412    O ASN A  54      -8.513  21.502  26.042  1.00  1.00            
ATOM    413    N GLN A  55      -9.986  21.601  27.750  1.00  1.00            
ATOM    414   CA GLN A  55      -9.680  22.961  28.003  1.00  1.00            
ATOM    415   CB GLN A  55     -10.896  23.868  27.766  1.00  1.00            
ATOM    416   CG GLN A  55     -12.084  23.502  28.655  1.00  1.00            
ATOM    417   CD GLN A  55     -13.240  24.425  28.300  1.00  1.00            
ATOM    418  OE1 GLN A  55     -13.267  25.587  28.698  1.00  1.00            
ATOM    419  NE2 GLN A  55     -14.220  23.894  27.520  1.00  1.00            
ATOM    420    C GLN A  55      -9.269  23.082  29.424  1.00  1.00            
ATOM    421    O GLN A  55      -9.556  22.213  30.248  1.00  1.00            
ATOM    422    N PHE A  56      -8.550  24.171  29.740  4.00  1.00            
ATOM    423   CA PHE A  56      -8.129  24.328  31.091  4.00  1.00            
ATOM    424   CB PHE A  56      -6.663  24.784  31.249  4.00  1.00            
ATOM    425   CG PHE A  56      -6.390  25.020  32.701  4.00  1.00            
ATOM    426  CD1 PHE A  56      -6.159  23.974  33.567  4.00  1.00            
ATOM    427  CD2 PHE A  56      -6.348  26.303  33.197  4.00  1.00            
ATOM    428  CE1 PHE A  56      -5.906  24.203  34.900  4.00  1.00            
ATOM    429  CE2 PHE A  56      -6.096  26.542  34.528  4.00  1.00            
ATOM    430   CZ PHE A  56      -5.875  25.489  35.383  4.00  1.00            
ATOM    431    C PHE A  56      -8.991  25.329  31.742  4.00  1.00            
ATOM    432    O PHE A  56      -9.360  26.349  31.161  4.00  1.00            
ATOM    433    N ASN A  57      -9.365  25.035  32.998  1.00  1.00            
ATOM    434   CA ASN A  57     -10.168  25.981  33.688  1.00  1.00            
ATOM    435   CB ASN A  57     -11.422  25.381  34.340  1.00  1.00            
ATOM    436   CG ASN A  57     -12.389  24.906  33.267  1.00  1.00            
ATOM    437  OD1 ASN A  57     -12.145  25.065  32.072  1.00  1.00            
ATOM    438  ND2 ASN A  57     -13.537  24.319  33.704  1.00  1.00            
ATOM    439    C ASN A  57      -9.344  26.501  34.819  1.00  1.00            
ATOM    440    O ASN A  57      -8.869  25.748  35.665  1.00  1.00            
ATOM    441    N PRO A  58      -9.114  27.768  34.843  2.00  1.00            
ATOM    442   CA PRO A  58      -8.332  28.374  35.873  2.00  1.00            
ATOM    443   CD PRO A  58      -9.862  28.731  34.053  2.00  1.00            
ATOM    444   CB PRO A  58      -8.252  29.848  35.481  2.00  1.00            
ATOM    445   CG PRO A  58      -9.578  30.085  34.726  2.00  1.00            
ATOM    446    C PRO A  58      -8.944  28.253  37.229  2.00  1.00            
ATOM    447    O PRO A  58      -8.205  28.166  38.209  2.00  1.00            
ATOM    448    N ASP A  59     -10.281  28.281  37.317  2.00  1.00            
ATOM    449   CA ASP A  59     -10.881  28.356  38.615  2.00  1.00            
ATOM    450   CB ASP A  59     -12.395  28.612  38.583  2.00  1.00            
ATOM    451   CG ASP A  59     -12.786  29.187  39.942  2.00  1.00            
ATOM    452  OD1 ASP A  59     -12.001  29.031  40.915  2.00  1.00            
ATOM    453  OD2 ASP A  59     -13.877  29.810  40.024  2.00  1.00            
ATOM    454    C ASP A  59     -10.635  27.108  39.400  2.00  1.00            
ATOM    455    O ASP A  59     -10.328  27.166  40.589  2.00  1.00            
ATOM    456    N ASP A  60     -10.729  25.930  38.762  2.00  1.00            
ATOM    457   CA ASP A  60     -10.664  24.755  39.576  2.00  1.00            
ATOM    458   CB ASP A  60     -11.109  23.431  38.898  2.00  1.00            
ATOM    459   CG ASP A  60     -10.175  22.950  37.796  2.00  1.00            
ATOM    460  OD1 ASP A  60      -9.554  23.795  37.103  2.00  1.00            
ATOM    461  OD2 ASP A  60     -10.082  21.705  37.629  2.00  1.00            
ATOM    462    C ASP A  60      -9.321  24.590  40.224  2.00  1.00            
ATOM    463    O ASP A  60      -9.252  24.115  41.356  2.00  1.00            
ATOM    464    N SER A  61      -8.213  24.972  39.555  1.00  1.00            
ATOM    465   CA SER A  61      -6.944  24.755  40.199  1.00  1.00            
ATOM    466   CB SER A  61      -5.750  24.649  39.233  1.00  1.00            
ATOM    467   OG SER A  61      -5.428  25.930  38.708  1.00  1.00            
ATOM    468    C SER A  61      -6.636  25.882  41.140  1.00  1.00            
ATOM    469    O SER A  61      -6.873  27.051  40.838  1.00  1.00            
ATOM    470    N SER A  62      -6.127  25.530  42.341  1.00  1.00            
ATOM    471   CA SER A  62      -5.743  26.483  43.349  1.00  1.00            
ATOM    472   CB SER A  62      -5.596  25.862  44.750  1.00  1.00            
ATOM    473   OG SER A  62      -6.865  25.467  45.248  1.00  1.00            
ATOM    474    C SER A  62      -4.430  27.138  43.041  1.00  1.00            
ATOM    475    O SER A  62      -4.309  28.361  43.090  1.00  1.00            
ATOM    476    N THR A  63      -3.417  26.332  42.672  1.00  1.00            
ATOM    477   CA THR A  63      -2.078  26.832  42.525  1.00  1.00            
ATOM    478   CB THR A  63      -1.079  25.784  42.125  1.00  1.00            
ATOM    479  OG1 THR A  63       0.239  26.280  42.305  1.00  1.00            
ATOM    480  CG2 THR A  63      -1.304  25.418  40.649  1.00  1.00            
ATOM    481    C THR A  63      -2.080  27.877  41.459  1.00  1.00            
ATOM    482    O THR A  63      -1.323  28.845  41.524  1.00  1.00            
ATOM    483    N PHE A  64      -2.947  27.714  40.445  1.00  1.00            
ATOM    484   CA PHE A  64      -2.955  28.617  39.332  1.00  1.00            
ATOM    485   CB PHE A  64      -4.077  28.357  38.306  1.00  1.00            
ATOM    486   CG PHE A  64      -4.172  29.545  37.401  1.00  1.00            
ATOM    487  CD1 PHE A  64      -3.311  29.709  36.339  1.00  1.00            
ATOM    488  CD2 PHE A  64      -5.138  30.502  37.618  1.00  1.00            
ATOM    489  CE1 PHE A  64      -3.410  30.806  35.513  1.00  1.00            
ATOM    490  CE2 PHE A  64      -5.242  31.600  36.796  1.00  1.00            
ATOM    491   CZ PHE A  64      -4.377  31.756  35.740  1.00  1.00            
ATOM    492    C PHE A  64      -3.072  30.040  39.743  1.00  1.00            
ATOM    493    O PHE A  64      -3.860  30.393  40.621  1.00  1.00            
ATOM    494    N GLU A  65      -2.248  30.895  39.096  4.00  1.00            
ATOM    495   CA GLU A  65      -2.331  32.297  39.345  4.00  1.00            
ATOM    496   CB GLU A  65      -1.336  32.798  40.404  4.00  1.00            
ATOM    497   CG GLU A  65      -1.811  34.089  41.073  4.00  1.00            
ATOM    498   CD GLU A  65      -1.293  34.104  42.506  4.00  1.00            
ATOM    499  OE1 GLU A  65      -1.025  32.997  43.043  4.00  1.00            
ATOM    500  OE2 GLU A  65      -1.182  35.215  43.089  4.00  1.00            
ATOM    501    C GLU A  65      -2.186  33.010  38.045  4.00  1.00            
ATOM    502    O GLU A  65      -1.503  32.535  37.139  4.00  1.00            
ATOM    503    N ALA A  66      -2.860  34.170  37.911  4.00  1.00            
ATOM    504   CA ALA A  66      -2.838  34.845  36.651  4.00  1.00            
ATOM    505   CB ALA A  66      -4.196  35.412  36.212  4.00  1.00            
ATOM    506    C ALA A  66      -1.886  35.985  36.717  4.00  1.00            
ATOM    507    O ALA A  66      -1.758  36.664  37.734  4.00  1.00            
ATOM    508    N THR A  67      -1.170  36.194  35.600  4.00  1.00            
ATOM    509   CA THR A  67      -0.244  37.277  35.512  4.00  1.00            
ATOM    510   CB THR A  67       1.161  36.846  35.187  4.00  1.00            
ATOM    511  OG1 THR A  67       1.650  35.951  36.173  4.00  1.00            
ATOM    512  CG2 THR A  67       2.059  38.092  35.104  4.00  1.00            
ATOM    513    C THR A  67      -0.684  38.097  34.347  4.00  1.00            
ATOM    514    O THR A  67      -1.264  37.576  33.395  4.00  1.00            
ATOM    515    N SER A  68      -0.427  39.419  34.390  4.00  1.00            
ATOM    516   CA SER A  68      -0.820  40.219  33.271  4.00  1.00            
ATOM    517   CB SER A  68      -0.956  41.717  33.589  4.00  1.00            
ATOM    518   OG SER A  68      -1.993  41.927  34.536  4.00  1.00            
ATOM    519    C SER A  68       0.264  40.087  32.255  4.00  1.00            
ATOM    520    O SER A  68       1.418  40.429  32.506  4.00  1.00            
ATOM    521    N GLN A  69      -0.090  39.558  31.071  4.00  1.00            
ATOM    522   CA GLN A  69       0.868  39.401  30.021  4.00  1.00            
ATOM    523   CB GLN A  69       2.030  38.482  30.435  4.00  1.00            
ATOM    524   CG GLN A  69       3.201  38.448  29.453  4.00  1.00            
ATOM    525   CD GLN A  69       4.222  37.478  30.029  4.00  1.00            
ATOM    526  OE1 GLN A  69       5.092  36.981  29.318  4.00  1.00            
ATOM    527  NE2 GLN A  69       4.103  37.179  31.352  4.00  1.00            
ATOM    528    C GLN A  69       0.100  38.729  28.915  4.00  1.00            
ATOM    529    O GLN A  69      -0.694  37.826  29.176  4.00  1.00            
ATOM    530    N GLU A  70       0.309  39.152  27.650  4.00  1.00            
ATOM    531   CA GLU A  70      -0.443  38.608  26.547  4.00  1.00            
ATOM    532   CB GLU A  70      -1.102  39.704  25.688  4.00  1.00            
ATOM    533   CG GLU A  70      -2.098  39.181  24.650  4.00  1.00            
ATOM    534   CD GLU A  70      -2.808  40.376  24.023  4.00  1.00            
ATOM    535  OE1 GLU A  70      -3.452  41.143  24.787  4.00  1.00            
ATOM    536  OE2 GLU A  70      -2.720  40.537  22.776  4.00  1.00            
ATOM    537    C GLU A  70       0.514  37.832  25.691  4.00  1.00            
ATOM    538    O GLU A  70       1.720  38.073  25.729  4.00  1.00            
ATOM    539    N LEU A  71       0.006  36.850  24.913  4.00  1.00            
ATOM    540   CA LEU A  71       0.887  36.030  24.128  4.00  1.00            
ATOM    541   CB LEU A  71       0.861  34.561  24.569  4.00  1.00            
ATOM    542   CG LEU A  71       1.901  33.677  23.867  4.00  1.00            
ATOM    543  CD1 LEU A  71       3.287  33.905  24.485  4.00  1.00            
ATOM    544  CD2 LEU A  71       1.471  32.202  23.816  4.00  1.00            
ATOM    545    C LEU A  71       0.410  36.007  22.714  4.00  1.00            
ATOM    546    O LEU A  71      -0.784  35.866  22.447  4.00  1.00            
ATOM    547    N SER A  72       1.349  36.154  21.762  4.00  1.00            
ATOM    548   CA SER A  72       1.005  35.980  20.385  4.00  1.00            
ATOM    549   CB SER A  72       1.015  37.276  19.555  4.00  1.00            
ATOM    550   OG SER A  72      -0.061  38.118  19.940  4.00  1.00            
ATOM    551    C SER A  72       2.062  35.083  19.825  4.00  1.00            
ATOM    552    O SER A  72       3.255  35.348  19.972  4.00  1.00            
ATOM    553    N ILE A  73       1.647  33.979  19.174  4.00  1.00            
ATOM    554   CA ILE A  73       2.609  33.080  18.609  4.00  1.00            
ATOM    555   CB ILE A  73       2.633  31.715  19.223  4.00  1.00            
ATOM    556  CG1 ILE A  73       3.845  30.935  18.688  4.00  1.00            
ATOM    557  CG2 ILE A  73       1.282  31.041  18.935  4.00  1.00            
ATOM    558  CD1 ILE A  73       4.129  29.633  19.434  4.00  1.00            
ATOM    559    C ILE A  73       2.275  32.890  17.180  4.00  1.00            
ATOM    560    O ILE A  73       1.106  32.827  16.806  4.00  1.00            
ATOM    561    N THR A  74       3.315  32.823  16.330  4.00  1.00            
ATOM    562   CA THR A  74       3.047  32.566  14.954  4.00  1.00            
ATOM    563   CB THR A  74       3.621  33.574  14.007  4.00  1.00            
ATOM    564  OG1 THR A  74       3.131  34.869  14.321  4.00  1.00            
ATOM    565  CG2 THR A  74       3.182  33.186  12.584  4.00  1.00            
ATOM    566    C THR A  74       3.649  31.260  14.652  4.00  1.00            
ATOM    567    O THR A  74       4.774  30.960  15.046  4.00  1.00            
ATOM    568    N TYR A  75       2.878  30.437  13.940  4.00  1.00            
ATOM    569   CA TYR A  75       3.362  29.148  13.614  4.00  1.00            
ATOM    570   CB TYR A  75       2.432  27.987  14.025  4.00  1.00            
ATOM    571   CG TYR A  75       2.130  27.981  15.488  4.00  1.00            
ATOM    572  CD1 TYR A  75       2.973  27.364  16.383  4.00  1.00            
ATOM    573  CD2 TYR A  75       0.991  28.587  15.968  4.00  1.00            
ATOM    574  CE1 TYR A  75       2.687  27.350  17.729  4.00  1.00            
ATOM    575  CE2 TYR A  75       0.698  28.576  17.313  4.00  1.00            
ATOM    576   CZ TYR A  75       1.546  27.957  18.197  4.00  1.00            
ATOM    577   OH TYR A  75       1.249  27.942  19.578  4.00  1.00            
ATOM    578    C TYR A  75       3.306  29.120  12.139  4.00  1.00            
ATOM    579    O TYR A  75       2.644  29.952  11.520  4.00  1.00            
ATOM    580    N GLY A  76       4.035  28.180  11.529  3.00  1.00            
ATOM    581   CA GLY A  76       3.907  28.096  10.119  3.00  1.00            
ATOM    582    C GLY A  76       2.475  27.759   9.888  3.00  1.00            
ATOM    583    O GLY A  76       1.841  28.238   8.950  3.00  1.00            
ATOM    584    N THR A  77       1.939  26.906  10.777  3.00  1.00            
ATOM    585   CA THR A  77       0.593  26.436  10.681  3.00  1.00            
ATOM    586   CB THR A  77       0.285  25.365  11.689  3.00  1.00            
ATOM    587  OG1 THR A  77      -0.995  24.805  11.427  3.00  1.00            
ATOM    588  CG2 THR A  77       0.322  25.967  13.104  3.00  1.00            
ATOM    589    C THR A  77      -0.413  27.536  10.877  3.00  1.00            
ATOM    590    O THR A  77      -1.390  27.604  10.134  3.00  1.00            
ATOM    591    N GLY A  78      -0.239  28.442  11.863  4.00  1.00            
ATOM    592   CA GLY A  78      -1.297  29.406  12.007  4.00  1.00            
ATOM    593    C GLY A  78      -0.994  30.340  13.129  4.00  1.00            
ATOM    594    O GLY A  78       0.163  30.602  13.453  4.00  1.00            
ATOM    595    N SER A  79      -2.064  30.882  13.746  4.00  1.00            
ATOM    596   CA SER A  79      -1.891  31.868  14.768  4.00  1.00            
ATOM    597   CB SER A  79      -2.553  33.216  14.424  4.00  1.00            
ATOM    598   OG SER A  79      -2.529  34.083  15.549  4.00  1.00            
ATOM    599    C SER A  79      -2.528  31.424  16.037  4.00  1.00            
ATOM    600    O SER A  79      -3.480  30.646  16.042  4.00  1.00            
ATOM    601    N MET A  80      -1.973  31.919  17.163  4.00  1.00            
ATOM    602   CA MET A  80      -2.527  31.644  18.453  4.00  1.00            
ATOM    603   CB MET A  80      -1.805  30.507  19.195  4.00  1.00            
ATOM    604   CG MET A  80      -2.511  30.074  20.481  4.00  1.00            
ATOM    605   SD MET A  80      -1.593  28.862  21.477  4.00  1.00            
ATOM    606   CE MET A  80      -0.330  30.052  22.012  4.00  1.00            
ATOM    607    C MET A  80      -2.360  32.889  19.278  4.00  1.00            
ATOM    608    O MET A  80      -1.298  33.506  19.265  4.00  1.00            
ATOM    609    N THR A  81      -3.421  33.293  20.012  4.00  1.00            
ATOM    610   CA THR A  81      -3.382  34.445  20.881  4.00  1.00            
ATOM    611   CB THR A  81      -4.419  35.476  20.542  4.00  1.00            
ATOM    612  OG1 THR A  81      -5.722  34.927  20.687  4.00  1.00            
ATOM    613  CG2 THR A  81      -4.200  35.939  19.091  4.00  1.00            
ATOM    614    C THR A  81      -3.697  33.900  22.239  4.00  1.00            
ATOM    615    O THR A  81      -4.426  32.915  22.346  4.00  1.00            
ATOM    616    N GLY A  82      -3.157  34.491  23.327  4.00  1.00            
ATOM    617   CA GLY A  82      -3.473  33.837  24.566  4.00  1.00            
ATOM    618    C GLY A  82      -3.063  34.641  25.757  4.00  1.00            
ATOM    619    O GLY A  82      -2.759  35.829  25.663  4.00  1.00            
ATOM    620    N ILE A  83      -3.047  33.963  26.928  4.00  1.00            
ATOM    621   CA ILE A  83      -2.794  34.613  28.180  4.00  1.00            
ATOM    622   CB ILE A  83      -3.988  34.575  29.091  4.00  1.00            
ATOM    623  CG1 ILE A  83      -5.232  35.074  28.339  4.00  1.00            
ATOM    624  CG2 ILE A  83      -3.677  35.436  30.329  4.00  1.00            
ATOM    625  CD1 ILE A  83      -6.548  34.719  29.030  4.00  1.00            
ATOM    626    C ILE A  83      -1.663  33.912  28.878  4.00  1.00            
ATOM    627    O ILE A  83      -1.308  32.784  28.541  4.00  1.00            
ATOM    628    N LEU A  84      -1.026  34.610  29.847  4.00  1.00            
ATOM    629   CA LEU A  84       0.025  34.057  30.659  4.00  1.00            
ATOM    630   CB LEU A  84       1.177  35.035  30.945  4.00  1.00            
ATOM    631   CG LEU A  84       2.088  35.261  29.732  4.00  1.00            
ATOM    632  CD1 LEU A  84       2.939  34.011  29.460  4.00  1.00            
ATOM    633  CD2 LEU A  84       1.272  35.689  28.505  4.00  1.00            
ATOM    634    C LEU A  84      -0.580  33.703  31.973  4.00  1.00            
ATOM    635    O LEU A  84      -1.480  34.382  32.466  4.00  1.00            
ATOM    636    N GLY A  85      -0.106  32.590  32.561  4.00  1.00            
ATOM    637   CA GLY A  85      -0.585  32.168  33.841  4.00  1.00            
ATOM    638    C GLY A  85       0.370  31.112  34.308  4.00  1.00            
ATOM    639    O GLY A  85       0.965  30.417  33.486  4.00  1.00            
ATOM    640    N TYR A  86       0.549  30.944  35.638  4.00  1.00            
ATOM    641   CA TYR A  86       1.498  29.946  36.042  4.00  1.00            
ATOM    642   CB TYR A  86       2.757  30.486  36.756  4.00  1.00            
ATOM    643   CG TYR A  86       2.454  31.131  38.067  4.00  1.00            
ATOM    644  CD1 TYR A  86       2.106  32.461  38.125  4.00  1.00            
ATOM    645  CD2 TYR A  86       2.531  30.414  39.240  4.00  1.00            
ATOM    646  CE1 TYR A  86       1.839  33.066  39.330  4.00  1.00            
ATOM    647  CE2 TYR A  86       2.267  31.013  40.450  4.00  1.00            
ATOM    648   CZ TYR A  86       1.922  32.342  40.495  4.00  1.00            
ATOM    649   OH TYR A  86       1.652  32.962  41.733  4.00  1.00            
ATOM    650    C TYR A  86       0.829  28.904  36.886  4.00  1.00            
ATOM    651    O TYR A  86       0.055  29.212  37.791  4.00  1.00            
ATOM    652    N ASP A  87       1.105  27.618  36.570  4.00  1.00            
ATOM    653   CA ASP A  87       0.489  26.514  37.252  4.00  1.00            
ATOM    654   CB ASP A  87      -0.409  25.659  36.340  4.00  1.00            
ATOM    655   CG ASP A  87      -1.567  26.504  35.828  4.00  1.00            
ATOM    656  OD1 ASP A  87      -1.312  27.653  35.380  4.00  1.00            
ATOM    657  OD2 ASP A  87      -2.721  25.998  35.850  4.00  1.00            
ATOM    658    C ASP A  87       1.551  25.579  37.733  4.00  1.00            
ATOM    659    O ASP A  87       2.719  25.939  37.876  4.00  1.00            
ATOM    660    N THR A  88       1.109  24.338  38.036  4.00  1.00            
ATOM    661   CA THR A  88       1.968  23.244  38.385  4.00  1.00            
ATOM    662   CB THR A  88       1.490  22.446  39.577  4.00  1.00            
ATOM    663  OG1 THR A  88       2.400  21.394  39.866  4.00  1.00            
ATOM    664  CG2 THR A  88       0.087  21.879  39.301  4.00  1.00            
ATOM    665    C THR A  88       1.939  22.370  37.172  4.00  1.00            
ATOM    666    O THR A  88       0.877  22.006  36.673  4.00  1.00            
ATOM    667    N VAL A  89       3.124  22.034  36.641  4.00  1.00            
ATOM    668   CA VAL A  89       3.167  21.285  35.426  4.00  1.00            
ATOM    669   CB VAL A  89       4.273  21.745  34.529  4.00  1.00            
ATOM    670  CG1 VAL A  89       4.216  20.984  33.192  4.00  1.00            
ATOM    671  CG2 VAL A  89       4.255  23.273  34.475  4.00  1.00            
ATOM    672    C VAL A  89       3.594  19.916  35.829  4.00  1.00            
ATOM    673    O VAL A  89       4.563  19.765  36.570  4.00  1.00            
ATOM    674    N GLN A  90       2.886  18.871  35.376  4.00  1.00            
ATOM    675   CA GLN A  90       3.388  17.584  35.736  4.00  1.00            
ATOM    676   CB GLN A  90       2.337  16.667  36.383  4.00  1.00            
ATOM    677   CG GLN A  90       1.806  17.192  37.721  4.00  1.00            
ATOM    678   CD GLN A  90       0.799  16.176  38.247  4.00  1.00            
ATOM    679  OE1 GLN A  90      -0.280  16.528  38.719  4.00  1.00            
ATOM    680  NE2 GLN A  90       1.165  14.868  38.169  4.00  1.00            
ATOM    681    C GLN A  90       3.827  16.928  34.459  4.00  1.00            
ATOM    682    O GLN A  90       3.005  16.393  33.719  4.00  1.00            
ATOM    683    N VAL A  91       5.143  16.945  34.156  4.00  1.00            
ATOM    684   CA VAL A  91       5.560  16.335  32.923  4.00  1.00            
ATOM    685   CB VAL A  91       6.229  17.271  31.961  4.00  1.00            
ATOM    686  CG1 VAL A  91       6.806  16.437  30.807  4.00  1.00            
ATOM    687  CG2 VAL A  91       5.200  18.311  31.492  4.00  1.00            
ATOM    688    C VAL A  91       6.537  15.254  33.204  4.00  1.00            
ATOM    689    O VAL A  91       7.488  15.420  33.964  4.00  1.00            
ATOM    690    N GLY A  92       6.299  14.087  32.590  3.00  1.00            
ATOM    691   CA GLY A  92       7.238  13.018  32.676  3.00  1.00            
ATOM    692    C GLY A  92       7.191  12.378  34.016  3.00  1.00            
ATOM    693    O GLY A  92       8.039  11.543  34.329  3.00  1.00            
ATOM    694    N GLY A  93       6.188  12.710  34.843  3.00  1.00            
ATOM    695   CA GLY A  93       6.197  12.121  36.145  3.00  1.00            
ATOM    696    C GLY A  93       6.995  13.027  37.015  3.00  1.00            
ATOM    697    O GLY A  93       7.351  12.668  38.136  3.00  1.00            
ATOM    698    N ILE A  94       7.313  14.237  36.514  4.00  1.00            
ATOM    699   CA ILE A  94       8.032  15.139  37.355  4.00  1.00            
ATOM    700   CB ILE A  94       9.338  15.631  36.810  4.00  1.00            
ATOM    701  CG1 ILE A  94      10.228  16.117  37.964  4.00  1.00            
ATOM    702  CG2 ILE A  94       9.053  16.735  35.781  4.00  1.00            
ATOM    703  CD1 ILE A  94      11.686  16.326  37.561  4.00  1.00            
ATOM    704    C ILE A  94       7.150  16.309  37.567  4.00  1.00            
ATOM    705    O ILE A  94       6.398  16.704  36.678  4.00  1.00            
ATOM    706    N SER A  95       7.187  16.882  38.781  4.00  1.00            
ATOM    707   CA SER A  95       6.323  17.991  39.002  4.00  1.00            
ATOM    708   CB SER A  95       5.655  17.975  40.389  4.00  1.00            
ATOM    709   OG SER A  95       6.638  18.068  41.409  4.00  1.00            
ATOM    710    C SER A  95       7.137  19.236  38.911  4.00  1.00            
ATOM    711    O SER A  95       8.104  19.415  39.650  4.00  1.00            
ATOM    712    N ASP A  96       6.765  20.127  37.969  4.00  1.00            
ATOM    713   CA ASP A  96       7.443  21.385  37.849  4.00  1.00            
ATOM    714   CB ASP A  96       7.918  21.733  36.429  4.00  1.00            
ATOM    715   CG ASP A  96       8.655  23.067  36.510  4.00  1.00            
ATOM    716  OD1 ASP A  96       9.610  23.170  37.325  4.00  1.00            
ATOM    717  OD2 ASP A  96       8.259  24.009  35.773  4.00  1.00            
ATOM    718    C ASP A  96       6.458  22.422  38.236  4.00  1.00            
ATOM    719    O ASP A  96       5.497  22.681  37.516  4.00  1.00            
ATOM    720    N THR A  97       6.675  23.048  39.401  4.00  1.00            
ATOM    721   CA THR A  97       5.732  24.019  39.852  4.00  1.00            
ATOM    722   CB THR A  97       5.550  23.995  41.343  4.00  1.00            
ATOM    723  OG1 THR A  97       4.593  24.965  41.741  4.00  1.00            
ATOM    724  CG2 THR A  97       6.906  24.266  42.016  4.00  1.00            
ATOM    725    C THR A  97       6.198  25.380  39.459  4.00  1.00            
ATOM    726    O THR A  97       7.346  25.574  39.060  4.00  1.00            
ATOM    727    N ASN A  98       5.274  26.356  39.548  4.00  1.00            
ATOM    728   CA ASN A  98       5.545  27.730  39.241  4.00  1.00            
ATOM    729   CB ASN A  98       6.518  28.400  40.228  4.00  1.00            
ATOM    730   CG ASN A  98       5.791  28.617  41.549  4.00  1.00            
ATOM    731  OD1 ASN A  98       6.287  28.254  42.615  4.00  1.00            
ATOM    732  ND2 ASN A  98       4.579  29.233  41.484  4.00  1.00            
ATOM    733    C ASN A  98       6.119  27.847  37.867  4.00  1.00            
ATOM    734    O ASN A  98       7.059  28.609  37.643  4.00  1.00            
ATOM    735    N GLN A  99       5.567  27.089  36.905  4.00  1.00            
ATOM    736   CA GLN A  99       6.007  27.191  35.544  4.00  1.00            
ATOM    737   CB GLN A  99       5.919  25.846  34.807  4.00  1.00            
ATOM    738   CG GLN A  99       6.376  25.877  33.349  4.00  1.00            
ATOM    739   CD GLN A  99       6.459  24.428  32.894  4.00  1.00            
ATOM    740  OE1 GLN A  99       7.217  23.636  33.453  4.00  1.00            
ATOM    741  NE2 GLN A  99       5.650  24.062  31.865  4.00  1.00            
ATOM    742    C GLN A  99       5.062  28.172  34.910  4.00  1.00            
ATOM    743    O GLN A  99       3.957  28.378  35.412  4.00  1.00            
ATOM    744    N ILE A 100       5.467  28.828  33.802  4.00  1.00            
ATOM    745   CA ILE A 100       4.592  29.805  33.211  4.00  1.00            
ATOM    746   CB ILE A 100       5.261  31.101  32.853  4.00  1.00            
ATOM    747  CG1 ILE A 100       4.204  32.194  32.621  4.00  1.00            
ATOM    748  CG2 ILE A 100       6.170  30.855  31.638  4.00  1.00            
ATOM    749  CD1 ILE A 100       4.779  33.609  32.612  4.00  1.00            
ATOM    750    C ILE A 100       4.016  29.211  31.971  4.00  1.00            
ATOM    751    O ILE A 100       4.718  28.563  31.196  4.00  1.00            
ATOM    752    N PHE A 101       2.699  29.406  31.768  4.00  1.00            
ATOM    753   CA PHE A 101       2.032  28.812  30.649  4.00  1.00            
ATOM    754   CB PHE A 101       0.944  27.783  30.991  4.00  1.00            
ATOM    755   CG PHE A 101       1.539  26.467  31.306  4.00  1.00            
ATOM    756  CD1 PHE A 101       1.952  26.177  32.578  4.00  1.00            
ATOM    757  CD2 PHE A 101       1.657  25.521  30.314  4.00  1.00            
ATOM    758  CE1 PHE A 101       2.493  24.948  32.843  4.00  1.00            
ATOM    759  CE2 PHE A 101       2.200  24.291  30.581  4.00  1.00            
ATOM    760   CZ PHE A 101       2.622  24.001  31.854  4.00  1.00            
ATOM    761    C PHE A 101       1.249  29.812  29.904  4.00  1.00            
ATOM    762    O PHE A 101       1.309  31.016  30.150  4.00  1.00            
ATOM    763    N GLY A 102       0.485  29.278  28.934  4.00  1.00            
ATOM    764   CA GLY A 102      -0.341  30.128  28.159  4.00  1.00            
ATOM    765    C GLY A 102      -1.665  29.495  27.902  4.00  1.00            
ATOM    766    O GLY A 102      -1.756  28.432  27.291  4.00  1.00            
ATOM    767    N LEU A 103      -2.739  30.163  28.367  4.00  1.00            
ATOM    768   CA LEU A 103      -4.059  29.731  28.026  4.00  1.00            
ATOM    769   CB LEU A 103      -5.162  30.311  28.930  4.00  1.00            
ATOM    770   CG LEU A 103      -4.999  29.982  30.424  4.00  1.00            
ATOM    771  CD1 LEU A 103      -5.041  28.466  30.672  4.00  1.00            
ATOM    772  CD2 LEU A 103      -3.755  30.666  31.013  4.00  1.00            
ATOM    773    C LEU A 103      -4.239  30.373  26.673  4.00  1.00            
ATOM    774    O LEU A 103      -3.599  31.390  26.405  4.00  1.00            
ATOM    775    N SER A 104      -5.079  29.827  25.766  4.00  1.00            
ATOM    776   CA SER A 104      -5.138  30.454  24.465  4.00  1.00            
ATOM    777   CB SER A 104      -4.792  29.494  23.314  4.00  1.00            
ATOM    778   OG SER A 104      -4.879  30.172  22.068  4.00  1.00            
ATOM    779    C SER A 104      -6.511  30.993  24.157  4.00  1.00            
ATOM    780    O SER A 104      -7.500  30.264  24.224  4.00  1.00            
ATOM    781    N GLU A 105      -6.597  32.310  23.831  4.00  1.00            
ATOM    782   CA GLU A 105      -7.834  32.963  23.467  4.00  1.00            
ATOM    783   CB GLU A 105      -7.769  34.496  23.547  4.00  1.00            
ATOM    784   CG GLU A 105      -7.687  34.996  24.991  4.00  1.00            
ATOM    785   CD GLU A 105      -7.842  36.508  24.992  4.00  1.00            
ATOM    786  OE1 GLU A 105      -8.334  37.055  23.969  4.00  1.00            
ATOM    787  OE2 GLU A 105      -7.478  37.134  26.023  4.00  1.00            
ATOM    788    C GLU A 105      -8.292  32.584  22.094  4.00  1.00            
ATOM    789    O GLU A 105      -9.450  32.208  21.912  4.00  1.00            
ATOM    790    N THR A 106      -7.403  32.641  21.078  4.00  1.00            
ATOM    791   CA THR A 106      -7.922  32.367  19.765  4.00  1.00            
ATOM    792   CB THR A 106      -8.010  33.573  18.877  4.00  1.00            
ATOM    793  OG1 THR A 106      -8.835  34.558  19.481  4.00  1.00            
ATOM    794  CG2 THR A 106      -8.616  33.131  17.532  4.00  1.00            
ATOM    795    C THR A 106      -7.053  31.368  19.065  4.00  1.00            
ATOM    796    O THR A 106      -5.827  31.466  19.090  4.00  1.00            
ATOM    797    N GLU A 107      -7.691  30.348  18.449  1.00  1.00            
ATOM    798   CA GLU A 107      -6.995  29.395  17.630  1.00  1.00            
ATOM    799   CB GLU A 107      -6.763  28.035  18.317  1.00  1.00            
ATOM    800   CG GLU A 107      -5.715  28.098  19.432  1.00  1.00            
ATOM    801   CD GLU A 107      -5.797  26.806  20.230  1.00  1.00            
ATOM    802  OE1 GLU A 107      -5.410  25.735  19.688  1.00  1.00            
ATOM    803  OE2 GLU A 107      -6.258  26.879  21.398  1.00  1.00            
ATOM    804    C GLU A 107      -7.884  29.165  16.436  1.00  1.00            
ATOM    805    O GLU A 107      -8.792  28.332  16.455  1.00  1.00            
ATOM    806    N PRO A 108      -7.630  29.925  15.409  1.00  1.00            
ATOM    807   CA PRO A 108      -8.451  29.915  14.215  1.00  1.00            
ATOM    808   CD PRO A 108      -7.112  31.254  15.688  1.00  1.00            
ATOM    809   CB PRO A 108      -8.194  31.254  13.529  1.00  1.00            
ATOM    810   CG PRO A 108      -7.784  32.188  14.677  1.00  1.00            
ATOM    811    C PRO A 108      -8.538  28.810  13.199  1.00  1.00            
ATOM    812    O PRO A 108      -9.600  28.698  12.588  1.00  1.00            
ATOM    813    N GLY A 109      -7.501  27.989  12.957  1.00  1.00            
ATOM    814   CA GLY A 109      -7.626  27.121  11.808  1.00  1.00            
ATOM    815    C GLY A 109      -8.405  25.889  12.102  1.00  1.00            
ATOM    816    O GLY A 109      -8.682  25.559  13.255  1.00  1.00            
ATOM    817    N SER A 110      -8.797  25.198  11.008  2.00  1.00            
ATOM    818   CA SER A 110      -9.383  23.897  11.072  2.00  1.00            
ATOM    819   CB SER A 110      -9.992  23.421   9.745  2.00  1.00            
ATOM    820   OG SER A 110     -11.175  24.158   9.470  2.00  1.00            
ATOM    821    C SER A 110      -8.234  23.033  11.435  2.00  1.00            
ATOM    822    O SER A 110      -8.404  21.932  11.950  2.00  1.00            
ATOM    823    N PHE A 111      -7.018  23.522  11.119  2.00  1.00            
ATOM    824   CA PHE A 111      -5.827  22.904  11.610  2.00  1.00            
ATOM    825   CB PHE A 111      -4.542  23.432  10.943  2.00  1.00            
ATOM    826   CG PHE A 111      -4.528  22.994   9.515  2.00  1.00            
ATOM    827  CD1 PHE A 111      -5.375  23.576   8.600  2.00  1.00            
ATOM    828  CD2 PHE A 111      -3.653  22.024   9.081  2.00  1.00            
ATOM    829  CE1 PHE A 111      -5.364  23.185   7.283  2.00  1.00            
ATOM    830  CE2 PHE A 111      -3.639  21.629   7.762  2.00  1.00            
ATOM    831   CZ PHE A 111      -4.495  22.210   6.857  2.00  1.00            
ATOM    832    C PHE A 111      -5.846  23.390  13.024  2.00  1.00            
ATOM    833    O PHE A 111      -6.395  24.459  13.274  2.00  1.00            
ATOM    834    N LEU A 112      -5.270  22.639  13.984  2.00  1.00            
ATOM    835   CA LEU A 112      -5.365  22.975  15.384  2.00  1.00            
ATOM    836   CB LEU A 112      -5.164  24.472  15.703  2.00  1.00            
ATOM    837   CG LEU A 112      -3.733  24.976  15.459  2.00  1.00            
ATOM    838  CD1 LEU A 112      -2.758  24.329  16.453  2.00  1.00            
ATOM    839  CD2 LEU A 112      -3.304  24.789  13.995  2.00  1.00            
ATOM    840    C LEU A 112      -6.694  22.557  15.881  2.00  1.00            
ATOM    841    O LEU A 112      -7.016  22.618  17.064  2.00  1.00            
ATOM    842    N TYR A 113      -7.475  22.095  14.916  2.00  1.00            
ATOM    843   CA TYR A 113      -8.689  21.381  15.021  2.00  1.00            
ATOM    844   CB TYR A 113      -9.836  22.077  14.280  2.00  1.00            
ATOM    845   CG TYR A 113     -11.095  21.302  14.435  2.00  1.00            
ATOM    846  CD1 TYR A 113     -11.833  21.422  15.590  2.00  1.00            
ATOM    847  CD2 TYR A 113     -11.550  20.477  13.430  2.00  1.00            
ATOM    848  CE1 TYR A 113     -13.006  20.724  15.742  2.00  1.00            
ATOM    849  CE2 TYR A 113     -12.723  19.776  13.578  2.00  1.00            
ATOM    850   CZ TYR A 113     -13.452  19.900  14.735  2.00  1.00            
ATOM    851   OH TYR A 113     -14.658  19.185  14.887  2.00  1.00            
ATOM    852    C TYR A 113      -8.125  20.318  14.160  2.00  1.00            
ATOM    853    O TYR A 113      -7.061  20.552  13.585  2.00  1.00            
ATOM    854    N TYR A 114      -8.709  19.126  14.082  2.00  1.00            
ATOM    855   CA TYR A 114      -8.073  18.163  13.240  2.00  1.00            
ATOM    856   CB TYR A 114      -7.836  18.664  11.788  2.00  1.00            
ATOM    857   CG TYR A 114      -7.370  17.569  10.880  2.00  1.00            
ATOM    858  CD1 TYR A 114      -8.298  16.715  10.337  2.00  1.00            
ATOM    859  CD2 TYR A 114      -6.042  17.410  10.536  2.00  1.00            
ATOM    860  CE1 TYR A 114      -7.911  15.699   9.496  2.00  1.00            
ATOM    861  CE2 TYR A 114      -5.644  16.395   9.695  2.00  1.00            
ATOM    862   CZ TYR A 114      -6.584  15.537   9.177  2.00  1.00            
ATOM    863   OH TYR A 114      -6.188  14.494   8.316  2.00  1.00            
ATOM    864    C TYR A 114      -6.750  17.761  13.851  2.00  1.00            
ATOM    865    O TYR A 114      -5.953  17.051  13.240  2.00  1.00            
ATOM    866    N ALA A 115      -6.476  18.159  15.109  1.00  1.00            
ATOM    867   CA ALA A 115      -5.255  17.709  15.707  1.00  1.00            
ATOM    868   CB ALA A 115      -4.433  18.833  16.369  1.00  1.00            
ATOM    869    C ALA A 115      -5.682  16.765  16.786  1.00  1.00            
ATOM    870    O ALA A 115      -6.672  16.996  17.471  1.00  1.00            
ATOM    871    N PRO A 116      -4.984  15.678  16.920  1.00  1.00            
ATOM    872   CA PRO A 116      -5.329  14.704  17.919  1.00  1.00            
ATOM    873   CD PRO A 116      -4.318  15.076  15.774  1.00  1.00            
ATOM    874   CB PRO A 116      -4.488  13.475  17.597  1.00  1.00            
ATOM    875   CG PRO A 116      -4.274  13.570  16.073  1.00  1.00            
ATOM    876    C PRO A 116      -5.091  15.253  19.284  1.00  1.00            
ATOM    877    O PRO A 116      -5.691  14.761  20.239  1.00  1.00            
ATOM    878    N PHE A 117      -4.225  16.267  19.387  1.00  1.00            
ATOM    879   CA PHE A 117      -3.859  16.738  20.680  1.00  1.00            
ATOM    880   CB PHE A 117      -2.382  16.435  20.998  1.00  1.00            
ATOM    881   CG PHE A 117      -1.582  16.842  19.805  1.00  1.00            
ATOM    882  CD1 PHE A 117      -1.332  18.167  19.528  1.00  1.00            
ATOM    883  CD2 PHE A 117      -1.077  15.877  18.961  1.00  1.00            
ATOM    884  CE1 PHE A 117      -0.592  18.525  18.427  1.00  1.00            
ATOM    885  CE2 PHE A 117      -0.334  16.228  17.857  1.00  1.00            
ATOM    886   CZ PHE A 117      -0.093  17.554  17.590  1.00  1.00            
ATOM    887    C PHE A 117      -4.102  18.190  20.828  1.00  1.00            
ATOM    888    O PHE A 117      -4.219  18.927  19.851  1.00  1.00            
ATOM    889    N ASP A 118      -4.218  18.628  22.095  1.00  1.00            
ATOM    890   CA ASP A 118      -4.436  20.015  22.300  1.00  1.00            
ATOM    891   CB ASP A 118      -5.751  20.374  23.029  1.00  1.00            
ATOM    892   CG ASP A 118      -5.773  19.728  24.403  1.00  1.00            
ATOM    893  OD1 ASP A 118      -5.479  18.505  24.477  1.00  1.00            
ATOM    894  OD2 ASP A 118      -6.088  20.443  25.391  1.00  1.00            
ATOM    895    C ASP A 118      -3.294  20.638  23.004  1.00  1.00            
ATOM    896    O ASP A 118      -2.968  20.296  24.139  1.00  1.00            
ATOM    897    N GLY A 119      -2.644  21.577  22.296  4.00  1.00            
ATOM    898   CA GLY A 119      -1.616  22.354  22.898  4.00  1.00            
ATOM    899    C GLY A 119      -0.255  21.874  22.562  4.00  1.00            
ATOM    900    O GLY A 119      -0.065  20.762  22.073  4.00  1.00            
ATOM    901    N ILE A 120       0.742  22.744  22.831  4.00  1.00            
ATOM    902   CA ILE A 120       2.078  22.401  22.473  4.00  1.00            
ATOM    903   CB ILE A 120       2.412  22.974  21.119  4.00  1.00            
ATOM    904  CG1 ILE A 120       3.741  22.443  20.564  4.00  1.00            
ATOM    905  CG2 ILE A 120       2.339  24.507  21.216  4.00  1.00            
ATOM    906  CD1 ILE A 120       3.883  22.691  19.060  4.00  1.00            
ATOM    907    C ILE A 120       3.079  22.894  23.476  4.00  1.00            
ATOM    908    O ILE A 120       3.119  24.077  23.811  4.00  1.00            
ATOM    909    N LEU A 121       3.940  21.962  23.937  4.00  1.00            
ATOM    910   CA LEU A 121       5.055  22.209  24.812  4.00  1.00            
ATOM    911   CB LEU A 121       5.729  20.925  25.322  4.00  1.00            
ATOM    912   CG LEU A 121       4.852  20.046  26.226  4.00  1.00            
ATOM    913  CD1 LEU A 121       3.543  19.669  25.524  4.00  1.00            
ATOM    914  CD2 LEU A 121       5.626  18.805  26.699  4.00  1.00            
ATOM    915    C LEU A 121       6.044  22.815  23.856  4.00  1.00            
ATOM    916    O LEU A 121       5.715  23.019  22.688  4.00  1.00            
ATOM    917    N GLY A 122       7.257  23.187  24.313  4.00  1.00            
ATOM    918   CA GLY A 122       8.228  23.663  23.362  4.00  1.00            
ATOM    919    C GLY A 122       9.567  23.494  23.998  4.00  1.00            
ATOM    920    O GLY A 122       9.830  24.036  25.072  4.00  1.00            
ATOM    921    N LEU A 123      10.457  22.733  23.334  1.00  1.00            
ATOM    922   CA LEU A 123      11.761  22.518  23.882  1.00  1.00            
ATOM    923   CB LEU A 123      12.060  21.024  24.111  1.00  1.00            
ATOM    924   CG LEU A 123      11.165  20.364  25.183  1.00  1.00            
ATOM    925  CD1 LEU A 123      11.464  20.915  26.588  1.00  1.00            
ATOM    926  CD2 LEU A 123       9.676  20.462  24.816  1.00  1.00            
ATOM    927    C LEU A 123      12.734  23.028  22.888  1.00  1.00            
ATOM    928    O LEU A 123      13.272  22.285  22.069  1.00  1.00            
ATOM    929    N ALA A 124      12.979  24.339  22.972  1.00  1.00            
ATOM    930   CA ALA A 124      13.884  25.033  22.124  1.00  1.00            
ATOM    931   CB ALA A 124      13.226  25.652  20.880  1.00  1.00            
ATOM    932    C ALA A 124      14.311  26.155  22.997  1.00  1.00            
ATOM    933    O ALA A 124      13.793  26.325  24.100  1.00  1.00            
ATOM    934    N TYR A 125      15.270  26.957  22.530  1.00  1.00            
ATOM    935   CA TYR A 125      15.812  27.991  23.354  1.00  1.00            
ATOM    936   CB TYR A 125      17.144  28.573  22.869  1.00  1.00            
ATOM    937   CG TYR A 125      18.204  27.577  23.162  1.00  1.00            
ATOM    938  CD1 TYR A 125      18.840  27.611  24.381  1.00  1.00            
ATOM    939  CD2 TYR A 125      18.551  26.616  22.241  1.00  1.00            
ATOM    940  CE1 TYR A 125      19.820  26.698  24.684  1.00  1.00            
ATOM    941  CE2 TYR A 125      19.533  25.703  22.541  1.00  1.00            
ATOM    942   CZ TYR A 125      20.167  25.742  23.761  1.00  1.00            
ATOM    943   OH TYR A 125      21.171  24.800  24.068  1.00  1.00            
ATOM    944    C TYR A 125      14.905  29.147  23.564  1.00  1.00            
ATOM    945    O TYR A 125      14.054  29.499  22.755  1.00  1.00            
ATOM    946    N PRO A 126      15.134  29.689  24.731  2.00  1.00            
ATOM    947   CA PRO A 126      14.445  30.845  25.226  2.00  1.00            
ATOM    948   CD PRO A 126      15.637  28.857  25.806  2.00  1.00            
ATOM    949   CB PRO A 126      14.828  30.960  26.697  2.00  1.00            
ATOM    950   CG PRO A 126      15.141  29.512  27.104  2.00  1.00            
ATOM    951    C PRO A 126      14.742  32.064  24.436  2.00  1.00            
ATOM    952    O PRO A 126      14.035  33.055  24.602  2.00  1.00            
ATOM    953    N SER A 127      15.803  32.044  23.611  2.00  1.00            
ATOM    954   CA SER A 127      16.066  33.212  22.826  2.00  1.00            
ATOM    955   CB SER A 127      17.274  33.064  21.882  2.00  1.00            
ATOM    956   OG SER A 127      17.048  32.019  20.949  2.00  1.00            
ATOM    957    C SER A 127      14.833  33.403  22.014  2.00  1.00            
ATOM    958    O SER A 127      14.444  34.529  21.709  2.00  1.00            
ATOM    959    N ILE A 128      14.165  32.285  21.656  2.00  1.00            
ATOM    960   CA ILE A 128      12.899  32.454  21.016  2.00  1.00            
ATOM    961   CB ILE A 128      12.786  31.870  19.628  2.00  1.00            
ATOM    962  CG1 ILE A 128      11.551  32.469  18.933  2.00  1.00            
ATOM    963  CG2 ILE A 128      12.776  30.333  19.684  2.00  1.00            
ATOM    964  CD1 ILE A 128      11.493  32.177  17.436  2.00  1.00            
ATOM    965    C ILE A 128      11.858  31.852  21.916  2.00  1.00            
ATOM    966    O ILE A 128      11.871  30.666  22.236  2.00  1.00            
ATOM    967    N SER A 129      10.945  32.697  22.411  1.00  1.00            
ATOM    968   CA SER A 129       9.864  32.238  23.232  1.00  1.00            
ATOM    969   CB SER A 129      10.252  32.063  24.704  1.00  1.00            
ATOM    970   OG SER A 129       9.142  31.570  25.437  1.00  1.00            
ATOM    971    C SER A 129       8.908  33.371  23.114  1.00  1.00            
ATOM    972    O SER A 129       9.322  34.526  23.044  1.00  1.00            
ATOM    973    N ALA A 130       7.601  33.099  23.054  2.00  1.00            
ATOM    974   CA ALA A 130       6.785  34.252  22.875  2.00  1.00            
ATOM    975   CB ALA A 130       5.360  33.931  22.400  2.00  1.00            
ATOM    976    C ALA A 130       6.710  34.986  24.178  2.00  1.00            
ATOM    977    O ALA A 130       6.650  34.375  25.243  2.00  1.00            
ATOM    978    N SER A 131       6.729  36.335  24.109  2.00  1.00            
ATOM    979   CA SER A 131       6.622  37.188  25.260  2.00  1.00            
ATOM    980   CB SER A 131       5.194  37.260  25.825  2.00  1.00            
ATOM    981   OG SER A 131       4.762  35.968  26.227  2.00  1.00            
ATOM    982    C SER A 131       7.546  36.725  26.336  2.00  1.00            
ATOM    983    O SER A 131       7.108  36.458  27.456  2.00  1.00            
ATOM    984    N GLY A 132       8.856  36.632  26.038  2.00  1.00            
ATOM    985   CA GLY A 132       9.753  36.170  27.054  2.00  1.00            
ATOM    986    C GLY A 132       9.287  34.795  27.391  2.00  1.00            
ATOM    987    O GLY A 132       9.460  33.869  26.602  2.00  1.00            
ATOM    988    N ALA A 133       8.695  34.628  28.588  1.00  1.00            
ATOM    989   CA ALA A 133       8.183  33.347  28.971  1.00  1.00            
ATOM    990   CB ALA A 133       7.389  32.613  27.873  1.00  1.00            
ATOM    991    C ALA A 133       9.357  32.509  29.339  1.00  1.00            
ATOM    992    O ALA A 133      10.504  32.902  29.129  1.00  1.00            
ATOM    993    N THR A 134       9.091  31.344  29.945  1.00  1.00            
ATOM    994   CA THR A 134      10.157  30.461  30.298  1.00  1.00            
ATOM    995   CB THR A 134      10.345  30.366  31.788  1.00  1.00            
ATOM    996  OG1 THR A 134      11.481  29.567  32.100  1.00  1.00            
ATOM    997  CG2 THR A 134       9.069  29.760  32.396  1.00  1.00            
ATOM    998    C THR A 134       9.764  29.105  29.811  1.00  1.00            
ATOM    999    O THR A 134       8.598  28.715  29.863  1.00  1.00            
ATOM   1000    N PRO A 135      10.725  28.380  29.314  1.00  1.00            
ATOM   1001   CA PRO A 135      10.450  27.054  28.818  1.00  1.00            
ATOM   1002   CD PRO A 135      11.792  29.032  28.581  1.00  1.00            
ATOM   1003   CB PRO A 135      11.593  26.724  27.860  1.00  1.00            
ATOM   1004   CG PRO A 135      12.101  28.101  27.400  1.00  1.00            
ATOM   1005    C PRO A 135      10.320  26.025  29.891  1.00  1.00            
ATOM   1006    O PRO A 135      10.895  26.202  30.968  1.00  1.00            
ATOM   1007    N VAL A 136       9.556  24.945  29.625  2.00  1.00            
ATOM   1008   CA VAL A 136       9.546  23.870  30.565  2.00  1.00            
ATOM   1009   CB VAL A 136       8.289  23.039  30.523  2.00  1.00            
ATOM   1010  CG1 VAL A 136       8.033  22.553  29.084  2.00  1.00            
ATOM   1011  CG2 VAL A 136       8.426  21.911  31.556  2.00  1.00            
ATOM   1012    C VAL A 136      10.744  23.068  30.157  2.00  1.00            
ATOM   1013    O VAL A 136      10.759  22.387  29.132  2.00  1.00            
ATOM   1014    N PHE A 137      11.806  23.161  30.974  2.00  1.00            
ATOM   1015   CA PHE A 137      13.089  22.680  30.561  2.00  1.00            
ATOM   1016   CB PHE A 137      13.371  23.216  29.138  2.00  1.00            
ATOM   1017   CG PHE A 137      14.630  22.707  28.531  2.00  1.00            
ATOM   1018  CD1 PHE A 137      15.848  23.265  28.843  2.00  1.00            
ATOM   1019  CD2 PHE A 137      14.581  21.672  27.626  2.00  1.00            
ATOM   1020  CE1 PHE A 137      17.005  22.792  28.268  2.00  1.00            
ATOM   1021  CE2 PHE A 137      15.733  21.197  27.046  2.00  1.00            
ATOM   1022   CZ PHE A 137      16.947  21.757  27.365  2.00  1.00            
ATOM   1023    C PHE A 137      13.955  23.493  31.470  2.00  1.00            
ATOM   1024    O PHE A 137      14.495  23.013  32.464  2.00  1.00            
ATOM   1025    N ASP A 138      14.067  24.793  31.107  2.00  1.00            
ATOM   1026   CA ASP A 138      14.788  25.807  31.825  2.00  1.00            
ATOM   1027   CB ASP A 138      14.687  27.188  31.146  2.00  1.00            
ATOM   1028   CG ASP A 138      15.682  28.151  31.785  2.00  1.00            
ATOM   1029  OD1 ASP A 138      16.189  27.848  32.899  2.00  1.00            
ATOM   1030  OD2 ASP A 138      15.949  29.210  31.156  2.00  1.00            
ATOM   1031    C ASP A 138      14.162  25.917  33.166  2.00  1.00            
ATOM   1032    O ASP A 138      14.843  26.058  34.182  2.00  1.00            
ATOM   1033    N ASN A 139      12.824  25.838  33.196  2.00  1.00            
ATOM   1034   CA ASN A 139      12.132  25.929  34.437  2.00  1.00            
ATOM   1035   CB ASN A 139      10.613  25.812  34.267  2.00  1.00            
ATOM   1036   CG ASN A 139       9.970  26.283  35.559  2.00  1.00            
ATOM   1037  OD1 ASN A 139      10.224  25.737  36.631  2.00  1.00            
ATOM   1038  ND2 ASN A 139       9.119  27.340  35.458  2.00  1.00            
ATOM   1039    C ASN A 139      12.577  24.767  35.274  2.00  1.00            
ATOM   1040    O ASN A 139      12.884  24.920  36.455  2.00  1.00            
ATOM   1041    N LEU A 140      12.653  23.571  34.654  2.00  1.00            
ATOM   1042   CA LEU A 140      13.017  22.349  35.320  2.00  1.00            
ATOM   1043   CB LEU A 140      12.956  21.127  34.388  2.00  1.00            
ATOM   1044   CG LEU A 140      11.527  20.807  33.904  2.00  1.00            
ATOM   1045  CD1 LEU A 140      11.488  19.510  33.081  2.00  1.00            
ATOM   1046  CD2 LEU A 140      10.532  20.795  35.074  2.00  1.00            
ATOM   1047    C LEU A 140      14.419  22.474  35.824  2.00  1.00            
ATOM   1048    O LEU A 140      14.732  21.947  36.885  2.00  1.00            
ATOM   1049    N TRP A 141      15.319  23.119  35.057  2.00  1.00            
ATOM   1050   CA TRP A 141      16.662  23.330  35.530  2.00  1.00            
ATOM   1051   CB TRP A 141      17.598  23.954  34.480  2.00  1.00            
ATOM   1052   CG TRP A 141      18.939  24.348  35.058  2.00  1.00            
ATOM   1053  CD2 TRP A 141      20.005  23.422  35.324  2.00  1.00            
ATOM   1054  CD1 TRP A 141      19.378  25.571  35.472  2.00  1.00            
ATOM   1055  NE1 TRP A 141      20.653  25.467  35.982  2.00  1.00            
ATOM   1056  CE2 TRP A 141      21.048  24.149  35.895  2.00  1.00            
ATOM   1057  CE3 TRP A 141      20.103  22.078  35.113  2.00  1.00            
ATOM   1058  CZ2 TRP A 141      22.212  23.536  36.268  2.00  1.00            
ATOM   1059  CZ3 TRP A 141      21.279  21.464  35.483  2.00  1.00            
ATOM   1060  CH2 TRP A 141      22.313  22.180  36.050  2.00  1.00            
ATOM   1061    C TRP A 141      16.630  24.300  36.679  2.00  1.00            
ATOM   1062    O TRP A 141      17.327  24.113  37.676  2.00  1.00            
ATOM   1063    N ASP A 142      15.792  25.357  36.577  2.00  1.00            
ATOM   1064   CA ASP A 142      15.777  26.432  37.539  2.00  1.00            
ATOM   1065   CB ASP A 142      14.666  27.451  37.240  2.00  1.00            
ATOM   1066   CG ASP A 142      14.753  28.574  38.259  2.00  1.00            
ATOM   1067  OD1 ASP A 142      14.096  28.444  39.327  2.00  1.00            
ATOM   1068  OD2 ASP A 142      15.460  29.579  37.981  2.00  1.00            
ATOM   1069    C ASP A 142      15.543  25.862  38.904  2.00  1.00            
ATOM   1070    O ASP A 142      16.297  26.157  39.831  2.00  1.00            
ATOM   1071    N GLN A 143      14.501  25.027  39.080  3.00  1.00            
ATOM   1072   CA GLN A 143      14.354  24.382  40.353  3.00  1.00            
ATOM   1073   CB GLN A 143      12.929  23.890  40.678  3.00  1.00            
ATOM   1074   CG GLN A 143      12.818  23.296  42.086  3.00  1.00            
ATOM   1075   CD GLN A 143      11.427  22.702  42.287  3.00  1.00            
ATOM   1076  OE1 GLN A 143      11.277  21.489  42.430  3.00  1.00            
ATOM   1077  NE2 GLN A 143      10.377  23.568  42.306  3.00  1.00            
ATOM   1078    C GLN A 143      15.211  23.175  40.209  3.00  1.00            
ATOM   1079    O GLN A 143      15.577  22.816  39.095  3.00  1.00            
ATOM   1080    N GLY A 144      15.602  22.509  41.303  3.00  1.00            
ATOM   1081   CA GLY A 144      16.440  21.389  41.013  3.00  1.00            
ATOM   1082    C GLY A 144      15.549  20.225  40.734  3.00  1.00            
ATOM   1083    O GLY A 144      15.002  19.604  41.645  3.00  1.00            
ATOM   1084    N LEU A 145      15.384  19.905  39.440  1.00  1.00            
ATOM   1085   CA LEU A 145      14.648  18.736  39.072  1.00  1.00            
ATOM   1086   CB LEU A 145      13.526  18.926  38.043  1.00  1.00            
ATOM   1087   CG LEU A 145      12.270  19.564  38.657  1.00  1.00            
ATOM   1088  CD1 LEU A 145      12.512  21.033  39.029  1.00  1.00            
ATOM   1089  CD2 LEU A 145      11.026  19.328  37.789  1.00  1.00            
ATOM   1090    C LEU A 145      15.652  17.796  38.484  1.00  1.00            
ATOM   1091    O LEU A 145      16.291  17.029  39.201  1.00  1.00            
ATOM   1092    N VAL A 146      15.824  17.839  37.149  1.00  1.00            
ATOM   1093   CA VAL A 146      16.720  16.930  36.495  1.00  1.00            
ATOM   1094   CB VAL A 146      16.646  16.961  34.994  1.00  1.00            
ATOM   1095  CG1 VAL A 146      15.251  16.483  34.559  1.00  1.00            
ATOM   1096  CG2 VAL A 146      17.004  18.376  34.506  1.00  1.00            
ATOM   1097    C VAL A 146      18.133  17.236  36.862  1.00  1.00            
ATOM   1098    O VAL A 146      18.513  18.389  37.050  1.00  1.00            
ATOM   1099    N SER A 147      18.940  16.163  36.994  1.00  1.00            
ATOM   1100   CA SER A 147      20.318  16.270  37.360  1.00  1.00            
ATOM   1101   CB SER A 147      20.964  14.916  37.682  1.00  1.00            
ATOM   1102   OG SER A 147      22.270  15.118  38.200  1.00  1.00            
ATOM   1103    C SER A 147      21.101  16.913  36.257  1.00  1.00            
ATOM   1104    O SER A 147      21.924  17.788  36.515  1.00  1.00            
ATOM   1105    N GLN A 148      20.861  16.506  34.993  1.00  1.00            
ATOM   1106   CA GLN A 148      21.632  17.057  33.912  1.00  1.00            
ATOM   1107   CB GLN A 148      22.252  15.979  33.007  1.00  1.00            
ATOM   1108   CG GLN A 148      23.121  14.976  33.780  1.00  1.00            
ATOM   1109   CD GLN A 148      24.312  15.700  34.401  1.00  1.00            
ATOM   1110  OE1 GLN A 148      24.572  15.578  35.597  1.00  1.00            
ATOM   1111  NE2 GLN A 148      25.065  16.463  33.566  1.00  1.00            
ATOM   1112    C GLN A 148      20.711  17.911  33.114  1.00  1.00            
ATOM   1113    O GLN A 148      19.501  17.692  33.087  1.00  1.00            
ATOM   1114    N ASP A 149      21.285  18.934  32.461  1.00  1.00            
ATOM   1115   CA ASP A 149      20.544  19.886  31.692  1.00  1.00            
ATOM   1116   CB ASP A 149      21.422  21.024  31.134  1.00  1.00            
ATOM   1117   CG ASP A 149      21.941  21.878  32.285  1.00  1.00            
ATOM   1118  OD1 ASP A 149      22.737  21.347  33.106  1.00  1.00            
ATOM   1119  OD2 ASP A 149      21.561  23.077  32.347  1.00  1.00            
ATOM   1120    C ASP A 149      19.934  19.195  30.505  1.00  1.00            
ATOM   1121    O ASP A 149      18.876  19.585  30.010  1.00  1.00            
ATOM   1122    N LEU A 150      20.597  18.123  30.049  4.00  1.00            
ATOM   1123   CA LEU A 150      20.392  17.390  28.829  4.00  1.00            
ATOM   1124   CB LEU A 150      21.396  16.224  28.781  4.00  1.00            
ATOM   1125   CG LEU A 150      22.836  16.653  29.150  4.00  1.00            
ATOM   1126  CD1 LEU A 150      23.796  15.454  29.202  4.00  1.00            
ATOM   1127  CD2 LEU A 150      23.353  17.758  28.225  4.00  1.00            
ATOM   1128    C LEU A 150      19.034  16.790  28.687  4.00  1.00            
ATOM   1129    O LEU A 150      18.390  16.431  29.667  4.00  1.00            
ATOM   1130    N PHE A 151      18.581  16.692  27.412  4.00  1.00            
ATOM   1131   CA PHE A 151      17.343  16.068  27.028  4.00  1.00            
ATOM   1132   CB PHE A 151      16.269  17.067  26.564  4.00  1.00            
ATOM   1133   CG PHE A 151      15.798  17.783  27.788  4.00  1.00            
ATOM   1134  CD1 PHE A 151      16.604  18.708  28.407  4.00  1.00            
ATOM   1135  CD2 PHE A 151      14.547  17.538  28.309  4.00  1.00            
ATOM   1136  CE1 PHE A 151      16.178  19.371  29.533  4.00  1.00            
ATOM   1137  CE2 PHE A 151      14.114  18.199  29.433  4.00  1.00            
ATOM   1138   CZ PHE A 151      14.930  19.118  30.050  4.00  1.00            
ATOM   1139    C PHE A 151      17.629  15.125  25.920  4.00  1.00            
ATOM   1140    O PHE A 151      18.497  15.371  25.082  4.00  1.00            
ATOM   1141    N SER A 152      16.904  13.992  25.908  4.00  1.00            
ATOM   1142   CA SER A 152      17.119  13.022  24.883  4.00  1.00            
ATOM   1143   CB SER A 152      17.806  11.743  25.386  4.00  1.00            
ATOM   1144   OG SER A 152      19.145  12.030  25.760  4.00  1.00            
ATOM   1145    C SER A 152      15.801  12.637  24.320  4.00  1.00            
ATOM   1146    O SER A 152      14.817  12.524  25.049  4.00  1.00            
ATOM   1147    N VAL A 153      15.734  12.441  22.988  4.00  1.00            
ATOM   1148   CA VAL A 153      14.456  12.043  22.498  4.00  1.00            
ATOM   1149   CB VAL A 153      13.706  13.084  21.713  4.00  1.00            
ATOM   1150  CG1 VAL A 153      13.544  14.328  22.599  4.00  1.00            
ATOM   1151  CG2 VAL A 153      14.398  13.321  20.367  4.00  1.00            
ATOM   1152    C VAL A 153      14.591  10.842  21.636  4.00  1.00            
ATOM   1153    O VAL A 153      15.485  10.729  20.799  4.00  1.00            
ATOM   1154    N TYR A 154      13.669   9.896  21.870  4.00  1.00            
ATOM   1155   CA TYR A 154      13.553   8.690  21.127  4.00  1.00            
ATOM   1156   CB TYR A 154      13.661   7.423  21.972  4.00  1.00            
ATOM   1157   CG TYR A 154      13.517   6.346  20.970  4.00  1.00            
ATOM   1158  CD1 TYR A 154      14.600   6.009  20.198  4.00  1.00            
ATOM   1159  CD2 TYR A 154      12.321   5.694  20.792  4.00  1.00            
ATOM   1160  CE1 TYR A 154      14.498   5.020  19.254  4.00  1.00            
ATOM   1161  CE2 TYR A 154      12.213   4.701  19.847  4.00  1.00            
ATOM   1162   CZ TYR A 154      13.304   4.367  19.081  4.00  1.00            
ATOM   1163   OH TYR A 154      13.203   3.351  18.109  4.00  1.00            
ATOM   1164    C TYR A 154      12.147   8.691  20.614  4.00  1.00            
ATOM   1165    O TYR A 154      11.203   8.906  21.372  4.00  1.00            
ATOM   1166    N LEU A 155      11.973   8.487  19.299  1.00  1.00            
ATOM   1167   CA LEU A 155      10.656   8.394  18.745  1.00  1.00            
ATOM   1168   CB LEU A 155      10.301   9.617  17.878  1.00  1.00            
ATOM   1169   CG LEU A 155       8.952   9.517  17.154  1.00  1.00            
ATOM   1170  CD1 LEU A 155       9.073   8.666  15.886  1.00  1.00            
ATOM   1171  CD2 LEU A 155       7.855   9.010  18.101  1.00  1.00            
ATOM   1172    C LEU A 155      10.648   7.150  17.935  1.00  1.00            
ATOM   1173    O LEU A 155      11.479   6.965  17.048  1.00  1.00            
ATOM   1174    N SER A 156       9.705   6.244  18.244  1.00  1.00            
ATOM   1175   CA SER A 156       9.707   4.977  17.588  1.00  1.00            
ATOM   1176   CB SER A 156       9.115   3.850  18.462  1.00  1.00            
ATOM   1177   OG SER A 156       9.206   2.593  17.805  1.00  1.00            
ATOM   1178    C SER A 156       8.915   5.061  16.331  1.00  1.00            
ATOM   1179    O SER A 156       8.275   6.065  16.038  1.00  1.00            
ATOM   1180    N SER A 157       8.943   3.968  15.549  1.00  1.00            
ATOM   1181   CA SER A 157       8.290   3.961  14.282  1.00  1.00            
ATOM   1182   CB SER A 157       9.296   3.846  13.114  1.00  1.00            
ATOM   1183   OG SER A 157       8.643   3.877  11.853  1.00  1.00            
ATOM   1184    C SER A 157       7.370   2.797  14.223  1.00  1.00            
ATOM   1185    O SER A 157       7.304   1.975  15.136  1.00  1.00            
ATOM   1186    N ASN A 158       6.611   2.734  13.119  3.00  1.00            
ATOM   1187   CA ASN A 158       5.770   1.623  12.849  3.00  1.00            
ATOM   1188   CB ASN A 158       6.576   0.315  12.997  3.00  1.00            
ATOM   1189   CG ASN A 158       6.035  -0.771  12.079  3.00  1.00            
ATOM   1190  OD1 ASN A 158       4.904  -0.704  11.604  3.00  1.00            
ATOM   1191  ND2 ASN A 158       6.886  -1.800  11.807  3.00  1.00            
ATOM   1192    C ASN A 158       4.597   1.579  13.771  3.00  1.00            
ATOM   1193    O ASN A 158       4.076   0.506  14.073  3.00  1.00            
ATOM   1194    N ASP A 159       4.145   2.759  14.231  3.00  1.00            
ATOM   1195   CA ASP A 159       2.966   2.846  15.043  3.00  1.00            
ATOM   1196   CB ASP A 159       1.689   2.438  14.283  3.00  1.00            
ATOM   1197   CG ASP A 159       0.470   3.008  15.008  3.00  1.00            
ATOM   1198  OD1 ASP A 159       0.543   3.234  16.245  3.00  1.00            
ATOM   1199  OD2 ASP A 159      -0.561   3.234  14.319  3.00  1.00            
ATOM   1200    C ASP A 159       3.153   1.940  16.219  3.00  1.00            
ATOM   1201    O ASP A 159       2.197   1.382  16.754  3.00  1.00            
ATOM   1202    N ASP A 160       4.416   1.759  16.646  1.00  1.00            
ATOM   1203   CA ASP A 160       4.680   0.934  17.787  1.00  1.00            
ATOM   1204   CB ASP A 160       6.035   0.205  17.713  1.00  1.00            
ATOM   1205   CG ASP A 160       5.964  -0.848  16.614  1.00  1.00            
ATOM   1206  OD1 ASP A 160       4.941  -1.583  16.567  1.00  1.00            
ATOM   1207  OD2 ASP A 160       6.925  -0.924  15.803  1.00  1.00            
ATOM   1208    C ASP A 160       4.722   1.844  18.972  1.00  1.00            
ATOM   1209    O ASP A 160       4.665   3.064  18.832  1.00  1.00            
ATOM   1210    N SER A 161       4.797   1.264  20.185  1.00  1.00            
ATOM   1211   CA SER A 161       4.884   2.053  21.381  1.00  1.00            
ATOM   1212   CB SER A 161       4.265   1.376  22.612  1.00  1.00            
ATOM   1213   OG SER A 161       5.013   0.218  22.951  1.00  1.00            
ATOM   1214    C SER A 161       6.340   2.231  21.663  1.00  1.00            
ATOM   1215    O SER A 161       7.186   1.869  20.845  1.00  1.00            
ATOM   1216    N GLY A 162       6.674   2.824  22.827  1.00  1.00            
ATOM   1217   CA GLY A 162       8.055   2.875  23.204  1.00  1.00            
ATOM   1218    C GLY A 162       8.718   4.176  22.872  1.00  1.00            
ATOM   1219    O GLY A 162       9.943   4.266  22.921  1.00  1.00            
ATOM   1220    N SER A 163       7.959   5.227  22.514  4.00  1.00            
ATOM   1221   CA SER A 163       8.644   6.458  22.233  4.00  1.00            
ATOM   1222   CB SER A 163       7.845   7.389  21.317  4.00  1.00            
ATOM   1223   OG SER A 163       8.637   8.508  20.952  4.00  1.00            
ATOM   1224    C SER A 163       8.949   7.147  23.534  4.00  1.00            
ATOM   1225    O SER A 163       8.231   6.959  24.516  4.00  1.00            
ATOM   1226    N VAL A 164      10.041   7.948  23.594  4.00  1.00            
ATOM   1227   CA VAL A 164      10.347   8.567  24.854  4.00  1.00            
ATOM   1228   CB VAL A 164      11.122   7.657  25.762  4.00  1.00            
ATOM   1229  CG1 VAL A 164      12.398   7.200  25.036  4.00  1.00            
ATOM   1230  CG2 VAL A 164      11.381   8.388  27.091  4.00  1.00            
ATOM   1231    C VAL A 164      11.094   9.846  24.694  4.00  1.00            
ATOM   1232    O VAL A 164      11.918   9.995  23.797  4.00  1.00            
ATOM   1233    N VAL A 165      10.773  10.823  25.567  4.00  1.00            
ATOM   1234   CA VAL A 165      11.513  12.049  25.668  4.00  1.00            
ATOM   1235   CB VAL A 165      10.681  13.295  25.541  4.00  1.00            
ATOM   1236  CG1 VAL A 165       9.496  13.249  26.524  4.00  1.00            
ATOM   1237  CG2 VAL A 165      11.615  14.493  25.774  4.00  1.00            
ATOM   1238    C VAL A 165      12.077  11.990  27.062  4.00  1.00            
ATOM   1239    O VAL A 165      11.333  11.900  28.038  4.00  1.00            
ATOM   1240    N LEU A 166      13.416  12.004  27.205  4.00  1.00            
ATOM   1241   CA LEU A 166      13.972  11.919  28.527  4.00  1.00            
ATOM   1242   CB LEU A 166      15.232  11.036  28.636  4.00  1.00            
ATOM   1243   CG LEU A 166      14.998   9.522  28.459  4.00  1.00            
ATOM   1244  CD1 LEU A 166      14.468   9.187  27.057  4.00  1.00            
ATOM   1245  CD2 LEU A 166      16.263   8.724  28.823  4.00  1.00            
ATOM   1246    C LEU A 166      14.396  13.287  28.929  4.00  1.00            
ATOM   1247    O LEU A 166      15.191  13.938  28.251  4.00  1.00            
ATOM   1248    N LEU A 167      13.855  13.745  30.068  4.00  1.00            
ATOM   1249   CA LEU A 167      14.101  15.064  30.553  4.00  1.00            
ATOM   1250   CB LEU A 167      13.175  15.452  31.722  4.00  1.00            
ATOM   1251   CG LEU A 167      11.704  15.595  31.286  4.00  1.00            
ATOM   1252  CD1 LEU A 167      10.797  16.014  32.455  4.00  1.00            
ATOM   1253  CD2 LEU A 167      11.579  16.542  30.082  4.00  1.00            
ATOM   1254    C LEU A 167      15.520  15.279  30.986  4.00  1.00            
ATOM   1255    O LEU A 167      16.086  16.329  30.694  4.00  1.00            
ATOM   1256    N GLY A 168      16.129  14.319  31.712  3.00  1.00            
ATOM   1257   CA GLY A 168      17.500  14.462  32.133  3.00  1.00            
ATOM   1258    C GLY A 168      18.045  13.075  32.094  3.00  1.00            
ATOM   1259    O GLY A 168      17.431  12.146  32.616  3.00  1.00            
ATOM   1260    N GLY A 169      19.223  12.896  31.475  1.00  1.00            
ATOM   1261   CA GLY A 169      19.783  11.581  31.419  1.00  1.00            
ATOM   1262    C GLY A 169      19.550  10.997  30.074  1.00  1.00            
ATOM   1263    O GLY A 169      18.602  11.356  29.377  1.00  1.00            
ATOM   1264    N ILE A 170      20.441  10.061  29.688  1.00  1.00            
ATOM   1265   CA ILE A 170      20.306   9.395  28.432  1.00  1.00            
ATOM   1266   CB ILE A 170      21.442   9.583  27.466  1.00  1.00            
ATOM   1267  CG1 ILE A 170      21.113   8.827  26.167  1.00  1.00            
ATOM   1268  CG2 ILE A 170      22.754   9.131  28.126  1.00  1.00            
ATOM   1269  CD1 ILE A 170      19.862   9.354  25.473  1.00  1.00            
ATOM   1270    C ILE A 170      20.182   7.923  28.681  1.00  1.00            
ATOM   1271    O ILE A 170      20.863   7.364  29.539  1.00  1.00            
ATOM   1272    N ASP A 171      19.275   7.268  27.924  1.00  1.00            
ATOM   1273   CA ASP A 171      18.975   5.877  28.107  1.00  1.00            
ATOM   1274   CB ASP A 171      17.697   5.413  27.372  1.00  1.00            
ATOM   1275   CG ASP A 171      17.815   5.651  25.874  1.00  1.00            
ATOM   1276  OD1 ASP A 171      18.792   6.315  25.440  1.00  1.00            
ATOM   1277  OD2 ASP A 171      16.903   5.181  25.143  1.00  1.00            
ATOM   1278    C ASP A 171      20.120   4.949  27.778  1.00  1.00            
ATOM   1279    O ASP A 171      20.431   4.048  28.557  1.00  1.00            
ATOM   1280    N SER A 172      20.802   5.145  26.632  3.00  1.00            
ATOM   1281   CA SER A 172      21.880   4.286  26.206  3.00  1.00            
ATOM   1282   CB SER A 172      22.925   4.006  27.304  3.00  1.00            
ATOM   1283   OG SER A 172      23.693   5.169  27.581  3.00  1.00            
ATOM   1284    C SER A 172      21.324   2.966  25.784  3.00  1.00            
ATOM   1285    O SER A 172      22.037   2.145  25.210  3.00  1.00            
ATOM   1286    N SER A 173      20.032   2.717  26.045  3.00  1.00            
ATOM   1287   CA SER A 173      19.476   1.504  25.527  3.00  1.00            
ATOM   1288   CB SER A 173      18.040   1.247  26.011  3.00  1.00            
ATOM   1289   OG SER A 173      17.477   0.162  25.288  3.00  1.00            
ATOM   1290    C SER A 173      19.387   1.732  24.063  3.00  1.00            
ATOM   1291    O SER A 173      19.687   0.852  23.259  3.00  1.00            
ATOM   1292    N TYR A 174      18.988   2.962  23.680  1.00  1.00            
ATOM   1293   CA TYR A 174      18.823   3.222  22.286  1.00  1.00            
ATOM   1294   CB TYR A 174      17.526   3.964  21.945  1.00  1.00            
ATOM   1295   CG TYR A 174      16.444   2.995  22.241  1.00  1.00            
ATOM   1296  CD1 TYR A 174      16.037   2.109  21.275  1.00  1.00            
ATOM   1297  CD2 TYR A 174      15.857   2.950  23.483  1.00  1.00            
ATOM   1298  CE1 TYR A 174      15.044   1.198  21.539  1.00  1.00            
ATOM   1299  CE2 TYR A 174      14.863   2.042  23.752  1.00  1.00            
ATOM   1300   CZ TYR A 174      14.455   1.165  22.777  1.00  1.00            
ATOM   1301   OH TYR A 174      13.435   0.228  23.046  1.00  1.00            
ATOM   1302    C TYR A 174      19.951   4.068  21.798  1.00  1.00            
ATOM   1303    O TYR A 174      19.924   5.293  21.890  1.00  1.00            
ATOM   1304    N TYR A 175      20.977   3.393  21.252  4.00  1.00            
ATOM   1305   CA TYR A 175      22.130   3.989  20.650  4.00  1.00            
ATOM   1306   CB TYR A 175      23.117   4.732  21.573  4.00  1.00            
ATOM   1307   CG TYR A 175      22.680   6.116  21.880  4.00  1.00            
ATOM   1308  CD1 TYR A 175      22.873   7.094  20.933  4.00  1.00            
ATOM   1309  CD2 TYR A 175      22.102   6.444  23.084  4.00  1.00            
ATOM   1310  CE1 TYR A 175      22.491   8.390  21.173  4.00  1.00            
ATOM   1311  CE2 TYR A 175      21.718   7.739  23.331  4.00  1.00            
ATOM   1312   CZ TYR A 175      21.912   8.707  22.375  4.00  1.00            
ATOM   1313   OH TYR A 175      21.518  10.035  22.627  4.00  1.00            
ATOM   1314    C TYR A 175      22.971   2.851  20.162  4.00  1.00            
ATOM   1315    O TYR A 175      23.163   1.866  20.876  4.00  1.00            
ATOM   1316    N THR A 176      23.471   2.938  18.918  1.00  1.00            
ATOM   1317   CA THR A 176      24.343   1.914  18.412  1.00  1.00            
ATOM   1318   CB THR A 176      24.660   2.091  16.955  1.00  1.00            
ATOM   1319  OG1 THR A 176      25.320   3.330  16.744  1.00  1.00            
ATOM   1320  CG2 THR A 176      23.352   2.033  16.147  1.00  1.00            
ATOM   1321    C THR A 176      25.637   1.959  19.146  1.00  1.00            
ATOM   1322    O THR A 176      26.176   0.923  19.532  1.00  1.00            
ATOM   1323    N GLY A 177      26.160   3.174  19.378  1.00  1.00            
ATOM   1324   CA GLY A 177      27.453   3.274  19.980  1.00  1.00            
ATOM   1325    C GLY A 177      27.610   4.671  20.474  1.00  1.00            
ATOM   1326    O GLY A 177      26.810   5.168  21.266  1.00  1.00            
ATOM   1327    N SER A 178      28.673   5.338  19.990  1.00  1.00            
ATOM   1328   CA SER A 178      29.048   6.647  20.433  1.00  1.00            
ATOM   1329   CB SER A 178      30.324   7.173  19.752  1.00  1.00            
ATOM   1330   OG SER A 178      31.400   6.268  19.947  1.00  1.00            
ATOM   1331    C SER A 178      27.984   7.642  20.112  1.00  1.00            
ATOM   1332    O SER A 178      27.168   7.445  19.213  1.00  1.00            
ATOM   1333    N LEU A 179      27.966   8.740  20.899  1.00  1.00            
ATOM   1334   CA LEU A 179      27.020   9.800  20.733  1.00  1.00            
ATOM   1335   CB LEU A 179      26.991  10.822  21.891  1.00  1.00            
ATOM   1336   CG LEU A 179      26.431  10.296  23.228  1.00  1.00            
ATOM   1337  CD1 LEU A 179      26.238  11.446  24.234  1.00  1.00            
ATOM   1338  CD2 LEU A 179      25.157   9.459  23.026  1.00  1.00            
ATOM   1339    C LEU A 179      27.231  10.596  19.477  1.00  1.00            
ATOM   1340    O LEU A 179      26.280  10.834  18.747  1.00  1.00            
ATOM   1341    N ASN A 180      28.478  11.020  19.177  4.00  1.00            
ATOM   1342   CA ASN A 180      28.734  11.896  18.054  4.00  1.00            
ATOM   1343   CB ASN A 180      28.028  11.512  16.746  4.00  1.00            
ATOM   1344   CG ASN A 180      28.868  12.122  15.634  4.00  1.00            
ATOM   1345  OD1 ASN A 180      29.840  11.518  15.187  4.00  1.00            
ATOM   1346  ND2 ASN A 180      28.501  13.353  15.185  4.00  1.00            
ATOM   1347    C ASN A 180      28.274  13.252  18.491  4.00  1.00            
ATOM   1348    O ASN A 180      27.373  13.360  19.321  4.00  1.00            
ATOM   1349    N TRP A 181      28.890  14.340  17.979  4.00  1.00            
ATOM   1350   CA TRP A 181      28.469  15.610  18.495  4.00  1.00            
ATOM   1351   CB TRP A 181      29.374  16.077  19.653  4.00  1.00            
ATOM   1352   CG TRP A 181      30.807  16.363  19.258  4.00  1.00            
ATOM   1353  CD2 TRP A 181      31.379  17.679  19.200  4.00  1.00            
ATOM   1354  CD1 TRP A 181      31.817  15.492  18.974  4.00  1.00            
ATOM   1355  NE1 TRP A 181      32.977  16.183  18.715  4.00  1.00            
ATOM   1356  CE2 TRP A 181      32.725  17.529  18.859  4.00  1.00            
ATOM   1357  CE3 TRP A 181      30.834  18.910  19.422  4.00  1.00            
ATOM   1358  CZ2 TRP A 181      33.547  18.612  18.737  4.00  1.00            
ATOM   1359  CZ3 TRP A 181      31.664  19.999  19.287  4.00  1.00            
ATOM   1360  CH2 TRP A 181      32.993  19.855  18.951  4.00  1.00            
ATOM   1361    C TRP A 181      28.493  16.650  17.427  4.00  1.00            
ATOM   1362    O TRP A 181      29.312  16.610  16.510  4.00  1.00            
ATOM   1363    N VAL A 182      27.544  17.603  17.527  4.00  1.00            
ATOM   1364   CA VAL A 182      27.471  18.736  16.654  4.00  1.00            
ATOM   1365   CB VAL A 182      26.335  18.690  15.690  4.00  1.00            
ATOM   1366  CG1 VAL A 182      26.282  20.034  14.945  4.00  1.00            
ATOM   1367  CG2 VAL A 182      26.553  17.481  14.760  4.00  1.00            
ATOM   1368    C VAL A 182      27.272  19.897  17.570  4.00  1.00            
ATOM   1369    O VAL A 182      26.584  19.816  18.592  4.00  1.00            
ATOM   1370    N PRO A 183      27.901  20.968  17.217  4.00  1.00            
ATOM   1371   CA PRO A 183      27.813  22.171  17.994  4.00  1.00            
ATOM   1372   CD PRO A 183      29.187  20.849  16.547  4.00  1.00            
ATOM   1373   CB PRO A 183      29.077  22.976  17.682  4.00  1.00            
ATOM   1374   CG PRO A 183      29.694  22.291  16.450  4.00  1.00            
ATOM   1375    C PRO A 183      26.569  23.028  18.023  4.00  1.00            
ATOM   1376    O PRO A 183      26.511  23.903  18.885  4.00  1.00            
ATOM   1377    N VAL A 184      25.572  22.838  17.136  1.00  1.00            
ATOM   1378   CA VAL A 184      24.455  23.755  17.093  1.00  1.00            
ATOM   1379   CB VAL A 184      23.782  23.987  18.415  1.00  1.00            
ATOM   1380  CG1 VAL A 184      22.811  25.167  18.254  1.00  1.00            
ATOM   1381  CG2 VAL A 184      23.082  22.681  18.833  1.00  1.00            
ATOM   1382    C VAL A 184      25.004  25.048  16.612  1.00  1.00            
ATOM   1383    O VAL A 184      25.715  25.751  17.329  1.00  1.00            
ATOM   1384    N SER A 185      24.686  25.382  15.349  1.00  1.00            
ATOM   1385   CA SER A 185      25.215  26.582  14.790  1.00  1.00            
ATOM   1386   CB SER A 185      24.953  26.733  13.281  1.00  1.00            
ATOM   1387   OG SER A 185      25.540  27.935  12.802  1.00  1.00            
ATOM   1388    C SER A 185      24.602  27.769  15.468  1.00  1.00            
ATOM   1389    O SER A 185      25.305  28.586  16.063  1.00  1.00            
ATOM   1390    N VAL A 186      23.259  27.879  15.417  1.00  1.00            
ATOM   1391   CA VAL A 186      22.620  29.038  15.972  1.00  1.00            
ATOM   1392   CB VAL A 186      21.996  29.914  14.920  1.00  1.00            
ATOM   1393  CG1 VAL A 186      21.170  31.016  15.599  1.00  1.00            
ATOM   1394  CG2 VAL A 186      23.116  30.459  14.017  1.00  1.00            
ATOM   1395    C VAL A 186      21.552  28.607  16.910  1.00  1.00            
ATOM   1396    O VAL A 186      20.903  27.579  16.722  1.00  1.00            
ATOM   1397    N GLU A 187      21.375  29.409  17.974  4.00  1.00            
ATOM   1398   CA GLU A 187      20.360  29.161  18.944  4.00  1.00            
ATOM   1399   CB GLU A 187      20.565  29.872  20.285  4.00  1.00            
ATOM   1400   CG GLU A 187      21.773  29.370  21.070  4.00  1.00            
ATOM   1401   CD GLU A 187      21.810  30.161  22.367  4.00  1.00            
ATOM   1402  OE1 GLU A 187      20.894  31.005  22.558  4.00  1.00            
ATOM   1403  OE2 GLU A 187      22.742  29.936  23.183  4.00  1.00            
ATOM   1404    C GLU A 187      19.106  29.709  18.354  4.00  1.00            
ATOM   1405    O GLU A 187      19.130  30.355  17.307  4.00  1.00            
ATOM   1406    N GLY A 188      17.963  29.441  19.003  3.00  1.00            
ATOM   1407   CA GLY A 188      16.720  29.941  18.507  3.00  1.00            
ATOM   1408    C GLY A 188      15.926  28.788  18.032  3.00  1.00            
ATOM   1409    O GLY A 188      14.697  28.789  18.058  3.00  1.00            
ATOM   1410    N TYR A 189      16.651  27.776  17.558  3.00  1.00            
ATOM   1411   CA TYR A 189      16.085  26.529  17.185  3.00  1.00            
ATOM   1412   CB TYR A 189      15.913  26.311  15.673  3.00  1.00            
ATOM   1413   CG TYR A 189      14.941  27.297  15.132  3.00  1.00            
ATOM   1414  CD1 TYR A 189      13.590  27.048  15.205  3.00  1.00            
ATOM   1415  CD2 TYR A 189      15.381  28.471  14.565  3.00  1.00            
ATOM   1416  CE1 TYR A 189      12.685  27.953  14.704  3.00  1.00            
ATOM   1417  CE2 TYR A 189      14.479  29.378  14.063  3.00  1.00            
ATOM   1418   CZ TYR A 189      13.130  29.120  14.131  3.00  1.00            
ATOM   1419   OH TYR A 189      12.202  30.051  13.615  3.00  1.00            
ATOM   1420    C TYR A 189      17.179  25.594  17.553  3.00  1.00            
ATOM   1421    O TYR A 189      18.226  26.018  18.037  3.00  1.00            
ATOM   1422    N TRP A 190      16.966  24.288  17.366  4.00  1.00            
ATOM   1423   CA TRP A 190      18.067  23.410  17.590  4.00  1.00            
ATOM   1424   CB TRP A 190      17.549  22.033  18.033  4.00  1.00            
ATOM   1425   CG TRP A 190      18.543  21.098  18.668  4.00  1.00            
ATOM   1426  CD2 TRP A 190      18.349  19.678  18.749  4.00  1.00            
ATOM   1427  CD1 TRP A 190      19.734  21.359  19.282  4.00  1.00            
ATOM   1428  NE1 TRP A 190      20.281  20.192  19.757  4.00  1.00            
ATOM   1429  CE2 TRP A 190      19.440  19.151  19.429  4.00  1.00            
ATOM   1430  CE3 TRP A 190      17.337  18.881  18.292  4.00  1.00            
ATOM   1431  CZ2 TRP A 190      19.538  17.812  19.659  4.00  1.00            
ATOM   1432  CZ3 TRP A 190      17.436  17.529  18.530  4.00  1.00            
ATOM   1433  CH2 TRP A 190      18.518  17.005  19.203  4.00  1.00            
ATOM   1434    C TRP A 190      18.621  23.286  16.186  4.00  1.00            
ATOM   1435    O TRP A 190      18.392  22.285  15.508  4.00  1.00            
ATOM   1436    N GLN A 191      19.366  24.318  15.715  4.00  1.00            
ATOM   1437   CA GLN A 191      19.851  24.386  14.354  4.00  1.00            
ATOM   1438   CB GLN A 191      20.129  25.822  13.877  4.00  1.00            
ATOM   1439   CG GLN A 191      18.861  26.670  13.772  4.00  1.00            
ATOM   1440   CD GLN A 191      19.253  28.074  13.335  4.00  1.00            
ATOM   1441  OE1 GLN A 191      20.016  28.255  12.387  4.00  1.00            
ATOM   1442  NE2 GLN A 191      18.723  29.100  14.054  4.00  1.00            
ATOM   1443    C GLN A 191      21.098  23.619  14.244  4.00  1.00            
ATOM   1444    O GLN A 191      22.002  23.743  15.068  4.00  1.00            
ATOM   1445    N ILE A 192      21.166  22.777  13.208  4.00  1.00            
ATOM   1446   CA ILE A 192      22.389  22.084  13.068  4.00  1.00            
ATOM   1447   CB ILE A 192      22.314  20.599  13.340  4.00  1.00            
ATOM   1448  CG1 ILE A 192      21.402  19.873  12.337  4.00  1.00            
ATOM   1449  CG2 ILE A 192      21.884  20.417  14.807  4.00  1.00            
ATOM   1450  CD1 ILE A 192      19.937  20.298  12.409  4.00  1.00            
ATOM   1451    C ILE A 192      22.899  22.302  11.703  4.00  1.00            
ATOM   1452    O ILE A 192      22.152  22.329  10.726  4.00  1.00            
ATOM   1453    N THR A 193      24.222  22.485  11.636  4.00  1.00            
ATOM   1454   CA THR A 193      24.875  22.725  10.399  4.00  1.00            
ATOM   1455   CB THR A 193      26.323  23.053  10.570  4.00  1.00            
ATOM   1456  OG1 THR A 193      26.979  21.984  11.240  4.00  1.00            
ATOM   1457  CG2 THR A 193      26.444  24.347  11.386  4.00  1.00            
ATOM   1458    C THR A 193      24.787  21.465   9.602  4.00  1.00            
ATOM   1459    O THR A 193      24.795  20.364  10.150  4.00  1.00            
ATOM   1460    N LEU A 194      24.664  21.616   8.270  4.00  1.00            
ATOM   1461   CA LEU A 194      24.596  20.502   7.371  4.00  1.00            
ATOM   1462   CB LEU A 194      23.332  20.498   6.492  4.00  1.00            
ATOM   1463   CG LEU A 194      22.003  20.285   7.235  4.00  1.00            
ATOM   1464  CD1 LEU A 194      20.819  20.356   6.256  4.00  1.00            
ATOM   1465  CD2 LEU A 194      22.016  18.969   8.030  4.00  1.00            
ATOM   1466    C LEU A 194      25.722  20.681   6.414  4.00  1.00            
ATOM   1467    O LEU A 194      26.151  21.803   6.156  4.00  1.00            
ATOM   1468    N ASP A 195      26.250  19.572   5.866  4.00  1.00            
ATOM   1469   CA ASP A 195      27.301  19.748   4.917  4.00  1.00            
ATOM   1470   CB ASP A 195      28.502  18.802   5.110  4.00  1.00            
ATOM   1471   CG ASP A 195      29.341  19.284   6.287  4.00  1.00            
ATOM   1472  OD1 ASP A 195      29.763  20.472   6.262  4.00  1.00            
ATOM   1473  OD2 ASP A 195      29.591  18.469   7.214  4.00  1.00            
ATOM   1474    C ASP A 195      26.742  19.549   3.546  4.00  1.00            
ATOM   1475    O ASP A 195      26.763  20.475   2.738  4.00  1.00            
ATOM   1476    N SER A 196      26.229  18.341   3.229  4.00  1.00            
ATOM   1477   CA SER A 196      25.685  18.166   1.910  4.00  1.00            
ATOM   1478   CB SER A 196      26.752  17.940   0.827  4.00  1.00            
ATOM   1479   OG SER A 196      27.485  19.137   0.618  4.00  1.00            
ATOM   1480    C SER A 196      24.760  16.999   1.899  4.00  1.00            
ATOM   1481    O SER A 196      24.725  16.203   2.835  4.00  1.00            
ATOM   1482    N ILE A 197      23.947  16.896   0.826  4.00  1.00            
ATOM   1483   CA ILE A 197      23.095  15.754   0.700  4.00  1.00            
ATOM   1484   CB ILE A 197      21.631  16.045   0.533  4.00  1.00            
ATOM   1485  CG1 ILE A 197      20.838  14.745   0.762  4.00  1.00            
ATOM   1486  CG2 ILE A 197      21.399  16.707  -0.832  4.00  1.00            
ATOM   1487  CD1 ILE A 197      19.348  14.949   1.029  4.00  1.00            
ATOM   1488    C ILE A 197      23.618  14.966  -0.454  4.00  1.00            
ATOM   1489    O ILE A 197      23.886  15.519  -1.519  4.00  1.00            
ATOM   1490    N THR A 198      23.809  13.643  -0.253  4.00  1.00            
ATOM   1491   CA THR A 198      24.445  12.835  -1.253  4.00  1.00            
ATOM   1492   CB THR A 198      25.826  12.412  -0.811  4.00  1.00            
ATOM   1493  OG1 THR A 198      26.616  13.565  -0.554  4.00  1.00            
ATOM   1494  CG2 THR A 198      26.512  11.549  -1.883  4.00  1.00            
ATOM   1495    C THR A 198      23.636  11.607  -1.517  4.00  1.00            
ATOM   1496    O THR A 198      22.810  11.186  -0.708  4.00  1.00            
ATOM   1497    N MET A 199      23.873  11.028  -2.710  4.00  1.00            
ATOM   1498   CA MET A 199      23.312   9.797  -3.170  4.00  1.00            
ATOM   1499   CB MET A 199      22.474   9.932  -4.457  4.00  1.00            
ATOM   1500   CG MET A 199      23.049  10.890  -5.500  4.00  1.00            
ATOM   1501   SD MET A 199      21.845  11.385  -6.768  4.00  1.00            
ATOM   1502   CE MET A 199      22.132   9.966  -7.864  4.00  1.00            
ATOM   1503    C MET A 199      24.500   8.889  -3.369  4.00  1.00            
ATOM   1504    O MET A 199      25.285   8.703  -2.440  4.00  1.00            
ATOM   1505    N ASP A 200      24.684   8.284  -4.560  3.00  1.00            
ATOM   1506   CA ASP A 200      25.753   7.323  -4.659  3.00  1.00            
ATOM   1507   CB ASP A 200      25.770   6.512  -5.974  3.00  1.00            
ATOM   1508   CG ASP A 200      25.978   7.389  -7.203  3.00  1.00            
ATOM   1509  OD1 ASP A 200      25.855   8.638  -7.098  3.00  1.00            
ATOM   1510  OD2 ASP A 200      26.253   6.802  -8.283  3.00  1.00            
ATOM   1511    C ASP A 200      27.105   7.906  -4.399  3.00  1.00            
ATOM   1512    O ASP A 200      27.849   7.393  -3.563  3.00  1.00            
ATOM   1513    N GLY A 201      27.464   9.006  -5.072  3.00  1.00            
ATOM   1514   CA GLY A 201      28.755   9.577  -4.840  3.00  1.00            
ATOM   1515    C GLY A 201      28.637  10.969  -5.322  3.00  1.00            
ATOM   1516    O GLY A 201      29.631  11.659  -5.540  3.00  1.00            
ATOM   1517    N GLU A 202      27.383  11.417  -5.493  4.00  1.00            
ATOM   1518   CA GLU A 202      27.218  12.741  -5.985  4.00  1.00            
ATOM   1519   CB GLU A 202      26.592  12.833  -7.380  4.00  1.00            
ATOM   1520   CG GLU A 202      26.890  14.180  -8.029  4.00  1.00            
ATOM   1521   CD GLU A 202      28.388  14.192  -8.308  4.00  1.00            
ATOM   1522  OE1 GLU A 202      28.897  13.159  -8.818  4.00  1.00            
ATOM   1523  OE2 GLU A 202      29.042  15.229  -8.020  4.00  1.00            
ATOM   1524    C GLU A 202      26.344  13.488  -5.033  4.00  1.00            
ATOM   1525    O GLU A 202      25.728  12.900  -4.144  4.00  1.00            
ATOM   1526    N THR A 203      26.300  14.827  -5.180  4.00  1.00            
ATOM   1527   CA THR A 203      25.475  15.591  -4.296  4.00  1.00            
ATOM   1528   CB THR A 203      26.134  16.846  -3.791  4.00  1.00            
ATOM   1529  OG1 THR A 203      25.248  17.543  -2.927  4.00  1.00            
ATOM   1530  CG2 THR A 203      26.557  17.732  -4.978  4.00  1.00            
ATOM   1531    C THR A 203      24.235  15.989  -5.031  4.00  1.00            
ATOM   1532    O THR A 203      24.292  16.643  -6.072  4.00  1.00            
ATOM   1533    N ILE A 204      23.068  15.540  -4.526  4.00  1.00            
ATOM   1534   CA ILE A 204      21.847  15.949  -5.145  4.00  1.00            
ATOM   1535   CB ILE A 204      20.627  15.176  -4.738  4.00  1.00            
ATOM   1536  CG1 ILE A 204      19.477  15.535  -5.691  4.00  1.00            
ATOM   1537  CG2 ILE A 204      20.318  15.435  -3.257  4.00  1.00            
ATOM   1538  CD1 ILE A 204      18.308  14.560  -5.616  4.00  1.00            
ATOM   1539    C ILE A 204      21.614  17.392  -4.869  4.00  1.00            
ATOM   1540    O ILE A 204      21.275  18.157  -5.770  4.00  1.00            
ATOM   1541    N ALA A 205      21.817  17.811  -3.606  4.00  1.00            
ATOM   1542   CA ALA A 205      21.544  19.177  -3.277  4.00  1.00            
ATOM   1543   CB ALA A 205      20.074  19.444  -2.907  4.00  1.00            
ATOM   1544    C ALA A 205      22.380  19.569  -2.112  4.00  1.00            
ATOM   1545    O ALA A 205      23.273  18.834  -1.689  4.00  1.00            
ATOM   1546    N CYS A 206      22.112  20.785  -1.603  1.00  1.00            
ATOM   1547   CA CYS A 206      22.752  21.338  -0.450  1.00  1.00            
ATOM   1548   CB CYS A 206      22.514  20.481   0.806  1.00  1.00            
ATOM   1549   SG CYS A 206      20.743  20.312   1.186  1.00  1.00            
ATOM   1550    C CYS A 206      24.216  21.488  -0.653  1.00  1.00            
ATOM   1551    O CYS A 206      24.992  21.357   0.293  1.00  1.00            
ATOM   1552    N SER A 207      24.652  21.781  -1.887  3.00  1.00            
ATOM   1553   CA SER A 207      26.057  21.992  -2.023  3.00  1.00            
ATOM   1554   CB SER A 207      26.566  21.893  -3.473  3.00  1.00            
ATOM   1555   OG SER A 207      27.974  22.077  -3.503  3.00  1.00            
ATOM   1556    C SER A 207      26.345  23.357  -1.511  3.00  1.00            
ATOM   1557    O SER A 207      25.500  24.248  -1.576  3.00  1.00            
ATOM   1558    N GLY A 208      27.563  23.540  -0.975  3.00  1.00            
ATOM   1559   CA GLY A 208      27.947  24.807  -0.435  3.00  1.00            
ATOM   1560    C GLY A 208      27.544  24.819   1.001  3.00  1.00            
ATOM   1561    O GLY A 208      27.775  25.801   1.702  3.00  1.00            
ATOM   1562    N GLY A 209      26.908  23.723   1.466  1.00  1.00            
ATOM   1563   CA GLY A 209      26.512  23.612   2.843  1.00  1.00            
ATOM   1564    C GLY A 209      25.261  24.421   2.996  1.00  1.00            
ATOM   1565    O GLY A 209      24.998  25.337   2.217  1.00  1.00            
ATOM   1566    N CYS A 210      24.448  24.098   4.019  4.00  1.00            
ATOM   1567   CA CYS A 210      23.256  24.851   4.289  4.00  1.00            
ATOM   1568   CB CYS A 210      22.016  24.422   3.481  4.00  1.00            
ATOM   1569   SG CYS A 210      22.120  24.911   1.731  4.00  1.00            
ATOM   1570    C CYS A 210      22.950  24.656   5.728  4.00  1.00            
ATOM   1571    O CYS A 210      23.772  24.139   6.483  4.00  1.00            
ATOM   1572    N GLN A 211      21.749  25.084   6.153  4.00  1.00            
ATOM   1573   CA GLN A 211      21.437  24.953   7.539  4.00  1.00            
ATOM   1574   CB GLN A 211      20.783  26.202   8.154  4.00  1.00            
ATOM   1575   CG GLN A 211      20.923  26.266   9.677  4.00  1.00            
ATOM   1576   CD GLN A 211      22.335  26.767   9.961  4.00  1.00            
ATOM   1577  OE1 GLN A 211      22.918  27.497   9.161  4.00  1.00            
ATOM   1578  NE2 GLN A 211      22.904  26.373  11.131  4.00  1.00            
ATOM   1579    C GLN A 211      20.478  23.816   7.686  4.00  1.00            
ATOM   1580    O GLN A 211      19.951  23.302   6.700  4.00  1.00            
ATOM   1581    N ALA A 212      20.275  23.360   8.939  4.00  1.00            
ATOM   1582   CA ALA A 212      19.348  22.304   9.234  4.00  1.00            
ATOM   1583   CB ALA A 212      20.019  20.929   9.382  4.00  1.00            
ATOM   1584    C ALA A 212      18.765  22.660  10.562  4.00  1.00            
ATOM   1585    O ALA A 212      19.330  23.457  11.308  4.00  1.00            
ATOM   1586    N ILE A 213      17.574  22.117  10.861  4.00  1.00            
ATOM   1587   CA ILE A 213      16.968  22.308  12.147  4.00  1.00            
ATOM   1588   CB ILE A 213      15.724  23.139  12.125  4.00  1.00            
ATOM   1589  CG1 ILE A 213      15.369  23.610  13.544  4.00  1.00            
ATOM   1590  CG2 ILE A 213      14.618  22.307  11.457  4.00  1.00            
ATOM   1591  CD1 ILE A 213      14.292  24.693  13.573  4.00  1.00            
ATOM   1592    C ILE A 213      16.563  20.937  12.526  4.00  1.00            
ATOM   1593    O ILE A 213      16.484  20.057  11.673  4.00  1.00            
ATOM   1594    N VAL A 214      16.393  20.675  13.823  4.00  1.00            
ATOM   1595   CA VAL A 214      15.837  19.404  14.143  4.00  1.00            
ATOM   1596   CB VAL A 214      16.535  18.676  15.252  4.00  1.00            
ATOM   1597  CG1 VAL A 214      15.671  17.465  15.645  4.00  1.00            
ATOM   1598  CG2 VAL A 214      17.958  18.314  14.789  4.00  1.00            
ATOM   1599    C VAL A 214      14.499  19.755  14.677  4.00  1.00            
ATOM   1600    O VAL A 214      14.405  20.514  15.638  4.00  1.00            
ATOM   1601    N ASP A 215      13.419  19.257  14.055  1.00  1.00            
ATOM   1602   CA ASP A 215      12.162  19.617  14.622  1.00  1.00            
ATOM   1603   CB ASP A 215      11.341  20.599  13.779  1.00  1.00            
ATOM   1604   CG ASP A 215      10.070  20.888  14.564  1.00  1.00            
ATOM   1605  OD1 ASP A 215      10.165  21.068  15.808  1.00  1.00            
ATOM   1606  OD2 ASP A 215       8.983  20.905  13.931  1.00  1.00            
ATOM   1607    C ASP A 215      11.345  18.367  14.758  1.00  1.00            
ATOM   1608    O ASP A 215      11.055  17.695  13.770  1.00  1.00            
ATOM   1609    N THR A 216      10.958  18.016  16.003  3.00  1.00            
ATOM   1610   CA THR A 216      10.117  16.870  16.212  3.00  1.00            
ATOM   1611   CB THR A 216       9.857  16.520  17.644  3.00  1.00            
ATOM   1612  OG1 THR A 216       9.127  15.302  17.712  3.00  1.00            
ATOM   1613  CG2 THR A 216       9.054  17.653  18.301  3.00  1.00            
ATOM   1614    C THR A 216       8.797  17.202  15.596  3.00  1.00            
ATOM   1615    O THR A 216       8.081  16.334  15.099  3.00  1.00            
ATOM   1616    N GLY A 217       8.469  18.507  15.601  3.00  1.00            
ATOM   1617   CA GLY A 217       7.187  19.012  15.211  3.00  1.00            
ATOM   1618    C GLY A 217       6.809  18.650  13.810  3.00  1.00            
ATOM   1619    O GLY A 217       5.656  18.301  13.562  3.00  1.00            
ATOM   1620    N THR A 218       7.735  18.722  12.840  1.00  1.00            
ATOM   1621   CA THR A 218       7.298  18.425  11.506  1.00  1.00            
ATOM   1622   CB THR A 218       7.867  19.359  10.488  1.00  1.00            
ATOM   1623  OG1 THR A 218       9.280  19.283  10.509  1.00  1.00            
ATOM   1624  CG2 THR A 218       7.419  20.792  10.830  1.00  1.00            
ATOM   1625    C THR A 218       7.708  17.021  11.182  1.00  1.00            
ATOM   1626    O THR A 218       8.837  16.606  11.439  1.00  1.00            
ATOM   1627    N SER A 219       6.748  16.252  10.628  1.00  1.00            
ATOM   1628   CA SER A 219       6.883  14.861  10.295  1.00  1.00            
ATOM   1629   CB SER A 219       5.526  14.207   9.987  1.00  1.00            
ATOM   1630   OG SER A 219       4.909  14.840   8.876  1.00  1.00            
ATOM   1631    C SER A 219       7.773  14.654   9.119  1.00  1.00            
ATOM   1632    O SER A 219       8.379  13.592   8.981  1.00  1.00            
ATOM   1633    N LEU A 220       7.893  15.653   8.234  1.00  1.00            
ATOM   1634   CA LEU A 220       8.642  15.363   7.051  1.00  1.00            
ATOM   1635   CB LEU A 220       7.962  15.839   5.752  1.00  1.00            
ATOM   1636   CG LEU A 220       6.603  15.196   5.427  1.00  1.00            
ATOM   1637  CD1 LEU A 220       6.037  15.749   4.107  1.00  1.00            
ATOM   1638  CD2 LEU A 220       6.687  13.662   5.438  1.00  1.00            
ATOM   1639    C LEU A 220       9.936  16.078   7.055  1.00  1.00            
ATOM   1640    O LEU A 220      10.139  17.074   7.749  1.00  1.00            
ATOM   1641    N LEU A 221      10.852  15.523   6.245  4.00  1.00            
ATOM   1642   CA LEU A 221      12.106  16.134   5.983  4.00  1.00            
ATOM   1643   CB LEU A 221      13.137  15.138   5.414  4.00  1.00            
ATOM   1644   CG LEU A 221      13.558  14.021   6.391  4.00  1.00            
ATOM   1645  CD1 LEU A 221      14.424  12.962   5.689  4.00  1.00            
ATOM   1646  CD2 LEU A 221      14.260  14.602   7.629  4.00  1.00            
ATOM   1647    C LEU A 221      11.777  17.086   4.893  4.00  1.00            
ATOM   1648    O LEU A 221      11.315  16.687   3.824  4.00  1.00            
ATOM   1649    N THR A 222      11.989  18.382   5.147  4.00  1.00            
ATOM   1650   CA THR A 222      11.576  19.339   4.176  4.00  1.00            
ATOM   1651   CB THR A 222      10.952  20.558   4.772  4.00  1.00            
ATOM   1652  OG1 THR A 222      11.910  21.256   5.553  4.00  1.00            
ATOM   1653  CG2 THR A 222       9.765  20.117   5.645  4.00  1.00            
ATOM   1654    C THR A 222      12.745  19.783   3.379  4.00  1.00            
ATOM   1655    O THR A 222      13.649  19.015   3.058  4.00  1.00            
ATOM   1656    N GLY A 223      12.703  21.067   2.990  4.00  1.00            
ATOM   1657   CA GLY A 223      13.745  21.664   2.224  4.00  1.00            
ATOM   1658    C GLY A 223      13.077  22.789   1.495  4.00  1.00            
ATOM   1659    O GLY A 223      11.857  22.916   1.547  4.00  1.00            
ATOM   1660    N PRO A 224      13.835  23.587   0.790  1.00  1.00            
ATOM   1661   CA PRO A 224      13.356  24.805   0.188  1.00  1.00            
ATOM   1662   CD PRO A 224      15.286  23.505   0.815  1.00  1.00            
ATOM   1663   CB PRO A 224      14.580  25.449  -0.463  1.00  1.00            
ATOM   1664   CG PRO A 224      15.771  24.885   0.338  1.00  1.00            
ATOM   1665    C PRO A 224      12.157  24.776  -0.714  1.00  1.00            
ATOM   1666    O PRO A 224      11.207  25.514  -0.454  1.00  1.00            
ATOM   1667    N THR A 225      12.181  23.958  -1.779  2.00  1.00            
ATOM   1668   CA THR A 225      11.118  23.905  -2.743  2.00  1.00            
ATOM   1669   CB THR A 225      10.545  25.263  -3.113  2.00  1.00            
ATOM   1670  OG1 THR A 225       9.580  25.121  -4.146  2.00  1.00            
ATOM   1671  CG2 THR A 225      11.630  26.294  -3.482  2.00  1.00            
ATOM   1672    C THR A 225      11.713  23.200  -3.904  2.00  1.00            
ATOM   1673    O THR A 225      11.444  22.024  -4.144  2.00  1.00            
ATOM   1674    N SER A 226      12.554  23.927  -4.652  2.00  1.00            
ATOM   1675   CA SER A 226      13.224  23.377  -5.769  2.00  1.00            
ATOM   1676   CB SER A 226      14.009  24.426  -6.581  2.00  1.00            
ATOM   1677   OG SER A 226      15.052  24.987  -5.795  2.00  1.00            
ATOM   1678    C SER A 226      14.183  22.332  -5.289  2.00  1.00            
ATOM   1679    O SER A 226      14.425  21.342  -5.975  2.00  1.00            
ATOM   1680    N ALA A 227      14.746  22.514  -4.080  2.00  1.00            
ATOM   1681   CA ALA A 227      15.743  21.593  -3.613  2.00  1.00            
ATOM   1682   CB ALA A 227      16.326  22.010  -2.251  2.00  1.00            
ATOM   1683    C ALA A 227      15.189  20.213  -3.452  2.00  1.00            
ATOM   1684    O ALA A 227      15.757  19.242  -3.949  2.00  1.00            
ATOM   1685    N ILE A 228      14.049  20.097  -2.753  2.00  1.00            
ATOM   1686   CA ILE A 228      13.400  18.845  -2.485  2.00  1.00            
ATOM   1687   CB ILE A 228      12.337  19.025  -1.429  2.00  1.00            
ATOM   1688  CG1 ILE A 228      11.661  17.705  -1.024  2.00  1.00            
ATOM   1689  CG2 ILE A 228      11.369  20.111  -1.919  2.00  1.00            
ATOM   1690  CD1 ILE A 228      10.728  17.140  -2.092  2.00  1.00            
ATOM   1691    C ILE A 228      12.853  18.301  -3.767  2.00  1.00            
ATOM   1692    O ILE A 228      12.874  17.092  -3.993  2.00  1.00            
ATOM   1693    N ALA A 229      12.373  19.190  -4.658  2.00  1.00            
ATOM   1694   CA ALA A 229      11.756  18.762  -5.881  2.00  1.00            
ATOM   1695   CB ALA A 229      11.365  19.939  -6.793  2.00  1.00            
ATOM   1696    C ALA A 229      12.737  17.913  -6.626  2.00  1.00            
ATOM   1697    O ALA A 229      12.367  16.875  -7.173  2.00  1.00            
ATOM   1698    N ASN A 230      14.021  18.317  -6.648  2.00  1.00            
ATOM   1699   CA ASN A 230      15.025  17.594  -7.380  2.00  1.00            
ATOM   1700   CB ASN A 230      16.396  18.275  -7.323  2.00  1.00            
ATOM   1701   CG ASN A 230      17.293  17.537  -8.298  2.00  1.00            
ATOM   1702  OD1 ASN A 230      18.442  17.226  -7.989  2.00  1.00            
ATOM   1703  ND2 ASN A 230      16.749  17.234  -9.508  2.00  1.00            
ATOM   1704    C ASN A 230      15.177  16.225  -6.811  2.00  1.00            
ATOM   1705    O ASN A 230      15.206  15.244  -7.549  2.00  1.00            
ATOM   1706    N ILE A 231      15.245  16.110  -5.475  2.00  1.00            
ATOM   1707   CA ILE A 231      15.470  14.825  -4.889  2.00  1.00            
ATOM   1708   CB ILE A 231      15.585  14.864  -3.385  2.00  1.00            
ATOM   1709  CG1 ILE A 231      16.399  13.663  -2.867  2.00  1.00            
ATOM   1710  CG2 ILE A 231      14.174  14.965  -2.781  2.00  1.00            
ATOM   1711  CD1 ILE A 231      15.822  12.293  -3.215  2.00  1.00            
ATOM   1712    C ILE A 231      14.294  13.992  -5.288  2.00  1.00            
ATOM   1713    O ILE A 231      14.420  12.799  -5.561  2.00  1.00            
ATOM   1714    N GLN A 232      13.114  14.636  -5.372  2.00  1.00            
ATOM   1715   CA GLN A 232      11.893  13.969  -5.715  2.00  1.00            
ATOM   1716   CB GLN A 232      10.728  14.962  -5.884  2.00  1.00            
ATOM   1717   CG GLN A 232       9.395  14.319  -6.271  2.00  1.00            
ATOM   1718   CD GLN A 232       8.417  15.445  -6.583  2.00  1.00            
ATOM   1719  OE1 GLN A 232       8.815  16.533  -6.997  2.00  1.00            
ATOM   1720  NE2 GLN A 232       7.099  15.179  -6.381  2.00  1.00            
ATOM   1721    C GLN A 232      12.089  13.303  -7.046  2.00  1.00            
ATOM   1722    O GLN A 232      11.687  12.157  -7.231  2.00  1.00            
ATOM   1723    N SER A 233      12.721  14.002  -8.010  2.00  1.00            
ATOM   1724   CA SER A 233      12.909  13.431  -9.317  2.00  1.00            
ATOM   1725   CB SER A 233      13.413  14.442 -10.367  2.00  1.00            
ATOM   1726   OG SER A 233      14.715  14.911 -10.050  2.00  1.00            
ATOM   1727    C SER A 233      13.868  12.286  -9.247  2.00  1.00            
ATOM   1728    O SER A 233      13.714  11.299  -9.968  2.00  1.00            
ATOM   1729    N ASP A 234      14.889  12.378  -8.373  2.00  1.00            
ATOM   1730   CA ASP A 234      15.849  11.315  -8.301  2.00  1.00            
ATOM   1731   CB ASP A 234      16.989  11.607  -7.312  2.00  1.00            
ATOM   1732   CG ASP A 234      17.841  12.705  -7.938  2.00  1.00            
ATOM   1733  OD1 ASP A 234      17.249  13.670  -8.489  2.00  1.00            
ATOM   1734  OD2 ASP A 234      19.094  12.579  -7.895  2.00  1.00            
ATOM   1735    C ASP A 234      15.148  10.067  -7.878  2.00  1.00            
ATOM   1736    O ASP A 234      15.297   9.022  -8.508  2.00  1.00            
ATOM   1737    N ILE A 235      14.333  10.157  -6.809  2.00  1.00            
ATOM   1738   CA ILE A 235      13.614   9.019  -6.317  2.00  1.00            
ATOM   1739   CB ILE A 235      12.893   9.282  -5.011  2.00  1.00            
ATOM   1740  CG1 ILE A 235      12.456   7.968  -4.335  2.00  1.00            
ATOM   1741  CG2 ILE A 235      11.715  10.240  -5.265  2.00  1.00            
ATOM   1742  CD1 ILE A 235      11.373   7.185  -5.082  2.00  1.00            
ATOM   1743    C ILE A 235      12.599   8.613  -7.349  2.00  1.00            
ATOM   1744    O ILE A 235      12.417   7.423  -7.607  2.00  1.00            
ATOM   1745    N GLY A 236      11.924   9.592  -7.997  3.00  1.00            
ATOM   1746   CA GLY A 236      10.929   9.232  -8.969  3.00  1.00            
ATOM   1747    C GLY A 236       9.531   9.520  -8.495  3.00  1.00            
ATOM   1748    O GLY A 236       8.573   9.070  -9.123  3.00  1.00            
ATOM   1749    N ALA A 237       9.350  10.256  -7.381  1.00  1.00            
ATOM   1750   CA ALA A 237       8.005  10.592  -6.991  1.00  1.00            
ATOM   1751   CB ALA A 237       7.904  11.302  -5.633  1.00  1.00            
ATOM   1752    C ALA A 237       7.485  11.527  -8.028  1.00  1.00            
ATOM   1753    O ALA A 237       8.243  12.277  -8.640  1.00  1.00            
ATOM   1754    N SER A 238       6.163  11.483  -8.272  1.00  1.00            
ATOM   1755   CA SER A 238       5.588  12.340  -9.264  1.00  1.00            
ATOM   1756   CB SER A 238       5.174  11.586 -10.540  1.00  1.00            
ATOM   1757   OG SER A 238       4.307  10.512 -10.211  1.00  1.00            
ATOM   1758    C SER A 238       4.375  12.972  -8.670  1.00  1.00            
ATOM   1759    O SER A 238       3.809  12.470  -7.699  1.00  1.00            
ATOM   1760    N GLU A 239       3.964  14.128  -9.229  1.00  1.00            
ATOM   1761   CA GLU A 239       2.787  14.788  -8.747  1.00  1.00            
ATOM   1762   CB GLU A 239       2.540  16.184  -9.348  1.00  1.00            
ATOM   1763   CG GLU A 239       3.436  17.288  -8.791  1.00  1.00            
ATOM   1764   CD GLU A 239       4.850  17.060  -9.297  1.00  1.00            
ATOM   1765  OE1 GLU A 239       5.009  16.744 -10.506  1.00  1.00            
ATOM   1766  OE2 GLU A 239       5.793  17.210  -8.475  1.00  1.00            
ATOM   1767    C GLU A 239       1.631  13.960  -9.170  1.00  1.00            
ATOM   1768    O GLU A 239       1.625  13.385 -10.257  1.00  1.00            
ATOM   1769    N ASN A 240       0.621  13.867  -8.293  1.00  1.00            
ATOM   1770   CA ASN A 240      -0.563  13.168  -8.668  1.00  1.00            
ATOM   1771   CB ASN A 240      -1.144  12.256  -7.574  1.00  1.00            
ATOM   1772   CG ASN A 240      -1.970  11.170  -8.258  1.00  1.00            
ATOM   1773  OD1 ASN A 240      -2.491  11.351  -9.359  1.00  1.00            
ATOM   1774  ND2 ASN A 240      -2.071   9.988  -7.595  1.00  1.00            
ATOM   1775    C ASN A 240      -1.550  14.269  -8.908  1.00  1.00            
ATOM   1776    O ASN A 240      -1.289  15.422  -8.569  1.00  1.00            
ATOM   1777    N SER A 241      -2.705  13.952  -9.520  3.00  1.00            
ATOM   1778   CA SER A 241      -3.677  14.955  -9.837  3.00  1.00            
ATOM   1779   CB SER A 241      -4.921  14.379 -10.529  3.00  1.00            
ATOM   1780   OG SER A 241      -4.574  13.804 -11.780  3.00  1.00            
ATOM   1781    C SER A 241      -4.141  15.601  -8.569  3.00  1.00            
ATOM   1782    O SER A 241      -4.386  16.807  -8.532  3.00  1.00            
ATOM   1783    N ASP A 242      -4.262  14.812  -7.486  3.00  1.00            
ATOM   1784   CA ASP A 242      -4.710  15.333  -6.226  3.00  1.00            
ATOM   1785   CB ASP A 242      -4.727  14.273  -5.112  3.00  1.00            
ATOM   1786   CG ASP A 242      -5.828  13.269  -5.410  3.00  1.00            
ATOM   1787  OD1 ASP A 242      -7.020  13.598  -5.161  3.00  1.00            
ATOM   1788  OD2 ASP A 242      -5.489  12.152  -5.879  3.00  1.00            
ATOM   1789    C ASP A 242      -3.698  16.348  -5.807  3.00  1.00            
ATOM   1790    O ASP A 242      -4.039  17.356  -5.189  3.00  1.00            
ATOM   1791    N GLY A 243      -2.418  16.127  -6.165  1.00  1.00            
ATOM   1792   CA GLY A 243      -1.406  17.038  -5.719  1.00  1.00            
ATOM   1793    C GLY A 243      -0.534  16.345  -4.733  1.00  1.00            
ATOM   1794    O GLY A 243       0.345  16.957  -4.126  1.00  1.00            
ATOM   1795    N GLU A 244      -0.761  15.036  -4.546  1.00  1.00            
ATOM   1796   CA GLU A 244       0.028  14.315  -3.597  1.00  1.00            
ATOM   1797   CB GLU A 244      -0.720  13.136  -2.955  1.00  1.00            
ATOM   1798   CG GLU A 244      -1.926  13.551  -2.112  1.00  1.00            
ATOM   1799   CD GLU A 244      -2.515  12.276  -1.529  1.00  1.00            
ATOM   1800  OE1 GLU A 244      -1.713  11.363  -1.196  1.00  1.00            
ATOM   1801  OE2 GLU A 244      -3.765  12.198  -1.396  1.00  1.00            
ATOM   1802    C GLU A 244       1.220  13.729  -4.247  1.00  1.00            
ATOM   1803    O GLU A 244       1.306  13.612  -5.470  1.00  1.00            
ATOM   1804    N MET A 245       2.199  13.375  -3.403  1.00  1.00            
ATOM   1805   CA MET A 245       3.347  12.704  -3.904  1.00  1.00            
ATOM   1806   CB MET A 245       4.572  12.731  -2.972  1.00  1.00            
ATOM   1807   CG MET A 245       5.403  14.008  -3.061  1.00  1.00            
ATOM   1808   SD MET A 245       4.639  15.504  -2.376  1.00  1.00            
ATOM   1809   CE MET A 245       6.064  16.558  -2.777  1.00  1.00            
ATOM   1810    C MET A 245       2.981  11.266  -4.063  1.00  1.00            
ATOM   1811    O MET A 245       2.128  10.742  -3.349  1.00  1.00            
ATOM   1812    N VAL A 246       3.606  10.594  -5.046  4.00  1.00            
ATOM   1813   CA VAL A 246       3.306   9.210  -5.226  4.00  1.00            
ATOM   1814   CB VAL A 246       2.182   8.978  -6.190  4.00  1.00            
ATOM   1815  CG1 VAL A 246       2.552   9.661  -7.519  4.00  1.00            
ATOM   1816  CG2 VAL A 246       1.966   7.462  -6.329  4.00  1.00            
ATOM   1817    C VAL A 246       4.492   8.532  -5.814  4.00  1.00            
ATOM   1818    O VAL A 246       5.224   9.114  -6.615  4.00  1.00            
ATOM   1819    N ILE A 247       4.736   7.276  -5.393  4.00  1.00            
ATOM   1820   CA ILE A 247       5.793   6.549  -6.017  4.00  1.00            
ATOM   1821   CB ILE A 247       7.163   6.829  -5.470  4.00  1.00            
ATOM   1822  CG1 ILE A 247       8.231   6.083  -6.294  4.00  1.00            
ATOM   1823  CG2 ILE A 247       7.161   6.467  -3.979  4.00  1.00            
ATOM   1824  CD1 ILE A 247       8.331   6.541  -7.750  4.00  1.00            
ATOM   1825    C ILE A 247       5.538   5.080  -5.910  4.00  1.00            
ATOM   1826    O ILE A 247       4.836   4.623  -5.010  4.00  1.00            
ATOM   1827    N SER A 248       6.111   4.297  -6.850  1.00  1.00            
ATOM   1828   CA SER A 248       5.938   2.874  -6.808  1.00  1.00            
ATOM   1829   CB SER A 248       6.415   2.144  -8.077  1.00  1.00            
ATOM   1830   OG SER A 248       6.203   0.746  -7.940  1.00  1.00            
ATOM   1831    C SER A 248       6.760   2.370  -5.658  1.00  1.00            
ATOM   1832    O SER A 248       7.844   2.881  -5.374  1.00  1.00            
ATOM   1833    N CYS A 249       6.233   1.351  -4.953  3.00  1.00            
ATOM   1834   CA CYS A 249       6.854   0.725  -3.816  3.00  1.00            
ATOM   1835   CB CYS A 249       5.911  -0.286  -3.138  3.00  1.00            
ATOM   1836   SG CYS A 249       5.290  -1.537  -4.303  3.00  1.00            
ATOM   1837    C CYS A 249       8.074  -0.024  -4.273  3.00  1.00            
ATOM   1838    O CYS A 249       9.060  -0.114  -3.546  3.00  1.00            
ATOM   1839    N SER A 250       8.049  -0.570  -5.505  2.00  1.00            
ATOM   1840   CA SER A 250       9.133  -1.376  -6.007  2.00  1.00            
ATOM   1841   CB SER A 250       8.901  -1.812  -7.466  2.00  1.00            
ATOM   1842   OG SER A 250       9.988  -2.598  -7.929  2.00  1.00            
ATOM   1843    C SER A 250      10.380  -0.542  -5.980  2.00  1.00            
ATOM   1844    O SER A 250      11.489  -1.074  -5.956  2.00  1.00            
ATOM   1845    N SER A 251      10.222   0.795  -5.971  2.00  1.00            
ATOM   1846   CA SER A 251      11.332   1.711  -5.996  2.00  1.00            
ATOM   1847   CB SER A 251      10.882   3.183  -6.105  2.00  1.00            
ATOM   1848   OG SER A 251      12.010   4.043  -6.174  2.00  1.00            
ATOM   1849    C SER A 251      12.162   1.576  -4.749  2.00  1.00            
ATOM   1850    O SER A 251      13.379   1.750  -4.791  2.00  1.00            
ATOM   1851    N ILE A 252      11.537   1.246  -3.605  2.00  1.00            
ATOM   1852   CA ILE A 252      12.268   1.178  -2.368  2.00  1.00            
ATOM   1853   CB ILE A 252      11.377   0.915  -1.182  2.00  1.00            
ATOM   1854  CG1 ILE A 252      12.106   1.275   0.121  2.00  1.00            
ATOM   1855  CG2 ILE A 252      10.870  -0.538  -1.227  2.00  1.00            
ATOM   1856  CD1 ILE A 252      11.170   1.414   1.320  2.00  1.00            
ATOM   1857    C ILE A 252      13.299   0.116  -2.477  2.00  1.00            
ATOM   1858    O ILE A 252      14.431   0.289  -2.033  2.00  1.00            
ATOM   1859    N ASP A 253      12.931  -1.018  -3.089  2.00  1.00            
ATOM   1860   CA ASP A 253      13.880  -2.069  -3.220  2.00  1.00            
ATOM   1861   CB ASP A 253      13.322  -3.274  -3.998  2.00  1.00            
ATOM   1862   CG ASP A 253      14.425  -4.313  -4.161  2.00  1.00            
ATOM   1863  OD1 ASP A 253      15.073  -4.665  -3.140  2.00  1.00            
ATOM   1864  OD2 ASP A 253      14.622  -4.777  -5.316  2.00  1.00            
ATOM   1865    C ASP A 253      15.018  -1.529  -4.026  2.00  1.00            
ATOM   1866    O ASP A 253      16.187  -1.753  -3.712  2.00  1.00            
ATOM   1867    N SER A 254      14.678  -0.777  -5.088  2.00  1.00            
ATOM   1868   CA SER A 254      15.619  -0.286  -6.051  2.00  1.00            
ATOM   1869   CB SER A 254      14.912   0.363  -7.254  2.00  1.00            
ATOM   1870   OG SER A 254      15.864   0.840  -8.193  2.00  1.00            
ATOM   1871    C SER A 254      16.603   0.724  -5.513  2.00  1.00            
ATOM   1872    O SER A 254      17.811   0.508  -5.588  2.00  1.00            
ATOM   1873    N LEU A 255      16.118   1.845  -4.936  1.00  1.00            
ATOM   1874   CA LEU A 255      16.964   2.974  -4.616  1.00  1.00            
ATOM   1875   CB LEU A 255      16.165   4.284  -4.508  1.00  1.00            
ATOM   1876   CG LEU A 255      15.615   4.780  -5.865  1.00  1.00            
ATOM   1877  CD1 LEU A 255      14.749   3.713  -6.552  1.00  1.00            
ATOM   1878  CD2 LEU A 255      14.872   6.116  -5.707  1.00  1.00            
ATOM   1879    C LEU A 255      17.778   2.785  -3.368  1.00  1.00            
ATOM   1880    O LEU A 255      17.394   2.129  -2.400  1.00  1.00            
ATOM   1881    N PRO A 256      18.955   3.356  -3.475  1.00  1.00            
ATOM   1882   CA PRO A 256      19.914   3.388  -2.395  1.00  1.00            
ATOM   1883   CD PRO A 256      19.624   3.239  -4.764  1.00  1.00            
ATOM   1884   CB PRO A 256      21.286   3.572  -3.042  1.00  1.00            
ATOM   1885   CG PRO A 256      21.108   2.995  -4.453  1.00  1.00            
ATOM   1886    C PRO A 256      19.569   4.504  -1.466  1.00  1.00            
ATOM   1887    O PRO A 256      18.619   5.237  -1.735  1.00  1.00            
ATOM   1888    N ASP A 257      20.333   4.645  -0.365  1.00  1.00            
ATOM   1889   CA ASP A 257      20.049   5.635   0.631  1.00  1.00            
ATOM   1890   CB ASP A 257      20.652   5.329   2.013  1.00  1.00            
ATOM   1891   CG ASP A 257      19.937   4.131   2.621  1.00  1.00            
ATOM   1892  OD1 ASP A 257      19.002   3.600   1.966  1.00  1.00            
ATOM   1893  OD2 ASP A 257      20.323   3.727   3.752  1.00  1.00            
ATOM   1894    C ASP A 257      20.572   6.974   0.249  1.00  1.00            
ATOM   1895    O ASP A 257      21.309   7.140  -0.721  1.00  1.00            
ATOM   1896    N ILE A 258      20.162   7.976   1.049  4.00  1.00            
ATOM   1897   CA ILE A 258      20.606   9.322   0.889  4.00  1.00            
ATOM   1898   CB ILE A 258      19.500  10.332   0.738  4.00  1.00            
ATOM   1899  CG1 ILE A 258      18.576  10.344   1.966  4.00  1.00            
ATOM   1900  CG2 ILE A 258      18.770  10.019  -0.578  4.00  1.00            
ATOM   1901  CD1 ILE A 258      17.798   9.042   2.152  4.00  1.00            
ATOM   1902    C ILE A 258      21.407   9.647   2.097  4.00  1.00            
ATOM   1903    O ILE A 258      20.978   9.406   3.224  4.00  1.00            
ATOM   1904    N VAL A 259      22.627  10.171   1.883  4.00  1.00            
ATOM   1905   CA VAL A 259      23.457  10.479   3.002  4.00  1.00            
ATOM   1906   CB VAL A 259      24.882  10.035   2.847  4.00  1.00            
ATOM   1907  CG1 VAL A 259      25.474  10.718   1.602  4.00  1.00            
ATOM   1908  CG2 VAL A 259      25.635  10.381   4.145  4.00  1.00            
ATOM   1909    C VAL A 259      23.494  11.968   3.159  4.00  1.00            
ATOM   1910    O VAL A 259      23.670  12.707   2.192  4.00  1.00            
ATOM   1911    N PHE A 260      23.288  12.437   4.405  4.00  1.00            
ATOM   1912   CA PHE A 260      23.435  13.822   4.744  4.00  1.00            
ATOM   1913   CB PHE A 260      22.233  14.429   5.488  4.00  1.00            
ATOM   1914   CG PHE A 260      21.927  13.484   6.583  4.00  1.00            
ATOM   1915  CD1 PHE A 260      22.616  13.497   7.773  4.00  1.00            
ATOM   1916  CD2 PHE A 260      20.924  12.567   6.394  4.00  1.00            
ATOM   1917  CE1 PHE A 260      22.309  12.593   8.761  4.00  1.00            
ATOM   1918  CE2 PHE A 260      20.613  11.662   7.375  4.00  1.00            
ATOM   1919   CZ PHE A 260      21.306  11.677   8.556  4.00  1.00            
ATOM   1920    C PHE A 260      24.640  13.849   5.612  4.00  1.00            
ATOM   1921    O PHE A 260      24.896  12.914   6.368  4.00  1.00            
ATOM   1922    N THR A 261      25.462  14.902   5.496  4.00  1.00            
ATOM   1923   CA THR A 261      26.643  14.835   6.285  4.00  1.00            
ATOM   1924   CB THR A 261      27.893  14.877   5.460  4.00  1.00            
ATOM   1925  OG1 THR A 261      27.982  16.104   4.757  4.00  1.00            
ATOM   1926  CG2 THR A 261      27.824  13.719   4.448  4.00  1.00            
ATOM   1927    C THR A 261      26.648  15.960   7.277  4.00  1.00            
ATOM   1928    O THR A 261      26.570  17.133   6.910  4.00  1.00            
ATOM   1929    N ILE A 262      26.732  15.611   8.582  4.00  1.00            
ATOM   1930   CA ILE A 262      26.757  16.574   9.649  4.00  1.00            
ATOM   1931   CB ILE A 262      25.634  16.390  10.630  4.00  1.00            
ATOM   1932  CG1 ILE A 262      25.720  17.444  11.748  4.00  1.00            
ATOM   1933  CG2 ILE A 262      25.593  14.923  11.078  4.00  1.00            
ATOM   1934  CD1 ILE A 262      24.462  17.530  12.610  4.00  1.00            
ATOM   1935    C ILE A 262      28.069  16.479  10.358  4.00  1.00            
ATOM   1936    O ILE A 262      28.451  15.423  10.861  4.00  1.00            
ATOM   1937    N ASP A 263      28.793  17.617  10.390  3.00  1.00            
ATOM   1938   CA ASP A 263      30.074  17.756  11.022  3.00  1.00            
ATOM   1939   CB ASP A 263      30.049  17.574  12.553  3.00  1.00            
ATOM   1940   CG ASP A 263      29.563  18.868  13.189  3.00  1.00            
ATOM   1941  OD1 ASP A 263      29.374  19.865  12.442  3.00  1.00            
ATOM   1942  OD2 ASP A 263      29.392  18.882  14.437  3.00  1.00            
ATOM   1943    C ASP A 263      31.038  16.748  10.460  3.00  1.00            
ATOM   1944    O ASP A 263      31.978  16.345  11.143  3.00  1.00            
ATOM   1945    N GLY A 264      30.856  16.326   9.191  3.00  1.00            
ATOM   1946   CA GLY A 264      31.798  15.419   8.590  3.00  1.00            
ATOM   1947    C GLY A 264      31.341  14.004   8.775  3.00  1.00            
ATOM   1948    O GLY A 264      31.902  13.086   8.176  3.00  1.00            
ATOM   1949    N VAL A 265      30.309  13.786   9.607  4.00  1.00            
ATOM   1950   CA VAL A 265      29.837  12.451   9.841  4.00  1.00            
ATOM   1951   CB VAL A 265      29.164  12.285  11.173  4.00  1.00            
ATOM   1952  CG1 VAL A 265      28.665  10.837  11.292  4.00  1.00            
ATOM   1953  CG2 VAL A 265      30.152  12.693  12.277  4.00  1.00            
ATOM   1954    C VAL A 265      28.825  12.125   8.784  4.00  1.00            
ATOM   1955    O VAL A 265      28.184  13.019   8.237  4.00  1.00            
ATOM   1956    N GLN A 266      28.671  10.825   8.443  4.00  1.00            
ATOM   1957   CA GLN A 266      27.715  10.461   7.430  4.00  1.00            
ATOM   1958   CB GLN A 266      28.309   9.591   6.309  4.00  1.00            
ATOM   1959   CG GLN A 266      29.382  10.308   5.488  4.00  1.00            
ATOM   1960   CD GLN A 266      29.973   9.298   4.517  4.00  1.00            
ATOM   1961  OE1 GLN A 266      29.349   8.927   3.525  4.00  1.00            
ATOM   1962  NE2 GLN A 266      31.216   8.834   4.815  4.00  1.00            
ATOM   1963    C GLN A 266      26.623   9.654   8.080  4.00  1.00            
ATOM   1964    O GLN A 266      26.908   8.695   8.797  4.00  1.00            
ATOM   1965    N TYR A 267      25.347  10.044   7.873  4.00  1.00            
ATOM   1966   CA TYR A 267      24.277   9.247   8.407  4.00  1.00            
ATOM   1967   CB TYR A 267      23.461   9.927   9.521  4.00  1.00            
ATOM   1968   CG TYR A 267      22.593   8.861  10.095  4.00  1.00            
ATOM   1969  CD1 TYR A 267      23.138   7.933  10.953  4.00  1.00            
ATOM   1970  CD2 TYR A 267      21.254   8.784   9.795  4.00  1.00            
ATOM   1971  CE1 TYR A 267      22.367   6.939  11.505  4.00  1.00            
ATOM   1972  CE2 TYR A 267      20.474   7.791  10.345  4.00  1.00            
ATOM   1973   CZ TYR A 267      21.031   6.867  11.200  4.00  1.00            
ATOM   1974   OH TYR A 267      20.234   5.850  11.765  4.00  1.00            
ATOM   1975    C TYR A 267      23.352   8.918   7.273  4.00  1.00            
ATOM   1976    O TYR A 267      22.859   9.804   6.582  4.00  1.00            
ATOM   1977    N PRO A 268      23.132   7.646   7.043  4.00  1.00            
ATOM   1978   CA PRO A 268      22.251   7.263   5.960  4.00  1.00            
ATOM   1979   CD PRO A 268      24.219   6.703   7.213  4.00  1.00            
ATOM   1980   CB PRO A 268      22.701   5.869   5.523  4.00  1.00            
ATOM   1981   CG PRO A 268      24.164   5.774   5.988  4.00  1.00            
ATOM   1982    C PRO A 268      20.799   7.280   6.281  4.00  1.00            
ATOM   1983    O PRO A 268      20.438   7.037   7.438  4.00  1.00            
ATOM   1984    N LEU A 269      19.947   7.565   5.271  4.00  1.00            
ATOM   1985   CA LEU A 269      18.541   7.383   5.439  4.00  1.00            
ATOM   1986   CB LEU A 269      17.653   8.632   5.336  4.00  1.00            
ATOM   1987   CG LEU A 269      17.772   9.520   6.589  4.00  1.00            
ATOM   1988  CD1 LEU A 269      16.634  10.553   6.669  4.00  1.00            
ATOM   1989  CD2 LEU A 269      17.921   8.658   7.856  4.00  1.00            
ATOM   1990    C LEU A 269      18.123   6.379   4.418  4.00  1.00            
ATOM   1991    O LEU A 269      18.381   6.539   3.227  4.00  1.00            
ATOM   1992    N SER A 270      17.477   5.291   4.883  1.00  1.00            
ATOM   1993   CA SER A 270      17.084   4.214   4.025  1.00  1.00            
ATOM   1994   CB SER A 270      16.760   2.924   4.795  1.00  1.00            
ATOM   1995   OG SER A 270      17.899   2.475   5.509  1.00  1.00            
ATOM   1996    C SER A 270      15.844   4.605   3.318  1.00  1.00            
ATOM   1997    O SER A 270      15.040   5.399   3.799  1.00  1.00            
ATOM   1998    N PRO A 271      15.701   4.051   2.155  2.00  1.00            
ATOM   1999   CA PRO A 271      14.548   4.326   1.369  2.00  1.00            
ATOM   2000   CD PRO A 271      16.302   2.772   1.811  2.00  1.00            
ATOM   2001   CB PRO A 271      14.681   3.433   0.143  2.00  1.00            
ATOM   2002   CG PRO A 271      15.397   2.194   0.709  2.00  1.00            
ATOM   2003    C PRO A 271      13.402   3.862   2.204  2.00  1.00            
ATOM   2004    O PRO A 271      12.294   4.364   2.022  2.00  1.00            
ATOM   2005    N SER A 272      13.634   2.877   3.096  2.00  1.00            
ATOM   2006   CA SER A 272      12.557   2.437   3.922  2.00  1.00            
ATOM   2007   CB SER A 272      12.964   1.392   4.975  2.00  1.00            
ATOM   2008   OG SER A 272      13.392   0.196   4.342  2.00  1.00            
ATOM   2009    C SER A 272      12.122   3.662   4.666  2.00  1.00            
ATOM   2010    O SER A 272      10.929   3.957   4.723  2.00  1.00            
ATOM   2011    N ALA A 273      13.081   4.434   5.228  2.00  1.00            
ATOM   2012   CA ALA A 273      12.658   5.600   5.950  2.00  1.00            
ATOM   2013   CB ALA A 273      13.378   5.798   7.294  2.00  1.00            
ATOM   2014    C ALA A 273      12.884   6.822   5.132  2.00  1.00            
ATOM   2015    O ALA A 273      13.824   7.586   5.344  2.00  1.00            
ATOM   2016    N TYR A 274      11.971   7.017   4.176  2.00  1.00            
ATOM   2017   CA TYR A 274      11.909   8.117   3.271  2.00  1.00            
ATOM   2018   CB TYR A 274      12.953   7.990   2.144  2.00  1.00            
ATOM   2019   CG TYR A 274      12.643   9.018   1.114  2.00  1.00            
ATOM   2020  CD1 TYR A 274      12.969  10.338   1.313  2.00  1.00            
ATOM   2021  CD2 TYR A 274      12.031   8.651  -0.063  2.00  1.00            
ATOM   2022  CE1 TYR A 274      12.676  11.272   0.351  2.00  1.00            
ATOM   2023  CE2 TYR A 274      11.737   9.585  -1.027  2.00  1.00            
ATOM   2024   CZ TYR A 274      12.060  10.902  -0.816  2.00  1.00            
ATOM   2025   OH TYR A 274      11.768  11.878  -1.790  2.00  1.00            
ATOM   2026    C TYR A 274      10.566   7.900   2.668  2.00  1.00            
ATOM   2027    O TYR A 274       9.674   8.745   2.729  2.00  1.00            
ATOM   2028    N ILE A 275      10.424   6.702   2.056  4.00  1.00            
ATOM   2029   CA ILE A 275       9.208   6.277   1.436  4.00  1.00            
ATOM   2030   CB ILE A 275       9.341   5.073   0.544  4.00  1.00            
ATOM   2031  CG1 ILE A 275      10.262   5.377  -0.649  4.00  1.00            
ATOM   2032  CG2 ILE A 275       7.929   4.625   0.129  4.00  1.00            
ATOM   2033  CD1 ILE A 275      10.548   4.150  -1.514  4.00  1.00            
ATOM   2034    C ILE A 275       8.237   5.920   2.507  4.00  1.00            
ATOM   2035    O ILE A 275       8.541   5.150   3.418  4.00  1.00            
ATOM   2036    N LEU A 276       7.027   6.503   2.420  4.00  1.00            
ATOM   2037   CA LEU A 276       6.017   6.187   3.379  4.00  1.00            
ATOM   2038   CB LEU A 276       5.162   7.395   3.805  4.00  1.00            
ATOM   2039   CG LEU A 276       5.982   8.475   4.543  4.00  1.00            
ATOM   2040  CD1 LEU A 276       6.997   9.161   3.611  4.00  1.00            
ATOM   2041  CD2 LEU A 276       5.069   9.469   5.276  4.00  1.00            
ATOM   2042    C LEU A 276       5.130   5.163   2.716  4.00  1.00            
ATOM   2043    O LEU A 276       4.556   5.415   1.658  4.00  1.00            
ATOM   2044    N GLN A 277       5.018   3.963   3.326  4.00  1.00            
ATOM   2045   CA GLN A 277       4.331   2.832   2.746  4.00  1.00            
ATOM   2046   CB GLN A 277       4.488   1.571   3.610  4.00  1.00            
ATOM   2047   CG GLN A 277       3.676   0.372   3.116  4.00  1.00            
ATOM   2048   CD GLN A 277       3.683  -0.671   4.225  4.00  1.00            
ATOM   2049  OE1 GLN A 277       4.634  -1.439   4.372  4.00  1.00            
ATOM   2050  NE2 GLN A 277       2.597  -0.684   5.045  4.00  1.00            
ATOM   2051    C GLN A 277       2.862   2.997   2.568  4.00  1.00            
ATOM   2052    O GLN A 277       2.352   2.808   1.465  4.00  1.00            
ATOM   2053    N ASP A 278       2.121   3.356   3.631  4.00  1.00            
ATOM   2054   CA ASP A 278       0.693   3.380   3.482  4.00  1.00            
ATOM   2055   CB ASP A 278       0.241   4.462   2.496  4.00  1.00            
ATOM   2056   CG ASP A 278       0.716   5.764   3.130  4.00  1.00            
ATOM   2057  OD1 ASP A 278       0.197   6.125   4.220  4.00  1.00            
ATOM   2058  OD2 ASP A 278       1.627   6.402   2.538  4.00  1.00            
ATOM   2059    C ASP A 278       0.233   2.016   3.054  4.00  1.00            
ATOM   2060    O ASP A 278       1.003   1.058   2.968  4.00  1.00            
ATOM   2061    N ASP A 279      -1.079   1.865   2.840  3.00  1.00            
ATOM   2062   CA ASP A 279      -1.575   0.567   2.503  3.00  1.00            
ATOM   2063   CB ASP A 279      -3.114   0.574   2.383  3.00  1.00            
ATOM   2064   CG ASP A 279      -3.647  -0.834   2.138  3.00  1.00            
ATOM   2065  OD1 ASP A 279      -3.246  -1.468   1.124  3.00  1.00            
ATOM   2066  OD2 ASP A 279      -4.475  -1.295   2.967  3.00  1.00            
ATOM   2067    C ASP A 279      -1.015   0.115   1.193  3.00  1.00            
ATOM   2068    O ASP A 279      -0.426  -0.961   1.102  3.00  1.00            
ATOM   2069    N ASP A 280      -1.171   0.936   0.139  3.00  1.00            
ATOM   2070   CA ASP A 280      -0.694   0.525  -1.149  3.00  1.00            
ATOM   2071   CB ASP A 280      -1.830   0.268  -2.157  3.00  1.00            
ATOM   2072   CG ASP A 280      -2.668  -0.930  -1.741  3.00  1.00            
ATOM   2073  OD1 ASP A 280      -2.087  -2.021  -1.497  3.00  1.00            
ATOM   2074  OD2 ASP A 280      -3.915  -0.761  -1.666  3.00  1.00            
ATOM   2075    C ASP A 280       0.014   1.691  -1.734  3.00  1.00            
ATOM   2076    O ASP A 280       0.816   1.551  -2.656  3.00  1.00            
ATOM   2077    N SER A 281      -0.251   2.888  -1.188  4.00  1.00            
ATOM   2078   CA SER A 281       0.321   4.010  -1.852  4.00  1.00            
ATOM   2079   CB SER A 281      -0.596   5.243  -1.894  4.00  1.00            
ATOM   2080   OG SER A 281      -1.746   4.963  -2.677  4.00  1.00            
ATOM   2081    C SER A 281       1.565   4.415  -1.180  4.00  1.00            
ATOM   2082    O SER A 281       1.586   4.743   0.006  4.00  1.00            
ATOM   2083    N CYS A 282       2.655   4.386  -1.958  4.00  1.00            
ATOM   2084   CA CYS A 282       3.881   4.857  -1.427  4.00  1.00            
ATOM   2085   CB CYS A 282       5.133   4.239  -2.079  4.00  1.00            
ATOM   2086   SG CYS A 282       5.343   2.479  -1.669  4.00  1.00            
ATOM   2087    C CYS A 282       3.906   6.325  -1.668  4.00  1.00            
ATOM   2088    O CYS A 282       3.330   6.816  -2.638  4.00  1.00            
ATOM   2089    N THR A 283       4.560   7.068  -0.761  4.00  1.00            
ATOM   2090   CA THR A 283       4.630   8.487  -0.914  4.00  1.00            
ATOM   2091   CB THR A 283       3.755   9.219   0.060  4.00  1.00            
ATOM   2092  OG1 THR A 283       4.184   8.964   1.391  4.00  1.00            
ATOM   2093  CG2 THR A 283       2.308   8.731  -0.124  4.00  1.00            
ATOM   2094    C THR A 283       6.046   8.885  -0.633  4.00  1.00            
ATOM   2095    O THR A 283       6.803   8.120  -0.038  4.00  1.00            
ATOM   2096    N SER A 284       6.454  10.092  -1.080  4.00  1.00            
ATOM   2097   CA SER A 284       7.787  10.528  -0.780  4.00  1.00            
ATOM   2098   CB SER A 284       8.419  11.454  -1.838  4.00  1.00            
ATOM   2099   OG SER A 284       7.709  12.683  -1.898  4.00  1.00            
ATOM   2100    C SER A 284       7.685  11.304   0.487  4.00  1.00            
ATOM   2101    O SER A 284       6.824  12.172   0.625  4.00  1.00            
ATOM   2102    N GLY A 285       8.555  10.993   1.466  1.00  1.00            
ATOM   2103   CA GLY A 285       8.521  11.694   2.717  1.00  1.00            
ATOM   2104    C GLY A 285       8.862  13.114   2.424  1.00  1.00            
ATOM   2105    O GLY A 285       8.308  14.040   3.015  1.00  1.00            
ATOM   2106    N PHE A 286       9.799  13.313   1.480  4.00  1.00            
ATOM   2107   CA PHE A 286      10.266  14.631   1.200  4.00  1.00            
ATOM   2108   CB PHE A 286      11.499  14.696   0.269  4.00  1.00            
ATOM   2109   CG PHE A 286      12.743  14.648   1.112  4.00  1.00            
ATOM   2110  CD1 PHE A 286      12.972  13.657   2.040  4.00  1.00            
ATOM   2111  CD2 PHE A 286      13.720  15.604   0.938  4.00  1.00            
ATOM   2112  CE1 PHE A 286      14.126  13.632   2.791  4.00  1.00            
ATOM   2113  CE2 PHE A 286      14.878  15.588   1.683  4.00  1.00            
ATOM   2114   CZ PHE A 286      15.083  14.602   2.619  4.00  1.00            
ATOM   2115    C PHE A 286       9.203  15.545   0.732  4.00  1.00            
ATOM   2116    O PHE A 286       8.423  15.250  -0.174  4.00  1.00            
ATOM   2117    N GLU A 287       9.183  16.715   1.395  4.00  1.00            
ATOM   2118   CA GLU A 287       8.254  17.742   1.085  4.00  1.00            
ATOM   2119   CB GLU A 287       7.273  18.095   2.211  4.00  1.00            
ATOM   2120   CG GLU A 287       6.143  19.003   1.728  4.00  1.00            
ATOM   2121   CD GLU A 287       5.287  19.373   2.927  4.00  1.00            
ATOM   2122  OE1 GLU A 287       5.644  20.367   3.616  4.00  1.00            
ATOM   2123  OE2 GLU A 287       4.270  18.674   3.173  4.00  1.00            
ATOM   2124    C GLU A 287       9.022  18.958   0.792  4.00  1.00            
ATOM   2125    O GLU A 287      10.217  19.050   1.070  4.00  1.00            
ATOM   2126    N GLY A 288       8.324  19.917   0.174  4.00  1.00            
ATOM   2127   CA GLY A 288       8.983  21.125  -0.142  4.00  1.00            
ATOM   2128    C GLY A 288       8.259  22.231   0.537  4.00  1.00            
ATOM   2129    O GLY A 288       7.066  22.442   0.316  4.00  1.00            
ATOM   2130    N MET A 289       8.989  22.975   1.386  1.00  1.00            
ATOM   2131   CA MET A 289       8.388  24.073   2.069  1.00  1.00            
ATOM   2132   CB MET A 289       8.012  23.772   3.530  1.00  1.00            
ATOM   2133   CG MET A 289       9.231  23.620   4.442  1.00  1.00            
ATOM   2134   SD MET A 289       8.822  23.315   6.186  1.00  1.00            
ATOM   2135   CE MET A 289      10.455  23.775   6.834  1.00  1.00            
ATOM   2136    C MET A 289       9.402  25.169   2.111  1.00  1.00            
ATOM   2137    O MET A 289      10.579  24.935   2.379  1.00  1.00            
ATOM   2138    N ASP A 290       8.957  26.414   1.881  1.00  1.00            
ATOM   2139   CA ASP A 290       9.888  27.496   1.774  1.00  1.00            
ATOM   2140   CB ASP A 290       9.406  28.558   0.768  1.00  1.00            
ATOM   2141   CG ASP A 290       9.197  27.882  -0.586  1.00  1.00            
ATOM   2142  OD1 ASP A 290       8.453  26.866  -0.643  1.00  1.00            
ATOM   2143  OD2 ASP A 290       9.786  28.373  -1.585  1.00  1.00            
ATOM   2144    C ASP A 290       9.985  28.160   3.097  1.00  1.00            
ATOM   2145    O ASP A 290       9.072  28.873   3.511  1.00  1.00            
ATOM   2146    N VAL A 291      11.105  27.931   3.806  1.00  1.00            
ATOM   2147   CA VAL A 291      11.220  28.581   5.070  1.00  1.00            
ATOM   2148   CB VAL A 291      11.492  27.645   6.207  1.00  1.00            
ATOM   2149  CG1 VAL A 291      10.249  26.758   6.391  1.00  1.00            
ATOM   2150  CG2 VAL A 291      12.764  26.837   5.897  1.00  1.00            
ATOM   2151    C VAL A 291      12.297  29.613   5.004  1.00  1.00            
ATOM   2152    O VAL A 291      13.492  29.321   5.001  1.00  1.00            
ATOM   2153    N PRO A 292      11.861  30.836   4.897  4.00  1.00            
ATOM   2154   CA PRO A 292      12.820  31.907   4.902  4.00  1.00            
ATOM   2155   CD PRO A 292      10.773  31.097   3.965  4.00  1.00            
ATOM   2156   CB PRO A 292      12.139  33.086   4.216  4.00  1.00            
ATOM   2157   CG PRO A 292      11.139  32.412   3.260  4.00  1.00            
ATOM   2158    C PRO A 292      13.223  32.167   6.305  4.00  1.00            
ATOM   2159    O PRO A 292      12.389  32.037   7.191  4.00  1.00            
ATOM   2160    N THR A 293      14.501  32.505   6.529  1.00  1.00            
ATOM   2161   CA THR A 293      14.957  32.833   7.839  1.00  1.00            
ATOM   2162   CB THR A 293      15.466  31.634   8.592  1.00  1.00            
ATOM   2163  OG1 THR A 293      14.463  30.630   8.657  1.00  1.00            
ATOM   2164  CG2 THR A 293      15.864  32.075  10.010  1.00  1.00            
ATOM   2165    C THR A 293      16.143  33.669   7.549  1.00  1.00            
ATOM   2166    O THR A 293      16.682  33.625   6.443  1.00  1.00            
ATOM   2167    N SER A 294      16.585  34.480   8.511  1.00  1.00            
ATOM   2168   CA SER A 294      17.808  35.139   8.208  1.00  1.00            
ATOM   2169   CB SER A 294      18.203  36.180   9.269  1.00  1.00            
ATOM   2170   OG SER A 294      18.326  35.554  10.539  1.00  1.00            
ATOM   2171    C SER A 294      18.797  34.022   8.254  1.00  1.00            
ATOM   2172    O SER A 294      18.487  32.944   8.759  1.00  1.00            
ATOM   2173    N SER A 295      20.014  34.236   7.727  1.00  1.00            
ATOM   2174   CA SER A 295      20.968  33.170   7.709  1.00  1.00            
ATOM   2175   CB SER A 295      21.174  32.530   9.096  1.00  1.00            
ATOM   2176   OG SER A 295      21.727  33.479   9.997  1.00  1.00            
ATOM   2177    C SER A 295      20.503  32.112   6.753  1.00  1.00            
ATOM   2178    O SER A 295      21.005  30.990   6.776  1.00  1.00            
ATOM   2179    N GLY A 296      19.538  32.446   5.872  1.00  1.00            
ATOM   2180   CA GLY A 296      19.200  31.525   4.821  1.00  1.00            
ATOM   2181    C GLY A 296      17.952  30.750   5.074  1.00  1.00            
ATOM   2182    O GLY A 296      17.355  30.791   6.148  1.00  1.00            
ATOM   2183    N GLU A 297      17.546  30.013   4.019  4.00  1.00            
ATOM   2184   CA GLU A 297      16.398  29.156   4.004  4.00  1.00            
ATOM   2185   CB GLU A 297      16.111  28.558   2.620  4.00  1.00            
ATOM   2186   CG GLU A 297      15.837  29.593   1.534  4.00  1.00            
ATOM   2187   CD GLU A 297      15.906  28.871   0.196  4.00  1.00            
ATOM   2188  OE1 GLU A 297      16.822  28.023   0.027  4.00  1.00            
ATOM   2189  OE2 GLU A 297      15.040  29.156  -0.674  4.00  1.00            
ATOM   2190    C GLU A 297      16.768  27.998   4.874  4.00  1.00            
ATOM   2191    O GLU A 297      17.953  27.736   5.081  4.00  1.00            
ATOM   2192    N LEU A 298      15.773  27.276   5.428  1.00  1.00            
ATOM   2193   CA LEU A 298      16.142  26.207   6.307  1.00  1.00            
ATOM   2194   CB LEU A 298      15.728  26.426   7.771  1.00  1.00            
ATOM   2195   CG LEU A 298      16.448  27.615   8.434  1.00  1.00            
ATOM   2196  CD1 LEU A 298      16.053  27.751   9.911  1.00  1.00            
ATOM   2197  CD2 LEU A 298      17.968  27.521   8.234  1.00  1.00            
ATOM   2198    C LEU A 298      15.557  24.906   5.875  1.00  1.00            
ATOM   2199    O LEU A 298      14.622  24.851   5.078  1.00  1.00            
ATOM   2200    N TRP A 299      16.159  23.810   6.393  4.00  1.00            
ATOM   2201   CA TRP A 299      15.695  22.478   6.139  4.00  1.00            
ATOM   2202   CB TRP A 299      16.747  21.575   5.458  4.00  1.00            
ATOM   2203   CG TRP A 299      16.294  20.158   5.162  4.00  1.00            
ATOM   2204  CD2 TRP A 299      17.090  19.188   4.461  4.00  1.00            
ATOM   2205  CD1 TRP A 299      15.117  19.540   5.459  4.00  1.00            
ATOM   2206  NE1 TRP A 299      15.133  18.244   5.012  4.00  1.00            
ATOM   2207  CE2 TRP A 299      16.336  18.013   4.388  4.00  1.00            
ATOM   2208  CE3 TRP A 299      18.337  19.268   3.923  4.00  1.00            
ATOM   2209  CZ2 TRP A 299      16.825  16.900   3.766  4.00  1.00            
ATOM   2210  CZ3 TRP A 299      18.829  18.144   3.300  4.00  1.00            
ATOM   2211  CH2 TRP A 299      18.087  16.983   3.223  4.00  1.00            
ATOM   2212    C TRP A 299      15.352  21.881   7.477  4.00  1.00            
ATOM   2213    O TRP A 299      16.090  22.017   8.452  4.00  1.00            
ATOM   2214    N ILE A 300      14.192  21.201   7.522  4.00  1.00            
ATOM   2215   CA ILE A 300      13.547  20.640   8.674  4.00  1.00            
ATOM   2216   CB ILE A 300      12.173  20.128   8.366  4.00  1.00            
ATOM   2217  CG1 ILE A 300      11.168  21.279   8.232  4.00  1.00            
ATOM   2218  CG2 ILE A 300      11.826  19.088   9.439  4.00  1.00            
ATOM   2219  CD1 ILE A 300      10.987  22.073   9.524  4.00  1.00            
ATOM   2220    C ILE A 300      14.187  19.483   9.433  4.00  1.00            
ATOM   2221    O ILE A 300      14.236  19.551  10.659  4.00  1.00            
ATOM   2222    N LEU A 301      14.674  18.388   8.794  4.00  1.00            
ATOM   2223   CA LEU A 301      15.115  17.217   9.548  4.00  1.00            
ATOM   2224   CB LEU A 301      16.427  17.394  10.341  4.00  1.00            
ATOM   2225   CG LEU A 301      17.697  17.498   9.476  4.00  1.00            
ATOM   2226  CD1 LEU A 301      17.883  16.244   8.604  4.00  1.00            
ATOM   2227  CD2 LEU A 301      17.751  18.818   8.694  4.00  1.00            
ATOM   2228    C LEU A 301      14.063  16.817  10.532  4.00  1.00            
ATOM   2229    O LEU A 301      14.256  16.940  11.739  4.00  1.00            
ATOM   2230    N GLY A 302      12.916  16.316  10.033  1.00  1.00            
ATOM   2231   CA GLY A 302      11.813  15.983  10.889  1.00  1.00            
ATOM   2232    C GLY A 302      11.907  14.557  11.395  1.00  1.00            
ATOM   2233    O GLY A 302      12.985  13.964  11.443  1.00  1.00            
ATOM   2234    N ASP A 303      10.734  13.978  11.769  2.00  1.00            
ATOM   2235   CA ASP A 303      10.545  12.680  12.392  2.00  1.00            
ATOM   2236   CB ASP A 303       9.062  12.386  12.691  2.00  1.00            
ATOM   2237   CG ASP A 303       8.978  11.241  13.697  2.00  1.00            
ATOM   2238  OD1 ASP A 303       9.643  10.193  13.483  2.00  1.00            
ATOM   2239  OD2 ASP A 303       8.250  11.408  14.711  2.00  1.00            
ATOM   2240    C ASP A 303      11.083  11.602  11.474  2.00  1.00            
ATOM   2241    O ASP A 303      11.624  10.610  11.962  2.00  1.00            
ATOM   2242    N VAL A 304      10.990  11.773  10.128  2.00  1.00            
ATOM   2243   CA VAL A 304      11.443  10.776   9.173  2.00  1.00            
ATOM   2244   CB VAL A 304      11.414  11.302   7.761  2.00  1.00            
ATOM   2245  CG1 VAL A 304      11.962  10.223   6.815  2.00  1.00            
ATOM   2246  CG2 VAL A 304       9.980  11.747   7.426  2.00  1.00            
ATOM   2247    C VAL A 304      12.873  10.480   9.535  2.00  1.00            
ATOM   2248    O VAL A 304      13.270   9.321   9.642  2.00  1.00            
ATOM   2249    N PHE A 305      13.661  11.552   9.740  2.00  1.00            
ATOM   2250   CA PHE A 305      15.046  11.588  10.142  2.00  1.00            
ATOM   2251   CB PHE A 305      15.515  13.051  10.047  2.00  1.00            
ATOM   2252   CG PHE A 305      16.920  13.231  10.482  2.00  1.00            
ATOM   2253  CD1 PHE A 305      17.952  12.980   9.614  2.00  1.00            
ATOM   2254  CD2 PHE A 305      17.196  13.688  11.750  2.00  1.00            
ATOM   2255  CE1 PHE A 305      19.249  13.164  10.024  2.00  1.00            
ATOM   2256  CE2 PHE A 305      18.494  13.872  12.159  2.00  1.00            
ATOM   2257   CZ PHE A 305      19.526  13.608  11.293  2.00  1.00            
ATOM   2258    C PHE A 305      15.206  11.141  11.569  2.00  1.00            
ATOM   2259    O PHE A 305      16.062  10.314  11.880  2.00  1.00            
ATOM   2260    N ILE A 306      14.346  11.671  12.461  2.00  1.00            
ATOM   2261   CA ILE A 306      14.445  11.540  13.894  2.00  1.00            
ATOM   2262   CB ILE A 306      13.327  12.256  14.602  2.00  1.00            
ATOM   2263  CG1 ILE A 306      13.273  13.741  14.217  2.00  1.00            
ATOM   2264  CG2 ILE A 306      13.495  12.027  16.112  2.00  1.00            
ATOM   2265  CD1 ILE A 306      11.994  14.430  14.692  2.00  1.00            
ATOM   2266    C ILE A 306      14.322  10.123  14.346  2.00  1.00            
ATOM   2267    O ILE A 306      15.097   9.682  15.195  2.00  1.00            
ATOM   2268    N ARG A 307      13.349   9.366  13.802  3.00  1.00            
ATOM   2269   CA ARG A 307      13.145   8.037  14.301  3.00  1.00            
ATOM   2270   CB ARG A 307      11.983   7.269  13.637  3.00  1.00            
ATOM   2271   CG ARG A 307      12.108   7.038  12.129  3.00  1.00            
ATOM   2272   CD ARG A 307      11.055   6.064  11.592  3.00  1.00            
ATOM   2273   NE ARG A 307       9.709   6.608  11.929  3.00  1.00            
ATOM   2274   CZ ARG A 307       9.046   7.398  11.036  3.00  1.00            
ATOM   2275  NH1 ARG A 307       9.604   7.688   9.825  3.00  1.00            
ATOM   2276  NH2 ARG A 307       7.814   7.893  11.351  3.00  1.00            
ATOM   2277    C ARG A 307      14.420   7.277  14.072  3.00  1.00            
ATOM   2278    O ARG A 307      14.809   6.467  14.911  3.00  1.00            
ATOM   2279    N GLN A 308      15.109   7.513  12.931  3.00  1.00            
ATOM   2280   CA GLN A 308      16.374   6.861  12.715  3.00  1.00            
ATOM   2281   CB GLN A 308      16.748   6.670  11.236  3.00  1.00            
ATOM   2282   CG GLN A 308      15.865   5.692  10.462  3.00  1.00            
ATOM   2283   CD GLN A 308      16.425   5.614   9.045  3.00  1.00            
ATOM   2284  OE1 GLN A 308      16.067   6.403   8.173  3.00  1.00            
ATOM   2285  NE2 GLN A 308      17.344   4.639   8.814  3.00  1.00            
ATOM   2286    C GLN A 308      17.415   7.754  13.273  3.00  1.00            
ATOM   2287    O GLN A 308      18.208   8.320  12.520  3.00  1.00            
ATOM   2288    N TYR A 309      17.470   7.883  14.612  4.00  1.00            
ATOM   2289   CA TYR A 309      18.440   8.810  15.101  4.00  1.00            
ATOM   2290   CB TYR A 309      18.114  10.190  14.510  4.00  1.00            
ATOM   2291   CG TYR A 309      19.311  11.005  14.190  4.00  1.00            
ATOM   2292  CD1 TYR A 309      19.952  10.732  13.007  4.00  1.00            
ATOM   2293  CD2 TYR A 309      19.763  12.032  14.988  4.00  1.00            
ATOM   2294  CE1 TYR A 309      21.049  11.450  12.617  4.00  1.00            
ATOM   2295  CE2 TYR A 309      20.868  12.757  14.601  4.00  1.00            
ATOM   2296   CZ TYR A 309      21.506  12.464  13.417  4.00  1.00            
ATOM   2297   OH TYR A 309      22.633  13.199  13.002  4.00  1.00            
ATOM   2298    C TYR A 309      18.087   8.949  16.541  4.00  1.00            
ATOM   2299    O TYR A 309      17.015   9.463  16.856  4.00  1.00            
ATOM   2300    N TYR A 310      18.950   8.505  17.465  4.00  1.00            
ATOM   2301   CA TYR A 310      18.578   8.789  18.811  4.00  1.00            
ATOM   2302   CB TYR A 310      19.153   7.858  19.886  4.00  1.00            
ATOM   2303   CG TYR A 310      18.410   8.239  21.118  4.00  1.00            
ATOM   2304  CD1 TYR A 310      17.220   7.618  21.412  4.00  1.00            
ATOM   2305  CD2 TYR A 310      18.879   9.226  21.955  4.00  1.00            
ATOM   2306  CE1 TYR A 310      16.509   7.958  22.535  4.00  1.00            
ATOM   2307  CE2 TYR A 310      18.169   9.571  23.081  4.00  1.00            
ATOM   2308   CZ TYR A 310      16.985   8.937  23.371  4.00  1.00            
ATOM   2309   OH TYR A 310      16.253   9.287  24.526  4.00  1.00            
ATOM   2310    C TYR A 310      19.186  10.131  19.027  4.00  1.00            
ATOM   2311    O TYR A 310      20.360  10.332  18.720  4.00  1.00            
ATOM   2312    N THR A 311      18.414  11.101  19.547  4.00  1.00            
ATOM   2313   CA THR A 311      18.999  12.405  19.570  4.00  1.00            
ATOM   2314   CB THR A 311      18.237  13.400  18.757  4.00  1.00            
ATOM   2315  OG1 THR A 311      16.955  13.610  19.326  4.00  1.00            
ATOM   2316  CG2 THR A 311      18.094  12.849  17.329  4.00  1.00            
ATOM   2317    C THR A 311      19.076  12.954  20.972  4.00  1.00            
ATOM   2318    O THR A 311      18.292  12.580  21.844  4.00  1.00            
ATOM   2319    N VAL A 312      20.060  13.857  21.223  4.00  1.00            
ATOM   2320   CA VAL A 312      20.196  14.509  22.504  4.00  1.00            
ATOM   2321   CB VAL A 312      21.338  14.009  23.343  4.00  1.00            
ATOM   2322  CG1 VAL A 312      21.485  14.915  24.579  4.00  1.00            
ATOM   2323  CG2 VAL A 312      21.054  12.547  23.718  4.00  1.00            
ATOM   2324    C VAL A 312      20.421  15.972  22.289  4.00  1.00            
ATOM   2325    O VAL A 312      21.126  16.382  21.368  4.00  1.00            
ATOM   2326    N PHE A 313      19.788  16.782  23.162  4.00  1.00            
ATOM   2327   CA PHE A 313      19.873  18.218  23.199  4.00  1.00            
ATOM   2328   CB PHE A 313      18.461  18.832  23.197  4.00  1.00            
ATOM   2329   CG PHE A 313      18.513  20.317  23.275  4.00  1.00            
ATOM   2330  CD1 PHE A 313      18.606  21.078  22.133  4.00  1.00            
ATOM   2331  CD2 PHE A 313      18.452  20.947  24.496  4.00  1.00            
ATOM   2332  CE1 PHE A 313      18.642  22.449  22.210  4.00  1.00            
ATOM   2333  CE2 PHE A 313      18.489  22.316  24.581  4.00  1.00            
ATOM   2334   CZ PHE A 313      18.584  23.066  23.436  4.00  1.00            
ATOM   2335    C PHE A 313      20.495  18.521  24.518  4.00  1.00            
ATOM   2336    O PHE A 313      19.856  18.390  25.561  4.00  1.00            
ATOM   2337    N ASP A 314      21.774  18.931  24.507  4.00  1.00            
ATOM   2338   CA ASP A 314      22.464  19.076  25.750  4.00  1.00            
ATOM   2339   CB ASP A 314      23.981  19.153  25.575  4.00  1.00            
ATOM   2340   CG ASP A 314      24.413  17.770  25.106  4.00  1.00            
ATOM   2341  OD1 ASP A 314      23.897  17.330  24.045  4.00  1.00            
ATOM   2342  OD2 ASP A 314      25.238  17.126  25.807  4.00  1.00            
ATOM   2343    C ASP A 314      21.981  20.211  26.606  4.00  1.00            
ATOM   2344    O ASP A 314      21.703  20.017  27.789  4.00  1.00            
ATOM   2345    N ARG A 315      21.865  21.426  26.037  3.00  1.00            
ATOM   2346   CA ARG A 315      21.520  22.645  26.737  3.00  1.00            
ATOM   2347   CB ARG A 315      20.338  22.534  27.701  3.00  1.00            
ATOM   2348   CG ARG A 315      20.132  23.906  28.330  3.00  1.00            
ATOM   2349   CD ARG A 315      19.573  23.912  29.742  3.00  1.00            
ATOM   2350   NE ARG A 315      19.890  25.270  30.264  3.00  1.00            
ATOM   2351   CZ ARG A 315      19.018  25.931  31.070  3.00  1.00            
ATOM   2352  NH1 ARG A 315      17.843  25.330  31.420  3.00  1.00            
ATOM   2353  NH2 ARG A 315      19.322  27.186  31.518  3.00  1.00            
ATOM   2354    C ARG A 315      22.686  23.074  27.557  3.00  1.00            
ATOM   2355    O ARG A 315      22.855  24.258  27.842  3.00  1.00            
ATOM   2356    N ALA A 316      23.536  22.111  27.930  3.00  1.00            
ATOM   2357   CA ALA A 316      24.775  22.392  28.561  3.00  1.00            
ATOM   2358   CB ALA A 316      25.108  21.446  29.726  3.00  1.00            
ATOM   2359    C ALA A 316      25.685  22.053  27.430  3.00  1.00            
ATOM   2360    O ALA A 316      25.562  20.983  26.840  3.00  1.00            
ATOM   2361    N ASN A 317      26.608  22.951  27.081  3.00  1.00            
ATOM   2362   CA ASN A 317      27.496  22.734  25.976  3.00  1.00            
ATOM   2363   CB ASN A 317      28.117  21.326  25.935  3.00  1.00            
ATOM   2364   CG ASN A 317      29.302  21.400  24.989  3.00  1.00            
ATOM   2365  OD1 ASN A 317      30.355  21.932  25.339  3.00  1.00            
ATOM   2366  ND2 ASN A 317      29.126  20.867  23.750  3.00  1.00            
ATOM   2367    C ASN A 317      26.848  23.008  24.657  3.00  1.00            
ATOM   2368    O ASN A 317      27.543  23.019  23.642  3.00  1.00            
ATOM   2369    N ASN A 318      25.534  23.307  24.637  3.00  1.00            
ATOM   2370   CA ASN A 318      24.860  23.678  23.420  3.00  1.00            
ATOM   2371   CB ASN A 318      25.306  25.061  22.914  3.00  1.00            
ATOM   2372   CG ASN A 318      25.024  26.078  24.012  3.00  1.00            
ATOM   2373  OD1 ASN A 318      24.212  25.838  24.904  3.00  1.00            
ATOM   2374  ND2 ASN A 318      25.714  27.249  23.953  3.00  1.00            
ATOM   2375    C ASN A 318      25.172  22.680  22.343  3.00  1.00            
ATOM   2376    O ASN A 318      25.536  23.079  21.237  3.00  1.00            
ATOM   2377    N LYS A 319      25.054  21.360  22.609  4.00  1.00            
ATOM   2378   CA LYS A 319      25.438  20.477  21.543  4.00  1.00            
ATOM   2379   CB LYS A 319      26.825  19.827  21.729  4.00  1.00            
ATOM   2380   CG LYS A 319      26.991  19.026  23.019  4.00  1.00            
ATOM   2381   CD LYS A 319      28.222  18.118  23.001  4.00  1.00            
ATOM   2382   CE LYS A 319      28.543  17.477  24.353  4.00  1.00            
ATOM   2383   NZ LYS A 319      29.465  16.334  24.171  4.00  1.00            
ATOM   2384    C LYS A 319      24.450  19.410  21.290  4.00  1.00            
ATOM   2385    O LYS A 319      23.661  19.022  22.151  4.00  1.00            
ATOM   2386    N VAL A 320      24.490  18.931  20.035  4.00  1.00            
ATOM   2387   CA VAL A 320      23.632  17.885  19.598  4.00  1.00            
ATOM   2388   CB VAL A 320      23.137  18.067  18.192  4.00  1.00            
ATOM   2389  CG1 VAL A 320      22.303  16.836  17.794  4.00  1.00            
ATOM   2390  CG2 VAL A 320      22.373  19.398  18.112  4.00  1.00            
ATOM   2391    C VAL A 320      24.432  16.627  19.630  4.00  1.00            
ATOM   2392    O VAL A 320      25.604  16.609  19.256  4.00  1.00            
ATOM   2393    N GLY A 321      23.814  15.538  20.118  4.00  1.00            
ATOM   2394   CA GLY A 321      24.460  14.260  20.109  4.00  1.00            
ATOM   2395    C GLY A 321      23.705  13.516  19.069  4.00  1.00            
ATOM   2396    O GLY A 321      22.530  13.797  18.838  4.00  1.00            
ATOM   2397    N LEU A 322      24.348  12.556  18.387  4.00  1.00            
ATOM   2398   CA LEU A 322      23.580  11.955  17.352  4.00  1.00            
ATOM   2399   CB LEU A 322      23.689  12.715  16.008  4.00  1.00            
ATOM   2400   CG LEU A 322      25.134  12.971  15.501  4.00  1.00            
ATOM   2401  CD1 LEU A 322      25.145  13.602  14.102  4.00  1.00            
ATOM   2402  CD2 LEU A 322      25.948  13.848  16.467  4.00  1.00            
ATOM   2403    C LEU A 322      24.016  10.558  17.075  4.00  1.00            
ATOM   2404    O LEU A 322      25.114  10.334  16.564  4.00  1.00            
ATOM   2405    N ALA A 323      23.147   9.571  17.338  4.00  1.00            
ATOM   2406   CA ALA A 323      23.581   8.246  17.033  4.00  1.00            
ATOM   2407   CB ALA A 323      24.041   7.443  18.252  4.00  1.00            
ATOM   2408    C ALA A 323      22.471   7.508  16.396  4.00  1.00            
ATOM   2409    O ALA A 323      21.301   7.847  16.544  4.00  1.00            
ATOM   2410    N PRO A 324      22.816   6.506  15.651  4.00  1.00            
ATOM   2411   CA PRO A 324      21.773   5.748  15.041  4.00  1.00            
ATOM   2412   CD PRO A 324      24.001   6.556  14.820  4.00  1.00            
ATOM   2413   CB PRO A 324      22.402   5.015  13.851  4.00  1.00            
ATOM   2414   CG PRO A 324      23.918   5.261  13.999  4.00  1.00            
ATOM   2415    C PRO A 324      21.141   4.884  16.074  4.00  1.00            
ATOM   2416    O PRO A 324      21.815   4.522  17.036  4.00  1.00            
ATOM   2417    N VAL A 325      19.850   4.534  15.910  4.00  1.00            
ATOM   2418   CA VAL A 325      19.175   3.769  16.914  4.00  1.00            
ATOM   2419   CB VAL A 325      17.675   3.902  16.874  4.00  1.00            
ATOM   2420  CG1 VAL A 325      17.311   5.380  17.107  4.00  1.00            
ATOM   2421  CG2 VAL A 325      17.158   3.321  15.551  4.00  1.00            
ATOM   2422    C VAL A 325      19.495   2.323  16.745  4.00  1.00            
ATOM   2423    O VAL A 325      19.821   1.861  15.653  4.00  1.00            
ATOM   2424    N ALA A 326      19.421   1.575  17.864  1.00  1.00            
ATOM   2425   CA ALA A 326      19.732   0.180  17.854  1.00  1.00            
ATOM   2426   CB ALA A 326      20.168  -0.356  19.230  1.00  1.00            
ATOM   2427    C ALA A 326      18.548  -0.636  17.378  1.00  1.00            
ATOM   2428    O ALA A 326      18.758  -1.479  16.466  1.00  1.00            
ATOM   2429  OXT ALA A 326      17.427  -0.440  17.918  1.00  1.00            
ATOM   2430    N GLU B   1     -10.011  11.051  -0.549  4.00  0.00            
ATOM   2431   CA GLU B   1      -9.320  12.192   0.090  4.00  0.00            
ATOM   2432   CB GLU B   1      -9.927  12.499   1.468  4.00  0.00            
ATOM   2433   CG GLU B   1     -11.245  13.271   1.387  4.00  0.00            
ATOM   2434   CD GLU B   1     -12.286  12.388   0.714  4.00  0.00            
ATOM   2435  OE1 GLU B   1     -12.546  11.271   1.236  4.00  0.00            
ATOM   2436  OE2 GLU B   1     -12.833  12.822  -0.334  4.00  0.00            
ATOM   2437    C GLU B   1      -7.858  11.924   0.253  4.00  0.00            
ATOM   2438    O GLU B   1      -7.179  11.508  -0.685  4.00  0.00            
ATOM   2439    N ASN B   2      -7.336  12.160   1.472  4.00  0.00            
ATOM   2440   CA ASN B   2      -5.929  12.012   1.688  4.00  0.00            
ATOM   2441   CB ASN B   2      -5.332  13.193   2.480  4.00  0.00            
ATOM   2442   CG ASN B   2      -6.048  13.319   3.824  4.00  0.00            
ATOM   2443  OD1 ASN B   2      -7.243  13.048   3.935  4.00  0.00            
ATOM   2444  ND2 ASN B   2      -5.295  13.724   4.881  4.00  0.00            
ATOM   2445    C ASN B   2      -5.634  10.741   2.426  4.00  0.00            
ATOM   2446    O ASN B   2      -5.892  10.602   3.619  4.00  0.00            
ATOM   2447    N GLU B   3      -5.087   9.750   1.702  4.00  0.00            
ATOM   2448   CA GLU B   3      -4.686   8.534   2.340  4.00  0.00            
ATOM   2449   CB GLU B   3      -4.266   7.439   1.347  4.00  0.00            
ATOM   2450   CG GLU B   3      -5.415   6.907   0.490  4.00  0.00            
ATOM   2451   CD GLU B   3      -5.998   5.664   1.150  4.00  0.00            
ATOM   2452  OE1 GLU B   3      -5.996   5.582   2.406  4.00  0.00            
ATOM   2453  OE2 GLU B   3      -6.455   4.767   0.388  4.00  0.00            
ATOM   2454    C GLU B   3      -3.498   8.851   3.175  4.00  0.00            
ATOM   2455    O GLU B   3      -3.354   8.382   4.303  4.00  0.00            
ATOM   2456    N SER B   4      -2.621   9.708   2.628  4.00  0.00            
ATOM   2457   CA SER B   4      -1.381   9.990   3.273  4.00  0.00            
ATOM   2458   CB SER B   4      -0.156   9.658   2.409  4.00  0.00            
ATOM   2459   OG SER B   4      -0.106   8.267   2.134  4.00  0.00            
ATOM   2460    C SER B   4      -1.284  11.439   3.539  4.00  0.00            
ATOM   2461    O SER B   4      -2.238  12.096   3.951  4.00  0.00            
ATOM   2462    N ALA B   5      -0.063  11.945   3.307  4.00  0.00            
ATOM   2463   CA ALA B   5       0.312  13.281   3.617  4.00  0.00            
ATOM   2464   CB ALA B   5       1.775  13.594   3.261  4.00  0.00            
ATOM   2465    C ALA B   5      -0.544  14.265   2.912  4.00  0.00            
ATOM   2466    O ALA B   5      -0.918  14.081   1.756  4.00  0.00            
ATOM   2467    N GLU B   6      -0.872  15.350   3.642  4.00  0.00            
ATOM   2468   CA GLU B   6      -1.677  16.419   3.142  4.00  0.00            
ATOM   2469   CB GLU B   6      -3.137  16.039   2.832  4.00  0.00            
ATOM   2470   CG GLU B   6      -3.318  15.366   1.471  4.00  0.00            
ATOM   2471   CD GLU B   6      -2.920  16.383   0.406  4.00  0.00            
ATOM   2472  OE1 GLU B   6      -1.706  16.710   0.314  4.00  0.00            
ATOM   2473  OE2 GLU B   6      -3.828  16.852  -0.331  4.00  0.00            
ATOM   2474    C GLU B   6      -1.730  17.488   4.154  4.00  0.00            
ATOM   2475    O GLU B   6      -0.694  17.950   4.631  4.00  0.00            
ATOM   2476    N ALA B   7      -2.966  17.963   4.426  4.00  0.00            
ATOM   2477   CA ALA B   7      -3.126  18.882   5.505  4.00  0.00            
ATOM   2478   CB ALA B   7      -4.583  19.325   5.740  4.00  0.00            
ATOM   2479    C ALA B   7      -2.715  18.025   6.653  4.00  0.00            
ATOM   2480    O ALA B   7      -3.504  17.232   7.162  4.00  0.00            
ATOM   2481    N PHE B   8      -1.452  18.171   7.097  4.00  0.00            
ATOM   2482   CA PHE B   8      -0.959  17.275   8.085  4.00  0.00            
ATOM   2483   CB PHE B   8       0.551  17.360   8.368  4.00  0.00            
ATOM   2484   CG PHE B   8       1.318  16.894   7.181  4.00  0.00            
ATOM   2485  CD1 PHE B   8       1.371  15.558   6.854  4.00  0.00            
ATOM   2486  CD2 PHE B   8       2.012  17.797   6.413  4.00  0.00            
ATOM   2487  CE1 PHE B   8       2.094  15.135   5.762  4.00  0.00            
ATOM   2488  CE2 PHE B   8       2.734  17.380   5.322  4.00  0.00            
ATOM   2489   CZ PHE B   8       2.775  16.048   4.992  4.00  0.00            
ATOM   2490    C PHE B   8      -1.619  17.692   9.351  4.00  0.00            
ATOM   2491    O PHE B   8      -1.946  18.860   9.514  4.00  0.00            
ATOM   2492    N PRO B   9      -1.882  16.782  10.245  4.00  0.00            
ATOM   2493   CA PRO B   9      -2.408  17.225  11.489  4.00  0.00            
ATOM   2494   CD PRO B   9      -2.225  15.403   9.961  4.00  0.00            
ATOM   2495   CB PRO B   9      -2.954  15.988  12.203  4.00  0.00            
ATOM   2496   CG PRO B   9      -2.435  14.800  11.365  4.00  0.00            
ATOM   2497    C PRO B   9      -1.251  17.905  12.166  4.00  0.00            
ATOM   2498    O PRO B   9      -0.206  17.274  12.329  4.00  0.00            
ATOM   2499    N LEU B  10      -1.413  19.182  12.559  4.00  0.00            
ATOM   2500   CA LEU B  10      -0.447  19.954  13.295  4.00  0.00            
ATOM   2501   CB LEU B  10      -0.611  19.905  14.826  4.00  0.00            
ATOM   2502   CG LEU B  10      -1.823  20.726  15.306  4.00  0.00            
ATOM   2503  CD1 LEU B  10      -1.962  20.699  16.836  4.00  0.00            
ATOM   2504  CD2 LEU B  10      -1.772  22.150  14.731  4.00  0.00            
ATOM   2505    C LEU B  10       1.018  19.777  12.930  4.00  0.00            
ATOM   2506    O LEU B  10       1.724  19.000  13.572  4.00  0.00            
ATOM   2507    N GLU B  11       1.510  20.477  11.873  4.00  0.00            
ATOM   2508   CA GLU B  11       2.924  20.543  11.534  4.00  0.00            
ATOM   2509   CB GLU B  11       3.181  20.671  10.025  4.00  0.00            
ATOM   2510   CG GLU B  11       4.662  20.802   9.660  4.00  0.00            
ATOM   2511   CD GLU B  11       4.738  21.202   8.194  4.00  0.00            
ATOM   2512  OE1 GLU B  11       4.335  22.352   7.877  4.00  0.00            
ATOM   2513  OE2 GLU B  11       5.201  20.366   7.371  4.00  0.00            
ATOM   2514    C GLU B  11       3.388  21.825  12.123  4.00  0.00            
ATOM   2515    O GLU B  11       2.821  22.879  11.838  4.00  0.00            
ATOM   2516    N PHE B  12       4.427  21.783  12.972  4.00  0.00            
ATOM   2517   CA PHE B  12       4.788  23.039  13.542  4.00  0.00            
ATOM   2518   CB PHE B  12       4.824  23.101  15.081  4.00  0.00            
ATOM   2519   CG PHE B  12       3.499  22.868  15.707  4.00  0.00            
ATOM   2520  CD1 PHE B  12       2.645  23.918  15.948  4.00  0.00            
ATOM   2521  CD2 PHE B  12       3.128  21.596  16.071  4.00  0.00            
ATOM   2522  CE1 PHE B  12       1.427  23.699  16.539  4.00  0.00            
ATOM   2523  CE2 PHE B  12       1.910  21.372  16.663  4.00  0.00            
ATOM   2524   CZ PHE B  12       1.057  22.426  16.898  4.00  0.00            
ATOM   2525    C PHE B  12       6.222  23.327  13.247  4.00  0.00            
ATOM   2526    O PHE B  12       7.076  22.445  13.279  4.00  0.00            
ATOM   2527    N ILE B  13       6.486  24.601  12.913  4.00  0.00            
ATOM   2528   CA ILE B  13       7.795  25.176  12.862  4.00  0.00            
ATOM   2529   CB ILE B  13       8.445  25.117  11.508  4.00  0.00            
ATOM   2530  CG1 ILE B  13       8.739  23.654  11.131  4.00  0.00            
ATOM   2531  CG2 ILE B  13       9.694  26.015  11.536  4.00  0.00            
ATOM   2532  CD1 ILE B  13       9.673  22.952  12.119  4.00  0.00            
ATOM   2533    C ILE B  13       7.489  26.606  13.197  4.00  0.00            
ATOM   2534    O ILE B  13       6.795  27.278  12.437  4.00  0.00            
ATOM   2535    N ARG B  14       7.979  27.121  14.345  4.00  0.00            
ATOM   2536   CA ARG B  14       7.602  28.460  14.715  4.00  0.00            
ATOM   2537   CB ARG B  14       7.448  28.670  16.230  4.00  0.00            
ATOM   2538   CG ARG B  14       7.066  30.107  16.589  4.00  0.00            
ATOM   2539   CD ARG B  14       6.949  30.363  18.094  4.00  0.00            
ATOM   2540   NE ARG B  14       6.625  31.807  18.273  4.00  0.00            
ATOM   2541   CZ ARG B  14       7.513  32.641  18.894  4.00  0.00            
ATOM   2542  NH1 ARG B  14       8.640  32.141  19.478  4.00  0.00            
ATOM   2543  NH2 ARG B  14       7.258  33.979  18.953  4.00  0.00            
ATOM   2544    C ARG B  14       8.668  29.374  14.268  4.00  0.00            
ATOM   2545    O ARG B  14       9.822  29.268  14.680  4.00  0.00            
ATOM   2546    N GLU B  15       8.296  30.291  13.370  4.00  0.00            
ATOM   2547   CA GLU B  15       9.245  31.271  12.999  4.00  0.00            
ATOM   2548   CB GLU B  15       9.729  31.147  11.548  4.00  0.00            
ATOM   2549   CG GLU B  15      11.039  31.892  11.309  4.00  0.00            
ATOM   2550   CD GLU B  15      11.341  31.815   9.829  4.00  0.00            
ATOM   2551  OE1 GLU B  15      10.884  32.733   9.099  4.00  0.00            
ATOM   2552  OE2 GLU B  15      12.014  30.835   9.409  4.00  0.00            
ATOM   2553    C GLU B  15       8.530  32.578  13.145  4.00  0.00            
ATOM   2554    O GLU B  15       7.451  32.762  12.582  4.00  0.00            
ATOM   2555    N LEU B  16       9.099  33.517  13.927  4.00  0.00            
ATOM   2556   CA LEU B  16       8.441  34.778  14.128  4.00  0.00            
ATOM   2557   CB LEU B  16       8.405  35.208  15.609  4.00  0.00            
ATOM   2558   CG LEU B  16       7.634  36.516  15.879  4.00  0.00            
ATOM   2559  CD1 LEU B  16       6.127  36.333  15.640  4.00  0.00            
ATOM   2560  CD2 LEU B  16       7.948  37.091  17.271  4.00  0.00            
ATOM   2561    C LEU B  16       9.242  35.822  13.401  4.00  0.00            
ATOM   2562    O LEU B  16      10.354  36.155  13.808  4.00  0.00            
ATOM   2563    N GLU B  17       8.694  36.356  12.289  4.00  0.00            
ATOM   2564   CA GLU B  17       9.317  37.407  11.526  4.00  0.00            
ATOM   2565   CB GLU B  17       8.511  37.757  10.262  4.00  0.00            
ATOM   2566   CG GLU B  17       8.990  39.014   9.534  4.00  0.00            
ATOM   2567   CD GLU B  17      10.047  38.612   8.520  4.00  0.00            
ATOM   2568  OE1 GLU B  17      10.182  37.387   8.259  4.00  0.00            
ATOM   2569  OE2 GLU B  17      10.724  39.528   7.980  4.00  0.00            
ATOM   2570    C GLU B  17       9.315  38.634  12.366  4.00  0.00            
ATOM   2571    O GLU B  17      10.303  39.363  12.425  4.00  0.00            
ATOM   2572    N GLY B  18       8.197  38.863  13.077  4.00  0.00            
ATOM   2573   CA GLY B  18       8.056  40.063  13.843  4.00  0.00            
ATOM   2574    C GLY B  18       6.919  40.837  13.268  4.00  0.00            
ATOM   2575    O GLY B  18       6.287  41.623  13.971  4.00  0.00            
ATOM   2576    N GLU B  19       6.617  40.631  11.971  4.00  0.00            
ATOM   2577   CA GLU B  19       5.514  41.341  11.394  4.00  0.00            
ATOM   2578   CB GLU B  19       5.532  41.332   9.858  4.00  0.00            
ATOM   2579   CG GLU B  19       6.715  42.146   9.324  4.00  0.00            
ATOM   2580   CD GLU B  19       6.779  42.037   7.810  4.00  0.00            
ATOM   2581  OE1 GLU B  19       5.831  41.466   7.209  4.00  0.00            
ATOM   2582  OE2 GLU B  19       7.789  42.523   7.235  4.00  0.00            
ATOM   2583    C GLU B  19       4.270  40.687  11.901  4.00  0.00            
ATOM   2584    O GLU B  19       4.191  39.462  11.987  4.00  0.00            
ATOM   2585    N ARG B  20       3.267  41.507  12.276  4.00  0.00            
ATOM   2586   CA ARG B  20       2.041  40.996  12.821  4.00  0.00            
ATOM   2587   CB ARG B  20       1.437  41.905  13.903  4.00  0.00            
ATOM   2588   CG ARG B  20       2.237  41.985  15.202  4.00  0.00            
ATOM   2589   CD ARG B  20       1.537  41.310  16.384  4.00  0.00            
ATOM   2590   NE ARG B  20       0.139  41.824  16.388  4.00  0.00            
ATOM   2591   CZ ARG B  20      -0.103  43.142  16.650  4.00  0.00            
ATOM   2592  NH1 ARG B  20       0.935  43.984  16.922  4.00  0.00            
ATOM   2593  NH2 ARG B  20      -1.379  43.622  16.595  4.00  0.00            
ATOM   2594    C ARG B  20       1.006  40.947  11.698  4.00  0.00            
ATOM   2595    O ARG B  20       1.377  40.625  10.538  4.00  0.00            
ATOM   2596  OXT ARG B  20      -0.183  41.236  12.000  4.00  0.00            
END
