# Supplementary material for: Integrative modeling of diverse protein-peptide systems using CABS-dock
Source: PLoS Comput Biol. 2023 Jul 5;19(7):e1011275. doi: 10.1371/journal.pcbi.1011275 (PMC10351741; doi:10.1371/journal.pcbi.1011275)
Supplement: S1 File — Files in pdb format containing atomic coordinates of the structures obtained in this study: the highest-scored amyloid models and 10 examples of the docked peptide for each enzyme-substrate complex. (ZIP) [file pcbi.1011275.s006.zip › 4_pepsin_ENESAEAFPLEFIRELEGER/999.pdb]

CRYST1    0.000    0.000    0.000   0.00   0.00   0.00 P 1           1
ATOM      1    N ILE A   1      16.550  10.988  34.577  1.00  1.00            
ATOM      2   CA ILE A   1      15.315  11.378  35.292  1.00  1.00            
ATOM      3   CB ILE A   1      15.573  12.573  36.160  1.00  1.00            
ATOM      4  CG1 ILE A   1      15.979  13.775  35.295  1.00  1.00            
ATOM      5  CG2 ILE A   1      16.624  12.187  37.214  1.00  1.00            
ATOM      6  CD1 ILE A   1      15.938  15.099  36.053  1.00  1.00            
ATOM      7    C ILE A   1      14.250  11.737  34.327  1.00  1.00            
ATOM      8    O ILE A   1      14.501  11.894  33.133  1.00  1.00            
ATOM      9    N GLY A   2      13.007  11.827  34.828  4.00  1.00            
ATOM     10   CA GLY A   2      11.920  12.214  33.990  4.00  1.00            
ATOM     11    C GLY A   2      11.590  11.026  33.153  4.00  1.00            
ATOM     12    O GLY A   2      12.450  10.190  32.881  4.00  1.00            
ATOM     13    N ASP A   3      10.327  10.918  32.708  4.00  1.00            
ATOM     14   CA ASP A   3      10.003   9.789  31.895  4.00  1.00            
ATOM     15   CB ASP A   3       9.882   8.491  32.719  4.00  1.00            
ATOM     16   CG ASP A   3       9.622   7.309  31.795  4.00  1.00            
ATOM     17  OD1 ASP A   3       9.491   7.530  30.561  4.00  1.00            
ATOM     18  OD2 ASP A   3       9.548   6.165  32.316  4.00  1.00            
ATOM     19    C ASP A   3       8.678  10.050  31.278  4.00  1.00            
ATOM     20    O ASP A   3       7.643   9.883  31.921  4.00  1.00            
ATOM     21    N GLU A   4       8.675  10.485  30.009  4.00  1.00            
ATOM     22   CA GLU A   4       7.417  10.700  29.370  4.00  1.00            
ATOM     23   CB GLU A   4       7.234  12.140  28.865  4.00  1.00            
ATOM     24   CG GLU A   4       5.807  12.460  28.423  4.00  1.00            
ATOM     25   CD GLU A   4       5.020  12.834  29.671  4.00  1.00            
ATOM     26  OE1 GLU A   4       5.121  14.017  30.091  4.00  1.00            
ATOM     27  OE2 GLU A   4       4.321  11.945  30.228  4.00  1.00            
ATOM     28    C GLU A   4       7.403   9.824  28.157  4.00  1.00            
ATOM     29    O GLU A   4       8.204  10.021  27.246  4.00  1.00            
ATOM     30    N PRO A   5       6.548   8.841  28.110  4.00  1.00            
ATOM     31   CA PRO A   5       6.451   8.061  26.910  4.00  1.00            
ATOM     32   CD PRO A   5       6.175   8.076  29.288  4.00  1.00            
ATOM     33   CB PRO A   5       5.836   6.718  27.314  4.00  1.00            
ATOM     34   CG PRO A   5       5.282   6.954  28.731  4.00  1.00            
ATOM     35    C PRO A   5       5.595   8.898  26.023  4.00  1.00            
ATOM     36    O PRO A   5       4.886   9.760  26.542  4.00  1.00            
ATOM     37    N LEU A   6       5.642   8.705  24.696  4.00  1.00            
ATOM     38   CA LEU A   6       4.831   9.562  23.889  4.00  1.00            
ATOM     39   CB LEU A   6       5.661  10.584  23.093  4.00  1.00            
ATOM     40   CG LEU A   6       6.542  11.470  24.000  4.00  1.00            
ATOM     41  CD1 LEU A   6       7.262  12.564  23.194  4.00  1.00            
ATOM     42  CD2 LEU A   6       5.747  12.022  25.196  4.00  1.00            
ATOM     43    C LEU A   6       4.077   8.711  22.922  4.00  1.00            
ATOM     44    O LEU A   6       4.438   7.561  22.676  4.00  1.00            
ATOM     45    N GLU A   7       2.983   9.264  22.362  4.00  1.00            
ATOM     46   CA GLU A   7       2.192   8.526  21.424  4.00  1.00            
ATOM     47   CB GLU A   7       0.691   8.853  21.486  4.00  1.00            
ATOM     48   CG GLU A   7       0.013   8.449  22.795  4.00  1.00            
ATOM     49   CD GLU A   7      -1.423   8.952  22.741  4.00  1.00            
ATOM     50  OE1 GLU A   7      -1.955   9.113  21.610  4.00  1.00            
ATOM     51  OE2 GLU A   7      -2.006   9.182  23.834  4.00  1.00            
ATOM     52    C GLU A   7       2.637   8.920  20.046  4.00  1.00            
ATOM     53    O GLU A   7       2.933  10.087  19.795  4.00  1.00            
ATOM     54    N ASN A   8       2.734   7.938  19.122  4.00  1.00            
ATOM     55   CA ASN A   8       3.039   8.263  17.757  4.00  1.00            
ATOM     56   CB ASN A   8       4.266   7.538  17.176  4.00  1.00            
ATOM     57   CG ASN A   8       4.067   6.040  17.249  4.00  1.00            
ATOM     58  OD1 ASN A   8       3.599   5.503  18.252  4.00  1.00            
ATOM     59  ND2 ASN A   8       4.456   5.343  16.151  4.00  1.00            
ATOM     60    C ASN A   8       1.796   7.966  16.964  4.00  1.00            
ATOM     61    O ASN A   8       1.331   6.828  16.921  4.00  1.00            
ATOM     62    N TYR A   9       1.214   9.010  16.328  4.00  1.00            
ATOM     63   CA TYR A   9      -0.095   8.890  15.737  4.00  1.00            
ATOM     64   CB TYR A   9      -0.634  10.242  15.244  4.00  1.00            
ATOM     65   CG TYR A   9      -2.083  10.052  14.962  4.00  1.00            
ATOM     66  CD1 TYR A   9      -2.520   9.525  13.769  4.00  1.00            
ATOM     67  CD2 TYR A   9      -3.009  10.404  15.917  4.00  1.00            
ATOM     68  CE1 TYR A   9      -3.865   9.357  13.535  4.00  1.00            
ATOM     69  CE2 TYR A   9      -4.353  10.240  15.689  4.00  1.00            
ATOM     70   CZ TYR A   9      -4.782   9.714  14.494  4.00  1.00            
ATOM     71   OH TYR A   9      -6.162   9.543  14.258  4.00  1.00            
ATOM     72    C TYR A   9      -0.167   7.933  14.583  4.00  1.00            
ATOM     73    O TYR A   9      -0.877   6.931  14.643  4.00  1.00            
ATOM     74    N LEU A  10       0.587   8.205  13.506  3.00  1.00            
ATOM     75   CA LEU A  10       0.610   7.345  12.356  3.00  1.00            
ATOM     76   CB LEU A  10      -0.230   7.940  11.199  3.00  1.00            
ATOM     77   CG LEU A  10      -0.599   7.018  10.006  3.00  1.00            
ATOM     78  CD1 LEU A  10       0.585   6.658   9.094  3.00  1.00            
ATOM     79  CD2 LEU A  10      -1.375   5.786  10.496  3.00  1.00            
ATOM     80    C LEU A  10       2.050   7.470  12.016  3.00  1.00            
ATOM     81    O LEU A  10       2.485   7.473  10.868  3.00  1.00            
ATOM     82    N ASP A  11       2.837   7.599  13.094  3.00  1.00            
ATOM     83   CA ASP A  11       4.229   7.896  13.034  3.00  1.00            
ATOM     84   CB ASP A  11       4.999   7.032  12.022  3.00  1.00            
ATOM     85   CG ASP A  11       6.483   7.238  12.288  3.00  1.00            
ATOM     86  OD1 ASP A  11       6.949   6.802  13.374  3.00  1.00            
ATOM     87  OD2 ASP A  11       7.169   7.832  11.414  3.00  1.00            
ATOM     88    C ASP A  11       4.358   9.340  12.608  3.00  1.00            
ATOM     89    O ASP A  11       5.459   9.886  12.572  3.00  1.00            
ATOM     90    N THR A  12       3.216   9.998  12.298  3.00  1.00            
ATOM     91   CA THR A  12       3.154  11.363  11.855  3.00  1.00            
ATOM     92   CB THR A  12       1.890  11.690  11.119  3.00  1.00            
ATOM     93  OG1 THR A  12       2.034  12.947  10.476  3.00  1.00            
ATOM     94  CG2 THR A  12       0.713  11.718  12.106  3.00  1.00            
ATOM     95    C THR A  12       3.322  12.349  12.966  3.00  1.00            
ATOM     96    O THR A  12       4.017  13.353  12.814  3.00  1.00            
ATOM     97    N GLU A  13       2.698  12.077  14.128  4.00  1.00            
ATOM     98   CA GLU A  13       2.658  13.057  15.175  4.00  1.00            
ATOM     99   CB GLU A  13       1.222  13.347  15.639  4.00  1.00            
ATOM    100   CG GLU A  13       0.311  13.883  14.532  4.00  1.00            
ATOM    101   CD GLU A  13      -1.129  13.756  15.011  4.00  1.00            
ATOM    102  OE1 GLU A  13      -1.329  13.329  16.180  4.00  1.00            
ATOM    103  OE2 GLU A  13      -2.049  14.078  14.212  4.00  1.00            
ATOM    104    C GLU A  13       3.356  12.504  16.380  4.00  1.00            
ATOM    105    O GLU A  13       3.763  11.343  16.413  4.00  1.00            
ATOM    106    N TYR A  14       3.514  13.371  17.401  4.00  1.00            
ATOM    107   CA TYR A  14       4.067  13.040  18.684  4.00  1.00            
ATOM    108   CB TYR A  14       5.233  13.919  19.185  4.00  1.00            
ATOM    109   CG TYR A  14       6.548  13.578  18.573  4.00  1.00            
ATOM    110  CD1 TYR A  14       7.350  12.643  19.187  4.00  1.00            
ATOM    111  CD2 TYR A  14       6.992  14.188  17.423  4.00  1.00            
ATOM    112  CE1 TYR A  14       8.575  12.309  18.666  4.00  1.00            
ATOM    113  CE2 TYR A  14       8.220  13.856  16.897  4.00  1.00            
ATOM    114   CZ TYR A  14       9.010  12.917  17.516  4.00  1.00            
ATOM    115   OH TYR A  14      10.269  12.579  16.977  4.00  1.00            
ATOM    116    C TYR A  14       2.988  13.363  19.658  4.00  1.00            
ATOM    117    O TYR A  14       1.957  13.928  19.297  4.00  1.00            
ATOM    118    N PHE A  15       3.202  12.996  20.933  4.00  1.00            
ATOM    119   CA PHE A  15       2.160  13.177  21.893  4.00  1.00            
ATOM    120   CB PHE A  15       1.279  11.903  21.886  4.00  1.00            
ATOM    121   CG PHE A  15       0.040  11.942  22.720  4.00  1.00            
ATOM    122  CD1 PHE A  15       0.068  11.629  24.060  4.00  1.00            
ATOM    123  CD2 PHE A  15      -1.173  12.242  22.141  4.00  1.00            
ATOM    124  CE1 PHE A  15      -1.079  11.650  24.816  4.00  1.00            
ATOM    125  CE2 PHE A  15      -2.326  12.262  22.890  4.00  1.00            
ATOM    126   CZ PHE A  15      -2.280  11.968  24.232  4.00  1.00            
ATOM    127    C PHE A  15       2.808  13.297  23.232  4.00  1.00            
ATOM    128    O PHE A  15       4.016  13.107  23.366  4.00  1.00            
ATOM    129    N GLY A  16       2.011  13.659  24.256  4.00  1.00            
ATOM    130   CA GLY A  16       2.508  13.730  25.595  4.00  1.00            
ATOM    131    C GLY A  16       1.338  14.007  26.483  4.00  1.00            
ATOM    132    O GLY A  16       0.416  14.726  26.097  4.00  1.00            
ATOM    133    N THR A  17       1.344  13.437  27.705  4.00  1.00            
ATOM    134   CA THR A  17       0.279  13.717  28.622  4.00  1.00            
ATOM    135   CB THR A  17      -0.383  12.482  29.179  4.00  1.00            
ATOM    136  OG1 THR A  17      -1.452  12.844  30.042  4.00  1.00            
ATOM    137  CG2 THR A  17       0.649  11.614  29.918  4.00  1.00            
ATOM    138    C THR A  17       0.881  14.521  29.724  4.00  1.00            
ATOM    139    O THR A  17       1.755  14.060  30.458  4.00  1.00            
ATOM    140    N ILE A  18       0.440  15.784  29.842  4.00  1.00            
ATOM    141   CA ILE A  18       0.978  16.635  30.854  4.00  1.00            
ATOM    142   CB ILE A  18       1.777  17.779  30.282  4.00  1.00            
ATOM    143  CG1 ILE A  18       2.414  18.676  31.364  4.00  1.00            
ATOM    144  CG2 ILE A  18       0.870  18.517  29.292  4.00  1.00            
ATOM    145  CD1 ILE A  18       1.445  19.553  32.160  4.00  1.00            
ATOM    146    C ILE A  18      -0.183  17.162  31.648  4.00  1.00            
ATOM    147    O ILE A  18      -1.239  17.457  31.091  4.00  1.00            
ATOM    148    N GLY A  19      -0.019  17.281  32.985  4.00  1.00            
ATOM    149   CA GLY A  19      -1.097  17.751  33.812  4.00  1.00            
ATOM    150    C GLY A  19      -0.734  19.099  34.342  4.00  1.00            
ATOM    151    O GLY A  19       0.393  19.332  34.777  4.00  1.00            
ATOM    152    N ILE A  20      -1.709  20.028  34.318  4.00  1.00            
ATOM    153   CA ILE A  20      -1.496  21.355  34.812  4.00  1.00            
ATOM    154   CB ILE A  20      -1.678  22.420  33.770  4.00  1.00            
ATOM    155  CG1 ILE A  20      -1.385  23.807  34.366  4.00  1.00            
ATOM    156  CG2 ILE A  20      -3.094  22.278  33.188  4.00  1.00            
ATOM    157  CD1 ILE A  20      -1.314  24.917  33.318  4.00  1.00            
ATOM    158    C ILE A  20      -2.529  21.620  35.855  4.00  1.00            
ATOM    159    O ILE A  20      -3.700  21.289  35.684  4.00  1.00            
ATOM    160    N GLY A  21      -2.100  22.209  36.986  3.00  1.00            
ATOM    161   CA GLY A  21      -3.027  22.595  38.008  3.00  1.00            
ATOM    162    C GLY A  21      -3.150  21.518  39.031  3.00  1.00            
ATOM    163    O GLY A  21      -2.827  20.356  38.792  3.00  1.00            
ATOM    164    N THR A  22      -3.643  21.919  40.220  3.00  1.00            
ATOM    165   CA THR A  22      -3.894  21.025  41.308  3.00  1.00            
ATOM    166   CB THR A  22      -3.304  21.489  42.607  3.00  1.00            
ATOM    167  OG1 THR A  22      -3.472  20.494  43.605  3.00  1.00            
ATOM    168  CG2 THR A  22      -3.994  22.798  43.030  3.00  1.00            
ATOM    169    C THR A  22      -5.390  21.022  41.459  3.00  1.00            
ATOM    170    O THR A  22      -6.023  22.069  41.333  3.00  1.00            
ATOM    171    N PRO A  23      -5.995  19.885  41.685  3.00  1.00            
ATOM    172   CA PRO A  23      -5.330  18.622  41.729  3.00  1.00            
ATOM    173   CD PRO A  23      -7.403  19.791  42.024  3.00  1.00            
ATOM    174   CB PRO A  23      -6.380  17.598  42.164  3.00  1.00            
ATOM    175   CG PRO A  23      -7.724  18.294  41.872  3.00  1.00            
ATOM    176    C PRO A  23      -4.625  18.275  40.449  3.00  1.00            
ATOM    177    O PRO A  23      -3.430  17.988  40.494  3.00  1.00            
ATOM    178    N ALA A  24      -5.329  18.303  39.298  3.00  1.00            
ATOM    179   CA ALA A  24      -4.701  18.008  38.038  3.00  1.00            
ATOM    180   CB ALA A  24      -4.044  16.619  37.982  3.00  1.00            
ATOM    181    C ALA A  24      -5.779  18.040  37.008  3.00  1.00            
ATOM    182    O ALA A  24      -6.911  17.627  37.257  3.00  1.00            
ATOM    183    N GLN A  25      -5.442  18.560  35.819  4.00  1.00            
ATOM    184   CA GLN A  25      -6.321  18.527  34.692  4.00  1.00            
ATOM    185   CB GLN A  25      -6.759  19.908  34.169  4.00  1.00            
ATOM    186   CG GLN A  25      -7.694  20.654  35.122  4.00  1.00            
ATOM    187   CD GLN A  25      -8.976  19.840  35.246  4.00  1.00            
ATOM    188  OE1 GLN A  25      -9.292  19.321  36.316  4.00  1.00            
ATOM    189  NE2 GLN A  25      -9.731  19.717  34.122  4.00  1.00            
ATOM    190    C GLN A  25      -5.442  17.908  33.651  4.00  1.00            
ATOM    191    O GLN A  25      -4.221  17.999  33.754  4.00  1.00            
ATOM    192    N ASP A  26      -6.001  17.245  32.622  4.00  1.00            
ATOM    193   CA ASP A  26      -5.077  16.557  31.768  4.00  1.00            
ATOM    194   CB ASP A  26      -5.366  15.049  31.684  4.00  1.00            
ATOM    195   CG ASP A  26      -5.213  14.453  33.077  4.00  1.00            
ATOM    196  OD1 ASP A  26      -4.488  15.057  33.912  4.00  1.00            
ATOM    197  OD2 ASP A  26      -5.832  13.385  33.326  4.00  1.00            
ATOM    198    C ASP A  26      -5.155  17.057  30.376  4.00  1.00            
ATOM    199    O ASP A  26      -6.222  17.424  29.886  4.00  1.00            
ATOM    200    N PHE A  27      -3.991  17.100  29.701  4.00  1.00            
ATOM    201   CA PHE A  27      -4.054  17.476  28.332  4.00  1.00            
ATOM    202   CB PHE A  27      -4.180  18.989  28.095  4.00  1.00            
ATOM    203   CG PHE A  27      -3.009  19.691  28.677  4.00  1.00            
ATOM    204  CD1 PHE A  27      -2.976  19.988  30.020  4.00  1.00            
ATOM    205  CD2 PHE A  27      -1.952  20.057  27.878  4.00  1.00            
ATOM    206  CE1 PHE A  27      -1.899  20.645  30.564  4.00  1.00            
ATOM    207  CE2 PHE A  27      -0.874  20.716  28.416  4.00  1.00            
ATOM    208   CZ PHE A  27      -0.848  21.009  29.759  4.00  1.00            
ATOM    209    C PHE A  27      -2.907  16.901  27.558  4.00  1.00            
ATOM    210    O PHE A  27      -1.839  16.632  28.106  4.00  1.00            
ATOM    211    N THR A  28      -3.136  16.670  26.244  4.00  1.00            
ATOM    212   CA THR A  28      -2.144  16.139  25.348  4.00  1.00            
ATOM    213   CB THR A  28      -2.729  15.547  24.099  4.00  1.00            
ATOM    214  OG1 THR A  28      -3.586  14.461  24.415  4.00  1.00            
ATOM    215  CG2 THR A  28      -1.583  15.094  23.178  4.00  1.00            
ATOM    216    C THR A  28      -1.306  17.303  24.906  4.00  1.00            
ATOM    217    O THR A  28      -1.759  18.446  24.939  4.00  1.00            
ATOM    218    N VAL A  29      -0.042  17.047  24.507  4.00  1.00            
ATOM    219   CA VAL A  29       0.796  18.104  24.012  4.00  1.00            
ATOM    220   CB VAL A  29       1.620  18.736  25.085  4.00  1.00            
ATOM    221  CG1 VAL A  29       0.670  19.381  26.107  4.00  1.00            
ATOM    222  CG2 VAL A  29       2.555  17.671  25.682  4.00  1.00            
ATOM    223    C VAL A  29       1.755  17.473  23.036  4.00  1.00            
ATOM    224    O VAL A  29       2.055  16.285  23.139  4.00  1.00            
ATOM    225    N ILE A  30       2.252  18.249  22.043  4.00  1.00            
ATOM    226   CA ILE A  30       3.237  17.727  21.125  4.00  1.00            
ATOM    227   CB ILE A  30       2.992  18.067  19.678  4.00  1.00            
ATOM    228  CG1 ILE A  30       4.086  17.445  18.792  4.00  1.00            
ATOM    229  CG2 ILE A  30       2.835  19.590  19.528  4.00  1.00            
ATOM    230  CD1 ILE A  30       3.757  17.494  17.301  4.00  1.00            
ATOM    231    C ILE A  30       4.545  18.355  21.552  4.00  1.00            
ATOM    232    O ILE A  30       4.695  19.576  21.533  4.00  1.00            
ATOM    233    N PHE A  31       5.530  17.537  21.991  4.00  1.00            
ATOM    234   CA PHE A  31       6.806  18.067  22.416  4.00  1.00            
ATOM    235   CB PHE A  31       7.731  16.987  23.013  4.00  1.00            
ATOM    236   CG PHE A  31       7.199  16.598  24.355  4.00  1.00            
ATOM    237  CD1 PHE A  31       5.914  16.125  24.500  4.00  1.00            
ATOM    238  CD2 PHE A  31       8.004  16.662  25.472  4.00  1.00            
ATOM    239  CE1 PHE A  31       5.431  15.760  25.736  4.00  1.00            
ATOM    240  CE2 PHE A  31       7.526  16.296  26.710  4.00  1.00            
ATOM    241   CZ PHE A  31       6.235  15.848  26.846  4.00  1.00            
ATOM    242    C PHE A  31       7.452  18.631  21.179  4.00  1.00            
ATOM    243    O PHE A  31       7.448  17.983  20.135  4.00  1.00            
ATOM    244    N ASP A  32       8.021  19.860  21.252  4.00  1.00            
ATOM    245   CA ASP A  32       8.534  20.458  20.042  4.00  1.00            
ATOM    246   CB ASP A  32       7.698  21.654  19.556  4.00  1.00            
ATOM    247   CG ASP A  32       6.322  21.152  19.136  4.00  1.00            
ATOM    248  OD1 ASP A  32       6.191  19.936  18.835  4.00  1.00            
ATOM    249  OD2 ASP A  32       5.378  21.987  19.114  4.00  1.00            
ATOM    250    C ASP A  32       9.922  20.972  20.206  4.00  1.00            
ATOM    251    O ASP A  32      10.197  21.765  21.095  4.00  1.00            
ATOM    252    N THR A  33      10.850  20.523  19.341  3.00  1.00            
ATOM    253   CA THR A  33      12.186  21.044  19.360  3.00  1.00            
ATOM    254   CB THR A  33      13.137  20.255  18.522  3.00  1.00            
ATOM    255  OG1 THR A  33      14.471  20.700  18.723  3.00  1.00            
ATOM    256  CG2 THR A  33      12.724  20.446  17.065  3.00  1.00            
ATOM    257    C THR A  33      12.149  22.456  18.841  3.00  1.00            
ATOM    258    O THR A  33      12.882  23.313  19.330  3.00  1.00            
ATOM    259    N GLY A  34      11.280  22.747  17.841  3.00  1.00            
ATOM    260   CA GLY A  34      11.286  24.063  17.251  3.00  1.00            
ATOM    261    C GLY A  34      10.115  24.849  17.706  3.00  1.00            
ATOM    262    O GLY A  34       9.034  24.758  17.128  3.00  1.00            
ATOM    263    N SER A  35      10.355  25.660  18.756  1.00  1.00            
ATOM    264   CA SER A  35       9.430  26.595  19.323  1.00  1.00            
ATOM    265   CB SER A  35       7.945  26.236  19.145  1.00  1.00            
ATOM    266   OG SER A  35       7.669  25.001  19.789  1.00  1.00            
ATOM    267    C SER A  35       9.690  26.585  20.793  1.00  1.00            
ATOM    268    O SER A  35      10.200  25.601  21.327  1.00  1.00            
ATOM    269    N SER A  36       9.365  27.688  21.494  1.00  1.00            
ATOM    270   CA SER A  36       9.525  27.689  22.921  1.00  1.00            
ATOM    271   CB SER A  36      10.723  28.528  23.393  1.00  1.00            
ATOM    272   OG SER A  36      11.931  27.984  22.886  1.00  1.00            
ATOM    273    C SER A  36       8.296  28.362  23.476  1.00  1.00            
ATOM    274    O SER A  36       8.222  29.589  23.474  1.00  1.00            
ATOM    275    N ASN A  37       7.303  27.578  23.966  1.00  1.00            
ATOM    276   CA ASN A  37       6.084  28.094  24.552  1.00  1.00            
ATOM    277   CB ASN A  37       5.057  28.603  23.523  1.00  1.00            
ATOM    278   CG ASN A  37       5.563  29.886  22.888  1.00  1.00            
ATOM    279  OD1 ASN A  37       5.402  30.972  23.441  1.00  1.00            
ATOM    280  ND2 ASN A  37       6.193  29.759  21.691  1.00  1.00            
ATOM    281    C ASN A  37       5.406  26.903  25.202  1.00  1.00            
ATOM    282    O ASN A  37       5.760  25.764  24.903  1.00  1.00            
ATOM    283    N LEU A  38       4.435  27.116  26.131  4.00  1.00            
ATOM    284   CA LEU A  38       3.690  26.006  26.696  4.00  1.00            
ATOM    285   CB LEU A  38       4.051  25.689  28.163  4.00  1.00            
ATOM    286   CG LEU A  38       3.538  24.330  28.709  4.00  1.00            
ATOM    287  CD1 LEU A  38       3.758  24.230  30.227  4.00  1.00            
ATOM    288  CD2 LEU A  38       2.092  23.996  28.303  4.00  1.00            
ATOM    289    C LEU A  38       2.245  26.438  26.690  4.00  1.00            
ATOM    290    O LEU A  38       1.898  27.416  27.349  4.00  1.00            
ATOM    291    N TRP A  39       1.354  25.756  25.927  4.00  1.00            
ATOM    292   CA TRP A  39      -0.038  26.097  26.081  4.00  1.00            
ATOM    293   CB TRP A  39      -0.586  27.318  25.324  4.00  1.00            
ATOM    294   CG TRP A  39      -2.107  27.390  25.373  4.00  1.00            
ATOM    295  CD2 TRP A  39      -2.912  27.436  26.575  4.00  1.00            
ATOM    296  CD1 TRP A  39      -2.985  27.341  24.334  4.00  1.00            
ATOM    297  NE1 TRP A  39      -4.274  27.384  24.804  4.00  1.00            
ATOM    298  CE2 TRP A  39      -4.244  27.430  26.180  4.00  1.00            
ATOM    299  CE3 TRP A  39      -2.563  27.449  27.898  4.00  1.00            
ATOM    300  CZ2 TRP A  39      -5.257  27.460  27.101  4.00  1.00            
ATOM    301  CZ3 TRP A  39      -3.582  27.467  28.827  4.00  1.00            
ATOM    302  CH2 TRP A  39      -4.909  27.477  28.436  4.00  1.00            
ATOM    303    C TRP A  39      -0.963  24.953  25.790  4.00  1.00            
ATOM    304    O TRP A  39      -0.741  24.159  24.878  4.00  1.00            
ATOM    305    N VAL A  40      -2.031  24.846  26.619  4.00  1.00            
ATOM    306   CA VAL A  40      -3.113  23.932  26.437  4.00  1.00            
ATOM    307   CB VAL A  40      -3.024  22.758  27.374  4.00  1.00            
ATOM    308  CG1 VAL A  40      -2.865  23.280  28.811  4.00  1.00            
ATOM    309  CG2 VAL A  40      -4.278  21.889  27.193  4.00  1.00            
ATOM    310    C VAL A  40      -4.482  24.535  26.633  4.00  1.00            
ATOM    311    O VAL A  40      -4.840  24.860  27.757  4.00  1.00            
ATOM    312    N PRO A  41      -5.323  24.473  25.607  1.00  1.00            
ATOM    313   CA PRO A  41      -6.554  25.243  25.469  1.00  1.00            
ATOM    314   CD PRO A  41      -5.331  23.303  24.744  1.00  1.00            
ATOM    315   CB PRO A  41      -7.324  24.595  24.316  1.00  1.00            
ATOM    316   CG PRO A  41      -6.781  23.159  24.263  1.00  1.00            
ATOM    317    C PRO A  41      -7.403  25.443  26.678  1.00  1.00            
ATOM    318    O PRO A  41      -7.369  24.631  27.602  1.00  1.00            
ATOM    319    N SER A  42      -8.169  26.559  26.661  4.00  1.00            
ATOM    320   CA SER A  42      -8.868  27.026  27.818  4.00  1.00            
ATOM    321   CB SER A  42      -8.357  28.419  28.252  4.00  1.00            
ATOM    322   OG SER A  42      -8.964  28.860  29.458  4.00  1.00            
ATOM    323    C SER A  42     -10.353  27.104  27.636  4.00  1.00            
ATOM    324    O SER A  42     -10.889  26.916  26.545  4.00  1.00            
ATOM    325    N VAL A  43     -11.039  27.361  28.774  3.00  1.00            
ATOM    326   CA VAL A  43     -12.454  27.564  28.883  3.00  1.00            
ATOM    327   CB VAL A  43     -12.889  27.854  30.290  3.00  1.00            
ATOM    328  CG1 VAL A  43     -12.133  29.096  30.791  3.00  1.00            
ATOM    329  CG2 VAL A  43     -14.418  28.018  30.303  3.00  1.00            
ATOM    330    C VAL A  43     -12.726  28.761  28.053  3.00  1.00            
ATOM    331    O VAL A  43     -13.761  28.864  27.396  3.00  1.00            
ATOM    332    N TYR A  44     -11.765  29.701  28.056  3.00  1.00            
ATOM    333   CA TYR A  44     -11.940  30.876  27.273  3.00  1.00            
ATOM    334   CB TYR A  44     -11.260  32.107  27.897  3.00  1.00            
ATOM    335   CG TYR A  44     -11.852  33.337  27.300  3.00  1.00            
ATOM    336  CD1 TYR A  44     -11.485  33.796  26.055  3.00  1.00            
ATOM    337  CD2 TYR A  44     -12.789  34.045  28.018  3.00  1.00            
ATOM    338  CE1 TYR A  44     -12.053  34.940  25.539  3.00  1.00            
ATOM    339  CE2 TYR A  44     -13.357  35.186  27.509  3.00  1.00            
ATOM    340   CZ TYR A  44     -12.989  35.637  26.267  3.00  1.00            
ATOM    341   OH TYR A  44     -13.572  36.811  25.743  3.00  1.00            
ATOM    342    C TYR A  44     -11.237  30.557  25.994  3.00  1.00            
ATOM    343    O TYR A  44     -10.008  30.525  25.929  3.00  1.00            
ATOM    344    N CYS A  45     -12.026  30.270  24.943  1.00  1.00            
ATOM    345   CA CYS A  45     -11.497  29.906  23.664  1.00  1.00            
ATOM    346   CB CYS A  45     -11.303  28.384  23.513  1.00  1.00            
ATOM    347   SG CYS A  45     -12.733  27.394  24.046  1.00  1.00            
ATOM    348    C CYS A  45     -12.474  30.393  22.648  1.00  1.00            
ATOM    349    O CYS A  45     -12.179  31.296  21.868  1.00  1.00            
ATOM    350    N SER A  46     -13.680  29.801  22.651  1.00  1.00            
ATOM    351   CA SER A  46     -14.736  30.198  21.777  1.00  1.00            
ATOM    352   CB SER A  46     -15.027  31.708  21.851  1.00  1.00            
ATOM    353   OG SER A  46     -15.419  32.075  23.166  1.00  1.00            
ATOM    354    C SER A  46     -14.368  29.890  20.362  1.00  1.00            
ATOM    355    O SER A  46     -15.005  30.381  19.430  1.00  1.00            
ATOM    356    N SER A  47     -13.353  29.038  20.151  1.00  1.00            
ATOM    357   CA SER A  47     -13.000  28.725  18.799  1.00  1.00            
ATOM    358   CB SER A  47     -11.509  28.913  18.485  1.00  1.00            
ATOM    359   OG SER A  47     -10.740  27.974  19.221  1.00  1.00            
ATOM    360    C SER A  47     -13.306  27.271  18.614  1.00  1.00            
ATOM    361    O SER A  47     -13.414  26.520  19.582  1.00  1.00            
ATOM    362    N LEU A  48     -13.478  26.840  17.350  2.00  1.00            
ATOM    363   CA LEU A  48     -13.825  25.474  17.093  2.00  1.00            
ATOM    364   CB LEU A  48     -13.998  25.174  15.593  2.00  1.00            
ATOM    365   CG LEU A  48     -14.403  23.717  15.290  2.00  1.00            
ATOM    366  CD1 LEU A  48     -15.853  23.444  15.722  2.00  1.00            
ATOM    367  CD2 LEU A  48     -14.123  23.333  13.826  2.00  1.00            
ATOM    368    C LEU A  48     -12.715  24.604  17.574  2.00  1.00            
ATOM    369    O LEU A  48     -12.957  23.620  18.271  2.00  1.00            
ATOM    370    N ALA A  49     -11.456  24.940  17.226  2.00  1.00            
ATOM    371   CA ALA A  49     -10.413  24.117  17.754  2.00  1.00            
ATOM    372   CB ALA A  49      -9.029  24.404  17.149  2.00  1.00            
ATOM    373    C ALA A  49     -10.381  24.518  19.185  2.00  1.00            
ATOM    374    O ALA A  49      -9.816  25.553  19.528  2.00  1.00            
ATOM    375    N CYS A  50     -11.025  23.699  20.040  2.00  1.00            
ATOM    376   CA CYS A  50     -11.165  23.931  21.449  2.00  1.00            
ATOM    377   CB CYS A  50     -11.247  25.408  21.887  2.00  1.00            
ATOM    378   SG CYS A  50      -9.621  26.113  22.315  2.00  1.00            
ATOM    379    C CYS A  50     -12.404  23.235  21.893  2.00  1.00            
ATOM    380    O CYS A  50     -12.395  22.543  22.910  2.00  1.00            
ATOM    381    N SER A  51     -13.504  23.406  21.130  2.00  1.00            
ATOM    382   CA SER A  51     -14.719  22.720  21.455  2.00  1.00            
ATOM    383   CB SER A  51     -15.821  22.925  20.400  2.00  1.00            
ATOM    384   OG SER A  51     -16.189  24.295  20.332  2.00  1.00            
ATOM    385    C SER A  51     -14.312  21.287  21.419  2.00  1.00            
ATOM    386    O SER A  51     -14.748  20.479  22.238  2.00  1.00            
ATOM    387    N ASP A  52     -13.426  20.947  20.464  2.00  1.00            
ATOM    388   CA ASP A  52     -12.907  19.617  20.424  2.00  1.00            
ATOM    389   CB ASP A  52     -12.900  18.986  19.021  2.00  1.00            
ATOM    390   CG ASP A  52     -14.338  18.645  18.650  2.00  1.00            
ATOM    391  OD1 ASP A  52     -15.231  18.812  19.524  2.00  1.00            
ATOM    392  OD2 ASP A  52     -14.559  18.205  17.491  2.00  1.00            
ATOM    393    C ASP A  52     -11.502  19.676  20.902  2.00  1.00            
ATOM    394    O ASP A  52     -10.561  19.829  20.125  2.00  1.00            
ATOM    395    N HIS A  53     -11.349  19.556  22.228  1.00  1.00            
ATOM    396   CA HIS A  53     -10.072  19.595  22.861  1.00  1.00            
ATOM    397  ND1 HIS A  53      -7.159  21.155  21.733  1.00  1.00            
ATOM    398   CG HIS A  53      -8.523  21.349  21.722  1.00  1.00            
ATOM    399   CB HIS A  53      -9.401  20.982  22.880  1.00  1.00            
ATOM    400  NE2 HIS A  53      -7.644  22.142  19.802  1.00  1.00            
ATOM    401  CD2 HIS A  53      -8.802  21.951  20.534  1.00  1.00            
ATOM    402  CE1 HIS A  53      -6.684  21.649  20.563  1.00  1.00            
ATOM    403    C HIS A  53     -10.307  19.342  24.296  1.00  1.00            
ATOM    404    O HIS A  53     -11.369  18.883  24.715  1.00  1.00            
ATOM    405    N ASN A  54      -9.258  19.626  25.080  1.00  1.00            
ATOM    406   CA ASN A  54      -9.384  19.581  26.493  1.00  1.00            
ATOM    407   CB ASN A  54      -8.365  18.660  27.178  1.00  1.00            
ATOM    408   CG ASN A  54      -8.869  18.399  28.588  1.00  1.00            
ATOM    409  OD1 ASN A  54      -8.935  19.303  29.418  1.00  1.00            
ATOM    410  ND2 ASN A  54      -9.255  17.124  28.861  1.00  1.00            
ATOM    411    C ASN A  54      -9.118  20.970  26.924  1.00  1.00            
ATOM    412    O ASN A  54      -8.081  21.549  26.603  1.00  1.00            
ATOM    413    N GLN A  55     -10.077  21.560  27.644  1.00  1.00            
ATOM    414   CA GLN A  55      -9.874  22.904  28.054  1.00  1.00            
ATOM    415   CB GLN A  55     -11.172  23.702  28.295  1.00  1.00            
ATOM    416   CG GLN A  55     -12.081  23.855  27.077  1.00  1.00            
ATOM    417   CD GLN A  55     -13.016  22.656  27.028  1.00  1.00            
ATOM    418  OE1 GLN A  55     -13.141  21.907  27.995  1.00  1.00            
ATOM    419  NE2 GLN A  55     -13.704  22.475  25.869  1.00  1.00            
ATOM    420    C GLN A  55      -9.219  22.855  29.386  1.00  1.00            
ATOM    421    O GLN A  55      -8.988  21.787  29.949  1.00  1.00            
ATOM    422    N PHE A  56      -8.855  24.041  29.896  4.00  1.00            
ATOM    423   CA PHE A  56      -8.347  24.133  31.224  4.00  1.00            
ATOM    424   CB PHE A  56      -6.890  24.613  31.310  4.00  1.00            
ATOM    425   CG PHE A  56      -6.572  24.701  32.760  4.00  1.00            
ATOM    426  CD1 PHE A  56      -6.520  23.562  33.530  4.00  1.00            
ATOM    427  CD2 PHE A  56      -6.310  25.917  33.347  4.00  1.00            
ATOM    428  CE1 PHE A  56      -6.225  23.633  34.870  4.00  1.00            
ATOM    429  CE2 PHE A  56      -6.013  25.994  34.687  4.00  1.00            
ATOM    430   CZ PHE A  56      -5.972  24.852  35.451  4.00  1.00            
ATOM    431    C PHE A  56      -9.225  25.166  31.912  4.00  1.00            
ATOM    432    O PHE A  56      -9.720  26.080  31.255  4.00  1.00            
ATOM    433    N ASN A  57      -9.472  25.048  33.244  1.00  1.00            
ATOM    434   CA ASN A  57     -10.441  25.908  33.899  1.00  1.00            
ATOM    435   CB ASN A  57     -10.633  25.534  35.380  1.00  1.00            
ATOM    436   CG ASN A  57     -11.251  24.143  35.442  1.00  1.00            
ATOM    437  OD1 ASN A  57     -12.444  23.968  35.198  1.00  1.00            
ATOM    438  ND2 ASN A  57     -10.417  23.122  35.776  1.00  1.00            
ATOM    439    C ASN A  57     -10.100  27.372  33.856  1.00  1.00            
ATOM    440    O ASN A  57     -10.729  28.034  33.032  1.00  1.00            
ATOM    441    N PRO A  58      -9.208  28.027  34.593  2.00  1.00            
ATOM    442   CA PRO A  58      -8.468  27.585  35.773  2.00  1.00            
ATOM    443   CD PRO A  58      -8.467  29.055  33.875  2.00  1.00            
ATOM    444   CB PRO A  58      -7.250  28.504  35.880  2.00  1.00            
ATOM    445   CG PRO A  58      -7.050  29.049  34.461  2.00  1.00            
ATOM    446    C PRO A  58      -9.255  27.642  37.046  2.00  1.00            
ATOM    447    O PRO A  58      -8.649  27.427  38.095  2.00  1.00            
ATOM    448    N ASP A  59     -10.575  27.905  36.994  2.00  1.00            
ATOM    449   CA ASP A  59     -11.362  28.197  38.165  2.00  1.00            
ATOM    450   CB ASP A  59     -12.870  28.210  37.841  2.00  1.00            
ATOM    451   CG ASP A  59     -13.638  28.868  38.978  2.00  1.00            
ATOM    452  OD1 ASP A  59     -12.992  29.288  39.974  2.00  1.00            
ATOM    453  OD2 ASP A  59     -14.890  28.962  38.858  2.00  1.00            
ATOM    454    C ASP A  59     -11.124  27.153  39.222  2.00  1.00            
ATOM    455    O ASP A  59     -10.926  27.491  40.387  2.00  1.00            
ATOM    456    N ASP A  60     -11.113  25.859  38.854  2.00  1.00            
ATOM    457   CA ASP A  60     -10.921  24.819  39.831  2.00  1.00            
ATOM    458   CB ASP A  60     -11.154  23.408  39.265  2.00  1.00            
ATOM    459   CG ASP A  60     -12.658  23.189  39.188  2.00  1.00            
ATOM    460  OD1 ASP A  60     -13.361  23.591  40.155  2.00  1.00            
ATOM    461  OD2 ASP A  60     -13.127  22.625  38.164  2.00  1.00            
ATOM    462    C ASP A  60      -9.547  24.853  40.441  2.00  1.00            
ATOM    463    O ASP A  60      -9.402  24.666  41.647  2.00  1.00            
ATOM    464    N SER A  61      -8.497  25.122  39.641  1.00  1.00            
ATOM    465   CA SER A  61      -7.154  24.990  40.140  1.00  1.00            
ATOM    466   CB SER A  61      -6.088  25.367  39.094  1.00  1.00            
ATOM    467   OG SER A  61      -4.783  25.220  39.634  1.00  1.00            
ATOM    468    C SER A  61      -6.922  25.841  41.348  1.00  1.00            
ATOM    469    O SER A  61      -7.158  27.048  41.337  1.00  1.00            
ATOM    470    N SER A  62      -6.462  25.189  42.438  1.00  1.00            
ATOM    471   CA SER A  62      -6.100  25.854  43.657  1.00  1.00            
ATOM    472   CB SER A  62      -5.812  24.879  44.809  1.00  1.00            
ATOM    473   OG SER A  62      -5.463  25.608  45.976  1.00  1.00            
ATOM    474    C SER A  62      -4.843  26.604  43.396  1.00  1.00            
ATOM    475    O SER A  62      -4.697  27.758  43.797  1.00  1.00            
ATOM    476    N THR A  63      -3.896  25.962  42.687  1.00  1.00            
ATOM    477   CA THR A  63      -2.654  26.624  42.450  1.00  1.00            
ATOM    478   CB THR A  63      -1.466  25.698  42.489  1.00  1.00            
ATOM    479  OG1 THR A  63      -1.610  24.653  41.537  1.00  1.00            
ATOM    480  CG2 THR A  63      -1.353  25.112  43.906  1.00  1.00            
ATOM    481    C THR A  63      -2.715  27.253  41.098  1.00  1.00            
ATOM    482    O THR A  63      -2.273  26.684  40.102  1.00  1.00            
ATOM    483    N PHE A  64      -3.293  28.467  41.032  1.00  1.00            
ATOM    484   CA PHE A  64      -3.336  29.167  39.784  1.00  1.00            
ATOM    485   CB PHE A  64      -4.587  28.840  38.947  1.00  1.00            
ATOM    486   CG PHE A  64      -4.591  29.750  37.768  1.00  1.00            
ATOM    487  CD1 PHE A  64      -3.839  29.469  36.651  1.00  1.00            
ATOM    488  CD2 PHE A  64      -5.356  30.894  37.787  1.00  1.00            
ATOM    489  CE1 PHE A  64      -3.850  30.320  35.570  1.00  1.00            
ATOM    490  CE2 PHE A  64      -5.371  31.747  36.710  1.00  1.00            
ATOM    491   CZ PHE A  64      -4.618  31.459  35.597  1.00  1.00            
ATOM    492    C PHE A  64      -3.382  30.628  40.087  1.00  1.00            
ATOM    493    O PHE A  64      -4.186  31.078  40.901  1.00  1.00            
ATOM    494    N GLU A  65      -2.497  31.415  39.446  4.00  1.00            
ATOM    495   CA GLU A  65      -2.597  32.831  39.613  4.00  1.00            
ATOM    496   CB GLU A  65      -1.641  33.441  40.651  4.00  1.00            
ATOM    497   CG GLU A  65      -2.065  33.149  42.094  4.00  1.00            
ATOM    498   CD GLU A  65      -1.811  31.677  42.383  4.00  1.00            
ATOM    499  OE1 GLU A  65      -1.054  31.039  41.604  4.00  1.00            
ATOM    500  OE2 GLU A  65      -2.370  31.169  43.392  4.00  1.00            
ATOM    501    C GLU A  65      -2.378  33.444  38.269  4.00  1.00            
ATOM    502    O GLU A  65      -1.361  33.204  37.619  4.00  1.00            
ATOM    503    N ALA A  66      -3.361  34.245  37.812  4.00  1.00            
ATOM    504   CA ALA A  66      -3.313  34.834  36.504  4.00  1.00            
ATOM    505   CB ALA A  66      -4.676  35.341  36.002  4.00  1.00            
ATOM    506    C ALA A  66      -2.387  35.999  36.521  4.00  1.00            
ATOM    507    O ALA A  66      -2.143  36.607  37.562  4.00  1.00            
ATOM    508    N THR A  67      -1.829  36.311  35.337  4.00  1.00            
ATOM    509   CA THR A  67      -0.961  37.436  35.191  4.00  1.00            
ATOM    510   CB THR A  67       0.462  37.061  34.884  4.00  1.00            
ATOM    511  OG1 THR A  67       1.284  38.219  34.866  4.00  1.00            
ATOM    512  CG2 THR A  67       0.512  36.350  33.521  4.00  1.00            
ATOM    513    C THR A  67      -1.476  38.234  34.032  4.00  1.00            
ATOM    514    O THR A  67      -2.161  37.706  33.159  4.00  1.00            
ATOM    515    N SER A  68      -1.166  39.545  34.010  4.00  1.00            
ATOM    516   CA SER A  68      -1.642  40.431  32.984  4.00  1.00            
ATOM    517   CB SER A  68      -1.400  41.914  33.311  4.00  1.00            
ATOM    518   OG SER A  68      -1.894  42.727  32.257  4.00  1.00            
ATOM    519    C SER A  68      -0.963  40.141  31.669  4.00  1.00            
ATOM    520    O SER A  68      -1.508  40.449  30.611  4.00  1.00            
ATOM    521    N GLN A  69       0.234  39.521  31.691  4.00  1.00            
ATOM    522   CA GLN A  69       1.006  39.324  30.489  4.00  1.00            
ATOM    523   CB GLN A  69       2.321  38.570  30.762  4.00  1.00            
ATOM    524   CG GLN A  69       3.224  38.391  29.542  4.00  1.00            
ATOM    525   CD GLN A  69       4.479  37.661  30.006  4.00  1.00            
ATOM    526  OE1 GLN A  69       4.420  36.769  30.852  4.00  1.00            
ATOM    527  NE2 GLN A  69       5.651  38.057  29.443  4.00  1.00            
ATOM    528    C GLN A  69       0.206  38.567  29.470  4.00  1.00            
ATOM    529    O GLN A  69      -0.491  37.606  29.792  4.00  1.00            
ATOM    530    N GLU A  70       0.289  39.024  28.197  4.00  1.00            
ATOM    531   CA GLU A  70      -0.395  38.439  27.071  4.00  1.00            
ATOM    532   CB GLU A  70      -1.007  39.471  26.117  4.00  1.00            
ATOM    533   CG GLU A  70      -1.724  38.828  24.931  4.00  1.00            
ATOM    534   CD GLU A  70      -1.956  39.912  23.892  4.00  1.00            
ATOM    535  OE1 GLU A  70      -1.499  41.062  24.133  4.00  1.00            
ATOM    536  OE2 GLU A  70      -2.586  39.608  22.845  4.00  1.00            
ATOM    537    C GLU A  70       0.626  37.706  26.283  4.00  1.00            
ATOM    538    O GLU A  70       1.812  38.025  26.337  4.00  1.00            
ATOM    539    N LEU A  71       0.192  36.669  25.549  4.00  1.00            
ATOM    540   CA LEU A  71       1.136  35.940  24.768  4.00  1.00            
ATOM    541   CB LEU A  71       1.467  34.583  25.434  4.00  1.00            
ATOM    542   CG LEU A  71       2.477  33.673  24.712  4.00  1.00            
ATOM    543  CD1 LEU A  71       2.904  32.503  25.615  4.00  1.00            
ATOM    544  CD2 LEU A  71       1.900  33.156  23.387  4.00  1.00            
ATOM    545    C LEU A  71       0.567  35.774  23.401  4.00  1.00            
ATOM    546    O LEU A  71      -0.576  35.350  23.234  4.00  1.00            
ATOM    547    N SER A  72       1.364  36.137  22.378  4.00  1.00            
ATOM    548   CA SER A  72       0.930  35.997  21.021  4.00  1.00            
ATOM    549   CB SER A  72       0.905  37.322  20.242  4.00  1.00            
ATOM    550   OG SER A  72       2.225  37.822  20.088  4.00  1.00            
ATOM    551    C SER A  72       1.941  35.122  20.353  4.00  1.00            
ATOM    552    O SER A  72       3.144  35.335  20.497  4.00  1.00            
ATOM    553    N ILE A  73       1.478  34.087  19.623  4.00  1.00            
ATOM    554   CA ILE A  73       2.406  33.237  18.934  4.00  1.00            
ATOM    555   CB ILE A  73       2.579  31.880  19.551  4.00  1.00            
ATOM    556  CG1 ILE A  73       3.122  31.985  20.983  4.00  1.00            
ATOM    557  CG2 ILE A  73       3.504  31.080  18.618  4.00  1.00            
ATOM    558  CD1 ILE A  73       2.948  30.706  21.803  4.00  1.00            
ATOM    559    C ILE A  73       1.879  32.995  17.560  4.00  1.00            
ATOM    560    O ILE A  73       0.672  32.897  17.347  4.00  1.00            
ATOM    561    N THR A  74       2.799  32.918  16.584  4.00  1.00            
ATOM    562   CA THR A  74       2.461  32.581  15.235  4.00  1.00            
ATOM    563   CB THR A  74       2.772  33.668  14.252  4.00  1.00            
ATOM    564  OG1 THR A  74       2.327  33.304  12.955  4.00  1.00            
ATOM    565  CG2 THR A  74       4.292  33.907  14.258  4.00  1.00            
ATOM    566    C THR A  74       3.375  31.430  14.925  4.00  1.00            
ATOM    567    O THR A  74       4.436  31.300  15.535  4.00  1.00            
ATOM    568    N TYR A  75       2.985  30.546  13.988  4.00  1.00            
ATOM    569   CA TYR A  75       3.792  29.403  13.654  4.00  1.00            
ATOM    570   CB TYR A  75       3.168  28.077  14.111  4.00  1.00            
ATOM    571   CG TYR A  75       2.981  28.149  15.584  4.00  1.00            
ATOM    572  CD1 TYR A  75       1.934  28.872  16.109  4.00  1.00            
ATOM    573  CD2 TYR A  75       3.836  27.492  16.437  4.00  1.00            
ATOM    574  CE1 TYR A  75       1.745  28.945  17.468  4.00  1.00            
ATOM    575  CE2 TYR A  75       3.652  27.562  17.798  4.00  1.00            
ATOM    576   CZ TYR A  75       2.606  28.289  18.314  4.00  1.00            
ATOM    577   OH TYR A  75       2.413  28.365  19.709  4.00  1.00            
ATOM    578    C TYR A  75       3.762  29.363  12.177  4.00  1.00            
ATOM    579    O TYR A  75       3.154  30.220  11.535  4.00  1.00            
ATOM    580    N GLY A  76       4.449  28.372  11.591  3.00  1.00            
ATOM    581   CA GLY A  76       4.278  28.204  10.186  3.00  1.00            
ATOM    582    C GLY A  76       2.821  27.916  10.088  3.00  1.00            
ATOM    583    O GLY A  76       2.148  28.316   9.138  3.00  1.00            
ATOM    584    N THR A  77       2.305  27.210  11.113  3.00  1.00            
ATOM    585   CA THR A  77       0.928  26.850  11.132  3.00  1.00            
ATOM    586   CB THR A  77       0.726  25.402  11.467  3.00  1.00            
ATOM    587  OG1 THR A  77       1.392  24.579  10.522  3.00  1.00            
ATOM    588  CG2 THR A  77      -0.781  25.100  11.477  3.00  1.00            
ATOM    589    C THR A  77       0.154  27.622  12.167  3.00  1.00            
ATOM    590    O THR A  77       0.401  27.501  13.366  3.00  1.00            
ATOM    591    N GLY A  78      -0.806  28.453  11.702  4.00  1.00            
ATOM    592   CA GLY A  78      -1.799  29.104  12.522  4.00  1.00            
ATOM    593    C GLY A  78      -1.249  30.169  13.420  4.00  1.00            
ATOM    594    O GLY A  78      -0.085  30.557  13.330  4.00  1.00            
ATOM    595    N SER A  79      -2.136  30.661  14.323  4.00  1.00            
ATOM    596   CA SER A  79      -1.838  31.686  15.289  4.00  1.00            
ATOM    597   CB SER A  79      -2.336  33.087  14.900  4.00  1.00            
ATOM    598   OG SER A  79      -1.604  33.583  13.790  4.00  1.00            
ATOM    599    C SER A  79      -2.494  31.336  16.583  4.00  1.00            
ATOM    600    O SER A  79      -3.453  30.568  16.622  4.00  1.00            
ATOM    601    N MET A  80      -1.953  31.889  17.688  4.00  1.00            
ATOM    602   CA MET A  80      -2.499  31.640  18.988  4.00  1.00            
ATOM    603   CB MET A  80      -1.686  30.590  19.760  4.00  1.00            
ATOM    604   CG MET A  80      -2.312  30.132  21.076  4.00  1.00            
ATOM    605   SD MET A  80      -1.259  28.986  22.017  4.00  1.00            
ATOM    606   CE MET A  80      -0.945  27.857  20.628  4.00  1.00            
ATOM    607    C MET A  80      -2.378  32.908  19.763  4.00  1.00            
ATOM    608    O MET A  80      -1.291  33.473  19.878  4.00  1.00            
ATOM    609    N THR A  81      -3.505  33.401  20.302  4.00  1.00            
ATOM    610   CA THR A  81      -3.440  34.535  21.172  4.00  1.00            
ATOM    611   CB THR A  81      -4.623  35.452  21.079  4.00  1.00            
ATOM    612  OG1 THR A  81      -5.813  34.757  21.423  4.00  1.00            
ATOM    613  CG2 THR A  81      -4.706  36.002  19.645  4.00  1.00            
ATOM    614    C THR A  81      -3.437  33.920  22.529  4.00  1.00            
ATOM    615    O THR A  81      -3.030  32.768  22.677  4.00  1.00            
ATOM    616    N GLY A  82      -3.840  34.662  23.574  4.00  1.00            
ATOM    617   CA GLY A  82      -3.929  33.968  24.823  4.00  1.00            
ATOM    618    C GLY A  82      -3.402  34.815  25.939  4.00  1.00            
ATOM    619    O GLY A  82      -2.949  35.939  25.730  4.00  1.00            
ATOM    620    N ILE A  83      -3.447  34.260  27.172  4.00  1.00            
ATOM    621   CA ILE A  83      -2.985  34.950  28.344  4.00  1.00            
ATOM    622   CB ILE A  83      -4.061  35.367  29.306  4.00  1.00            
ATOM    623  CG1 ILE A  83      -4.801  34.159  29.896  4.00  1.00            
ATOM    624  CG2 ILE A  83      -4.975  36.361  28.574  4.00  1.00            
ATOM    625  CD1 ILE A  83      -5.704  34.544  31.066  4.00  1.00            
ATOM    626    C ILE A  83      -2.026  34.061  29.061  4.00  1.00            
ATOM    627    O ILE A  83      -1.805  32.931  28.645  4.00  1.00            
ATOM    628    N LEU A  84      -1.354  34.559  30.118  4.00  1.00            
ATOM    629   CA LEU A  84      -0.437  33.677  30.782  4.00  1.00            
ATOM    630   CB LEU A  84       1.024  34.158  30.848  4.00  1.00            
ATOM    631   CG LEU A  84       1.747  34.084  29.490  4.00  1.00            
ATOM    632  CD1 LEU A  84       1.169  35.095  28.491  4.00  1.00            
ATOM    633  CD2 LEU A  84       3.271  34.182  29.655  4.00  1.00            
ATOM    634    C LEU A  84      -0.884  33.398  32.184  4.00  1.00            
ATOM    635    O LEU A  84      -1.760  34.074  32.720  4.00  1.00            
ATOM    636    N GLY A  85      -0.295  32.348  32.805  4.00  1.00            
ATOM    637   CA GLY A  85      -0.633  31.987  34.156  4.00  1.00            
ATOM    638    C GLY A  85       0.455  31.133  34.702  4.00  1.00            
ATOM    639    O GLY A  85       1.218  30.529  33.950  4.00  1.00            
ATOM    640    N TYR A  86       0.561  31.065  36.044  4.00  1.00            
ATOM    641   CA TYR A  86       1.600  30.241  36.571  4.00  1.00            
ATOM    642   CB TYR A  86       2.715  31.035  37.292  4.00  1.00            
ATOM    643   CG TYR A  86       2.210  31.729  38.518  4.00  1.00            
ATOM    644  CD1 TYR A  86       1.540  32.928  38.425  4.00  1.00            
ATOM    645  CD2 TYR A  86       2.410  31.185  39.769  4.00  1.00            
ATOM    646  CE1 TYR A  86       1.084  33.565  39.554  4.00  1.00            
ATOM    647  CE2 TYR A  86       1.955  31.819  40.903  4.00  1.00            
ATOM    648   CZ TYR A  86       1.290  33.015  40.799  4.00  1.00            
ATOM    649   OH TYR A  86       0.822  33.669  41.960  4.00  1.00            
ATOM    650    C TYR A  86       1.020  29.223  37.504  4.00  1.00            
ATOM    651    O TYR A  86       0.460  29.570  38.544  4.00  1.00            
ATOM    652    N ASP A  87       1.159  27.925  37.144  4.00  1.00            
ATOM    653   CA ASP A  87       0.617  26.842  37.923  4.00  1.00            
ATOM    654   CB ASP A  87      -0.623  26.189  37.281  4.00  1.00            
ATOM    655   CG ASP A  87      -1.771  27.186  37.255  4.00  1.00            
ATOM    656  OD1 ASP A  87      -1.615  28.294  37.832  4.00  1.00            
ATOM    657  OD2 ASP A  87      -2.823  26.851  36.648  4.00  1.00            
ATOM    658    C ASP A  87       1.629  25.763  38.015  4.00  1.00            
ATOM    659    O ASP A  87       2.809  25.946  37.716  4.00  1.00            
ATOM    660    N THR A  88       1.154  24.585  38.454  4.00  1.00            
ATOM    661   CA THR A  88       2.018  23.465  38.595  4.00  1.00            
ATOM    662   CB THR A  88       1.815  22.701  39.871  4.00  1.00            
ATOM    663  OG1 THR A  88       0.490  22.194  39.936  4.00  1.00            
ATOM    664  CG2 THR A  88       2.087  23.641  41.057  4.00  1.00            
ATOM    665    C THR A  88       1.772  22.537  37.462  4.00  1.00            
ATOM    666    O THR A  88       0.628  22.266  37.099  4.00  1.00            
ATOM    667    N VAL A  89       2.867  22.039  36.855  4.00  1.00            
ATOM    668   CA VAL A  89       2.710  21.146  35.753  4.00  1.00            
ATOM    669   CB VAL A  89       3.264  21.681  34.465  4.00  1.00            
ATOM    670  CG1 VAL A  89       2.447  22.921  34.068  4.00  1.00            
ATOM    671  CG2 VAL A  89       4.763  21.968  34.653  4.00  1.00            
ATOM    672    C VAL A  89       3.414  19.872  36.069  4.00  1.00            
ATOM    673    O VAL A  89       4.513  19.876  36.618  4.00  1.00            
ATOM    674    N GLN A  90       2.772  18.735  35.738  4.00  1.00            
ATOM    675   CA GLN A  90       3.397  17.470  35.973  4.00  1.00            
ATOM    676   CB GLN A  90       2.494  16.456  36.698  4.00  1.00            
ATOM    677   CG GLN A  90       3.179  15.110  36.942  4.00  1.00            
ATOM    678   CD GLN A  90       2.204  14.184  37.661  4.00  1.00            
ATOM    679  OE1 GLN A  90       2.343  12.963  37.608  4.00  1.00            
ATOM    680  NE2 GLN A  90       1.192  14.775  38.351  4.00  1.00            
ATOM    681    C GLN A  90       3.735  16.894  34.628  4.00  1.00            
ATOM    682    O GLN A  90       2.848  16.646  33.812  4.00  1.00            
ATOM    683    N VAL A  91       5.040  16.692  34.346  4.00  1.00            
ATOM    684   CA VAL A  91       5.427  16.098  33.095  4.00  1.00            
ATOM    685   CB VAL A  91       6.168  17.026  32.180  4.00  1.00            
ATOM    686  CG1 VAL A  91       6.601  16.229  30.935  4.00  1.00            
ATOM    687  CG2 VAL A  91       5.282  18.242  31.871  4.00  1.00            
ATOM    688    C VAL A  91       6.395  14.996  33.424  4.00  1.00            
ATOM    689    O VAL A  91       7.357  15.212  34.158  4.00  1.00            
ATOM    690    N GLY A  92       6.157  13.771  32.914  3.00  1.00            
ATOM    691   CA GLY A  92       7.105  12.698  33.077  3.00  1.00            
ATOM    692    C GLY A  92       7.182  12.244  34.498  3.00  1.00            
ATOM    693    O GLY A  92       8.171  11.630  34.892  3.00  1.00            
ATOM    694    N GLY A  93       6.154  12.521  35.315  3.00  1.00            
ATOM    695   CA GLY A  93       6.230  12.045  36.664  3.00  1.00            
ATOM    696    C GLY A  93       7.013  13.035  37.457  3.00  1.00            
ATOM    697    O GLY A  93       7.293  12.809  38.634  3.00  1.00            
ATOM    698    N ILE A  94       7.395  14.170  36.841  4.00  1.00            
ATOM    699   CA ILE A  94       8.152  15.113  37.608  4.00  1.00            
ATOM    700   CB ILE A  94       9.502  15.419  37.023  4.00  1.00            
ATOM    701  CG1 ILE A  94      10.379  16.085  38.087  4.00  1.00            
ATOM    702  CG2 ILE A  94       9.324  16.261  35.750  4.00  1.00            
ATOM    703  CD1 ILE A  94      10.721  15.172  39.262  4.00  1.00            
ATOM    704    C ILE A  94       7.356  16.363  37.710  4.00  1.00            
ATOM    705    O ILE A  94       6.835  16.876  36.721  4.00  1.00            
ATOM    706    N SER A  95       7.213  16.868  38.946  4.00  1.00            
ATOM    707   CA SER A  95       6.435  18.049  39.121  4.00  1.00            
ATOM    708   CB SER A  95       5.890  18.223  40.549  4.00  1.00            
ATOM    709   OG SER A  95       4.944  17.201  40.831  4.00  1.00            
ATOM    710    C SER A  95       7.268  19.219  38.788  4.00  1.00            
ATOM    711    O SER A  95       8.465  19.266  39.064  4.00  1.00            
ATOM    712    N ASP A  96       6.623  20.194  38.139  4.00  1.00            
ATOM    713   CA ASP A  96       7.274  21.415  37.833  4.00  1.00            
ATOM    714   CB ASP A  96       7.175  21.793  36.346  4.00  1.00            
ATOM    715   CG ASP A  96       8.343  22.708  36.002  4.00  1.00            
ATOM    716  OD1 ASP A  96       9.097  23.090  36.935  4.00  1.00            
ATOM    717  OD2 ASP A  96       8.509  23.019  34.792  4.00  1.00            
ATOM    718    C ASP A  96       6.507  22.401  38.625  4.00  1.00            
ATOM    719    O ASP A  96       5.347  22.160  38.954  4.00  1.00            
ATOM    720    N THR A  97       7.121  23.530  38.998  4.00  1.00            
ATOM    721   CA THR A  97       6.311  24.368  39.812  4.00  1.00            
ATOM    722   CB THR A  97       6.751  24.380  41.249  4.00  1.00            
ATOM    723  OG1 THR A  97       5.825  25.102  42.045  4.00  1.00            
ATOM    724  CG2 THR A  97       8.150  25.013  41.341  4.00  1.00            
ATOM    725    C THR A  97       6.352  25.756  39.315  4.00  1.00            
ATOM    726    O THR A  97       7.361  26.226  38.788  4.00  1.00            
ATOM    727    N ASN A  98       5.206  26.433  39.487  4.00  1.00            
ATOM    728   CA ASN A  98       5.045  27.789  39.096  4.00  1.00            
ATOM    729   CB ASN A  98       5.718  28.796  40.042  4.00  1.00            
ATOM    730   CG ASN A  98       4.812  28.896  41.263  4.00  1.00            
ATOM    731  OD1 ASN A  98       3.594  29.008  41.130  4.00  1.00            
ATOM    732  ND2 ASN A  98       5.410  28.844  42.483  4.00  1.00            
ATOM    733    C ASN A  98       5.540  27.958  37.705  4.00  1.00            
ATOM    734    O ASN A  98       6.291  28.882  37.398  4.00  1.00            
ATOM    735    N GLN A  99       5.111  27.040  36.824  4.00  1.00            
ATOM    736   CA GLN A  99       5.498  27.088  35.452  4.00  1.00            
ATOM    737   CB GLN A  99       5.410  25.700  34.790  4.00  1.00            
ATOM    738   CG GLN A  99       6.067  25.596  33.416  4.00  1.00            
ATOM    739   CD GLN A  99       5.027  25.918  32.362  4.00  1.00            
ATOM    740  OE1 GLN A  99       3.826  25.824  32.607  4.00  1.00            
ATOM    741  NE2 GLN A  99       5.506  26.303  31.150  4.00  1.00            
ATOM    742    C GLN A  99       4.565  28.054  34.794  4.00  1.00            
ATOM    743    O GLN A  99       3.439  28.245  35.250  4.00  1.00            
ATOM    744    N ILE A 100       5.017  28.714  33.712  4.00  1.00            
ATOM    745   CA ILE A 100       4.178  29.705  33.105  4.00  1.00            
ATOM    746   CB ILE A 100       4.893  30.992  32.811  4.00  1.00            
ATOM    747  CG1 ILE A 100       5.437  31.623  34.103  4.00  1.00            
ATOM    748  CG2 ILE A 100       3.919  31.904  32.046  4.00  1.00            
ATOM    749  CD1 ILE A 100       6.433  32.755  33.852  4.00  1.00            
ATOM    750    C ILE A 100       3.680  29.175  31.793  4.00  1.00            
ATOM    751    O ILE A 100       4.462  28.737  30.951  4.00  1.00            
ATOM    752    N PHE A 101       2.348  29.223  31.581  4.00  1.00            
ATOM    753   CA PHE A 101       1.742  28.712  30.380  4.00  1.00            
ATOM    754   CB PHE A 101       0.755  27.564  30.645  4.00  1.00            
ATOM    755   CG PHE A 101      -0.362  28.133  31.448  4.00  1.00            
ATOM    756  CD1 PHE A 101      -0.272  28.199  32.819  4.00  1.00            
ATOM    757  CD2 PHE A 101      -1.493  28.616  30.832  4.00  1.00            
ATOM    758  CE1 PHE A 101      -1.299  28.729  33.564  4.00  1.00            
ATOM    759  CE2 PHE A 101      -2.521  29.147  31.573  4.00  1.00            
ATOM    760   CZ PHE A 101      -2.428  29.202  32.942  4.00  1.00            
ATOM    761    C PHE A 101       0.980  29.812  29.765  4.00  1.00            
ATOM    762    O PHE A 101       0.932  30.922  30.294  4.00  1.00            
ATOM    763    N GLY A 102       0.375  29.539  28.598  4.00  1.00            
ATOM    764   CA GLY A 102      -0.302  30.645  28.029  4.00  1.00            
ATOM    765    C GLY A 102      -1.645  30.270  27.526  4.00  1.00            
ATOM    766    O GLY A 102      -1.754  29.892  26.365  4.00  1.00            
ATOM    767    N LEU A 103      -2.690  30.514  28.354  4.00  1.00            
ATOM    768   CA LEU A 103      -4.074  30.245  28.080  4.00  1.00            
ATOM    769   CB LEU A 103      -5.038  31.032  28.996  4.00  1.00            
ATOM    770   CG LEU A 103      -4.994  30.684  30.500  4.00  1.00            
ATOM    771  CD1 LEU A 103      -5.918  31.612  31.303  4.00  1.00            
ATOM    772  CD2 LEU A 103      -5.351  29.214  30.764  4.00  1.00            
ATOM    773    C LEU A 103      -4.327  30.726  26.682  4.00  1.00            
ATOM    774    O LEU A 103      -3.675  31.653  26.221  4.00  1.00            
ATOM    775    N SER A 104      -5.233  30.034  25.963  4.00  1.00            
ATOM    776   CA SER A 104      -5.464  30.151  24.550  4.00  1.00            
ATOM    777   CB SER A 104      -6.359  29.024  24.003  4.00  1.00            
ATOM    778   OG SER A 104      -7.632  29.039  24.633  4.00  1.00            
ATOM    779    C SER A 104      -6.071  31.420  24.050  4.00  1.00            
ATOM    780    O SER A 104      -5.394  32.172  23.356  4.00  1.00            
ATOM    781    N GLU A 105      -7.366  31.669  24.360  4.00  1.00            
ATOM    782   CA GLU A 105      -8.082  32.777  23.782  4.00  1.00            
ATOM    783   CB GLU A 105      -7.288  34.096  23.692  4.00  1.00            
ATOM    784   CG GLU A 105      -6.842  34.658  25.046  4.00  1.00            
ATOM    785   CD GLU A 105      -8.006  35.405  25.683  4.00  1.00            
ATOM    786  OE1 GLU A 105      -9.082  35.503  25.036  4.00  1.00            
ATOM    787  OE2 GLU A 105      -7.827  35.893  26.831  4.00  1.00            
ATOM    788    C GLU A 105      -8.467  32.339  22.406  4.00  1.00            
ATOM    789    O GLU A 105      -9.414  31.571  22.241  4.00  1.00            
ATOM    790    N THR A 106      -7.737  32.807  21.371  4.00  1.00            
ATOM    791   CA THR A 106      -8.141  32.466  20.038  4.00  1.00            
ATOM    792   CB THR A 106      -8.234  33.647  19.120  4.00  1.00            
ATOM    793  OG1 THR A 106      -8.890  33.286  17.914  4.00  1.00            
ATOM    794  CG2 THR A 106      -6.809  34.123  18.814  4.00  1.00            
ATOM    795    C THR A 106      -7.206  31.495  19.394  4.00  1.00            
ATOM    796    O THR A 106      -5.990  31.553  19.570  4.00  1.00            
ATOM    797    N GLU A 107      -7.795  30.529  18.656  1.00  1.00            
ATOM    798   CA GLU A 107      -7.039  29.613  17.844  1.00  1.00            
ATOM    799   CB GLU A 107      -6.876  28.224  18.466  1.00  1.00            
ATOM    800   CG GLU A 107      -5.968  28.260  19.693  1.00  1.00            
ATOM    801   CD GLU A 107      -5.808  26.841  20.202  1.00  1.00            
ATOM    802  OE1 GLU A 107      -6.564  25.955  19.722  1.00  1.00            
ATOM    803  OE2 GLU A 107      -4.925  26.623  21.076  1.00  1.00            
ATOM    804    C GLU A 107      -7.829  29.477  16.580  1.00  1.00            
ATOM    805    O GLU A 107      -8.708  28.625  16.460  1.00  1.00            
ATOM    806    N PRO A 108      -7.539  30.332  15.641  1.00  1.00            
ATOM    807   CA PRO A 108      -8.251  30.255  14.392  1.00  1.00            
ATOM    808   CD PRO A 108      -7.265  31.709  16.019  1.00  1.00            
ATOM    809   CB PRO A 108      -8.184  31.654  13.780  1.00  1.00            
ATOM    810   CG PRO A 108      -8.013  32.578  14.995  1.00  1.00            
ATOM    811    C PRO A 108      -7.668  29.205  13.509  1.00  1.00            
ATOM    812    O PRO A 108      -6.542  28.775  13.753  1.00  1.00            
ATOM    813    N GLY A 109      -8.418  28.776  12.474  1.00  1.00            
ATOM    814   CA GLY A 109      -7.899  27.832  11.530  1.00  1.00            
ATOM    815    C GLY A 109      -8.483  26.482  11.790  1.00  1.00            
ATOM    816    O GLY A 109      -8.750  26.109  12.932  1.00  1.00            
ATOM    817    N SER A 110      -8.704  25.715  10.702  2.00  1.00            
ATOM    818   CA SER A 110      -9.207  24.381  10.823  2.00  1.00            
ATOM    819   CB SER A 110      -9.503  23.714   9.468  2.00  1.00            
ATOM    820   OG SER A 110      -8.303  23.535   8.730  2.00  1.00            
ATOM    821    C SER A 110      -8.140  23.588  11.495  2.00  1.00            
ATOM    822    O SER A 110      -8.432  22.781  12.374  2.00  1.00            
ATOM    823    N PHE A 111      -6.866  23.826  11.108  2.00  1.00            
ATOM    824   CA PHE A 111      -5.768  23.156  11.744  2.00  1.00            
ATOM    825   CB PHE A 111      -4.374  23.663  11.326  2.00  1.00            
ATOM    826   CG PHE A 111      -4.005  23.071  10.012  2.00  1.00            
ATOM    827  CD1 PHE A 111      -4.560  23.525   8.839  2.00  1.00            
ATOM    828  CD2 PHE A 111      -3.071  22.062   9.962  2.00  1.00            
ATOM    829  CE1 PHE A 111      -4.197  22.965   7.636  2.00  1.00            
ATOM    830  CE2 PHE A 111      -2.705  21.500   8.764  2.00  1.00            
ATOM    831   CZ PHE A 111      -3.271  21.952   7.597  2.00  1.00            
ATOM    832    C PHE A 111      -5.923  23.493  13.201  2.00  1.00            
ATOM    833    O PHE A 111      -6.550  24.494  13.545  2.00  1.00            
ATOM    834    N LEU A 112      -5.377  22.645  14.098  2.00  1.00            
ATOM    835   CA LEU A 112      -5.533  22.794  15.524  2.00  1.00            
ATOM    836   CB LEU A 112      -5.398  24.247  16.022  2.00  1.00            
ATOM    837   CG LEU A 112      -3.965  24.804  15.926  2.00  1.00            
ATOM    838  CD1 LEU A 112      -3.492  24.907  14.468  2.00  1.00            
ATOM    839  CD2 LEU A 112      -3.824  26.124  16.703  2.00  1.00            
ATOM    840    C LEU A 112      -6.889  22.279  15.885  2.00  1.00            
ATOM    841    O LEU A 112      -7.217  22.074  17.053  2.00  1.00            
ATOM    842    N TYR A 113      -7.696  22.037  14.844  2.00  1.00            
ATOM    843   CA TYR A 113      -8.911  21.291  14.920  2.00  1.00            
ATOM    844   CB TYR A 113     -10.177  22.008  14.411  2.00  1.00            
ATOM    845   CG TYR A 113     -11.289  21.020  14.539  2.00  1.00            
ATOM    846  CD1 TYR A 113     -11.774  20.640  15.771  2.00  1.00            
ATOM    847  CD2 TYR A 113     -11.862  20.476  13.415  2.00  1.00            
ATOM    848  CE1 TYR A 113     -12.796  19.725  15.871  2.00  1.00            
ATOM    849  CE2 TYR A 113     -12.882  19.559  13.503  2.00  1.00            
ATOM    850   CZ TYR A 113     -13.349  19.180  14.737  2.00  1.00            
ATOM    851   OH TYR A 113     -14.396  18.240  14.840  2.00  1.00            
ATOM    852    C TYR A 113      -8.505  20.245  13.949  2.00  1.00            
ATOM    853    O TYR A 113      -7.642  20.492  13.109  2.00  1.00            
ATOM    854    N TYR A 114      -9.045  19.035  14.048  2.00  1.00            
ATOM    855   CA TYR A 114      -8.525  18.030  13.180  2.00  1.00            
ATOM    856   CB TYR A 114      -8.556  18.347  11.670  2.00  1.00            
ATOM    857   CG TYR A 114      -9.977  18.451  11.240  2.00  1.00            
ATOM    858  CD1 TYR A 114     -10.769  17.327  11.172  2.00  1.00            
ATOM    859  CD2 TYR A 114     -10.524  19.673  10.927  2.00  1.00            
ATOM    860  CE1 TYR A 114     -12.085  17.420  10.786  2.00  1.00            
ATOM    861  CE2 TYR A 114     -11.839  19.773  10.539  2.00  1.00            
ATOM    862   CZ TYR A 114     -12.621  18.644  10.468  2.00  1.00            
ATOM    863   OH TYR A 114     -13.972  18.737  10.072  2.00  1.00            
ATOM    864    C TYR A 114      -7.101  17.735  13.547  2.00  1.00            
ATOM    865    O TYR A 114      -6.334  17.237  12.723  2.00  1.00            
ATOM    866    N ALA A 115      -6.705  18.029  14.803  1.00  1.00            
ATOM    867   CA ALA A 115      -5.387  17.683  15.273  1.00  1.00            
ATOM    868   CB ALA A 115      -4.432  18.878  15.379  1.00  1.00            
ATOM    869    C ALA A 115      -5.600  17.116  16.649  1.00  1.00            
ATOM    870    O ALA A 115      -6.404  17.616  17.431  1.00  1.00            
ATOM    871    N PRO A 116      -4.913  16.048  16.929  1.00  1.00            
ATOM    872   CA PRO A 116      -5.021  15.392  18.215  1.00  1.00            
ATOM    873   CD PRO A 116      -4.653  15.101  15.858  1.00  1.00            
ATOM    874   CB PRO A 116      -4.502  13.968  17.990  1.00  1.00            
ATOM    875   CG PRO A 116      -4.751  13.709  16.496  1.00  1.00            
ATOM    876    C PRO A 116      -4.359  16.055  19.408  1.00  1.00            
ATOM    877    O PRO A 116      -4.597  15.608  20.528  1.00  1.00            
ATOM    878    N PHE A 117      -3.535  17.102  19.208  1.00  1.00            
ATOM    879   CA PHE A 117      -2.611  17.616  20.199  1.00  1.00            
ATOM    880   CB PHE A 117      -1.539  18.552  19.586  1.00  1.00            
ATOM    881   CG PHE A 117      -2.128  19.713  18.842  1.00  1.00            
ATOM    882  CD1 PHE A 117      -2.636  20.812  19.495  1.00  1.00            
ATOM    883  CD2 PHE A 117      -2.138  19.717  17.466  1.00  1.00            
ATOM    884  CE1 PHE A 117      -3.162  21.878  18.802  1.00  1.00            
ATOM    885  CE2 PHE A 117      -2.660  20.781  16.763  1.00  1.00            
ATOM    886   CZ PHE A 117      -3.177  21.864  17.429  1.00  1.00            
ATOM    887    C PHE A 117      -3.056  18.237  21.468  1.00  1.00            
ATOM    888    O PHE A 117      -2.502  17.900  22.514  1.00  1.00            
ATOM    889    N ASP A 118      -4.033  19.143  21.455  1.00  1.00            
ATOM    890   CA ASP A 118      -4.333  19.800  22.690  1.00  1.00            
ATOM    891   CB ASP A 118      -4.682  18.850  23.853  1.00  1.00            
ATOM    892   CG ASP A 118      -6.010  18.176  23.555  1.00  1.00            
ATOM    893  OD1 ASP A 118      -6.759  18.703  22.691  1.00  1.00            
ATOM    894  OD2 ASP A 118      -6.291  17.125  24.190  1.00  1.00            
ATOM    895    C ASP A 118      -3.212  20.671  23.170  1.00  1.00            
ATOM    896    O ASP A 118      -2.995  20.793  24.375  1.00  1.00            
ATOM    897    N GLY A 119      -2.472  21.327  22.258  4.00  1.00            
ATOM    898   CA GLY A 119      -1.514  22.284  22.731  4.00  1.00            
ATOM    899    C GLY A 119      -0.114  21.814  22.556  4.00  1.00            
ATOM    900    O GLY A 119       0.142  20.637  22.306  4.00  1.00            
ATOM    901    N ILE A 120       0.842  22.763  22.700  4.00  1.00            
ATOM    902   CA ILE A 120       2.208  22.409  22.472  4.00  1.00            
ATOM    903   CB ILE A 120       2.815  22.990  21.228  4.00  1.00            
ATOM    904  CG1 ILE A 120       2.909  24.520  21.334  4.00  1.00            
ATOM    905  CG2 ILE A 120       2.003  22.493  20.021  4.00  1.00            
ATOM    906  CD1 ILE A 120       3.860  25.133  20.306  4.00  1.00            
ATOM    907    C ILE A 120       3.102  22.842  23.588  4.00  1.00            
ATOM    908    O ILE A 120       2.845  23.822  24.287  4.00  1.00            
ATOM    909    N LEU A 121       4.185  22.060  23.773  4.00  1.00            
ATOM    910   CA LEU A 121       5.249  22.346  24.690  4.00  1.00            
ATOM    911   CB LEU A 121       5.616  21.169  25.608  4.00  1.00            
ATOM    912   CG LEU A 121       4.620  20.990  26.767  4.00  1.00            
ATOM    913  CD1 LEU A 121       3.174  20.939  26.258  4.00  1.00            
ATOM    914  CD2 LEU A 121       4.981  19.764  27.624  4.00  1.00            
ATOM    915    C LEU A 121       6.432  22.687  23.841  4.00  1.00            
ATOM    916    O LEU A 121       6.599  22.134  22.755  4.00  1.00            
ATOM    917    N GLY A 122       7.279  23.630  24.296  4.00  1.00            
ATOM    918   CA GLY A 122       8.380  24.001  23.457  4.00  1.00            
ATOM    919    C GLY A 122       9.659  23.621  24.132  4.00  1.00            
ATOM    920    O GLY A 122       9.870  23.892  25.313  4.00  1.00            
ATOM    921    N LEU A 123      10.549  22.968  23.359  1.00  1.00            
ATOM    922   CA LEU A 123      11.842  22.530  23.792  1.00  1.00            
ATOM    923   CB LEU A 123      11.977  21.001  23.729  1.00  1.00            
ATOM    924   CG LEU A 123      10.867  20.280  24.519  1.00  1.00            
ATOM    925  CD1 LEU A 123      11.020  18.753  24.448  1.00  1.00            
ATOM    926  CD2 LEU A 123      10.755  20.819  25.954  1.00  1.00            
ATOM    927    C LEU A 123      12.806  23.107  22.819  1.00  1.00            
ATOM    928    O LEU A 123      13.411  22.406  22.007  1.00  1.00            
ATOM    929    N ALA A 124      12.958  24.433  22.901  1.00  1.00            
ATOM    930   CA ALA A 124      13.853  25.195  22.096  1.00  1.00            
ATOM    931   CB ALA A 124      13.166  25.940  20.939  1.00  1.00            
ATOM    932    C ALA A 124      14.313  26.231  23.078  1.00  1.00            
ATOM    933    O ALA A 124      13.689  26.408  24.124  1.00  1.00            
ATOM    934    N TYR A 125      15.419  26.932  22.792  1.00  1.00            
ATOM    935   CA TYR A 125      15.941  27.911  23.710  1.00  1.00            
ATOM    936   CB TYR A 125      17.281  28.513  23.264  1.00  1.00            
ATOM    937   CG TYR A 125      18.307  27.435  23.307  1.00  1.00            
ATOM    938  CD1 TYR A 125      18.410  26.517  22.288  1.00  1.00            
ATOM    939  CD2 TYR A 125      19.177  27.349  24.370  1.00  1.00            
ATOM    940  CE1 TYR A 125      19.360  25.524  22.332  1.00  1.00            
ATOM    941  CE2 TYR A 125      20.129  26.360  24.421  1.00  1.00            
ATOM    942   CZ TYR A 125      20.220  25.444  23.400  1.00  1.00            
ATOM    943   OH TYR A 125      21.195  24.426  23.448  1.00  1.00            
ATOM    944    C TYR A 125      14.973  29.039  23.840  1.00  1.00            
ATOM    945    O TYR A 125      14.231  29.390  22.925  1.00  1.00            
ATOM    946    N PRO A 126      14.999  29.589  25.021  2.00  1.00            
ATOM    947   CA PRO A 126      14.187  30.698  25.439  2.00  1.00            
ATOM    948   CD PRO A 126      16.015  29.242  26.000  2.00  1.00            
ATOM    949   CB PRO A 126      14.548  30.936  26.905  2.00  1.00            
ATOM    950   CG PRO A 126      15.979  30.385  27.025  2.00  1.00            
ATOM    951    C PRO A 126      14.435  31.882  24.592  2.00  1.00            
ATOM    952    O PRO A 126      13.664  32.837  24.677  2.00  1.00            
ATOM    953    N SER A 127      15.509  31.858  23.785  2.00  1.00            
ATOM    954   CA SER A 127      15.778  32.999  22.976  2.00  1.00            
ATOM    955   CB SER A 127      16.995  32.814  22.055  2.00  1.00            
ATOM    956   OG SER A 127      18.182  32.747  22.832  2.00  1.00            
ATOM    957    C SER A 127      14.586  33.262  22.134  2.00  1.00            
ATOM    958    O SER A 127      14.098  34.390  22.081  2.00  1.00            
ATOM    959    N ILE A 128      14.061  32.230  21.456  2.00  1.00            
ATOM    960   CA ILE A 128      12.872  32.524  20.729  2.00  1.00            
ATOM    961   CB ILE A 128      12.820  31.906  19.363  2.00  1.00            
ATOM    962  CG1 ILE A 128      13.919  32.502  18.467  2.00  1.00            
ATOM    963  CG2 ILE A 128      11.402  32.114  18.804  2.00  1.00            
ATOM    964  CD1 ILE A 128      15.341  32.198  18.934  2.00  1.00            
ATOM    965    C ILE A 128      11.741  31.999  21.554  2.00  1.00            
ATOM    966    O ILE A 128      11.368  30.831  21.459  2.00  1.00            
ATOM    967    N SER A 129      11.188  32.882  22.412  1.00  1.00            
ATOM    968   CA SER A 129      10.063  32.602  23.259  1.00  1.00            
ATOM    969   CB SER A 129      10.389  32.660  24.761  1.00  1.00            
ATOM    970   OG SER A 129       9.218  32.411  25.525  1.00  1.00            
ATOM    971    C SER A 129       9.123  33.725  22.971  1.00  1.00            
ATOM    972    O SER A 129       9.562  34.833  22.665  1.00  1.00            
ATOM    973    N ALA A 130       7.803  33.477  23.026  2.00  1.00            
ATOM    974   CA ALA A 130       6.940  34.537  22.602  2.00  1.00            
ATOM    975   CB ALA A 130       5.464  34.105  22.542  2.00  1.00            
ATOM    976    C ALA A 130       7.016  35.741  23.479  2.00  1.00            
ATOM    977    O ALA A 130       7.394  36.823  23.032  2.00  1.00            
ATOM    978    N SER A 131       6.666  35.575  24.764  2.00  1.00            
ATOM    979   CA SER A 131       6.672  36.667  25.692  2.00  1.00            
ATOM    980   CB SER A 131       5.630  36.491  26.807  2.00  1.00            
ATOM    981   OG SER A 131       4.327  36.459  26.244  2.00  1.00            
ATOM    982    C SER A 131       8.003  36.742  26.344  2.00  1.00            
ATOM    983    O SER A 131       8.340  37.734  26.988  2.00  1.00            
ATOM    984    N GLY A 132       8.814  35.690  26.171  2.00  1.00            
ATOM    985   CA GLY A 132       9.994  35.631  26.965  2.00  1.00            
ATOM    986    C GLY A 132       9.641  34.680  28.061  2.00  1.00            
ATOM    987    O GLY A 132      10.395  34.496  29.014  2.00  1.00            
ATOM    988    N ALA A 133       8.453  34.044  27.931  1.00  1.00            
ATOM    989   CA ALA A 133       7.991  33.098  28.905  1.00  1.00            
ATOM    990   CB ALA A 133       6.657  32.426  28.533  1.00  1.00            
ATOM    991    C ALA A 133       9.025  32.042  28.982  1.00  1.00            
ATOM    992    O ALA A 133       9.587  31.630  27.968  1.00  1.00            
ATOM    993    N THR A 134       9.315  31.586  30.210  1.00  1.00            
ATOM    994   CA THR A 134      10.320  30.590  30.348  1.00  1.00            
ATOM    995   CB THR A 134      10.744  30.351  31.769  1.00  1.00            
ATOM    996  OG1 THR A 134      11.250  31.550  32.337  1.00  1.00            
ATOM    997  CG2 THR A 134      11.828  29.262  31.790  1.00  1.00            
ATOM    998    C THR A 134       9.740  29.311  29.830  1.00  1.00            
ATOM    999    O THR A 134       8.554  29.033  30.008  1.00  1.00            
ATOM   1000    N PRO A 135      10.548  28.552  29.146  1.00  1.00            
ATOM   1001   CA PRO A 135      10.085  27.298  28.605  1.00  1.00            
ATOM   1002   CD PRO A 135      11.545  29.173  28.286  1.00  1.00            
ATOM   1003   CB PRO A 135      11.077  26.923  27.509  1.00  1.00            
ATOM   1004   CG PRO A 135      11.629  28.280  27.039  1.00  1.00            
ATOM   1005    C PRO A 135      10.090  26.340  29.771  1.00  1.00            
ATOM   1006    O PRO A 135      10.652  26.687  30.809  1.00  1.00            
ATOM   1007    N VAL A 136       9.473  25.150  29.631  2.00  1.00            
ATOM   1008   CA VAL A 136       9.375  24.191  30.705  2.00  1.00            
ATOM   1009   CB VAL A 136       8.598  22.965  30.320  2.00  1.00            
ATOM   1010  CG1 VAL A 136       8.633  21.977  31.498  2.00  1.00            
ATOM   1011  CG2 VAL A 136       7.180  23.382  29.897  2.00  1.00            
ATOM   1012    C VAL A 136      10.737  23.718  31.122  2.00  1.00            
ATOM   1013    O VAL A 136      11.035  23.649  32.313  2.00  1.00            
ATOM   1014    N PHE A 137      11.611  23.392  30.151  2.00  1.00            
ATOM   1015   CA PHE A 137      12.889  22.822  30.475  2.00  1.00            
ATOM   1016   CB PHE A 137      13.695  22.427  29.226  2.00  1.00            
ATOM   1017   CG PHE A 137      14.871  21.646  29.696  2.00  1.00            
ATOM   1018  CD1 PHE A 137      14.694  20.395  30.239  2.00  1.00            
ATOM   1019  CD2 PHE A 137      16.147  22.146  29.572  2.00  1.00            
ATOM   1020  CE1 PHE A 137      15.771  19.659  30.674  2.00  1.00            
ATOM   1021  CE2 PHE A 137      17.227  21.413  30.004  2.00  1.00            
ATOM   1022   CZ PHE A 137      17.041  20.170  30.557  2.00  1.00            
ATOM   1023    C PHE A 137      13.677  23.813  31.280  2.00  1.00            
ATOM   1024    O PHE A 137      14.304  23.449  32.273  2.00  1.00            
ATOM   1025    N ASP A 138      13.650  25.104  30.895  2.00  1.00            
ATOM   1026   CA ASP A 138      14.420  26.095  31.600  2.00  1.00            
ATOM   1027   CB ASP A 138      14.209  27.519  31.053  2.00  1.00            
ATOM   1028   CG ASP A 138      14.810  27.612  29.658  2.00  1.00            
ATOM   1029  OD1 ASP A 138      15.398  26.600  29.191  2.00  1.00            
ATOM   1030  OD2 ASP A 138      14.690  28.703  29.039  2.00  1.00            
ATOM   1031    C ASP A 138      13.954  26.112  33.003  2.00  1.00            
ATOM   1032    O ASP A 138      14.754  26.163  33.937  2.00  1.00            
ATOM   1033    N ASN A 139      12.630  26.045  33.189  2.00  1.00            
ATOM   1034   CA ASN A 139      12.140  26.122  34.522  2.00  1.00            
ATOM   1035   CB ASN A 139      10.606  26.139  34.620  2.00  1.00            
ATOM   1036   CG ASN A 139      10.260  26.744  35.973  2.00  1.00            
ATOM   1037  OD1 ASN A 139       9.090  26.894  36.322  2.00  1.00            
ATOM   1038  ND2 ASN A 139      11.308  27.121  36.756  2.00  1.00            
ATOM   1039    C ASN A 139      12.662  24.924  35.269  2.00  1.00            
ATOM   1040    O ASN A 139      13.013  25.029  36.443  2.00  1.00            
ATOM   1041    N LEU A 140      12.749  23.754  34.596  2.00  1.00            
ATOM   1042   CA LEU A 140      13.182  22.527  35.223  2.00  1.00            
ATOM   1043   CB LEU A 140      13.295  21.365  34.219  2.00  1.00            
ATOM   1044   CG LEU A 140      11.992  20.994  33.485  2.00  1.00            
ATOM   1045  CD1 LEU A 140      12.227  19.826  32.513  2.00  1.00            
ATOM   1046  CD2 LEU A 140      10.842  20.724  34.471  2.00  1.00            
ATOM   1047    C LEU A 140      14.569  22.722  35.744  2.00  1.00            
ATOM   1048    O LEU A 140      14.846  22.439  36.908  2.00  1.00            
ATOM   1049    N TRP A 141      15.480  23.233  34.894  2.00  1.00            
ATOM   1050   CA TRP A 141      16.835  23.441  35.319  2.00  1.00            
ATOM   1051   CB TRP A 141      17.800  23.861  34.199  2.00  1.00            
ATOM   1052   CG TRP A 141      19.119  24.411  34.693  2.00  1.00            
ATOM   1053  CD2 TRP A 141      20.026  23.742  35.588  2.00  1.00            
ATOM   1054  CD1 TRP A 141      19.654  25.644  34.459  2.00  1.00            
ATOM   1055  NE1 TRP A 141      20.854  25.772  35.118  2.00  1.00            
ATOM   1056  CE2 TRP A 141      21.090  24.614  35.825  2.00  1.00            
ATOM   1057  CE3 TRP A 141      19.973  22.511  36.179  2.00  1.00            
ATOM   1058  CZ2 TRP A 141      22.120  24.265  36.653  2.00  1.00            
ATOM   1059  CZ3 TRP A 141      21.022  22.157  36.999  2.00  1.00            
ATOM   1060  CH2 TRP A 141      22.076  23.016  37.231  2.00  1.00            
ATOM   1061    C TRP A 141      16.839  24.472  36.395  2.00  1.00            
ATOM   1062    O TRP A 141      17.595  24.372  37.361  2.00  1.00            
ATOM   1063    N ASP A 142      15.967  25.484  36.267  2.00  1.00            
ATOM   1064   CA ASP A 142      15.954  26.561  37.207  2.00  1.00            
ATOM   1065   CB ASP A 142      14.862  27.589  36.860  2.00  1.00            
ATOM   1066   CG ASP A 142      15.059  28.830  37.713  2.00  1.00            
ATOM   1067  OD1 ASP A 142      14.757  28.764  38.934  2.00  1.00            
ATOM   1068  OD2 ASP A 142      15.505  29.865  37.149  2.00  1.00            
ATOM   1069    C ASP A 142      15.695  26.027  38.583  2.00  1.00            
ATOM   1070    O ASP A 142      16.424  26.349  39.519  2.00  1.00            
ATOM   1071    N GLN A 143      14.660  25.181  38.745  3.00  1.00            
ATOM   1072   CA GLN A 143      14.355  24.617  40.031  3.00  1.00            
ATOM   1073   CB GLN A 143      13.029  23.845  40.062  3.00  1.00            
ATOM   1074   CG GLN A 143      11.836  24.795  40.040  3.00  1.00            
ATOM   1075   CD GLN A 143      11.972  25.654  41.288  3.00  1.00            
ATOM   1076  OE1 GLN A 143      11.592  25.247  42.384  3.00  1.00            
ATOM   1077  NE2 GLN A 143      12.550  26.874  41.121  3.00  1.00            
ATOM   1078    C GLN A 143      15.453  23.681  40.415  3.00  1.00            
ATOM   1079    O GLN A 143      15.814  23.588  41.586  3.00  1.00            
ATOM   1080    N GLY A 144      16.042  22.983  39.425  3.00  1.00            
ATOM   1081   CA GLY A 144      17.051  22.028  39.767  3.00  1.00            
ATOM   1082    C GLY A 144      16.424  20.674  39.744  3.00  1.00            
ATOM   1083    O GLY A 144      16.965  19.709  40.280  3.00  1.00            
ATOM   1084    N LEU A 145      15.247  20.593  39.099  1.00  1.00            
ATOM   1085   CA LEU A 145      14.474  19.394  38.974  1.00  1.00            
ATOM   1086   CB LEU A 145      13.208  19.671  38.153  1.00  1.00            
ATOM   1087   CG LEU A 145      12.201  18.519  38.139  1.00  1.00            
ATOM   1088  CD1 LEU A 145      11.652  18.290  39.557  1.00  1.00            
ATOM   1089  CD2 LEU A 145      11.100  18.760  37.092  1.00  1.00            
ATOM   1090    C LEU A 145      15.287  18.410  38.225  1.00  1.00            
ATOM   1091    O LEU A 145      15.356  17.235  38.578  1.00  1.00            
ATOM   1092    N VAL A 146      15.951  18.892  37.167  1.00  1.00            
ATOM   1093   CA VAL A 146      16.675  17.993  36.336  1.00  1.00            
ATOM   1094   CB VAL A 146      16.795  18.471  34.920  1.00  1.00            
ATOM   1095  CG1 VAL A 146      15.384  18.580  34.317  1.00  1.00            
ATOM   1096  CG2 VAL A 146      17.579  19.796  34.916  1.00  1.00            
ATOM   1097    C VAL A 146      18.055  17.812  36.841  1.00  1.00            
ATOM   1098    O VAL A 146      18.708  18.750  37.296  1.00  1.00            
ATOM   1099    N SER A 147      18.513  16.553  36.783  1.00  1.00            
ATOM   1100   CA SER A 147      19.845  16.235  37.166  1.00  1.00            
ATOM   1101   CB SER A 147      20.108  14.719  37.157  1.00  1.00            
ATOM   1102   OG SER A 147      19.944  14.200  35.845  1.00  1.00            
ATOM   1103    C SER A 147      20.768  16.869  36.182  1.00  1.00            
ATOM   1104    O SER A 147      21.699  17.582  36.554  1.00  1.00            
ATOM   1105    N GLN A 148      20.515  16.629  34.883  1.00  1.00            
ATOM   1106   CA GLN A 148      21.330  17.215  33.864  1.00  1.00            
ATOM   1107   CB GLN A 148      21.983  16.206  32.906  1.00  1.00            
ATOM   1108   CG GLN A 148      22.839  16.901  31.848  1.00  1.00            
ATOM   1109   CD GLN A 148      23.792  17.832  32.587  1.00  1.00            
ATOM   1110  OE1 GLN A 148      24.063  17.647  33.772  1.00  1.00            
ATOM   1111  NE2 GLN A 148      24.306  18.871  31.875  1.00  1.00            
ATOM   1112    C GLN A 148      20.424  18.075  33.053  1.00  1.00            
ATOM   1113    O GLN A 148      19.204  17.933  33.108  1.00  1.00            
ATOM   1114    N ASP A 149      21.005  19.010  32.281  1.00  1.00            
ATOM   1115   CA ASP A 149      20.176  19.915  31.547  1.00  1.00            
ATOM   1116   CB ASP A 149      20.805  21.311  31.417  1.00  1.00            
ATOM   1117   CG ASP A 149      20.919  21.891  32.812  1.00  1.00            
ATOM   1118  OD1 ASP A 149      20.252  21.336  33.725  1.00  1.00            
ATOM   1119  OD2 ASP A 149      21.671  22.886  32.989  1.00  1.00            
ATOM   1120    C ASP A 149      20.032  19.419  30.142  1.00  1.00            
ATOM   1121    O ASP A 149      19.958  20.222  29.213  1.00  1.00            
ATOM   1122    N LEU A 150      19.968  18.091  29.931  4.00  1.00            
ATOM   1123   CA LEU A 150      19.826  17.617  28.583  4.00  1.00            
ATOM   1124   CB LEU A 150      21.078  16.869  28.080  4.00  1.00            
ATOM   1125   CG LEU A 150      21.585  15.742  29.004  4.00  1.00            
ATOM   1126  CD1 LEU A 150      20.663  14.511  28.977  4.00  1.00            
ATOM   1127  CD2 LEU A 150      23.055  15.404  28.705  4.00  1.00            
ATOM   1128    C LEU A 150      18.637  16.705  28.537  4.00  1.00            
ATOM   1129    O LEU A 150      18.388  15.952  29.478  4.00  1.00            
ATOM   1130    N PHE A 151      17.826  16.785  27.459  4.00  1.00            
ATOM   1131   CA PHE A 151      16.733  15.860  27.351  4.00  1.00            
ATOM   1132   CB PHE A 151      15.309  16.457  27.452  4.00  1.00            
ATOM   1133   CG PHE A 151      15.035  17.468  26.393  4.00  1.00            
ATOM   1134  CD1 PHE A 151      14.847  17.088  25.084  4.00  1.00            
ATOM   1135  CD2 PHE A 151      14.919  18.799  26.724  4.00  1.00            
ATOM   1136  CE1 PHE A 151      14.579  18.026  24.115  4.00  1.00            
ATOM   1137  CE2 PHE A 151      14.650  19.740  25.759  4.00  1.00            
ATOM   1138   CZ PHE A 151      14.482  19.356  24.451  4.00  1.00            
ATOM   1139    C PHE A 151      16.894  15.093  26.066  4.00  1.00            
ATOM   1140    O PHE A 151      17.453  15.608  25.098  4.00  1.00            
ATOM   1141    N SER A 152      16.427  13.821  26.029  4.00  1.00            
ATOM   1142   CA SER A 152      16.657  12.991  24.872  4.00  1.00            
ATOM   1143   CB SER A 152      17.468  11.726  25.200  4.00  1.00            
ATOM   1144   OG SER A 152      16.757  10.939  26.144  4.00  1.00            
ATOM   1145    C SER A 152      15.374  12.543  24.261  4.00  1.00            
ATOM   1146    O SER A 152      14.417  12.188  24.947  4.00  1.00            
ATOM   1147    N VAL A 153      15.349  12.584  22.917  4.00  1.00            
ATOM   1148   CA VAL A 153      14.168  12.339  22.152  4.00  1.00            
ATOM   1149   CB VAL A 153      14.225  12.963  20.789  4.00  1.00            
ATOM   1150  CG1 VAL A 153      13.035  12.447  19.965  4.00  1.00            
ATOM   1151  CG2 VAL A 153      14.198  14.493  20.968  4.00  1.00            
ATOM   1152    C VAL A 153      13.601  10.950  21.988  4.00  1.00            
ATOM   1153    O VAL A 153      12.441  10.725  22.329  4.00  1.00            
ATOM   1154    N TYR A 154      14.371   9.984  21.455  4.00  1.00            
ATOM   1155   CA TYR A 154      13.906   8.635  21.208  4.00  1.00            
ATOM   1156   CB TYR A 154      14.015   7.714  22.435  4.00  1.00            
ATOM   1157   CG TYR A 154      13.771   6.338  21.925  4.00  1.00            
ATOM   1158  CD1 TYR A 154      14.759   5.696  21.214  4.00  1.00            
ATOM   1159  CD2 TYR A 154      12.580   5.689  22.151  4.00  1.00            
ATOM   1160  CE1 TYR A 154      14.564   4.425  20.730  4.00  1.00            
ATOM   1161  CE2 TYR A 154      12.379   4.417  21.671  4.00  1.00            
ATOM   1162   CZ TYR A 154      13.372   3.784  20.961  4.00  1.00            
ATOM   1163   OH TYR A 154      13.163   2.478  20.470  4.00  1.00            
ATOM   1164    C TYR A 154      12.523   8.536  20.652  4.00  1.00            
ATOM   1165    O TYR A 154      11.551   8.384  21.388  4.00  1.00            
ATOM   1166    N LEU A 155      12.410   8.643  19.315  1.00  1.00            
ATOM   1167   CA LEU A 155      11.158   8.471  18.636  1.00  1.00            
ATOM   1168   CB LEU A 155      11.072   9.297  17.337  1.00  1.00            
ATOM   1169   CG LEU A 155       9.746   9.157  16.563  1.00  1.00            
ATOM   1170  CD1 LEU A 155       8.555   9.638  17.405  1.00  1.00            
ATOM   1171  CD2 LEU A 155       9.826   9.851  15.193  1.00  1.00            
ATOM   1172    C LEU A 155      11.032   7.022  18.298  1.00  1.00            
ATOM   1173    O LEU A 155      11.958   6.244  18.524  1.00  1.00            
ATOM   1174    N SER A 156       9.863   6.613  17.763  1.00  1.00            
ATOM   1175   CA SER A 156       9.664   5.221  17.505  1.00  1.00            
ATOM   1176   CB SER A 156       8.557   4.597  18.375  1.00  1.00            
ATOM   1177   OG SER A 156       7.304   5.200  18.090  1.00  1.00            
ATOM   1178    C SER A 156       9.319   4.976  16.072  1.00  1.00            
ATOM   1179    O SER A 156       9.202   5.898  15.268  1.00  1.00            
ATOM   1180    N SER A 157       9.141   3.677  15.750  1.00  1.00            
ATOM   1181   CA SER A 157       8.934   3.143  14.434  1.00  1.00            
ATOM   1182   CB SER A 157       9.266   1.644  14.329  1.00  1.00            
ATOM   1183   OG SER A 157      10.649   1.427  14.568  1.00  1.00            
ATOM   1184    C SER A 157       7.524   3.315  13.988  1.00  1.00            
ATOM   1185    O SER A 157       6.920   4.377  14.127  1.00  1.00            
ATOM   1186    N ASN A 158       6.978   2.214  13.440  3.00  1.00            
ATOM   1187   CA ASN A 158       5.765   2.193  12.683  3.00  1.00            
ATOM   1188   CB ASN A 158       5.341   0.750  12.346  3.00  1.00            
ATOM   1189   CG ASN A 158       4.382   0.773  11.165  3.00  1.00            
ATOM   1190  OD1 ASN A 158       4.710   0.297  10.078  3.00  1.00            
ATOM   1191  ND2 ASN A 158       3.163   1.338  11.375  3.00  1.00            
ATOM   1192    C ASN A 158       4.623   2.868  13.358  3.00  1.00            
ATOM   1193    O ASN A 158       4.108   3.859  12.845  3.00  1.00            
ATOM   1194    N ASP A 159       4.186   2.389  14.528  3.00  1.00            
ATOM   1195   CA ASP A 159       3.073   3.077  15.105  3.00  1.00            
ATOM   1196   CB ASP A 159       1.784   2.852  14.297  3.00  1.00            
ATOM   1197   CG ASP A 159       0.810   3.976  14.608  3.00  1.00            
ATOM   1198  OD1 ASP A 159       0.877   4.528  15.739  3.00  1.00            
ATOM   1199  OD2 ASP A 159      -0.007   4.310  13.709  3.00  1.00            
ATOM   1200    C ASP A 159       2.915   2.452  16.446  3.00  1.00            
ATOM   1201    O ASP A 159       1.815   2.362  16.989  3.00  1.00            
ATOM   1202    N ASP A 160       4.048   1.988  17.005  1.00  1.00            
ATOM   1203   CA ASP A 160       4.031   1.364  18.289  1.00  1.00            
ATOM   1204   CB ASP A 160       5.108   0.281  18.474  1.00  1.00            
ATOM   1205   CG ASP A 160       6.465   0.967  18.394  1.00  1.00            
ATOM   1206  OD1 ASP A 160       6.649   1.805  17.471  1.00  1.00            
ATOM   1207  OD2 ASP A 160       7.330   0.675  19.262  1.00  1.00            
ATOM   1208    C ASP A 160       4.317   2.419  19.306  1.00  1.00            
ATOM   1209    O ASP A 160       4.938   3.438  19.005  1.00  1.00            
ATOM   1210    N SER A 161       3.859   2.197  20.551  1.00  1.00            
ATOM   1211   CA SER A 161       4.132   3.145  21.586  1.00  1.00            
ATOM   1212   CB SER A 161       3.198   3.029  22.806  1.00  1.00            
ATOM   1213   OG SER A 161       1.876   3.406  22.444  1.00  1.00            
ATOM   1214    C SER A 161       5.539   2.915  22.014  1.00  1.00            
ATOM   1215    O SER A 161       6.203   2.009  21.512  1.00  1.00            
ATOM   1216    N GLY A 162       6.051   3.732  22.952  1.00  1.00            
ATOM   1217   CA GLY A 162       7.403   3.487  23.349  1.00  1.00            
ATOM   1218    C GLY A 162       8.283   4.684  23.124  1.00  1.00            
ATOM   1219    O GLY A 162       9.380   4.732  23.677  1.00  1.00            
ATOM   1220    N SER A 163       7.869   5.693  22.332  4.00  1.00            
ATOM   1221   CA SER A 163       8.777   6.800  22.176  4.00  1.00            
ATOM   1222   CB SER A 163       8.320   7.865  21.164  4.00  1.00            
ATOM   1223   OG SER A 163       8.310   7.326  19.851  4.00  1.00            
ATOM   1224    C SER A 163       8.896   7.466  23.486  4.00  1.00            
ATOM   1225    O SER A 163       7.938   7.519  24.256  4.00  1.00            
ATOM   1226    N VAL A 164      10.097   7.980  23.798  4.00  1.00            
ATOM   1227   CA VAL A 164      10.125   8.593  25.075  4.00  1.00            
ATOM   1228   CB VAL A 164      10.643   7.690  26.156  4.00  1.00            
ATOM   1229  CG1 VAL A 164       9.679   6.501  26.301  4.00  1.00            
ATOM   1230  CG2 VAL A 164      12.083   7.283  25.803  4.00  1.00            
ATOM   1231    C VAL A 164      10.960   9.825  25.082  4.00  1.00            
ATOM   1232    O VAL A 164      12.116   9.814  24.667  4.00  1.00            
ATOM   1233    N VAL A 165      10.376  10.929  25.594  4.00  1.00            
ATOM   1234   CA VAL A 165      11.137  12.127  25.767  4.00  1.00            
ATOM   1235   CB VAL A 165      10.336  13.388  25.614  4.00  1.00            
ATOM   1236  CG1 VAL A 165       9.921  13.500  24.138  4.00  1.00            
ATOM   1237  CG2 VAL A 165       9.131  13.350  26.569  4.00  1.00            
ATOM   1238    C VAL A 165      11.670  12.015  27.177  4.00  1.00            
ATOM   1239    O VAL A 165      10.907  11.981  28.140  4.00  1.00            
ATOM   1240    N LEU A 166      13.010  11.921  27.330  4.00  1.00            
ATOM   1241   CA LEU A 166      13.578  11.582  28.612  4.00  1.00            
ATOM   1242   CB LEU A 166      14.985  10.969  28.573  4.00  1.00            
ATOM   1243   CG LEU A 166      15.339  10.384  29.955  4.00  1.00            
ATOM   1244  CD1 LEU A 166      14.231   9.431  30.437  4.00  1.00            
ATOM   1245  CD2 LEU A 166      16.699   9.677  29.946  4.00  1.00            
ATOM   1246    C LEU A 166      13.527  12.628  29.678  4.00  1.00            
ATOM   1247    O LEU A 166      13.344  12.301  30.849  4.00  1.00            
ATOM   1248    N LEU A 167      13.662  13.911  29.327  4.00  1.00            
ATOM   1249   CA LEU A 167      13.631  14.913  30.352  4.00  1.00            
ATOM   1250   CB LEU A 167      12.258  15.008  31.042  4.00  1.00            
ATOM   1251   CG LEU A 167      11.097  15.336  30.086  4.00  1.00            
ATOM   1252  CD1 LEU A 167       9.767  15.456  30.848  4.00  1.00            
ATOM   1253  CD2 LEU A 167      11.403  16.570  29.221  4.00  1.00            
ATOM   1254    C LEU A 167      14.653  14.732  31.429  4.00  1.00            
ATOM   1255    O LEU A 167      14.320  14.359  32.552  4.00  1.00            
ATOM   1256    N GLY A 168      15.938  15.008  31.110  3.00  1.00            
ATOM   1257   CA GLY A 168      16.927  15.030  32.152  3.00  1.00            
ATOM   1258    C GLY A 168      18.010  14.018  31.949  3.00  1.00            
ATOM   1259    O GLY A 168      19.052  14.124  32.594  3.00  1.00            
ATOM   1260    N GLY A 169      17.855  13.018  31.061  1.00  1.00            
ATOM   1261   CA GLY A 169      18.966  12.108  31.034  1.00  1.00            
ATOM   1262    C GLY A 169      19.063  11.407  29.732  1.00  1.00            
ATOM   1263    O GLY A 169      18.362  11.720  28.771  1.00  1.00            
ATOM   1264    N ILE A 170      19.970  10.412  29.696  1.00  1.00            
ATOM   1265   CA ILE A 170      20.210   9.672  28.503  1.00  1.00            
ATOM   1266   CB ILE A 170      21.571   9.936  27.931  1.00  1.00            
ATOM   1267  CG1 ILE A 170      22.660   9.555  28.947  1.00  1.00            
ATOM   1268  CG2 ILE A 170      21.617  11.406  27.481  1.00  1.00            
ATOM   1269  CD1 ILE A 170      24.079   9.646  28.389  1.00  1.00            
ATOM   1270    C ILE A 170      20.079   8.207  28.766  1.00  1.00            
ATOM   1271    O ILE A 170      20.462   7.709  29.823  1.00  1.00            
ATOM   1272    N ASP A 171      19.493   7.486  27.787  1.00  1.00            
ATOM   1273   CA ASP A 171      19.325   6.066  27.878  1.00  1.00            
ATOM   1274   CB ASP A 171      17.903   5.600  27.516  1.00  1.00            
ATOM   1275   CG ASP A 171      16.929   6.114  28.569  1.00  1.00            
ATOM   1276  OD1 ASP A 171      17.351   6.286  29.744  1.00  1.00            
ATOM   1277  OD2 ASP A 171      15.745   6.340  28.205  1.00  1.00            
ATOM   1278    C ASP A 171      20.245   5.459  26.867  1.00  1.00            
ATOM   1279    O ASP A 171      20.060   5.622  25.662  1.00  1.00            
ATOM   1280    N SER A 172      21.282   4.752  27.346  3.00  1.00            
ATOM   1281   CA SER A 172      22.245   4.145  26.473  3.00  1.00            
ATOM   1282   CB SER A 172      23.464   3.597  27.228  3.00  1.00            
ATOM   1283   OG SER A 172      23.073   2.521  28.066  3.00  1.00            
ATOM   1284    C SER A 172      21.610   2.986  25.776  3.00  1.00            
ATOM   1285    O SER A 172      22.038   2.601  24.690  3.00  1.00            
ATOM   1286    N SER A 173      20.554   2.409  26.376  3.00  1.00            
ATOM   1287   CA SER A 173      19.972   1.224  25.819  3.00  1.00            
ATOM   1288   CB SER A 173      18.730   0.736  26.584  3.00  1.00            
ATOM   1289   OG SER A 173      17.655   1.645  26.400  3.00  1.00            
ATOM   1290    C SER A 173      19.544   1.489  24.420  3.00  1.00            
ATOM   1291    O SER A 173      19.848   0.721  23.509  3.00  1.00            
ATOM   1292    N TYR A 174      18.841   2.608  24.210  1.00  1.00            
ATOM   1293   CA TYR A 174      18.351   2.891  22.903  1.00  1.00            
ATOM   1294   CB TYR A 174      17.427   4.120  22.846  1.00  1.00            
ATOM   1295   CG TYR A 174      16.177   3.795  23.593  1.00  1.00            
ATOM   1296  CD1 TYR A 174      15.303   2.852  23.104  1.00  1.00            
ATOM   1297  CD2 TYR A 174      15.862   4.446  24.764  1.00  1.00            
ATOM   1298  CE1 TYR A 174      14.140   2.549  23.771  1.00  1.00            
ATOM   1299  CE2 TYR A 174      14.699   4.148  25.436  1.00  1.00            
ATOM   1300   CZ TYR A 174      13.835   3.199  24.940  1.00  1.00            
ATOM   1301   OH TYR A 174      12.642   2.892  25.626  1.00  1.00            
ATOM   1302    C TYR A 174      19.488   3.129  21.962  1.00  1.00            
ATOM   1303    O TYR A 174      19.447   2.671  20.822  1.00  1.00            
ATOM   1304    N TYR A 175      20.549   3.836  22.397  4.00  1.00            
ATOM   1305   CA TYR A 175      21.521   4.158  21.397  4.00  1.00            
ATOM   1306   CB TYR A 175      22.078   5.600  21.448  4.00  1.00            
ATOM   1307   CG TYR A 175      23.019   5.800  22.588  4.00  1.00            
ATOM   1308  CD1 TYR A 175      24.339   5.425  22.474  4.00  1.00            
ATOM   1309  CD2 TYR A 175      22.594   6.385  23.758  4.00  1.00            
ATOM   1310  CE1 TYR A 175      25.219   5.617  23.512  4.00  1.00            
ATOM   1311  CE2 TYR A 175      23.470   6.581  24.802  4.00  1.00            
ATOM   1312   CZ TYR A 175      24.783   6.195  24.680  4.00  1.00            
ATOM   1313   OH TYR A 175      25.683   6.395  25.748  4.00  1.00            
ATOM   1314    C TYR A 175      22.666   3.207  21.373  4.00  1.00            
ATOM   1315    O TYR A 175      23.137   2.730  22.404  4.00  1.00            
ATOM   1316    N THR A 176      23.122   2.907  20.138  1.00  1.00            
ATOM   1317   CA THR A 176      24.204   1.999  19.905  1.00  1.00            
ATOM   1318   CB THR A 176      23.907   0.980  18.849  1.00  1.00            
ATOM   1319  OG1 THR A 176      24.946   0.015  18.795  1.00  1.00            
ATOM   1320  CG2 THR A 176      23.777   1.702  17.497  1.00  1.00            
ATOM   1321    C THR A 176      25.381   2.781  19.440  1.00  1.00            
ATOM   1322    O THR A 176      25.247   3.894  18.934  1.00  1.00            
ATOM   1323    N GLY A 177      26.585   2.212  19.637  1.00  1.00            
ATOM   1324   CA GLY A 177      27.778   2.879  19.218  1.00  1.00            
ATOM   1325    C GLY A 177      27.975   4.023  20.146  1.00  1.00            
ATOM   1326    O GLY A 177      27.467   4.029  21.266  1.00  1.00            
ATOM   1327    N SER A 178      28.728   5.033  19.687  1.00  1.00            
ATOM   1328   CA SER A 178      28.957   6.179  20.507  1.00  1.00            
ATOM   1329   CB SER A 178      30.433   6.614  20.551  1.00  1.00            
ATOM   1330   OG SER A 178      30.861   7.030  19.262  1.00  1.00            
ATOM   1331    C SER A 178      28.190   7.290  19.878  1.00  1.00            
ATOM   1332    O SER A 178      27.862   7.238  18.694  1.00  1.00            
ATOM   1333    N LEU A 179      27.855   8.321  20.671  1.00  1.00            
ATOM   1334   CA LEU A 179      27.117   9.406  20.109  1.00  1.00            
ATOM   1335   CB LEU A 179      26.517  10.385  21.135  1.00  1.00            
ATOM   1336   CG LEU A 179      25.392   9.795  22.004  1.00  1.00            
ATOM   1337  CD1 LEU A 179      25.906   8.632  22.866  1.00  1.00            
ATOM   1338  CD2 LEU A 179      24.704  10.891  22.836  1.00  1.00            
ATOM   1339    C LEU A 179      28.062  10.215  19.270  1.00  1.00            
ATOM   1340    O LEU A 179      29.273  10.191  19.483  1.00  1.00            
ATOM   1341    N ASN A 180      27.522  10.927  18.258  4.00  1.00            
ATOM   1342   CA ASN A 180      28.325  11.792  17.438  4.00  1.00            
ATOM   1343   CB ASN A 180      28.048  11.604  15.932  4.00  1.00            
ATOM   1344   CG ASN A 180      29.068  12.388  15.118  4.00  1.00            
ATOM   1345  OD1 ASN A 180      29.223  13.596  15.284  4.00  1.00            
ATOM   1346  ND2 ASN A 180      29.786  11.678  14.205  4.00  1.00            
ATOM   1347    C ASN A 180      27.921  13.180  17.829  4.00  1.00            
ATOM   1348    O ASN A 180      26.753  13.542  17.692  4.00  1.00            
ATOM   1349    N TRP A 181      28.861  14.008  18.334  4.00  1.00            
ATOM   1350   CA TRP A 181      28.411  15.294  18.787  4.00  1.00            
ATOM   1351   CB TRP A 181      29.075  15.802  20.089  4.00  1.00            
ATOM   1352   CG TRP A 181      30.560  16.082  20.070  4.00  1.00            
ATOM   1353  CD2 TRP A 181      31.134  17.401  20.064  4.00  1.00            
ATOM   1354  CD1 TRP A 181      31.606  15.209  20.152  4.00  1.00            
ATOM   1355  NE1 TRP A 181      32.793  15.900  20.191  4.00  1.00            
ATOM   1356  CE2 TRP A 181      32.518  17.250  20.141  4.00  1.00            
ATOM   1357  CE3 TRP A 181      30.553  18.637  20.014  4.00  1.00            
ATOM   1358  CZ2 TRP A 181      33.348  18.336  20.166  4.00  1.00            
ATOM   1359  CZ3 TRP A 181      31.394  19.730  20.026  4.00  1.00            
ATOM   1360  CH2 TRP A 181      32.763  19.582  20.100  4.00  1.00            
ATOM   1361    C TRP A 181      28.542  16.301  17.702  4.00  1.00            
ATOM   1362    O TRP A 181      29.583  16.424  17.055  4.00  1.00            
ATOM   1363    N VAL A 182      27.438  17.035  17.467  4.00  1.00            
ATOM   1364   CA VAL A 182      27.425  18.046  16.462  4.00  1.00            
ATOM   1365   CB VAL A 182      26.402  17.805  15.387  4.00  1.00            
ATOM   1366  CG1 VAL A 182      26.763  16.494  14.668  4.00  1.00            
ATOM   1367  CG2 VAL A 182      25.005  17.795  16.026  4.00  1.00            
ATOM   1368    C VAL A 182      27.087  19.331  17.133  4.00  1.00            
ATOM   1369    O VAL A 182      26.162  19.409  17.942  4.00  1.00            
ATOM   1370    N PRO A 183      27.851  20.337  16.837  4.00  1.00            
ATOM   1371   CA PRO A 183      27.581  21.600  17.455  4.00  1.00            
ATOM   1372   CD PRO A 183      29.281  20.128  16.653  4.00  1.00            
ATOM   1373   CB PRO A 183      28.861  22.420  17.334  4.00  1.00            
ATOM   1374   CG PRO A 183      29.962  21.346  17.299  4.00  1.00            
ATOM   1375    C PRO A 183      26.382  22.235  16.847  4.00  1.00            
ATOM   1376    O PRO A 183      26.175  22.084  15.642  4.00  1.00            
ATOM   1377    N VAL A 184      25.583  22.949  17.657  1.00  1.00            
ATOM   1378   CA VAL A 184      24.441  23.608  17.110  1.00  1.00            
ATOM   1379   CB VAL A 184      23.366  23.867  18.124  1.00  1.00            
ATOM   1380  CG1 VAL A 184      22.252  24.694  17.462  1.00  1.00            
ATOM   1381  CG2 VAL A 184      22.901  22.516  18.695  1.00  1.00            
ATOM   1382    C VAL A 184      24.933  24.923  16.632  1.00  1.00            
ATOM   1383    O VAL A 184      25.578  25.671  17.366  1.00  1.00            
ATOM   1384    N SER A 185      24.645  25.222  15.361  1.00  1.00            
ATOM   1385   CA SER A 185      25.147  26.409  14.765  1.00  1.00            
ATOM   1386   CB SER A 185      24.708  26.570  13.300  1.00  1.00            
ATOM   1387   OG SER A 185      25.209  25.499  12.516  1.00  1.00            
ATOM   1388    C SER A 185      24.676  27.642  15.487  1.00  1.00            
ATOM   1389    O SER A 185      25.382  28.198  16.328  1.00  1.00            
ATOM   1390    N VAL A 186      23.438  28.074  15.168  1.00  1.00            
ATOM   1391   CA VAL A 186      22.912  29.359  15.545  1.00  1.00            
ATOM   1392   CB VAL A 186      21.669  29.694  14.774  1.00  1.00            
ATOM   1393  CG1 VAL A 186      20.607  28.619  15.047  1.00  1.00            
ATOM   1394  CG2 VAL A 186      21.232  31.119  15.150  1.00  1.00            
ATOM   1395    C VAL A 186      22.634  29.636  16.996  1.00  1.00            
ATOM   1396    O VAL A 186      23.203  30.585  17.532  1.00  1.00            
ATOM   1397    N GLU A 187      21.778  28.813  17.648  4.00  1.00            
ATOM   1398   CA GLU A 187      21.203  29.019  18.965  4.00  1.00            
ATOM   1399   CB GLU A 187      21.630  30.288  19.734  4.00  1.00            
ATOM   1400   CG GLU A 187      23.073  30.243  20.246  4.00  1.00            
ATOM   1401   CD GLU A 187      23.409  31.600  20.847  4.00  1.00            
ATOM   1402  OE1 GLU A 187      22.870  31.919  21.941  4.00  1.00            
ATOM   1403  OE2 GLU A 187      24.212  32.337  20.215  4.00  1.00            
ATOM   1404    C GLU A 187      19.750  29.152  18.624  4.00  1.00            
ATOM   1405    O GLU A 187      19.374  28.953  17.470  4.00  1.00            
ATOM   1406    N GLY A 188      18.867  29.474  19.581  3.00  1.00            
ATOM   1407   CA GLY A 188      17.499  29.576  19.152  3.00  1.00            
ATOM   1408    C GLY A 188      17.070  28.183  18.782  3.00  1.00            
ATOM   1409    O GLY A 188      17.236  27.249  19.564  3.00  1.00            
ATOM   1410    N TYR A 189      16.493  28.011  17.573  3.00  1.00            
ATOM   1411   CA TYR A 189      16.082  26.711  17.105  3.00  1.00            
ATOM   1412   CB TYR A 189      15.368  26.761  15.745  3.00  1.00            
ATOM   1413   CG TYR A 189      16.234  27.554  14.829  3.00  1.00            
ATOM   1414  CD1 TYR A 189      16.087  28.921  14.781  3.00  1.00            
ATOM   1415  CD2 TYR A 189      17.187  26.955  14.038  3.00  1.00            
ATOM   1416  CE1 TYR A 189      16.872  29.686  13.952  3.00  1.00            
ATOM   1417  CE2 TYR A 189      17.977  27.715  13.205  3.00  1.00            
ATOM   1418   CZ TYR A 189      17.816  29.080  13.160  3.00  1.00            
ATOM   1419   OH TYR A 189      18.624  29.863  12.309  3.00  1.00            
ATOM   1420    C TYR A 189      17.318  25.913  16.984  3.00  1.00            
ATOM   1421    O TYR A 189      18.351  26.421  16.547  3.00  1.00            
ATOM   1422    N TRP A 190      17.244  24.646  17.424  4.00  1.00            
ATOM   1423   CA TRP A 190      18.406  23.827  17.370  4.00  1.00            
ATOM   1424   CB TRP A 190      18.117  22.372  17.777  4.00  1.00            
ATOM   1425   CG TRP A 190      17.461  22.212  19.128  4.00  1.00            
ATOM   1426  CD2 TRP A 190      17.091  20.946  19.699  4.00  1.00            
ATOM   1427  CD1 TRP A 190      17.048  23.168  20.010  4.00  1.00            
ATOM   1428  NE1 TRP A 190      16.427  22.578  21.085  4.00  1.00            
ATOM   1429  CE2 TRP A 190      16.448  21.210  20.907  4.00  1.00            
ATOM   1430  CE3 TRP A 190      17.261  19.670  19.248  4.00  1.00            
ATOM   1431  CZ2 TRP A 190      15.959  20.195  21.681  4.00  1.00            
ATOM   1432  CZ3 TRP A 190      16.782  18.648  20.036  4.00  1.00            
ATOM   1433  CH2 TRP A 190      16.141  18.907  21.230  4.00  1.00            
ATOM   1434    C TRP A 190      18.756  23.789  15.927  4.00  1.00            
ATOM   1435    O TRP A 190      18.057  23.168  15.127  4.00  1.00            
ATOM   1436    N GLN A 191      19.851  24.466  15.548  4.00  1.00            
ATOM   1437   CA GLN A 191      20.160  24.444  14.157  4.00  1.00            
ATOM   1438   CB GLN A 191      20.242  25.830  13.490  4.00  1.00            
ATOM   1439   CG GLN A 191      20.374  25.733  11.968  4.00  1.00            
ATOM   1440   CD GLN A 191      20.248  27.127  11.375  4.00  1.00            
ATOM   1441  OE1 GLN A 191      21.063  28.007  11.642  4.00  1.00            
ATOM   1442  NE2 GLN A 191      19.195  27.335  10.539  4.00  1.00            
ATOM   1443    C GLN A 191      21.488  23.776  14.010  4.00  1.00            
ATOM   1444    O GLN A 191      22.400  24.022  14.793  4.00  1.00            
ATOM   1445    N ILE A 192      21.614  22.869  13.021  4.00  1.00            
ATOM   1446   CA ILE A 192      22.862  22.202  12.774  4.00  1.00            
ATOM   1447   CB ILE A 192      22.828  20.733  13.059  4.00  1.00            
ATOM   1448  CG1 ILE A 192      22.483  20.496  14.537  4.00  1.00            
ATOM   1449  CG2 ILE A 192      24.190  20.143  12.657  4.00  1.00            
ATOM   1450  CD1 ILE A 192      23.484  21.144  15.490  4.00  1.00            
ATOM   1451    C ILE A 192      23.113  22.359  11.319  4.00  1.00            
ATOM   1452    O ILE A 192      22.185  22.333  10.512  4.00  1.00            
ATOM   1453    N THR A 193      24.386  22.551  10.943  4.00  1.00            
ATOM   1454   CA THR A 193      24.660  22.708   9.552  4.00  1.00            
ATOM   1455   CB THR A 193      26.033  23.234   9.267  4.00  1.00            
ATOM   1456  OG1 THR A 193      26.159  23.551   7.888  4.00  1.00            
ATOM   1457  CG2 THR A 193      27.060  22.156   9.659  4.00  1.00            
ATOM   1458    C THR A 193      24.579  21.348   8.934  4.00  1.00            
ATOM   1459    O THR A 193      24.935  20.353   9.564  4.00  1.00            
ATOM   1460    N LEU A 194      24.077  21.264   7.685  4.00  1.00            
ATOM   1461   CA LEU A 194      24.036  19.991   7.025  4.00  1.00            
ATOM   1462   CB LEU A 194      22.665  19.667   6.414  4.00  1.00            
ATOM   1463   CG LEU A 194      22.551  18.229   5.879  4.00  1.00            
ATOM   1464  CD1 LEU A 194      22.740  17.208   7.011  4.00  1.00            
ATOM   1465  CD2 LEU A 194      21.229  18.021   5.126  4.00  1.00            
ATOM   1466    C LEU A 194      25.057  20.099   5.917  4.00  1.00            
ATOM   1467    O LEU A 194      24.893  20.901   5.000  4.00  1.00            
ATOM   1468    N ASP A 195      26.151  19.302   5.975  4.00  1.00            
ATOM   1469   CA ASP A 195      27.219  19.468   5.018  4.00  1.00            
ATOM   1470   CB ASP A 195      28.470  18.618   5.311  4.00  1.00            
ATOM   1471   CG ASP A 195      29.588  19.021   4.363  4.00  1.00            
ATOM   1472  OD1 ASP A 195      29.437  20.058   3.662  4.00  1.00            
ATOM   1473  OD2 ASP A 195      30.613  18.289   4.323  4.00  1.00            
ATOM   1474    C ASP A 195      26.770  19.172   3.622  4.00  1.00            
ATOM   1475    O ASP A 195      26.952  19.999   2.728  4.00  1.00            
ATOM   1476    N SER A 196      26.154  18.001   3.375  4.00  1.00            
ATOM   1477   CA SER A 196      25.761  17.753   2.018  4.00  1.00            
ATOM   1478   CB SER A 196      26.928  17.384   1.086  4.00  1.00            
ATOM   1479   OG SER A 196      27.491  16.137   1.467  4.00  1.00            
ATOM   1480    C SER A 196      24.802  16.616   1.998  4.00  1.00            
ATOM   1481    O SER A 196      24.662  15.880   2.974  4.00  1.00            
ATOM   1482    N ILE A 197      24.096  16.462   0.863  4.00  1.00            
ATOM   1483   CA ILE A 197      23.197  15.358   0.739  4.00  1.00            
ATOM   1484   CB ILE A 197      21.773  15.744   0.433  4.00  1.00            
ATOM   1485  CG1 ILE A 197      20.797  14.667   0.943  4.00  1.00            
ATOM   1486  CG2 ILE A 197      21.650  15.991  -1.075  4.00  1.00            
ATOM   1487  CD1 ILE A 197      21.005  13.285   0.329  4.00  1.00            
ATOM   1488    C ILE A 197      23.754  14.564  -0.399  4.00  1.00            
ATOM   1489    O ILE A 197      24.234  15.133  -1.378  4.00  1.00            
ATOM   1490    N THR A 198      23.755  13.220  -0.308  4.00  1.00            
ATOM   1491   CA THR A 198      24.425  12.552  -1.381  4.00  1.00            
ATOM   1492   CB THR A 198      25.816  12.115  -1.002  4.00  1.00            
ATOM   1493  OG1 THR A 198      26.550  11.716  -2.150  4.00  1.00            
ATOM   1494  CG2 THR A 198      25.720  10.953   0.000  4.00  1.00            
ATOM   1495    C THR A 198      23.680  11.348  -1.843  4.00  1.00            
ATOM   1496    O THR A 198      22.676  10.932  -1.268  4.00  1.00            
ATOM   1497    N MET A 199      24.193  10.793  -2.956  4.00  1.00            
ATOM   1498   CA MET A 199      23.723   9.614  -3.606  4.00  1.00            
ATOM   1499   CB MET A 199      22.886   9.885  -4.865  4.00  1.00            
ATOM   1500   CG MET A 199      21.498  10.440  -4.542  4.00  1.00            
ATOM   1501   SD MET A 199      20.470  10.775  -6.001  4.00  1.00            
ATOM   1502   CE MET A 199      20.367   9.034  -6.509  4.00  1.00            
ATOM   1503    C MET A 199      24.977   8.900  -4.024  4.00  1.00            
ATOM   1504    O MET A 199      25.932   8.823  -3.252  4.00  1.00            
ATOM   1505    N ASP A 200      25.024   8.350  -5.255  3.00  1.00            
ATOM   1506   CA ASP A 200      26.188   7.590  -5.621  3.00  1.00            
ATOM   1507   CB ASP A 200      25.918   6.490  -6.676  3.00  1.00            
ATOM   1508   CG ASP A 200      25.421   7.079  -7.997  3.00  1.00            
ATOM   1509  OD1 ASP A 200      24.883   8.218  -7.979  3.00  1.00            
ATOM   1510  OD2 ASP A 200      25.584   6.396  -9.043  3.00  1.00            
ATOM   1511    C ASP A 200      27.302   8.462  -6.104  3.00  1.00            
ATOM   1512    O ASP A 200      27.395   8.819  -7.278  3.00  1.00            
ATOM   1513    N GLY A 201      28.182   8.863  -5.169  3.00  1.00            
ATOM   1514   CA GLY A 201      29.345   9.619  -5.528  3.00  1.00            
ATOM   1515    C GLY A 201      28.894  10.894  -6.152  3.00  1.00            
ATOM   1516    O GLY A 201      29.668  11.574  -6.826  3.00  1.00            
ATOM   1517    N GLU A 202      27.616  11.248  -5.945  4.00  1.00            
ATOM   1518   CA GLU A 202      27.090  12.444  -6.510  4.00  1.00            
ATOM   1519   CB GLU A 202      26.013  12.199  -7.579  4.00  1.00            
ATOM   1520   CG GLU A 202      26.567  11.604  -8.875  4.00  1.00            
ATOM   1521   CD GLU A 202      25.395  11.285  -9.790  4.00  1.00            
ATOM   1522  OE1 GLU A 202      24.524  10.476  -9.370  4.00  1.00            
ATOM   1523  OE2 GLU A 202      25.352  11.843 -10.919  4.00  1.00            
ATOM   1524    C GLU A 202      26.440  13.179  -5.390  4.00  1.00            
ATOM   1525    O GLU A 202      25.864  12.566  -4.492  4.00  1.00            
ATOM   1526    N THR A 203      26.540  14.520  -5.392  4.00  1.00            
ATOM   1527   CA THR A 203      25.876  15.237  -4.349  4.00  1.00            
ATOM   1528   CB THR A 203      26.760  16.225  -3.635  4.00  1.00            
ATOM   1529  OG1 THR A 203      26.025  16.888  -2.618  4.00  1.00            
ATOM   1530  CG2 THR A 203      27.349  17.236  -4.635  4.00  1.00            
ATOM   1531    C THR A 203      24.710  15.950  -4.966  4.00  1.00            
ATOM   1532    O THR A 203      24.862  16.906  -5.725  4.00  1.00            
ATOM   1533    N ILE A 204      23.496  15.451  -4.671  4.00  1.00            
ATOM   1534   CA ILE A 204      22.289  15.976  -5.242  4.00  1.00            
ATOM   1535   CB ILE A 204      21.110  15.083  -4.996  4.00  1.00            
ATOM   1536  CG1 ILE A 204      21.344  13.712  -5.651  4.00  1.00            
ATOM   1537  CG2 ILE A 204      19.855  15.796  -5.522  4.00  1.00            
ATOM   1538  CD1 ILE A 204      21.531  13.790  -7.166  4.00  1.00            
ATOM   1539    C ILE A 204      21.947  17.347  -4.718  4.00  1.00            
ATOM   1540    O ILE A 204      21.638  18.243  -5.502  4.00  1.00            
ATOM   1541    N ALA A 205      22.015  17.565  -3.385  4.00  1.00            
ATOM   1542   CA ALA A 205      21.532  18.805  -2.822  4.00  1.00            
ATOM   1543   CB ALA A 205      20.143  18.678  -2.173  4.00  1.00            
ATOM   1544    C ALA A 205      22.475  19.286  -1.758  4.00  1.00            
ATOM   1545    O ALA A 205      23.484  18.646  -1.460  4.00  1.00            
ATOM   1546    N CYS A 206      22.157  20.464  -1.176  1.00  1.00            
ATOM   1547   CA CYS A 206      22.909  21.066  -0.108  1.00  1.00            
ATOM   1548   CB CYS A 206      22.700  20.363   1.245  1.00  1.00            
ATOM   1549   SG CYS A 206      20.973  20.418   1.810  1.00  1.00            
ATOM   1550    C CYS A 206      24.380  21.040  -0.420  1.00  1.00            
ATOM   1551    O CYS A 206      25.129  20.240   0.138  1.00  1.00            
ATOM   1552    N SER A 207      24.819  21.922  -1.344  3.00  1.00            
ATOM   1553   CA SER A 207      26.172  21.968  -1.836  3.00  1.00            
ATOM   1554   CB SER A 207      26.375  23.085  -2.873  3.00  1.00            
ATOM   1555   OG SER A 207      27.721  23.088  -3.329  3.00  1.00            
ATOM   1556    C SER A 207      27.223  22.145  -0.791  3.00  1.00            
ATOM   1557    O SER A 207      27.669  21.179  -0.173  3.00  1.00            
ATOM   1558    N GLY A 208      27.637  23.407  -0.552  3.00  1.00            
ATOM   1559   CA GLY A 208      28.744  23.649   0.331  3.00  1.00            
ATOM   1560    C GLY A 208      28.345  23.166   1.674  3.00  1.00            
ATOM   1561    O GLY A 208      29.111  22.506   2.377  3.00  1.00            
ATOM   1562    N GLY A 209      27.105  23.494   2.053  1.00  1.00            
ATOM   1563   CA GLY A 209      26.576  23.105   3.316  1.00  1.00            
ATOM   1564    C GLY A 209      25.506  24.099   3.592  1.00  1.00            
ATOM   1565    O GLY A 209      25.707  25.300   3.423  1.00  1.00            
ATOM   1566    N CYS A 210      24.333  23.618   4.035  4.00  1.00            
ATOM   1567   CA CYS A 210      23.264  24.525   4.307  4.00  1.00            
ATOM   1568   CB CYS A 210      21.972  24.240   3.523  4.00  1.00            
ATOM   1569   SG CYS A 210      22.128  24.705   1.771  4.00  1.00            
ATOM   1570    C CYS A 210      22.964  24.424   5.759  4.00  1.00            
ATOM   1571    O CYS A 210      23.734  23.848   6.526  4.00  1.00            
ATOM   1572    N GLN A 211      21.840  25.028   6.177  4.00  1.00            
ATOM   1573   CA GLN A 211      21.491  24.989   7.561  4.00  1.00            
ATOM   1574   CB GLN A 211      20.955  26.325   8.103  4.00  1.00            
ATOM   1575   CG GLN A 211      21.964  27.475   8.062  4.00  1.00            
ATOM   1576   CD GLN A 211      22.942  27.310   9.218  4.00  1.00            
ATOM   1577  OE1 GLN A 211      23.230  26.199   9.658  4.00  1.00            
ATOM   1578  NE2 GLN A 211      23.464  28.457   9.730  4.00  1.00            
ATOM   1579    C GLN A 211      20.381  24.006   7.723  4.00  1.00            
ATOM   1580    O GLN A 211      19.627  23.742   6.789  4.00  1.00            
ATOM   1581    N ALA A 212      20.265  23.423   8.932  4.00  1.00            
ATOM   1582   CA ALA A 212      19.220  22.471   9.153  4.00  1.00            
ATOM   1583   CB ALA A 212      19.705  21.012   9.101  4.00  1.00            
ATOM   1584    C ALA A 212      18.658  22.684  10.505  4.00  1.00            
ATOM   1585    O ALA A 212      19.324  23.190  11.408  4.00  1.00            
ATOM   1586    N ILE A 213      17.379  22.309  10.663  4.00  1.00            
ATOM   1587   CA ILE A 213      16.763  22.441  11.940  4.00  1.00            
ATOM   1588   CB ILE A 213      15.526  23.292  11.933  4.00  1.00            
ATOM   1589  CG1 ILE A 213      15.846  24.738  11.525  4.00  1.00            
ATOM   1590  CG2 ILE A 213      14.864  23.164  13.315  4.00  1.00            
ATOM   1591  CD1 ILE A 213      14.599  25.576  11.249  4.00  1.00            
ATOM   1592    C ILE A 213      16.300  21.079  12.356  4.00  1.00            
ATOM   1593    O ILE A 213      15.595  20.401  11.610  4.00  1.00            
ATOM   1594    N VAL A 214      16.704  20.631  13.563  4.00  1.00            
ATOM   1595   CA VAL A 214      16.186  19.395  14.075  4.00  1.00            
ATOM   1596   CB VAL A 214      16.913  18.932  15.307  4.00  1.00            
ATOM   1597  CG1 VAL A 214      16.858  20.054  16.356  4.00  1.00            
ATOM   1598  CG2 VAL A 214      16.292  17.615  15.793  4.00  1.00            
ATOM   1599    C VAL A 214      14.783  19.751  14.443  4.00  1.00            
ATOM   1600    O VAL A 214      14.558  20.788  15.062  4.00  1.00            
ATOM   1601    N ASP A 215      13.787  18.944  14.025  1.00  1.00            
ATOM   1602   CA ASP A 215      12.446  19.316  14.374  1.00  1.00            
ATOM   1603   CB ASP A 215      11.656  20.003  13.239  1.00  1.00            
ATOM   1604   CG ASP A 215      12.049  21.475  13.207  1.00  1.00            
ATOM   1605  OD1 ASP A 215      12.360  22.016  14.301  1.00  1.00            
ATOM   1606  OD2 ASP A 215      12.038  22.080  12.102  1.00  1.00            
ATOM   1607    C ASP A 215      11.654  18.100  14.800  1.00  1.00            
ATOM   1608    O ASP A 215      11.348  17.234  13.982  1.00  1.00            
ATOM   1609    N THR A 216      11.326  17.994  16.113  3.00  1.00            
ATOM   1610   CA THR A 216      10.463  16.958  16.639  3.00  1.00            
ATOM   1611   CB THR A 216      10.438  16.890  18.139  3.00  1.00            
ATOM   1612  OG1 THR A 216       9.953  18.106  18.686  3.00  1.00            
ATOM   1613  CG2 THR A 216      11.863  16.605  18.643  3.00  1.00            
ATOM   1614    C THR A 216       9.103  17.276  16.154  3.00  1.00            
ATOM   1615    O THR A 216       8.281  16.404  15.876  3.00  1.00            
ATOM   1616    N GLY A 217       8.863  18.584  16.019  3.00  1.00            
ATOM   1617   CA GLY A 217       7.582  19.095  15.680  3.00  1.00            
ATOM   1618    C GLY A 217       7.113  18.607  14.345  3.00  1.00            
ATOM   1619    O GLY A 217       5.925  18.333  14.185  3.00  1.00            
ATOM   1620    N THR A 218       8.000  18.474  13.338  1.00  1.00            
ATOM   1621   CA THR A 218       7.411  18.192  12.061  1.00  1.00            
ATOM   1622   CB THR A 218       7.830  19.135  10.974  1.00  1.00            
ATOM   1623  OG1 THR A 218       6.982  18.982   9.844  1.00  1.00            
ATOM   1624  CG2 THR A 218       9.283  18.821  10.584  1.00  1.00            
ATOM   1625    C THR A 218       7.687  16.824  11.578  1.00  1.00            
ATOM   1626    O THR A 218       8.712  16.213  11.873  1.00  1.00            
ATOM   1627    N SER A 219       6.705  16.316  10.812  1.00  1.00            
ATOM   1628   CA SER A 219       6.825  15.049  10.181  1.00  1.00            
ATOM   1629   CB SER A 219       5.552  14.192  10.279  1.00  1.00            
ATOM   1630   OG SER A 219       5.748  12.950   9.621  1.00  1.00            
ATOM   1631    C SER A 219       7.064  15.354   8.748  1.00  1.00            
ATOM   1632    O SER A 219       6.287  16.078   8.130  1.00  1.00            
ATOM   1633    N LEU A 220       8.179  14.821   8.212  1.00  1.00            
ATOM   1634   CA LEU A 220       8.586  14.944   6.842  1.00  1.00            
ATOM   1635   CB LEU A 220       7.506  15.336   5.806  1.00  1.00            
ATOM   1636   CG LEU A 220       6.513  14.194   5.480  1.00  1.00            
ATOM   1637  CD1 LEU A 220       5.656  13.802   6.690  1.00  1.00            
ATOM   1638  CD2 LEU A 220       5.664  14.512   4.240  1.00  1.00            
ATOM   1639    C LEU A 220       9.780  15.830   6.712  1.00  1.00            
ATOM   1640    O LEU A 220       9.867  16.877   7.353  1.00  1.00            
ATOM   1641    N LEU A 221      10.755  15.401   5.878  4.00  1.00            
ATOM   1642   CA LEU A 221      11.916  16.210   5.637  4.00  1.00            
ATOM   1643   CB LEU A 221      13.011  15.568   4.763  4.00  1.00            
ATOM   1644   CG LEU A 221      13.785  14.414   5.427  4.00  1.00            
ATOM   1645  CD1 LEU A 221      12.884  13.196   5.683  4.00  1.00            
ATOM   1646  CD2 LEU A 221      15.051  14.070   4.624  4.00  1.00            
ATOM   1647    C LEU A 221      11.411  17.371   4.887  4.00  1.00            
ATOM   1648    O LEU A 221      10.511  17.252   4.057  4.00  1.00            
ATOM   1649    N THR A 222      11.971  18.543   5.187  4.00  1.00            
ATOM   1650   CA THR A 222      11.522  19.689   4.484  4.00  1.00            
ATOM   1651   CB THR A 222      11.028  20.781   5.396  4.00  1.00            
ATOM   1652  OG1 THR A 222      10.002  20.278   6.239  4.00  1.00            
ATOM   1653  CG2 THR A 222      10.464  21.940   4.553  4.00  1.00            
ATOM   1654    C THR A 222      12.744  20.191   3.762  4.00  1.00            
ATOM   1655    O THR A 222      13.840  19.673   3.966  4.00  1.00            
ATOM   1656    N GLY A 223      12.585  21.182   2.862  4.00  1.00            
ATOM   1657   CA GLY A 223      13.704  21.734   2.147  4.00  1.00            
ATOM   1658    C GLY A 223      13.163  22.893   1.391  4.00  1.00            
ATOM   1659    O GLY A 223      11.964  23.165   1.434  4.00  1.00            
ATOM   1660    N PRO A 224      14.024  23.571   0.691  1.00  1.00            
ATOM   1661   CA PRO A 224      13.649  24.714  -0.087  1.00  1.00            
ATOM   1662   CD PRO A 224      15.319  23.038   0.308  1.00  1.00            
ATOM   1663   CB PRO A 224      14.839  25.019  -0.997  1.00  1.00            
ATOM   1664   CG PRO A 224      16.009  24.222  -0.391  1.00  1.00            
ATOM   1665    C PRO A 224      12.384  24.569  -0.876  1.00  1.00            
ATOM   1666    O PRO A 224      11.345  25.042  -0.419  1.00  1.00            
ATOM   1667    N THR A 225      12.460  23.891  -2.035  2.00  1.00            
ATOM   1668   CA THR A 225      11.385  23.670  -2.965  2.00  1.00            
ATOM   1669   CB THR A 225      10.805  24.914  -3.586  2.00  1.00            
ATOM   1670  OG1 THR A 225      10.232  25.773  -2.614  2.00  1.00            
ATOM   1671  CG2 THR A 225       9.734  24.483  -4.602  2.00  1.00            
ATOM   1672    C THR A 225      12.084  23.004  -4.082  2.00  1.00            
ATOM   1673    O THR A 225      11.967  21.803  -4.311  2.00  1.00            
ATOM   1674    N SER A 226      12.860  23.840  -4.794  2.00  1.00            
ATOM   1675   CA SER A 226      13.617  23.446  -5.932  2.00  1.00            
ATOM   1676   CB SER A 226      14.458  24.599  -6.508  2.00  1.00            
ATOM   1677   OG SER A 226      13.612  25.644  -6.967  2.00  1.00            
ATOM   1678    C SER A 226      14.557  22.355  -5.530  2.00  1.00            
ATOM   1679    O SER A 226      14.632  21.321  -6.190  2.00  1.00            
ATOM   1680    N ALA A 227      15.285  22.543  -4.414  2.00  1.00            
ATOM   1681   CA ALA A 227      16.205  21.529  -3.987  2.00  1.00            
ATOM   1682   CB ALA A 227      16.931  21.890  -2.681  2.00  1.00            
ATOM   1683    C ALA A 227      15.378  20.310  -3.714  2.00  1.00            
ATOM   1684    O ALA A 227      15.777  19.198  -4.055  2.00  1.00            
ATOM   1685    N ILE A 228      14.185  20.485  -3.103  2.00  1.00            
ATOM   1686   CA ILE A 228      13.383  19.328  -2.815  2.00  1.00            
ATOM   1687   CB ILE A 228      12.464  19.549  -1.644  2.00  1.00            
ATOM   1688  CG1 ILE A 228      13.253  20.045  -0.424  2.00  1.00            
ATOM   1689  CG2 ILE A 228      11.725  18.229  -1.362  2.00  1.00            
ATOM   1690  CD1 ILE A 228      14.290  19.044   0.075  2.00  1.00            
ATOM   1691    C ILE A 228      12.511  19.133  -4.005  2.00  1.00            
ATOM   1692    O ILE A 228      11.287  19.049  -3.936  2.00  1.00            
ATOM   1693    N ALA A 229      13.193  19.066  -5.143  2.00  1.00            
ATOM   1694   CA ALA A 229      12.717  18.776  -6.450  2.00  1.00            
ATOM   1695   CB ALA A 229      12.334  20.014  -7.276  2.00  1.00            
ATOM   1696    C ALA A 229      14.028  18.295  -6.963  2.00  1.00            
ATOM   1697    O ALA A 229      15.061  18.718  -6.449  2.00  1.00            
ATOM   1698    N ASN A 230      14.041  17.390  -7.943  2.00  1.00            
ATOM   1699   CA ASN A 230      15.260  16.805  -8.419  2.00  1.00            
ATOM   1700   CB ASN A 230      16.399  17.818  -8.651  2.00  1.00            
ATOM   1701   CG ASN A 230      17.430  17.173  -9.564  2.00  1.00            
ATOM   1702  OD1 ASN A 230      17.947  16.095  -9.277  2.00  1.00            
ATOM   1703  ND2 ASN A 230      17.725  17.846 -10.708  2.00  1.00            
ATOM   1704    C ASN A 230      15.683  15.775  -7.419  2.00  1.00            
ATOM   1705    O ASN A 230      16.223  14.736  -7.797  2.00  1.00            
ATOM   1706    N ILE A 231      15.433  16.009  -6.113  2.00  1.00            
ATOM   1707   CA ILE A 231      15.643  14.938  -5.187  2.00  1.00            
ATOM   1708   CB ILE A 231      15.706  15.350  -3.738  2.00  1.00            
ATOM   1709  CG1 ILE A 231      14.384  15.961  -3.249  2.00  1.00            
ATOM   1710  CG2 ILE A 231      16.920  16.279  -3.571  2.00  1.00            
ATOM   1711  CD1 ILE A 231      14.294  16.069  -1.727  2.00  1.00            
ATOM   1712    C ILE A 231      14.488  14.013  -5.390  2.00  1.00            
ATOM   1713    O ILE A 231      14.650  12.801  -5.519  2.00  1.00            
ATOM   1714    N GLN A 232      13.276  14.606  -5.460  2.00  1.00            
ATOM   1715   CA GLN A 232      12.049  13.888  -5.640  2.00  1.00            
ATOM   1716   CB GLN A 232      10.811  14.792  -5.531  2.00  1.00            
ATOM   1717   CG GLN A 232      10.657  15.391  -4.130  2.00  1.00            
ATOM   1718   CD GLN A 232       9.361  16.184  -4.093  2.00  1.00            
ATOM   1719  OE1 GLN A 232       8.925  16.739  -5.100  2.00  1.00            
ATOM   1720  NE2 GLN A 232       8.719  16.230  -2.894  2.00  1.00            
ATOM   1721    C GLN A 232      12.108  13.275  -6.997  2.00  1.00            
ATOM   1722    O GLN A 232      11.672  12.144  -7.199  2.00  1.00            
ATOM   1723    N SER A 233      12.661  14.019  -7.969  2.00  1.00            
ATOM   1724   CA SER A 233      12.783  13.512  -9.303  2.00  1.00            
ATOM   1725   CB SER A 233      13.366  14.545 -10.280  2.00  1.00            
ATOM   1726   OG SER A 233      13.470  13.982 -11.578  2.00  1.00            
ATOM   1727    C SER A 233      13.715  12.343  -9.294  2.00  1.00            
ATOM   1728    O SER A 233      13.425  11.305  -9.888  2.00  1.00            
ATOM   1729    N ASP A 234      14.859  12.466  -8.595  2.00  1.00            
ATOM   1730   CA ASP A 234      15.817  11.404  -8.668  2.00  1.00            
ATOM   1731   CB ASP A 234      17.138  11.735  -7.960  2.00  1.00            
ATOM   1732   CG ASP A 234      17.826  12.728  -8.889  2.00  1.00            
ATOM   1733  OD1 ASP A 234      17.315  12.899 -10.027  2.00  1.00            
ATOM   1734  OD2 ASP A 234      18.860  13.324  -8.485  2.00  1.00            
ATOM   1735    C ASP A 234      15.227  10.141  -8.137  2.00  1.00            
ATOM   1736    O ASP A 234      15.280   9.108  -8.801  2.00  1.00            
ATOM   1737    N ILE A 235      14.618  10.176  -6.940  2.00  1.00            
ATOM   1738   CA ILE A 235      14.046   8.953  -6.464  2.00  1.00            
ATOM   1739   CB ILE A 235      13.515   9.030  -5.059  2.00  1.00            
ATOM   1740  CG1 ILE A 235      14.656   9.207  -4.041  2.00  1.00            
ATOM   1741  CG2 ILE A 235      12.679   7.762  -4.811  2.00  1.00            
ATOM   1742  CD1 ILE A 235      15.354  10.562  -4.102  2.00  1.00            
ATOM   1743    C ILE A 235      12.902   8.595  -7.346  2.00  1.00            
ATOM   1744    O ILE A 235      12.761   7.453  -7.781  2.00  1.00            
ATOM   1745    N GLY A 236      12.062   9.597  -7.645  3.00  1.00            
ATOM   1746   CA GLY A 236      10.916   9.399  -8.472  3.00  1.00            
ATOM   1747    C GLY A 236       9.694   9.591  -7.642  3.00  1.00            
ATOM   1748    O GLY A 236       9.198   8.662  -7.007  3.00  1.00            
ATOM   1749    N ALA A 237       9.184  10.837  -7.636  1.00  1.00            
ATOM   1750   CA ALA A 237       7.941  11.140  -6.999  1.00  1.00            
ATOM   1751   CB ALA A 237       8.096  11.904  -5.673  1.00  1.00            
ATOM   1752    C ALA A 237       7.258  12.057  -7.964  1.00  1.00            
ATOM   1753    O ALA A 237       7.731  13.165  -8.211  1.00  1.00            
ATOM   1754    N SER A 238       6.123  11.620  -8.546  1.00  1.00            
ATOM   1755   CA SER A 238       5.437  12.456  -9.489  1.00  1.00            
ATOM   1756   CB SER A 238       4.890  11.697 -10.711  1.00  1.00            
ATOM   1757   OG SER A 238       4.231  12.596 -11.592  1.00  1.00            
ATOM   1758    C SER A 238       4.276  13.050  -8.766  1.00  1.00            
ATOM   1759    O SER A 238       3.995  12.693  -7.623  1.00  1.00            
ATOM   1760    N GLU A 239       3.588  14.007  -9.414  1.00  1.00            
ATOM   1761   CA GLU A 239       2.453  14.627  -8.802  1.00  1.00            
ATOM   1762   CB GLU A 239       2.181  16.053  -9.313  1.00  1.00            
ATOM   1763   CG GLU A 239       1.894  16.142 -10.813  1.00  1.00            
ATOM   1764   CD GLU A 239       1.728  17.616 -11.153  1.00  1.00            
ATOM   1765  OE1 GLU A 239       2.240  18.456 -10.365  1.00  1.00            
ATOM   1766  OE2 GLU A 239       1.099  17.923 -12.201  1.00  1.00            
ATOM   1767    C GLU A 239       1.253  13.783  -9.090  1.00  1.00            
ATOM   1768    O GLU A 239       1.244  13.005 -10.043  1.00  1.00            
ATOM   1769    N ASN A 240       0.210  13.907  -8.244  1.00  1.00            
ATOM   1770   CA ASN A 240      -0.986  13.130  -8.398  1.00  1.00            
ATOM   1771   CB ASN A 240      -1.186  12.122  -7.251  1.00  1.00            
ATOM   1772   CG ASN A 240      -2.250  11.109  -7.647  1.00  1.00            
ATOM   1773  OD1 ASN A 240      -3.443  11.320  -7.439  1.00  1.00            
ATOM   1774  ND2 ASN A 240      -1.798   9.968  -8.235  1.00  1.00            
ATOM   1775    C ASN A 240      -2.134  14.081  -8.383  1.00  1.00            
ATOM   1776    O ASN A 240      -1.984  15.258  -8.059  1.00  1.00            
ATOM   1777    N SER A 241      -3.320  13.578  -8.767  3.00  1.00            
ATOM   1778   CA SER A 241      -4.508  14.374  -8.835  3.00  1.00            
ATOM   1779   CB SER A 241      -5.707  13.579  -9.380  3.00  1.00            
ATOM   1780   OG SER A 241      -6.008  12.497  -8.510  3.00  1.00            
ATOM   1781    C SER A 241      -4.875  14.832  -7.464  3.00  1.00            
ATOM   1782    O SER A 241      -5.338  15.957  -7.279  3.00  1.00            
ATOM   1783    N ASP A 242      -4.652  13.969  -6.462  3.00  1.00            
ATOM   1784   CA ASP A 242      -4.985  14.299  -5.109  3.00  1.00            
ATOM   1785   CB ASP A 242      -4.613  13.188  -4.110  3.00  1.00            
ATOM   1786   CG ASP A 242      -5.512  11.984  -4.358  3.00  1.00            
ATOM   1787  OD1 ASP A 242      -6.615  12.176  -4.934  3.00  1.00            
ATOM   1788  OD2 ASP A 242      -5.103  10.855  -3.976  3.00  1.00            
ATOM   1789    C ASP A 242      -4.145  15.480  -4.765  3.00  1.00            
ATOM   1790    O ASP A 242      -4.521  16.309  -3.938  3.00  1.00            
ATOM   1791    N GLY A 243      -2.978  15.595  -5.426  1.00  1.00            
ATOM   1792   CA GLY A 243      -2.066  16.641  -5.088  1.00  1.00            
ATOM   1793    C GLY A 243      -1.049  15.993  -4.226  1.00  1.00            
ATOM   1794    O GLY A 243      -0.240  16.645  -3.568  1.00  1.00            
ATOM   1795    N GLU A 244      -1.111  14.651  -4.216  1.00  1.00            
ATOM   1796   CA GLU A 244      -0.215  13.846  -3.459  1.00  1.00            
ATOM   1797   CB GLU A 244      -0.782  12.458  -3.112  1.00  1.00            
ATOM   1798   CG GLU A 244       0.181  11.588  -2.302  1.00  1.00            
ATOM   1799   CD GLU A 244       0.264  12.153  -0.894  1.00  1.00            
ATOM   1800  OE1 GLU A 244       1.089  13.082  -0.685  1.00  1.00            
ATOM   1801  OE2 GLU A 244      -0.492  11.667  -0.011  1.00  1.00            
ATOM   1802    C GLU A 244       1.038  13.630  -4.230  1.00  1.00            
ATOM   1803    O GLU A 244       1.063  13.725  -5.456  1.00  1.00            
ATOM   1804    N MET A 245       2.133  13.364  -3.491  1.00  1.00            
ATOM   1805   CA MET A 245       3.382  13.030  -4.100  1.00  1.00            
ATOM   1806   CB MET A 245       4.593  13.515  -3.285  1.00  1.00            
ATOM   1807   CG MET A 245       4.721  15.042  -3.297  1.00  1.00            
ATOM   1808   SD MET A 245       5.880  15.737  -2.081  1.00  1.00            
ATOM   1809   CE MET A 245       4.658  15.828  -0.741  1.00  1.00            
ATOM   1810    C MET A 245       3.375  11.539  -4.157  1.00  1.00            
ATOM   1811    O MET A 245       3.046  10.882  -3.172  1.00  1.00            
ATOM   1812    N VAL A 246       3.718  10.950  -5.320  4.00  1.00            
ATOM   1813   CA VAL A 246       3.560   9.529  -5.385  4.00  1.00            
ATOM   1814   CB VAL A 246       2.451   9.114  -6.310  4.00  1.00            
ATOM   1815  CG1 VAL A 246       2.381   7.578  -6.344  4.00  1.00            
ATOM   1816  CG2 VAL A 246       1.151   9.802  -5.864  4.00  1.00            
ATOM   1817    C VAL A 246       4.785   8.870  -5.892  4.00  1.00            
ATOM   1818    O VAL A 246       5.491   9.381  -6.758  4.00  1.00            
ATOM   1819    N ILE A 247       5.060   7.689  -5.314  4.00  1.00            
ATOM   1820   CA ILE A 247       6.134   6.869  -5.760  4.00  1.00            
ATOM   1821   CB ILE A 247       7.377   6.958  -4.930  4.00  1.00            
ATOM   1822  CG1 ILE A 247       8.511   6.169  -5.607  4.00  1.00            
ATOM   1823  CG2 ILE A 247       7.038   6.487  -3.506  4.00  1.00            
ATOM   1824  CD1 ILE A 247       9.895   6.463  -5.032  4.00  1.00            
ATOM   1825    C ILE A 247       5.662   5.458  -5.689  4.00  1.00            
ATOM   1826    O ILE A 247       4.745   5.136  -4.934  4.00  1.00            
ATOM   1827    N SER A 248       6.257   4.578  -6.513  1.00  1.00            
ATOM   1828   CA SER A 248       5.878   3.200  -6.454  1.00  1.00            
ATOM   1829   CB SER A 248       6.112   2.442  -7.773  1.00  1.00            
ATOM   1830   OG SER A 248       7.497   2.422  -8.084  1.00  1.00            
ATOM   1831    C SER A 248       6.702   2.549  -5.384  1.00  1.00            
ATOM   1832    O SER A 248       7.784   3.020  -5.039  1.00  1.00            
ATOM   1833    N CYS A 249       6.187   1.439  -4.823  3.00  1.00            
ATOM   1834   CA CYS A 249       6.840   0.670  -3.798  3.00  1.00            
ATOM   1835   CB CYS A 249       5.956  -0.484  -3.295  3.00  1.00            
ATOM   1836   SG CYS A 249       6.774  -1.507  -2.036  3.00  1.00            
ATOM   1837    C CYS A 249       8.045   0.057  -4.388  3.00  1.00            
ATOM   1838    O CYS A 249       9.060  -0.133  -3.718  3.00  1.00            
ATOM   1839    N SER A 250       7.952  -0.246  -5.688  2.00  1.00            
ATOM   1840   CA SER A 250       8.994  -0.954  -6.343  2.00  1.00            
ATOM   1841   CB SER A 250       8.744  -1.117  -7.854  2.00  1.00            
ATOM   1842   OG SER A 250       8.754   0.150  -8.496  2.00  1.00            
ATOM   1843    C SER A 250      10.275  -0.216  -6.172  2.00  1.00            
ATOM   1844    O SER A 250      11.350  -0.813  -6.120  2.00  1.00            
ATOM   1845    N SER A 251      10.180   1.113  -6.064  2.00  1.00            
ATOM   1846   CA SER A 251      11.344   1.931  -5.943  2.00  1.00            
ATOM   1847   CB SER A 251      11.049   3.428  -6.145  2.00  1.00            
ATOM   1848   OG SER A 251      10.662   3.675  -7.488  2.00  1.00            
ATOM   1849    C SER A 251      12.004   1.772  -4.609  2.00  1.00            
ATOM   1850    O SER A 251      13.169   2.143  -4.476  2.00  1.00            
ATOM   1851    N ILE A 252      11.309   1.226  -3.586  2.00  1.00            
ATOM   1852   CA ILE A 252      11.941   1.175  -2.292  2.00  1.00            
ATOM   1853   CB ILE A 252      11.070   0.602  -1.205  2.00  1.00            
ATOM   1854  CG1 ILE A 252      10.694  -0.862  -1.481  2.00  1.00            
ATOM   1855  CG2 ILE A 252       9.855   1.531  -1.048  2.00  1.00            
ATOM   1856  CD1 ILE A 252      10.103  -1.570  -0.263  2.00  1.00            
ATOM   1857    C ILE A 252      13.178   0.367  -2.396  2.00  1.00            
ATOM   1858    O ILE A 252      14.249   0.811  -1.986  2.00  1.00            
ATOM   1859    N ASP A 253      13.082  -0.834  -2.974  2.00  1.00            
ATOM   1860   CA ASP A 253      14.318  -1.501  -3.173  2.00  1.00            
ATOM   1861   CB ASP A 253      14.200  -3.025  -3.328  2.00  1.00            
ATOM   1862   CG ASP A 253      15.567  -3.624  -3.025  2.00  1.00            
ATOM   1863  OD1 ASP A 253      16.478  -2.851  -2.624  2.00  1.00            
ATOM   1864  OD2 ASP A 253      15.714  -4.867  -3.175  2.00  1.00            
ATOM   1865    C ASP A 253      14.772  -0.916  -4.462  2.00  1.00            
ATOM   1866    O ASP A 253      14.038  -0.160  -5.096  2.00  1.00            
ATOM   1867    N SER A 254      16.001  -1.228  -4.880  2.00  1.00            
ATOM   1868   CA SER A 254      16.468  -0.725  -6.130  2.00  1.00            
ATOM   1869   CB SER A 254      15.529  -1.052  -7.305  2.00  1.00            
ATOM   1870   OG SER A 254      16.111  -0.629  -8.529  2.00  1.00            
ATOM   1871    C SER A 254      16.675   0.747  -6.074  2.00  1.00            
ATOM   1872    O SER A 254      16.877   1.386  -7.105  2.00  1.00            
ATOM   1873    N LEU A 255      16.637   1.337  -4.868  1.00  1.00            
ATOM   1874   CA LEU A 255      16.995   2.714  -4.798  1.00  1.00            
ATOM   1875   CB LEU A 255      15.848   3.704  -4.499  1.00  1.00            
ATOM   1876   CG LEU A 255      14.991   4.003  -5.745  1.00  1.00            
ATOM   1877  CD1 LEU A 255      13.874   5.013  -5.441  1.00  1.00            
ATOM   1878  CD2 LEU A 255      15.877   4.448  -6.923  1.00  1.00            
ATOM   1879    C LEU A 255      18.056   2.855  -3.762  1.00  1.00            
ATOM   1880    O LEU A 255      18.032   2.224  -2.706  1.00  1.00            
ATOM   1881    N PRO A 256      19.027   3.649  -4.104  1.00  1.00            
ATOM   1882   CA PRO A 256      20.136   3.880  -3.223  1.00  1.00            
ATOM   1883   CD PRO A 256      19.402   3.806  -5.502  1.00  1.00            
ATOM   1884   CB PRO A 256      21.302   4.327  -4.107  1.00  1.00            
ATOM   1885   CG PRO A 256      20.656   4.691  -5.456  1.00  1.00            
ATOM   1886    C PRO A 256      19.761   4.878  -2.165  1.00  1.00            
ATOM   1887    O PRO A 256      18.775   5.595  -2.340  1.00  1.00            
ATOM   1888    N ASP A 257      20.546   4.931  -1.069  1.00  1.00            
ATOM   1889   CA ASP A 257      20.260   5.774   0.060  1.00  1.00            
ATOM   1890   CB ASP A 257      20.918   5.298   1.364  1.00  1.00            
ATOM   1891   CG ASP A 257      22.426   5.392   1.187  1.00  1.00            
ATOM   1892  OD1 ASP A 257      22.907   5.158   0.047  1.00  1.00            
ATOM   1893  OD2 ASP A 257      23.116   5.711   2.192  1.00  1.00            
ATOM   1894    C ASP A 257      20.718   7.167  -0.174  1.00  1.00            
ATOM   1895    O ASP A 257      21.451   7.458  -1.117  1.00  1.00            
ATOM   1896    N ILE A 258      20.245   8.072   0.708  4.00  1.00            
ATOM   1897   CA ILE A 258      20.671   9.434   0.684  4.00  1.00            
ATOM   1898   CB ILE A 258      19.567  10.447   0.709  4.00  1.00            
ATOM   1899  CG1 ILE A 258      18.747  10.330   2.000  4.00  1.00            
ATOM   1900  CG2 ILE A 258      18.747  10.288  -0.581  4.00  1.00            
ATOM   1901  CD1 ILE A 258      17.849  11.540   2.247  4.00  1.00            
ATOM   1902    C ILE A 258      21.497   9.608   1.892  4.00  1.00            
ATOM   1903    O ILE A 258      21.095   9.249   2.997  4.00  1.00            
ATOM   1904    N VAL A 259      22.710  10.140   1.702  4.00  1.00            
ATOM   1905   CA VAL A 259      23.524  10.255   2.856  4.00  1.00            
ATOM   1906   CB VAL A 259      24.871   9.605   2.718  4.00  1.00            
ATOM   1907  CG1 VAL A 259      25.687   9.919   3.983  4.00  1.00            
ATOM   1908  CG2 VAL A 259      24.677   8.100   2.462  4.00  1.00            
ATOM   1909    C VAL A 259      23.764  11.691   3.134  4.00  1.00            
ATOM   1910    O VAL A 259      24.004  12.490   2.230  4.00  1.00            
ATOM   1911    N PHE A 260      23.690  12.051   4.426  4.00  1.00            
ATOM   1912   CA PHE A 260      23.945  13.404   4.794  4.00  1.00            
ATOM   1913   CB PHE A 260      22.923  14.005   5.780  4.00  1.00            
ATOM   1914   CG PHE A 260      21.566  14.085   5.176  4.00  1.00            
ATOM   1915  CD1 PHE A 260      21.228  15.122   4.338  4.00  1.00            
ATOM   1916  CD2 PHE A 260      20.622  13.130   5.476  4.00  1.00            
ATOM   1917  CE1 PHE A 260      19.969  15.195   3.791  4.00  1.00            
ATOM   1918  CE2 PHE A 260      19.362  13.199   4.932  4.00  1.00            
ATOM   1919   CZ PHE A 260      19.034  14.233   4.088  4.00  1.00            
ATOM   1920    C PHE A 260      25.209  13.390   5.577  4.00  1.00            
ATOM   1921    O PHE A 260      25.408  12.523   6.426  4.00  1.00            
ATOM   1922    N THR A 261      26.120  14.341   5.304  4.00  1.00            
ATOM   1923   CA THR A 261      27.246  14.369   6.179  4.00  1.00            
ATOM   1924   CB THR A 261      28.600  14.429   5.511  4.00  1.00            
ATOM   1925  OG1 THR A 261      29.623  14.294   6.488  4.00  1.00            
ATOM   1926  CG2 THR A 261      28.772  15.742   4.732  4.00  1.00            
ATOM   1927    C THR A 261      27.043  15.564   7.071  4.00  1.00            
ATOM   1928    O THR A 261      27.041  16.702   6.616  4.00  1.00            
ATOM   1929    N ILE A 262      26.761  15.345   8.373  4.00  1.00            
ATOM   1930   CA ILE A 262      26.471  16.479   9.211  4.00  1.00            
ATOM   1931   CB ILE A 262      25.862  16.060  10.518  4.00  1.00            
ATOM   1932  CG1 ILE A 262      24.593  15.223  10.294  4.00  1.00            
ATOM   1933  CG2 ILE A 262      25.617  17.334  11.346  4.00  1.00            
ATOM   1934  CD1 ILE A 262      23.473  15.983   9.592  4.00  1.00            
ATOM   1935    C ILE A 262      27.670  17.288   9.583  4.00  1.00            
ATOM   1936    O ILE A 262      27.768  18.469   9.258  4.00  1.00            
ATOM   1937    N ASP A 263      28.630  16.635  10.262  3.00  1.00            
ATOM   1938   CA ASP A 263      29.802  17.283  10.779  3.00  1.00            
ATOM   1939   CB ASP A 263      29.762  17.375  12.316  3.00  1.00            
ATOM   1940   CG ASP A 263      30.991  18.110  12.826  3.00  1.00            
ATOM   1941  OD1 ASP A 263      31.368  19.143  12.212  3.00  1.00            
ATOM   1942  OD2 ASP A 263      31.576  17.632  13.834  3.00  1.00            
ATOM   1943    C ASP A 263      30.896  16.344  10.421  3.00  1.00            
ATOM   1944    O ASP A 263      31.751  16.006  11.239  3.00  1.00            
ATOM   1945    N GLY A 264      30.882  15.894   9.158  3.00  1.00            
ATOM   1946   CA GLY A 264      31.881  14.977   8.720  3.00  1.00            
ATOM   1947    C GLY A 264      31.468  13.594   9.113  3.00  1.00            
ATOM   1948    O GLY A 264      32.278  12.670   9.079  3.00  1.00            
ATOM   1949    N VAL A 265      30.195  13.413   9.515  4.00  1.00            
ATOM   1950   CA VAL A 265      29.736  12.096   9.849  4.00  1.00            
ATOM   1951   CB VAL A 265      29.080  12.002  11.197  4.00  1.00            
ATOM   1952  CG1 VAL A 265      27.830  12.896  11.204  4.00  1.00            
ATOM   1953  CG2 VAL A 265      28.783  10.522  11.494  4.00  1.00            
ATOM   1954    C VAL A 265      28.722  11.735   8.810  4.00  1.00            
ATOM   1955    O VAL A 265      28.018  12.606   8.301  4.00  1.00            
ATOM   1956    N GLN A 266      28.632  10.439   8.440  4.00  1.00            
ATOM   1957   CA GLN A 266      27.695  10.074   7.415  4.00  1.00            
ATOM   1958   CB GLN A 266      28.253   9.103   6.359  4.00  1.00            
ATOM   1959   CG GLN A 266      29.368   9.691   5.493  4.00  1.00            
ATOM   1960   CD GLN A 266      29.680   8.690   4.385  4.00  1.00            
ATOM   1961  OE1 GLN A 266      28.778   8.172   3.729  4.00  1.00            
ATOM   1962  NE2 GLN A 266      30.993   8.411   4.168  4.00  1.00            
ATOM   1963    C GLN A 266      26.521   9.394   8.033  4.00  1.00            
ATOM   1964    O GLN A 266      26.667   8.425   8.776  4.00  1.00            
ATOM   1965    N TYR A 267      25.311   9.918   7.745  4.00  1.00            
ATOM   1966   CA TYR A 267      24.111   9.278   8.189  4.00  1.00            
ATOM   1967   CB TYR A 267      23.183  10.158   9.040  4.00  1.00            
ATOM   1968   CG TYR A 267      23.803  10.262  10.384  4.00  1.00            
ATOM   1969  CD1 TYR A 267      24.713  11.251  10.672  4.00  1.00            
ATOM   1970  CD2 TYR A 267      23.474   9.345  11.353  4.00  1.00            
ATOM   1971  CE1 TYR A 267      25.279  11.326  11.923  4.00  1.00            
ATOM   1972  CE2 TYR A 267      24.037   9.416  12.604  4.00  1.00            
ATOM   1973   CZ TYR A 267      24.940  10.409  12.888  4.00  1.00            
ATOM   1974   OH TYR A 267      25.522  10.486  14.171  4.00  1.00            
ATOM   1975    C TYR A 267      23.348   8.888   6.976  4.00  1.00            
ATOM   1976    O TYR A 267      22.814   9.733   6.258  4.00  1.00            
ATOM   1977    N PRO A 268      23.316   7.617   6.710  4.00  1.00            
ATOM   1978   CA PRO A 268      22.596   7.190   5.552  4.00  1.00            
ATOM   1979   CD PRO A 268      24.468   6.769   6.964  4.00  1.00            
ATOM   1980   CB PRO A 268      23.208   5.857   5.113  4.00  1.00            
ATOM   1981   CG PRO A 268      24.098   5.435   6.296  4.00  1.00            
ATOM   1982    C PRO A 268      21.140   7.128   5.857  4.00  1.00            
ATOM   1983    O PRO A 268      20.775   6.849   6.996  4.00  1.00            
ATOM   1984    N LEU A 269      20.293   7.398   4.853  4.00  1.00            
ATOM   1985   CA LEU A 269      18.882   7.315   5.049  4.00  1.00            
ATOM   1986   CB LEU A 269      18.216   8.691   4.840  4.00  1.00            
ATOM   1987   CG LEU A 269      16.693   8.789   5.071  4.00  1.00            
ATOM   1988  CD1 LEU A 269      16.221  10.240   4.881  4.00  1.00            
ATOM   1989  CD2 LEU A 269      15.897   7.829   4.176  4.00  1.00            
ATOM   1990    C LEU A 269      18.434   6.355   3.974  4.00  1.00            
ATOM   1991    O LEU A 269      18.583   6.639   2.787  4.00  1.00            
ATOM   1992    N SER A 270      17.882   5.183   4.363  1.00  1.00            
ATOM   1993   CA SER A 270      17.485   4.150   3.432  1.00  1.00            
ATOM   1994   CB SER A 270      17.300   2.785   4.114  1.00  1.00            
ATOM   1995   OG SER A 270      16.203   2.835   5.014  1.00  1.00            
ATOM   1996    C SER A 270      16.186   4.539   2.815  1.00  1.00            
ATOM   1997    O SER A 270      15.373   5.252   3.398  1.00  1.00            
ATOM   1998    N PRO A 271      15.979   4.048   1.628  2.00  1.00            
ATOM   1999   CA PRO A 271      14.772   4.324   0.911  2.00  1.00            
ATOM   2000   CD PRO A 271      16.614   2.821   1.173  2.00  1.00            
ATOM   2001   CB PRO A 271      14.837   3.450  -0.339  2.00  1.00            
ATOM   2002   CG PRO A 271      15.651   2.232   0.132  2.00  1.00            
ATOM   2003    C PRO A 271      13.577   3.979   1.745  2.00  1.00            
ATOM   2004    O PRO A 271      12.549   4.638   1.604  2.00  1.00            
ATOM   2005    N SER A 272      13.672   2.946   2.605  2.00  1.00            
ATOM   2006   CA SER A 272      12.534   2.519   3.374  2.00  1.00            
ATOM   2007   CB SER A 272      12.832   1.296   4.258  2.00  1.00            
ATOM   2008   OG SER A 272      13.145   0.176   3.443  2.00  1.00            
ATOM   2009    C SER A 272      12.094   3.630   4.279  2.00  1.00            
ATOM   2010    O SER A 272      10.909   3.955   4.332  2.00  1.00            
ATOM   2011    N ALA A 273      13.040   4.261   5.004  2.00  1.00            
ATOM   2012   CA ALA A 273      12.673   5.291   5.936  2.00  1.00            
ATOM   2013   CB ALA A 273      13.880   5.865   6.698  2.00  1.00            
ATOM   2014    C ALA A 273      12.037   6.415   5.170  2.00  1.00            
ATOM   2015    O ALA A 273      11.009   6.959   5.574  2.00  1.00            
ATOM   2016    N TYR A 274      12.640   6.765   4.022  2.00  1.00            
ATOM   2017   CA TYR A 274      12.244   7.847   3.161  2.00  1.00            
ATOM   2018   CB TYR A 274      13.307   8.046   2.063  2.00  1.00            
ATOM   2019   CG TYR A 274      12.757   8.769   0.887  2.00  1.00            
ATOM   2020  CD1 TYR A 274      12.271  10.052   0.980  2.00  1.00            
ATOM   2021  CD2 TYR A 274      12.780   8.149  -0.341  2.00  1.00            
ATOM   2022  CE1 TYR A 274      11.783  10.690  -0.137  2.00  1.00            
ATOM   2023  CE2 TYR A 274      12.296   8.780  -1.459  2.00  1.00            
ATOM   2024   CZ TYR A 274      11.791  10.053  -1.356  2.00  1.00            
ATOM   2025   OH TYR A 274      11.291  10.704  -2.502  2.00  1.00            
ATOM   2026    C TYR A 274      10.897   7.630   2.552  2.00  1.00            
ATOM   2027    O TYR A 274      10.076   8.546   2.539  2.00  1.00            
ATOM   2028    N ILE A 275      10.602   6.421   2.047  4.00  1.00            
ATOM   2029   CA ILE A 275       9.320   6.290   1.420  4.00  1.00            
ATOM   2030   CB ILE A 275       9.315   5.455   0.172  4.00  1.00            
ATOM   2031  CG1 ILE A 275      10.162   6.130  -0.919  4.00  1.00            
ATOM   2032  CG2 ILE A 275       7.851   5.224  -0.241  4.00  1.00            
ATOM   2033  CD1 ILE A 275      10.369   5.256  -2.155  4.00  1.00            
ATOM   2034    C ILE A 275       8.357   5.673   2.391  4.00  1.00            
ATOM   2035    O ILE A 275       8.683   4.700   3.069  4.00  1.00            
ATOM   2036    N LEU A 276       7.134   6.251   2.492  4.00  1.00            
ATOM   2037   CA LEU A 276       6.143   5.761   3.415  4.00  1.00            
ATOM   2038   CB LEU A 276       5.339   6.872   4.115  4.00  1.00            
ATOM   2039   CG LEU A 276       4.358   6.339   5.178  4.00  1.00            
ATOM   2040  CD1 LEU A 276       5.109   5.704   6.362  4.00  1.00            
ATOM   2041  CD2 LEU A 276       3.362   7.422   5.622  4.00  1.00            
ATOM   2042    C LEU A 276       5.177   4.912   2.671  4.00  1.00            
ATOM   2043    O LEU A 276       4.762   5.241   1.561  4.00  1.00            
ATOM   2044    N GLN A 277       4.820   3.763   3.273  4.00  1.00            
ATOM   2045   CA GLN A 277       3.851   2.915   2.657  4.00  1.00            
ATOM   2046   CB GLN A 277       4.257   1.435   2.572  4.00  1.00            
ATOM   2047   CG GLN A 277       3.188   0.566   1.903  4.00  1.00            
ATOM   2048   CD GLN A 277       3.558  -0.894   2.120  4.00  1.00            
ATOM   2049  OE1 GLN A 277       4.364  -1.217   2.991  4.00  1.00            
ATOM   2050  NE2 GLN A 277       2.948  -1.806   1.316  4.00  1.00            
ATOM   2051    C GLN A 277       2.636   2.949   3.514  4.00  1.00            
ATOM   2052    O GLN A 277       2.632   2.420   4.624  4.00  1.00            
ATOM   2053    N ASP A 278       1.565   3.594   3.022  4.00  1.00            
ATOM   2054   CA ASP A 278       0.335   3.540   3.744  4.00  1.00            
ATOM   2055   CB ASP A 278      -0.559   4.801   3.601  4.00  1.00            
ATOM   2056   CG ASP A 278      -0.836   5.142   2.144  4.00  1.00            
ATOM   2057  OD1 ASP A 278       0.031   4.815   1.293  4.00  1.00            
ATOM   2058  OD2 ASP A 278      -1.908   5.744   1.865  4.00  1.00            
ATOM   2059    C ASP A 278      -0.329   2.289   3.271  4.00  1.00            
ATOM   2060    O ASP A 278       0.124   1.189   3.584  4.00  1.00            
ATOM   2061    N ASP A 279      -1.415   2.412   2.496  3.00  1.00            
ATOM   2062   CA ASP A 279      -2.026   1.260   1.910  3.00  1.00            
ATOM   2063   CB ASP A 279      -3.439   1.558   1.362  3.00  1.00            
ATOM   2064   CG ASP A 279      -3.362   2.643   0.286  3.00  1.00            
ATOM   2065  OD1 ASP A 279      -2.512   3.565   0.416  3.00  1.00            
ATOM   2066  OD2 ASP A 279      -4.156   2.554  -0.688  3.00  1.00            
ATOM   2067    C ASP A 279      -1.128   0.907   0.778  3.00  1.00            
ATOM   2068    O ASP A 279       0.093   0.971   0.909  3.00  1.00            
ATOM   2069    N ASP A 280      -1.691   0.464  -0.353  3.00  1.00            
ATOM   2070   CA ASP A 280      -0.812   0.232  -1.449  3.00  1.00            
ATOM   2071   CB ASP A 280      -1.424  -0.700  -2.512  3.00  1.00            
ATOM   2072   CG ASP A 280      -2.792  -0.154  -2.893  3.00  1.00            
ATOM   2073  OD1 ASP A 280      -3.710  -0.225  -2.032  3.00  1.00            
ATOM   2074  OD2 ASP A 280      -2.935   0.345  -4.039  3.00  1.00            
ATOM   2075    C ASP A 280      -0.489   1.565  -2.047  3.00  1.00            
ATOM   2076    O ASP A 280      -0.874   1.869  -3.175  3.00  1.00            
ATOM   2077    N SER A 281       0.229   2.405  -1.269  4.00  1.00            
ATOM   2078   CA SER A 281       0.656   3.686  -1.743  4.00  1.00            
ATOM   2079   CB SER A 281      -0.312   4.837  -1.417  4.00  1.00            
ATOM   2080   OG SER A 281       0.194   6.062  -1.926  4.00  1.00            
ATOM   2081    C SER A 281       1.978   3.999  -1.117  4.00  1.00            
ATOM   2082    O SER A 281       2.177   3.788   0.079  4.00  1.00            
ATOM   2083    N CYS A 282       2.930   4.500  -1.931  4.00  1.00            
ATOM   2084   CA CYS A 282       4.203   4.905  -1.409  4.00  1.00            
ATOM   2085   CB CYS A 282       5.416   4.273  -2.107  4.00  1.00            
ATOM   2086   SG CYS A 282       5.598   2.517  -1.690  4.00  1.00            
ATOM   2087    C CYS A 282       4.269   6.375  -1.613  4.00  1.00            
ATOM   2088    O CYS A 282       4.098   6.867  -2.727  4.00  1.00            
ATOM   2089    N THR A 283       4.495   7.121  -0.518  4.00  1.00            
ATOM   2090   CA THR A 283       4.574   8.541  -0.640  4.00  1.00            
ATOM   2091   CB THR A 283       3.651   9.284   0.279  4.00  1.00            
ATOM   2092  OG1 THR A 283       3.988   9.023   1.633  4.00  1.00            
ATOM   2093  CG2 THR A 283       2.209   8.832  -0.007  4.00  1.00            
ATOM   2094    C THR A 283       5.967   8.917  -0.272  4.00  1.00            
ATOM   2095    O THR A 283       6.599   8.268   0.561  4.00  1.00            
ATOM   2096    N SER A 284       6.496   9.971  -0.913  4.00  1.00            
ATOM   2097   CA SER A 284       7.840  10.360  -0.622  4.00  1.00            
ATOM   2098   CB SER A 284       8.463  11.266  -1.696  4.00  1.00            
ATOM   2099   OG SER A 284       7.784  12.513  -1.729  4.00  1.00            
ATOM   2100    C SER A 284       7.849  11.139   0.670  4.00  1.00            
ATOM   2101    O SER A 284       6.896  11.851   0.981  4.00  1.00            
ATOM   2102    N GLY A 285       8.937  10.997   1.466  1.00  1.00            
ATOM   2103   CA GLY A 285       9.127  11.668   2.733  1.00  1.00            
ATOM   2104    C GLY A 285       9.308  13.138   2.523  1.00  1.00            
ATOM   2105    O GLY A 285       8.806  13.947   3.302  1.00  1.00            
ATOM   2106    N PHE A 286      10.039  13.525   1.461  4.00  1.00            
ATOM   2107   CA PHE A 286      10.361  14.911   1.270  4.00  1.00            
ATOM   2108   CB PHE A 286      11.331  15.211   0.116  4.00  1.00            
ATOM   2109   CG PHE A 286      12.716  14.962   0.598  4.00  1.00            
ATOM   2110  CD1 PHE A 286      13.392  15.965   1.255  4.00  1.00            
ATOM   2111  CD2 PHE A 286      13.339  13.750   0.412  4.00  1.00            
ATOM   2112  CE1 PHE A 286      14.673  15.774   1.714  4.00  1.00            
ATOM   2113  CE2 PHE A 286      14.622  13.554   0.870  4.00  1.00            
ATOM   2114   CZ PHE A 286      15.292  14.563   1.520  4.00  1.00            
ATOM   2115    C PHE A 286       9.140  15.754   1.045  4.00  1.00            
ATOM   2116    O PHE A 286       8.179  15.341   0.399  4.00  1.00            
ATOM   2117    N GLU A 287       9.173  16.977   1.623  4.00  1.00            
ATOM   2118   CA GLU A 287       8.154  17.977   1.461  4.00  1.00            
ATOM   2119   CB GLU A 287       7.324  18.269   2.724  4.00  1.00            
ATOM   2120   CG GLU A 287       6.376  17.123   3.078  4.00  1.00            
ATOM   2121   CD GLU A 287       5.388  17.613   4.127  4.00  1.00            
ATOM   2122  OE1 GLU A 287       5.791  17.737   5.315  4.00  1.00            
ATOM   2123  OE2 GLU A 287       4.213  17.871   3.752  4.00  1.00            
ATOM   2124    C GLU A 287       8.868  19.238   1.064  4.00  1.00            
ATOM   2125    O GLU A 287      10.075  19.353   1.274  4.00  1.00            
ATOM   2126    N GLY A 288       8.161  20.216   0.452  4.00  1.00            
ATOM   2127   CA GLY A 288       8.862  21.403   0.038  4.00  1.00            
ATOM   2128    C GLY A 288       8.172  22.612   0.572  4.00  1.00            
ATOM   2129    O GLY A 288       7.039  22.916   0.200  4.00  1.00            
ATOM   2130    N MET A 289       8.870  23.338   1.468  1.00  1.00            
ATOM   2131   CA MET A 289       8.395  24.588   1.985  1.00  1.00            
ATOM   2132   CB MET A 289       7.717  24.493   3.363  1.00  1.00            
ATOM   2133   CG MET A 289       6.325  23.859   3.308  1.00  1.00            
ATOM   2134   SD MET A 289       5.105  24.854   2.394  1.00  1.00            
ATOM   2135   CE MET A 289       3.708  23.715   2.620  1.00  1.00            
ATOM   2136    C MET A 289       9.602  25.458   2.120  1.00  1.00            
ATOM   2137    O MET A 289      10.619  25.046   2.676  1.00  1.00            
ATOM   2138    N ASP A 290       9.516  26.695   1.598  1.00  1.00            
ATOM   2139   CA ASP A 290      10.614  27.617   1.641  1.00  1.00            
ATOM   2140   CB ASP A 290      10.642  28.515   0.384  1.00  1.00            
ATOM   2141   CG ASP A 290      11.838  29.464   0.384  1.00  1.00            
ATOM   2142  OD1 ASP A 290      12.358  29.809   1.478  1.00  1.00            
ATOM   2143  OD2 ASP A 290      12.245  29.867  -0.739  1.00  1.00            
ATOM   2144    C ASP A 290      10.376  28.498   2.831  1.00  1.00            
ATOM   2145    O ASP A 290       9.477  29.338   2.818  1.00  1.00            
ATOM   2146    N VAL A 291      11.163  28.312   3.913  1.00  1.00            
ATOM   2147   CA VAL A 291      11.022  29.182   5.054  1.00  1.00            
ATOM   2148   CB VAL A 291      10.984  28.464   6.364  1.00  1.00            
ATOM   2149  CG1 VAL A 291      10.966  29.510   7.492  1.00  1.00            
ATOM   2150  CG2 VAL A 291       9.764  27.527   6.360  1.00  1.00            
ATOM   2151    C VAL A 291      12.215  30.064   5.036  1.00  1.00            
ATOM   2152    O VAL A 291      13.329  29.647   5.357  1.00  1.00            
ATOM   2153    N PRO A 292      12.003  31.280   4.637  4.00  1.00            
ATOM   2154   CA PRO A 292      13.103  32.190   4.614  4.00  1.00            
ATOM   2155   CD PRO A 292      11.022  31.581   3.613  4.00  1.00            
ATOM   2156   CB PRO A 292      12.728  33.291   3.615  4.00  1.00            
ATOM   2157   CG PRO A 292      11.226  33.078   3.344  4.00  1.00            
ATOM   2158    C PRO A 292      13.394  32.654   5.987  4.00  1.00            
ATOM   2159    O PRO A 292      12.467  32.922   6.745  4.00  1.00            
ATOM   2160    N THR A 293      14.688  32.741   6.329  1.00  1.00            
ATOM   2161   CA THR A 293      15.076  33.246   7.602  1.00  1.00            
ATOM   2162   CB THR A 293      15.195  32.197   8.671  1.00  1.00            
ATOM   2163  OG1 THR A 293      15.529  32.797   9.915  1.00  1.00            
ATOM   2164  CG2 THR A 293      16.267  31.176   8.264  1.00  1.00            
ATOM   2165    C THR A 293      16.405  33.864   7.378  1.00  1.00            
ATOM   2166    O THR A 293      17.022  33.658   6.334  1.00  1.00            
ATOM   2167    N SER A 294      16.884  34.663   8.343  1.00  1.00            
ATOM   2168   CA SER A 294      18.202  35.172   8.146  1.00  1.00            
ATOM   2169   CB SER A 294      18.675  36.123   9.259  1.00  1.00            
ATOM   2170   OG SER A 294      19.990  36.582   8.991  1.00  1.00            
ATOM   2171    C SER A 294      19.045  33.941   8.189  1.00  1.00            
ATOM   2172    O SER A 294      18.612  32.894   8.667  1.00  1.00            
ATOM   2173    N SER A 295      20.283  34.027   7.691  1.00  1.00            
ATOM   2174   CA SER A 295      21.101  32.857   7.673  1.00  1.00            
ATOM   2175   CB SER A 295      21.235  32.178   9.049  1.00  1.00            
ATOM   2176   OG SER A 295      21.932  33.028   9.947  1.00  1.00            
ATOM   2177    C SER A 295      20.580  31.856   6.687  1.00  1.00            
ATOM   2178    O SER A 295      20.861  30.665   6.802  1.00  1.00            
ATOM   2179    N GLY A 296      19.812  32.312   5.676  1.00  1.00            
ATOM   2180   CA GLY A 296      19.458  31.433   4.595  1.00  1.00            
ATOM   2181    C GLY A 296      18.161  30.732   4.806  1.00  1.00            
ATOM   2182    O GLY A 296      17.492  30.890   5.824  1.00  1.00            
ATOM   2183    N GLU A 297      17.795  29.927   3.781  4.00  1.00            
ATOM   2184   CA GLU A 297      16.608  29.124   3.745  4.00  1.00            
ATOM   2185   CB GLU A 297      16.308  28.535   2.356  4.00  1.00            
ATOM   2186   CG GLU A 297      15.971  29.598   1.310  4.00  1.00            
ATOM   2187   CD GLU A 297      15.883  28.915  -0.047  4.00  1.00            
ATOM   2188  OE1 GLU A 297      15.055  27.976  -0.190  4.00  1.00            
ATOM   2189  OE2 GLU A 297      16.650  29.324  -0.959  4.00  1.00            
ATOM   2190    C GLU A 297      16.850  27.990   4.676  4.00  1.00            
ATOM   2191    O GLU A 297      17.998  27.665   4.974  4.00  1.00            
ATOM   2192    N LEU A 298      15.776  27.366   5.192  1.00  1.00            
ATOM   2193   CA LEU A 298      16.044  26.331   6.138  1.00  1.00            
ATOM   2194   CB LEU A 298      15.530  26.631   7.562  1.00  1.00            
ATOM   2195   CG LEU A 298      14.031  26.972   7.668  1.00  1.00            
ATOM   2196  CD1 LEU A 298      13.142  25.771   7.312  1.00  1.00            
ATOM   2197  CD2 LEU A 298      13.701  27.557   9.051  1.00  1.00            
ATOM   2198    C LEU A 298      15.486  25.004   5.702  1.00  1.00            
ATOM   2199    O LEU A 298      14.510  24.933   4.956  1.00  1.00            
ATOM   2200    N TRP A 299      16.138  23.913   6.176  4.00  1.00            
ATOM   2201   CA TRP A 299      15.794  22.528   5.950  4.00  1.00            
ATOM   2202   CB TRP A 299      17.041  21.695   5.611  4.00  1.00            
ATOM   2203   CG TRP A 299      16.798  20.312   5.069  4.00  1.00            
ATOM   2204  CD2 TRP A 299      16.902  19.995   3.674  4.00  1.00            
ATOM   2205  CD1 TRP A 299      16.529  19.140   5.713  4.00  1.00            
ATOM   2206  NE1 TRP A 299      16.455  18.111   4.803  4.00  1.00            
ATOM   2207  CE2 TRP A 299      16.687  18.625   3.543  4.00  1.00            
ATOM   2208  CE3 TRP A 299      17.168  20.786   2.593  4.00  1.00            
ATOM   2209  CZ2 TRP A 299      16.735  18.021   2.320  4.00  1.00            
ATOM   2210  CZ3 TRP A 299      17.207  20.176   1.359  4.00  1.00            
ATOM   2211  CH2 TRP A 299      16.995  18.821   1.228  4.00  1.00            
ATOM   2212    C TRP A 299      15.326  22.068   7.316  4.00  1.00            
ATOM   2213    O TRP A 299      15.876  22.501   8.328  4.00  1.00            
ATOM   2214    N ILE A 300      14.287  21.206   7.396  4.00  1.00            
ATOM   2215   CA ILE A 300      13.767  20.728   8.662  4.00  1.00            
ATOM   2216   CB ILE A 300      12.273  20.824   8.704  4.00  1.00            
ATOM   2217  CG1 ILE A 300      11.830  22.266   8.397  4.00  1.00            
ATOM   2218  CG2 ILE A 300      11.790  20.277  10.054  4.00  1.00            
ATOM   2219  CD1 ILE A 300      12.451  23.315   9.317  4.00  1.00            
ATOM   2220    C ILE A 300      14.107  19.246   8.653  4.00  1.00            
ATOM   2221    O ILE A 300      13.776  18.555   7.691  4.00  1.00            
ATOM   2222    N LEU A 301      14.787  18.704   9.697  4.00  1.00            
ATOM   2223   CA LEU A 301      15.157  17.300   9.672  4.00  1.00            
ATOM   2224   CB LEU A 301      15.952  16.854  10.910  4.00  1.00            
ATOM   2225   CG LEU A 301      17.365  17.464  10.978  4.00  1.00            
ATOM   2226  CD1 LEU A 301      18.120  16.988  12.229  4.00  1.00            
ATOM   2227  CD2 LEU A 301      18.144  17.208   9.677  4.00  1.00            
ATOM   2228    C LEU A 301      13.902  16.484   9.607  4.00  1.00            
ATOM   2229    O LEU A 301      13.771  15.610   8.751  4.00  1.00            
ATOM   2230    N GLY A 302      12.928  16.763  10.496  1.00  1.00            
ATOM   2231   CA GLY A 302      11.673  16.064  10.450  1.00  1.00            
ATOM   2232    C GLY A 302      11.765  14.784  11.218  1.00  1.00            
ATOM   2233    O GLY A 302      12.840  14.353  11.633  1.00  1.00            
ATOM   2234    N ASP A 303      10.590  14.153  11.414  2.00  1.00            
ATOM   2235   CA ASP A 303      10.419  12.921  12.130  2.00  1.00            
ATOM   2236   CB ASP A 303       8.934  12.561  12.301  2.00  1.00            
ATOM   2237   CG ASP A 303       8.286  13.621  13.179  2.00  1.00            
ATOM   2238  OD1 ASP A 303       8.972  14.130  14.107  2.00  1.00            
ATOM   2239  OD2 ASP A 303       7.096  13.945  12.924  2.00  1.00            
ATOM   2240    C ASP A 303      11.054  11.798  11.359  2.00  1.00            
ATOM   2241    O ASP A 303      11.639  10.898  11.961  2.00  1.00            
ATOM   2242    N VAL A 304      10.970  11.828  10.006  2.00  1.00            
ATOM   2243   CA VAL A 304      11.467  10.744   9.192  2.00  1.00            
ATOM   2244   CB VAL A 304      11.388  11.031   7.722  2.00  1.00            
ATOM   2245  CG1 VAL A 304      12.018   9.852   6.963  2.00  1.00            
ATOM   2246  CG2 VAL A 304       9.916  11.290   7.354  2.00  1.00            
ATOM   2247    C VAL A 304      12.910  10.569   9.556  2.00  1.00            
ATOM   2248    O VAL A 304      13.360   9.452   9.804  2.00  1.00            
ATOM   2249    N PHE A 305      13.671  11.680   9.611  2.00  1.00            
ATOM   2250   CA PHE A 305      15.062  11.622   9.962  2.00  1.00            
ATOM   2251   CB PHE A 305      15.778  12.965   9.745  2.00  1.00            
ATOM   2252   CG PHE A 305      17.234  12.714   9.916  2.00  1.00            
ATOM   2253  CD1 PHE A 305      17.982  12.250   8.859  2.00  1.00            
ATOM   2254  CD2 PHE A 305      17.848  12.939  11.126  2.00  1.00            
ATOM   2255  CE1 PHE A 305      19.328  12.013   9.004  2.00  1.00            
ATOM   2256  CE2 PHE A 305      19.194  12.704  11.277  2.00  1.00            
ATOM   2257   CZ PHE A 305      19.936  12.242  10.216  2.00  1.00            
ATOM   2258    C PHE A 305      15.217  11.252  11.406  2.00  1.00            
ATOM   2259    O PHE A 305      15.996  10.361  11.741  2.00  1.00            
ATOM   2260    N ILE A 306      14.454  11.909  12.305  2.00  1.00            
ATOM   2261   CA ILE A 306      14.642  11.653  13.706  2.00  1.00            
ATOM   2262   CB ILE A 306      14.360  12.848  14.566  2.00  1.00            
ATOM   2263  CG1 ILE A 306      15.236  14.044  14.175  2.00  1.00            
ATOM   2264  CG2 ILE A 306      14.516  12.421  16.034  2.00  1.00            
ATOM   2265  CD1 ILE A 306      14.718  15.350  14.769  2.00  1.00            
ATOM   2266    C ILE A 306      13.618  10.673  14.110  2.00  1.00            
ATOM   2267    O ILE A 306      12.515  10.998  14.548  2.00  1.00            
ATOM   2268    N ARG A 307      14.011   9.422  13.934  3.00  1.00            
ATOM   2269   CA ARG A 307      13.318   8.250  14.306  3.00  1.00            
ATOM   2270   CB ARG A 307      12.226   7.811  13.321  3.00  1.00            
ATOM   2271   CG ARG A 307      11.759   6.378  13.582  3.00  1.00            
ATOM   2272   CD ARG A 307      10.478   5.982  12.849  3.00  1.00            
ATOM   2273   NE ARG A 307      10.512   6.574  11.486  3.00  1.00            
ATOM   2274   CZ ARG A 307       9.684   6.065  10.530  3.00  1.00            
ATOM   2275  NH1 ARG A 307       8.907   4.980  10.817  3.00  1.00            
ATOM   2276  NH2 ARG A 307       9.619   6.647   9.298  3.00  1.00            
ATOM   2277    C ARG A 307      14.430   7.312  14.152  3.00  1.00            
ATOM   2278    O ARG A 307      14.677   6.412  14.952  3.00  1.00            
ATOM   2279    N GLN A 308      15.144   7.582  13.053  3.00  1.00            
ATOM   2280   CA GLN A 308      16.312   6.876  12.707  3.00  1.00            
ATOM   2281   CB GLN A 308      16.846   7.231  11.310  3.00  1.00            
ATOM   2282   CG GLN A 308      17.963   6.298  10.839  3.00  1.00            
ATOM   2283   CD GLN A 308      18.112   6.475   9.335  3.00  1.00            
ATOM   2284  OE1 GLN A 308      18.460   5.539   8.617  3.00  1.00            
ATOM   2285  NE2 GLN A 308      17.828   7.709   8.839  3.00  1.00            
ATOM   2286    C GLN A 308      17.340   7.185  13.735  3.00  1.00            
ATOM   2287    O GLN A 308      18.115   6.309  14.115  3.00  1.00            
ATOM   2288    N TYR A 309      17.383   8.434  14.243  4.00  1.00            
ATOM   2289   CA TYR A 309      18.443   8.615  15.179  4.00  1.00            
ATOM   2290   CB TYR A 309      19.618   9.486  14.681  4.00  1.00            
ATOM   2291   CG TYR A 309      19.324  10.937  14.814  4.00  1.00            
ATOM   2292  CD1 TYR A 309      18.410  11.570  14.005  4.00  1.00            
ATOM   2293  CD2 TYR A 309      20.017  11.674  15.748  4.00  1.00            
ATOM   2294  CE1 TYR A 309      18.175  12.917  14.153  4.00  1.00            
ATOM   2295  CE2 TYR A 309      19.787  13.019  15.900  4.00  1.00            
ATOM   2296   CZ TYR A 309      18.860  13.641  15.100  4.00  1.00            
ATOM   2297   OH TYR A 309      18.618  15.023  15.251  4.00  1.00            
ATOM   2298    C TYR A 309      17.958   9.140  16.483  4.00  1.00            
ATOM   2299    O TYR A 309      16.959   9.853  16.576  4.00  1.00            
ATOM   2300    N TYR A 310      18.694   8.743  17.537  4.00  1.00            
ATOM   2301   CA TYR A 310      18.448   9.082  18.902  4.00  1.00            
ATOM   2302   CB TYR A 310      19.159   8.069  19.821  4.00  1.00            
ATOM   2303   CG TYR A 310      18.868   8.292  21.262  4.00  1.00            
ATOM   2304  CD1 TYR A 310      17.630   7.990  21.778  4.00  1.00            
ATOM   2305  CD2 TYR A 310      19.850   8.757  22.106  4.00  1.00            
ATOM   2306  CE1 TYR A 310      17.363   8.177  23.113  4.00  1.00            
ATOM   2307  CE2 TYR A 310      19.591   8.945  23.442  4.00  1.00            
ATOM   2308   CZ TYR A 310      18.347   8.654  23.944  4.00  1.00            
ATOM   2309   OH TYR A 310      18.081   8.843  25.315  4.00  1.00            
ATOM   2310    C TYR A 310      19.034  10.440  19.089  4.00  1.00            
ATOM   2311    O TYR A 310      20.178  10.682  18.709  4.00  1.00            
ATOM   2312    N THR A 311      18.256  11.376  19.669  4.00  1.00            
ATOM   2313   CA THR A 311      18.776  12.707  19.771  4.00  1.00            
ATOM   2314   CB THR A 311      17.894  13.766  19.190  4.00  1.00            
ATOM   2315  OG1 THR A 311      16.717  13.893  19.967  4.00  1.00            
ATOM   2316  CG2 THR A 311      17.527  13.377  17.750  4.00  1.00            
ATOM   2317    C THR A 311      18.936  13.075  21.210  4.00  1.00            
ATOM   2318    O THR A 311      18.158  12.666  22.069  4.00  1.00            
ATOM   2319    N VAL A 312      20.002  13.848  21.500  4.00  1.00            
ATOM   2320   CA VAL A 312      20.206  14.377  22.814  4.00  1.00            
ATOM   2321   CB VAL A 312      21.439  13.855  23.489  4.00  1.00            
ATOM   2322  CG1 VAL A 312      21.598  14.571  24.841  4.00  1.00            
ATOM   2323  CG2 VAL A 312      21.328  12.326  23.605  4.00  1.00            
ATOM   2324    C VAL A 312      20.419  15.852  22.606  4.00  1.00            
ATOM   2325    O VAL A 312      21.264  16.266  21.813  4.00  1.00            
ATOM   2326    N PHE A 313      19.625  16.675  23.317  4.00  1.00            
ATOM   2327   CA PHE A 313      19.570  18.112  23.219  4.00  1.00            
ATOM   2328   CB PHE A 313      18.326  18.631  23.966  4.00  1.00            
ATOM   2329   CG PHE A 313      18.409  20.096  24.213  4.00  1.00            
ATOM   2330  CD1 PHE A 313      18.357  21.004  23.183  4.00  1.00            
ATOM   2331  CD2 PHE A 313      18.500  20.556  25.504  4.00  1.00            
ATOM   2332  CE1 PHE A 313      18.421  22.354  23.435  4.00  1.00            
ATOM   2333  CE2 PHE A 313      18.564  21.904  25.763  4.00  1.00            
ATOM   2334   CZ PHE A 313      18.529  22.806  24.728  4.00  1.00            
ATOM   2335    C PHE A 313      20.794  18.850  23.718  4.00  1.00            
ATOM   2336    O PHE A 313      21.294  19.736  23.027  4.00  1.00            
ATOM   2337    N ASP A 314      21.328  18.502  24.908  4.00  1.00            
ATOM   2338   CA ASP A 314      22.505  19.132  25.473  4.00  1.00            
ATOM   2339   CB ASP A 314      23.774  18.792  24.669  4.00  1.00            
ATOM   2340   CG ASP A 314      24.005  17.292  24.775  4.00  1.00            
ATOM   2341  OD1 ASP A 314      24.274  16.810  25.907  4.00  1.00            
ATOM   2342  OD2 ASP A 314      23.917  16.607  23.720  4.00  1.00            
ATOM   2343    C ASP A 314      22.461  20.622  25.616  4.00  1.00            
ATOM   2344    O ASP A 314      23.183  21.336  24.921  4.00  1.00            
ATOM   2345    N ARG A 315      21.611  21.145  26.522  3.00  1.00            
ATOM   2346   CA ARG A 315      21.626  22.568  26.715  3.00  1.00            
ATOM   2347   CB ARG A 315      20.512  23.095  27.630  3.00  1.00            
ATOM   2348   CG ARG A 315      20.543  24.622  27.728  3.00  1.00            
ATOM   2349   CD ARG A 315      19.292  25.246  28.344  3.00  1.00            
ATOM   2350   NE ARG A 315      19.608  26.680  28.584  3.00  1.00            
ATOM   2351   CZ ARG A 315      20.263  27.019  29.732  3.00  1.00            
ATOM   2352  NH1 ARG A 315      20.598  26.041  30.623  3.00  1.00            
ATOM   2353  NH2 ARG A 315      20.586  28.320  29.985  3.00  1.00            
ATOM   2354    C ARG A 315      22.941  23.015  27.265  3.00  1.00            
ATOM   2355    O ARG A 315      23.524  23.968  26.750  3.00  1.00            
ATOM   2356    N ALA A 316      23.459  22.356  28.326  3.00  1.00            
ATOM   2357   CA ALA A 316      24.776  22.745  28.744  3.00  1.00            
ATOM   2358   CB ALA A 316      25.304  21.974  29.966  3.00  1.00            
ATOM   2359    C ALA A 316      25.568  22.329  27.553  3.00  1.00            
ATOM   2360    O ALA A 316      25.273  21.289  26.966  3.00  1.00            
ATOM   2361    N ASN A 317      26.593  23.111  27.167  3.00  1.00            
ATOM   2362   CA ASN A 317      27.299  22.809  25.956  3.00  1.00            
ATOM   2363   CB ASN A 317      28.202  21.571  26.043  3.00  1.00            
ATOM   2364   CG ASN A 317      29.109  21.627  24.825  3.00  1.00            
ATOM   2365  OD1 ASN A 317      29.929  22.535  24.693  3.00  1.00            
ATOM   2366  ND2 ASN A 317      28.956  20.641  23.903  3.00  1.00            
ATOM   2367    C ASN A 317      26.323  22.629  24.834  3.00  1.00            
ATOM   2368    O ASN A 317      25.986  21.502  24.474  3.00  1.00            
ATOM   2369    N ASN A 318      25.817  23.761  24.288  3.00  1.00            
ATOM   2370   CA ASN A 318      24.850  23.754  23.224  3.00  1.00            
ATOM   2371   CB ASN A 318      24.690  25.121  22.532  3.00  1.00            
ATOM   2372   CG ASN A 318      24.245  26.162  23.548  3.00  1.00            
ATOM   2373  OD1 ASN A 318      23.195  26.034  24.176  3.00  1.00            
ATOM   2374  ND2 ASN A 318      25.075  27.226  23.720  3.00  1.00            
ATOM   2375    C ASN A 318      25.366  22.838  22.170  3.00  1.00            
ATOM   2376    O ASN A 318      26.343  23.146  21.489  3.00  1.00            
ATOM   2377    N LYS A 319      24.727  21.663  22.020  4.00  1.00            
ATOM   2378   CA LYS A 319      25.187  20.789  20.990  4.00  1.00            
ATOM   2379   CB LYS A 319      26.564  20.162  21.270  4.00  1.00            
ATOM   2380   CG LYS A 319      26.609  19.224  22.476  4.00  1.00            
ATOM   2381   CD LYS A 319      27.880  18.374  22.508  4.00  1.00            
ATOM   2382   CE LYS A 319      28.029  17.515  23.764  4.00  1.00            
ATOM   2383   NZ LYS A 319      29.299  16.756  23.705  4.00  1.00            
ATOM   2384    C LYS A 319      24.198  19.681  20.817  4.00  1.00            
ATOM   2385    O LYS A 319      23.476  19.328  21.747  4.00  1.00            
ATOM   2386    N VAL A 320      24.139  19.112  19.594  4.00  1.00            
ATOM   2387   CA VAL A 320      23.237  18.031  19.315  4.00  1.00            
ATOM   2388   CB VAL A 320      22.624  18.095  17.949  4.00  1.00            
ATOM   2389  CG1 VAL A 320      21.819  16.806  17.711  4.00  1.00            
ATOM   2390  CG2 VAL A 320      21.787  19.380  17.862  4.00  1.00            
ATOM   2391    C VAL A 320      24.031  16.765  19.382  4.00  1.00            
ATOM   2392    O VAL A 320      25.144  16.694  18.865  4.00  1.00            
ATOM   2393    N GLY A 321      23.478  15.731  20.048  4.00  1.00            
ATOM   2394   CA GLY A 321      24.146  14.462  20.117  4.00  1.00            
ATOM   2395    C GLY A 321      23.383  13.589  19.195  4.00  1.00            
ATOM   2396    O GLY A 321      22.154  13.624  19.164  4.00  1.00            
ATOM   2397    N LEU A 322      24.097  12.780  18.400  4.00  1.00            
ATOM   2398   CA LEU A 322      23.378  11.968  17.478  4.00  1.00            
ATOM   2399   CB LEU A 322      23.660  12.316  16.010  4.00  1.00            
ATOM   2400   CG LEU A 322      23.268  13.754  15.632  4.00  1.00            
ATOM   2401  CD1 LEU A 322      24.112  14.784  16.403  4.00  1.00            
ATOM   2402  CD2 LEU A 322      23.326  13.958  14.111  4.00  1.00            
ATOM   2403    C LEU A 322      23.816  10.560  17.662  4.00  1.00            
ATOM   2404    O LEU A 322      24.925  10.292  18.120  4.00  1.00            
ATOM   2405    N ALA A 323      22.921   9.614  17.333  4.00  1.00            
ATOM   2406   CA ALA A 323      23.315   8.248  17.423  4.00  1.00            
ATOM   2407   CB ALA A 323      23.305   7.697  18.859  4.00  1.00            
ATOM   2408    C ALA A 323      22.337   7.448  16.638  4.00  1.00            
ATOM   2409    O ALA A 323      21.205   7.870  16.409  4.00  1.00            
ATOM   2410    N PRO A 324      22.766   6.307  16.188  4.00  1.00            
ATOM   2411   CA PRO A 324      21.877   5.436  15.487  4.00  1.00            
ATOM   2412   CD PRO A 324      24.154   6.078  15.831  4.00  1.00            
ATOM   2413   CB PRO A 324      22.756   4.460  14.702  4.00  1.00            
ATOM   2414   CG PRO A 324      24.161   4.633  15.306  4.00  1.00            
ATOM   2415    C PRO A 324      21.095   4.829  16.588  4.00  1.00            
ATOM   2416    O PRO A 324      21.555   4.881  17.728  4.00  1.00            
ATOM   2417    N VAL A 325      19.917   4.260  16.303  4.00  1.00            
ATOM   2418   CA VAL A 325      19.178   3.765  17.415  4.00  1.00            
ATOM   2419   CB VAL A 325      17.793   4.340  17.530  4.00  1.00            
ATOM   2420  CG1 VAL A 325      17.909   5.855  17.781  4.00  1.00            
ATOM   2421  CG2 VAL A 325      16.998   3.982  16.264  4.00  1.00            
ATOM   2422    C VAL A 325      19.045   2.296  17.304  4.00  1.00            
ATOM   2423    O VAL A 325      19.180   1.715  16.227  4.00  1.00            
ATOM   2424    N ALA A 326      18.796   1.666  18.466  1.00  1.00            
ATOM   2425   CA ALA A 326      18.659   0.252  18.526  1.00  1.00            
ATOM   2426   CB ALA A 326      18.170  -0.265  19.892  1.00  1.00            
ATOM   2427    C ALA A 326      17.643  -0.178  17.477  1.00  1.00            
ATOM   2428    O ALA A 326      16.802   0.672  17.079  1.00  1.00            
ATOM   2429  OXT ALA A 326      17.702  -1.363  17.053  1.00  1.00            
ATOM   2430    N GLU B   1     -10.471   6.459  -5.184  4.00  0.00            
ATOM   2431   CA GLU B   1      -9.467   7.212  -5.969  4.00  0.00            
ATOM   2432   CB GLU B   1      -9.068   8.499  -5.228  4.00  0.00            
ATOM   2433   CG GLU B   1     -10.242   9.356  -4.747  4.00  0.00            
ATOM   2434   CD GLU B   1     -11.110   9.761  -5.927  4.00  0.00            
ATOM   2435  OE1 GLU B   1     -10.725   9.466  -7.090  4.00  0.00            
ATOM   2436  OE2 GLU B   1     -12.180  10.374  -5.672  4.00  0.00            
ATOM   2437    C GLU B   1      -8.241   6.361  -6.011  4.00  0.00            
ATOM   2438    O GLU B   1      -8.309   5.145  -5.841  4.00  0.00            
ATOM   2439    N ASN B   2      -7.080   6.994  -6.261  4.00  0.00            
ATOM   2440   CA ASN B   2      -5.832   6.294  -6.301  4.00  0.00            
ATOM   2441   CB ASN B   2      -4.672   7.156  -6.827  4.00  0.00            
ATOM   2442   CG ASN B   2      -4.884   7.370  -8.318  4.00  0.00            
ATOM   2443  OD1 ASN B   2      -4.508   6.534  -9.138  4.00  0.00            
ATOM   2444  ND2 ASN B   2      -5.510   8.521  -8.683  4.00  0.00            
ATOM   2445    C ASN B   2      -5.457   5.836  -4.928  4.00  0.00            
ATOM   2446    O ASN B   2      -4.978   4.714  -4.758  4.00  0.00            
ATOM   2447    N GLU B   3      -5.682   6.674  -3.896  4.00  0.00            
ATOM   2448   CA GLU B   3      -5.128   6.295  -2.630  4.00  0.00            
ATOM   2449   CB GLU B   3      -3.875   7.117  -2.273  4.00  0.00            
ATOM   2450   CG GLU B   3      -2.700   6.923  -3.234  4.00  0.00            
ATOM   2451   CD GLU B   3      -1.688   8.033  -2.969  4.00  0.00            
ATOM   2452  OE1 GLU B   3      -1.269   8.191  -1.792  4.00  0.00            
ATOM   2453  OE2 GLU B   3      -1.321   8.740  -3.947  4.00  0.00            
ATOM   2454    C GLU B   3      -6.078   6.515  -1.507  4.00  0.00            
ATOM   2455    O GLU B   3      -7.167   7.064  -1.667  4.00  0.00            
ATOM   2456    N SER B   4      -5.640   6.046  -0.320  4.00  0.00            
ATOM   2457   CA SER B   4      -6.373   6.163   0.901  4.00  0.00            
ATOM   2458   CB SER B   4      -5.896   5.206   2.005  4.00  0.00            
ATOM   2459   OG SER B   4      -6.112   3.860   1.605  4.00  0.00            
ATOM   2460    C SER B   4      -6.229   7.561   1.397  4.00  0.00            
ATOM   2461    O SER B   4      -5.348   8.296   0.950  4.00  0.00            
ATOM   2462    N ALA B   5      -7.121   7.980   2.320  4.00  0.00            
ATOM   2463   CA ALA B   5      -6.979   9.297   2.864  4.00  0.00            
ATOM   2464   CB ALA B   5      -8.015   9.631   3.951  4.00  0.00            
ATOM   2465    C ALA B   5      -5.628   9.266   3.501  4.00  0.00            
ATOM   2466    O ALA B   5      -5.267   8.287   4.153  4.00  0.00            
ATOM   2467    N GLU B   6      -4.830  10.332   3.320  4.00  0.00            
ATOM   2468   CA GLU B   6      -3.491  10.297   3.829  4.00  0.00            
ATOM   2469   CB GLU B   6      -2.514  11.300   3.191  4.00  0.00            
ATOM   2470   CG GLU B   6      -2.787  12.763   3.550  4.00  0.00            
ATOM   2471   CD GLU B   6      -3.613  13.389   2.440  4.00  0.00            
ATOM   2472  OE1 GLU B   6      -3.979  12.650   1.487  4.00  0.00            
ATOM   2473  OE2 GLU B   6      -3.886  14.615   2.527  4.00  0.00            
ATOM   2474    C GLU B   6      -3.518  10.626   5.294  4.00  0.00            
ATOM   2475    O GLU B   6      -4.559  10.963   5.855  4.00  0.00            
ATOM   2476    N ALA B   7      -2.342  10.506   5.946  4.00  0.00            
ATOM   2477   CA ALA B   7      -2.166  10.735   7.356  4.00  0.00            
ATOM   2478   CB ALA B   7      -0.826  10.209   7.898  4.00  0.00            
ATOM   2479    C ALA B   7      -2.242  12.199   7.669  4.00  0.00            
ATOM   2480    O ALA B   7      -2.183  13.046   6.780  4.00  0.00            
ATOM   2481    N PHE B   8      -2.397  12.513   8.975  4.00  0.00            
ATOM   2482   CA PHE B   8      -2.538  13.864   9.458  4.00  0.00            
ATOM   2483   CB PHE B   8      -3.242  13.941  10.822  4.00  0.00            
ATOM   2484   CG PHE B   8      -4.668  13.546  10.646  4.00  0.00            
ATOM   2485  CD1 PHE B   8      -5.023  12.226  10.477  4.00  0.00            
ATOM   2486  CD2 PHE B   8      -5.655  14.504  10.665  4.00  0.00            
ATOM   2487  CE1 PHE B   8      -6.341  11.873  10.317  4.00  0.00            
ATOM   2488  CE2 PHE B   8      -6.975  14.155  10.507  4.00  0.00            
ATOM   2489   CZ PHE B   8      -7.321  12.837  10.331  4.00  0.00            
ATOM   2490    C PHE B   8      -1.177  14.463   9.662  4.00  0.00            
ATOM   2491    O PHE B   8      -0.342  13.926  10.387  4.00  0.00            
ATOM   2492    N PRO B   9      -0.948  15.563   8.994  4.00  0.00            
ATOM   2493   CA PRO B   9       0.287  16.308   9.040  4.00  0.00            
ATOM   2494   CD PRO B   9      -1.813  15.984   7.907  4.00  0.00            
ATOM   2495   CB PRO B   9       0.218  17.292   7.866  4.00  0.00            
ATOM   2496   CG PRO B   9      -1.277  17.367   7.508  4.00  0.00            
ATOM   2497    C PRO B   9       0.871  16.951  10.270  4.00  0.00            
ATOM   2498    O PRO B   9       1.955  16.544  10.683  4.00  0.00            
ATOM   2499    N LEU B  10       0.183  17.948  10.872  4.00  0.00            
ATOM   2500   CA LEU B  10       0.630  18.656  12.050  4.00  0.00            
ATOM   2501   CB LEU B  10       0.333  17.911  13.367  4.00  0.00            
ATOM   2502   CG LEU B  10      -1.157  17.592  13.590  4.00  0.00            
ATOM   2503  CD1 LEU B  10      -2.012  18.868  13.575  4.00  0.00            
ATOM   2504  CD2 LEU B  10      -1.651  16.506  12.622  4.00  0.00            
ATOM   2505    C LEU B  10       2.085  18.987  12.050  4.00  0.00            
ATOM   2506    O LEU B  10       2.884  18.266  12.644  4.00  0.00            
ATOM   2507    N GLU B  11       2.483  20.085  11.382  4.00  0.00            
ATOM   2508   CA GLU B  11       3.873  20.426  11.451  4.00  0.00            
ATOM   2509   CB GLU B  11       4.519  20.737  10.088  4.00  0.00            
ATOM   2510   CG GLU B  11       3.996  22.023   9.442  4.00  0.00            
ATOM   2511   CD GLU B  11       4.834  22.306   8.201  4.00  0.00            
ATOM   2512  OE1 GLU B  11       5.583  21.388   7.772  4.00  0.00            
ATOM   2513  OE2 GLU B  11       4.739  23.444   7.667  4.00  0.00            
ATOM   2514    C GLU B  11       4.033  21.648  12.253  4.00  0.00            
ATOM   2515    O GLU B  11       3.274  22.608  12.132  4.00  0.00            
ATOM   2516    N PHE B  12       5.053  21.623  13.117  4.00  0.00            
ATOM   2517   CA PHE B  12       5.310  22.789  13.875  4.00  0.00            
ATOM   2518   CB PHE B  12       5.356  22.554  15.395  4.00  0.00            
ATOM   2519   CG PHE B  12       3.966  22.272  15.852  4.00  0.00            
ATOM   2520  CD1 PHE B  12       3.443  21.000  15.805  4.00  0.00            
ATOM   2521  CD2 PHE B  12       3.182  23.294  16.333  4.00  0.00            
ATOM   2522  CE1 PHE B  12       2.158  20.755  16.232  4.00  0.00            
ATOM   2523  CE2 PHE B  12       1.897  23.055  16.760  4.00  0.00            
ATOM   2524   CZ PHE B  12       1.383  21.783  16.711  4.00  0.00            
ATOM   2525    C PHE B  12       6.632  23.285  13.462  4.00  0.00            
ATOM   2526    O PHE B  12       7.606  22.546  13.338  4.00  0.00            
ATOM   2527    N ILE B  13       6.649  24.593  13.226  4.00  0.00            
ATOM   2528   CA ILE B  13       7.799  25.329  12.856  4.00  0.00            
ATOM   2529   CB ILE B  13       7.690  25.893  11.463  4.00  0.00            
ATOM   2530  CG1 ILE B  13       7.359  24.762  10.476  4.00  0.00            
ATOM   2531  CG2 ILE B  13       9.000  26.619  11.104  4.00  0.00            
ATOM   2532  CD1 ILE B  13       6.908  25.262   9.104  4.00  0.00            
ATOM   2533    C ILE B  13       7.666  26.435  13.810  4.00  0.00            
ATOM   2534    O ILE B  13       6.826  26.351  14.705  4.00  0.00            
ATOM   2535    N ARG B  14       8.450  27.506  13.718  4.00  0.00            
ATOM   2536   CA ARG B  14       8.156  28.247  14.879  4.00  0.00            
ATOM   2537   CB ARG B  14       9.074  27.845  16.049  4.00  0.00            
ATOM   2538   CG ARG B  14      10.552  28.068  15.716  4.00  0.00            
ATOM   2539   CD ARG B  14      11.537  27.343  16.634  4.00  0.00            
ATOM   2540   NE ARG B  14      11.514  28.015  17.963  4.00  0.00            
ATOM   2541   CZ ARG B  14      12.662  28.542  18.478  4.00  0.00            
ATOM   2542  NH1 ARG B  14      13.808  28.521  17.741  4.00  0.00            
ATOM   2543  NH2 ARG B  14      12.666  29.077  19.733  4.00  0.00            
ATOM   2544    C ARG B  14       8.305  29.705  14.732  4.00  0.00            
ATOM   2545    O ARG B  14       8.622  30.231  13.668  4.00  0.00            
ATOM   2546    N GLU B  15       7.997  30.388  15.855  4.00  0.00            
ATOM   2547   CA GLU B  15       8.273  31.778  15.940  4.00  0.00            
ATOM   2548   CB GLU B  15       8.022  32.342  17.347  4.00  0.00            
ATOM   2549   CG GLU B  15       8.130  33.861  17.471  4.00  0.00            
ATOM   2550   CD GLU B  15       7.741  34.197  18.903  4.00  0.00            
ATOM   2551  OE1 GLU B  15       7.591  33.238  19.708  4.00  0.00            
ATOM   2552  OE2 GLU B  15       7.587  35.408  19.216  4.00  0.00            
ATOM   2553    C GLU B  15       9.719  31.746  15.673  4.00  0.00            
ATOM   2554    O GLU B  15      10.471  31.043  16.347  4.00  0.00            
ATOM   2555    N LEU B  16      10.162  32.495  14.666  4.00  0.00            
ATOM   2556   CA LEU B  16      11.489  32.174  14.293  4.00  0.00            
ATOM   2557   CB LEU B  16      11.641  31.808  12.805  4.00  0.00            
ATOM   2558   CG LEU B  16      11.036  30.457  12.394  4.00  0.00            
ATOM   2559  CD1 LEU B  16      11.242  30.192  10.896  4.00  0.00            
ATOM   2560  CD2 LEU B  16      11.593  29.320  13.260  4.00  0.00            
ATOM   2561    C LEU B  16      12.433  33.279  14.496  4.00  0.00            
ATOM   2562    O LEU B  16      12.125  34.346  15.024  4.00  0.00            
ATOM   2563    N GLU B  17      13.664  32.960  14.071  4.00  0.00            
ATOM   2564   CA GLU B  17      14.753  33.859  14.090  4.00  0.00            
ATOM   2565   CB GLU B  17      16.132  33.182  14.153  4.00  0.00            
ATOM   2566   CG GLU B  17      17.277  34.168  14.403  4.00  0.00            
ATOM   2567   CD GLU B  17      17.120  34.722  15.813  4.00  0.00            
ATOM   2568  OE1 GLU B  17      16.033  35.288  16.106  4.00  0.00            
ATOM   2569  OE2 GLU B  17      18.081  34.589  16.616  4.00  0.00            
ATOM   2570    C GLU B  17      14.679  34.666  12.837  4.00  0.00            
ATOM   2571    O GLU B  17      13.814  34.438  11.993  4.00  0.00            
ATOM   2572    N GLY B  18      15.585  35.652  12.691  4.00  0.00            
ATOM   2573   CA GLY B  18      15.561  36.459  11.509  4.00  0.00            
ATOM   2574    C GLY B  18      14.875  37.749  11.799  4.00  0.00            
ATOM   2575    O GLY B  18      14.497  38.475  10.880  4.00  0.00            
ATOM   2576    N GLU B  19      14.693  38.072  13.090  4.00  0.00            
ATOM   2577   CA GLU B  19      14.039  39.303  13.414  4.00  0.00            
ATOM   2578   CB GLU B  19      13.848  39.489  14.928  4.00  0.00            
ATOM   2579   CG GLU B  19      12.989  38.386  15.556  4.00  0.00            
ATOM   2580   CD GLU B  19      11.662  38.308  14.811  4.00  0.00            
ATOM   2581  OE1 GLU B  19      10.784  39.175  15.067  4.00  0.00            
ATOM   2582  OE2 GLU B  19      11.510  37.380  13.972  4.00  0.00            
ATOM   2583    C GLU B  19      14.884  40.415  12.888  4.00  0.00            
ATOM   2584    O GLU B  19      14.374  41.347  12.268  4.00  0.00            
ATOM   2585    N ARG B  20      16.212  40.340  13.100  4.00  0.00            
ATOM   2586   CA ARG B  20      17.056  41.370  12.570  4.00  0.00            
ATOM   2587   CB ARG B  20      18.345  41.610  13.383  4.00  0.00            
ATOM   2588   CG ARG B  20      19.278  40.399  13.471  4.00  0.00            
ATOM   2589   CD ARG B  20      20.531  40.638  14.323  4.00  0.00            
ATOM   2590   NE ARG B  20      21.426  41.577  13.587  4.00  0.00            
ATOM   2591   CZ ARG B  20      22.556  42.059  14.185  4.00  0.00            
ATOM   2592  NH1 ARG B  20      22.844  41.724  15.476  4.00  0.00            
ATOM   2593  NH2 ARG B  20      23.397  42.883  13.492  4.00  0.00            
ATOM   2594    C ARG B  20      17.465  40.879  11.187  4.00  0.00            
ATOM   2595    O ARG B  20      16.996  39.775  10.801  4.00  0.00            
ATOM   2596  OXT ARG B  20      18.244  41.591  10.497  4.00  0.00            
END
