# Supplementary material for: Integrative modeling of diverse protein-peptide systems using CABS-dock
Source: PLoS Comput Biol. 2023 Jul 5;19(7):e1011275. doi: 10.1371/journal.pcbi.1011275 (PMC10351741; doi:10.1371/journal.pcbi.1011275)
Supplement: S1 File — Files in pdb format containing atomic coordinates of the structures obtained in this study: the highest-scored amyloid models and 10 examples of the docked peptide for each enzyme-substrate complex. (ZIP) [file pcbi.1011275.s006.zip › 5_pepsin_TMARHPHPHLSFMAIPPKKNQ/103.pdb]

CRYST1    0.000    0.000    0.000   0.00   0.00   0.00 P 1           1
ATOM      1    N ILE A   1      15.893  11.772  36.839  1.00  1.00            
ATOM      2   CA ILE A   1      15.445  12.035  35.454  1.00  1.00            
ATOM      3   CB ILE A   1      15.906  10.929  34.546  1.00  1.00            
ATOM      4  CG1 ILE A   1      15.301   9.585  34.981  1.00  1.00            
ATOM      5  CG2 ILE A   1      17.446  10.944  34.521  1.00  1.00            
ATOM      6  CD1 ILE A   1      15.531   8.458  33.975  1.00  1.00            
ATOM      7    C ILE A   1      13.962  12.158  35.376  1.00  1.00            
ATOM      8    O ILE A   1      13.315  12.642  36.306  1.00  1.00            
ATOM      9    N GLY A   2      13.393  11.751  34.230  4.00  1.00            
ATOM     10   CA GLY A   2      11.975  11.773  34.041  4.00  1.00            
ATOM     11    C GLY A   2      11.756  11.207  32.677  4.00  1.00            
ATOM     12    O GLY A   2      12.265  11.736  31.690  4.00  1.00            
ATOM     13    N ASP A   3      10.983  10.109  32.577  4.00  1.00            
ATOM     14   CA ASP A   3      10.775   9.545  31.278  4.00  1.00            
ATOM     15   CB ASP A   3      11.025   8.027  31.195  4.00  1.00            
ATOM     16   CG ASP A   3      12.514   7.772  31.378  4.00  1.00            
ATOM     17  OD1 ASP A   3      13.207   8.682  31.910  4.00  1.00            
ATOM     18  OD2 ASP A   3      12.981   6.673  30.978  4.00  1.00            
ATOM     19    C ASP A   3       9.356   9.763  30.912  4.00  1.00            
ATOM     20    O ASP A   3       8.450   9.242  31.561  4.00  1.00            
ATOM     21    N GLU A   4       9.123  10.560  29.862  4.00  1.00            
ATOM     22   CA GLU A   4       7.770  10.735  29.474  4.00  1.00            
ATOM     23   CB GLU A   4       7.420  12.196  29.121  4.00  1.00            
ATOM     24   CG GLU A   4       5.923  12.450  28.936  4.00  1.00            
ATOM     25   CD GLU A   4       5.723  13.957  28.858  4.00  1.00            
ATOM     26  OE1 GLU A   4       6.753  14.683  28.835  4.00  1.00            
ATOM     27  OE2 GLU A   4       4.545  14.403  28.827  4.00  1.00            
ATOM     28    C GLU A   4       7.560   9.889  28.258  4.00  1.00            
ATOM     29    O GLU A   4       8.042  10.219  27.176  4.00  1.00            
ATOM     30    N PRO A   5       6.877   8.784  28.405  4.00  1.00            
ATOM     31   CA PRO A   5       6.608   7.885  27.317  4.00  1.00            
ATOM     32   CD PRO A   5       6.356   8.315  29.677  4.00  1.00            
ATOM     33   CB PRO A   5       5.938   6.664  27.950  4.00  1.00            
ATOM     34   CG PRO A   5       5.385   7.186  29.292  4.00  1.00            
ATOM     35    C PRO A   5       5.708   8.665  26.435  4.00  1.00            
ATOM     36    O PRO A   5       5.007   9.549  26.929  4.00  1.00            
ATOM     37    N LEU A   6       5.727   8.380  25.130  4.00  1.00            
ATOM     38   CA LEU A   6       4.910   9.157  24.266  4.00  1.00            
ATOM     39   CB LEU A   6       5.642   9.698  23.025  4.00  1.00            
ATOM     40   CG LEU A   6       6.813  10.656  23.293  4.00  1.00            
ATOM     41  CD1 LEU A   6       7.940   9.961  24.074  4.00  1.00            
ATOM     42  CD2 LEU A   6       7.309  11.280  21.977  4.00  1.00            
ATOM     43    C LEU A   6       3.887   8.245  23.685  4.00  1.00            
ATOM     44    O LEU A   6       3.863   7.046  23.957  4.00  1.00            
ATOM     45    N GLU A   7       2.984   8.834  22.881  4.00  1.00            
ATOM     46   CA GLU A   7       2.004   8.080  22.166  4.00  1.00            
ATOM     47   CB GLU A   7       0.579   8.549  22.509  4.00  1.00            
ATOM     48   CG GLU A   7      -0.538   7.556  22.189  4.00  1.00            
ATOM     49   CD GLU A   7      -1.762   8.012  22.977  4.00  1.00            
ATOM     50  OE1 GLU A   7      -1.598   8.912  23.845  4.00  1.00            
ATOM     51  OE2 GLU A   7      -2.871   7.468  22.730  4.00  1.00            
ATOM     52    C GLU A   7       2.304   8.379  20.718  4.00  1.00            
ATOM     53    O GLU A   7       2.412   9.542  20.339  4.00  1.00            
ATOM     54    N ASN A   8       2.491   7.340  19.872  4.00  1.00            
ATOM     55   CA ASN A   8       2.788   7.545  18.473  4.00  1.00            
ATOM     56   CB ASN A   8       3.507   6.354  17.813  4.00  1.00            
ATOM     57   CG ASN A   8       4.947   6.360  18.307  4.00  1.00            
ATOM     58  OD1 ASN A   8       5.364   5.493  19.074  4.00  1.00            
ATOM     59  ND2 ASN A   8       5.732   7.375  17.855  4.00  1.00            
ATOM     60    C ASN A   8       1.486   7.767  17.790  4.00  1.00            
ATOM     61    O ASN A   8       0.427   7.670  18.407  4.00  1.00            
ATOM     62    N TYR A   9       1.531   8.100  16.489  4.00  1.00            
ATOM     63   CA TYR A   9       0.300   8.353  15.811  4.00  1.00            
ATOM     64   CB TYR A   9       0.086   9.827  15.433  4.00  1.00            
ATOM     65   CG TYR A   9      -1.393  10.013  15.341  4.00  1.00            
ATOM     66  CD1 TYR A   9      -2.137   9.942  16.498  4.00  1.00            
ATOM     67  CD2 TYR A   9      -2.035  10.278  14.155  4.00  1.00            
ATOM     68  CE1 TYR A   9      -3.500  10.109  16.481  4.00  1.00            
ATOM     69  CE2 TYR A   9      -3.401  10.447  14.129  4.00  1.00            
ATOM     70   CZ TYR A   9      -4.135  10.362  15.290  4.00  1.00            
ATOM     71   OH TYR A   9      -5.535  10.536  15.264  4.00  1.00            
ATOM     72    C TYR A   9       0.369   7.527  14.586  4.00  1.00            
ATOM     73    O TYR A   9       0.859   6.399  14.649  4.00  1.00            
ATOM     74    N LEU A  10      -0.146   8.001  13.433  3.00  1.00            
ATOM     75   CA LEU A  10       0.115   7.188  12.279  3.00  1.00            
ATOM     76   CB LEU A  10      -0.817   7.434  11.079  3.00  1.00            
ATOM     77   CG LEU A  10      -2.263   6.968  11.326  3.00  1.00            
ATOM     78  CD1 LEU A  10      -2.949   7.824  12.402  3.00  1.00            
ATOM     79  CD2 LEU A  10      -3.058   6.885  10.013  3.00  1.00            
ATOM     80    C LEU A  10       1.518   7.525  11.859  3.00  1.00            
ATOM     81    O LEU A  10       1.768   8.001  10.753  3.00  1.00            
ATOM     82    N ASP A  11       2.468   7.269  12.784  3.00  1.00            
ATOM     83   CA ASP A  11       3.863   7.521  12.685  3.00  1.00            
ATOM     84   CB ASP A  11       4.611   6.563  11.739  3.00  1.00            
ATOM     85   CG ASP A  11       4.658   5.192  12.404  3.00  1.00            
ATOM     86  OD1 ASP A  11       3.745   4.903  13.222  3.00  1.00            
ATOM     87  OD2 ASP A  11       5.615   4.424  12.117  3.00  1.00            
ATOM     88    C ASP A  11       4.034   8.929  12.196  3.00  1.00            
ATOM     89    O ASP A  11       5.010   9.248  11.520  3.00  1.00            
ATOM     90    N THR A  12       3.083   9.817  12.549  3.00  1.00            
ATOM     91   CA THR A  12       3.124  11.198  12.155  3.00  1.00            
ATOM     92   CB THR A  12       1.825  11.667  11.542  3.00  1.00            
ATOM     93  OG1 THR A  12       0.725  11.450  12.416  3.00  1.00            
ATOM     94  CG2 THR A  12       1.604  10.884  10.236  3.00  1.00            
ATOM     95    C THR A  12       3.483  11.992  13.376  3.00  1.00            
ATOM     96    O THR A  12       4.653  12.078  13.747  3.00  1.00            
ATOM     97    N GLU A  13       2.475  12.581  14.044  4.00  1.00            
ATOM     98   CA GLU A  13       2.691  13.439  15.167  4.00  1.00            
ATOM     99   CB GLU A  13       1.500  14.354  15.506  4.00  1.00            
ATOM    100   CG GLU A  13       0.207  13.618  15.845  4.00  1.00            
ATOM    101   CD GLU A  13      -0.841  14.678  16.151  4.00  1.00            
ATOM    102  OE1 GLU A  13      -0.452  15.867  16.301  4.00  1.00            
ATOM    103  OE2 GLU A  13      -2.044  14.314  16.239  4.00  1.00            
ATOM    104    C GLU A  13       3.084  12.688  16.401  4.00  1.00            
ATOM    105    O GLU A  13       3.068  11.459  16.442  4.00  1.00            
ATOM    106    N TYR A  14       3.485  13.460  17.436  4.00  1.00            
ATOM    107   CA TYR A  14       3.978  12.951  18.687  4.00  1.00            
ATOM    108   CB TYR A  14       5.361  13.506  19.066  4.00  1.00            
ATOM    109   CG TYR A  14       6.374  13.047  18.079  4.00  1.00            
ATOM    110  CD1 TYR A  14       6.328  13.486  16.775  4.00  1.00            
ATOM    111  CD2 TYR A  14       7.394  12.210  18.467  4.00  1.00            
ATOM    112  CE1 TYR A  14       7.271  13.072  15.865  4.00  1.00            
ATOM    113  CE2 TYR A  14       8.341  11.794  17.561  4.00  1.00            
ATOM    114   CZ TYR A  14       8.278  12.225  16.258  4.00  1.00            
ATOM    115   OH TYR A  14       9.250  11.801  15.329  4.00  1.00            
ATOM    116    C TYR A  14       3.072  13.415  19.786  4.00  1.00            
ATOM    117    O TYR A  14       2.426  14.457  19.671  4.00  1.00            
ATOM    118    N PHE A  15       2.995  12.634  20.887  4.00  1.00            
ATOM    119   CA PHE A  15       2.147  12.998  21.988  4.00  1.00            
ATOM    120   CB PHE A  15       0.845  12.177  22.038  4.00  1.00            
ATOM    121   CG PHE A  15       0.172  12.284  20.711  4.00  1.00            
ATOM    122  CD1 PHE A  15       0.466  11.372  19.723  4.00  1.00            
ATOM    123  CD2 PHE A  15      -0.739  13.280  20.447  4.00  1.00            
ATOM    124  CE1 PHE A  15      -0.136  11.442  18.491  4.00  1.00            
ATOM    125  CE2 PHE A  15      -1.347  13.357  19.216  4.00  1.00            
ATOM    126   CZ PHE A  15      -1.047  12.439  18.238  4.00  1.00            
ATOM    127    C PHE A  15       2.878  12.664  23.246  4.00  1.00            
ATOM    128    O PHE A  15       3.924  12.016  23.234  4.00  1.00            
ATOM    129    N GLY A  16       2.320  13.149  24.366  4.00  1.00            
ATOM    130   CA GLY A  16       2.781  12.929  25.702  4.00  1.00            
ATOM    131    C GLY A  16       1.730  13.616  26.507  4.00  1.00            
ATOM    132    O GLY A  16       1.112  14.565  26.026  4.00  1.00            
ATOM    133    N THR A  17       1.480  13.172  27.749  4.00  1.00            
ATOM    134   CA THR A  17       0.435  13.832  28.474  4.00  1.00            
ATOM    135   CB THR A  17      -0.689  12.915  28.860  4.00  1.00            
ATOM    136  OG1 THR A  17      -0.220  11.903  29.738  4.00  1.00            
ATOM    137  CG2 THR A  17      -1.261  12.277  27.583  4.00  1.00            
ATOM    138    C THR A  17       1.023  14.377  29.742  4.00  1.00            
ATOM    139    O THR A  17       1.835  13.719  30.389  4.00  1.00            
ATOM    140    N ILE A  18       0.639  15.618  30.119  4.00  1.00            
ATOM    141   CA ILE A  18       1.141  16.203  31.333  4.00  1.00            
ATOM    142   CB ILE A  18       2.228  17.220  31.124  4.00  1.00            
ATOM    143  CG1 ILE A  18       1.709  18.426  30.323  4.00  1.00            
ATOM    144  CG2 ILE A  18       3.427  16.509  30.474  4.00  1.00            
ATOM    145  CD1 ILE A  18       2.666  19.617  30.338  4.00  1.00            
ATOM    146    C ILE A  18       0.007  16.889  32.031  4.00  1.00            
ATOM    147    O ILE A  18      -0.986  17.260  31.407  4.00  1.00            
ATOM    148    N GLY A  19       0.118  17.052  33.366  4.00  1.00            
ATOM    149   CA GLY A  19      -0.943  17.656  34.123  4.00  1.00            
ATOM    150    C GLY A  19      -0.737  19.136  34.279  4.00  1.00            
ATOM    151    O GLY A  19       0.316  19.673  33.937  4.00  1.00            
ATOM    152    N ILE A  20      -1.773  19.831  34.812  4.00  1.00            
ATOM    153   CA ILE A  20      -1.719  21.255  35.031  4.00  1.00            
ATOM    154   CB ILE A  20      -2.420  22.026  33.952  4.00  1.00            
ATOM    155  CG1 ILE A  20      -1.846  21.699  32.567  4.00  1.00            
ATOM    156  CG2 ILE A  20      -2.350  23.517  34.324  4.00  1.00            
ATOM    157  CD1 ILE A  20      -2.788  22.099  31.430  4.00  1.00            
ATOM    158    C ILE A  20      -2.509  21.573  36.271  4.00  1.00            
ATOM    159    O ILE A  20      -3.498  20.906  36.573  4.00  1.00            
ATOM    160    N GLY A  21      -2.077  22.600  37.034  3.00  1.00            
ATOM    161   CA GLY A  21      -2.841  23.094  38.151  3.00  1.00            
ATOM    162    C GLY A  21      -2.811  22.089  39.254  3.00  1.00            
ATOM    163    O GLY A  21      -2.326  20.972  39.085  3.00  1.00            
ATOM    164    N THR A  22      -3.342  22.481  40.430  3.00  1.00            
ATOM    165   CA THR A  22      -3.325  21.596  41.553  3.00  1.00            
ATOM    166   CB THR A  22      -3.695  22.270  42.845  3.00  1.00            
ATOM    167  OG1 THR A  22      -2.809  23.349  43.107  3.00  1.00            
ATOM    168  CG2 THR A  22      -3.611  21.233  43.978  3.00  1.00            
ATOM    169    C THR A  22      -4.217  20.420  41.347  3.00  1.00            
ATOM    170    O THR A  22      -3.751  19.291  41.494  3.00  1.00            
ATOM    171    N PRO A  23      -5.466  20.582  41.006  3.00  1.00            
ATOM    172   CA PRO A  23      -6.206  19.395  40.717  3.00  1.00            
ATOM    173   CD PRO A  23      -6.318  21.660  41.484  3.00  1.00            
ATOM    174   CB PRO A  23      -7.666  19.826  40.622  3.00  1.00            
ATOM    175   CG PRO A  23      -7.735  21.061  41.541  3.00  1.00            
ATOM    176    C PRO A  23      -5.542  19.134  39.417  3.00  1.00            
ATOM    177    O PRO A  23      -5.202  20.110  38.749  3.00  1.00            
ATOM    178    N ALA A  24      -5.323  17.881  39.009  3.00  1.00            
ATOM    179   CA ALA A  24      -4.567  17.814  37.802  3.00  1.00            
ATOM    180   CB ALA A  24      -3.777  16.504  37.637  3.00  1.00            
ATOM    181    C ALA A  24      -5.512  17.918  36.654  3.00  1.00            
ATOM    182    O ALA A  24      -6.379  17.065  36.471  3.00  1.00            
ATOM    183    N GLN A  25      -5.372  18.992  35.853  4.00  1.00            
ATOM    184   CA GLN A  25      -6.176  19.080  34.674  4.00  1.00            
ATOM    185   CB GLN A  25      -6.508  20.516  34.234  4.00  1.00            
ATOM    186   CG GLN A  25      -7.392  21.252  35.247  4.00  1.00            
ATOM    187   CD GLN A  25      -8.729  20.530  35.360  4.00  1.00            
ATOM    188  OE1 GLN A  25      -9.093  19.725  34.503  4.00  1.00            
ATOM    189  NE2 GLN A  25      -9.486  20.822  36.452  4.00  1.00            
ATOM    190    C GLN A  25      -5.336  18.406  33.626  4.00  1.00            
ATOM    191    O GLN A  25      -4.154  18.717  33.484  4.00  1.00            
ATOM    192    N ASP A  26      -5.917  17.447  32.874  4.00  1.00            
ATOM    193   CA ASP A  26      -5.150  16.655  31.946  4.00  1.00            
ATOM    194   CB ASP A  26      -5.893  15.408  31.438  4.00  1.00            
ATOM    195   CG ASP A  26      -5.914  14.387  32.566  4.00  1.00            
ATOM    196  OD1 ASP A  26      -5.077  14.528  33.498  4.00  1.00            
ATOM    197  OD2 ASP A  26      -6.761  13.455  32.514  4.00  1.00            
ATOM    198    C ASP A  26      -4.765  17.470  30.758  4.00  1.00            
ATOM    199    O ASP A  26      -5.352  18.513  30.480  4.00  1.00            
ATOM    200    N PHE A  27      -3.728  16.998  30.032  4.00  1.00            
ATOM    201   CA PHE A  27      -3.241  17.749  28.915  4.00  1.00            
ATOM    202   CB PHE A  27      -2.267  18.814  29.420  4.00  1.00            
ATOM    203   CG PHE A  27      -1.786  19.564  28.253  4.00  1.00            
ATOM    204  CD1 PHE A  27      -2.673  20.307  27.516  4.00  1.00            
ATOM    205  CD2 PHE A  27      -0.452  19.536  27.930  4.00  1.00            
ATOM    206  CE1 PHE A  27      -2.224  21.012  26.434  4.00  1.00            
ATOM    207  CE2 PHE A  27       0.003  20.242  26.850  4.00  1.00            
ATOM    208   CZ PHE A  27      -0.891  20.971  26.113  4.00  1.00            
ATOM    209    C PHE A  27      -2.552  16.827  27.969  4.00  1.00            
ATOM    210    O PHE A  27      -1.930  15.847  28.375  4.00  1.00            
ATOM    211    N THR A  28      -2.677  17.122  26.663  4.00  1.00            
ATOM    212   CA THR A  28      -1.992  16.352  25.673  4.00  1.00            
ATOM    213   CB THR A  28      -2.875  15.765  24.612  4.00  1.00            
ATOM    214  OG1 THR A  28      -3.857  14.919  25.193  4.00  1.00            
ATOM    215  CG2 THR A  28      -1.990  14.958  23.646  4.00  1.00            
ATOM    216    C THR A  28      -1.096  17.312  25.003  4.00  1.00            
ATOM    217    O THR A  28      -1.500  18.428  24.676  4.00  1.00            
ATOM    218    N VAL A  29       0.165  16.918  24.793  4.00  1.00            
ATOM    219   CA VAL A  29       1.014  17.893  24.207  4.00  1.00            
ATOM    220   CB VAL A  29       1.926  18.551  25.200  4.00  1.00            
ATOM    221  CG1 VAL A  29       2.865  17.481  25.779  4.00  1.00            
ATOM    222  CG2 VAL A  29       2.660  19.707  24.503  4.00  1.00            
ATOM    223    C VAL A  29       1.873  17.263  23.190  4.00  1.00            
ATOM    224    O VAL A  29       2.160  16.068  23.230  4.00  1.00            
ATOM    225    N ILE A  30       2.283  18.087  22.218  4.00  1.00            
ATOM    226   CA ILE A  30       3.219  17.617  21.267  4.00  1.00            
ATOM    227   CB ILE A  30       2.892  17.972  19.837  4.00  1.00            
ATOM    228  CG1 ILE A  30       2.876  19.495  19.609  4.00  1.00            
ATOM    229  CG2 ILE A  30       1.565  17.285  19.481  4.00  1.00            
ATOM    230  CD1 ILE A  30       2.912  19.890  18.134  4.00  1.00            
ATOM    231    C ILE A  30       4.511  18.308  21.661  4.00  1.00            
ATOM    232    O ILE A  30       4.552  19.533  21.769  4.00  1.00            
ATOM    233    N PHE A  31       5.598  17.551  21.949  4.00  1.00            
ATOM    234   CA PHE A  31       6.839  18.200  22.312  4.00  1.00            
ATOM    235   CB PHE A  31       7.936  17.256  22.839  4.00  1.00            
ATOM    236   CG PHE A  31       7.414  16.477  23.999  4.00  1.00            
ATOM    237  CD1 PHE A  31       7.363  17.015  25.265  4.00  1.00            
ATOM    238  CD2 PHE A  31       6.961  15.193  23.803  4.00  1.00            
ATOM    239  CE1 PHE A  31       6.876  16.275  26.318  4.00  1.00            
ATOM    240  CE2 PHE A  31       6.476  14.448  24.851  4.00  1.00            
ATOM    241   CZ PHE A  31       6.434  14.990  26.112  4.00  1.00            
ATOM    242    C PHE A  31       7.354  18.743  21.008  4.00  1.00            
ATOM    243    O PHE A  31       7.262  18.066  19.985  4.00  1.00            
ATOM    244    N ASP A  32       7.896  19.981  20.982  4.00  1.00            
ATOM    245   CA ASP A  32       8.344  20.510  19.720  4.00  1.00            
ATOM    246   CB ASP A  32       7.494  21.698  19.237  4.00  1.00            
ATOM    247   CG ASP A  32       6.084  21.199  18.960  4.00  1.00            
ATOM    248  OD1 ASP A  32       5.868  19.960  19.023  4.00  1.00            
ATOM    249  OD2 ASP A  32       5.199  22.057  18.692  4.00  1.00            
ATOM    250    C ASP A  32       9.742  21.010  19.875  4.00  1.00            
ATOM    251    O ASP A  32      10.010  21.883  20.699  4.00  1.00            
ATOM    252    N THR A  33      10.679  20.449  19.085  3.00  1.00            
ATOM    253   CA THR A  33      12.012  20.966  19.124  3.00  1.00            
ATOM    254   CB THR A  33      12.971  20.219  18.245  3.00  1.00            
ATOM    255  OG1 THR A  33      13.022  18.852  18.630  3.00  1.00            
ATOM    256  CG2 THR A  33      14.363  20.854  18.396  3.00  1.00            
ATOM    257    C THR A  33      11.865  22.366  18.623  3.00  1.00            
ATOM    258    O THR A  33      12.471  23.299  19.147  3.00  1.00            
ATOM    259    N GLY A  34      11.017  22.535  17.587  3.00  1.00            
ATOM    260   CA GLY A  34      10.739  23.836  17.055  3.00  1.00            
ATOM    261    C GLY A  34       9.858  24.509  18.023  3.00  1.00            
ATOM    262    O GLY A  34       9.067  23.882  18.725  3.00  1.00            
ATOM    263    N SER A  35       9.995  25.833  18.089  1.00  1.00            
ATOM    264   CA SER A  35       9.108  26.577  18.905  1.00  1.00            
ATOM    265   CB SER A  35       7.628  26.245  18.652  1.00  1.00            
ATOM    266   OG SER A  35       6.798  27.027  19.497  1.00  1.00            
ATOM    267    C SER A  35       9.396  26.397  20.347  1.00  1.00            
ATOM    268    O SER A  35       9.827  25.334  20.791  1.00  1.00            
ATOM    269    N SER A  36       9.174  27.482  21.111  1.00  1.00            
ATOM    270   CA SER A  36       9.330  27.419  22.526  1.00  1.00            
ATOM    271   CB SER A  36      10.687  27.932  23.025  1.00  1.00            
ATOM    272   OG SER A  36      10.734  27.846  24.439  1.00  1.00            
ATOM    273    C SER A  36       8.272  28.288  23.148  1.00  1.00            
ATOM    274    O SER A  36       8.283  29.508  22.995  1.00  1.00            
ATOM    275    N ASN A  37       7.325  27.650  23.866  1.00  1.00            
ATOM    276   CA ASN A  37       6.231  28.257  24.583  1.00  1.00            
ATOM    277   CB ASN A  37       5.433  29.247  23.720  1.00  1.00            
ATOM    278   CG ASN A  37       5.054  28.532  22.433  1.00  1.00            
ATOM    279  OD1 ASN A  37       5.900  28.290  21.574  1.00  1.00            
ATOM    280  ND2 ASN A  37       3.748  28.182  22.293  1.00  1.00            
ATOM    281    C ASN A  37       5.369  27.075  24.934  1.00  1.00            
ATOM    282    O ASN A  37       5.132  26.222  24.080  1.00  1.00            
ATOM    283    N LEU A  38       4.885  26.958  26.191  4.00  1.00            
ATOM    284   CA LEU A  38       4.117  25.779  26.509  4.00  1.00            
ATOM    285   CB LEU A  38       4.630  25.017  27.744  4.00  1.00            
ATOM    286   CG LEU A  38       3.722  23.842  28.155  4.00  1.00            
ATOM    287  CD1 LEU A  38       3.515  22.854  27.000  4.00  1.00            
ATOM    288  CD2 LEU A  38       4.248  23.148  29.421  4.00  1.00            
ATOM    289    C LEU A  38       2.724  26.143  26.759  4.00  1.00            
ATOM    290    O LEU A  38       2.443  26.515  27.896  4.00  1.00            
ATOM    291    N TRP A  39       1.831  26.086  25.726  4.00  1.00            
ATOM    292   CA TRP A  39       0.495  26.194  26.202  4.00  1.00            
ATOM    293   CB TRP A  39       0.075  27.443  26.994  4.00  1.00            
ATOM    294   CG TRP A  39      -0.689  27.051  28.274  4.00  1.00            
ATOM    295  CD2 TRP A  39      -0.431  25.832  29.005  4.00  1.00            
ATOM    296  CD1 TRP A  39      -1.793  27.602  28.865  4.00  1.00            
ATOM    297  NE1 TRP A  39      -2.190  26.850  29.944  4.00  1.00            
ATOM    298  CE2 TRP A  39      -1.374  25.749  30.030  4.00  1.00            
ATOM    299  CE3 TRP A  39       0.495  24.846  28.822  4.00  1.00            
ATOM    300  CZ2 TRP A  39      -1.390  24.686  30.888  4.00  1.00            
ATOM    301  CZ3 TRP A  39       0.490  23.783  29.697  4.00  1.00            
ATOM    302  CH2 TRP A  39      -0.433  23.712  30.714  4.00  1.00            
ATOM    303    C TRP A  39      -0.640  25.607  25.436  4.00  1.00            
ATOM    304    O TRP A  39      -0.508  25.049  24.347  4.00  1.00            
ATOM    305    N VAL A  40      -1.812  25.759  26.094  4.00  1.00            
ATOM    306   CA VAL A  40      -3.033  25.060  25.906  4.00  1.00            
ATOM    307   CB VAL A  40      -3.528  24.469  27.192  4.00  1.00            
ATOM    308  CG1 VAL A  40      -2.411  23.607  27.803  4.00  1.00            
ATOM    309  CG2 VAL A  40      -3.994  25.615  28.105  4.00  1.00            
ATOM    310    C VAL A  40      -4.160  25.885  25.420  4.00  1.00            
ATOM    311    O VAL A  40      -4.160  27.112  25.346  4.00  1.00            
ATOM    312    N PRO A  41      -5.113  25.074  25.042  1.00  1.00            
ATOM    313   CA PRO A  41      -6.441  25.509  24.762  1.00  1.00            
ATOM    314   CD PRO A  41      -4.826  23.774  24.464  1.00  1.00            
ATOM    315   CB PRO A  41      -7.147  24.336  24.077  1.00  1.00            
ATOM    316   CG PRO A  41      -6.214  23.132  24.310  1.00  1.00            
ATOM    317    C PRO A  41      -6.969  25.891  26.106  1.00  1.00            
ATOM    318    O PRO A  41      -6.599  25.241  27.084  1.00  1.00            
ATOM    319    N SER A  42      -7.814  26.934  26.198  4.00  1.00            
ATOM    320   CA SER A  42      -8.258  27.343  27.497  4.00  1.00            
ATOM    321   CB SER A  42      -7.780  28.751  27.902  4.00  1.00            
ATOM    322   OG SER A  42      -8.323  29.731  27.029  4.00  1.00            
ATOM    323    C SER A  42      -9.744  27.350  27.500  4.00  1.00            
ATOM    324    O SER A  42     -10.383  27.268  26.452  4.00  1.00            
ATOM    325    N VAL A  43     -10.334  27.423  28.707  3.00  1.00            
ATOM    326   CA VAL A  43     -11.759  27.461  28.812  3.00  1.00            
ATOM    327   CB VAL A  43     -12.266  27.561  30.222  3.00  1.00            
ATOM    328  CG1 VAL A  43     -13.766  27.898  30.168  3.00  1.00            
ATOM    329  CG2 VAL A  43     -11.997  26.230  30.940  3.00  1.00            
ATOM    330    C VAL A  43     -12.205  28.682  28.102  3.00  1.00            
ATOM    331    O VAL A  43     -13.235  28.674  27.430  3.00  1.00            
ATOM    332    N TYR A  44     -11.430  29.777  28.202  3.00  1.00            
ATOM    333   CA TYR A  44     -11.952  30.925  27.544  3.00  1.00            
ATOM    334   CB TYR A  44     -11.499  32.267  28.140  3.00  1.00            
ATOM    335   CG TYR A  44     -12.463  33.267  27.602  3.00  1.00            
ATOM    336  CD1 TYR A  44     -13.672  33.437  28.237  3.00  1.00            
ATOM    337  CD2 TYR A  44     -12.186  34.017  26.483  3.00  1.00            
ATOM    338  CE1 TYR A  44     -14.594  34.342  27.772  3.00  1.00            
ATOM    339  CE2 TYR A  44     -13.106  34.926  26.011  3.00  1.00            
ATOM    340   CZ TYR A  44     -14.310  35.090  26.656  3.00  1.00            
ATOM    341   OH TYR A  44     -15.255  36.020  26.175  3.00  1.00            
ATOM    342    C TYR A  44     -11.462  30.863  26.135  3.00  1.00            
ATOM    343    O TYR A  44     -10.461  31.482  25.775  3.00  1.00            
ATOM    344    N CYS A  45     -12.184  30.085  25.301  1.00  1.00            
ATOM    345   CA CYS A  45     -11.841  29.921  23.919  1.00  1.00            
ATOM    346   CB CYS A  45     -10.618  29.001  23.722  1.00  1.00            
ATOM    347   SG CYS A  45     -10.304  28.570  21.983  1.00  1.00            
ATOM    348    C CYS A  45     -12.978  29.240  23.255  1.00  1.00            
ATOM    349    O CYS A  45     -13.430  28.184  23.696  1.00  1.00            
ATOM    350    N SER A  46     -13.493  29.852  22.180  1.00  1.00            
ATOM    351   CA SER A  46     -14.478  29.159  21.426  1.00  1.00            
ATOM    352   CB SER A  46     -15.888  29.776  21.507  1.00  1.00            
ATOM    353   OG SER A  46     -15.898  31.082  20.952  1.00  1.00            
ATOM    354    C SER A  46     -13.990  29.237  20.023  1.00  1.00            
ATOM    355    O SER A  46     -13.959  30.315  19.431  1.00  1.00            
ATOM    356    N SER A  47     -13.569  28.097  19.446  1.00  1.00            
ATOM    357   CA SER A  47     -13.038  28.251  18.129  1.00  1.00            
ATOM    358   CB SER A  47     -11.538  28.584  18.145  1.00  1.00            
ATOM    359   OG SER A  47     -11.327  29.820  18.809  1.00  1.00            
ATOM    360    C SER A  47     -13.190  26.987  17.347  1.00  1.00            
ATOM    361    O SER A  47     -12.607  26.862  16.272  1.00  1.00            
ATOM    362    N LEU A  48     -13.949  26.018  17.887  2.00  1.00            
ATOM    363   CA LEU A  48     -14.278  24.747  17.298  2.00  1.00            
ATOM    364   CB LEU A  48     -14.944  24.793  15.897  2.00  1.00            
ATOM    365   CG LEU A  48     -14.084  25.210  14.687  2.00  1.00            
ATOM    366  CD1 LEU A  48     -12.985  24.184  14.364  2.00  1.00            
ATOM    367  CD2 LEU A  48     -14.972  25.521  13.472  2.00  1.00            
ATOM    368    C LEU A  48     -13.067  23.880  17.290  2.00  1.00            
ATOM    369    O LEU A  48     -13.173  22.658  17.372  2.00  1.00            
ATOM    370    N ALA A  49     -11.869  24.490  17.200  2.00  1.00            
ATOM    371   CA ALA A  49     -10.680  23.703  17.324  2.00  1.00            
ATOM    372   CB ALA A  49      -9.400  24.509  17.043  2.00  1.00            
ATOM    373    C ALA A  49     -10.649  23.290  18.747  2.00  1.00            
ATOM    374    O ALA A  49     -10.406  22.134  19.091  2.00  1.00            
ATOM    375    N CYS A  50     -10.943  24.283  19.602  2.00  1.00            
ATOM    376   CA CYS A  50     -10.899  24.157  21.020  2.00  1.00            
ATOM    377   CB CYS A  50     -11.110  25.495  21.745  2.00  1.00            
ATOM    378   SG CYS A  50     -11.047  25.301  23.550  2.00  1.00            
ATOM    379    C CYS A  50     -11.936  23.220  21.530  2.00  1.00            
ATOM    380    O CYS A  50     -11.656  22.375  22.379  2.00  1.00            
ATOM    381    N SER A  51     -13.168  23.330  21.009  2.00  1.00            
ATOM    382   CA SER A  51     -14.234  22.539  21.539  2.00  1.00            
ATOM    383   CB SER A  51     -15.555  22.746  20.778  2.00  1.00            
ATOM    384   OG SER A  51     -15.970  24.101  20.862  2.00  1.00            
ATOM    385    C SER A  51     -13.866  21.113  21.356  2.00  1.00            
ATOM    386    O SER A  51     -14.200  20.259  22.176  2.00  1.00            
ATOM    387    N ASP A  52     -13.139  20.827  20.270  2.00  1.00            
ATOM    388   CA ASP A  52     -12.809  19.469  20.000  2.00  1.00            
ATOM    389   CB ASP A  52     -12.078  19.263  18.662  2.00  1.00            
ATOM    390   CG ASP A  52     -11.942  17.761  18.459  2.00  1.00            
ATOM    391  OD1 ASP A  52     -11.115  17.138  19.176  2.00  1.00            
ATOM    392  OD2 ASP A  52     -12.681  17.216  17.596  2.00  1.00            
ATOM    393    C ASP A  52     -11.944  18.933  21.086  2.00  1.00            
ATOM    394    O ASP A  52     -12.075  17.769  21.462  2.00  1.00            
ATOM    395    N HIS A  53     -11.042  19.756  21.649  1.00  1.00            
ATOM    396   CA HIS A  53     -10.148  19.137  22.577  1.00  1.00            
ATOM    397  ND1 HIS A  53      -6.982  21.013  21.419  1.00  1.00            
ATOM    398   CG HIS A  53      -8.256  20.661  21.809  1.00  1.00            
ATOM    399   CB HIS A  53      -8.663  19.270  22.186  1.00  1.00            
ATOM    400  NE2 HIS A  53      -8.207  22.866  21.337  1.00  1.00            
ATOM    401  CD2 HIS A  53      -8.991  21.805  21.755  1.00  1.00            
ATOM    402  CE1 HIS A  53      -7.010  22.342  21.148  1.00  1.00            
ATOM    403    C HIS A  53     -10.324  19.598  23.977  1.00  1.00            
ATOM    404    O HIS A  53     -11.053  20.543  24.273  1.00  1.00            
ATOM    405    N ASN A  54      -9.633  18.873  24.878  1.00  1.00            
ATOM    406   CA ASN A  54      -9.673  19.107  26.287  1.00  1.00            
ATOM    407   CB ASN A  54      -8.812  18.112  27.081  1.00  1.00            
ATOM    408   CG ASN A  54      -9.401  16.728  26.853  1.00  1.00            
ATOM    409  OD1 ASN A  54     -10.116  16.194  27.698  1.00  1.00            
ATOM    410  ND2 ASN A  54      -9.110  16.136  25.662  1.00  1.00            
ATOM    411    C ASN A  54      -9.127  20.474  26.506  1.00  1.00            
ATOM    412    O ASN A  54      -8.246  20.933  25.780  1.00  1.00            
ATOM    413    N GLN A  55      -9.671  21.169  27.520  1.00  1.00            
ATOM    414   CA GLN A  55      -9.268  22.513  27.788  1.00  1.00            
ATOM    415   CB GLN A  55     -10.389  23.526  27.501  1.00  1.00            
ATOM    416   CG GLN A  55     -11.618  23.352  28.395  1.00  1.00            
ATOM    417   CD GLN A  55     -12.722  24.226  27.818  1.00  1.00            
ATOM    418  OE1 GLN A  55     -13.588  24.725  28.537  1.00  1.00            
ATOM    419  NE2 GLN A  55     -12.691  24.411  26.472  1.00  1.00            
ATOM    420    C GLN A  55      -8.928  22.602  29.242  1.00  1.00            
ATOM    421    O GLN A  55      -8.954  21.601  29.955  1.00  1.00            
ATOM    422    N PHE A  56      -8.571  23.815  29.716  4.00  1.00            
ATOM    423   CA PHE A  56      -8.167  23.957  31.083  4.00  1.00            
ATOM    424   CB PHE A  56      -6.717  24.459  31.197  4.00  1.00            
ATOM    425   CG PHE A  56      -6.292  24.490  32.624  4.00  1.00            
ATOM    426  CD1 PHE A  56      -5.861  23.342  33.247  4.00  1.00            
ATOM    427  CD2 PHE A  56      -6.308  25.665  33.338  4.00  1.00            
ATOM    428  CE1 PHE A  56      -5.461  23.365  34.561  4.00  1.00            
ATOM    429  CE2 PHE A  56      -5.911  25.692  34.654  4.00  1.00            
ATOM    430   CZ PHE A  56      -5.487  24.541  35.271  4.00  1.00            
ATOM    431    C PHE A  56      -9.042  24.938  31.760  4.00  1.00            
ATOM    432    O PHE A  56      -9.287  26.031  31.253  4.00  1.00            
ATOM    433    N ASN A  57      -9.520  24.561  32.962  1.00  1.00            
ATOM    434   CA ASN A  57     -10.378  25.440  33.682  1.00  1.00            
ATOM    435   CB ASN A  57     -11.655  24.751  34.184  1.00  1.00            
ATOM    436   CG ASN A  57     -11.237  23.568  35.041  1.00  1.00            
ATOM    437  OD1 ASN A  57     -10.419  22.746  34.631  1.00  1.00            
ATOM    438  ND2 ASN A  57     -11.801  23.484  36.275  1.00  1.00            
ATOM    439    C ASN A  57      -9.626  26.018  34.846  1.00  1.00            
ATOM    440    O ASN A  57      -9.261  25.314  35.785  1.00  1.00            
ATOM    441    N PRO A  58      -9.346  27.297  34.773  2.00  1.00            
ATOM    442   CA PRO A  58      -8.631  27.957  35.836  2.00  1.00            
ATOM    443   CD PRO A  58      -9.096  27.923  33.482  2.00  1.00            
ATOM    444   CB PRO A  58      -8.177  29.296  35.263  2.00  1.00            
ATOM    445   CG PRO A  58      -8.056  29.022  33.754  2.00  1.00            
ATOM    446    C PRO A  58      -9.574  28.078  36.981  2.00  1.00            
ATOM    447    O PRO A  58      -9.140  28.359  38.096  2.00  1.00            
ATOM    448    N ASP A  59     -10.877  27.879  36.716  2.00  1.00            
ATOM    449   CA ASP A  59     -11.870  28.010  37.737  2.00  1.00            
ATOM    450   CB ASP A  59     -13.279  27.651  37.231  2.00  1.00            
ATOM    451   CG ASP A  59     -14.296  28.033  38.298  2.00  1.00            
ATOM    452  OD1 ASP A  59     -14.141  29.127  38.904  2.00  1.00            
ATOM    453  OD2 ASP A  59     -15.234  27.226  38.528  2.00  1.00            
ATOM    454    C ASP A  59     -11.518  27.022  38.793  2.00  1.00            
ATOM    455    O ASP A  59     -11.588  27.323  39.983  2.00  1.00            
ATOM    456    N ASP A  60     -11.105  25.810  38.382  2.00  1.00            
ATOM    457   CA ASP A  60     -10.808  24.831  39.380  2.00  1.00            
ATOM    458   CB ASP A  60     -11.488  23.476  39.122  2.00  1.00            
ATOM    459   CG ASP A  60     -11.148  22.542  40.272  2.00  1.00            
ATOM    460  OD1 ASP A  60     -10.643  23.041  41.311  2.00  1.00            
ATOM    461  OD2 ASP A  60     -11.394  21.315  40.127  2.00  1.00            
ATOM    462    C ASP A  60      -9.348  24.575  39.432  2.00  1.00            
ATOM    463    O ASP A  60      -8.872  23.537  38.976  2.00  1.00            
ATOM    464    N SER A  61      -8.589  25.528  39.991  1.00  1.00            
ATOM    465   CA SER A  61      -7.200  25.263  40.181  1.00  1.00            
ATOM    466   CB SER A  61      -6.272  26.030  39.223  1.00  1.00            
ATOM    467   OG SER A  61      -6.507  25.631  37.881  1.00  1.00            
ATOM    468    C SER A  61      -6.899  25.762  41.551  1.00  1.00            
ATOM    469    O SER A  61      -7.180  26.916  41.872  1.00  1.00            
ATOM    470    N SER A  62      -6.338  24.900  42.415  1.00  1.00            
ATOM    471   CA SER A  62      -6.016  25.395  43.717  1.00  1.00            
ATOM    472   CB SER A  62      -5.443  24.326  44.661  1.00  1.00            
ATOM    473   OG SER A  62      -5.153  24.902  45.927  1.00  1.00            
ATOM    474    C SER A  62      -4.951  26.407  43.492  1.00  1.00            
ATOM    475    O SER A  62      -4.925  27.458  44.129  1.00  1.00            
ATOM    476    N THR A  63      -4.046  26.101  42.545  1.00  1.00            
ATOM    477   CA THR A  63      -2.982  27.012  42.275  1.00  1.00            
ATOM    478   CB THR A  63      -1.621  26.432  42.523  1.00  1.00            
ATOM    479  OG1 THR A  63      -1.407  25.304  41.688  1.00  1.00            
ATOM    480  CG2 THR A  63      -1.535  26.022  44.003  1.00  1.00            
ATOM    481    C THR A  63      -3.055  27.443  40.845  1.00  1.00            
ATOM    482    O THR A  63      -3.215  26.630  39.936  1.00  1.00            
ATOM    483    N PHE A  64      -2.974  28.771  40.634  1.00  1.00            
ATOM    484   CA PHE A  64      -2.990  29.400  39.344  1.00  1.00            
ATOM    485   CB PHE A  64      -4.382  29.314  38.684  1.00  1.00            
ATOM    486   CG PHE A  64      -4.458  30.187  37.475  1.00  1.00            
ATOM    487  CD1 PHE A  64      -4.778  31.521  37.596  1.00  1.00            
ATOM    488  CD2 PHE A  64      -4.216  29.676  36.221  1.00  1.00            
ATOM    489  CE1 PHE A  64      -4.855  32.332  36.488  1.00  1.00            
ATOM    490  CE2 PHE A  64      -4.292  30.481  35.108  1.00  1.00            
ATOM    491   CZ PHE A  64      -4.612  31.813  35.240  1.00  1.00            
ATOM    492    C PHE A  64      -2.785  30.844  39.661  1.00  1.00            
ATOM    493    O PHE A  64      -3.360  31.356  40.620  1.00  1.00            
ATOM    494    N GLU A  65      -1.944  31.552  38.891  4.00  1.00            
ATOM    495   CA GLU A  65      -1.907  32.960  39.132  4.00  1.00            
ATOM    496   CB GLU A  65      -0.563  33.568  39.573  4.00  1.00            
ATOM    497   CG GLU A  65      -0.754  35.027  40.012  4.00  1.00            
ATOM    498   CD GLU A  65       0.584  35.751  40.044  4.00  1.00            
ATOM    499  OE1 GLU A  65       1.381  35.564  39.085  4.00  1.00            
ATOM    500  OE2 GLU A  65       0.814  36.523  41.012  4.00  1.00            
ATOM    501    C GLU A  65      -2.210  33.568  37.814  4.00  1.00            
ATOM    502    O GLU A  65      -1.809  33.053  36.772  4.00  1.00            
ATOM    503    N ALA A  66      -2.960  34.677  37.825  4.00  1.00            
ATOM    504   CA ALA A  66      -3.314  35.317  36.600  4.00  1.00            
ATOM    505   CB ALA A  66      -4.571  36.197  36.712  4.00  1.00            
ATOM    506    C ALA A  66      -2.180  36.211  36.198  4.00  1.00            
ATOM    507    O ALA A  66      -1.191  36.328  36.920  4.00  1.00            
ATOM    508    N THR A  67      -2.280  36.849  35.008  4.00  1.00            
ATOM    509   CA THR A  67      -1.169  37.642  34.557  4.00  1.00            
ATOM    510   CB THR A  67      -0.340  36.915  33.534  4.00  1.00            
ATOM    511  OG1 THR A  67      -1.099  36.665  32.362  4.00  1.00            
ATOM    512  CG2 THR A  67       0.125  35.583  34.142  4.00  1.00            
ATOM    513    C THR A  67      -1.598  38.933  33.926  4.00  1.00            
ATOM    514    O THR A  67      -1.154  40.002  34.341  4.00  1.00            
ATOM    515    N SER A  68      -2.490  38.863  32.917  4.00  1.00            
ATOM    516   CA SER A  68      -2.914  40.002  32.148  4.00  1.00            
ATOM    517   CB SER A  68      -3.204  41.242  33.011  4.00  1.00            
ATOM    518   OG SER A  68      -4.242  40.951  33.935  4.00  1.00            
ATOM    519    C SER A  68      -1.876  40.382  31.129  4.00  1.00            
ATOM    520    O SER A  68      -2.011  41.407  30.462  4.00  1.00            
ATOM    521    N GLN A  69      -0.822  39.561  30.954  4.00  1.00            
ATOM    522   CA GLN A  69       0.117  39.802  29.889  4.00  1.00            
ATOM    523   CB GLN A  69       1.541  39.340  30.236  4.00  1.00            
ATOM    524   CG GLN A  69       1.638  37.835  30.493  4.00  1.00            
ATOM    525   CD GLN A  69       3.057  37.529  30.949  4.00  1.00            
ATOM    526  OE1 GLN A  69       3.777  36.765  30.308  4.00  1.00            
ATOM    527  NE2 GLN A  69       3.468  38.129  32.098  4.00  1.00            
ATOM    528    C GLN A  69      -0.399  38.970  28.761  4.00  1.00            
ATOM    529    O GLN A  69      -0.905  37.874  28.990  4.00  1.00            
ATOM    530    N GLU A  70      -0.314  39.461  27.509  4.00  1.00            
ATOM    531   CA GLU A  70      -0.900  38.666  26.469  4.00  1.00            
ATOM    532   CB GLU A  70      -1.938  39.427  25.623  4.00  1.00            
ATOM    533   CG GLU A  70      -3.174  39.792  26.455  4.00  1.00            
ATOM    534   CD GLU A  70      -4.180  40.538  25.591  4.00  1.00            
ATOM    535  OE1 GLU A  70      -4.125  40.382  24.343  4.00  1.00            
ATOM    536  OE2 GLU A  70      -5.025  41.269  26.175  4.00  1.00            
ATOM    537    C GLU A  70       0.176  38.100  25.592  4.00  1.00            
ATOM    538    O GLU A  70       1.154  38.773  25.269  4.00  1.00            
ATOM    539    N LEU A  71       0.014  36.813  25.203  4.00  1.00            
ATOM    540   CA LEU A  71       0.977  36.114  24.392  4.00  1.00            
ATOM    541   CB LEU A  71       1.316  34.699  24.903  4.00  1.00            
ATOM    542   CG LEU A  71       2.030  34.652  26.268  4.00  1.00            
ATOM    543  CD1 LEU A  71       1.132  35.188  27.394  4.00  1.00            
ATOM    544  CD2 LEU A  71       2.568  33.242  26.564  4.00  1.00            
ATOM    545    C LEU A  71       0.413  35.935  23.028  4.00  1.00            
ATOM    546    O LEU A  71      -0.800  35.977  22.833  4.00  1.00            
ATOM    547    N SER A  72       1.301  35.773  22.028  4.00  1.00            
ATOM    548   CA SER A  72       0.797  35.528  20.715  4.00  1.00            
ATOM    549   CB SER A  72       0.604  36.806  19.879  4.00  1.00            
ATOM    550   OG SER A  72      -0.391  37.630  20.464  4.00  1.00            
ATOM    551    C SER A  72       1.778  34.684  19.968  4.00  1.00            
ATOM    552    O SER A  72       2.988  34.877  20.082  4.00  1.00            
ATOM    553    N ILE A  73       1.279  33.697  19.192  4.00  1.00            
ATOM    554   CA ILE A  73       2.188  32.930  18.396  4.00  1.00            
ATOM    555   CB ILE A  73       2.638  31.635  19.014  4.00  1.00            
ATOM    556  CG1 ILE A  73       3.704  30.964  18.128  4.00  1.00            
ATOM    557  CG2 ILE A  73       1.411  30.761  19.283  4.00  1.00            
ATOM    558  CD1 ILE A  73       5.014  31.746  18.037  4.00  1.00            
ATOM    559    C ILE A  73       1.600  32.652  17.075  4.00  1.00            
ATOM    560    O ILE A  73       0.423  32.319  16.940  4.00  1.00            
ATOM    561    N THR A  74       2.439  32.827  16.050  4.00  1.00            
ATOM    562   CA THR A  74       2.000  32.524  14.740  4.00  1.00            
ATOM    563   CB THR A  74       1.936  33.736  13.855  4.00  1.00            
ATOM    564  OG1 THR A  74       1.056  34.699  14.415  4.00  1.00            
ATOM    565  CG2 THR A  74       1.448  33.318  12.458  4.00  1.00            
ATOM    566    C THR A  74       3.020  31.610  14.173  4.00  1.00            
ATOM    567    O THR A  74       4.182  31.975  13.998  4.00  1.00            
ATOM    568    N TYR A  75       2.595  30.375  13.891  4.00  1.00            
ATOM    569   CA TYR A  75       3.441  29.468  13.201  4.00  1.00            
ATOM    570   CB TYR A  75       3.754  28.087  13.920  4.00  1.00            
ATOM    571   CG TYR A  75       4.047  27.033  12.887  4.00  1.00            
ATOM    572  CD1 TYR A  75       5.148  27.071  12.056  4.00  1.00            
ATOM    573  CD2 TYR A  75       3.174  25.985  12.721  4.00  1.00            
ATOM    574  CE1 TYR A  75       5.304  26.125  11.068  4.00  1.00            
ATOM    575  CE2 TYR A  75       3.354  25.036  11.739  4.00  1.00            
ATOM    576   CZ TYR A  75       4.417  25.114  10.889  4.00  1.00            
ATOM    577   OH TYR A  75       4.625  24.175   9.860  4.00  1.00            
ATOM    578    C TYR A  75       2.787  29.358  11.867  4.00  1.00            
ATOM    579    O TYR A  75       1.624  29.712  11.698  4.00  1.00            
ATOM    580    N GLY A  76       3.554  28.908  10.872  3.00  1.00            
ATOM    581   CA GLY A  76       3.176  28.704   9.537  3.00  1.00            
ATOM    582    C GLY A  76       1.886  27.950   9.600  3.00  1.00            
ATOM    583    O GLY A  76       1.008  28.141   8.760  3.00  1.00            
ATOM    584    N THR A  77       1.731  27.067  10.605  3.00  1.00            
ATOM    585   CA THR A  77       0.523  26.317  10.732  3.00  1.00            
ATOM    586   CB THR A  77       0.441  25.295  11.849  3.00  1.00            
ATOM    587  OG1 THR A  77      -0.664  24.434  11.611  3.00  1.00            
ATOM    588  CG2 THR A  77       0.280  25.957  13.231  3.00  1.00            
ATOM    589    C THR A  77      -0.632  27.250  10.904  3.00  1.00            
ATOM    590    O THR A  77      -1.633  27.129  10.199  3.00  1.00            
ATOM    591    N GLY A  78      -0.525  28.239  11.810  4.00  1.00            
ATOM    592   CA GLY A  78      -1.660  29.086  11.993  4.00  1.00            
ATOM    593    C GLY A  78      -1.381  30.072  13.079  4.00  1.00            
ATOM    594    O GLY A  78      -0.232  30.293  13.457  4.00  1.00            
ATOM    595    N SER A  79      -2.455  30.699  13.605  4.00  1.00            
ATOM    596   CA SER A  79      -2.269  31.710  14.600  4.00  1.00            
ATOM    597   CB SER A  79      -2.769  33.096  14.155  4.00  1.00            
ATOM    598   OG SER A  79      -4.179  33.070  13.977  4.00  1.00            
ATOM    599    C SER A  79      -3.021  31.370  15.826  4.00  1.00            
ATOM    600    O SER A  79      -4.089  30.761  15.781  4.00  1.00            
ATOM    601    N MET A  80      -2.439  31.743  16.976  4.00  1.00            
ATOM    602   CA MET A  80      -3.155  31.575  18.192  4.00  1.00            
ATOM    603   CB MET A  80      -2.886  30.259  18.942  4.00  1.00            
ATOM    604   CG MET A  80      -1.432  30.044  19.333  4.00  1.00            
ATOM    605   SD MET A  80      -1.152  28.619  20.425  4.00  1.00            
ATOM    606   CE MET A  80      -1.850  27.415  19.259  4.00  1.00            
ATOM    607    C MET A  80      -2.805  32.721  19.083  4.00  1.00            
ATOM    608    O MET A  80      -1.680  33.218  19.056  4.00  1.00            
ATOM    609    N THR A  81      -3.778  33.182  19.894  4.00  1.00            
ATOM    610   CA THR A  81      -3.525  34.301  20.749  4.00  1.00            
ATOM    611   CB THR A  81      -4.534  35.406  20.646  4.00  1.00            
ATOM    612  OG1 THR A  81      -5.795  34.954  21.112  4.00  1.00            
ATOM    613  CG2 THR A  81      -4.635  35.847  19.174  4.00  1.00            
ATOM    614    C THR A  81      -3.579  33.816  22.154  4.00  1.00            
ATOM    615    O THR A  81      -3.768  32.622  22.385  4.00  1.00            
ATOM    616    N GLY A  82      -3.385  34.710  23.152  4.00  1.00            
ATOM    617   CA GLY A  82      -3.467  34.115  24.447  4.00  1.00            
ATOM    618    C GLY A  82      -3.298  35.053  25.578  4.00  1.00            
ATOM    619    O GLY A  82      -3.047  36.248  25.429  4.00  1.00            
ATOM    620    N ILE A  83      -3.462  34.449  26.771  4.00  1.00            
ATOM    621   CA ILE A  83      -3.298  35.076  28.038  4.00  1.00            
ATOM    622   CB ILE A  83      -4.546  35.130  28.873  4.00  1.00            
ATOM    623  CG1 ILE A  83      -5.649  35.910  28.142  4.00  1.00            
ATOM    624  CG2 ILE A  83      -4.183  35.732  30.242  4.00  1.00            
ATOM    625  CD1 ILE A  83      -7.035  35.726  28.760  4.00  1.00            
ATOM    626    C ILE A  83      -2.302  34.216  28.760  4.00  1.00            
ATOM    627    O ILE A  83      -2.151  33.039  28.435  4.00  1.00            
ATOM    628    N LEU A  84      -1.568  34.785  29.741  4.00  1.00            
ATOM    629   CA LEU A  84      -0.538  34.032  30.405  4.00  1.00            
ATOM    630   CB LEU A  84       0.689  34.868  30.784  4.00  1.00            
ATOM    631   CG LEU A  84       1.856  33.986  31.252  4.00  1.00            
ATOM    632  CD1 LEU A  84       2.421  33.194  30.064  4.00  1.00            
ATOM    633  CD2 LEU A  84       2.926  34.784  32.014  4.00  1.00            
ATOM    634    C LEU A  84      -1.072  33.450  31.689  4.00  1.00            
ATOM    635    O LEU A  84      -2.092  33.900  32.207  4.00  1.00            
ATOM    636    N GLY A  85      -0.389  32.406  32.224  4.00  1.00            
ATOM    637   CA GLY A  85      -0.786  31.786  33.464  4.00  1.00            
ATOM    638    C GLY A  85       0.432  31.231  34.124  4.00  1.00            
ATOM    639    O GLY A  85       1.384  30.834  33.456  4.00  1.00            
ATOM    640    N TYR A  86       0.440  31.198  35.472  4.00  1.00            
ATOM    641   CA TYR A  86       1.551  30.600  36.151  4.00  1.00            
ATOM    642   CB TYR A  86       2.172  31.467  37.260  4.00  1.00            
ATOM    643   CG TYR A  86       2.586  32.751  36.637  4.00  1.00            
ATOM    644  CD1 TYR A  86       3.741  32.842  35.895  4.00  1.00            
ATOM    645  CD2 TYR A  86       1.793  33.865  36.781  4.00  1.00            
ATOM    646  CE1 TYR A  86       4.106  34.036  35.318  4.00  1.00            
ATOM    647  CE2 TYR A  86       2.155  35.058  36.208  4.00  1.00            
ATOM    648   CZ TYR A  86       3.315  35.146  35.476  4.00  1.00            
ATOM    649   OH TYR A  86       3.687  36.371  34.886  4.00  1.00            
ATOM    650    C TYR A  86       0.957  29.416  36.841  4.00  1.00            
ATOM    651    O TYR A  86       0.075  29.566  37.687  4.00  1.00            
ATOM    652    N ASP A  87       1.406  28.198  36.486  4.00  1.00            
ATOM    653   CA ASP A  87       0.806  27.037  37.077  4.00  1.00            
ATOM    654   CB ASP A  87      -0.139  26.283  36.123  4.00  1.00            
ATOM    655   CG ASP A  87      -1.430  27.075  35.989  4.00  1.00            
ATOM    656  OD1 ASP A  87      -2.213  27.098  36.976  4.00  1.00            
ATOM    657  OD2 ASP A  87      -1.659  27.654  34.894  4.00  1.00            
ATOM    658    C ASP A  87       1.851  26.077  37.464  4.00  1.00            
ATOM    659    O ASP A  87       3.048  26.356  37.423  4.00  1.00            
ATOM    660    N THR A  88       1.372  24.905  37.895  4.00  1.00            
ATOM    661   CA THR A  88       2.233  23.827  38.216  4.00  1.00            
ATOM    662   CB THR A  88       1.908  23.176  39.530  4.00  1.00            
ATOM    663  OG1 THR A  88       2.820  22.120  39.798  4.00  1.00            
ATOM    664  CG2 THR A  88       0.469  22.636  39.470  4.00  1.00            
ATOM    665    C THR A  88       1.972  22.821  37.147  4.00  1.00            
ATOM    666    O THR A  88       0.826  22.615  36.751  4.00  1.00            
ATOM    667    N VAL A  89       3.030  22.186  36.617  4.00  1.00            
ATOM    668   CA VAL A  89       2.787  21.233  35.577  4.00  1.00            
ATOM    669   CB VAL A  89       3.311  21.686  34.246  4.00  1.00            
ATOM    670  CG1 VAL A  89       4.830  21.903  34.367  4.00  1.00            
ATOM    671  CG2 VAL A  89       2.913  20.650  33.182  4.00  1.00            
ATOM    672    C VAL A  89       3.494  19.961  35.944  4.00  1.00            
ATOM    673    O VAL A  89       4.644  19.992  36.378  4.00  1.00            
ATOM    674    N GLN A  90       2.822  18.798  35.797  4.00  1.00            
ATOM    675   CA GLN A  90       3.496  17.556  36.068  4.00  1.00            
ATOM    676   CB GLN A  90       2.643  16.463  36.731  4.00  1.00            
ATOM    677   CG GLN A  90       2.339  16.725  38.205  4.00  1.00            
ATOM    678   CD GLN A  90       1.854  15.409  38.797  4.00  1.00            
ATOM    679  OE1 GLN A  90       2.535  14.800  39.620  4.00  1.00            
ATOM    680  NE2 GLN A  90       0.651  14.949  38.361  4.00  1.00            
ATOM    681    C GLN A  90       3.941  17.022  34.741  4.00  1.00            
ATOM    682    O GLN A  90       3.117  16.730  33.876  4.00  1.00            
ATOM    683    N VAL A  91       5.271  16.901  34.540  4.00  1.00            
ATOM    684   CA VAL A  91       5.766  16.415  33.284  4.00  1.00            
ATOM    685   CB VAL A  91       6.653  17.411  32.595  4.00  1.00            
ATOM    686  CG1 VAL A  91       7.229  16.771  31.320  4.00  1.00            
ATOM    687  CG2 VAL A  91       5.841  18.693  32.346  4.00  1.00            
ATOM    688    C VAL A  91       6.604  15.199  33.554  4.00  1.00            
ATOM    689    O VAL A  91       7.644  15.282  34.205  4.00  1.00            
ATOM    690    N GLY A  92       6.150  14.024  33.072  3.00  1.00            
ATOM    691   CA GLY A  92       6.930  12.818  33.138  3.00  1.00            
ATOM    692    C GLY A  92       7.192  12.406  34.549  3.00  1.00            
ATOM    693    O GLY A  92       8.216  11.783  34.827  3.00  1.00            
ATOM    694    N GLY A  93       6.289  12.727  35.489  3.00  1.00            
ATOM    695   CA GLY A  93       6.536  12.282  36.829  3.00  1.00            
ATOM    696    C GLY A  93       7.350  13.311  37.525  3.00  1.00            
ATOM    697    O GLY A  93       7.710  13.144  38.690  3.00  1.00            
ATOM    698    N ILE A  94       7.673  14.413  36.830  4.00  1.00            
ATOM    699   CA ILE A  94       8.428  15.417  37.506  4.00  1.00            
ATOM    700   CB ILE A  94       9.647  15.876  36.763  4.00  1.00            
ATOM    701  CG1 ILE A  94      10.611  14.704  36.529  4.00  1.00            
ATOM    702  CG2 ILE A  94      10.265  17.036  37.561  4.00  1.00            
ATOM    703  CD1 ILE A  94      10.078  13.672  35.538  4.00  1.00            
ATOM    704    C ILE A  94       7.534  16.609  37.625  4.00  1.00            
ATOM    705    O ILE A  94       6.990  17.087  36.632  4.00  1.00            
ATOM    706    N SER A  95       7.337  17.108  38.861  4.00  1.00            
ATOM    707   CA SER A  95       6.499  18.257  39.032  4.00  1.00            
ATOM    708   CB SER A  95       5.989  18.428  40.473  4.00  1.00            
ATOM    709   OG SER A  95       5.175  17.322  40.832  4.00  1.00            
ATOM    710    C SER A  95       7.321  19.461  38.680  4.00  1.00            
ATOM    711    O SER A  95       8.478  19.571  39.081  4.00  1.00            
ATOM    712    N ASP A  96       6.737  20.391  37.898  4.00  1.00            
ATOM    713   CA ASP A  96       7.421  21.599  37.530  4.00  1.00            
ATOM    714   CB ASP A  96       7.403  21.866  36.018  4.00  1.00            
ATOM    715   CG ASP A  96       8.146  20.723  35.342  4.00  1.00            
ATOM    716  OD1 ASP A  96       8.550  19.773  36.067  4.00  1.00            
ATOM    717  OD2 ASP A  96       8.311  20.776  34.095  4.00  1.00            
ATOM    718    C ASP A  96       6.624  22.690  38.168  4.00  1.00            
ATOM    719    O ASP A  96       5.553  23.047  37.681  4.00  1.00            
ATOM    720    N THR A  97       7.112  23.240  39.296  4.00  1.00            
ATOM    721   CA THR A  97       6.367  24.291  39.925  4.00  1.00            
ATOM    722   CB THR A  97       6.658  24.454  41.391  4.00  1.00            
ATOM    723  OG1 THR A  97       8.021  24.798  41.587  4.00  1.00            
ATOM    724  CG2 THR A  97       6.332  23.134  42.109  4.00  1.00            
ATOM    725    C THR A  97       6.755  25.558  39.244  4.00  1.00            
ATOM    726    O THR A  97       7.705  25.598  38.463  4.00  1.00            
ATOM    727    N ASN A  98       5.997  26.632  39.519  4.00  1.00            
ATOM    728   CA ASN A  98       6.300  27.926  38.990  4.00  1.00            
ATOM    729   CB ASN A  98       7.568  28.543  39.609  4.00  1.00            
ATOM    730   CG ASN A  98       7.292  28.800  41.082  4.00  1.00            
ATOM    731  OD1 ASN A  98       6.186  29.182  41.463  4.00  1.00            
ATOM    732  ND2 ASN A  98       8.326  28.581  41.939  4.00  1.00            
ATOM    733    C ASN A  98       6.490  27.878  37.509  4.00  1.00            
ATOM    734    O ASN A  98       7.528  28.301  37.003  4.00  1.00            
ATOM    735    N GLN A  99       5.489  27.377  36.759  4.00  1.00            
ATOM    736   CA GLN A  99       5.681  27.338  35.340  4.00  1.00            
ATOM    737   CB GLN A  99       5.279  26.008  34.688  4.00  1.00            
ATOM    738   CG GLN A  99       5.828  25.873  33.270  4.00  1.00            
ATOM    739   CD GLN A  99       7.345  25.804  33.386  4.00  1.00            
ATOM    740  OE1 GLN A  99       7.987  26.742  33.856  4.00  1.00            
ATOM    741  NE2 GLN A  99       7.936  24.657  32.957  4.00  1.00            
ATOM    742    C GLN A  99       4.871  28.415  34.712  4.00  1.00            
ATOM    743    O GLN A  99       3.870  28.871  35.265  4.00  1.00            
ATOM    744    N ILE A 100       5.317  28.861  33.525  4.00  1.00            
ATOM    745   CA ILE A 100       4.621  29.883  32.811  4.00  1.00            
ATOM    746   CB ILE A 100       5.535  30.927  32.231  4.00  1.00            
ATOM    747  CG1 ILE A 100       6.220  31.727  33.354  4.00  1.00            
ATOM    748  CG2 ILE A 100       4.720  31.796  31.262  4.00  1.00            
ATOM    749  CD1 ILE A 100       7.204  30.907  34.186  4.00  1.00            
ATOM    750    C ILE A 100       3.912  29.205  31.685  4.00  1.00            
ATOM    751    O ILE A 100       4.528  28.531  30.859  4.00  1.00            
ATOM    752    N PHE A 101       2.574  29.360  31.651  4.00  1.00            
ATOM    753   CA PHE A 101       1.762  28.748  30.647  4.00  1.00            
ATOM    754   CB PHE A 101       0.679  27.821  31.224  4.00  1.00            
ATOM    755   CG PHE A 101       1.370  26.762  32.014  4.00  1.00            
ATOM    756  CD1 PHE A 101       1.948  25.683  31.392  4.00  1.00            
ATOM    757  CD2 PHE A 101       1.439  26.848  33.386  4.00  1.00            
ATOM    758  CE1 PHE A 101       2.582  24.701  32.117  4.00  1.00            
ATOM    759  CE2 PHE A 101       2.074  25.871  34.117  4.00  1.00            
ATOM    760   CZ PHE A 101       2.646  24.794  33.485  4.00  1.00            
ATOM    761    C PHE A 101       1.063  29.848  29.946  4.00  1.00            
ATOM    762    O PHE A 101       0.909  30.944  30.479  4.00  1.00            
ATOM    763    N GLY A 102       0.632  29.577  28.707  4.00  1.00            
ATOM    764   CA GLY A 102      -0.021  30.601  27.968  4.00  1.00            
ATOM    765    C GLY A 102      -1.356  30.136  27.483  4.00  1.00            
ATOM    766    O GLY A 102      -1.482  29.595  26.386  4.00  1.00            
ATOM    767    N LEU A 103      -2.424  30.398  28.263  4.00  1.00            
ATOM    768   CA LEU A 103      -3.692  29.878  27.844  4.00  1.00            
ATOM    769   CB LEU A 103      -4.832  30.016  28.876  4.00  1.00            
ATOM    770   CG LEU A 103      -5.066  31.431  29.429  4.00  1.00            
ATOM    771  CD1 LEU A 103      -3.864  31.920  30.250  4.00  1.00            
ATOM    772  CD2 LEU A 103      -5.496  32.402  28.322  4.00  1.00            
ATOM    773    C LEU A 103      -4.059  30.534  26.546  4.00  1.00            
ATOM    774    O LEU A 103      -3.754  31.705  26.324  4.00  1.00            
ATOM    775    N SER A 104      -4.699  29.778  25.622  4.00  1.00            
ATOM    776   CA SER A 104      -4.950  30.366  24.335  4.00  1.00            
ATOM    777   CB SER A 104      -4.365  29.558  23.163  4.00  1.00            
ATOM    778   OG SER A 104      -2.947  29.561  23.234  4.00  1.00            
ATOM    779    C SER A 104      -6.417  30.535  24.075  4.00  1.00            
ATOM    780    O SER A 104      -7.170  29.567  23.983  4.00  1.00            
ATOM    781    N GLU A 105      -6.843  31.813  23.968  4.00  1.00            
ATOM    782   CA GLU A 105      -8.203  32.199  23.708  4.00  1.00            
ATOM    783   CB GLU A 105      -8.441  33.691  24.000  4.00  1.00            
ATOM    784   CG GLU A 105      -9.874  34.161  23.742  4.00  1.00            
ATOM    785   CD GLU A 105      -9.937  35.650  24.058  4.00  1.00            
ATOM    786  OE1 GLU A 105      -9.078  36.400  23.520  4.00  1.00            
ATOM    787  OE2 GLU A 105     -10.835  36.058  24.841  4.00  1.00            
ATOM    788    C GLU A 105      -8.629  31.965  22.295  4.00  1.00            
ATOM    789    O GLU A 105      -9.674  31.359  22.066  4.00  1.00            
ATOM    790    N THR A 106      -7.849  32.434  21.300  4.00  1.00            
ATOM    791   CA THR A 106      -8.333  32.239  19.967  4.00  1.00            
ATOM    792   CB THR A 106      -8.690  33.509  19.233  4.00  1.00            
ATOM    793  OG1 THR A 106      -9.365  33.194  18.024  4.00  1.00            
ATOM    794  CG2 THR A 106      -7.438  34.362  18.945  4.00  1.00            
ATOM    795    C THR A 106      -7.346  31.445  19.195  4.00  1.00            
ATOM    796    O THR A 106      -6.251  31.899  18.864  4.00  1.00            
ATOM    797    N GLU A 107      -7.718  30.183  18.914  1.00  1.00            
ATOM    798   CA GLU A 107      -6.868  29.366  18.123  1.00  1.00            
ATOM    799   CB GLU A 107      -6.522  28.027  18.794  1.00  1.00            
ATOM    800   CG GLU A 107      -5.661  28.199  20.046  1.00  1.00            
ATOM    801   CD GLU A 107      -5.496  26.846  20.720  1.00  1.00            
ATOM    802  OE1 GLU A 107      -6.123  25.862  20.244  1.00  1.00            
ATOM    803  OE2 GLU A 107      -4.742  26.781  21.726  1.00  1.00            
ATOM    804    C GLU A 107      -7.648  29.063  16.891  1.00  1.00            
ATOM    805    O GLU A 107      -8.427  28.113  16.839  1.00  1.00            
ATOM    806    N PRO A 108      -7.463  29.878  15.896  1.00  1.00            
ATOM    807   CA PRO A 108      -8.194  29.655  14.684  1.00  1.00            
ATOM    808   CD PRO A 108      -7.314  31.305  16.166  1.00  1.00            
ATOM    809   CB PRO A 108      -8.223  30.988  13.944  1.00  1.00            
ATOM    810   CG PRO A 108      -8.116  32.027  15.071  1.00  1.00            
ATOM    811    C PRO A 108      -7.523  28.574  13.896  1.00  1.00            
ATOM    812    O PRO A 108      -6.382  28.234  14.199  1.00  1.00            
ATOM    813    N GLY A 109      -8.229  28.014  12.895  1.00  1.00            
ATOM    814   CA GLY A 109      -7.591  27.069  12.032  1.00  1.00            
ATOM    815    C GLY A 109      -8.191  25.711  12.146  1.00  1.00            
ATOM    816    O GLY A 109      -8.438  25.187  13.232  1.00  1.00            
ATOM    817    N SER A 110      -8.428  25.120  10.959  2.00  1.00            
ATOM    818   CA SER A 110      -8.968  23.810  10.774  2.00  1.00            
ATOM    819   CB SER A 110      -9.438  23.561   9.331  2.00  1.00            
ATOM    820   OG SER A 110     -10.540  24.400   9.023  2.00  1.00            
ATOM    821    C SER A 110      -7.928  22.792  11.072  2.00  1.00            
ATOM    822    O SER A 110      -8.266  21.650  11.355  2.00  1.00            
ATOM    823    N PHE A 111      -6.640  23.164  10.959  2.00  1.00            
ATOM    824   CA PHE A 111      -5.544  22.257  11.163  2.00  1.00            
ATOM    825   CB PHE A 111      -4.205  22.897  10.768  2.00  1.00            
ATOM    826   CG PHE A 111      -4.352  23.332   9.350  2.00  1.00            
ATOM    827  CD1 PHE A 111      -5.009  24.508   9.066  2.00  1.00            
ATOM    828  CD2 PHE A 111      -3.846  22.586   8.312  2.00  1.00            
ATOM    829  CE1 PHE A 111      -5.162  24.936   7.769  2.00  1.00            
ATOM    830  CE2 PHE A 111      -3.996  23.009   7.011  2.00  1.00            
ATOM    831   CZ PHE A 111      -4.655  24.184   6.738  2.00  1.00            
ATOM    832    C PHE A 111      -5.451  21.879  12.612  2.00  1.00            
ATOM    833    O PHE A 111      -5.158  20.729  12.931  2.00  1.00            
ATOM    834    N LEU A 112      -5.641  22.842  13.539  2.00  1.00            
ATOM    835   CA LEU A 112      -5.572  22.494  14.935  2.00  1.00            
ATOM    836   CB LEU A 112      -5.828  23.689  15.870  2.00  1.00            
ATOM    837   CG LEU A 112      -4.767  24.801  15.791  2.00  1.00            
ATOM    838  CD1 LEU A 112      -5.082  25.940  16.773  2.00  1.00            
ATOM    839  CD2 LEU A 112      -3.351  24.232  15.971  2.00  1.00            
ATOM    840    C LEU A 112      -6.689  21.535  15.162  2.00  1.00            
ATOM    841    O LEU A 112      -6.516  20.484  15.777  2.00  1.00            
ATOM    842    N TYR A 113      -7.874  21.886  14.629  2.00  1.00            
ATOM    843   CA TYR A 113      -9.007  21.012  14.647  2.00  1.00            
ATOM    844   CB TYR A 113     -10.219  21.610  13.903  2.00  1.00            
ATOM    845   CG TYR A 113     -11.372  20.674  14.012  2.00  1.00            
ATOM    846  CD1 TYR A 113     -11.465  19.576  13.189  2.00  1.00            
ATOM    847  CD2 TYR A 113     -12.369  20.907  14.932  2.00  1.00            
ATOM    848  CE1 TYR A 113     -12.531  18.716  13.292  2.00  1.00            
ATOM    849  CE2 TYR A 113     -13.438  20.050  15.038  2.00  1.00            
ATOM    850   CZ TYR A 113     -13.520  18.953  14.215  2.00  1.00            
ATOM    851   OH TYR A 113     -14.615  18.070  14.319  2.00  1.00            
ATOM    852    C TYR A 113      -8.482  19.841  13.873  2.00  1.00            
ATOM    853    O TYR A 113      -7.558  19.984  13.082  2.00  1.00            
ATOM    854    N TYR A 114      -8.968  18.623  14.108  2.00  1.00            
ATOM    855   CA TYR A 114      -8.447  17.548  13.313  2.00  1.00            
ATOM    856   CB TYR A 114      -8.585  17.803  11.792  2.00  1.00            
ATOM    857   CG TYR A 114      -8.312  16.542  11.041  2.00  1.00            
ATOM    858  CD1 TYR A 114      -9.234  15.519  11.052  2.00  1.00            
ATOM    859  CD2 TYR A 114      -7.160  16.387  10.302  2.00  1.00            
ATOM    860  CE1 TYR A 114      -9.002  14.353  10.361  2.00  1.00            
ATOM    861  CE2 TYR A 114      -6.923  15.222   9.610  2.00  1.00            
ATOM    862   CZ TYR A 114      -7.842  14.201   9.641  2.00  1.00            
ATOM    863   OH TYR A 114      -7.601  13.005   8.932  2.00  1.00            
ATOM    864    C TYR A 114      -7.023  17.246  13.676  2.00  1.00            
ATOM    865    O TYR A 114      -6.273  16.690  12.876  2.00  1.00            
ATOM    866    N ALA A 115      -6.607  17.589  14.912  1.00  1.00            
ATOM    867   CA ALA A 115      -5.301  17.191  15.365  1.00  1.00            
ATOM    868   CB ALA A 115      -4.352  18.379  15.607  1.00  1.00            
ATOM    869    C ALA A 115      -5.521  16.557  16.690  1.00  1.00            
ATOM    870    O ALA A 115      -6.035  17.210  17.597  1.00  1.00            
ATOM    871    N PRO A 116      -5.182  15.312  16.864  1.00  1.00            
ATOM    872   CA PRO A 116      -5.260  14.768  18.178  1.00  1.00            
ATOM    873   CD PRO A 116      -5.174  14.294  15.832  1.00  1.00            
ATOM    874   CB PRO A 116      -5.028  13.260  18.027  1.00  1.00            
ATOM    875   CG PRO A 116      -4.570  13.082  16.563  1.00  1.00            
ATOM    876    C PRO A 116      -4.176  15.549  18.814  1.00  1.00            
ATOM    877    O PRO A 116      -3.024  15.388  18.411  1.00  1.00            
ATOM    878    N PHE A 117      -4.507  16.382  19.811  1.00  1.00            
ATOM    879   CA PHE A 117      -3.507  17.275  20.297  1.00  1.00            
ATOM    880   CB PHE A 117      -2.881  18.030  19.106  1.00  1.00            
ATOM    881   CG PHE A 117      -2.178  19.273  19.513  1.00  1.00            
ATOM    882  CD1 PHE A 117      -0.900  19.253  20.016  1.00  1.00            
ATOM    883  CD2 PHE A 117      -2.822  20.477  19.350  1.00  1.00            
ATOM    884  CE1 PHE A 117      -0.287  20.431  20.368  1.00  1.00            
ATOM    885  CE2 PHE A 117      -2.214  21.656  19.701  1.00  1.00            
ATOM    886   CZ PHE A 117      -0.941  21.630  20.213  1.00  1.00            
ATOM    887    C PHE A 117      -4.204  18.253  21.173  1.00  1.00            
ATOM    888    O PHE A 117      -5.389  18.531  20.993  1.00  1.00            
ATOM    889    N ASP A 118      -3.480  18.794  22.165  1.00  1.00            
ATOM    890   CA ASP A 118      -4.072  19.787  23.002  1.00  1.00            
ATOM    891   CB ASP A 118      -4.170  19.385  24.482  1.00  1.00            
ATOM    892   CG ASP A 118      -5.414  18.517  24.613  1.00  1.00            
ATOM    893  OD1 ASP A 118      -6.318  18.665  23.749  1.00  1.00            
ATOM    894  OD2 ASP A 118      -5.484  17.708  25.577  1.00  1.00            
ATOM    895    C ASP A 118      -3.227  21.000  22.901  1.00  1.00            
ATOM    896    O ASP A 118      -3.608  21.987  22.274  1.00  1.00            
ATOM    897    N GLY A 119      -2.029  20.949  23.503  4.00  1.00            
ATOM    898   CA GLY A 119      -1.226  22.122  23.454  4.00  1.00            
ATOM    899    C GLY A 119       0.134  21.770  22.959  4.00  1.00            
ATOM    900    O GLY A 119       0.540  20.609  22.979  4.00  1.00            
ATOM    901    N ILE A 120       0.882  22.795  22.498  4.00  1.00            
ATOM    902   CA ILE A 120       2.205  22.554  22.009  4.00  1.00            
ATOM    903   CB ILE A 120       2.559  23.286  20.740  4.00  1.00            
ATOM    904  CG1 ILE A 120       2.433  24.806  20.925  4.00  1.00            
ATOM    905  CG2 ILE A 120       1.723  22.714  19.588  4.00  1.00            
ATOM    906  CD1 ILE A 120       3.068  25.611  19.791  4.00  1.00            
ATOM    907    C ILE A 120       3.181  22.985  23.064  4.00  1.00            
ATOM    908    O ILE A 120       3.225  24.146  23.467  4.00  1.00            
ATOM    909    N LEU A 121       3.983  22.018  23.552  4.00  1.00            
ATOM    910   CA LEU A 121       5.008  22.253  24.529  4.00  1.00            
ATOM    911   CB LEU A 121       5.222  21.024  25.446  4.00  1.00            
ATOM    912   CG LEU A 121       6.363  21.091  26.486  4.00  1.00            
ATOM    913  CD1 LEU A 121       6.238  19.938  27.495  4.00  1.00            
ATOM    914  CD2 LEU A 121       7.750  21.047  25.824  4.00  1.00            
ATOM    915    C LEU A 121       6.230  22.513  23.748  4.00  1.00            
ATOM    916    O LEU A 121       6.375  22.023  22.629  4.00  1.00            
ATOM    917    N GLY A 122       7.144  23.323  24.296  4.00  1.00            
ATOM    918   CA GLY A 122       8.266  23.542  23.460  4.00  1.00            
ATOM    919    C GLY A 122       9.535  23.245  24.175  4.00  1.00            
ATOM    920    O GLY A 122       9.734  23.629  25.326  4.00  1.00            
ATOM    921    N LEU A 123      10.434  22.530  23.473  1.00  1.00            
ATOM    922   CA LEU A 123      11.750  22.280  23.971  1.00  1.00            
ATOM    923   CB LEU A 123      12.103  20.784  23.980  1.00  1.00            
ATOM    924   CG LEU A 123      11.143  19.961  24.859  1.00  1.00            
ATOM    925  CD1 LEU A 123      11.545  18.479  24.901  1.00  1.00            
ATOM    926  CD2 LEU A 123      10.987  20.589  26.254  1.00  1.00            
ATOM    927    C LEU A 123      12.613  22.967  22.991  1.00  1.00            
ATOM    928    O LEU A 123      13.050  22.396  21.993  1.00  1.00            
ATOM    929    N ALA A 124      12.869  24.244  23.282  1.00  1.00            
ATOM    930   CA ALA A 124      13.601  25.084  22.400  1.00  1.00            
ATOM    931   CB ALA A 124      12.718  25.873  21.420  1.00  1.00            
ATOM    932    C ALA A 124      14.260  26.068  23.288  1.00  1.00            
ATOM    933    O ALA A 124      14.334  25.875  24.502  1.00  1.00            
ATOM    934    N TYR A 125      14.757  27.149  22.686  1.00  1.00            
ATOM    935   CA TYR A 125      15.471  28.104  23.462  1.00  1.00            
ATOM    936   CB TYR A 125      16.827  28.504  22.831  1.00  1.00            
ATOM    937   CG TYR A 125      17.854  27.468  23.151  1.00  1.00            
ATOM    938  CD1 TYR A 125      17.871  26.241  22.529  1.00  1.00            
ATOM    939  CD2 TYR A 125      18.830  27.760  24.075  1.00  1.00            
ATOM    940  CE1 TYR A 125      18.841  25.317  22.847  1.00  1.00            
ATOM    941  CE2 TYR A 125      19.800  26.843  24.397  1.00  1.00            
ATOM    942   CZ TYR A 125      19.808  25.617  23.779  1.00  1.00            
ATOM    943   OH TYR A 125      20.803  24.669  24.099  1.00  1.00            
ATOM    944    C TYR A 125      14.672  29.359  23.627  1.00  1.00            
ATOM    945    O TYR A 125      13.780  29.687  22.847  1.00  1.00            
ATOM    946    N PRO A 126      14.998  30.025  24.709  2.00  1.00            
ATOM    947   CA PRO A 126      14.404  31.260  25.157  2.00  1.00            
ATOM    948   CD PRO A 126      16.115  29.618  25.550  2.00  1.00            
ATOM    949   CB PRO A 126      15.042  31.554  26.514  2.00  1.00            
ATOM    950   CG PRO A 126      16.396  30.829  26.454  2.00  1.00            
ATOM    951    C PRO A 126      14.504  32.438  24.257  2.00  1.00            
ATOM    952    O PRO A 126      13.655  33.322  24.385  2.00  1.00            
ATOM    953    N SER A 127      15.519  32.510  23.369  2.00  1.00            
ATOM    954   CA SER A 127      15.576  33.644  22.507  2.00  1.00            
ATOM    955   CB SER A 127      16.744  33.591  21.512  2.00  1.00            
ATOM    956   OG SER A 127      17.980  33.709  22.201  2.00  1.00            
ATOM    957    C SER A 127      14.320  33.576  21.743  2.00  1.00            
ATOM    958    O SER A 127      13.730  34.590  21.371  2.00  1.00            
ATOM    959    N ILE A 128      13.876  32.336  21.506  2.00  1.00            
ATOM    960   CA ILE A 128      12.641  32.183  20.837  2.00  1.00            
ATOM    961   CB ILE A 128      12.745  31.240  19.668  2.00  1.00            
ATOM    962  CG1 ILE A 128      11.393  31.090  18.956  2.00  1.00            
ATOM    963  CG2 ILE A 128      13.380  29.920  20.138  2.00  1.00            
ATOM    964  CD1 ILE A 128      11.475  30.184  17.728  2.00  1.00            
ATOM    965    C ILE A 128      11.641  31.668  21.793  2.00  1.00            
ATOM    966    O ILE A 128      11.500  30.473  22.047  2.00  1.00            
ATOM    967    N SER A 129      10.921  32.625  22.366  1.00  1.00            
ATOM    968   CA SER A 129       9.806  32.366  23.195  1.00  1.00            
ATOM    969   CB SER A 129      10.133  32.384  24.698  1.00  1.00            
ATOM    970   OG SER A 129      11.040  31.335  25.007  1.00  1.00            
ATOM    971    C SER A 129       9.007  33.570  22.881  1.00  1.00            
ATOM    972    O SER A 129       9.587  34.626  22.633  1.00  1.00            
ATOM    973    N ALA A 130       7.672  33.465  22.838  2.00  1.00            
ATOM    974   CA ALA A 130       7.014  34.630  22.344  2.00  1.00            
ATOM    975   CB ALA A 130       5.498  34.424  22.180  2.00  1.00            
ATOM    976    C ALA A 130       7.198  35.810  23.240  2.00  1.00            
ATOM    977    O ALA A 130       7.732  36.837  22.824  2.00  1.00            
ATOM    978    N SER A 131       6.786  35.681  24.510  2.00  1.00            
ATOM    979   CA SER A 131       7.063  36.712  25.459  2.00  1.00            
ATOM    980   CB SER A 131       6.057  36.795  26.618  2.00  1.00            
ATOM    981   OG SER A 131       6.132  35.620  27.410  2.00  1.00            
ATOM    982    C SER A 131       8.323  36.156  26.009  2.00  1.00            
ATOM    983    O SER A 131       8.805  35.146  25.498  2.00  1.00            
ATOM    984    N GLY A 132       8.932  36.759  27.032  2.00  1.00            
ATOM    985   CA GLY A 132      10.086  36.028  27.445  2.00  1.00            
ATOM    986    C GLY A 132       9.616  35.083  28.501  2.00  1.00            
ATOM    987    O GLY A 132      10.267  34.907  29.529  2.00  1.00            
ATOM    988    N ALA A 133       8.446  34.449  28.274  1.00  1.00            
ATOM    989   CA ALA A 133       8.032  33.438  29.198  1.00  1.00            
ATOM    990   CB ALA A 133       6.604  32.921  28.957  1.00  1.00            
ATOM    991    C ALA A 133       8.981  32.336  28.892  1.00  1.00            
ATOM    992    O ALA A 133       9.330  32.123  27.730  1.00  1.00            
ATOM    993    N THR A 134       9.446  31.595  29.911  1.00  1.00            
ATOM    994   CA THR A 134      10.464  30.649  29.593  1.00  1.00            
ATOM    995   CB THR A 134      11.479  30.445  30.684  1.00  1.00            
ATOM    996  OG1 THR A 134      10.857  29.931  31.847  1.00  1.00            
ATOM    997  CG2 THR A 134      12.166  31.789  30.991  1.00  1.00            
ATOM    998    C THR A 134       9.899  29.297  29.315  1.00  1.00            
ATOM    999    O THR A 134       8.715  29.001  29.474  1.00  1.00            
ATOM   1000    N PRO A 135      10.824  28.508  28.849  1.00  1.00            
ATOM   1001   CA PRO A 135      10.552  27.151  28.482  1.00  1.00            
ATOM   1002   CD PRO A 135      11.859  29.091  27.994  1.00  1.00            
ATOM   1003   CB PRO A 135      11.682  26.717  27.553  1.00  1.00            
ATOM   1004   CG PRO A 135      12.158  28.035  26.922  1.00  1.00            
ATOM   1005    C PRO A 135      10.435  26.279  29.691  1.00  1.00            
ATOM   1006    O PRO A 135      10.934  26.645  30.750  1.00  1.00            
ATOM   1007    N VAL A 136       9.762  25.133  29.522  2.00  1.00            
ATOM   1008   CA VAL A 136       9.589  24.199  30.590  2.00  1.00            
ATOM   1009   CB VAL A 136       8.775  23.011  30.178  2.00  1.00            
ATOM   1010  CG1 VAL A 136       8.745  22.004  31.339  2.00  1.00            
ATOM   1011  CG2 VAL A 136       7.388  23.505  29.738  2.00  1.00            
ATOM   1012    C VAL A 136      10.948  23.685  30.972  2.00  1.00            
ATOM   1013    O VAL A 136      11.274  23.580  32.153  2.00  1.00            
ATOM   1014    N PHE A 137      11.790  23.377  29.964  2.00  1.00            
ATOM   1015   CA PHE A 137      13.081  22.787  30.190  2.00  1.00            
ATOM   1016   CB PHE A 137      13.831  22.493  28.877  2.00  1.00            
ATOM   1017   CG PHE A 137      15.027  21.670  29.216  2.00  1.00            
ATOM   1018  CD1 PHE A 137      14.887  20.330  29.501  2.00  1.00            
ATOM   1019  CD2 PHE A 137      16.283  22.229  29.236  2.00  1.00            
ATOM   1020  CE1 PHE A 137      15.984  19.561  29.811  2.00  1.00            
ATOM   1021  CE2 PHE A 137      17.384  21.465  29.545  2.00  1.00            
ATOM   1022   CZ PHE A 137      17.235  20.129  29.835  2.00  1.00            
ATOM   1023    C PHE A 137      13.906  23.740  31.002  2.00  1.00            
ATOM   1024    O PHE A 137      14.574  23.335  31.952  2.00  1.00            
ATOM   1025    N ASP A 138      13.872  25.042  30.661  2.00  1.00            
ATOM   1026   CA ASP A 138      14.657  26.007  31.381  2.00  1.00            
ATOM   1027   CB ASP A 138      14.476  27.442  30.855  2.00  1.00            
ATOM   1028   CG ASP A 138      15.157  27.556  29.498  2.00  1.00            
ATOM   1029  OD1 ASP A 138      16.027  26.696  29.198  2.00  1.00            
ATOM   1030  OD2 ASP A 138      14.820  28.510  28.747  2.00  1.00            
ATOM   1031    C ASP A 138      14.192  26.009  32.808  2.00  1.00            
ATOM   1032    O ASP A 138      15.004  26.044  33.732  2.00  1.00            
ATOM   1033    N ASN A 139      12.862  25.939  33.025  2.00  1.00            
ATOM   1034   CA ASN A 139      12.295  25.981  34.345  2.00  1.00            
ATOM   1035   CB ASN A 139      10.761  25.844  34.325  2.00  1.00            
ATOM   1036   CG ASN A 139      10.237  25.903  35.754  2.00  1.00            
ATOM   1037  OD1 ASN A 139      10.173  24.891  36.449  2.00  1.00            
ATOM   1038  ND2 ASN A 139       9.853  27.126  36.207  2.00  1.00            
ATOM   1039    C ASN A 139      12.850  24.811  35.111  2.00  1.00            
ATOM   1040    O ASN A 139      13.214  24.945  36.278  2.00  1.00            
ATOM   1041    N LEU A 140      12.948  23.634  34.459  2.00  1.00            
ATOM   1042   CA LEU A 140      13.444  22.434  35.083  2.00  1.00            
ATOM   1043   CB LEU A 140      13.430  21.227  34.128  2.00  1.00            
ATOM   1044   CG LEU A 140      12.016  20.861  33.637  2.00  1.00            
ATOM   1045  CD1 LEU A 140      12.040  19.646  32.694  2.00  1.00            
ATOM   1046  CD2 LEU A 140      11.049  20.695  34.817  2.00  1.00            
ATOM   1047    C LEU A 140      14.869  22.689  35.480  2.00  1.00            
ATOM   1048    O LEU A 140      15.306  22.281  36.555  2.00  1.00            
ATOM   1049    N TRP A 141      15.629  23.394  34.616  2.00  1.00            
ATOM   1050   CA TRP A 141      17.027  23.657  34.841  2.00  1.00            
ATOM   1051   CB TRP A 141      17.654  24.444  33.679  2.00  1.00            
ATOM   1052   CG TRP A 141      19.086  24.873  33.891  2.00  1.00            
ATOM   1053  CD2 TRP A 141      19.468  26.219  34.214  2.00  1.00            
ATOM   1054  CD1 TRP A 141      20.243  24.156  33.787  2.00  1.00            
ATOM   1055  NE1 TRP A 141      21.324  24.974  34.023  2.00  1.00            
ATOM   1056  CE2 TRP A 141      20.861  26.247  34.286  2.00  1.00            
ATOM   1057  CE3 TRP A 141      18.720  27.341  34.426  2.00  1.00            
ATOM   1058  CZ2 TRP A 141      21.527  27.406  34.571  2.00  1.00            
ATOM   1059  CZ3 TRP A 141      19.396  28.505  34.719  2.00  1.00            
ATOM   1060  CH2 TRP A 141      20.772  28.538  34.789  2.00  1.00            
ATOM   1061    C TRP A 141      17.221  24.449  36.094  2.00  1.00            
ATOM   1062    O TRP A 141      18.041  24.095  36.939  2.00  1.00            
ATOM   1063    N ASP A 142      16.456  25.541  36.257  2.00  1.00            
ATOM   1064   CA ASP A 142      16.634  26.396  37.394  2.00  1.00            
ATOM   1065   CB ASP A 142      15.708  27.625  37.335  2.00  1.00            
ATOM   1066   CG ASP A 142      16.074  28.573  38.468  2.00  1.00            
ATOM   1067  OD1 ASP A 142      15.974  28.149  39.650  2.00  1.00            
ATOM   1068  OD2 ASP A 142      16.465  29.731  38.165  2.00  1.00            
ATOM   1069    C ASP A 142      16.321  25.628  38.636  2.00  1.00            
ATOM   1070    O ASP A 142      17.049  25.699  39.625  2.00  1.00            
ATOM   1071    N GLN A 143      15.226  24.853  38.600  3.00  1.00            
ATOM   1072   CA GLN A 143      14.762  24.122  39.742  3.00  1.00            
ATOM   1073   CB GLN A 143      13.418  23.428  39.466  3.00  1.00            
ATOM   1074   CG GLN A 143      12.765  22.861  40.724  3.00  1.00            
ATOM   1075   CD GLN A 143      12.326  24.054  41.562  3.00  1.00            
ATOM   1076  OE1 GLN A 143      12.036  25.126  41.032  3.00  1.00            
ATOM   1077  NE2 GLN A 143      12.283  23.870  42.909  3.00  1.00            
ATOM   1078    C GLN A 143      15.747  23.065  40.107  3.00  1.00            
ATOM   1079    O GLN A 143      15.971  22.799  41.288  3.00  1.00            
ATOM   1080    N GLY A 144      16.371  22.430  39.101  3.00  1.00            
ATOM   1081   CA GLY A 144      17.282  21.379  39.428  3.00  1.00            
ATOM   1082    C GLY A 144      16.516  20.097  39.430  3.00  1.00            
ATOM   1083    O GLY A 144      16.976  19.086  39.958  3.00  1.00            
ATOM   1084    N LEU A 145      15.315  20.109  38.823  1.00  1.00            
ATOM   1085   CA LEU A 145      14.556  18.900  38.724  1.00  1.00            
ATOM   1086   CB LEU A 145      13.245  19.093  37.940  1.00  1.00            
ATOM   1087   CG LEU A 145      12.206  19.936  38.701  1.00  1.00            
ATOM   1088  CD1 LEU A 145      10.914  20.108  37.888  1.00  1.00            
ATOM   1089  CD2 LEU A 145      11.942  19.343  40.097  1.00  1.00            
ATOM   1090    C LEU A 145      15.436  17.983  37.962  1.00  1.00            
ATOM   1091    O LEU A 145      15.534  16.792  38.256  1.00  1.00            
ATOM   1092    N VAL A 146      16.137  18.548  36.968  1.00  1.00            
ATOM   1093   CA VAL A 146      16.995  17.755  36.153  1.00  1.00            
ATOM   1094   CB VAL A 146      16.840  18.063  34.697  1.00  1.00            
ATOM   1095  CG1 VAL A 146      16.886  19.589  34.519  1.00  1.00            
ATOM   1096  CG2 VAL A 146      17.986  17.370  33.949  1.00  1.00            
ATOM   1097    C VAL A 146      18.421  18.016  36.476  1.00  1.00            
ATOM   1098    O VAL A 146      18.860  19.161  36.568  1.00  1.00            
ATOM   1099    N SER A 147      19.172  16.922  36.686  1.00  1.00            
ATOM   1100   CA SER A 147      20.564  17.025  36.984  1.00  1.00            
ATOM   1101   CB SER A 147      21.141  15.732  37.583  1.00  1.00            
ATOM   1102   OG SER A 147      22.502  15.925  37.937  1.00  1.00            
ATOM   1103    C SER A 147      21.377  17.364  35.757  1.00  1.00            
ATOM   1104    O SER A 147      22.150  18.321  35.757  1.00  1.00            
ATOM   1105    N GLN A 148      21.188  16.588  34.670  1.00  1.00            
ATOM   1106   CA GLN A 148      22.024  16.615  33.493  1.00  1.00            
ATOM   1107   CB GLN A 148      21.792  15.410  32.561  1.00  1.00            
ATOM   1108   CG GLN A 148      22.884  15.253  31.497  1.00  1.00            
ATOM   1109   CD GLN A 148      22.746  13.874  30.861  1.00  1.00            
ATOM   1110  OE1 GLN A 148      21.739  13.191  31.038  1.00  1.00            
ATOM   1111  NE2 GLN A 148      23.793  13.448  30.104  1.00  1.00            
ATOM   1112    C GLN A 148      21.942  17.871  32.676  1.00  1.00            
ATOM   1113    O GLN A 148      22.964  18.303  32.143  1.00  1.00            
ATOM   1114    N ASP A 149      20.765  18.521  32.556  1.00  1.00            
ATOM   1115   CA ASP A 149      20.713  19.624  31.631  1.00  1.00            
ATOM   1116   CB ASP A 149      21.720  20.740  31.972  1.00  1.00            
ATOM   1117   CG ASP A 149      21.491  21.920  31.039  1.00  1.00            
ATOM   1118  OD1 ASP A 149      20.576  21.831  30.179  1.00  1.00            
ATOM   1119  OD2 ASP A 149      22.235  22.929  31.176  1.00  1.00            
ATOM   1120    C ASP A 149      21.062  19.042  30.311  1.00  1.00            
ATOM   1121    O ASP A 149      21.951  19.528  29.617  1.00  1.00            
ATOM   1122    N LEU A 150      20.399  17.910  30.003  4.00  1.00            
ATOM   1123   CA LEU A 150      20.489  17.205  28.759  4.00  1.00            
ATOM   1124   CB LEU A 150      21.431  15.989  28.839  4.00  1.00            
ATOM   1125   CG LEU A 150      21.712  15.315  27.487  4.00  1.00            
ATOM   1126  CD1 LEU A 150      22.578  16.227  26.604  4.00  1.00            
ATOM   1127  CD2 LEU A 150      22.316  13.913  27.665  4.00  1.00            
ATOM   1128    C LEU A 150      19.091  16.666  28.566  4.00  1.00            
ATOM   1129    O LEU A 150      18.420  16.344  29.545  4.00  1.00            
ATOM   1130    N PHE A 151      18.593  16.566  27.313  4.00  1.00            
ATOM   1131   CA PHE A 151      17.259  16.063  27.071  4.00  1.00            
ATOM   1132   CB PHE A 151      16.308  17.162  26.568  4.00  1.00            
ATOM   1133   CG PHE A 151      14.963  16.567  26.348  4.00  1.00            
ATOM   1134  CD1 PHE A 151      14.154  16.254  27.414  4.00  1.00            
ATOM   1135  CD2 PHE A 151      14.507  16.343  25.070  4.00  1.00            
ATOM   1136  CE1 PHE A 151      12.909  15.708  27.209  4.00  1.00            
ATOM   1137  CE2 PHE A 151      13.265  15.798  24.859  4.00  1.00            
ATOM   1138   CZ PHE A 151      12.463  15.480  25.929  4.00  1.00            
ATOM   1139    C PHE A 151      17.415  15.018  25.996  4.00  1.00            
ATOM   1140    O PHE A 151      18.468  14.946  25.365  4.00  1.00            
ATOM   1141    N SER A 152      16.399  14.150  25.763  4.00  1.00            
ATOM   1142   CA SER A 152      16.613  13.118  24.776  4.00  1.00            
ATOM   1143   CB SER A 152      17.053  11.786  25.400  4.00  1.00            
ATOM   1144   OG SER A 152      18.251  11.975  26.139  4.00  1.00            
ATOM   1145    C SER A 152      15.377  12.843  24.028  4.00  1.00            
ATOM   1146    O SER A 152      14.271  13.123  24.486  4.00  1.00            
ATOM   1147    N VAL A 153      15.555  12.305  22.809  4.00  1.00            
ATOM   1148   CA VAL A 153      14.369  11.920  22.139  4.00  1.00            
ATOM   1149   CB VAL A 153      13.880  12.853  21.066  4.00  1.00            
ATOM   1150  CG1 VAL A 153      14.630  12.565  19.757  4.00  1.00            
ATOM   1151  CG2 VAL A 153      12.353  12.692  20.954  4.00  1.00            
ATOM   1152    C VAL A 153      14.572  10.595  21.518  4.00  1.00            
ATOM   1153    O VAL A 153      15.623  10.302  20.949  4.00  1.00            
ATOM   1154    N TYR A 154      13.552   9.737  21.660  4.00  1.00            
ATOM   1155   CA TYR A 154      13.607   8.457  21.046  4.00  1.00            
ATOM   1156   CB TYR A 154      13.784   7.322  22.068  4.00  1.00            
ATOM   1157   CG TYR A 154      13.992   6.042  21.338  4.00  1.00            
ATOM   1158  CD1 TYR A 154      12.922   5.327  20.855  4.00  1.00            
ATOM   1159  CD2 TYR A 154      15.265   5.558  21.143  4.00  1.00            
ATOM   1160  CE1 TYR A 154      13.120   4.143  20.185  4.00  1.00            
ATOM   1161  CE2 TYR A 154      15.469   4.375  20.474  4.00  1.00            
ATOM   1162   CZ TYR A 154      14.395   3.668  19.993  4.00  1.00            
ATOM   1163   OH TYR A 154      14.602   2.454  19.306  4.00  1.00            
ATOM   1164    C TYR A 154      12.301   8.289  20.395  4.00  1.00            
ATOM   1165    O TYR A 154      11.252   8.435  21.023  4.00  1.00            
ATOM   1166    N LEU A 155      12.328   8.013  19.094  1.00  1.00            
ATOM   1167   CA LEU A 155      11.079   7.781  18.475  1.00  1.00            
ATOM   1168   CB LEU A 155      10.802   8.647  17.235  1.00  1.00            
ATOM   1169   CG LEU A 155       9.427   8.358  16.593  1.00  1.00            
ATOM   1170  CD1 LEU A 155       8.278   8.717  17.547  1.00  1.00            
ATOM   1171  CD2 LEU A 155       9.294   9.019  15.212  1.00  1.00            
ATOM   1172    C LEU A 155      11.128   6.376  17.996  1.00  1.00            
ATOM   1173    O LEU A 155      12.190   5.868  17.638  1.00  1.00            
ATOM   1174    N SER A 156       9.970   5.699  17.996  1.00  1.00            
ATOM   1175   CA SER A 156       9.980   4.357  17.517  1.00  1.00            
ATOM   1176   CB SER A 156       9.416   3.335  18.521  1.00  1.00            
ATOM   1177   OG SER A 156       9.465   2.028  17.967  1.00  1.00            
ATOM   1178    C SER A 156       9.088   4.342  16.327  1.00  1.00            
ATOM   1179    O SER A 156       8.145   5.125  16.226  1.00  1.00            
ATOM   1180    N SER A 157       9.389   3.446  15.377  1.00  1.00            
ATOM   1181   CA SER A 157       8.628   3.396  14.171  1.00  1.00            
ATOM   1182   CB SER A 157       9.435   2.888  12.964  1.00  1.00            
ATOM   1183   OG SER A 157       9.853   1.550  13.188  1.00  1.00            
ATOM   1184    C SER A 157       7.492   2.488  14.348  1.00  1.00            
ATOM   1185    O SER A 157       7.245   1.969  15.435  1.00  1.00            
ATOM   1186    N ASN A 158       6.747   2.326  13.239  3.00  1.00            
ATOM   1187   CA ASN A 158       5.526   1.596  13.192  3.00  1.00            
ATOM   1188   CB ASN A 158       5.616   0.050  13.322  3.00  1.00            
ATOM   1189   CG ASN A 158       6.133  -0.407  14.677  3.00  1.00            
ATOM   1190  OD1 ASN A 158       5.645   0.017  15.722  3.00  1.00            
ATOM   1191  ND2 ASN A 158       7.150  -1.312  14.661  3.00  1.00            
ATOM   1192    C ASN A 158       4.597   2.219  14.198  3.00  1.00            
ATOM   1193    O ASN A 158       4.933   3.162  14.913  3.00  1.00            
ATOM   1194    N ASP A 159       3.350   1.754  14.248  3.00  1.00            
ATOM   1195   CA ASP A 159       2.417   2.387  15.128  3.00  1.00            
ATOM   1196   CB ASP A 159       0.986   1.849  14.915  3.00  1.00            
ATOM   1197   CG ASP A 159      -0.030   2.743  15.622  3.00  1.00            
ATOM   1198  OD1 ASP A 159       0.052   2.876  16.872  3.00  1.00            
ATOM   1199  OD2 ASP A 159      -0.908   3.306  14.915  3.00  1.00            
ATOM   1200    C ASP A 159       2.815   2.159  16.557  3.00  1.00            
ATOM   1201    O ASP A 159       2.525   3.003  17.404  3.00  1.00            
ATOM   1202    N ASP A 160       3.503   1.031  16.855  1.00  1.00            
ATOM   1203   CA ASP A 160       3.820   0.637  18.207  1.00  1.00            
ATOM   1204   CB ASP A 160       4.801  -0.548  18.316  1.00  1.00            
ATOM   1205   CG ASP A 160       4.712  -1.086  19.741  1.00  1.00            
ATOM   1206  OD1 ASP A 160       3.729  -0.730  20.443  1.00  1.00            
ATOM   1207  OD2 ASP A 160       5.624  -1.855  20.147  1.00  1.00            
ATOM   1208    C ASP A 160       4.402   1.788  18.964  1.00  1.00            
ATOM   1209    O ASP A 160       5.126   2.615  18.414  1.00  1.00            
ATOM   1210    N SER A 161       4.052   1.864  20.267  1.00  1.00            
ATOM   1211   CA SER A 161       4.474   2.916  21.147  1.00  1.00            
ATOM   1212   CB SER A 161       3.764   2.913  22.512  1.00  1.00            
ATOM   1213   OG SER A 161       4.124   1.755  23.251  1.00  1.00            
ATOM   1214    C SER A 161       5.935   2.706  21.397  1.00  1.00            
ATOM   1215    O SER A 161       6.610   2.020  20.629  1.00  1.00            
ATOM   1216    N GLY A 162       6.475   3.307  22.477  1.00  1.00            
ATOM   1217   CA GLY A 162       7.870   3.120  22.748  1.00  1.00            
ATOM   1218    C GLY A 162       8.624   4.395  22.516  1.00  1.00            
ATOM   1219    O GLY A 162       9.847   4.420  22.646  1.00  1.00            
ATOM   1220    N SER A 163       7.931   5.491  22.154  4.00  1.00            
ATOM   1221   CA SER A 163       8.634   6.732  21.960  4.00  1.00            
ATOM   1222   CB SER A 163       7.790   7.806  21.259  4.00  1.00            
ATOM   1223   OG SER A 163       7.424   7.358  19.963  4.00  1.00            
ATOM   1224    C SER A 163       8.997   7.257  23.304  4.00  1.00            
ATOM   1225    O SER A 163       8.311   6.981  24.286  4.00  1.00            
ATOM   1226    N VAL A 164      10.104   8.024  23.393  4.00  1.00            
ATOM   1227   CA VAL A 164      10.439   8.493  24.698  4.00  1.00            
ATOM   1228   CB VAL A 164      11.327   7.542  25.449  4.00  1.00            
ATOM   1229  CG1 VAL A 164      11.694   8.172  26.803  4.00  1.00            
ATOM   1230  CG2 VAL A 164      10.607   6.187  25.567  4.00  1.00            
ATOM   1231    C VAL A 164      11.144   9.804  24.629  4.00  1.00            
ATOM   1232    O VAL A 164      11.891  10.091  23.695  4.00  1.00            
ATOM   1233    N VAL A 165      10.874  10.648  25.643  4.00  1.00            
ATOM   1234   CA VAL A 165      11.574  11.880  25.823  4.00  1.00            
ATOM   1235   CB VAL A 165      10.703  13.102  25.749  4.00  1.00            
ATOM   1236  CG1 VAL A 165      10.177  13.225  24.309  4.00  1.00            
ATOM   1237  CG2 VAL A 165       9.583  12.990  26.799  4.00  1.00            
ATOM   1238    C VAL A 165      12.151  11.776  27.188  4.00  1.00            
ATOM   1239    O VAL A 165      11.446  11.515  28.162  4.00  1.00            
ATOM   1240    N LEU A 166      13.475  11.940  27.294  4.00  1.00            
ATOM   1241   CA LEU A 166      14.042  11.791  28.590  4.00  1.00            
ATOM   1242   CB LEU A 166      15.259  10.850  28.618  4.00  1.00            
ATOM   1243   CG LEU A 166      14.955   9.433  28.099  4.00  1.00            
ATOM   1244  CD1 LEU A 166      13.886   8.737  28.955  4.00  1.00            
ATOM   1245  CD2 LEU A 166      14.610   9.448  26.600  4.00  1.00            
ATOM   1246    C LEU A 166      14.535  13.138  28.982  4.00  1.00            
ATOM   1247    O LEU A 166      15.263  13.787  28.233  4.00  1.00            
ATOM   1248    N LEU A 167      14.134  13.606  30.174  4.00  1.00            
ATOM   1249   CA LEU A 167      14.604  14.890  30.583  4.00  1.00            
ATOM   1250   CB LEU A 167      13.500  15.768  31.201  4.00  1.00            
ATOM   1251   CG LEU A 167      12.346  16.063  30.222  4.00  1.00            
ATOM   1252  CD1 LEU A 167      11.587  14.781  29.839  4.00  1.00            
ATOM   1253  CD2 LEU A 167      11.415  17.158  30.764  4.00  1.00            
ATOM   1254    C LEU A 167      15.641  14.635  31.627  4.00  1.00            
ATOM   1255    O LEU A 167      15.364  14.015  32.653  4.00  1.00            
ATOM   1256    N GLY A 168      16.880  15.096  31.378  3.00  1.00            
ATOM   1257   CA GLY A 168      17.927  14.917  32.341  3.00  1.00            
ATOM   1258    C GLY A 168      18.525  13.567  32.185  3.00  1.00            
ATOM   1259    O GLY A 168      19.290  13.130  33.044  3.00  1.00            
ATOM   1260    N GLY A 169      18.215  12.851  31.090  1.00  1.00            
ATOM   1261   CA GLY A 169      18.829  11.562  31.053  1.00  1.00            
ATOM   1262    C GLY A 169      18.876  11.028  29.657  1.00  1.00            
ATOM   1263    O GLY A 169      18.194  11.517  28.757  1.00  1.00            
ATOM   1264    N ILE A 170      19.707   9.981  29.467  1.00  1.00            
ATOM   1265   CA ILE A 170      19.886   9.358  28.188  1.00  1.00            
ATOM   1266   CB ILE A 170      21.243   9.601  27.598  1.00  1.00            
ATOM   1267  CG1 ILE A 170      21.305   9.065  26.159  1.00  1.00            
ATOM   1268  CG2 ILE A 170      22.291   8.994  28.545  1.00  1.00            
ATOM   1269  CD1 ILE A 170      22.521   9.558  25.377  1.00  1.00            
ATOM   1270    C ILE A 170      19.737   7.878  28.343  1.00  1.00            
ATOM   1271    O ILE A 170      20.060   7.312  29.386  1.00  1.00            
ATOM   1272    N ASP A 171      19.200   7.219  27.299  1.00  1.00            
ATOM   1273   CA ASP A 171      19.092   5.790  27.301  1.00  1.00            
ATOM   1274   CB ASP A 171      17.686   5.275  26.886  1.00  1.00            
ATOM   1275   CG ASP A 171      17.169   5.847  25.555  1.00  1.00            
ATOM   1276  OD1 ASP A 171      17.827   5.699  24.494  1.00  1.00            
ATOM   1277  OD2 ASP A 171      16.062   6.447  25.598  1.00  1.00            
ATOM   1278    C ASP A 171      20.178   5.263  26.395  1.00  1.00            
ATOM   1279    O ASP A 171      20.236   5.562  25.204  1.00  1.00            
ATOM   1280    N SER A 172      21.139   4.520  26.975  3.00  1.00            
ATOM   1281   CA SER A 172      22.251   3.976  26.239  3.00  1.00            
ATOM   1282   CB SER A 172      23.384   3.511  27.171  3.00  1.00            
ATOM   1283   OG SER A 172      24.459   2.981  26.412  3.00  1.00            
ATOM   1284    C SER A 172      21.841   2.793  25.423  3.00  1.00            
ATOM   1285    O SER A 172      22.374   2.569  24.341  3.00  1.00            
ATOM   1286    N SER A 173      20.888   1.978  25.908  3.00  1.00            
ATOM   1287   CA SER A 173      20.567   0.797  25.160  3.00  1.00            
ATOM   1288   CB SER A 173      19.476  -0.056  25.828  3.00  1.00            
ATOM   1289   OG SER A 173      19.942  -0.563  27.071  3.00  1.00            
ATOM   1290    C SER A 173      20.049   1.206  23.822  3.00  1.00            
ATOM   1291    O SER A 173      20.472   0.678  22.795  3.00  1.00            
ATOM   1292    N TYR A 174      19.132   2.186  23.801  1.00  1.00            
ATOM   1293   CA TYR A 174      18.517   2.568  22.565  1.00  1.00            
ATOM   1294   CB TYR A 174      17.324   3.515  22.763  1.00  1.00            
ATOM   1295   CG TYR A 174      16.309   2.645  23.421  1.00  1.00            
ATOM   1296  CD1 TYR A 174      16.278   2.503  24.789  1.00  1.00            
ATOM   1297  CD2 TYR A 174      15.403   1.939  22.660  1.00  1.00            
ATOM   1298  CE1 TYR A 174      15.348   1.688  25.391  1.00  1.00            
ATOM   1299  CE2 TYR A 174      14.471   1.121  23.256  1.00  1.00            
ATOM   1300   CZ TYR A 174      14.443   0.996  24.624  1.00  1.00            
ATOM   1301   OH TYR A 174      13.490   0.157  25.239  1.00  1.00            
ATOM   1302    C TYR A 174      19.520   3.150  21.622  1.00  1.00            
ATOM   1303    O TYR A 174      19.503   2.813  20.440  1.00  1.00            
ATOM   1304    N TYR A 175      20.443   4.019  22.085  4.00  1.00            
ATOM   1305   CA TYR A 175      21.342   4.528  21.090  4.00  1.00            
ATOM   1306   CB TYR A 175      21.631   6.050  21.180  4.00  1.00            
ATOM   1307   CG TYR A 175      22.666   6.364  22.206  4.00  1.00            
ATOM   1308  CD1 TYR A 175      22.345   6.596  23.524  4.00  1.00            
ATOM   1309  CD2 TYR A 175      23.989   6.415  21.829  4.00  1.00            
ATOM   1310  CE1 TYR A 175      23.331   6.881  24.441  4.00  1.00            
ATOM   1311  CE2 TYR A 175      24.979   6.701  22.740  4.00  1.00            
ATOM   1312   CZ TYR A 175      24.647   6.936  24.051  4.00  1.00            
ATOM   1313   OH TYR A 175      25.659   7.229  24.991  4.00  1.00            
ATOM   1314    C TYR A 175      22.615   3.765  21.207  4.00  1.00            
ATOM   1315    O TYR A 175      23.241   3.697  22.261  4.00  1.00            
ATOM   1316    N THR A 176      23.047   3.151  20.098  1.00  1.00            
ATOM   1317   CA THR A 176      24.195   2.316  20.221  1.00  1.00            
ATOM   1318   CB THR A 176      23.931   0.904  19.779  1.00  1.00            
ATOM   1319  OG1 THR A 176      24.994   0.044  20.164  1.00  1.00            
ATOM   1320  CG2 THR A 176      23.761   0.898  18.251  1.00  1.00            
ATOM   1321    C THR A 176      25.280   2.868  19.372  1.00  1.00            
ATOM   1322    O THR A 176      25.159   3.951  18.802  1.00  1.00            
ATOM   1323    N GLY A 177      26.396   2.124  19.296  1.00  1.00            
ATOM   1324   CA GLY A 177      27.497   2.560  18.506  1.00  1.00            
ATOM   1325    C GLY A 177      28.090   3.734  19.190  1.00  1.00            
ATOM   1326    O GLY A 177      28.495   3.650  20.349  1.00  1.00            
ATOM   1327    N SER A 178      28.158   4.872  18.479  1.00  1.00            
ATOM   1328   CA SER A 178      28.813   5.984  19.083  1.00  1.00            
ATOM   1329   CB SER A 178      30.163   6.304  18.421  1.00  1.00            
ATOM   1330   OG SER A 178      29.963   6.629  17.053  1.00  1.00            
ATOM   1331    C SER A 178      27.983   7.207  18.993  1.00  1.00            
ATOM   1332    O SER A 178      27.092   7.331  18.154  1.00  1.00            
ATOM   1333    N LEU A 179      28.276   8.144  19.912  1.00  1.00            
ATOM   1334   CA LEU A 179      27.623   9.410  19.914  1.00  1.00            
ATOM   1335   CB LEU A 179      27.385   9.976  21.333  1.00  1.00            
ATOM   1336   CG LEU A 179      28.620  10.080  22.260  1.00  1.00            
ATOM   1337  CD1 LEU A 179      29.277   8.710  22.492  1.00  1.00            
ATOM   1338  CD2 LEU A 179      29.601  11.179  21.826  1.00  1.00            
ATOM   1339    C LEU A 179      28.507  10.310  19.146  1.00  1.00            
ATOM   1340    O LEU A 179      29.730  10.258  19.257  1.00  1.00            
ATOM   1341    N ASN A 180      27.905  11.107  18.257  4.00  1.00            
ATOM   1342   CA ASN A 180      28.726  12.057  17.600  4.00  1.00            
ATOM   1343   CB ASN A 180      28.686  12.011  16.063  4.00  1.00            
ATOM   1344   CG ASN A 180      29.773  12.950  15.554  4.00  1.00            
ATOM   1345  OD1 ASN A 180      29.682  14.168  15.704  4.00  1.00            
ATOM   1346  ND2 ASN A 180      30.842  12.369  14.945  4.00  1.00            
ATOM   1347    C ASN A 180      28.183  13.363  18.040  4.00  1.00            
ATOM   1348    O ASN A 180      26.968  13.535  18.132  4.00  1.00            
ATOM   1349    N TRP A 181      29.059  14.330  18.356  4.00  1.00            
ATOM   1350   CA TRP A 181      28.456  15.526  18.839  4.00  1.00            
ATOM   1351   CB TRP A 181      29.017  16.029  20.186  4.00  1.00            
ATOM   1352   CG TRP A 181      30.472  16.426  20.172  4.00  1.00            
ATOM   1353  CD2 TRP A 181      31.559  15.517  20.405  4.00  1.00            
ATOM   1354  CD1 TRP A 181      31.032  17.653  19.964  4.00  1.00            
ATOM   1355  NE1 TRP A 181      32.400  17.566  20.053  4.00  1.00            
ATOM   1356  CE2 TRP A 181      32.739  16.257  20.324  4.00  1.00            
ATOM   1357  CE3 TRP A 181      31.572  14.178  20.668  4.00  1.00            
ATOM   1358  CZ2 TRP A 181      33.956  15.663  20.504  4.00  1.00            
ATOM   1359  CZ3 TRP A 181      32.801  13.583  20.848  4.00  1.00            
ATOM   1360  CH2 TRP A 181      33.969  14.311  20.768  4.00  1.00            
ATOM   1361    C TRP A 181      28.632  16.603  17.846  4.00  1.00            
ATOM   1362    O TRP A 181      29.648  16.705  17.160  4.00  1.00            
ATOM   1363    N VAL A 182      27.582  17.435  17.734  4.00  1.00            
ATOM   1364   CA VAL A 182      27.622  18.531  16.824  4.00  1.00            
ATOM   1365   CB VAL A 182      26.666  18.398  15.689  4.00  1.00            
ATOM   1366  CG1 VAL A 182      25.231  18.386  16.253  4.00  1.00            
ATOM   1367  CG2 VAL A 182      26.926  19.538  14.692  4.00  1.00            
ATOM   1368    C VAL A 182      27.236  19.740  17.603  4.00  1.00            
ATOM   1369    O VAL A 182      26.464  19.673  18.562  4.00  1.00            
ATOM   1370    N PRO A 183      27.797  20.840  17.216  4.00  1.00            
ATOM   1371   CA PRO A 183      27.498  22.073  17.870  4.00  1.00            
ATOM   1372   CD PRO A 183      29.099  20.857  16.574  4.00  1.00            
ATOM   1373   CB PRO A 183      28.668  23.013  17.574  4.00  1.00            
ATOM   1374   CG PRO A 183      29.401  22.354  16.394  4.00  1.00            
ATOM   1375    C PRO A 183      26.198  22.557  17.346  4.00  1.00            
ATOM   1376    O PRO A 183      25.854  22.226  16.213  4.00  1.00            
ATOM   1377    N VAL A 184      25.452  23.324  18.151  1.00  1.00            
ATOM   1378   CA VAL A 184      24.246  23.865  17.618  1.00  1.00            
ATOM   1379   CB VAL A 184      23.155  24.014  18.636  1.00  1.00            
ATOM   1380  CG1 VAL A 184      21.968  24.742  17.982  1.00  1.00            
ATOM   1381  CG2 VAL A 184      22.806  22.620  19.187  1.00  1.00            
ATOM   1382    C VAL A 184      24.633  25.232  17.183  1.00  1.00            
ATOM   1383    O VAL A 184      25.039  26.061  17.995  1.00  1.00            
ATOM   1384    N SER A 185      24.531  25.496  15.872  1.00  1.00            
ATOM   1385   CA SER A 185      25.004  26.751  15.386  1.00  1.00            
ATOM   1386   CB SER A 185      24.863  26.892  13.862  1.00  1.00            
ATOM   1387   OG SER A 185      25.676  25.931  13.207  1.00  1.00            
ATOM   1388    C SER A 185      24.263  27.882  16.010  1.00  1.00            
ATOM   1389    O SER A 185      24.767  28.553  16.909  1.00  1.00            
ATOM   1390    N VAL A 186      23.020  28.110  15.553  1.00  1.00            
ATOM   1391   CA VAL A 186      22.283  29.216  16.075  1.00  1.00            
ATOM   1392   CB VAL A 186      21.283  29.793  15.117  1.00  1.00            
ATOM   1393  CG1 VAL A 186      20.495  30.897  15.843  1.00  1.00            
ATOM   1394  CG2 VAL A 186      22.029  30.286  13.866  1.00  1.00            
ATOM   1395    C VAL A 186      21.536  28.719  17.274  1.00  1.00            
ATOM   1396    O VAL A 186      21.073  27.580  17.311  1.00  1.00            
ATOM   1397    N GLU A 187      21.431  29.587  18.295  4.00  1.00            
ATOM   1398   CA GLU A 187      20.853  29.300  19.578  4.00  1.00            
ATOM   1399   CB GLU A 187      21.109  30.434  20.583  4.00  1.00            
ATOM   1400   CG GLU A 187      22.589  30.652  20.900  4.00  1.00            
ATOM   1401   CD GLU A 187      22.704  31.886  21.784  4.00  1.00            
ATOM   1402  OE1 GLU A 187      22.114  32.936  21.414  4.00  1.00            
ATOM   1403  OE2 GLU A 187      23.382  31.796  22.843  4.00  1.00            
ATOM   1404    C GLU A 187      19.368  29.095  19.547  4.00  1.00            
ATOM   1405    O GLU A 187      18.847  28.231  20.249  4.00  1.00            
ATOM   1406    N GLY A 188      18.639  29.870  18.727  3.00  1.00            
ATOM   1407   CA GLY A 188      17.214  29.915  18.897  3.00  1.00            
ATOM   1408    C GLY A 188      16.485  28.611  18.738  3.00  1.00            
ATOM   1409    O GLY A 188      15.731  28.216  19.627  3.00  1.00            
ATOM   1410    N TYR A 189      16.683  27.901  17.617  3.00  1.00            
ATOM   1411   CA TYR A 189      16.022  26.646  17.372  3.00  1.00            
ATOM   1412   CB TYR A 189      15.529  26.520  15.917  3.00  1.00            
ATOM   1413   CG TYR A 189      14.668  25.314  15.733  3.00  1.00            
ATOM   1414  CD1 TYR A 189      15.016  24.096  16.266  3.00  1.00            
ATOM   1415  CD2 TYR A 189      13.473  25.417  15.062  3.00  1.00            
ATOM   1416  CE1 TYR A 189      14.225  22.988  16.105  3.00  1.00            
ATOM   1417  CE2 TYR A 189      12.677  24.313  14.887  3.00  1.00            
ATOM   1418   CZ TYR A 189      13.051  23.097  15.407  3.00  1.00            
ATOM   1419   OH TYR A 189      12.226  21.967  15.229  3.00  1.00            
ATOM   1420    C TYR A 189      17.215  25.746  17.444  3.00  1.00            
ATOM   1421    O TYR A 189      18.284  26.177  17.010  3.00  1.00            
ATOM   1422    N TRP A 190      17.124  24.540  18.054  4.00  1.00            
ATOM   1423   CA TRP A 190      18.283  23.704  17.948  4.00  1.00            
ATOM   1424   CB TRP A 190      18.171  22.313  18.598  4.00  1.00            
ATOM   1425   CG TRP A 190      18.556  22.268  20.057  4.00  1.00            
ATOM   1426  CD2 TRP A 190      17.691  22.535  21.170  4.00  1.00            
ATOM   1427  CD1 TRP A 190      19.778  21.963  20.582  4.00  1.00            
ATOM   1428  NE1 TRP A 190      19.729  22.019  21.952  4.00  1.00            
ATOM   1429  CE2 TRP A 190      18.452  22.371  22.329  4.00  1.00            
ATOM   1430  CE3 TRP A 190      16.374  22.887  21.226  4.00  1.00            
ATOM   1431  CZ2 TRP A 190      17.906  22.557  23.567  4.00  1.00            
ATOM   1432  CZ3 TRP A 190      15.825  23.074  22.474  4.00  1.00            
ATOM   1433  CH2 TRP A 190      16.576  22.913  23.620  4.00  1.00            
ATOM   1434    C TRP A 190      18.529  23.526  16.484  4.00  1.00            
ATOM   1435    O TRP A 190      17.764  22.873  15.777  4.00  1.00            
ATOM   1436    N GLN A 191      19.624  24.151  16.001  4.00  1.00            
ATOM   1437   CA GLN A 191      19.928  24.154  14.604  4.00  1.00            
ATOM   1438   CB GLN A 191      19.879  25.555  13.977  4.00  1.00            
ATOM   1439   CG GLN A 191      20.199  25.576  12.483  4.00  1.00            
ATOM   1440   CD GLN A 191      20.116  27.022  12.015  4.00  1.00            
ATOM   1441  OE1 GLN A 191      20.324  27.317  10.839  4.00  1.00            
ATOM   1442  NE2 GLN A 191      19.807  27.952  12.960  4.00  1.00            
ATOM   1443    C GLN A 191      21.303  23.642  14.416  4.00  1.00            
ATOM   1444    O GLN A 191      22.214  23.971  15.171  4.00  1.00            
ATOM   1445    N ILE A 192      21.477  22.799  13.387  4.00  1.00            
ATOM   1446   CA ILE A 192      22.788  22.301  13.153  4.00  1.00            
ATOM   1447   CB ILE A 192      22.961  20.854  13.518  4.00  1.00            
ATOM   1448  CG1 ILE A 192      22.028  19.963  12.682  4.00  1.00            
ATOM   1449  CG2 ILE A 192      22.759  20.722  15.036  4.00  1.00            
ATOM   1450  CD1 ILE A 192      22.324  18.470  12.831  4.00  1.00            
ATOM   1451    C ILE A 192      23.115  22.469  11.725  4.00  1.00            
ATOM   1452    O ILE A 192      22.266  22.321  10.847  4.00  1.00            
ATOM   1453    N THR A 193      24.382  22.815  11.466  4.00  1.00            
ATOM   1454   CA THR A 193      24.769  22.978  10.112  4.00  1.00            
ATOM   1455   CB THR A 193      26.059  23.728   9.950  4.00  1.00            
ATOM   1456  OG1 THR A 193      26.337  23.936   8.574  4.00  1.00            
ATOM   1457  CG2 THR A 193      27.191  22.932  10.619  4.00  1.00            
ATOM   1458    C THR A 193      24.923  21.622   9.537  4.00  1.00            
ATOM   1459    O THR A 193      25.599  20.761  10.099  4.00  1.00            
ATOM   1460    N LEU A 194      24.268  21.393   8.390  4.00  1.00            
ATOM   1461   CA LEU A 194      24.396  20.115   7.780  4.00  1.00            
ATOM   1462   CB LEU A 194      23.065  19.511   7.282  4.00  1.00            
ATOM   1463   CG LEU A 194      22.338  20.296   6.169  4.00  1.00            
ATOM   1464  CD1 LEU A 194      23.036  20.161   4.806  4.00  1.00            
ATOM   1465  CD2 LEU A 194      20.849  19.917   6.114  4.00  1.00            
ATOM   1466    C LEU A 194      25.319  20.290   6.651  4.00  1.00            
ATOM   1467    O LEU A 194      25.467  21.384   6.108  4.00  1.00            
ATOM   1468    N ASP A 195      25.992  19.201   6.282  4.00  1.00            
ATOM   1469   CA ASP A 195      26.917  19.363   5.227  4.00  1.00            
ATOM   1470   CB ASP A 195      28.140  18.441   5.352  4.00  1.00            
ATOM   1471   CG ASP A 195      29.226  18.996   4.444  4.00  1.00            
ATOM   1472  OD1 ASP A 195      29.016  20.106   3.885  4.00  1.00            
ATOM   1473  OD2 ASP A 195      30.280  18.322   4.300  4.00  1.00            
ATOM   1474    C ASP A 195      26.222  19.060   3.960  4.00  1.00            
ATOM   1475    O ASP A 195      25.503  19.895   3.414  4.00  1.00            
ATOM   1476    N SER A 196      26.409  17.832   3.462  4.00  1.00            
ATOM   1477   CA SER A 196      25.832  17.569   2.191  4.00  1.00            
ATOM   1478   CB SER A 196      26.855  17.099   1.146  4.00  1.00            
ATOM   1479   OG SER A 196      27.388  15.839   1.526  4.00  1.00            
ATOM   1480    C SER A 196      24.805  16.499   2.295  4.00  1.00            
ATOM   1481    O SER A 196      24.818  15.673   3.208  4.00  1.00            
ATOM   1482    N ILE A 197      23.858  16.527   1.339  4.00  1.00            
ATOM   1483   CA ILE A 197      22.870  15.503   1.242  4.00  1.00            
ATOM   1484   CB ILE A 197      21.466  16.009   1.069  4.00  1.00            
ATOM   1485  CG1 ILE A 197      21.037  16.839   2.291  4.00  1.00            
ATOM   1486  CG2 ILE A 197      20.560  14.792   0.817  4.00  1.00            
ATOM   1487  CD1 ILE A 197      21.792  18.159   2.436  4.00  1.00            
ATOM   1488    C ILE A 197      23.238  14.761   0.007  4.00  1.00            
ATOM   1489    O ILE A 197      23.407  15.367  -1.050  4.00  1.00            
ATOM   1490    N THR A 198      23.400  13.428   0.092  4.00  1.00            
ATOM   1491   CA THR A 198      23.895  12.829  -1.103  4.00  1.00            
ATOM   1492   CB THR A 198      25.388  12.688  -1.097  4.00  1.00            
ATOM   1493  OG1 THR A 198      25.791  11.786  -0.078  4.00  1.00            
ATOM   1494  CG2 THR A 198      26.011  14.073  -0.848  4.00  1.00            
ATOM   1495    C THR A 198      23.351  11.460  -1.331  4.00  1.00            
ATOM   1496    O THR A 198      22.667  10.882  -0.489  4.00  1.00            
ATOM   1497    N MET A 199      23.646  10.936  -2.541  4.00  1.00            
ATOM   1498   CA MET A 199      23.287   9.613  -2.955  4.00  1.00            
ATOM   1499   CB MET A 199      21.893   9.537  -3.593  4.00  1.00            
ATOM   1500   CG MET A 199      21.539   8.150  -4.125  4.00  1.00            
ATOM   1501   SD MET A 199      19.890   8.053  -4.881  4.00  1.00            
ATOM   1502   CE MET A 199      20.481   7.218  -6.382  4.00  1.00            
ATOM   1503    C MET A 199      24.286   9.195  -4.004  4.00  1.00            
ATOM   1504    O MET A 199      24.769  10.018  -4.780  4.00  1.00            
ATOM   1505    N ASP A 200      24.638   7.892  -4.018  3.00  1.00            
ATOM   1506   CA ASP A 200      25.484   7.255  -4.998  3.00  1.00            
ATOM   1507   CB ASP A 200      24.788   7.112  -6.364  3.00  1.00            
ATOM   1508   CG ASP A 200      25.391   5.934  -7.128  3.00  1.00            
ATOM   1509  OD1 ASP A 200      26.624   5.941  -7.387  3.00  1.00            
ATOM   1510  OD2 ASP A 200      24.610   5.007  -7.473  3.00  1.00            
ATOM   1511    C ASP A 200      26.784   7.985  -5.165  3.00  1.00            
ATOM   1512    O ASP A 200      27.287   8.120  -6.279  3.00  1.00            
ATOM   1513    N GLY A 201      27.375   8.487  -4.066  3.00  1.00            
ATOM   1514   CA GLY A 201      28.673   9.090  -4.185  3.00  1.00            
ATOM   1515    C GLY A 201      28.521  10.446  -4.784  3.00  1.00            
ATOM   1516    O GLY A 201      29.502  11.168  -4.957  3.00  1.00            
ATOM   1517    N GLU A 202      27.279  10.841  -5.105  4.00  1.00            
ATOM   1518   CA GLU A 202      27.102  12.123  -5.713  4.00  1.00            
ATOM   1519   CB GLU A 202      26.154  12.122  -6.925  4.00  1.00            
ATOM   1520   CG GLU A 202      25.979  13.509  -7.549  4.00  1.00            
ATOM   1521   CD GLU A 202      24.979  13.395  -8.691  4.00  1.00            
ATOM   1522  OE1 GLU A 202      24.747  12.249  -9.160  4.00  1.00            
ATOM   1523  OE2 GLU A 202      24.430  14.451  -9.104  4.00  1.00            
ATOM   1524    C GLU A 202      26.487  13.030  -4.719  4.00  1.00            
ATOM   1525    O GLU A 202      25.792  12.594  -3.804  4.00  1.00            
ATOM   1526    N THR A 203      26.757  14.334  -4.878  4.00  1.00            
ATOM   1527   CA THR A 203      26.147  15.288  -4.016  4.00  1.00            
ATOM   1528   CB THR A 203      27.056  16.406  -3.600  4.00  1.00            
ATOM   1529  OG1 THR A 203      27.465  17.153  -4.737  4.00  1.00            
ATOM   1530  CG2 THR A 203      28.279  15.806  -2.886  4.00  1.00            
ATOM   1531    C THR A 203      25.046  15.887  -4.821  4.00  1.00            
ATOM   1532    O THR A 203      25.227  16.201  -5.996  4.00  1.00            
ATOM   1533    N ILE A 204      23.856  16.047  -4.215  4.00  1.00            
ATOM   1534   CA ILE A 204      22.761  16.552  -4.984  4.00  1.00            
ATOM   1535   CB ILE A 204      21.642  15.563  -5.146  4.00  1.00            
ATOM   1536  CG1 ILE A 204      22.148  14.343  -5.941  4.00  1.00            
ATOM   1537  CG2 ILE A 204      20.461  16.276  -5.824  4.00  1.00            
ATOM   1538  CD1 ILE A 204      21.185  13.157  -5.946  4.00  1.00            
ATOM   1539    C ILE A 204      22.233  17.786  -4.322  4.00  1.00            
ATOM   1540    O ILE A 204      22.400  18.896  -4.828  4.00  1.00            
ATOM   1541    N ALA A 205      21.597  17.620  -3.151  4.00  1.00            
ATOM   1542   CA ALA A 205      20.829  18.680  -2.570  4.00  1.00            
ATOM   1543   CB ALA A 205      20.025  18.198  -1.350  4.00  1.00            
ATOM   1544    C ALA A 205      21.518  19.960  -2.138  4.00  1.00            
ATOM   1545    O ALA A 205      21.127  21.028  -2.608  4.00  1.00            
ATOM   1546    N CYS A 206      22.551  19.939  -1.263  1.00  1.00            
ATOM   1547   CA CYS A 206      23.105  21.206  -0.811  1.00  1.00            
ATOM   1548   CB CYS A 206      22.584  21.640   0.569  1.00  1.00            
ATOM   1549   SG CYS A 206      20.791  21.945   0.575  1.00  1.00            
ATOM   1550    C CYS A 206      24.581  21.004  -0.677  1.00  1.00            
ATOM   1551    O CYS A 206      25.055  20.530   0.354  1.00  1.00            
ATOM   1552    N SER A 207      25.353  21.347  -1.728  3.00  1.00            
ATOM   1553   CA SER A 207      26.775  21.161  -1.670  3.00  1.00            
ATOM   1554   CB SER A 207      27.490  21.486  -2.990  3.00  1.00            
ATOM   1555   OG SER A 207      28.887  21.280  -2.842  3.00  1.00            
ATOM   1556    C SER A 207      27.364  22.049  -0.649  3.00  1.00            
ATOM   1557    O SER A 207      27.967  21.571   0.313  3.00  1.00            
ATOM   1558    N GLY A 208      27.239  23.374  -0.861  3.00  1.00            
ATOM   1559   CA GLY A 208      27.674  24.237   0.184  3.00  1.00            
ATOM   1560    C GLY A 208      26.719  23.813   1.227  3.00  1.00            
ATOM   1561    O GLY A 208      25.514  23.775   0.981  3.00  1.00            
ATOM   1562    N GLY A 209      27.234  23.456   2.407  1.00  1.00            
ATOM   1563   CA GLY A 209      26.339  22.869   3.341  1.00  1.00            
ATOM   1564    C GLY A 209      25.300  23.868   3.703  1.00  1.00            
ATOM   1565    O GLY A 209      25.567  25.065   3.790  1.00  1.00            
ATOM   1566    N CYS A 210      24.069  23.376   3.923  4.00  1.00            
ATOM   1567   CA CYS A 210      23.003  24.262   4.255  4.00  1.00            
ATOM   1568   CB CYS A 210      21.710  24.021   3.450  4.00  1.00            
ATOM   1569   SG CYS A 210      20.964  22.393   3.766  4.00  1.00            
ATOM   1570    C CYS A 210      22.688  24.077   5.683  4.00  1.00            
ATOM   1571    O CYS A 210      23.107  23.109   6.317  4.00  1.00            
ATOM   1572    N GLN A 211      21.946  25.045   6.233  4.00  1.00            
ATOM   1573   CA GLN A 211      21.608  24.958   7.608  4.00  1.00            
ATOM   1574   CB GLN A 211      21.096  26.281   8.205  4.00  1.00            
ATOM   1575   CG GLN A 211      22.173  27.360   8.325  4.00  1.00            
ATOM   1576   CD GLN A 211      22.603  27.770   6.923  4.00  1.00            
ATOM   1577  OE1 GLN A 211      23.755  27.587   6.536  4.00  1.00            
ATOM   1578  NE2 GLN A 211      21.651  28.343   6.139  4.00  1.00            
ATOM   1579    C GLN A 211      20.510  23.959   7.750  4.00  1.00            
ATOM   1580    O GLN A 211      19.720  23.749   6.830  4.00  1.00            
ATOM   1581    N ALA A 212      20.455  23.294   8.920  4.00  1.00            
ATOM   1582   CA ALA A 212      19.424  22.332   9.164  4.00  1.00            
ATOM   1583   CB ALA A 212      19.904  20.876   9.052  4.00  1.00            
ATOM   1584    C ALA A 212      18.934  22.544  10.570  4.00  1.00            
ATOM   1585    O ALA A 212      19.676  23.018  11.428  4.00  1.00            
ATOM   1586    N ILE A 213      17.648  22.216  10.828  4.00  1.00            
ATOM   1587   CA ILE A 213      17.030  22.382  12.121  4.00  1.00            
ATOM   1588   CB ILE A 213      15.944  23.412  12.049  4.00  1.00            
ATOM   1589  CG1 ILE A 213      16.527  24.787  11.681  4.00  1.00            
ATOM   1590  CG2 ILE A 213      15.180  23.398  13.368  4.00  1.00            
ATOM   1591  CD1 ILE A 213      15.458  25.818  11.323  4.00  1.00            
ATOM   1592    C ILE A 213      16.393  21.050  12.460  4.00  1.00            
ATOM   1593    O ILE A 213      15.725  20.459  11.613  4.00  1.00            
ATOM   1594    N VAL A 214      16.583  20.524  13.699  4.00  1.00            
ATOM   1595   CA VAL A 214      15.963  19.265  14.065  4.00  1.00            
ATOM   1596   CB VAL A 214      16.687  18.503  15.147  4.00  1.00            
ATOM   1597  CG1 VAL A 214      16.785  19.360  16.422  4.00  1.00            
ATOM   1598  CG2 VAL A 214      15.946  17.172  15.362  4.00  1.00            
ATOM   1599    C VAL A 214      14.588  19.587  14.545  4.00  1.00            
ATOM   1600    O VAL A 214      14.396  20.327  15.507  4.00  1.00            
ATOM   1601    N ASP A 215      13.574  19.034  13.866  1.00  1.00            
ATOM   1602   CA ASP A 215      12.228  19.356  14.225  1.00  1.00            
ATOM   1603   CB ASP A 215      11.469  19.924  13.025  1.00  1.00            
ATOM   1604   CG ASP A 215      10.193  20.581  13.492  1.00  1.00            
ATOM   1605  OD1 ASP A 215       9.595  20.125  14.503  1.00  1.00            
ATOM   1606  OD2 ASP A 215       9.804  21.572  12.826  1.00  1.00            
ATOM   1607    C ASP A 215      11.560  18.069  14.593  1.00  1.00            
ATOM   1608    O ASP A 215      11.292  17.235  13.729  1.00  1.00            
ATOM   1609    N THR A 216      11.297  17.860  15.895  3.00  1.00            
ATOM   1610   CA THR A 216      10.605  16.675  16.313  3.00  1.00            
ATOM   1611   CB THR A 216      10.539  16.521  17.803  3.00  1.00            
ATOM   1612  OG1 THR A 216      11.850  16.468  18.348  3.00  1.00            
ATOM   1613  CG2 THR A 216       9.785  15.216  18.116  3.00  1.00            
ATOM   1614    C THR A 216       9.205  16.792  15.794  3.00  1.00            
ATOM   1615    O THR A 216       8.589  15.809  15.384  3.00  1.00            
ATOM   1616    N GLY A 217       8.685  18.035  15.785  3.00  1.00            
ATOM   1617   CA GLY A 217       7.326  18.349  15.446  3.00  1.00            
ATOM   1618    C GLY A 217       6.937  17.983  14.036  3.00  1.00            
ATOM   1619    O GLY A 217       5.861  17.426  13.827  3.00  1.00            
ATOM   1620    N THR A 218       7.777  18.275  13.021  1.00  1.00            
ATOM   1621   CA THR A 218       7.344  18.056  11.660  1.00  1.00            
ATOM   1622   CB THR A 218       8.102  18.884  10.665  1.00  1.00            
ATOM   1623  OG1 THR A 218       7.545  18.726   9.368  1.00  1.00            
ATOM   1624  CG2 THR A 218       9.573  18.433  10.670  1.00  1.00            
ATOM   1625    C THR A 218       7.532  16.623  11.260  1.00  1.00            
ATOM   1626    O THR A 218       8.447  15.940  11.718  1.00  1.00            
ATOM   1627    N SER A 219       6.609  16.144  10.397  1.00  1.00            
ATOM   1628   CA SER A 219       6.576  14.809   9.866  1.00  1.00            
ATOM   1629   CB SER A 219       5.227  14.477   9.208  1.00  1.00            
ATOM   1630   OG SER A 219       5.026  15.306   8.073  1.00  1.00            
ATOM   1631    C SER A 219       7.630  14.577   8.838  1.00  1.00            
ATOM   1632    O SER A 219       8.315  13.557   8.871  1.00  1.00            
ATOM   1633    N LEU A 220       7.812  15.521   7.894  1.00  1.00            
ATOM   1634   CA LEU A 220       8.676  15.156   6.814  1.00  1.00            
ATOM   1635   CB LEU A 220       7.950  14.987   5.470  1.00  1.00            
ATOM   1636   CG LEU A 220       6.968  13.802   5.457  1.00  1.00            
ATOM   1637  CD1 LEU A 220       6.287  13.655   4.089  1.00  1.00            
ATOM   1638  CD2 LEU A 220       7.652  12.506   5.924  1.00  1.00            
ATOM   1639    C LEU A 220       9.797  16.118   6.595  1.00  1.00            
ATOM   1640    O LEU A 220       9.839  17.213   7.156  1.00  1.00            
ATOM   1641    N LEU A 221      10.753  15.670   5.748  4.00  1.00            
ATOM   1642   CA LEU A 221      11.927  16.402   5.370  4.00  1.00            
ATOM   1643   CB LEU A 221      12.895  15.555   4.525  4.00  1.00            
ATOM   1644   CG LEU A 221      13.370  14.280   5.252  4.00  1.00            
ATOM   1645  CD1 LEU A 221      14.335  13.455   4.384  4.00  1.00            
ATOM   1646  CD2 LEU A 221      13.939  14.612   6.639  4.00  1.00            
ATOM   1647    C LEU A 221      11.469  17.547   4.547  4.00  1.00            
ATOM   1648    O LEU A 221      10.880  17.374   3.482  4.00  1.00            
ATOM   1649    N THR A 222      11.728  18.763   5.047  4.00  1.00            
ATOM   1650   CA THR A 222      11.357  19.918   4.304  4.00  1.00            
ATOM   1651   CB THR A 222      10.684  20.985   5.122  4.00  1.00            
ATOM   1652  OG1 THR A 222      11.536  21.414   6.175  4.00  1.00            
ATOM   1653  CG2 THR A 222       9.367  20.426   5.688  4.00  1.00            
ATOM   1654    C THR A 222      12.627  20.473   3.788  4.00  1.00            
ATOM   1655    O THR A 222      13.710  19.989   4.109  4.00  1.00            
ATOM   1656    N GLY A 223      12.525  21.499   2.941  4.00  1.00            
ATOM   1657   CA GLY A 223      13.733  22.026   2.411  4.00  1.00            
ATOM   1658    C GLY A 223      13.321  23.008   1.381  4.00  1.00            
ATOM   1659    O GLY A 223      12.138  23.304   1.217  4.00  1.00            
ATOM   1660    N PRO A 224      14.269  23.509   0.669  1.00  1.00            
ATOM   1661   CA PRO A 224      13.926  24.448  -0.341  1.00  1.00            
ATOM   1662   CD PRO A 224      15.585  23.784   1.244  1.00  1.00            
ATOM   1663   CB PRO A 224      15.232  25.097  -0.777  1.00  1.00            
ATOM   1664   CG PRO A 224      16.101  25.022   0.497  1.00  1.00            
ATOM   1665    C PRO A 224      13.157  23.759  -1.417  1.00  1.00            
ATOM   1666    O PRO A 224      13.410  22.586  -1.668  1.00  1.00            
ATOM   1667    N THR A 225      12.205  24.472  -2.050  2.00  1.00            
ATOM   1668   CA THR A 225      11.392  23.882  -3.065  2.00  1.00            
ATOM   1669   CB THR A 225      10.305  24.798  -3.557  2.00  1.00            
ATOM   1670  OG1 THR A 225      10.870  25.981  -4.104  2.00  1.00            
ATOM   1671  CG2 THR A 225       9.379  25.138  -2.376  2.00  1.00            
ATOM   1672    C THR A 225      12.243  23.502  -4.234  2.00  1.00            
ATOM   1673    O THR A 225      12.116  22.402  -4.767  2.00  1.00            
ATOM   1674    N SER A 226      13.153  24.398  -4.655  2.00  1.00            
ATOM   1675   CA SER A 226      13.975  24.091  -5.790  2.00  1.00            
ATOM   1676   CB SER A 226      14.950  25.225  -6.151  2.00  1.00            
ATOM   1677   OG SER A 226      14.226  26.379  -6.553  2.00  1.00            
ATOM   1678    C SER A 226      14.794  22.885  -5.432  2.00  1.00            
ATOM   1679    O SER A 226      14.912  21.946  -6.217  2.00  1.00            
ATOM   1680    N ALA A 227      15.373  22.880  -4.214  2.00  1.00            
ATOM   1681   CA ALA A 227      16.243  21.822  -3.779  2.00  1.00            
ATOM   1682   CB ALA A 227      16.913  22.127  -2.427  2.00  1.00            
ATOM   1683    C ALA A 227      15.527  20.514  -3.635  2.00  1.00            
ATOM   1684    O ALA A 227      16.021  19.482  -4.082  2.00  1.00            
ATOM   1685    N ILE A 228      14.331  20.528  -3.022  2.00  1.00            
ATOM   1686   CA ILE A 228      13.599  19.320  -2.763  2.00  1.00            
ATOM   1687   CB ILE A 228      12.290  19.580  -2.071  2.00  1.00            
ATOM   1688  CG1 ILE A 228      12.520  20.150  -0.662  2.00  1.00            
ATOM   1689  CG2 ILE A 228      11.477  18.274  -2.088  2.00  1.00            
ATOM   1690  CD1 ILE A 228      13.247  19.183   0.271  2.00  1.00            
ATOM   1691    C ILE A 228      13.262  18.685  -4.073  2.00  1.00            
ATOM   1692    O ILE A 228      13.330  17.467  -4.227  2.00  1.00            
ATOM   1693    N ALA A 229      12.900  19.514  -5.063  2.00  1.00            
ATOM   1694   CA ALA A 229      12.461  19.029  -6.337  2.00  1.00            
ATOM   1695   CB ALA A 229      12.117  20.162  -7.320  2.00  1.00            
ATOM   1696    C ALA A 229      13.545  18.212  -6.959  2.00  1.00            
ATOM   1697    O ALA A 229      13.237  17.285  -7.698  2.00  1.00            
ATOM   1698    N ASN A 230      14.827  18.576  -6.750  2.00  1.00            
ATOM   1699   CA ASN A 230      15.943  17.850  -7.307  2.00  1.00            
ATOM   1700   CB ASN A 230      17.285  18.581  -7.111  2.00  1.00            
ATOM   1701   CG ASN A 230      17.250  19.909  -7.855  2.00  1.00            
ATOM   1702  OD1 ASN A 230      16.197  20.361  -8.301  2.00  1.00            
ATOM   1703  ND2 ASN A 230      18.439  20.554  -7.992  2.00  1.00            
ATOM   1704    C ASN A 230      16.115  16.512  -6.655  2.00  1.00            
ATOM   1705    O ASN A 230      16.445  15.532  -7.324  2.00  1.00            
ATOM   1706    N ILE A 231      15.981  16.451  -5.316  2.00  1.00            
ATOM   1707   CA ILE A 231      16.082  15.196  -4.626  2.00  1.00            
ATOM   1708   CB ILE A 231      16.181  15.353  -3.128  2.00  1.00            
ATOM   1709  CG1 ILE A 231      14.983  16.099  -2.516  2.00  1.00            
ATOM   1710  CG2 ILE A 231      17.529  16.033  -2.845  2.00  1.00            
ATOM   1711  CD1 ILE A 231      13.710  15.271  -2.365  2.00  1.00            
ATOM   1712    C ILE A 231      14.897  14.391  -5.044  2.00  1.00            
ATOM   1713    O ILE A 231      15.007  13.192  -5.293  2.00  1.00            
ATOM   1714    N GLN A 232      13.722  15.051  -5.162  2.00  1.00            
ATOM   1715   CA GLN A 232      12.582  14.398  -5.738  2.00  1.00            
ATOM   1716   CB GLN A 232      11.282  15.212  -5.654  2.00  1.00            
ATOM   1717   CG GLN A 232      10.820  15.392  -4.206  2.00  1.00            
ATOM   1718   CD GLN A 232       9.476  16.101  -4.205  2.00  1.00            
ATOM   1719  OE1 GLN A 232       9.000  16.550  -3.162  2.00  1.00            
ATOM   1720  NE2 GLN A 232       8.844  16.204  -5.404  2.00  1.00            
ATOM   1721    C GLN A 232      13.039  14.286  -7.168  2.00  1.00            
ATOM   1722    O GLN A 232      14.017  14.912  -7.556  2.00  1.00            
ATOM   1723    N SER A 233      12.423  13.447  -8.005  2.00  1.00            
ATOM   1724   CA SER A 233      12.921  13.255  -9.347  2.00  1.00            
ATOM   1725   CB SER A 233      13.231  14.544 -10.136  2.00  1.00            
ATOM   1726   OG SER A 233      12.035  15.281 -10.340  2.00  1.00            
ATOM   1727    C SER A 233      14.136  12.374  -9.265  2.00  1.00            
ATOM   1728    O SER A 233      14.337  11.521 -10.129  2.00  1.00            
ATOM   1729    N ASP A 234      14.969  12.521  -8.210  2.00  1.00            
ATOM   1730   CA ASP A 234      16.051  11.595  -8.018  2.00  1.00            
ATOM   1731   CB ASP A 234      17.075  12.062  -6.968  2.00  1.00            
ATOM   1732   CG ASP A 234      17.881  13.205  -7.570  2.00  1.00            
ATOM   1733  OD1 ASP A 234      17.728  13.458  -8.795  2.00  1.00            
ATOM   1734  OD2 ASP A 234      18.666  13.835  -6.812  2.00  1.00            
ATOM   1735    C ASP A 234      15.441  10.326  -7.522  2.00  1.00            
ATOM   1736    O ASP A 234      15.704   9.240  -8.035  2.00  1.00            
ATOM   1737    N ILE A 235      14.577  10.469  -6.496  2.00  1.00            
ATOM   1738   CA ILE A 235      13.794   9.395  -5.964  2.00  1.00            
ATOM   1739   CB ILE A 235      13.589   9.466  -4.474  2.00  1.00            
ATOM   1740  CG1 ILE A 235      12.880  10.771  -4.069  2.00  1.00            
ATOM   1741  CG2 ILE A 235      14.952   9.245  -3.799  2.00  1.00            
ATOM   1742  CD1 ILE A 235      12.404  10.779  -2.617  2.00  1.00            
ATOM   1743    C ILE A 235      12.498   9.643  -6.661  2.00  1.00            
ATOM   1744    O ILE A 235      12.006  10.770  -6.667  2.00  1.00            
ATOM   1745    N GLY A 236      11.933   8.610  -7.311  3.00  1.00            
ATOM   1746   CA GLY A 236      10.779   8.838  -8.131  3.00  1.00            
ATOM   1747    C GLY A 236       9.694   9.461  -7.317  3.00  1.00            
ATOM   1748    O GLY A 236       9.241   8.909  -6.314  3.00  1.00            
ATOM   1749    N ALA A 237       9.268  10.663  -7.752  1.00  1.00            
ATOM   1750   CA ALA A 237       8.166  11.349  -7.152  1.00  1.00            
ATOM   1751   CB ALA A 237       8.565  12.608  -6.365  1.00  1.00            
ATOM   1752    C ALA A 237       7.341  11.791  -8.295  1.00  1.00            
ATOM   1753    O ALA A 237       7.862  12.295  -9.289  1.00  1.00            
ATOM   1754    N SER A 238       6.022  11.592  -8.197  1.00  1.00            
ATOM   1755   CA SER A 238       5.231  12.038  -9.291  1.00  1.00            
ATOM   1756   CB SER A 238       4.613  10.898 -10.116  1.00  1.00            
ATOM   1757   OG SER A 238       3.848  11.432 -11.186  1.00  1.00            
ATOM   1758    C SER A 238       4.119  12.822  -8.714  1.00  1.00            
ATOM   1759    O SER A 238       3.487  12.408  -7.742  1.00  1.00            
ATOM   1760    N GLU A 239       3.854  13.997  -9.298  1.00  1.00            
ATOM   1761   CA GLU A 239       2.772  14.744  -8.761  1.00  1.00            
ATOM   1762   CB GLU A 239       2.640  16.176  -9.301  1.00  1.00            
ATOM   1763   CG GLU A 239       1.455  16.919  -8.680  1.00  1.00            
ATOM   1764   CD GLU A 239       1.386  18.311  -9.290  1.00  1.00            
ATOM   1765  OE1 GLU A 239       2.374  19.077  -9.132  1.00  1.00            
ATOM   1766  OE2 GLU A 239       0.343  18.625  -9.921  1.00  1.00            
ATOM   1767    C GLU A 239       1.530  14.016  -9.151  1.00  1.00            
ATOM   1768    O GLU A 239       1.468  13.396 -10.212  1.00  1.00            
ATOM   1769    N ASN A 240       0.512  14.056  -8.274  1.00  1.00            
ATOM   1770   CA ASN A 240      -0.742  13.423  -8.553  1.00  1.00            
ATOM   1771   CB ASN A 240      -1.278  12.529  -7.421  1.00  1.00            
ATOM   1772   CG ASN A 240      -0.574  11.182  -7.506  1.00  1.00            
ATOM   1773  OD1 ASN A 240      -0.056  10.806  -8.555  1.00  1.00            
ATOM   1774  ND2 ASN A 240      -0.573  10.420  -6.378  1.00  1.00            
ATOM   1775    C ASN A 240      -1.734  14.516  -8.764  1.00  1.00            
ATOM   1776    O ASN A 240      -1.413  15.695  -8.614  1.00  1.00            
ATOM   1777    N SER A 241      -2.974  14.147  -9.135  3.00  1.00            
ATOM   1778   CA SER A 241      -3.978  15.134  -9.406  3.00  1.00            
ATOM   1779   CB SER A 241      -5.366  14.522  -9.674  3.00  1.00            
ATOM   1780   OG SER A 241      -5.337  13.722 -10.846  3.00  1.00            
ATOM   1781    C SER A 241      -4.110  15.976  -8.185  3.00  1.00            
ATOM   1782    O SER A 241      -4.141  17.204  -8.260  3.00  1.00            
ATOM   1783    N ASP A 242      -4.164  15.319  -7.014  3.00  1.00            
ATOM   1784   CA ASP A 242      -4.303  16.011  -5.771  3.00  1.00            
ATOM   1785   CB ASP A 242      -4.344  15.054  -4.572  3.00  1.00            
ATOM   1786   CG ASP A 242      -5.600  14.206  -4.695  3.00  1.00            
ATOM   1787  OD1 ASP A 242      -6.519  14.616  -5.454  3.00  1.00            
ATOM   1788  OD2 ASP A 242      -5.653  13.133  -4.037  3.00  1.00            
ATOM   1789    C ASP A 242      -3.076  16.846  -5.616  3.00  1.00            
ATOM   1790    O ASP A 242      -3.132  17.958  -5.092  3.00  1.00            
ATOM   1791    N GLY A 243      -1.928  16.336  -6.104  1.00  1.00            
ATOM   1792   CA GLY A 243      -0.707  17.066  -5.943  1.00  1.00            
ATOM   1793    C GLY A 243      -0.007  16.542  -4.728  1.00  1.00            
ATOM   1794    O GLY A 243       0.828  17.225  -4.138  1.00  1.00            
ATOM   1795    N GLU A 244      -0.327  15.295  -4.334  1.00  1.00            
ATOM   1796   CA GLU A 244       0.177  14.710  -3.122  1.00  1.00            
ATOM   1797   CB GLU A 244      -0.454  13.336  -2.844  1.00  1.00            
ATOM   1798   CG GLU A 244      -0.179  12.295  -3.931  1.00  1.00            
ATOM   1799   CD GLU A 244      -1.037  11.075  -3.625  1.00  1.00            
ATOM   1800  OE1 GLU A 244      -2.281  11.174  -3.798  1.00  1.00            
ATOM   1801  OE2 GLU A 244      -0.466  10.030  -3.213  1.00  1.00            
ATOM   1802    C GLU A 244       1.662  14.541  -3.092  1.00  1.00            
ATOM   1803    O GLU A 244       2.297  14.984  -2.136  1.00  1.00            
ATOM   1804    N MET A 245       2.232  13.930  -4.150  1.00  1.00            
ATOM   1805   CA MET A 245       3.608  13.509  -4.281  1.00  1.00            
ATOM   1806   CB MET A 245       4.600  14.045  -3.238  1.00  1.00            
ATOM   1807   CG MET A 245       6.059  13.783  -3.594  1.00  1.00            
ATOM   1808   SD MET A 245       7.217  14.265  -2.284  1.00  1.00            
ATOM   1809   CE MET A 245       6.545  15.939  -2.088  1.00  1.00            
ATOM   1810    C MET A 245       3.495  12.027  -4.068  1.00  1.00            
ATOM   1811    O MET A 245       3.247  11.584  -2.947  1.00  1.00            
ATOM   1812    N VAL A 246       3.651  11.213  -5.132  4.00  1.00            
ATOM   1813   CA VAL A 246       3.487   9.793  -4.961  4.00  1.00            
ATOM   1814   CB VAL A 246       2.286   9.235  -5.665  4.00  1.00            
ATOM   1815  CG1 VAL A 246       2.492   9.378  -7.181  4.00  1.00            
ATOM   1816  CG2 VAL A 246       2.079   7.785  -5.197  4.00  1.00            
ATOM   1817    C VAL A 246       4.691   9.126  -5.529  4.00  1.00            
ATOM   1818    O VAL A 246       5.302   9.606  -6.483  4.00  1.00            
ATOM   1819    N ILE A 247       5.066   7.993  -4.915  4.00  1.00            
ATOM   1820   CA ILE A 247       6.199   7.219  -5.323  4.00  1.00            
ATOM   1821   CB ILE A 247       7.308   7.258  -4.314  4.00  1.00            
ATOM   1822  CG1 ILE A 247       8.554   6.526  -4.834  4.00  1.00            
ATOM   1823  CG2 ILE A 247       6.758   6.707  -2.986  4.00  1.00            
ATOM   1824  CD1 ILE A 247       9.802   6.790  -3.993  4.00  1.00            
ATOM   1825    C ILE A 247       5.710   5.796  -5.385  4.00  1.00            
ATOM   1826    O ILE A 247       4.696   5.466  -4.775  4.00  1.00            
ATOM   1827    N SER A 248       6.386   4.916  -6.158  1.00  1.00            
ATOM   1828   CA SER A 248       5.963   3.539  -6.243  1.00  1.00            
ATOM   1829   CB SER A 248       6.449   2.815  -7.511  1.00  1.00            
ATOM   1830   OG SER A 248       5.987   1.473  -7.510  1.00  1.00            
ATOM   1831    C SER A 248       6.504   2.802  -5.063  1.00  1.00            
ATOM   1832    O SER A 248       7.465   3.235  -4.431  1.00  1.00            
ATOM   1833    N CYS A 249       5.861   1.670  -4.716  3.00  1.00            
ATOM   1834   CA CYS A 249       6.270   0.859  -3.605  3.00  1.00            
ATOM   1835   CB CYS A 249       5.295  -0.292  -3.300  3.00  1.00            
ATOM   1836   SG CYS A 249       3.648   0.280  -2.787  3.00  1.00            
ATOM   1837    C CYS A 249       7.597   0.236  -3.893  3.00  1.00            
ATOM   1838    O CYS A 249       8.478   0.206  -3.037  3.00  1.00            
ATOM   1839    N SER A 250       7.781  -0.257  -5.130  2.00  1.00            
ATOM   1840   CA SER A 250       8.973  -0.973  -5.480  2.00  1.00            
ATOM   1841   CB SER A 250       8.937  -1.537  -6.909  2.00  1.00            
ATOM   1842   OG SER A 250       7.914  -2.514  -7.022  2.00  1.00            
ATOM   1843    C SER A 250      10.138  -0.054  -5.404  2.00  1.00            
ATOM   1844    O SER A 250      11.285  -0.489  -5.327  2.00  1.00            
ATOM   1845    N SER A 251       9.884   1.258  -5.426  2.00  1.00            
ATOM   1846   CA SER A 251      11.000   2.144  -5.397  2.00  1.00            
ATOM   1847   CB SER A 251      10.598   3.629  -5.450  2.00  1.00            
ATOM   1848   OG SER A 251       9.918   3.998  -4.260  2.00  1.00            
ATOM   1849    C SER A 251      11.733   1.926  -4.109  2.00  1.00            
ATOM   1850    O SER A 251      12.940   2.150  -4.035  2.00  1.00            
ATOM   1851    N ILE A 252      11.031   1.454  -3.058  2.00  1.00            
ATOM   1852   CA ILE A 252      11.696   1.273  -1.798  2.00  1.00            
ATOM   1853   CB ILE A 252      10.760   0.813  -0.702  2.00  1.00            
ATOM   1854  CG1 ILE A 252      11.416   0.928   0.688  2.00  1.00            
ATOM   1855  CG2 ILE A 252      10.233  -0.590  -1.045  2.00  1.00            
ATOM   1856  CD1 ILE A 252      12.615   0.005   0.916  2.00  1.00            
ATOM   1857    C ILE A 252      12.794   0.283  -2.008  2.00  1.00            
ATOM   1858    O ILE A 252      13.925   0.515  -1.582  2.00  1.00            
ATOM   1859    N ASP A 253      12.508  -0.842  -2.690  2.00  1.00            
ATOM   1860   CA ASP A 253      13.554  -1.795  -2.892  2.00  1.00            
ATOM   1861   CB ASP A 253      13.093  -3.187  -3.377  2.00  1.00            
ATOM   1862   CG ASP A 253      12.399  -3.093  -4.723  2.00  1.00            
ATOM   1863  OD1 ASP A 253      13.100  -3.181  -5.767  2.00  1.00            
ATOM   1864  OD2 ASP A 253      11.149  -2.943  -4.722  2.00  1.00            
ATOM   1865    C ASP A 253      14.581  -1.249  -3.840  2.00  1.00            
ATOM   1866    O ASP A 253      15.780  -1.448  -3.653  2.00  1.00            
ATOM   1867    N SER A 254      14.130  -0.529  -4.881  2.00  1.00            
ATOM   1868   CA SER A 254      14.978  -0.040  -5.935  2.00  1.00            
ATOM   1869   CB SER A 254      14.155   0.545  -7.096  2.00  1.00            
ATOM   1870   OG SER A 254      15.012   1.020  -8.123  2.00  1.00            
ATOM   1871    C SER A 254      15.939   1.034  -5.479  2.00  1.00            
ATOM   1872    O SER A 254      17.088   1.045  -5.918  2.00  1.00            
ATOM   1873    N LEU A 255      15.518   1.958  -4.587  1.00  1.00            
ATOM   1874   CA LEU A 255      16.333   3.106  -4.283  1.00  1.00            
ATOM   1875   CB LEU A 255      15.510   4.320  -3.797  1.00  1.00            
ATOM   1876   CG LEU A 255      14.489   4.815  -4.836  1.00  1.00            
ATOM   1877  CD1 LEU A 255      13.803   6.113  -4.371  1.00  1.00            
ATOM   1878  CD2 LEU A 255      15.113   4.934  -6.235  1.00  1.00            
ATOM   1879    C LEU A 255      17.401   2.854  -3.246  1.00  1.00            
ATOM   1880    O LEU A 255      17.294   2.000  -2.372  1.00  1.00            
ATOM   1881    N PRO A 256      18.464   3.617  -3.410  1.00  1.00            
ATOM   1882   CA PRO A 256      19.637   3.603  -2.557  1.00  1.00            
ATOM   1883   CD PRO A 256      18.798   4.069  -4.757  1.00  1.00            
ATOM   1884   CB PRO A 256      20.811   4.037  -3.431  1.00  1.00            
ATOM   1885   CG PRO A 256      20.156   4.765  -4.619  1.00  1.00            
ATOM   1886    C PRO A 256      19.471   4.473  -1.342  1.00  1.00            
ATOM   1887    O PRO A 256      18.495   5.214  -1.275  1.00  1.00            
ATOM   1888    N ASP A 257      20.421   4.400  -0.386  1.00  1.00            
ATOM   1889   CA ASP A 257      20.387   5.196   0.813  1.00  1.00            
ATOM   1890   CB ASP A 257      21.350   4.711   1.914  1.00  1.00            
ATOM   1891   CG ASP A 257      20.853   3.357   2.396  1.00  1.00            
ATOM   1892  OD1 ASP A 257      19.876   2.839   1.791  1.00  1.00            
ATOM   1893  OD2 ASP A 257      21.442   2.822   3.372  1.00  1.00            
ATOM   1894    C ASP A 257      20.785   6.589   0.459  1.00  1.00            
ATOM   1895    O ASP A 257      21.421   6.827  -0.567  1.00  1.00            
ATOM   1896    N ILE A 258      20.376   7.557   1.300  4.00  1.00            
ATOM   1897   CA ILE A 258      20.754   8.920   1.085  4.00  1.00            
ATOM   1898   CB ILE A 258      19.591   9.858   0.867  4.00  1.00            
ATOM   1899  CG1 ILE A 258      18.625   9.902   2.066  4.00  1.00            
ATOM   1900  CG2 ILE A 258      18.917   9.431  -0.448  4.00  1.00            
ATOM   1901  CD1 ILE A 258      19.126  10.716   3.256  4.00  1.00            
ATOM   1902    C ILE A 258      21.580   9.322   2.252  4.00  1.00            
ATOM   1903    O ILE A 258      21.262   9.010   3.399  4.00  1.00            
ATOM   1904    N VAL A 259      22.711   9.989   1.974  4.00  1.00            
ATOM   1905   CA VAL A 259      23.599  10.308   3.042  4.00  1.00            
ATOM   1906   CB VAL A 259      25.047  10.215   2.660  4.00  1.00            
ATOM   1907  CG1 VAL A 259      25.902  10.627   3.869  4.00  1.00            
ATOM   1908  CG2 VAL A 259      25.326   8.791   2.153  4.00  1.00            
ATOM   1909    C VAL A 259      23.341  11.709   3.515  4.00  1.00            
ATOM   1910    O VAL A 259      23.196  12.636   2.719  4.00  1.00            
ATOM   1911    N PHE A 260      23.254  11.873   4.853  4.00  1.00            
ATOM   1912   CA PHE A 260      23.078  13.135   5.522  4.00  1.00            
ATOM   1913   CB PHE A 260      21.892  13.079   6.505  4.00  1.00            
ATOM   1914   CG PHE A 260      21.858  14.290   7.372  4.00  1.00            
ATOM   1915  CD1 PHE A 260      21.329  15.477   6.921  4.00  1.00            
ATOM   1916  CD2 PHE A 260      22.340  14.221   8.660  4.00  1.00            
ATOM   1917  CE1 PHE A 260      21.299  16.581   7.740  4.00  1.00            
ATOM   1918  CE2 PHE A 260      22.312  15.322   9.482  4.00  1.00            
ATOM   1919   CZ PHE A 260      21.791  16.508   9.021  4.00  1.00            
ATOM   1920    C PHE A 260      24.322  13.320   6.299  4.00  1.00            
ATOM   1921    O PHE A 260      24.608  12.563   7.225  4.00  1.00            
ATOM   1922    N THR A 261      25.110  14.340   5.938  4.00  1.00            
ATOM   1923   CA THR A 261      26.320  14.490   6.668  4.00  1.00            
ATOM   1924   CB THR A 261      27.541  14.649   5.814  4.00  1.00            
ATOM   1925  OG1 THR A 261      27.415  15.784   4.976  4.00  1.00            
ATOM   1926  CG2 THR A 261      27.706  13.376   4.967  4.00  1.00            
ATOM   1927    C THR A 261      26.156  15.668   7.545  4.00  1.00            
ATOM   1928    O THR A 261      25.509  16.656   7.201  4.00  1.00            
ATOM   1929    N ILE A 262      26.736  15.548   8.742  4.00  1.00            
ATOM   1930   CA ILE A 262      26.727  16.611   9.679  4.00  1.00            
ATOM   1931   CB ILE A 262      26.311  16.240  11.078  4.00  1.00            
ATOM   1932  CG1 ILE A 262      27.288  15.244  11.721  4.00  1.00            
ATOM   1933  CG2 ILE A 262      24.861  15.738  11.019  4.00  1.00            
ATOM   1934  CD1 ILE A 262      27.065  15.083  13.225  4.00  1.00            
ATOM   1935    C ILE A 262      28.160  16.978   9.692  4.00  1.00            
ATOM   1936    O ILE A 262      28.857  16.604   8.752  4.00  1.00            
ATOM   1937    N ASP A 263      28.641  17.760  10.672  3.00  1.00            
ATOM   1938   CA ASP A 263      30.040  18.056  10.595  3.00  1.00            
ATOM   1939   CB ASP A 263      30.547  19.043  11.670  3.00  1.00            
ATOM   1940   CG ASP A 263      30.299  18.471  13.058  3.00  1.00            
ATOM   1941  OD1 ASP A 263      29.108  18.254  13.407  3.00  1.00            
ATOM   1942  OD2 ASP A 263      31.301  18.249  13.789  3.00  1.00            
ATOM   1943    C ASP A 263      30.808  16.762  10.683  3.00  1.00            
ATOM   1944    O ASP A 263      30.926  16.152  11.744  3.00  1.00            
ATOM   1945    N GLY A 264      31.314  16.292   9.522  3.00  1.00            
ATOM   1946   CA GLY A 264      32.147  15.129   9.401  3.00  1.00            
ATOM   1947    C GLY A 264      31.448  13.864   9.817  3.00  1.00            
ATOM   1948    O GLY A 264      32.093  12.968  10.358  3.00  1.00            
ATOM   1949    N VAL A 265      30.127  13.724   9.594  4.00  1.00            
ATOM   1950   CA VAL A 265      29.521  12.481   9.993  4.00  1.00            
ATOM   1951   CB VAL A 265      28.737  12.589  11.269  4.00  1.00            
ATOM   1952  CG1 VAL A 265      28.114  11.222  11.595  4.00  1.00            
ATOM   1953  CG2 VAL A 265      29.675  13.122  12.366  4.00  1.00            
ATOM   1954    C VAL A 265      28.577  12.061   8.911  4.00  1.00            
ATOM   1955    O VAL A 265      28.091  12.891   8.142  4.00  1.00            
ATOM   1956    N GLN A 266      28.299  10.743   8.816  4.00  1.00            
ATOM   1957   CA GLN A 266      27.421  10.268   7.787  4.00  1.00            
ATOM   1958   CB GLN A 266      28.014   9.154   6.911  4.00  1.00            
ATOM   1959   CG GLN A 266      29.212   9.596   6.073  4.00  1.00            
ATOM   1960   CD GLN A 266      29.649   8.392   5.253  4.00  1.00            
ATOM   1961  OE1 GLN A 266      30.812   7.991   5.277  4.00  1.00            
ATOM   1962  NE2 GLN A 266      28.685   7.800   4.500  4.00  1.00            
ATOM   1963    C GLN A 266      26.178   9.693   8.416  4.00  1.00            
ATOM   1964    O GLN A 266      26.264   8.990   9.421  4.00  1.00            
ATOM   1965    N TYR A 267      24.977   9.986   7.846  4.00  1.00            
ATOM   1966   CA TYR A 267      23.778   9.548   8.516  4.00  1.00            
ATOM   1967   CB TYR A 267      22.486  10.191   7.973  4.00  1.00            
ATOM   1968   CG TYR A 267      21.406   9.965   8.988  4.00  1.00            
ATOM   1969  CD1 TYR A 267      21.320  10.781  10.096  4.00  1.00            
ATOM   1970  CD2 TYR A 267      20.476   8.961   8.849  4.00  1.00            
ATOM   1971  CE1 TYR A 267      20.335  10.592  11.040  4.00  1.00            
ATOM   1972  CE2 TYR A 267      19.488   8.765   9.786  4.00  1.00            
ATOM   1973   CZ TYR A 267      19.415   9.583  10.886  4.00  1.00            
ATOM   1974   OH TYR A 267      18.404   9.388  11.850  4.00  1.00            
ATOM   1975    C TYR A 267      23.580   8.048   8.518  4.00  1.00            
ATOM   1976    O TYR A 267      23.644   7.480   9.607  4.00  1.00            
ATOM   1977    N PRO A 268      23.367   7.314   7.435  4.00  1.00            
ATOM   1978   CA PRO A 268      22.501   7.635   6.310  4.00  1.00            
ATOM   1979   CD PRO A 268      24.289   6.236   7.116  4.00  1.00            
ATOM   1980   CB PRO A 268      23.080   6.870   5.121  4.00  1.00            
ATOM   1981   CG PRO A 268      23.807   5.680   5.768  4.00  1.00            
ATOM   1982    C PRO A 268      21.072   7.209   6.570  4.00  1.00            
ATOM   1983    O PRO A 268      20.841   6.497   7.546  4.00  1.00            
ATOM   1984    N LEU A 269      20.102   7.629   5.711  4.00  1.00            
ATOM   1985   CA LEU A 269      18.701   7.281   5.841  4.00  1.00            
ATOM   1986   CB LEU A 269      17.745   8.467   5.642  4.00  1.00            
ATOM   1987   CG LEU A 269      16.274   8.121   5.939  4.00  1.00            
ATOM   1988  CD1 LEU A 269      16.066   7.816   7.432  4.00  1.00            
ATOM   1989  CD2 LEU A 269      15.325   9.210   5.417  4.00  1.00            
ATOM   1990    C LEU A 269      18.390   6.257   4.784  4.00  1.00            
ATOM   1991    O LEU A 269      19.113   6.142   3.797  4.00  1.00            
ATOM   1992    N SER A 270      17.307   5.472   4.982  1.00  1.00            
ATOM   1993   CA SER A 270      16.942   4.443   4.038  1.00  1.00            
ATOM   1994   CB SER A 270      16.673   3.079   4.691  1.00  1.00            
ATOM   1995   OG SER A 270      15.608   3.191   5.618  1.00  1.00            
ATOM   1996    C SER A 270      15.707   4.871   3.335  1.00  1.00            
ATOM   1997    O SER A 270      14.945   5.712   3.818  1.00  1.00            
ATOM   1998    N PRO A 271      15.507   4.321   2.173  2.00  1.00            
ATOM   1999   CA PRO A 271      14.330   4.659   1.439  2.00  1.00            
ATOM   2000   CD PRO A 271      16.613   3.971   1.297  2.00  1.00            
ATOM   2001   CB PRO A 271      14.524   4.068   0.046  2.00  1.00            
ATOM   2002   CG PRO A 271      16.055   4.104  -0.133  2.00  1.00            
ATOM   2003    C PRO A 271      13.144   4.195   2.195  2.00  1.00            
ATOM   2004    O PRO A 271      12.048   4.707   1.963  2.00  1.00            
ATOM   2005    N SER A 272      13.322   3.214   3.103  2.00  1.00            
ATOM   2006   CA SER A 272      12.195   2.777   3.858  2.00  1.00            
ATOM   2007   CB SER A 272      12.494   1.601   4.810  2.00  1.00            
ATOM   2008   OG SER A 272      13.279   2.030   5.909  2.00  1.00            
ATOM   2009    C SER A 272      11.749   3.927   4.686  2.00  1.00            
ATOM   2010    O SER A 272      10.567   4.263   4.731  2.00  1.00            
ATOM   2011    N ALA A 273      12.715   4.576   5.357  2.00  1.00            
ATOM   2012   CA ALA A 273      12.402   5.685   6.198  2.00  1.00            
ATOM   2013   CB ALA A 273      13.628   6.231   6.947  2.00  1.00            
ATOM   2014    C ALA A 273      11.856   6.793   5.338  2.00  1.00            
ATOM   2015    O ALA A 273      10.885   7.438   5.727  2.00  1.00            
ATOM   2016    N TYR A 274      12.428   7.052   4.134  2.00  1.00            
ATOM   2017   CA TYR A 274      11.888   8.192   3.441  2.00  1.00            
ATOM   2018   CB TYR A 274      12.936   9.224   2.944  2.00  1.00            
ATOM   2019   CG TYR A 274      13.986   8.661   2.038  2.00  1.00            
ATOM   2020  CD1 TYR A 274      13.771   8.522   0.685  2.00  1.00            
ATOM   2021  CD2 TYR A 274      15.217   8.302   2.541  2.00  1.00            
ATOM   2022  CE1 TYR A 274      14.743   8.019  -0.148  2.00  1.00            
ATOM   2023  CE2 TYR A 274      16.198   7.797   1.716  2.00  1.00            
ATOM   2024   CZ TYR A 274      15.961   7.654   0.370  2.00  1.00            
ATOM   2025   OH TYR A 274      16.967   7.139  -0.476  2.00  1.00            
ATOM   2026    C TYR A 274      10.952   7.832   2.341  2.00  1.00            
ATOM   2027    O TYR A 274      11.103   8.242   1.193  2.00  1.00            
ATOM   2028    N ILE A 275       9.922   7.056   2.693  4.00  1.00            
ATOM   2029   CA ILE A 275       8.826   6.821   1.811  4.00  1.00            
ATOM   2030   CB ILE A 275       8.987   5.666   0.867  4.00  1.00            
ATOM   2031  CG1 ILE A 275       9.124   4.339   1.631  4.00  1.00            
ATOM   2032  CG2 ILE A 275      10.157   5.984  -0.079  4.00  1.00            
ATOM   2033  CD1 ILE A 275       8.947   3.110   0.743  4.00  1.00            
ATOM   2034    C ILE A 275       7.715   6.488   2.748  4.00  1.00            
ATOM   2035    O ILE A 275       7.901   5.696   3.672  4.00  1.00            
ATOM   2036    N LEU A 276       6.529   7.092   2.573  4.00  1.00            
ATOM   2037   CA LEU A 276       5.488   6.747   3.488  4.00  1.00            
ATOM   2038   CB LEU A 276       4.602   7.940   3.891  4.00  1.00            
ATOM   2039   CG LEU A 276       5.338   9.049   4.668  4.00  1.00            
ATOM   2040  CD1 LEU A 276       5.801   8.563   6.049  4.00  1.00            
ATOM   2041  CD2 LEU A 276       6.479   9.655   3.834  4.00  1.00            
ATOM   2042    C LEU A 276       4.605   5.768   2.777  4.00  1.00            
ATOM   2043    O LEU A 276       3.771   6.155   1.957  4.00  1.00            
ATOM   2044    N GLN A 277       4.770   4.464   3.072  4.00  1.00            
ATOM   2045   CA GLN A 277       3.944   3.459   2.465  4.00  1.00            
ATOM   2046   CB GLN A 277       4.600   2.063   2.415  4.00  1.00            
ATOM   2047   CG GLN A 277       3.729   0.981   1.767  4.00  1.00            
ATOM   2048   CD GLN A 277       4.502  -0.334   1.789  4.00  1.00            
ATOM   2049  OE1 GLN A 277       4.484  -1.094   0.823  4.00  1.00            
ATOM   2050  NE2 GLN A 277       5.193  -0.618   2.927  4.00  1.00            
ATOM   2051    C GLN A 277       2.737   3.355   3.324  4.00  1.00            
ATOM   2052    O GLN A 277       2.833   3.383   4.550  4.00  1.00            
ATOM   2053    N ASP A 278       1.559   3.270   2.689  4.00  1.00            
ATOM   2054   CA ASP A 278       0.340   3.200   3.430  4.00  1.00            
ATOM   2055   CB ASP A 278      -0.386   4.559   3.468  4.00  1.00            
ATOM   2056   CG ASP A 278      -1.399   4.541   4.600  4.00  1.00            
ATOM   2057  OD1 ASP A 278      -1.470   3.502   5.308  4.00  1.00            
ATOM   2058  OD2 ASP A 278      -2.119   5.561   4.766  4.00  1.00            
ATOM   2059    C ASP A 278      -0.523   2.236   2.701  4.00  1.00            
ATOM   2060    O ASP A 278      -0.033   1.297   2.076  4.00  1.00            
ATOM   2061    N ASP A 279      -1.847   2.445   2.772  3.00  1.00            
ATOM   2062   CA ASP A 279      -2.720   1.566   2.075  3.00  1.00            
ATOM   2063   CB ASP A 279      -4.203   1.748   2.437  3.00  1.00            
ATOM   2064   CG ASP A 279      -4.403   1.205   3.843  3.00  1.00            
ATOM   2065  OD1 ASP A 279      -3.552   0.385   4.282  3.00  1.00            
ATOM   2066  OD2 ASP A 279      -5.406   1.598   4.496  3.00  1.00            
ATOM   2067    C ASP A 279      -2.566   1.860   0.622  3.00  1.00            
ATOM   2068    O ASP A 279      -3.184   2.777   0.083  3.00  1.00            
ATOM   2069    N ASP A 280      -1.694   1.077  -0.039  3.00  1.00            
ATOM   2070   CA ASP A 280      -1.457   1.207  -1.442  3.00  1.00            
ATOM   2071   CB ASP A 280      -2.664   0.809  -2.311  3.00  1.00            
ATOM   2072   CG ASP A 280      -2.874  -0.690  -2.176  3.00  1.00            
ATOM   2073  OD1 ASP A 280      -2.351  -1.272  -1.188  3.00  1.00            
ATOM   2074  OD2 ASP A 280      -3.562  -1.274  -3.054  3.00  1.00            
ATOM   2075    C ASP A 280      -1.136   2.626  -1.741  3.00  1.00            
ATOM   2076    O ASP A 280      -1.505   3.143  -2.795  3.00  1.00            
ATOM   2077    N SER A 281      -0.430   3.307  -0.828  4.00  1.00            
ATOM   2078   CA SER A 281      -0.099   4.663  -1.133  4.00  1.00            
ATOM   2079   CB SER A 281      -0.923   5.684  -0.330  4.00  1.00            
ATOM   2080   OG SER A 281      -0.545   7.006  -0.683  4.00  1.00            
ATOM   2081    C SER A 281       1.321   4.854  -0.777  4.00  1.00            
ATOM   2082    O SER A 281       1.782   4.394   0.266  4.00  1.00            
ATOM   2083    N CYS A 282       2.068   5.524  -1.661  4.00  1.00            
ATOM   2084   CA CYS A 282       3.415   5.776  -1.296  4.00  1.00            
ATOM   2085   CB CYS A 282       4.456   4.977  -2.092  4.00  1.00            
ATOM   2086   SG CYS A 282       4.385   3.201  -1.716  4.00  1.00            
ATOM   2087    C CYS A 282       3.668   7.224  -1.529  4.00  1.00            
ATOM   2088    O CYS A 282       3.393   7.751  -2.605  4.00  1.00            
ATOM   2089    N THR A 283       4.186   7.908  -0.494  4.00  1.00            
ATOM   2090   CA THR A 283       4.494   9.298  -0.615  4.00  1.00            
ATOM   2091   CB THR A 283       3.730  10.167   0.338  4.00  1.00            
ATOM   2092  OG1 THR A 283       4.040   9.817   1.679  4.00  1.00            
ATOM   2093  CG2 THR A 283       2.226   9.982   0.072  4.00  1.00            
ATOM   2094    C THR A 283       5.962   9.415  -0.270  4.00  1.00            
ATOM   2095    O THR A 283       6.511   8.545   0.400  4.00  1.00            
ATOM   2096    N SER A 284       6.651  10.476  -0.749  4.00  1.00            
ATOM   2097   CA SER A 284       8.082  10.607  -0.589  4.00  1.00            
ATOM   2098   CB SER A 284       8.692  11.693  -1.494  4.00  1.00            
ATOM   2099   OG SER A 284       8.539  11.333  -2.860  4.00  1.00            
ATOM   2100    C SER A 284       8.576  10.872   0.806  4.00  1.00            
ATOM   2101    O SER A 284       9.381  10.100   1.324  4.00  1.00            
ATOM   2102    N GLY A 285       8.107  11.943   1.475  1.00  1.00            
ATOM   2103   CA GLY A 285       8.699  12.300   2.741  1.00  1.00            
ATOM   2104    C GLY A 285       9.516  13.532   2.490  1.00  1.00            
ATOM   2105    O GLY A 285       9.912  14.224   3.426  1.00  1.00            
ATOM   2106    N PHE A 286       9.791  13.839   1.204  4.00  1.00            
ATOM   2107   CA PHE A 286      10.513  15.039   0.885  4.00  1.00            
ATOM   2108   CB PHE A 286      11.499  14.918  -0.289  4.00  1.00            
ATOM   2109   CG PHE A 286      12.702  14.164   0.167  4.00  1.00            
ATOM   2110  CD1 PHE A 286      12.753  12.792   0.097  4.00  1.00            
ATOM   2111  CD2 PHE A 286      13.790  14.847   0.659  4.00  1.00            
ATOM   2112  CE1 PHE A 286      13.874  12.114   0.517  4.00  1.00            
ATOM   2113  CE2 PHE A 286      14.913  14.176   1.081  4.00  1.00            
ATOM   2114   CZ PHE A 286      14.956  12.805   1.010  4.00  1.00            
ATOM   2115    C PHE A 286       9.505  16.055   0.504  4.00  1.00            
ATOM   2116    O PHE A 286       8.598  15.773  -0.276  4.00  1.00            
ATOM   2117    N GLU A 287       9.613  17.271   1.066  4.00  1.00            
ATOM   2118   CA GLU A 287       8.621  18.210   0.669  4.00  1.00            
ATOM   2119   CB GLU A 287       7.329  18.159   1.507  4.00  1.00            
ATOM   2120   CG GLU A 287       7.497  18.467   2.994  4.00  1.00            
ATOM   2121   CD GLU A 287       6.125  18.288   3.633  4.00  1.00            
ATOM   2122  OE1 GLU A 287       5.487  17.237   3.355  4.00  1.00            
ATOM   2123  OE2 GLU A 287       5.698  19.188   4.404  4.00  1.00            
ATOM   2124    C GLU A 287       9.153  19.571   0.682  4.00  1.00            
ATOM   2125    O GLU A 287      10.174  19.876   1.296  4.00  1.00            
ATOM   2126    N GLY A 288       8.436  20.428  -0.043  4.00  1.00            
ATOM   2127   CA GLY A 288       8.887  21.756  -0.144  4.00  1.00            
ATOM   2128    C GLY A 288       8.532  22.473   1.088  4.00  1.00            
ATOM   2129    O GLY A 288       7.766  22.014   1.934  4.00  1.00            
ATOM   2130    N MET A 289       9.171  23.631   1.213  1.00  1.00            
ATOM   2131   CA MET A 289       8.877  24.542   2.247  1.00  1.00            
ATOM   2132   CB MET A 289       9.214  24.050   3.667  1.00  1.00            
ATOM   2133   CG MET A 289       8.881  25.089   4.744  1.00  1.00            
ATOM   2134   SD MET A 289       9.248  24.591   6.454  1.00  1.00            
ATOM   2135   CE MET A 289       7.795  23.517   6.624  1.00  1.00            
ATOM   2136    C MET A 289       9.776  25.691   1.970  1.00  1.00            
ATOM   2137    O MET A 289      10.938  25.505   1.609  1.00  1.00            
ATOM   2138    N ASP A 290       9.269  26.921   2.102  1.00  1.00            
ATOM   2139   CA ASP A 290      10.161  28.009   1.865  1.00  1.00            
ATOM   2140   CB ASP A 290       9.707  28.921   0.710  1.00  1.00            
ATOM   2141   CG ASP A 290      10.860  29.847   0.346  1.00  1.00            
ATOM   2142  OD1 ASP A 290      12.016  29.540   0.740  1.00  1.00            
ATOM   2143  OD2 ASP A 290      10.595  30.879  -0.327  1.00  1.00            
ATOM   2144    C ASP A 290      10.132  28.817   3.104  1.00  1.00            
ATOM   2145    O ASP A 290       9.340  29.750   3.219  1.00  1.00            
ATOM   2146    N VAL A 291      10.972  28.453   4.087  1.00  1.00            
ATOM   2147   CA VAL A 291      10.965  29.255   5.263  1.00  1.00            
ATOM   2148   CB VAL A 291      10.824  28.473   6.532  1.00  1.00            
ATOM   2149  CG1 VAL A 291      10.991  29.441   7.715  1.00  1.00            
ATOM   2150  CG2 VAL A 291       9.461  27.757   6.511  1.00  1.00            
ATOM   2151    C VAL A 291      12.261  29.981   5.315  1.00  1.00            
ATOM   2152    O VAL A 291      13.272  29.448   5.768  1.00  1.00            
ATOM   2153    N PRO A 292      12.258  31.190   4.828  4.00  1.00            
ATOM   2154   CA PRO A 292      13.485  31.917   4.886  4.00  1.00            
ATOM   2155   CD PRO A 292      11.530  31.482   3.603  4.00  1.00            
ATOM   2156   CB PRO A 292      13.389  33.020   3.836  4.00  1.00            
ATOM   2157   CG PRO A 292      12.434  32.421   2.790  4.00  1.00            
ATOM   2158    C PRO A 292      13.627  32.398   6.276  4.00  1.00            
ATOM   2159    O PRO A 292      12.623  32.699   6.920  4.00  1.00            
ATOM   2160    N THR A 293      14.869  32.450   6.760  1.00  1.00            
ATOM   2161   CA THR A 293      15.144  32.990   8.045  1.00  1.00            
ATOM   2162   CB THR A 293      15.657  31.976   9.030  1.00  1.00            
ATOM   2163  OG1 THR A 293      14.719  30.920   9.173  1.00  1.00            
ATOM   2164  CG2 THR A 293      15.871  32.657  10.394  1.00  1.00            
ATOM   2165    C THR A 293      16.248  33.920   7.727  1.00  1.00            
ATOM   2166    O THR A 293      16.759  33.916   6.608  1.00  1.00            
ATOM   2167    N SER A 294      16.639  34.764   8.683  1.00  1.00            
ATOM   2168   CA SER A 294      17.677  35.675   8.351  1.00  1.00            
ATOM   2169   CB SER A 294      18.022  36.623   9.514  1.00  1.00            
ATOM   2170   OG SER A 294      16.895  37.426   9.833  1.00  1.00            
ATOM   2171    C SER A 294      18.893  34.881   8.038  1.00  1.00            
ATOM   2172    O SER A 294      19.674  35.243   7.158  1.00  1.00            
ATOM   2173    N SER A 295      19.074  33.754   8.744  1.00  1.00            
ATOM   2174   CA SER A 295      20.254  32.977   8.536  1.00  1.00            
ATOM   2175   CB SER A 295      20.270  31.672   9.350  1.00  1.00            
ATOM   2176   OG SER A 295      21.410  30.896   9.008  1.00  1.00            
ATOM   2177    C SER A 295      20.352  32.584   7.105  1.00  1.00            
ATOM   2178    O SER A 295      21.256  33.014   6.391  1.00  1.00            
ATOM   2179    N GLY A 296      19.393  31.771   6.640  1.00  1.00            
ATOM   2180   CA GLY A 296      19.461  31.298   5.295  1.00  1.00            
ATOM   2181    C GLY A 296      18.253  30.450   5.101  1.00  1.00            
ATOM   2182    O GLY A 296      17.312  30.503   5.892  1.00  1.00            
ATOM   2183    N GLU A 297      18.245  29.642   4.030  4.00  1.00            
ATOM   2184   CA GLU A 297      17.115  28.796   3.822  4.00  1.00            
ATOM   2185   CB GLU A 297      17.146  28.028   2.485  4.00  1.00            
ATOM   2186   CG GLU A 297      17.002  28.920   1.250  4.00  1.00            
ATOM   2187   CD GLU A 297      17.053  28.038   0.008  4.00  1.00            
ATOM   2188  OE1 GLU A 297      17.987  27.197  -0.087  4.00  1.00            
ATOM   2189  OE2 GLU A 297      16.150  28.186  -0.860  4.00  1.00            
ATOM   2190    C GLU A 297      17.128  27.792   4.905  4.00  1.00            
ATOM   2191    O GLU A 297      18.186  27.373   5.374  4.00  1.00            
ATOM   2192    N LEU A 298      15.929  27.392   5.345  1.00  1.00            
ATOM   2193   CA LEU A 298      15.886  26.441   6.402  1.00  1.00            
ATOM   2194   CB LEU A 298      14.798  26.724   7.451  1.00  1.00            
ATOM   2195   CG LEU A 298      14.999  28.034   8.231  1.00  1.00            
ATOM   2196  CD1 LEU A 298      13.873  28.241   9.258  1.00  1.00            
ATOM   2197  CD2 LEU A 298      16.400  28.098   8.865  1.00  1.00            
ATOM   2198    C LEU A 298      15.544  25.121   5.814  1.00  1.00            
ATOM   2199    O LEU A 298      14.811  25.016   4.832  1.00  1.00            
ATOM   2200    N TRP A 299      16.128  24.076   6.411  4.00  1.00            
ATOM   2201   CA TRP A 299      15.849  22.723   6.062  4.00  1.00            
ATOM   2202   CB TRP A 299      17.131  21.977   5.639  4.00  1.00            
ATOM   2203   CG TRP A 299      17.010  20.505   5.313  4.00  1.00            
ATOM   2204  CD2 TRP A 299      16.857  19.968   3.990  4.00  1.00            
ATOM   2205  CD1 TRP A 299      17.083  19.435   6.156  4.00  1.00            
ATOM   2206  NE1 TRP A 299      16.987  18.265   5.442  4.00  1.00            
ATOM   2207  CE2 TRP A 299      16.848  18.578   4.107  4.00  1.00            
ATOM   2208  CE3 TRP A 299      16.742  20.582   2.776  4.00  1.00            
ATOM   2209  CZ2 TRP A 299      16.722  17.776   3.008  4.00  1.00            
ATOM   2210  CZ3 TRP A 299      16.609  19.770   1.670  4.00  1.00            
ATOM   2211  CH2 TRP A 299      16.600  18.395   1.784  4.00  1.00            
ATOM   2212    C TRP A 299      15.389  22.136   7.348  4.00  1.00            
ATOM   2213    O TRP A 299      16.046  22.298   8.375  4.00  1.00            
ATOM   2214    N ILE A 300      14.233  21.457   7.341  4.00  1.00            
ATOM   2215   CA ILE A 300      13.784  20.969   8.604  4.00  1.00            
ATOM   2216   CB ILE A 300      12.406  21.451   8.930  4.00  1.00            
ATOM   2217  CG1 ILE A 300      12.390  22.991   8.901  4.00  1.00            
ATOM   2218  CG2 ILE A 300      11.990  20.858  10.281  4.00  1.00            
ATOM   2219  CD1 ILE A 300      13.421  23.632   9.830  4.00  1.00            
ATOM   2220    C ILE A 300      13.781  19.463   8.544  4.00  1.00            
ATOM   2221    O ILE A 300      12.967  18.871   7.835  4.00  1.00            
ATOM   2222    N LEU A 301      14.704  18.799   9.283  4.00  1.00            
ATOM   2223   CA LEU A 301      14.716  17.357   9.363  4.00  1.00            
ATOM   2224   CB LEU A 301      15.960  16.765  10.048  4.00  1.00            
ATOM   2225   CG LEU A 301      17.269  16.996   9.273  4.00  1.00            
ATOM   2226  CD1 LEU A 301      18.468  16.375  10.010  4.00  1.00            
ATOM   2227  CD2 LEU A 301      17.153  16.515   7.817  4.00  1.00            
ATOM   2228    C LEU A 301      13.542  17.075  10.227  4.00  1.00            
ATOM   2229    O LEU A 301      13.103  17.951  10.972  4.00  1.00            
ATOM   2230    N GLY A 302      12.972  15.865  10.153  1.00  1.00            
ATOM   2231   CA GLY A 302      11.788  15.713  10.934  1.00  1.00            
ATOM   2232    C GLY A 302      11.730  14.336  11.524  1.00  1.00            
ATOM   2233    O GLY A 302      12.749  13.740  11.871  1.00  1.00            
ATOM   2234    N ASP A 303      10.492  13.816  11.649  2.00  1.00            
ATOM   2235   CA ASP A 303      10.162  12.543  12.233  2.00  1.00            
ATOM   2236   CB ASP A 303       8.639  12.290  12.188  2.00  1.00            
ATOM   2237   CG ASP A 303       8.263  10.970  12.862  2.00  1.00            
ATOM   2238  OD1 ASP A 303       8.892   9.921  12.561  2.00  1.00            
ATOM   2239  OD2 ASP A 303       7.319  11.002  13.695  2.00  1.00            
ATOM   2240    C ASP A 303      10.840  11.478  11.430  2.00  1.00            
ATOM   2241    O ASP A 303      11.299  10.484  11.991  2.00  1.00            
ATOM   2242    N VAL A 304      10.939  11.663  10.097  2.00  1.00            
ATOM   2243   CA VAL A 304      11.520  10.632   9.285  2.00  1.00            
ATOM   2244   CB VAL A 304      11.602  10.991   7.825  2.00  1.00            
ATOM   2245  CG1 VAL A 304      12.488  12.235   7.645  2.00  1.00            
ATOM   2246  CG2 VAL A 304      12.104   9.753   7.061  2.00  1.00            
ATOM   2247    C VAL A 304      12.928  10.354   9.798  2.00  1.00            
ATOM   2248    O VAL A 304      13.284   9.196  10.003  2.00  1.00            
ATOM   2249    N PHE A 305      13.777  11.391  10.009  2.00  1.00            
ATOM   2250   CA PHE A 305      15.110  11.229  10.566  2.00  1.00            
ATOM   2251   CB PHE A 305      15.995  12.482  10.442  2.00  1.00            
ATOM   2252   CG PHE A 305      16.726  12.443   9.148  2.00  1.00            
ATOM   2253  CD1 PHE A 305      16.179  12.914   7.978  2.00  1.00            
ATOM   2254  CD2 PHE A 305      17.999  11.920   9.132  2.00  1.00            
ATOM   2255  CE1 PHE A 305      16.902  12.856   6.808  2.00  1.00            
ATOM   2256  CE2 PHE A 305      18.724  11.859   7.969  2.00  1.00            
ATOM   2257   CZ PHE A 305      18.173  12.330   6.802  2.00  1.00            
ATOM   2258    C PHE A 305      15.088  10.902  12.041  2.00  1.00            
ATOM   2259    O PHE A 305      15.801  10.002  12.485  2.00  1.00            
ATOM   2260    N ILE A 306      14.254  11.609  12.840  2.00  1.00            
ATOM   2261   CA ILE A 306      14.246  11.481  14.282  2.00  1.00            
ATOM   2262   CB ILE A 306      13.155  12.290  14.921  2.00  1.00            
ATOM   2263  CG1 ILE A 306      13.322  13.784  14.596  2.00  1.00            
ATOM   2264  CG2 ILE A 306      13.168  11.985  16.428  2.00  1.00            
ATOM   2265  CD1 ILE A 306      14.616  14.393  15.131  2.00  1.00            
ATOM   2266    C ILE A 306      13.959  10.043  14.568  2.00  1.00            
ATOM   2267    O ILE A 306      14.561   9.452  15.462  2.00  1.00            
ATOM   2268    N ARG A 307      13.039   9.427  13.803  3.00  1.00            
ATOM   2269   CA ARG A 307      12.738   8.054  14.079  3.00  1.00            
ATOM   2270   CB ARG A 307      11.695   7.425  13.142  3.00  1.00            
ATOM   2271   CG ARG A 307      12.159   7.361  11.690  3.00  1.00            
ATOM   2272   CD ARG A 307      11.162   6.711  10.728  3.00  1.00            
ATOM   2273   NE ARG A 307      11.134   5.253  11.031  3.00  1.00            
ATOM   2274   CZ ARG A 307      12.094   4.432  10.511  3.00  1.00            
ATOM   2275  NH1 ARG A 307      13.101   4.953   9.751  3.00  1.00            
ATOM   2276  NH2 ARG A 307      12.048   3.091  10.760  3.00  1.00            
ATOM   2277    C ARG A 307      14.000   7.273  13.891  3.00  1.00            
ATOM   2278    O ARG A 307      14.328   6.401  14.693  3.00  1.00            
ATOM   2279    N GLN A 308      14.752   7.588  12.822  3.00  1.00            
ATOM   2280   CA GLN A 308      15.962   6.877  12.526  3.00  1.00            
ATOM   2281   CB GLN A 308      16.615   7.292  11.196  3.00  1.00            
ATOM   2282   CG GLN A 308      17.873   6.482  10.857  3.00  1.00            
ATOM   2283   CD GLN A 308      17.440   5.127  10.307  3.00  1.00            
ATOM   2284  OE1 GLN A 308      18.123   4.119  10.485  3.00  1.00            
ATOM   2285  NE2 GLN A 308      16.276   5.106   9.604  3.00  1.00            
ATOM   2286    C GLN A 308      16.959   7.131  13.611  3.00  1.00            
ATOM   2287    O GLN A 308      17.705   6.223  13.976  3.00  1.00            
ATOM   2288    N TYR A 309      17.007   8.351  14.188  4.00  1.00            
ATOM   2289   CA TYR A 309      18.126   8.509  15.065  4.00  1.00            
ATOM   2290   CB TYR A 309      19.218   9.447  14.516  4.00  1.00            
ATOM   2291   CG TYR A 309      18.799  10.868  14.670  4.00  1.00            
ATOM   2292  CD1 TYR A 309      17.994  11.483  13.738  4.00  1.00            
ATOM   2293  CD2 TYR A 309      19.216  11.584  15.768  4.00  1.00            
ATOM   2294  CE1 TYR A 309      17.620  12.797  13.899  4.00  1.00            
ATOM   2295  CE2 TYR A 309      18.845  12.898  15.934  4.00  1.00            
ATOM   2296   CZ TYR A 309      18.047  13.507  14.997  4.00  1.00            
ATOM   2297   OH TYR A 309      17.666  14.856  15.163  4.00  1.00            
ATOM   2298    C TYR A 309      17.787   8.970  16.440  4.00  1.00            
ATOM   2299    O TYR A 309      16.772   9.616  16.692  4.00  1.00            
ATOM   2300    N TYR A 310      18.691   8.601  17.374  4.00  1.00            
ATOM   2301   CA TYR A 310      18.633   8.959  18.758  4.00  1.00            
ATOM   2302   CB TYR A 310      19.502   8.046  19.638  4.00  1.00            
ATOM   2303   CG TYR A 310      19.343   8.489  21.048  4.00  1.00            
ATOM   2304  CD1 TYR A 310      18.324   7.973  21.814  4.00  1.00            
ATOM   2305  CD2 TYR A 310      20.199   9.413  21.602  4.00  1.00            
ATOM   2306  CE1 TYR A 310      18.162   8.369  23.118  4.00  1.00            
ATOM   2307  CE2 TYR A 310      20.042   9.813  22.908  4.00  1.00            
ATOM   2308   CZ TYR A 310      19.021   9.290  23.664  4.00  1.00            
ATOM   2309   OH TYR A 310      18.851   9.693  25.004  4.00  1.00            
ATOM   2310    C TYR A 310      19.219  10.321  18.814  4.00  1.00            
ATOM   2311    O TYR A 310      20.300  10.561  18.278  4.00  1.00            
ATOM   2312    N THR A 311      18.510  11.272  19.444  4.00  1.00            
ATOM   2313   CA THR A 311      19.079  12.578  19.454  4.00  1.00            
ATOM   2314   CB THR A 311      18.225  13.650  18.847  4.00  1.00            
ATOM   2315  OG1 THR A 311      19.015  14.793  18.550  4.00  1.00            
ATOM   2316  CG2 THR A 311      17.164  14.042  19.883  4.00  1.00            
ATOM   2317    C THR A 311      19.282  12.983  20.856  4.00  1.00            
ATOM   2318    O THR A 311      18.593  12.529  21.768  4.00  1.00            
ATOM   2319    N VAL A 312      20.280  13.847  21.059  4.00  1.00            
ATOM   2320   CA VAL A 312      20.491  14.306  22.380  4.00  1.00            
ATOM   2321   CB VAL A 312      21.768  13.791  22.975  4.00  1.00            
ATOM   2322  CG1 VAL A 312      21.943  14.414  24.368  4.00  1.00            
ATOM   2323  CG2 VAL A 312      21.737  12.253  22.967  4.00  1.00            
ATOM   2324    C VAL A 312      20.623  15.784  22.301  4.00  1.00            
ATOM   2325    O VAL A 312      21.312  16.317  21.432  4.00  1.00            
ATOM   2326    N PHE A 313      19.936  16.490  23.211  4.00  1.00            
ATOM   2327   CA PHE A 313      20.101  17.904  23.269  4.00  1.00            
ATOM   2328   CB PHE A 313      18.782  18.686  23.357  4.00  1.00            
ATOM   2329   CG PHE A 313      18.081  18.439  22.071  4.00  1.00            
ATOM   2330  CD1 PHE A 313      17.247  17.355  21.928  4.00  1.00            
ATOM   2331  CD2 PHE A 313      18.274  19.282  21.002  4.00  1.00            
ATOM   2332  CE1 PHE A 313      16.603  17.120  20.737  4.00  1.00            
ATOM   2333  CE2 PHE A 313      17.634  19.053  19.808  4.00  1.00            
ATOM   2334   CZ PHE A 313      16.797  17.971  19.674  4.00  1.00            
ATOM   2335    C PHE A 313      20.826  18.112  24.540  4.00  1.00            
ATOM   2336    O PHE A 313      20.432  17.598  25.586  4.00  1.00            
ATOM   2337    N ASP A 314      21.924  18.870  24.478  4.00  1.00            
ATOM   2338   CA ASP A 314      22.716  19.013  25.649  4.00  1.00            
ATOM   2339   CB ASP A 314      24.203  19.205  25.304  4.00  1.00            
ATOM   2340   CG ASP A 314      25.041  18.796  26.505  4.00  1.00            
ATOM   2341  OD1 ASP A 314      24.645  19.142  27.648  4.00  1.00            
ATOM   2342  OD2 ASP A 314      26.086  18.126  26.290  4.00  1.00            
ATOM   2343    C ASP A 314      22.229  20.222  26.366  4.00  1.00            
ATOM   2344    O ASP A 314      21.374  20.133  27.243  4.00  1.00            
ATOM   2345    N ARG A 315      22.710  21.396  25.930  3.00  1.00            
ATOM   2346   CA ARG A 315      22.462  22.659  26.560  3.00  1.00            
ATOM   2347   CB ARG A 315      21.032  22.843  27.104  3.00  1.00            
ATOM   2348   CG ARG A 315      20.897  24.089  27.984  3.00  1.00            
ATOM   2349   CD ARG A 315      19.520  24.287  28.624  3.00  1.00            
ATOM   2350   NE ARG A 315      18.657  25.058  27.682  3.00  1.00            
ATOM   2351   CZ ARG A 315      17.844  24.427  26.785  3.00  1.00            
ATOM   2352  NH1 ARG A 315      17.833  23.065  26.704  3.00  1.00            
ATOM   2353  NH2 ARG A 315      17.022  25.166  25.982  3.00  1.00            
ATOM   2354    C ARG A 315      23.417  22.802  27.701  3.00  1.00            
ATOM   2355    O ARG A 315      23.674  23.919  28.148  3.00  1.00            
ATOM   2356    N ALA A 316      23.996  21.691  28.204  3.00  1.00            
ATOM   2357   CA ALA A 316      25.046  21.889  29.163  3.00  1.00            
ATOM   2358   CB ALA A 316      25.583  20.588  29.779  3.00  1.00            
ATOM   2359    C ALA A 316      26.127  22.505  28.358  3.00  1.00            
ATOM   2360    O ALA A 316      26.750  23.495  28.736  3.00  1.00            
ATOM   2361    N ASN A 317      26.326  21.894  27.181  3.00  1.00            
ATOM   2362   CA ASN A 317      27.204  22.366  26.165  3.00  1.00            
ATOM   2363   CB ASN A 317      28.321  21.376  25.791  3.00  1.00            
ATOM   2364   CG ASN A 317      29.344  21.365  26.921  3.00  1.00            
ATOM   2365  OD1 ASN A 317      30.472  21.829  26.756  3.00  1.00            
ATOM   2366  ND2 ASN A 317      28.939  20.835  28.106  3.00  1.00            
ATOM   2367    C ASN A 317      26.286  22.501  25.000  3.00  1.00            
ATOM   2368    O ASN A 317      25.310  21.760  24.897  3.00  1.00            
ATOM   2369    N ASN A 318      26.533  23.464  24.097  3.00  1.00            
ATOM   2370   CA ASN A 318      25.590  23.581  23.027  3.00  1.00            
ATOM   2371   CB ASN A 318      25.742  24.891  22.231  3.00  1.00            
ATOM   2372   CG ASN A 318      25.474  26.065  23.165  3.00  1.00            
ATOM   2373  OD1 ASN A 318      25.972  27.169  22.950  3.00  1.00            
ATOM   2374  ND2 ASN A 318      24.671  25.823  24.235  3.00  1.00            
ATOM   2375    C ASN A 318      25.902  22.460  22.088  3.00  1.00            
ATOM   2376    O ASN A 318      26.672  22.634  21.146  3.00  1.00            
ATOM   2377    N LYS A 319      25.313  21.267  22.320  4.00  1.00            
ATOM   2378   CA LYS A 319      25.633  20.186  21.437  4.00  1.00            
ATOM   2379   CB LYS A 319      26.771  19.281  21.953  4.00  1.00            
ATOM   2380   CG LYS A 319      28.139  19.973  21.966  4.00  1.00            
ATOM   2381   CD LYS A 319      29.213  19.229  22.763  4.00  1.00            
ATOM   2382   CE LYS A 319      30.585  19.907  22.709  4.00  1.00            
ATOM   2383   NZ LYS A 319      31.553  19.170  23.554  4.00  1.00            
ATOM   2384    C LYS A 319      24.434  19.314  21.213  4.00  1.00            
ATOM   2385    O LYS A 319      23.653  19.065  22.130  4.00  1.00            
ATOM   2386    N VAL A 320      24.256  18.844  19.956  4.00  1.00            
ATOM   2387   CA VAL A 320      23.211  17.910  19.633  4.00  1.00            
ATOM   2388   CB VAL A 320      22.417  18.282  18.415  4.00  1.00            
ATOM   2389  CG1 VAL A 320      21.386  17.171  18.150  4.00  1.00            
ATOM   2390  CG2 VAL A 320      21.795  19.671  18.631  4.00  1.00            
ATOM   2391    C VAL A 320      23.919  16.642  19.316  4.00  1.00            
ATOM   2392    O VAL A 320      24.658  16.564  18.336  4.00  1.00            
ATOM   2393    N GLY A 321      23.727  15.612  20.156  4.00  1.00            
ATOM   2394   CA GLY A 321      24.412  14.387  19.896  4.00  1.00            
ATOM   2395    C GLY A 321      23.577  13.568  18.984  4.00  1.00            
ATOM   2396    O GLY A 321      22.350  13.649  19.012  4.00  1.00            
ATOM   2397    N LEU A 322      24.226  12.740  18.145  4.00  1.00            
ATOM   2398   CA LEU A 322      23.394  11.927  17.322  4.00  1.00            
ATOM   2399   CB LEU A 322      23.238  12.401  15.863  4.00  1.00            
ATOM   2400   CG LEU A 322      24.374  11.964  14.925  4.00  1.00            
ATOM   2401  CD1 LEU A 322      24.132  12.481  13.497  4.00  1.00            
ATOM   2402  CD2 LEU A 322      25.754  12.339  15.484  4.00  1.00            
ATOM   2403    C LEU A 322      23.924  10.537  17.287  4.00  1.00            
ATOM   2404    O LEU A 322      25.132  10.317  17.234  4.00  1.00            
ATOM   2405    N ALA A 323      23.004   9.562  17.347  4.00  1.00            
ATOM   2406   CA ALA A 323      23.392   8.192  17.249  4.00  1.00            
ATOM   2407   CB ALA A 323      23.606   7.519  18.628  4.00  1.00            
ATOM   2408    C ALA A 323      22.276   7.463  16.587  4.00  1.00            
ATOM   2409    O ALA A 323      21.109   7.809  16.743  4.00  1.00            
ATOM   2410    N PRO A 324      22.618   6.477  15.807  4.00  1.00            
ATOM   2411   CA PRO A 324      21.604   5.720  15.132  4.00  1.00            
ATOM   2412   CD PRO A 324      23.866   6.491  15.067  4.00  1.00            
ATOM   2413   CB PRO A 324      22.289   5.044  13.944  4.00  1.00            
ATOM   2414   CG PRO A 324      23.794   5.220  14.207  4.00  1.00            
ATOM   2415    C PRO A 324      21.013   4.786  16.132  4.00  1.00            
ATOM   2416    O PRO A 324      21.692   4.428  17.096  4.00  1.00            
ATOM   2417    N VAL A 325      19.747   4.393  15.927  4.00  1.00            
ATOM   2418   CA VAL A 325      19.056   3.543  16.841  4.00  1.00            
ATOM   2419   CB VAL A 325      17.562   3.608  16.662  4.00  1.00            
ATOM   2420  CG1 VAL A 325      16.874   2.670  17.670  4.00  1.00            
ATOM   2421  CG2 VAL A 325      17.126   5.079  16.768  4.00  1.00            
ATOM   2422    C VAL A 325      19.471   2.136  16.564  4.00  1.00            
ATOM   2423    O VAL A 325      19.967   1.826  15.482  4.00  1.00            
ATOM   2424    N ALA A 326      19.309   1.254  17.569  1.00  1.00            
ATOM   2425   CA ALA A 326      19.637  -0.131  17.417  1.00  1.00            
ATOM   2426   CB ALA A 326      19.884  -0.835  18.763  1.00  1.00            
ATOM   2427    C ALA A 326      18.480  -0.844  16.734  1.00  1.00            
ATOM   2428    O ALA A 326      17.504  -0.156  16.332  1.00  1.00            
ATOM   2429  OXT ALA A 326      18.560  -2.095  16.608  1.00  1.00            
ATOM   2430    N THR B   1       2.245  27.458   5.283  1.00  0.00            
ATOM   2431   CA THR B   1       1.567  26.213   5.709  1.00  0.00            
ATOM   2432   CB THR B   1       0.369  25.957   4.844  1.00  0.00            
ATOM   2433  OG1 THR B   1      -0.534  27.050   4.916  1.00  0.00            
ATOM   2434  CG2 THR B   1      -0.318  24.671   5.333  1.00  0.00            
ATOM   2435    C THR B   1       2.494  25.058   5.564  1.00  0.00            
ATOM   2436    O THR B   1       3.214  24.692   6.491  1.00  0.00            
ATOM   2437    N MET B   2       2.485  24.459   4.362  1.00  0.00            
ATOM   2438   CA MET B   2       3.294  23.324   4.048  1.00  0.00            
ATOM   2439   CB MET B   2       2.523  22.005   4.220  1.00  0.00            
ATOM   2440   CG MET B   2       3.399  20.756   4.264  1.00  0.00            
ATOM   2441   SD MET B   2       2.501  19.272   4.805  1.00  0.00            
ATOM   2442   CE MET B   2       2.117  19.946   6.448  1.00  0.00            
ATOM   2443    C MET B   2       3.616  23.504   2.610  1.00  0.00            
ATOM   2444    O MET B   2       3.742  24.633   2.138  1.00  0.00            
ATOM   2445    N ALA B   3       3.748  22.403   1.858  1.00  0.00            
ATOM   2446   CA ALA B   3       4.153  22.609   0.505  1.00  0.00            
ATOM   2447   CB ALA B   3       5.646  22.376   0.252  1.00  0.00            
ATOM   2448    C ALA B   3       3.430  21.676  -0.399  1.00  0.00            
ATOM   2449    O ALA B   3       2.223  21.463  -0.290  1.00  0.00            
ATOM   2450    N ARG B   4       4.207  21.098  -1.333  1.00  0.00            
ATOM   2451   CA ARG B   4       3.713  20.313  -2.419  1.00  0.00            
ATOM   2452   CB ARG B   4       4.836  19.751  -3.318  1.00  0.00            
ATOM   2453   CG ARG B   4       5.838  18.834  -2.612  1.00  0.00            
ATOM   2454   CD ARG B   4       7.045  18.478  -3.489  1.00  0.00            
ATOM   2455   NE ARG B   4       8.191  19.330  -3.062  1.00  0.00            
ATOM   2456   CZ ARG B   4       8.371  20.571  -3.601  1.00  0.00            
ATOM   2457  NH1 ARG B   4       7.482  21.062  -4.512  1.00  0.00            
ATOM   2458  NH2 ARG B   4       9.448  21.323  -3.229  1.00  0.00            
ATOM   2459    C ARG B   4       2.856  19.198  -1.921  1.00  0.00            
ATOM   2460    O ARG B   4       1.832  18.909  -2.534  1.00  0.00            
ATOM   2461    N HIS B   5       3.206  18.551  -0.791  1.00  0.00            
ATOM   2462   CA HIS B   5       2.480  17.388  -0.331  1.00  0.00            
ATOM   2463  ND1 HIS B   5       2.217  15.071   2.105  1.00  0.00            
ATOM   2464   CG HIS B   5       2.844  15.147   0.882  1.00  0.00            
ATOM   2465   CB HIS B   5       3.453  16.401   0.337  1.00  0.00            
ATOM   2466  NE2 HIS B   5       2.179  13.023   1.244  1.00  0.00            
ATOM   2467  CD2 HIS B   5       2.810  13.887   0.369  1.00  0.00            
ATOM   2468  CE1 HIS B   5       1.839  13.779   2.271  1.00  0.00            
ATOM   2469    C HIS B   5       1.427  17.732   0.689  1.00  0.00            
ATOM   2470    O HIS B   5       1.740  18.015   1.844  1.00  0.00            
ATOM   2471    N PRO B   6       0.178  17.724   0.283  1.00  0.00            
ATOM   2472   CA PRO B   6      -0.946  18.024   1.131  1.00  0.00            
ATOM   2473   CD PRO B   6      -0.202  17.576  -1.110  1.00  0.00            
ATOM   2474   CB PRO B   6      -2.143  18.197   0.193  1.00  0.00            
ATOM   2475   CG PRO B   6      -1.734  17.434  -1.078  1.00  0.00            
ATOM   2476    C PRO B   6      -1.173  16.957   2.171  1.00  0.00            
ATOM   2477    O PRO B   6      -1.579  17.308   3.278  1.00  0.00            
ATOM   2478    N HIS B   7      -0.922  15.665   1.846  1.00  0.00            
ATOM   2479   CA HIS B   7      -1.205  14.587   2.769  1.00  0.00            
ATOM   2480  ND1 HIS B   7      -3.944  15.892   1.623  1.00  0.00            
ATOM   2481   CG HIS B   7      -3.682  14.803   2.422  1.00  0.00            
ATOM   2482   CB HIS B   7      -2.578  14.760   3.434  1.00  0.00            
ATOM   2483  NE2 HIS B   7      -5.417  14.323   1.063  1.00  0.00            
ATOM   2484  CD2 HIS B   7      -4.591  13.854   2.069  1.00  0.00            
ATOM   2485  CE1 HIS B   7      -4.990  15.551   0.828  1.00  0.00            
ATOM   2486    C HIS B   7      -1.212  13.319   1.949  1.00  0.00            
ATOM   2487    O HIS B   7      -0.611  13.367   0.876  1.00  0.00            
ATOM   2488    N PRO B   8      -1.778  12.158   2.279  1.00  0.00            
ATOM   2489   CA PRO B   8      -2.493  11.790   3.489  1.00  0.00            
ATOM   2490   CD PRO B   8      -1.994  11.179   1.223  1.00  0.00            
ATOM   2491   CB PRO B   8      -3.284  10.526   3.154  1.00  0.00            
ATOM   2492   CG PRO B   8      -2.561   9.941   1.933  1.00  0.00            
ATOM   2493    C PRO B   8      -1.492  11.578   4.577  1.00  0.00            
ATOM   2494    O PRO B   8      -0.298  11.579   4.282  1.00  0.00            
ATOM   2495    N HIS B   9      -1.983  11.421   5.822  1.00  0.00            
ATOM   2496   CA HIS B   9      -1.221  11.252   7.029  1.00  0.00            
ATOM   2497  ND1 HIS B   9       0.311   9.072   4.929  1.00  0.00            
ATOM   2498   CG HIS B   9       0.287   9.369   6.274  1.00  0.00            
ATOM   2499   CB HIS B   9       0.227  10.762   6.836  1.00  0.00            
ATOM   2500  NE2 HIS B   9       0.357   7.129   6.006  1.00  0.00            
ATOM   2501  CD2 HIS B   9       0.316   8.170   6.917  1.00  0.00            
ATOM   2502  CE1 HIS B   9       0.353   7.720   4.825  1.00  0.00            
ATOM   2503    C HIS B   9      -1.225  12.612   7.651  1.00  0.00            
ATOM   2504    O HIS B   9      -0.408  13.466   7.308  1.00  0.00            
ATOM   2505    N LEU B  10      -2.173  12.847   8.584  1.00  0.00            
ATOM   2506   CA LEU B  10      -2.292  14.146   9.179  1.00  0.00            
ATOM   2507   CB LEU B  10      -3.580  14.337  10.011  1.00  0.00            
ATOM   2508   CG LEU B  10      -3.944  13.161  10.941  1.00  0.00            
ATOM   2509  CD1 LEU B  10      -2.985  13.037  12.135  1.00  0.00            
ATOM   2510  CD2 LEU B  10      -5.420  13.233  11.362  1.00  0.00            
ATOM   2511    C LEU B  10      -1.085  14.378   9.991  1.00  0.00            
ATOM   2512    O LEU B  10      -0.653  13.540  10.782  1.00  0.00            
ATOM   2513    N SER B  11      -0.480  15.547   9.758  1.00  0.00            
ATOM   2514   CA SER B  11       0.696  15.886  10.472  1.00  0.00            
ATOM   2515   CB SER B  11       1.968  15.862   9.609  1.00  0.00            
ATOM   2516   OG SER B  11       1.882  16.850   8.593  1.00  0.00            
ATOM   2517    C SER B  11       0.498  17.286  10.912  1.00  0.00            
ATOM   2518    O SER B  11      -0.326  18.012  10.359  1.00  0.00            
ATOM   2519    N PHE B  12       1.234  17.696  11.953  1.00  0.00            
ATOM   2520   CA PHE B  12       1.099  19.047  12.384  1.00  0.00            
ATOM   2521   CB PHE B  12       0.424  19.177  13.754  1.00  0.00            
ATOM   2522   CG PHE B  12      -0.925  18.611  13.485  1.00  0.00            
ATOM   2523  CD1 PHE B  12      -1.914  19.404  12.953  1.00  0.00            
ATOM   2524  CD2 PHE B  12      -1.186  17.281  13.720  1.00  0.00            
ATOM   2525  CE1 PHE B  12      -3.154  18.878  12.685  1.00  0.00            
ATOM   2526  CE2 PHE B  12      -2.428  16.752  13.454  1.00  0.00            
ATOM   2527   CZ PHE B  12      -3.415  17.554  12.936  1.00  0.00            
ATOM   2528    C PHE B  12       2.467  19.578  12.420  1.00  0.00            
ATOM   2529    O PHE B  12       3.434  18.821  12.488  1.00  0.00            
ATOM   2530    N MET B  13       2.602  20.904  12.342  1.00  0.00            
ATOM   2531   CA MET B  13       3.958  21.293  12.243  1.00  0.00            
ATOM   2532   CB MET B  13       4.412  21.578  10.804  1.00  0.00            
ATOM   2533   CG MET B  13       4.505  20.365   9.877  1.00  0.00            
ATOM   2534   SD MET B  13       4.949  20.807   8.168  1.00  0.00            
ATOM   2535   CE MET B  13       6.557  21.533   8.600  1.00  0.00            
ATOM   2536    C MET B  13       4.235  22.514  12.998  1.00  0.00            
ATOM   2537    O MET B  13       3.380  23.097  13.663  1.00  0.00            
ATOM   2538    N ALA B  14       5.528  22.860  12.948  1.00  0.00            
ATOM   2539   CA ALA B  14       5.979  24.073  13.514  1.00  0.00            
ATOM   2540   CB ALA B  14       6.149  24.006  15.041  1.00  0.00            
ATOM   2541    C ALA B  14       7.307  24.345  12.940  1.00  0.00            
ATOM   2542    O ALA B  14       8.141  23.465  12.753  1.00  0.00            
ATOM   2543    N ILE B  15       7.496  25.618  12.625  1.00  0.00            
ATOM   2544   CA ILE B  15       8.656  26.197  12.117  1.00  0.00            
ATOM   2545   CB ILE B  15       8.894  26.072  10.618  1.00  0.00            
ATOM   2546  CG1 ILE B  15      10.340  26.480  10.295  1.00  0.00            
ATOM   2547  CG2 ILE B  15       7.853  26.862   9.809  1.00  0.00            
ATOM   2548  CD1 ILE B  15      10.757  26.158   8.863  1.00  0.00            
ATOM   2549    C ILE B  15       8.485  27.626  12.502  1.00  0.00            
ATOM   2550    O ILE B  15       7.600  28.362  12.074  1.00  0.00            
ATOM   2551    N PRO B  16       9.328  27.951  13.416  1.00  0.00            
ATOM   2552   CA PRO B  16       9.363  29.279  13.968  1.00  0.00            
ATOM   2553   CD PRO B  16       9.606  26.934  14.422  1.00  0.00            
ATOM   2554   CB PRO B  16       9.854  29.098  15.411  1.00  0.00            
ATOM   2555   CG PRO B  16       9.523  27.646  15.767  1.00  0.00            
ATOM   2556    C PRO B  16      10.312  29.966  12.988  1.00  0.00            
ATOM   2557    O PRO B  16      10.089  29.704  11.804  1.00  0.00            
ATOM   2558    N PRO B  17      11.307  30.796  13.205  1.00  0.00            
ATOM   2559   CA PRO B  17      11.772  31.243  14.492  1.00  0.00            
ATOM   2560   CD PRO B  17      12.398  30.747  12.241  1.00  0.00            
ATOM   2561   CB PRO B  17      13.208  31.711  14.288  1.00  0.00            
ATOM   2562   CG PRO B  17      13.682  30.952  13.043  1.00  0.00            
ATOM   2563    C PRO B  17      10.905  32.316  15.000  1.00  0.00            
ATOM   2564    O PRO B  17      10.152  32.909  14.230  1.00  0.00            
ATOM   2565    N LYS B  18      10.994  32.572  16.309  1.00  0.00            
ATOM   2566   CA LYS B  18      10.272  33.667  16.838  1.00  0.00            
ATOM   2567   CB LYS B  18       9.607  33.411  18.205  1.00  0.00            
ATOM   2568   CG LYS B  18       8.766  34.601  18.678  1.00  0.00            
ATOM   2569   CD LYS B  18       7.565  34.915  17.779  1.00  0.00            
ATOM   2570   CE LYS B  18       6.949  36.294  18.027  1.00  0.00            
ATOM   2571   NZ LYS B  18       7.566  37.292  17.123  1.00  0.00            
ATOM   2572    C LYS B  18      11.287  34.738  16.973  1.00  0.00            
ATOM   2573    O LYS B  18      11.913  35.113  15.981  1.00  0.00            
ATOM   2574    N LYS B  19      11.460  35.290  18.186  1.00  0.00            
ATOM   2575   CA LYS B  19      12.501  36.258  18.295  1.00  0.00            
ATOM   2576   CB LYS B  19      12.650  36.834  19.711  1.00  0.00            
ATOM   2577   CG LYS B  19      11.417  37.617  20.160  1.00  0.00            
ATOM   2578   CD LYS B  19      11.090  38.799  19.248  1.00  0.00            
ATOM   2579   CE LYS B  19       9.786  39.509  19.612  1.00  0.00            
ATOM   2580   NZ LYS B  19       9.598  40.692  18.744  1.00  0.00            
ATOM   2581    C LYS B  19      13.747  35.494  17.971  1.00  0.00            
ATOM   2582    O LYS B  19      14.195  34.675  18.771  1.00  0.00            
ATOM   2583    N ASN B  20      14.340  35.724  16.777  1.00  0.00            
ATOM   2584   CA ASN B  20      15.454  34.879  16.462  1.00  0.00            
ATOM   2585   CB ASN B  20      15.029  33.513  15.887  1.00  0.00            
ATOM   2586   CG ASN B  20      16.151  32.494  16.064  1.00  0.00            
ATOM   2587  OD1 ASN B  20      16.194  31.473  15.375  1.00  0.00            
ATOM   2588  ND2 ASN B  20      17.083  32.771  17.014  1.00  0.00            
ATOM   2589    C ASN B  20      16.363  35.524  15.485  1.00  0.00            
ATOM   2590    O ASN B  20      16.099  36.602  14.957  1.00  0.00            
ATOM   2591    N GLN B  21      17.496  34.836  15.254  1.00  0.00            
ATOM   2592   CA GLN B  21      18.504  35.289  14.361  1.00  0.00            
ATOM   2593   CB GLN B  21      19.829  34.521  14.514  1.00  0.00            
ATOM   2594   CG GLN B  21      20.976  35.134  13.711  1.00  0.00            
ATOM   2595   CD GLN B  21      22.231  34.316  13.978  1.00  0.00            
ATOM   2596  OE1 GLN B  21      22.471  33.294  13.338  1.00  0.00            
ATOM   2597  NE2 GLN B  21      23.060  34.779  14.953  1.00  0.00            
ATOM   2598    C GLN B  21      18.011  35.095  12.935  1.00  0.00            
ATOM   2599    O GLN B  21      18.752  35.501  12.000  1.00  0.00            
ATOM   2600  OXT GLN B  21      16.894  34.541  12.758  1.00  0.00            
END
