# Supplementary material for: Integrative modeling of diverse protein-peptide systems using CABS-dock
Source: PLoS Comput Biol. 2023 Jul 5;19(7):e1011275. doi: 10.1371/journal.pcbi.1011275 (PMC10351741; doi:10.1371/journal.pcbi.1011275)
Supplement: S1 File — Files in pdb format containing atomic coordinates of the structures obtained in this study: the highest-scored amyloid models and 10 examples of the docked peptide for each enzyme-substrate complex. (ZIP) [file pcbi.1011275.s006.zip › 5_pepsin_TMARHPHPHLSFMAIPPKKNQ/430.pdb]

CRYST1    0.000    0.000    0.000   0.00   0.00   0.00 P 1           1
ATOM      1    N ILE A   1      15.914  11.552  34.292  1.00  1.00            
ATOM      2   CA ILE A   1      14.509  11.314  34.687  1.00  1.00            
ATOM      3   CB ILE A   1      14.241  11.909  36.041  1.00  1.00            
ATOM      4  CG1 ILE A   1      14.446  13.430  36.035  1.00  1.00            
ATOM      5  CG2 ILE A   1      15.129  11.176  37.060  1.00  1.00            
ATOM      6  CD1 ILE A   1      14.023  14.091  37.346  1.00  1.00            
ATOM      7    C ILE A   1      13.534  11.846  33.690  1.00  1.00            
ATOM      8    O ILE A   1      13.808  11.877  32.491  1.00  1.00            
ATOM      9    N GLY A   2      12.343  12.253  34.163  4.00  1.00            
ATOM     10   CA GLY A   2      11.374  12.811  33.268  4.00  1.00            
ATOM     11    C GLY A   2      10.886  11.774  32.308  4.00  1.00            
ATOM     12    O GLY A   2      10.854  12.004  31.100  4.00  1.00            
ATOM     13    N ASP A   3      10.489  10.595  32.818  4.00  1.00            
ATOM     14   CA ASP A   3      10.000   9.563  31.949  4.00  1.00            
ATOM     15   CB ASP A   3       9.788   8.235  32.701  4.00  1.00            
ATOM     16   CG ASP A   3       9.606   7.102  31.703  4.00  1.00            
ATOM     17  OD1 ASP A   3       9.441   7.385  30.486  4.00  1.00            
ATOM     18  OD2 ASP A   3       9.632   5.926  32.154  4.00  1.00            
ATOM     19    C ASP A   3       8.675  10.017  31.416  4.00  1.00            
ATOM     20    O ASP A   3       7.678  10.052  32.137  4.00  1.00            
ATOM     21    N GLU A   4       8.648  10.399  30.120  4.00  1.00            
ATOM     22   CA GLU A   4       7.460  10.860  29.456  4.00  1.00            
ATOM     23   CB GLU A   4       7.645  12.275  28.882  4.00  1.00            
ATOM     24   CG GLU A   4       6.454  12.779  28.070  4.00  1.00            
ATOM     25   CD GLU A   4       5.317  13.056  29.039  4.00  1.00            
ATOM     26  OE1 GLU A   4       5.613  13.550  30.158  4.00  1.00            
ATOM     27  OE2 GLU A   4       4.142  12.785  28.673  4.00  1.00            
ATOM     28    C GLU A   4       7.238   9.925  28.314  4.00  1.00            
ATOM     29    O GLU A   4       8.062   9.815  27.408  4.00  1.00            
ATOM     30    N PRO A   5       6.157   9.209  28.368  4.00  1.00            
ATOM     31   CA PRO A   5       5.847   8.295  27.307  4.00  1.00            
ATOM     32   CD PRO A   5       5.566   8.816  29.635  4.00  1.00            
ATOM     33   CB PRO A   5       4.857   7.287  27.894  4.00  1.00            
ATOM     34   CG PRO A   5       4.386   7.927  29.218  4.00  1.00            
ATOM     35    C PRO A   5       5.295   9.128  26.207  4.00  1.00            
ATOM     36    O PRO A   5       4.632  10.115  26.510  4.00  1.00            
ATOM     37    N LEU A   6       5.557   8.779  24.935  4.00  1.00            
ATOM     38   CA LEU A   6       4.962   9.561  23.896  4.00  1.00            
ATOM     39   CB LEU A   6       5.930  10.423  23.067  4.00  1.00            
ATOM     40   CG LEU A   6       6.712  11.437  23.917  4.00  1.00            
ATOM     41  CD1 LEU A   6       5.786  12.371  24.717  4.00  1.00            
ATOM     42  CD2 LEU A   6       7.736  10.705  24.784  4.00  1.00            
ATOM     43    C LEU A   6       4.319   8.611  22.968  4.00  1.00            
ATOM     44    O LEU A   6       4.654   7.429  22.931  4.00  1.00            
ATOM     45    N GLU A   7       3.338   9.097  22.201  4.00  1.00            
ATOM     46   CA GLU A   7       2.752   8.133  21.348  4.00  1.00            
ATOM     47   CB GLU A   7       1.270   7.846  21.662  4.00  1.00            
ATOM     48   CG GLU A   7       1.037   7.216  23.040  4.00  1.00            
ATOM     49   CD GLU A   7      -0.460   6.976  23.201  4.00  1.00            
ATOM     50  OE1 GLU A   7      -1.144   6.871  22.149  4.00  1.00            
ATOM     51  OE2 GLU A   7      -0.941   6.891  24.363  4.00  1.00            
ATOM     52    C GLU A   7       2.811   8.615  19.945  4.00  1.00            
ATOM     53    O GLU A   7       2.367   9.720  19.643  4.00  1.00            
ATOM     54    N ASN A   8       3.372   7.787  19.041  4.00  1.00            
ATOM     55   CA ASN A   8       3.329   8.177  17.667  4.00  1.00            
ATOM     56   CB ASN A   8       4.340   7.495  16.731  4.00  1.00            
ATOM     57   CG ASN A   8       5.591   8.351  16.733  4.00  1.00            
ATOM     58  OD1 ASN A   8       5.577   9.464  17.252  4.00  1.00            
ATOM     59  ND2 ASN A   8       6.687   7.837  16.113  4.00  1.00            
ATOM     60    C ASN A   8       1.968   7.826  17.178  4.00  1.00            
ATOM     61    O ASN A   8       1.501   6.704  17.363  4.00  1.00            
ATOM     62    N TYR A   9       1.260   8.801  16.580  4.00  1.00            
ATOM     63   CA TYR A   9      -0.011   8.425  16.050  4.00  1.00            
ATOM     64   CB TYR A   9      -1.230   9.129  16.671  4.00  1.00            
ATOM     65   CG TYR A   9      -2.381   8.573  15.909  4.00  1.00            
ATOM     66  CD1 TYR A   9      -2.923   7.361  16.265  4.00  1.00            
ATOM     67  CD2 TYR A   9      -2.898   9.243  14.823  4.00  1.00            
ATOM     68  CE1 TYR A   9      -3.972   6.832  15.551  4.00  1.00            
ATOM     69  CE2 TYR A   9      -3.946   8.719  14.105  4.00  1.00            
ATOM     70   CZ TYR A   9      -4.484   7.509  14.472  4.00  1.00            
ATOM     71   OH TYR A   9      -5.559   6.956  13.744  4.00  1.00            
ATOM     72    C TYR A   9      -0.012   8.718  14.590  4.00  1.00            
ATOM     73    O TYR A   9       0.094   9.868  14.170  4.00  1.00            
ATOM     74    N LEU A  10      -0.122   7.646  13.772  3.00  1.00            
ATOM     75   CA LEU A  10      -0.057   7.720  12.335  3.00  1.00            
ATOM     76   CB LEU A  10      -0.986   8.794  11.748  3.00  1.00            
ATOM     77   CG LEU A  10      -0.962   8.833  10.211  3.00  1.00            
ATOM     78  CD1 LEU A  10      -1.567   7.555   9.607  3.00  1.00            
ATOM     79  CD2 LEU A  10      -1.618  10.115   9.679  3.00  1.00            
ATOM     80    C LEU A  10       1.357   8.073  11.997  3.00  1.00            
ATOM     81    O LEU A  10       1.712   8.278  10.837  3.00  1.00            
ATOM     82    N ASP A  11       2.208   8.111  13.039  3.00  1.00            
ATOM     83   CA ASP A  11       3.594   8.438  13.003  3.00  1.00            
ATOM     84   CB ASP A  11       4.334   7.615  11.935  3.00  1.00            
ATOM     85   CG ASP A  11       5.818   7.619  12.258  3.00  1.00            
ATOM     86  OD1 ASP A  11       6.192   8.188  13.318  3.00  1.00            
ATOM     87  OD2 ASP A  11       6.597   7.040  11.455  3.00  1.00            
ATOM     88    C ASP A  11       3.731   9.894  12.664  3.00  1.00            
ATOM     89    O ASP A  11       4.836  10.432  12.625  3.00  1.00            
ATOM     90    N THR A  12       2.586  10.571  12.454  3.00  1.00            
ATOM     91   CA THR A  12       2.543  11.951  12.062  3.00  1.00            
ATOM     92   CB THR A  12       1.181  12.325  11.536  3.00  1.00            
ATOM     93  OG1 THR A  12       1.196  13.638  10.996  3.00  1.00            
ATOM     94  CG2 THR A  12       0.145  12.210  12.668  3.00  1.00            
ATOM     95    C THR A  12       2.924  12.915  13.153  3.00  1.00            
ATOM     96    O THR A  12       3.764  13.787  12.938  3.00  1.00            
ATOM     97    N GLU A  13       2.330  12.790  14.360  4.00  1.00            
ATOM     98   CA GLU A  13       2.628  13.749  15.392  4.00  1.00            
ATOM     99   CB GLU A  13       1.476  14.727  15.676  4.00  1.00            
ATOM    100   CG GLU A  13       0.146  14.079  16.052  4.00  1.00            
ATOM    101   CD GLU A  13      -0.894  15.190  16.000  4.00  1.00            
ATOM    102  OE1 GLU A  13      -0.596  16.252  15.389  4.00  1.00            
ATOM    103  OE2 GLU A  13      -1.999  14.988  16.565  4.00  1.00            
ATOM    104    C GLU A  13       2.995  12.981  16.640  4.00  1.00            
ATOM    105    O GLU A  13       2.465  11.893  16.864  4.00  1.00            
ATOM    106    N TYR A  14       3.938  13.486  17.482  4.00  1.00            
ATOM    107   CA TYR A  14       4.251  12.703  18.655  4.00  1.00            
ATOM    108   CB TYR A  14       5.730  12.302  18.825  4.00  1.00            
ATOM    109   CG TYR A  14       6.625  13.339  19.417  4.00  1.00            
ATOM    110  CD1 TYR A  14       6.835  14.575  18.847  4.00  1.00            
ATOM    111  CD2 TYR A  14       7.323  13.008  20.556  4.00  1.00            
ATOM    112  CE1 TYR A  14       7.706  15.465  19.440  4.00  1.00            
ATOM    113  CE2 TYR A  14       8.192  13.885  21.149  4.00  1.00            
ATOM    114   CZ TYR A  14       8.387  15.117  20.584  4.00  1.00            
ATOM    115   OH TYR A  14       9.291  16.014  21.187  4.00  1.00            
ATOM    116    C TYR A  14       3.728  13.435  19.848  4.00  1.00            
ATOM    117    O TYR A  14       4.067  14.595  20.069  4.00  1.00            
ATOM    118    N PHE A  15       2.853  12.773  20.646  4.00  1.00            
ATOM    119   CA PHE A  15       2.244  13.479  21.738  4.00  1.00            
ATOM    120   CB PHE A  15       0.710  13.603  21.650  4.00  1.00            
ATOM    121   CG PHE A  15       0.057  12.273  21.798  4.00  1.00            
ATOM    122  CD1 PHE A  15      -0.114  11.458  20.704  4.00  1.00            
ATOM    123  CD2 PHE A  15      -0.388  11.843  23.029  4.00  1.00            
ATOM    124  CE1 PHE A  15      -0.721  10.232  20.833  4.00  1.00            
ATOM    125  CE2 PHE A  15      -0.998  10.619  23.163  4.00  1.00            
ATOM    126   CZ PHE A  15      -1.165   9.812  22.064  4.00  1.00            
ATOM    127    C PHE A  15       2.602  12.877  23.038  4.00  1.00            
ATOM    128    O PHE A  15       2.928  11.697  23.146  4.00  1.00            
ATOM    129    N GLY A  16       2.567  13.740  24.066  4.00  1.00            
ATOM    130   CA GLY A  16       2.854  13.351  25.403  4.00  1.00            
ATOM    131    C GLY A  16       1.736  13.877  26.208  4.00  1.00            
ATOM    132    O GLY A  16       0.941  14.691  25.740  4.00  1.00            
ATOM    133    N THR A  17       1.643  13.405  27.456  4.00  1.00            
ATOM    134   CA THR A  17       0.591  13.886  28.278  4.00  1.00            
ATOM    135   CB THR A  17      -0.200  12.794  28.946  4.00  1.00            
ATOM    136  OG1 THR A  17      -1.281  13.352  29.679  4.00  1.00            
ATOM    137  CG2 THR A  17       0.728  11.998  29.883  4.00  1.00            
ATOM    138    C THR A  17       1.215  14.690  29.365  4.00  1.00            
ATOM    139    O THR A  17       2.223  14.307  29.957  4.00  1.00            
ATOM    140    N ILE A  18       0.603  15.851  29.642  4.00  1.00            
ATOM    141   CA ILE A  18       1.073  16.754  30.643  4.00  1.00            
ATOM    142   CB ILE A  18       1.401  18.094  30.066  4.00  1.00            
ATOM    143  CG1 ILE A  18       2.086  18.982  31.110  4.00  1.00            
ATOM    144  CG2 ILE A  18       0.092  18.688  29.514  4.00  1.00            
ATOM    145  CD1 ILE A  18       3.473  18.489  31.495  4.00  1.00            
ATOM    146    C ILE A  18      -0.077  16.986  31.537  4.00  1.00            
ATOM    147    O ILE A  18      -1.232  16.900  31.123  4.00  1.00            
ATOM    148    N GLY A  19       0.210  17.251  32.813  4.00  1.00            
ATOM    149   CA GLY A  19      -0.899  17.572  33.636  4.00  1.00            
ATOM    150    C GLY A  19      -0.630  18.952  34.158  4.00  1.00            
ATOM    151    O GLY A  19       0.406  19.202  34.770  4.00  1.00            
ATOM    152    N ILE A  20      -1.568  19.894  33.921  4.00  1.00            
ATOM    153   CA ILE A  20      -1.373  21.231  34.411  4.00  1.00            
ATOM    154   CB ILE A  20      -1.360  22.288  33.337  4.00  1.00            
ATOM    155  CG1 ILE A  20      -2.689  22.335  32.566  4.00  1.00            
ATOM    156  CG2 ILE A  20      -0.127  22.044  32.452  4.00  1.00            
ATOM    157  CD1 ILE A  20      -2.803  23.554  31.651  4.00  1.00            
ATOM    158    C ILE A  20      -2.487  21.520  35.388  4.00  1.00            
ATOM    159    O ILE A  20      -3.664  21.375  35.059  4.00  1.00            
ATOM    160    N GLY A  21      -2.133  21.921  36.631  3.00  1.00            
ATOM    161   CA GLY A  21      -3.124  22.249  37.627  3.00  1.00            
ATOM    162    C GLY A  21      -2.946  21.376  38.844  3.00  1.00            
ATOM    163    O GLY A  21      -2.388  20.283  38.759  3.00  1.00            
ATOM    164    N THR A  22      -3.414  21.864  40.022  3.00  1.00            
ATOM    165   CA THR A  22      -3.272  21.142  41.264  3.00  1.00            
ATOM    166   CB THR A  22      -3.470  22.012  42.493  3.00  1.00            
ATOM    167  OG1 THR A  22      -3.555  21.220  43.668  3.00  1.00            
ATOM    168  CG2 THR A  22      -4.651  22.986  42.341  3.00  1.00            
ATOM    169    C THR A  22      -4.045  19.839  41.291  3.00  1.00            
ATOM    170    O THR A  22      -3.396  18.815  41.500  3.00  1.00            
ATOM    171    N PRO A  23      -5.346  19.730  41.082  3.00  1.00            
ATOM    172   CA PRO A  23      -5.901  18.437  40.773  3.00  1.00            
ATOM    173   CD PRO A  23      -6.354  20.608  41.654  3.00  1.00            
ATOM    174   CB PRO A  23      -7.398  18.508  41.073  3.00  1.00            
ATOM    175   CG PRO A  23      -7.693  20.012  41.188  3.00  1.00            
ATOM    176    C PRO A  23      -5.545  18.507  39.329  3.00  1.00            
ATOM    177    O PRO A  23      -5.245  19.600  38.854  3.00  1.00            
ATOM    178    N ALA A  24      -5.571  17.418  38.567  3.00  1.00            
ATOM    179   CA ALA A  24      -4.955  17.702  37.317  3.00  1.00            
ATOM    180   CB ALA A  24      -4.121  16.527  36.779  3.00  1.00            
ATOM    181    C ALA A  24      -5.908  18.103  36.245  3.00  1.00            
ATOM    182    O ALA A  24      -7.035  17.618  36.157  3.00  1.00            
ATOM    183    N GLN A  25      -5.446  19.060  35.411  4.00  1.00            
ATOM    184   CA GLN A  25      -6.143  19.391  34.209  4.00  1.00            
ATOM    185   CB GLN A  25      -6.328  20.890  33.947  4.00  1.00            
ATOM    186   CG GLN A  25      -7.376  21.516  34.872  4.00  1.00            
ATOM    187   CD GLN A  25      -8.730  20.914  34.508  4.00  1.00            
ATOM    188  OE1 GLN A  25      -8.960  20.521  33.367  4.00  1.00            
ATOM    189  NE2 GLN A  25      -9.655  20.836  35.503  4.00  1.00            
ATOM    190    C GLN A  25      -5.299  18.768  33.131  4.00  1.00            
ATOM    191    O GLN A  25      -4.180  19.213  32.878  4.00  1.00            
ATOM    192    N ASP A  26      -5.818  17.705  32.469  4.00  1.00            
ATOM    193   CA ASP A  26      -5.017  16.920  31.561  4.00  1.00            
ATOM    194   CB ASP A  26      -5.368  15.412  31.562  4.00  1.00            
ATOM    195   CG ASP A  26      -6.821  15.191  31.159  4.00  1.00            
ATOM    196  OD1 ASP A  26      -7.565  16.197  31.021  4.00  1.00            
ATOM    197  OD2 ASP A  26      -7.212  14.002  30.999  4.00  1.00            
ATOM    198    C ASP A  26      -5.055  17.431  30.172  4.00  1.00            
ATOM    199    O ASP A  26      -6.114  17.738  29.627  4.00  1.00            
ATOM    200    N PHE A  27      -3.857  17.583  29.565  4.00  1.00            
ATOM    201   CA PHE A  27      -3.910  17.933  28.188  4.00  1.00            
ATOM    202   CB PHE A  27      -3.982  19.444  27.865  4.00  1.00            
ATOM    203   CG PHE A  27      -2.746  20.169  28.253  4.00  1.00            
ATOM    204  CD1 PHE A  27      -2.612  20.697  29.514  4.00  1.00            
ATOM    205  CD2 PHE A  27      -1.731  20.333  27.341  4.00  1.00            
ATOM    206  CE1 PHE A  27      -1.466  21.373  29.856  4.00  1.00            
ATOM    207  CE2 PHE A  27      -0.586  21.009  27.678  4.00  1.00            
ATOM    208   CZ PHE A  27      -0.452  21.533  28.941  4.00  1.00            
ATOM    209    C PHE A  27      -2.862  17.252  27.394  4.00  1.00            
ATOM    210    O PHE A  27      -1.728  17.080  27.837  4.00  1.00            
ATOM    211    N THR A  28      -3.259  16.828  26.177  4.00  1.00            
ATOM    212   CA THR A  28      -2.359  16.144  25.308  4.00  1.00            
ATOM    213   CB THR A  28      -3.033  15.348  24.225  4.00  1.00            
ATOM    214  OG1 THR A  28      -3.796  16.199  23.383  4.00  1.00            
ATOM    215  CG2 THR A  28      -3.945  14.303  24.889  4.00  1.00            
ATOM    216    C THR A  28      -1.472  17.159  24.689  4.00  1.00            
ATOM    217    O THR A  28      -1.876  18.299  24.467  4.00  1.00            
ATOM    218    N VAL A  29      -0.216  16.772  24.401  4.00  1.00            
ATOM    219   CA VAL A  29       0.661  17.782  23.904  4.00  1.00            
ATOM    220   CB VAL A  29       1.584  18.312  24.954  4.00  1.00            
ATOM    221  CG1 VAL A  29       0.737  18.906  26.091  4.00  1.00            
ATOM    222  CG2 VAL A  29       2.522  17.175  25.391  4.00  1.00            
ATOM    223    C VAL A  29       1.538  17.240  22.848  4.00  1.00            
ATOM    224    O VAL A  29       1.741  16.033  22.725  4.00  1.00            
ATOM    225    N ILE A  30       2.069  18.169  22.040  4.00  1.00            
ATOM    226   CA ILE A  30       3.017  17.790  21.050  4.00  1.00            
ATOM    227   CB ILE A  30       2.674  18.272  19.673  4.00  1.00            
ATOM    228  CG1 ILE A  30       1.332  17.660  19.221  4.00  1.00            
ATOM    229  CG2 ILE A  30       3.862  17.940  18.754  4.00  1.00            
ATOM    230  CD1 ILE A  30       1.317  16.130  19.229  4.00  1.00            
ATOM    231    C ILE A  30       4.312  18.429  21.489  4.00  1.00            
ATOM    232    O ILE A  30       4.394  19.651  21.598  4.00  1.00            
ATOM    233    N PHE A  31       5.363  17.628  21.788  4.00  1.00            
ATOM    234   CA PHE A  31       6.605  18.232  22.209  4.00  1.00            
ATOM    235   CB PHE A  31       7.575  17.300  22.928  4.00  1.00            
ATOM    236   CG PHE A  31       6.958  16.923  24.217  4.00  1.00            
ATOM    237  CD1 PHE A  31       7.155  17.705  25.327  4.00  1.00            
ATOM    238  CD2 PHE A  31       6.183  15.794  24.312  4.00  1.00            
ATOM    239  CE1 PHE A  31       6.585  17.355  26.525  4.00  1.00            
ATOM    240  CE2 PHE A  31       5.611  15.442  25.508  4.00  1.00            
ATOM    241   CZ PHE A  31       5.813  16.224  26.620  4.00  1.00            
ATOM    242    C PHE A  31       7.260  18.748  21.000  4.00  1.00            
ATOM    243    O PHE A  31       7.122  18.187  19.914  4.00  1.00            
ATOM    244    N ASP A  32       7.982  19.867  21.144  4.00  1.00            
ATOM    245   CA ASP A  32       8.503  20.343  19.919  4.00  1.00            
ATOM    246   CB ASP A  32       7.661  21.476  19.288  4.00  1.00            
ATOM    247   CG ASP A  32       6.259  21.016  18.902  4.00  1.00            
ATOM    248  OD1 ASP A  32       6.115  19.905  18.330  4.00  1.00            
ATOM    249  OD2 ASP A  32       5.306  21.794  19.179  4.00  1.00            
ATOM    250    C ASP A  32       9.821  20.983  20.096  4.00  1.00            
ATOM    251    O ASP A  32      10.020  21.806  20.988  4.00  1.00            
ATOM    252    N THR A  33      10.758  20.604  19.216  3.00  1.00            
ATOM    253   CA THR A  33      12.036  21.227  19.209  3.00  1.00            
ATOM    254   CB THR A  33      13.074  20.461  18.435  3.00  1.00            
ATOM    255  OG1 THR A  33      12.788  20.480  17.047  3.00  1.00            
ATOM    256  CG2 THR A  33      13.047  19.004  18.924  3.00  1.00            
ATOM    257    C THR A  33      11.921  22.622  18.640  3.00  1.00            
ATOM    258    O THR A  33      12.584  23.547  19.107  3.00  1.00            
ATOM    259    N GLY A  34      11.050  22.804  17.622  3.00  1.00            
ATOM    260   CA GLY A  34      10.934  24.031  16.868  3.00  1.00            
ATOM    261    C GLY A  34      10.512  25.202  17.699  3.00  1.00            
ATOM    262    O GLY A  34      11.073  26.287  17.557  3.00  1.00            
ATOM    263    N SER A  35       9.520  25.039  18.591  1.00  1.00            
ATOM    264   CA SER A  35       9.073  26.218  19.270  1.00  1.00            
ATOM    265   CB SER A  35       7.581  26.530  19.066  1.00  1.00            
ATOM    266   OG SER A  35       7.314  26.796  17.698  1.00  1.00            
ATOM    267    C SER A  35       9.250  26.038  20.727  1.00  1.00            
ATOM    268    O SER A  35       9.445  24.923  21.205  1.00  1.00            
ATOM    269    N SER A  36       9.213  27.164  21.468  1.00  1.00            
ATOM    270   CA SER A  36       9.366  27.020  22.875  1.00  1.00            
ATOM    271   CB SER A  36      10.756  27.459  23.370  1.00  1.00            
ATOM    272   OG SER A  36      10.866  27.302  24.777  1.00  1.00            
ATOM    273    C SER A  36       8.359  27.832  23.622  1.00  1.00            
ATOM    274    O SER A  36       8.660  28.946  24.049  1.00  1.00            
ATOM    275    N ASN A  37       7.152  27.264  23.829  1.00  1.00            
ATOM    276   CA ASN A  37       6.130  27.880  24.626  1.00  1.00            
ATOM    277   CB ASN A  37       5.325  28.956  23.881  1.00  1.00            
ATOM    278   CG ASN A  37       6.239  30.155  23.672  1.00  1.00            
ATOM    279  OD1 ASN A  37       6.895  30.273  22.639  1.00  1.00            
ATOM    280  ND2 ASN A  37       6.272  31.084  24.664  1.00  1.00            
ATOM    281    C ASN A  37       5.203  26.796  25.011  1.00  1.00            
ATOM    282    O ASN A  37       4.880  25.926  24.205  1.00  1.00            
ATOM    283    N LEU A  38       4.754  26.807  26.272  4.00  1.00            
ATOM    284   CA LEU A  38       3.860  25.760  26.618  4.00  1.00            
ATOM    285   CB LEU A  38       4.101  25.153  28.012  4.00  1.00            
ATOM    286   CG LEU A  38       5.391  24.309  28.092  4.00  1.00            
ATOM    287  CD1 LEU A  38       6.657  25.159  27.894  4.00  1.00            
ATOM    288  CD2 LEU A  38       5.421  23.462  29.374  4.00  1.00            
ATOM    289    C LEU A  38       2.472  26.322  26.563  4.00  1.00            
ATOM    290    O LEU A  38       2.166  27.277  27.275  4.00  1.00            
ATOM    291    N TRP A  39       1.584  25.750  25.712  4.00  1.00            
ATOM    292   CA TRP A  39       0.284  26.357  25.638  4.00  1.00            
ATOM    293   CB TRP A  39      -0.030  27.159  24.358  4.00  1.00            
ATOM    294   CG TRP A  39      -0.192  26.385  23.071  4.00  1.00            
ATOM    295  CD2 TRP A  39      -1.422  25.782  22.622  4.00  1.00            
ATOM    296  CD1 TRP A  39       0.728  26.144  22.097  4.00  1.00            
ATOM    297  NE1 TRP A  39       0.147  25.448  21.062  4.00  1.00            
ATOM    298  CE2 TRP A  39      -1.172  25.213  21.375  4.00  1.00            
ATOM    299  CE3 TRP A  39      -2.661  25.714  23.199  4.00  1.00            
ATOM    300  CZ2 TRP A  39      -2.156  24.564  20.683  4.00  1.00            
ATOM    301  CZ3 TRP A  39      -3.651  25.053  22.501  4.00  1.00            
ATOM    302  CH2 TRP A  39      -3.402  24.489  21.266  4.00  1.00            
ATOM    303    C TRP A  39      -0.811  25.402  25.813  4.00  1.00            
ATOM    304    O TRP A  39      -0.648  24.186  25.743  4.00  1.00            
ATOM    305    N VAL A  40      -1.992  25.983  26.064  4.00  1.00            
ATOM    306   CA VAL A  40      -3.077  25.127  26.314  4.00  1.00            
ATOM    307   CB VAL A  40      -3.120  24.738  27.775  4.00  1.00            
ATOM    308  CG1 VAL A  40      -3.616  25.950  28.576  4.00  1.00            
ATOM    309  CG2 VAL A  40      -3.920  23.443  27.987  4.00  1.00            
ATOM    310    C VAL A  40      -4.336  25.800  25.960  4.00  1.00            
ATOM    311    O VAL A  40      -4.441  27.017  25.826  4.00  1.00            
ATOM    312    N PRO A  41      -5.288  24.951  25.788  1.00  1.00            
ATOM    313   CA PRO A  41      -6.579  25.415  25.466  1.00  1.00            
ATOM    314   CD PRO A  41      -5.043  23.650  25.199  1.00  1.00            
ATOM    315   CB PRO A  41      -7.364  24.239  24.906  1.00  1.00            
ATOM    316   CG PRO A  41      -6.445  23.044  25.162  1.00  1.00            
ATOM    317    C PRO A  41      -7.169  26.030  26.684  1.00  1.00            
ATOM    318    O PRO A  41      -6.738  25.694  27.785  1.00  1.00            
ATOM    319    N SER A  42      -8.132  26.949  26.508  4.00  1.00            
ATOM    320   CA SER A  42      -8.700  27.560  27.665  4.00  1.00            
ATOM    321   CB SER A  42      -8.307  29.034  27.854  4.00  1.00            
ATOM    322   OG SER A  42      -8.896  29.827  26.834  4.00  1.00            
ATOM    323    C SER A  42     -10.181  27.534  27.523  4.00  1.00            
ATOM    324    O SER A  42     -10.715  27.403  26.422  4.00  1.00            
ATOM    325    N VAL A  43     -10.884  27.632  28.664  3.00  1.00            
ATOM    326   CA VAL A  43     -12.309  27.714  28.640  3.00  1.00            
ATOM    327   CB VAL A  43     -12.949  27.732  29.996  3.00  1.00            
ATOM    328  CG1 VAL A  43     -14.472  27.871  29.826  3.00  1.00            
ATOM    329  CG2 VAL A  43     -12.524  26.465  30.747  3.00  1.00            
ATOM    330    C VAL A  43     -12.615  29.009  27.990  3.00  1.00            
ATOM    331    O VAL A  43     -13.640  29.170  27.330  3.00  1.00            
ATOM    332    N TYR A  44     -11.684  29.963  28.145  3.00  1.00            
ATOM    333   CA TYR A  44     -11.888  31.285  27.652  3.00  1.00            
ATOM    334   CB TYR A  44     -10.643  32.170  27.776  3.00  1.00            
ATOM    335   CG TYR A  44     -10.372  32.329  29.225  3.00  1.00            
ATOM    336  CD1 TYR A  44      -9.602  31.414  29.906  3.00  1.00            
ATOM    337  CD2 TYR A  44     -10.903  33.394  29.908  3.00  1.00            
ATOM    338  CE1 TYR A  44      -9.356  31.562  31.252  3.00  1.00            
ATOM    339  CE2 TYR A  44     -10.659  33.546  31.250  3.00  1.00            
ATOM    340   CZ TYR A  44      -9.887  32.634  31.925  3.00  1.00            
ATOM    341   OH TYR A  44      -9.647  32.804  33.305  3.00  1.00            
ATOM    342    C TYR A  44     -12.189  31.194  26.196  3.00  1.00            
ATOM    343    O TYR A  44     -13.087  31.868  25.694  3.00  1.00            
ATOM    344    N CYS A  45     -11.461  30.330  25.477  1.00  1.00            
ATOM    345   CA CYS A  45     -11.652  30.350  24.065  1.00  1.00            
ATOM    346   CB CYS A  45     -10.552  29.640  23.253  1.00  1.00            
ATOM    347   SG CYS A  45     -10.417  27.868  23.608  1.00  1.00            
ATOM    348    C CYS A  45     -12.980  29.840  23.621  1.00  1.00            
ATOM    349    O CYS A  45     -13.432  28.760  23.995  1.00  1.00            
ATOM    350    N SER A  46     -13.636  30.683  22.799  1.00  1.00            
ATOM    351   CA SER A  46     -14.878  30.436  22.132  1.00  1.00            
ATOM    352   CB SER A  46     -15.575  31.735  21.697  1.00  1.00            
ATOM    353   OG SER A  46     -16.796  31.442  21.034  1.00  1.00            
ATOM    354    C SER A  46     -14.596  29.634  20.898  1.00  1.00            
ATOM    355    O SER A  46     -15.511  29.218  20.185  1.00  1.00            
ATOM    356    N SER A  47     -13.298  29.394  20.629  1.00  1.00            
ATOM    357   CA SER A  47     -12.829  28.772  19.424  1.00  1.00            
ATOM    358   CB SER A  47     -11.302  28.580  19.393  1.00  1.00            
ATOM    359   OG SER A  47     -10.916  27.939  18.186  1.00  1.00            
ATOM    360    C SER A  47     -13.450  27.437  19.190  1.00  1.00            
ATOM    361    O SER A  47     -13.814  26.710  20.114  1.00  1.00            
ATOM    362    N LEU A  48     -13.607  27.126  17.885  2.00  1.00            
ATOM    363   CA LEU A  48     -14.179  25.912  17.376  2.00  1.00            
ATOM    364   CB LEU A  48     -14.372  25.908  15.848  2.00  1.00            
ATOM    365   CG LEU A  48     -15.191  27.089  15.307  2.00  1.00            
ATOM    366  CD1 LEU A  48     -16.625  27.099  15.862  2.00  1.00            
ATOM    367  CD2 LEU A  48     -14.437  28.412  15.516  2.00  1.00            
ATOM    368    C LEU A  48     -13.274  24.777  17.653  2.00  1.00            
ATOM    369    O LEU A  48     -13.707  23.696  18.050  2.00  1.00            
ATOM    370    N ALA A  49     -11.970  25.014  17.456  2.00  1.00            
ATOM    371   CA ALA A  49     -11.023  23.964  17.618  2.00  1.00            
ATOM    372   CB ALA A  49      -9.574  24.412  17.394  2.00  1.00            
ATOM    373    C ALA A  49     -11.154  23.501  19.022  2.00  1.00            
ATOM    374    O ALA A  49     -11.043  22.314  19.318  2.00  1.00            
ATOM    375    N CYS A  50     -11.430  24.457  19.916  2.00  1.00            
ATOM    376   CA CYS A  50     -11.489  24.223  21.321  2.00  1.00            
ATOM    377   CB CYS A  50     -11.721  25.512  22.127  2.00  1.00            
ATOM    378   SG CYS A  50     -12.087  25.165  23.876  2.00  1.00            
ATOM    379    C CYS A  50     -12.530  23.271  21.794  2.00  1.00            
ATOM    380    O CYS A  50     -12.215  22.423  22.628  2.00  1.00            
ATOM    381    N SER A  51     -13.775  23.368  21.288  2.00  1.00            
ATOM    382   CA SER A  51     -14.844  22.589  21.848  2.00  1.00            
ATOM    383   CB SER A  51     -16.164  22.722  21.068  2.00  1.00            
ATOM    384   OG SER A  51     -16.017  22.175  19.766  2.00  1.00            
ATOM    385    C SER A  51     -14.456  21.147  21.790  2.00  1.00            
ATOM    386    O SER A  51     -14.713  20.385  22.720  2.00  1.00            
ATOM    387    N ASP A  52     -13.782  20.745  20.702  2.00  1.00            
ATOM    388   CA ASP A  52     -13.422  19.371  20.592  2.00  1.00            
ATOM    389   CB ASP A  52     -12.776  18.998  19.246  2.00  1.00            
ATOM    390   CG ASP A  52     -12.526  17.495  19.289  2.00  1.00            
ATOM    391  OD1 ASP A  52     -13.407  16.774  19.829  2.00  1.00            
ATOM    392  OD2 ASP A  52     -11.449  17.048  18.810  2.00  1.00            
ATOM    393    C ASP A  52     -12.444  18.974  21.638  2.00  1.00            
ATOM    394    O ASP A  52     -12.600  17.947  22.296  2.00  1.00            
ATOM    395    N HIS A  53     -11.411  19.801  21.838  1.00  1.00            
ATOM    396   CA HIS A  53     -10.348  19.374  22.682  1.00  1.00            
ATOM    397  ND1 HIS A  53      -9.350  19.882  19.671  1.00  1.00            
ATOM    398   CG HIS A  53      -8.788  19.345  20.807  1.00  1.00            
ATOM    399   CB HIS A  53      -9.007  19.897  22.175  1.00  1.00            
ATOM    400  NE2 HIS A  53      -8.262  18.052  19.045  1.00  1.00            
ATOM    401  CD2 HIS A  53      -8.123  18.230  20.407  1.00  1.00            
ATOM    402  CE1 HIS A  53      -9.005  19.067  18.645  1.00  1.00            
ATOM    403    C HIS A  53     -10.580  19.770  24.106  1.00  1.00            
ATOM    404    O HIS A  53     -11.411  20.627  24.402  1.00  1.00            
ATOM    405    N ASN A  54      -9.829  19.119  25.024  1.00  1.00            
ATOM    406   CA ASN A  54      -9.937  19.337  26.441  1.00  1.00            
ATOM    407   CB ASN A  54      -8.916  18.534  27.258  1.00  1.00            
ATOM    408   CG ASN A  54      -9.223  17.066  27.017  1.00  1.00            
ATOM    409  OD1 ASN A  54      -8.380  16.315  26.527  1.00  1.00            
ATOM    410  ND2 ASN A  54     -10.470  16.645  27.357  1.00  1.00            
ATOM    411    C ASN A  54      -9.694  20.794  26.676  1.00  1.00            
ATOM    412    O ASN A  54      -8.951  21.446  25.942  1.00  1.00            
ATOM    413    N GLN A  55     -10.369  21.352  27.698  1.00  1.00            
ATOM    414   CA GLN A  55     -10.260  22.749  28.007  1.00  1.00            
ATOM    415   CB GLN A  55     -11.621  23.459  27.940  1.00  1.00            
ATOM    416   CG GLN A  55     -12.595  22.957  29.011  1.00  1.00            
ATOM    417   CD GLN A  55     -14.008  23.388  28.638  1.00  1.00            
ATOM    418  OE1 GLN A  55     -14.564  22.914  27.651  1.00  1.00            
ATOM    419  NE2 GLN A  55     -14.614  24.293  29.453  1.00  1.00            
ATOM    420    C GLN A  55      -9.790  22.825  29.425  1.00  1.00            
ATOM    421    O GLN A  55     -10.032  21.916  30.216  1.00  1.00            
ATOM    422    N PHE A  56      -9.080  23.911  29.779  4.00  1.00            
ATOM    423   CA PHE A  56      -8.596  24.064  31.123  4.00  1.00            
ATOM    424   CB PHE A  56      -7.162  24.637  31.143  4.00  1.00            
ATOM    425   CG PHE A  56      -6.546  24.622  32.505  4.00  1.00            
ATOM    426  CD1 PHE A  56      -6.765  25.659  33.380  4.00  1.00            
ATOM    427  CD2 PHE A  56      -5.734  23.586  32.907  4.00  1.00            
ATOM    428  CE1 PHE A  56      -6.190  25.659  34.629  4.00  1.00            
ATOM    429  CE2 PHE A  56      -5.155  23.581  34.158  4.00  1.00            
ATOM    430   CZ PHE A  56      -5.384  24.619  35.025  4.00  1.00            
ATOM    431    C PHE A  56      -9.484  25.060  31.750  4.00  1.00            
ATOM    432    O PHE A  56      -9.823  26.073  31.141  4.00  1.00            
ATOM    433    N ASN A  57      -9.943  24.749  32.967  1.00  1.00            
ATOM    434   CA ASN A  57     -10.671  25.736  33.684  1.00  1.00            
ATOM    435   CB ASN A  57     -11.869  25.171  34.468  1.00  1.00            
ATOM    436   CG ASN A  57     -12.810  24.482  33.485  1.00  1.00            
ATOM    437  OD1 ASN A  57     -12.457  24.236  32.333  1.00  1.00            
ATOM    438  ND2 ASN A  57     -14.039  24.139  33.955  1.00  1.00            
ATOM    439    C ASN A  57      -9.642  26.186  34.661  1.00  1.00            
ATOM    440    O ASN A  57      -9.328  25.478  35.616  1.00  1.00            
ATOM    441    N PRO A  58      -9.096  27.341  34.441  2.00  1.00            
ATOM    442   CA PRO A  58      -8.093  27.849  35.327  2.00  1.00            
ATOM    443   CD PRO A  58      -8.994  27.908  33.109  2.00  1.00            
ATOM    444   CB PRO A  58      -7.533  29.097  34.649  2.00  1.00            
ATOM    445   CG PRO A  58      -7.758  28.823  33.152  2.00  1.00            
ATOM    446    C PRO A  58      -8.679  28.115  36.660  2.00  1.00            
ATOM    447    O PRO A  58      -7.938  28.243  37.635  2.00  1.00            
ATOM    448    N ASP A  59     -10.013  28.222  36.705  2.00  1.00            
ATOM    449   CA ASP A  59     -10.715  28.518  37.910  2.00  1.00            
ATOM    450   CB ASP A  59     -12.231  28.658  37.656  2.00  1.00            
ATOM    451   CG ASP A  59     -12.974  29.151  38.902  2.00  1.00            
ATOM    452  OD1 ASP A  59     -12.545  28.841  40.046  2.00  1.00            
ATOM    453  OD2 ASP A  59     -14.003  29.851  38.713  2.00  1.00            
ATOM    454    C ASP A  59     -10.523  27.404  38.890  2.00  1.00            
ATOM    455    O ASP A  59     -10.303  27.644  40.076  2.00  1.00            
ATOM    456    N ASP A  60     -10.584  26.153  38.405  2.00  1.00            
ATOM    457   CA ASP A  60     -10.602  24.986  39.243  2.00  1.00            
ATOM    458   CB ASP A  60     -10.771  23.703  38.410  2.00  1.00            
ATOM    459   CG ASP A  60     -10.851  22.512  39.349  2.00  1.00            
ATOM    460  OD1 ASP A  60      -9.794  22.147  39.927  2.00  1.00            
ATOM    461  OD2 ASP A  60     -11.967  21.942  39.490  2.00  1.00            
ATOM    462    C ASP A  60      -9.365  24.857  40.070  2.00  1.00            
ATOM    463    O ASP A  60      -9.442  24.608  41.272  2.00  1.00            
ATOM    464    N SER A  61      -8.185  25.053  39.464  1.00  1.00            
ATOM    465   CA SER A  61      -6.996  24.778  40.210  1.00  1.00            
ATOM    466   CB SER A  61      -5.718  24.805  39.357  1.00  1.00            
ATOM    467   OG SER A  61      -5.774  23.809  38.346  1.00  1.00            
ATOM    468    C SER A  61      -6.806  25.787  41.282  1.00  1.00            
ATOM    469    O SER A  61      -7.063  26.978  41.109  1.00  1.00            
ATOM    470    N SER A  62      -6.361  25.293  42.449  1.00  1.00            
ATOM    471   CA SER A  62      -6.053  26.137  43.556  1.00  1.00            
ATOM    472   CB SER A  62      -5.870  25.353  44.867  1.00  1.00            
ATOM    473   OG SER A  62      -7.112  24.794  45.270  1.00  1.00            
ATOM    474    C SER A  62      -4.791  26.856  43.248  1.00  1.00            
ATOM    475    O SER A  62      -4.652  28.039  43.557  1.00  1.00            
ATOM    476    N THR A  63      -3.836  26.154  42.611  1.00  1.00            
ATOM    477   CA THR A  63      -2.615  26.816  42.287  1.00  1.00            
ATOM    478   CB THR A  63      -1.375  26.002  42.575  1.00  1.00            
ATOM    479  OG1 THR A  63      -0.216  26.815  42.464  1.00  1.00            
ATOM    480  CG2 THR A  63      -1.289  24.796  41.622  1.00  1.00            
ATOM    481    C THR A  63      -2.689  27.178  40.848  1.00  1.00            
ATOM    482    O THR A  63      -2.827  26.333  39.964  1.00  1.00            
ATOM    483    N PHE A  64      -2.670  28.496  40.604  1.00  1.00            
ATOM    484   CA PHE A  64      -2.745  29.028  39.286  1.00  1.00            
ATOM    485   CB PHE A  64      -4.101  28.700  38.644  1.00  1.00            
ATOM    486   CG PHE A  64      -4.143  29.209  37.253  1.00  1.00            
ATOM    487  CD1 PHE A  64      -4.435  30.528  36.998  1.00  1.00            
ATOM    488  CD2 PHE A  64      -3.907  28.348  36.210  1.00  1.00            
ATOM    489  CE1 PHE A  64      -4.480  30.991  35.707  1.00  1.00            
ATOM    490  CE2 PHE A  64      -3.951  28.807  34.917  1.00  1.00            
ATOM    491   CZ PHE A  64      -4.237  30.128  34.666  1.00  1.00            
ATOM    492    C PHE A  64      -2.704  30.496  39.511  1.00  1.00            
ATOM    493    O PHE A  64      -3.207  30.974  40.526  1.00  1.00            
ATOM    494    N GLU A  65      -2.085  31.266  38.606  4.00  1.00            
ATOM    495   CA GLU A  65      -2.165  32.670  38.854  4.00  1.00            
ATOM    496   CB GLU A  65      -0.851  33.308  39.345  4.00  1.00            
ATOM    497   CG GLU A  65      -1.013  34.775  39.760  4.00  1.00            
ATOM    498   CD GLU A  65       0.352  35.327  40.157  4.00  1.00            
ATOM    499  OE1 GLU A  65       0.725  35.226  41.357  4.00  1.00            
ATOM    500  OE2 GLU A  65       1.042  35.864  39.249  4.00  1.00            
ATOM    501    C GLU A  65      -2.509  33.311  37.552  4.00  1.00            
ATOM    502    O GLU A  65      -1.733  33.252  36.598  4.00  1.00            
ATOM    503    N ALA A  66      -3.697  33.934  37.454  4.00  1.00            
ATOM    504   CA ALA A  66      -3.962  34.588  36.213  4.00  1.00            
ATOM    505   CB ALA A  66      -5.441  34.957  36.006  4.00  1.00            
ATOM    506    C ALA A  66      -3.181  35.846  36.295  4.00  1.00            
ATOM    507    O ALA A  66      -3.338  36.622  37.236  4.00  1.00            
ATOM    508    N THR A  67      -2.290  36.066  35.315  4.00  1.00            
ATOM    509   CA THR A  67      -1.530  37.274  35.343  4.00  1.00            
ATOM    510   CB THR A  67      -0.065  37.095  35.632  4.00  1.00            
ATOM    511  OG1 THR A  67       0.530  38.357  35.900  4.00  1.00            
ATOM    512  CG2 THR A  67       0.621  36.419  34.436  4.00  1.00            
ATOM    513    C THR A  67      -1.718  37.910  34.021  4.00  1.00            
ATOM    514    O THR A  67      -2.114  37.246  33.065  4.00  1.00            
ATOM    515    N SER A  68      -1.480  39.230  33.929  4.00  1.00            
ATOM    516   CA SER A  68      -1.722  39.825  32.657  4.00  1.00            
ATOM    517   CB SER A  68      -2.523  41.138  32.728  4.00  1.00            
ATOM    518   OG SER A  68      -2.734  41.655  31.423  4.00  1.00            
ATOM    519    C SER A  68      -0.406  40.122  32.032  4.00  1.00            
ATOM    520    O SER A  68       0.474  40.774  32.594  4.00  1.00            
ATOM    521    N GLN A  69      -0.265  39.574  30.825  4.00  1.00            
ATOM    522   CA GLN A  69       0.831  39.720  29.929  4.00  1.00            
ATOM    523   CB GLN A  69       1.984  38.729  30.162  4.00  1.00            
ATOM    524   CG GLN A  69       3.169  38.920  29.208  4.00  1.00            
ATOM    525   CD GLN A  69       3.943  37.610  29.137  4.00  1.00            
ATOM    526  OE1 GLN A  69       3.527  36.674  28.456  4.00  1.00            
ATOM    527  NE2 GLN A  69       5.097  37.538  29.851  4.00  1.00            
ATOM    528    C GLN A  69       0.154  39.236  28.700  4.00  1.00            
ATOM    529    O GLN A  69      -1.060  39.041  28.715  4.00  1.00            
ATOM    530    N GLU A  70       0.865  39.050  27.583  4.00  1.00            
ATOM    531   CA GLU A  70       0.126  38.443  26.522  4.00  1.00            
ATOM    532   CB GLU A  70      -0.390  39.403  25.437  4.00  1.00            
ATOM    533   CG GLU A  70      -1.596  40.242  25.862  4.00  1.00            
ATOM    534   CD GLU A  70      -2.198  40.824  24.592  4.00  1.00            
ATOM    535  OE1 GLU A  70      -2.751  40.028  23.786  4.00  1.00            
ATOM    536  OE2 GLU A  70      -2.109  42.067  24.406  4.00  1.00            
ATOM    537    C GLU A  70       1.020  37.469  25.857  4.00  1.00            
ATOM    538    O GLU A  70       2.243  37.573  25.934  4.00  1.00            
ATOM    539    N LEU A  71       0.423  36.452  25.217  4.00  1.00            
ATOM    540   CA LEU A  71       1.266  35.512  24.561  4.00  1.00            
ATOM    541   CB LEU A  71       1.439  34.227  25.389  4.00  1.00            
ATOM    542   CG LEU A  71       2.245  34.438  26.686  4.00  1.00            
ATOM    543  CD1 LEU A  71       2.232  33.179  27.567  4.00  1.00            
ATOM    544  CD2 LEU A  71       3.679  34.890  26.370  4.00  1.00            
ATOM    545    C LEU A  71       0.643  35.154  23.258  4.00  1.00            
ATOM    546    O LEU A  71      -0.299  34.367  23.206  4.00  1.00            
ATOM    547    N SER A  72       1.165  35.729  22.160  4.00  1.00            
ATOM    548   CA SER A  72       0.661  35.393  20.864  4.00  1.00            
ATOM    549   CB SER A  72       0.104  36.609  20.106  4.00  1.00            
ATOM    550   OG SER A  72       1.129  37.572  19.907  4.00  1.00            
ATOM    551    C SER A  72       1.843  34.882  20.100  4.00  1.00            
ATOM    552    O SER A  72       2.848  35.578  19.973  4.00  1.00            
ATOM    553    N ILE A  73       1.765  33.639  19.579  4.00  1.00            
ATOM    554   CA ILE A  73       2.912  33.090  18.915  4.00  1.00            
ATOM    555   CB ILE A  73       3.532  32.029  19.779  4.00  1.00            
ATOM    556  CG1 ILE A  73       3.917  32.656  21.133  4.00  1.00            
ATOM    557  CG2 ILE A  73       4.707  31.376  19.036  4.00  1.00            
ATOM    558  CD1 ILE A  73       4.148  31.632  22.238  4.00  1.00            
ATOM    559    C ILE A  73       2.465  32.502  17.614  4.00  1.00            
ATOM    560    O ILE A  73       1.639  31.589  17.584  4.00  1.00            
ATOM    561    N THR A  74       3.022  33.013  16.499  4.00  1.00            
ATOM    562   CA THR A  74       2.625  32.540  15.205  4.00  1.00            
ATOM    563   CB THR A  74       2.899  33.507  14.099  4.00  1.00            
ATOM    564  OG1 THR A  74       4.292  33.751  13.984  4.00  1.00            
ATOM    565  CG2 THR A  74       2.158  34.810  14.435  4.00  1.00            
ATOM    566    C THR A  74       3.343  31.289  14.925  4.00  1.00            
ATOM    567    O THR A  74       4.451  31.046  15.403  4.00  1.00            
ATOM    568    N TYR A  75       2.686  30.443  14.133  4.00  1.00            
ATOM    569   CA TYR A  75       3.316  29.237  13.760  4.00  1.00            
ATOM    570   CB TYR A  75       2.633  27.952  14.244  4.00  1.00            
ATOM    571   CG TYR A  75       3.009  27.869  15.680  4.00  1.00            
ATOM    572  CD1 TYR A  75       2.278  28.525  16.643  4.00  1.00            
ATOM    573  CD2 TYR A  75       4.116  27.146  16.056  4.00  1.00            
ATOM    574  CE1 TYR A  75       2.645  28.448  17.965  4.00  1.00            
ATOM    575  CE2 TYR A  75       4.489  27.067  17.377  4.00  1.00            
ATOM    576   CZ TYR A  75       3.748  27.719  18.334  4.00  1.00            
ATOM    577   OH TYR A  75       4.122  27.644  19.692  4.00  1.00            
ATOM    578    C TYR A  75       3.369  29.254  12.290  4.00  1.00            
ATOM    579    O TYR A  75       2.741  30.096  11.648  4.00  1.00            
ATOM    580    N GLY A  76       4.194  28.363  11.727  3.00  1.00            
ATOM    581   CA GLY A  76       4.248  28.315  10.311  3.00  1.00            
ATOM    582    C GLY A  76       2.846  27.987   9.918  3.00  1.00            
ATOM    583    O GLY A  76       2.334  28.477   8.911  3.00  1.00            
ATOM    584    N THR A  77       2.184  27.127  10.716  3.00  1.00            
ATOM    585   CA THR A  77       0.811  26.856  10.440  3.00  1.00            
ATOM    586   CB THR A  77       0.508  25.398  10.279  3.00  1.00            
ATOM    587  OG1 THR A  77       1.299  24.845   9.237  3.00  1.00            
ATOM    588  CG2 THR A  77      -0.984  25.254   9.940  3.00  1.00            
ATOM    589    C THR A  77       0.006  27.353  11.606  3.00  1.00            
ATOM    590    O THR A  77       0.138  26.847  12.718  3.00  1.00            
ATOM    591    N GLY A  78      -0.834  28.387  11.386  4.00  1.00            
ATOM    592   CA GLY A  78      -1.750  28.817  12.408  4.00  1.00            
ATOM    593    C GLY A  78      -1.213  29.928  13.228  4.00  1.00            
ATOM    594    O GLY A  78      -0.006  30.139  13.324  4.00  1.00            
ATOM    595    N SER A  79      -2.150  30.670  13.853  4.00  1.00            
ATOM    596   CA SER A  79      -1.777  31.728  14.735  4.00  1.00            
ATOM    597   CB SER A  79      -2.106  33.132  14.203  4.00  1.00            
ATOM    598   OG SER A  79      -3.514  33.293  14.112  4.00  1.00            
ATOM    599    C SER A  79      -2.554  31.555  15.985  4.00  1.00            
ATOM    600    O SER A  79      -3.781  31.465  15.961  4.00  1.00            
ATOM    601    N MET A  80      -1.853  31.528  17.130  4.00  1.00            
ATOM    602   CA MET A  80      -2.575  31.346  18.344  4.00  1.00            
ATOM    603   CB MET A  80      -1.966  30.334  19.330  4.00  1.00            
ATOM    604   CG MET A  80      -0.737  30.890  20.053  4.00  1.00            
ATOM    605   SD MET A  80      -0.145  29.900  21.457  4.00  1.00            
ATOM    606   CE MET A  80      -1.402  30.508  22.621  4.00  1.00            
ATOM    607    C MET A  80      -2.546  32.642  19.068  4.00  1.00            
ATOM    608    O MET A  80      -1.752  33.530  18.765  4.00  1.00            
ATOM    609    N THR A  81      -3.464  32.785  20.034  4.00  1.00            
ATOM    610   CA THR A  81      -3.482  33.962  20.836  4.00  1.00            
ATOM    611   CB THR A  81      -4.680  34.828  20.578  4.00  1.00            
ATOM    612  OG1 THR A  81      -4.648  35.993  21.391  4.00  1.00            
ATOM    613  CG2 THR A  81      -5.948  34.005  20.819  4.00  1.00            
ATOM    614    C THR A  81      -3.461  33.487  22.235  4.00  1.00            
ATOM    615    O THR A  81      -3.901  32.374  22.513  4.00  1.00            
ATOM    616    N GLY A  82      -2.925  34.297  23.164  4.00  1.00            
ATOM    617   CA GLY A  82      -2.871  33.706  24.457  4.00  1.00            
ATOM    618    C GLY A  82      -2.705  34.708  25.531  4.00  1.00            
ATOM    619    O GLY A  82      -2.407  35.882  25.315  4.00  1.00            
ATOM    620    N ILE A  83      -2.905  34.185  26.746  4.00  1.00            
ATOM    621   CA ILE A  83      -2.809  34.859  27.992  4.00  1.00            
ATOM    622   CB ILE A  83      -4.088  34.789  28.776  4.00  1.00            
ATOM    623  CG1 ILE A  83      -4.405  33.316  29.076  4.00  1.00            
ATOM    624  CG2 ILE A  83      -5.204  35.501  27.992  4.00  1.00            
ATOM    625  CD1 ILE A  83      -5.535  33.117  30.084  4.00  1.00            
ATOM    626    C ILE A  83      -1.822  34.020  28.744  4.00  1.00            
ATOM    627    O ILE A  83      -1.607  32.856  28.412  4.00  1.00            
ATOM    628    N LEU A  84      -1.176  34.596  29.766  4.00  1.00            
ATOM    629   CA LEU A  84      -0.155  33.903  30.494  4.00  1.00            
ATOM    630   CB LEU A  84       1.048  34.834  30.713  4.00  1.00            
ATOM    631   CG LEU A  84       2.158  34.279  31.614  4.00  1.00            
ATOM    632  CD1 LEU A  84       2.810  33.036  30.995  4.00  1.00            
ATOM    633  CD2 LEU A  84       3.168  35.383  31.969  4.00  1.00            
ATOM    634    C LEU A  84      -0.704  33.569  31.840  4.00  1.00            
ATOM    635    O LEU A  84      -1.641  34.205  32.318  4.00  1.00            
ATOM    636    N GLY A  85      -0.121  32.540  32.482  4.00  1.00            
ATOM    637   CA GLY A  85      -0.571  32.134  33.777  4.00  1.00            
ATOM    638    C GLY A  85       0.616  31.588  34.492  4.00  1.00            
ATOM    639    O GLY A  85       1.755  31.835  34.106  4.00  1.00            
ATOM    640    N TYR A  86       0.379  30.911  35.623  4.00  1.00            
ATOM    641   CA TYR A  86       1.444  30.229  36.285  4.00  1.00            
ATOM    642   CB TYR A  86       2.117  31.047  37.398  4.00  1.00            
ATOM    643   CG TYR A  86       2.845  32.180  36.754  4.00  1.00            
ATOM    644  CD1 TYR A  86       2.201  33.356  36.447  4.00  1.00            
ATOM    645  CD2 TYR A  86       4.181  32.058  36.450  4.00  1.00            
ATOM    646  CE1 TYR A  86       2.883  34.397  35.857  4.00  1.00            
ATOM    647  CE2 TYR A  86       4.869  33.093  35.860  4.00  1.00            
ATOM    648   CZ TYR A  86       4.220  34.268  35.566  4.00  1.00            
ATOM    649   OH TYR A  86       4.920  35.335  34.963  4.00  1.00            
ATOM    650    C TYR A  86       0.800  29.035  36.906  4.00  1.00            
ATOM    651    O TYR A  86      -0.353  29.108  37.329  4.00  1.00            
ATOM    652    N ASP A  87       1.507  27.890  36.981  4.00  1.00            
ATOM    653   CA ASP A  87       0.770  26.778  37.493  4.00  1.00            
ATOM    654   CB ASP A  87      -0.328  26.360  36.489  4.00  1.00            
ATOM    655   CG ASP A  87      -1.464  25.559  37.120  4.00  1.00            
ATOM    656  OD1 ASP A  87      -1.266  24.865  38.153  4.00  1.00            
ATOM    657  OD2 ASP A  87      -2.583  25.646  36.549  4.00  1.00            
ATOM    658    C ASP A  87       1.682  25.624  37.672  4.00  1.00            
ATOM    659    O ASP A  87       2.727  25.525  37.031  4.00  1.00            
ATOM    660    N THR A  88       1.295  24.722  38.585  4.00  1.00            
ATOM    661   CA THR A  88       2.055  23.542  38.780  4.00  1.00            
ATOM    662   CB THR A  88       1.731  22.811  40.051  4.00  1.00            
ATOM    663  OG1 THR A  88       2.645  21.742  40.245  4.00  1.00            
ATOM    664  CG2 THR A  88       0.286  22.285  39.986  4.00  1.00            
ATOM    665    C THR A  88       1.778  22.633  37.618  4.00  1.00            
ATOM    666    O THR A  88       0.627  22.463  37.220  4.00  1.00            
ATOM    667    N VAL A  89       2.842  22.041  37.029  4.00  1.00            
ATOM    668   CA VAL A  89       2.708  21.160  35.894  4.00  1.00            
ATOM    669   CB VAL A  89       3.404  21.664  34.660  4.00  1.00            
ATOM    670  CG1 VAL A  89       3.209  20.641  33.528  4.00  1.00            
ATOM    671  CG2 VAL A  89       2.897  23.080  34.343  4.00  1.00            
ATOM    672    C VAL A  89       3.396  19.904  36.249  4.00  1.00            
ATOM    673    O VAL A  89       4.369  19.891  37.001  4.00  1.00            
ATOM    674    N GLN A  90       2.879  18.794  35.718  4.00  1.00            
ATOM    675   CA GLN A  90       3.527  17.568  36.006  4.00  1.00            
ATOM    676   CB GLN A  90       2.611  16.619  36.793  4.00  1.00            
ATOM    677   CG GLN A  90       1.295  16.332  36.074  4.00  1.00            
ATOM    678   CD GLN A  90       0.374  15.619  37.053  4.00  1.00            
ATOM    679  OE1 GLN A  90      -0.384  16.249  37.788  4.00  1.00            
ATOM    680  NE2 GLN A  90       0.447  14.262  37.067  4.00  1.00            
ATOM    681    C GLN A  90       3.939  16.959  34.698  4.00  1.00            
ATOM    682    O GLN A  90       3.094  16.594  33.882  4.00  1.00            
ATOM    683    N VAL A  91       5.266  16.847  34.451  4.00  1.00            
ATOM    684   CA VAL A  91       5.715  16.296  33.198  4.00  1.00            
ATOM    685   CB VAL A  91       6.780  17.107  32.516  4.00  1.00            
ATOM    686  CG1 VAL A  91       7.178  16.371  31.226  4.00  1.00            
ATOM    687  CG2 VAL A  91       6.298  18.552  32.306  4.00  1.00            
ATOM    688    C VAL A  91       6.369  14.969  33.463  4.00  1.00            
ATOM    689    O VAL A  91       7.454  14.910  34.037  4.00  1.00            
ATOM    690    N GLY A  92       5.724  13.858  33.051  3.00  1.00            
ATOM    691   CA GLY A  92       6.337  12.564  33.187  3.00  1.00            
ATOM    692    C GLY A  92       6.554  12.296  34.658  3.00  1.00            
ATOM    693    O GLY A  92       7.316  11.399  35.016  3.00  1.00            
ATOM    694    N GLY A  93       5.891  13.056  35.561  3.00  1.00            
ATOM    695   CA GLY A  93       6.025  12.784  36.971  3.00  1.00            
ATOM    696    C GLY A  93       6.971  13.724  37.666  3.00  1.00            
ATOM    697    O GLY A  93       7.156  13.647  38.880  3.00  1.00            
ATOM    698    N ILE A  94       7.590  14.642  36.918  4.00  1.00            
ATOM    699   CA ILE A  94       8.564  15.557  37.443  4.00  1.00            
ATOM    700   CB ILE A  94       9.262  16.294  36.338  4.00  1.00            
ATOM    701  CG1 ILE A  94       8.255  17.100  35.495  4.00  1.00            
ATOM    702  CG2 ILE A  94      10.074  15.257  35.542  4.00  1.00            
ATOM    703  CD1 ILE A  94       8.904  17.980  34.426  4.00  1.00            
ATOM    704    C ILE A  94       8.007  16.550  38.411  4.00  1.00            
ATOM    705    O ILE A  94       8.664  16.890  39.394  4.00  1.00            
ATOM    706    N SER A  95       6.772  17.024  38.181  4.00  1.00            
ATOM    707   CA SER A  95       6.211  18.038  39.021  4.00  1.00            
ATOM    708   CB SER A  95       6.009  17.589  40.480  4.00  1.00            
ATOM    709   OG SER A  95       5.132  16.475  40.535  4.00  1.00            
ATOM    710    C SER A  95       7.025  19.287  39.045  4.00  1.00            
ATOM    711    O SER A  95       7.705  19.587  40.025  4.00  1.00            
ATOM    712    N ASP A  96       6.971  20.041  37.929  4.00  1.00            
ATOM    713   CA ASP A  96       7.619  21.315  37.876  4.00  1.00            
ATOM    714   CB ASP A  96       7.788  21.884  36.448  4.00  1.00            
ATOM    715   CG ASP A  96       6.448  22.076  35.745  4.00  1.00            
ATOM    716  OD1 ASP A  96       5.407  22.267  36.426  4.00  1.00            
ATOM    717  OD2 ASP A  96       6.459  22.026  34.486  4.00  1.00            
ATOM    718    C ASP A  96       6.827  22.243  38.749  4.00  1.00            
ATOM    719    O ASP A  96       5.825  21.838  39.337  4.00  1.00            
ATOM    720    N THR A  97       7.260  23.512  38.879  4.00  1.00            
ATOM    721   CA THR A  97       6.602  24.382  39.813  4.00  1.00            
ATOM    722   CB THR A  97       7.555  25.063  40.762  4.00  1.00            
ATOM    723  OG1 THR A  97       8.471  25.877  40.044  4.00  1.00            
ATOM    724  CG2 THR A  97       8.319  23.999  41.569  4.00  1.00            
ATOM    725    C THR A  97       5.823  25.474  39.158  4.00  1.00            
ATOM    726    O THR A  97       5.082  25.251  38.200  4.00  1.00            
ATOM    727    N ASN A  98       5.960  26.691  39.741  4.00  1.00            
ATOM    728   CA ASN A  98       5.320  27.894  39.292  4.00  1.00            
ATOM    729   CB ASN A  98       5.711  29.131  40.118  4.00  1.00            
ATOM    730   CG ASN A  98       5.316  28.882  41.563  4.00  1.00            
ATOM    731  OD1 ASN A  98       4.358  28.165  41.845  4.00  1.00            
ATOM    732  ND2 ASN A  98       6.087  29.482  42.509  4.00  1.00            
ATOM    733    C ASN A  98       5.863  28.108  37.922  4.00  1.00            
ATOM    734    O ASN A  98       6.871  28.789  37.733  4.00  1.00            
ATOM    735    N GLN A  99       5.177  27.532  36.921  4.00  1.00            
ATOM    736   CA GLN A  99       5.668  27.558  35.581  4.00  1.00            
ATOM    737   CB GLN A  99       5.550  26.193  34.883  4.00  1.00            
ATOM    738   CG GLN A  99       6.245  25.072  35.654  4.00  1.00            
ATOM    739   CD GLN A  99       7.711  25.450  35.789  4.00  1.00            
ATOM    740  OE1 GLN A  99       8.058  26.396  36.492  4.00  1.00            
ATOM    741  NE2 GLN A  99       8.597  24.688  35.094  4.00  1.00            
ATOM    742    C GLN A  99       4.823  28.525  34.797  4.00  1.00            
ATOM    743    O GLN A  99       3.758  28.949  35.242  4.00  1.00            
ATOM    744    N ILE A 100       5.327  28.904  33.604  4.00  1.00            
ATOM    745   CA ILE A 100       4.813  29.925  32.727  4.00  1.00            
ATOM    746   CB ILE A 100       5.846  30.250  31.674  4.00  1.00            
ATOM    747  CG1 ILE A 100       5.486  31.521  30.889  4.00  1.00            
ATOM    748  CG2 ILE A 100       6.058  29.006  30.792  4.00  1.00            
ATOM    749  CD1 ILE A 100       5.668  32.809  31.689  4.00  1.00            
ATOM    750    C ILE A 100       3.501  29.708  32.014  4.00  1.00            
ATOM    751    O ILE A 100       2.613  30.547  32.126  4.00  1.00            
ATOM    752    N PHE A 101       3.304  28.629  31.239  4.00  1.00            
ATOM    753   CA PHE A 101       2.016  28.490  30.609  4.00  1.00            
ATOM    754   CB PHE A 101       0.846  28.513  31.610  4.00  1.00            
ATOM    755   CG PHE A 101       0.806  27.271  32.434  4.00  1.00            
ATOM    756  CD1 PHE A 101       1.664  27.081  33.492  4.00  1.00            
ATOM    757  CD2 PHE A 101      -0.125  26.300  32.154  4.00  1.00            
ATOM    758  CE1 PHE A 101       1.597  25.934  34.250  4.00  1.00            
ATOM    759  CE2 PHE A 101      -0.196  25.153  32.908  4.00  1.00            
ATOM    760   CZ PHE A 101       0.667  24.965  33.959  4.00  1.00            
ATOM    761    C PHE A 101       1.695  29.531  29.597  4.00  1.00            
ATOM    762    O PHE A 101       2.337  30.574  29.482  4.00  1.00            
ATOM    763    N GLY A 102       0.641  29.192  28.827  4.00  1.00            
ATOM    764   CA GLY A 102      -0.008  30.007  27.848  4.00  1.00            
ATOM    765    C GLY A 102      -1.368  29.398  27.709  4.00  1.00            
ATOM    766    O GLY A 102      -1.524  28.353  27.076  4.00  1.00            
ATOM    767    N LEU A 103      -2.385  30.031  28.324  4.00  1.00            
ATOM    768   CA LEU A 103      -3.750  29.587  28.242  4.00  1.00            
ATOM    769   CB LEU A 103      -4.566  30.133  29.423  4.00  1.00            
ATOM    770   CG LEU A 103      -5.966  29.533  29.575  4.00  1.00            
ATOM    771  CD1 LEU A 103      -5.880  28.033  29.892  4.00  1.00            
ATOM    772  CD2 LEU A 103      -6.768  30.298  30.634  4.00  1.00            
ATOM    773    C LEU A 103      -4.203  30.259  26.977  4.00  1.00            
ATOM    774    O LEU A 103      -3.816  31.395  26.715  4.00  1.00            
ATOM    775    N SER A 104      -5.018  29.582  26.149  4.00  1.00            
ATOM    776   CA SER A 104      -5.305  30.108  24.840  4.00  1.00            
ATOM    777   CB SER A 104      -5.452  29.011  23.778  4.00  1.00            
ATOM    778   OG SER A 104      -4.194  28.397  23.547  4.00  1.00            
ATOM    779    C SER A 104      -6.526  30.945  24.786  4.00  1.00            
ATOM    780    O SER A 104      -7.107  31.344  25.792  4.00  1.00            
ATOM    781    N GLU A 105      -6.869  31.284  23.533  4.00  1.00            
ATOM    782   CA GLU A 105      -8.025  32.018  23.144  4.00  1.00            
ATOM    783   CB GLU A 105      -7.831  33.541  23.028  4.00  1.00            
ATOM    784   CG GLU A 105      -7.612  34.270  24.357  4.00  1.00            
ATOM    785   CD GLU A 105      -7.873  35.755  24.123  4.00  1.00            
ATOM    786  OE1 GLU A 105      -7.298  36.317  23.153  4.00  1.00            
ATOM    787  OE2 GLU A 105      -8.656  36.348  24.913  4.00  1.00            
ATOM    788    C GLU A 105      -8.336  31.508  21.786  4.00  1.00            
ATOM    789    O GLU A 105      -8.414  30.299  21.568  4.00  1.00            
ATOM    790    N THR A 106      -8.536  32.429  20.831  4.00  1.00            
ATOM    791   CA THR A 106      -8.822  31.988  19.507  4.00  1.00            
ATOM    792   CB THR A 106      -9.038  33.112  18.524  4.00  1.00            
ATOM    793  OG1 THR A 106     -10.096  33.960  18.951  4.00  1.00            
ATOM    794  CG2 THR A 106      -9.385  32.503  17.155  4.00  1.00            
ATOM    795    C THR A 106      -7.663  31.190  19.044  4.00  1.00            
ATOM    796    O THR A 106      -6.507  31.569  19.205  4.00  1.00            
ATOM    797    N GLU A 107      -7.980  30.023  18.473  1.00  1.00            
ATOM    798   CA GLU A 107      -6.999  29.146  17.926  1.00  1.00            
ATOM    799   CB GLU A 107      -7.180  27.697  18.374  1.00  1.00            
ATOM    800   CG GLU A 107      -6.825  27.495  19.842  1.00  1.00            
ATOM    801   CD GLU A 107      -5.310  27.567  19.908  1.00  1.00            
ATOM    802  OE1 GLU A 107      -4.770  28.703  19.975  1.00  1.00            
ATOM    803  OE2 GLU A 107      -4.673  26.482  19.865  1.00  1.00            
ATOM    804    C GLU A 107      -7.263  29.210  16.469  1.00  1.00            
ATOM    805    O GLU A 107      -8.295  29.728  16.036  1.00  1.00            
ATOM    806    N PRO A 108      -6.356  28.726  15.692  1.00  1.00            
ATOM    807   CA PRO A 108      -6.595  28.780  14.285  1.00  1.00            
ATOM    808   CD PRO A 108      -4.954  28.895  16.003  1.00  1.00            
ATOM    809   CB PRO A 108      -5.220  28.630  13.616  1.00  1.00            
ATOM    810   CG PRO A 108      -4.244  28.324  14.770  1.00  1.00            
ATOM    811    C PRO A 108      -7.597  27.779  13.856  1.00  1.00            
ATOM    812    O PRO A 108      -7.837  26.821  14.578  1.00  1.00            
ATOM    813    N GLY A 109      -8.174  28.006  12.660  1.00  1.00            
ATOM    814   CA GLY A 109      -9.235  27.248  12.078  1.00  1.00            
ATOM    815    C GLY A 109      -8.985  25.775  12.048  1.00  1.00            
ATOM    816    O GLY A 109      -8.907  25.091  13.067  1.00  1.00            
ATOM    817    N SER A 110      -8.887  25.270  10.808  2.00  1.00            
ATOM    818   CA SER A 110      -8.882  23.886  10.450  2.00  1.00            
ATOM    819   CB SER A 110      -8.855  23.683   8.923  2.00  1.00            
ATOM    820   OG SER A 110      -7.629  24.151   8.382  2.00  1.00            
ATOM    821    C SER A 110      -7.762  23.072  10.998  2.00  1.00            
ATOM    822    O SER A 110      -7.961  21.904  11.331  2.00  1.00            
ATOM    823    N PHE A 111      -6.557  23.644  11.110  2.00  1.00            
ATOM    824   CA PHE A 111      -5.445  22.809  11.450  2.00  1.00            
ATOM    825   CB PHE A 111      -4.128  23.596  11.515  2.00  1.00            
ATOM    826   CG PHE A 111      -3.975  24.243  10.184  2.00  1.00            
ATOM    827  CD1 PHE A 111      -3.395  23.575   9.129  2.00  1.00            
ATOM    828  CD2 PHE A 111      -4.440  25.523   9.991  2.00  1.00            
ATOM    829  CE1 PHE A 111      -3.266  24.185   7.903  2.00  1.00            
ATOM    830  CE2 PHE A 111      -4.313  26.137   8.769  2.00  1.00            
ATOM    831   CZ PHE A 111      -3.725  25.469   7.722  2.00  1.00            
ATOM    832    C PHE A 111      -5.646  22.155  12.771  2.00  1.00            
ATOM    833    O PHE A 111      -5.558  20.935  12.902  2.00  1.00            
ATOM    834    N LEU A 112      -5.953  22.965  13.784  2.00  1.00            
ATOM    835   CA LEU A 112      -6.071  22.481  15.119  2.00  1.00            
ATOM    836   CB LEU A 112      -6.088  23.623  16.151  2.00  1.00            
ATOM    837   CG LEU A 112      -4.830  24.515  16.080  2.00  1.00            
ATOM    838  CD1 LEU A 112      -3.549  23.696  16.308  2.00  1.00            
ATOM    839  CD2 LEU A 112      -4.789  25.340  14.784  2.00  1.00            
ATOM    840    C LEU A 112      -7.287  21.648  15.306  2.00  1.00            
ATOM    841    O LEU A 112      -7.300  20.766  16.165  2.00  1.00            
ATOM    842    N TYR A 113      -8.346  21.925  14.524  2.00  1.00            
ATOM    843   CA TYR A 113      -9.562  21.189  14.679  2.00  1.00            
ATOM    844   CB TYR A 113     -10.622  21.534  13.614  2.00  1.00            
ATOM    845   CG TYR A 113     -11.815  20.664  13.850  2.00  1.00            
ATOM    846  CD1 TYR A 113     -11.885  19.403  13.298  2.00  1.00            
ATOM    847  CD2 TYR A 113     -12.862  21.107  14.625  2.00  1.00            
ATOM    848  CE1 TYR A 113     -12.983  18.602  13.513  2.00  1.00            
ATOM    849  CE2 TYR A 113     -13.962  20.310  14.844  2.00  1.00            
ATOM    850   CZ TYR A 113     -14.024  19.054  14.287  2.00  1.00            
ATOM    851   OH TYR A 113     -15.153  18.236  14.511  2.00  1.00            
ATOM    852    C TYR A 113      -9.206  19.761  14.494  2.00  1.00            
ATOM    853    O TYR A 113      -9.670  18.882  15.218  2.00  1.00            
ATOM    854    N TYR A 114      -8.350  19.510  13.500  2.00  1.00            
ATOM    855   CA TYR A 114      -7.981  18.176  13.187  2.00  1.00            
ATOM    856   CB TYR A 114      -7.249  18.069  11.846  2.00  1.00            
ATOM    857   CG TYR A 114      -7.141  16.615  11.563  2.00  1.00            
ATOM    858  CD1 TYR A 114      -8.157  15.968  10.900  2.00  1.00            
ATOM    859  CD2 TYR A 114      -6.042  15.900  11.973  2.00  1.00            
ATOM    860  CE1 TYR A 114      -8.069  14.623  10.635  2.00  1.00            
ATOM    861  CE2 TYR A 114      -5.947  14.555  11.711  2.00  1.00            
ATOM    862   CZ TYR A 114      -6.962  13.916  11.038  2.00  1.00            
ATOM    863   OH TYR A 114      -6.875  12.535  10.764  2.00  1.00            
ATOM    864    C TYR A 114      -7.107  17.523  14.194  2.00  1.00            
ATOM    865    O TYR A 114      -7.375  16.387  14.581  2.00  1.00            
ATOM    866    N ALA A 115      -6.066  18.234  14.665  1.00  1.00            
ATOM    867   CA ALA A 115      -5.038  17.605  15.443  1.00  1.00            
ATOM    868   CB ALA A 115      -3.997  18.593  15.997  1.00  1.00            
ATOM    869    C ALA A 115      -5.606  16.880  16.595  1.00  1.00            
ATOM    870    O ALA A 115      -6.568  17.266  17.244  1.00  1.00            
ATOM    871    N PRO A 116      -5.000  15.751  16.731  1.00  1.00            
ATOM    872   CA PRO A 116      -5.346  14.848  17.780  1.00  1.00            
ATOM    873   CD PRO A 116      -4.619  15.043  15.519  1.00  1.00            
ATOM    874   CB PRO A 116      -4.753  13.499  17.381  1.00  1.00            
ATOM    875   CG PRO A 116      -4.767  13.550  15.843  1.00  1.00            
ATOM    876    C PRO A 116      -4.833  15.424  19.060  1.00  1.00            
ATOM    877    O PRO A 116      -5.064  14.830  20.113  1.00  1.00            
ATOM    878    N PHE A 117      -4.121  16.573  18.991  1.00  1.00            
ATOM    879   CA PHE A 117      -3.540  17.136  20.176  1.00  1.00            
ATOM    880   CB PHE A 117      -2.021  17.391  20.065  1.00  1.00            
ATOM    881   CG PHE A 117      -1.765  18.332  18.932  1.00  1.00            
ATOM    882  CD1 PHE A 117      -1.968  19.689  19.062  1.00  1.00            
ATOM    883  CD2 PHE A 117      -1.301  17.851  17.732  1.00  1.00            
ATOM    884  CE1 PHE A 117      -1.726  20.542  18.011  1.00  1.00            
ATOM    885  CE2 PHE A 117      -1.055  18.697  16.675  1.00  1.00            
ATOM    886   CZ PHE A 117      -1.276  20.045  16.812  1.00  1.00            
ATOM    887    C PHE A 117      -4.167  18.422  20.561  1.00  1.00            
ATOM    888    O PHE A 117      -4.582  19.237  19.739  1.00  1.00            
ATOM    889    N ASP A 118      -4.286  18.558  21.890  1.00  1.00            
ATOM    890   CA ASP A 118      -4.822  19.672  22.596  1.00  1.00            
ATOM    891   CB ASP A 118      -5.132  19.257  24.039  1.00  1.00            
ATOM    892   CG ASP A 118      -6.295  20.103  24.471  1.00  1.00            
ATOM    893  OD1 ASP A 118      -6.840  20.783  23.566  1.00  1.00            
ATOM    894  OD2 ASP A 118      -6.662  20.085  25.676  1.00  1.00            
ATOM    895    C ASP A 118      -3.865  20.830  22.639  1.00  1.00            
ATOM    896    O ASP A 118      -4.281  21.977  22.481  1.00  1.00            
ATOM    897    N GLY A 119      -2.550  20.574  22.844  4.00  1.00            
ATOM    898   CA GLY A 119      -1.682  21.706  23.050  4.00  1.00            
ATOM    899    C GLY A 119      -0.276  21.441  22.574  4.00  1.00            
ATOM    900    O GLY A 119       0.065  20.316  22.210  4.00  1.00            
ATOM    901    N ILE A 120       0.585  22.499  22.532  4.00  1.00            
ATOM    902   CA ILE A 120       1.954  22.243  22.162  4.00  1.00            
ATOM    903   CB ILE A 120       2.438  22.786  20.837  4.00  1.00            
ATOM    904  CG1 ILE A 120       2.662  24.300  20.864  4.00  1.00            
ATOM    905  CG2 ILE A 120       1.439  22.341  19.753  4.00  1.00            
ATOM    906  CD1 ILE A 120       3.394  24.818  19.626  4.00  1.00            
ATOM    907    C ILE A 120       2.861  22.794  23.223  4.00  1.00            
ATOM    908    O ILE A 120       2.717  23.939  23.647  4.00  1.00            
ATOM    909    N LEU A 121       3.815  21.966  23.702  4.00  1.00            
ATOM    910   CA LEU A 121       4.796  22.433  24.644  4.00  1.00            
ATOM    911   CB LEU A 121       5.135  21.472  25.798  4.00  1.00            
ATOM    912   CG LEU A 121       3.987  21.240  26.799  4.00  1.00            
ATOM    913  CD1 LEU A 121       4.507  20.584  28.091  4.00  1.00            
ATOM    914  CD2 LEU A 121       3.171  22.520  27.045  4.00  1.00            
ATOM    915    C LEU A 121       6.031  22.623  23.852  4.00  1.00            
ATOM    916    O LEU A 121       6.120  22.144  22.724  4.00  1.00            
ATOM    917    N GLY A 122       7.028  23.346  24.390  4.00  1.00            
ATOM    918   CA GLY A 122       8.131  23.516  23.505  4.00  1.00            
ATOM    919    C GLY A 122       9.441  23.303  24.188  4.00  1.00            
ATOM    920    O GLY A 122       9.704  23.818  25.274  4.00  1.00            
ATOM    921    N LEU A 123      10.292  22.509  23.514  1.00  1.00            
ATOM    922   CA LEU A 123      11.660  22.285  23.864  1.00  1.00            
ATOM    923   CB LEU A 123      12.069  20.809  23.814  1.00  1.00            
ATOM    924   CG LEU A 123      13.593  20.605  23.879  1.00  1.00            
ATOM    925  CD1 LEU A 123      14.188  21.046  25.225  1.00  1.00            
ATOM    926  CD2 LEU A 123      13.964  19.169  23.496  1.00  1.00            
ATOM    927    C LEU A 123      12.400  22.933  22.740  1.00  1.00            
ATOM    928    O LEU A 123      12.498  22.387  21.646  1.00  1.00            
ATOM    929    N ALA A 124      12.934  24.134  22.987  1.00  1.00            
ATOM    930   CA ALA A 124      13.643  24.879  21.994  1.00  1.00            
ATOM    931   CB ALA A 124      12.748  25.806  21.153  1.00  1.00            
ATOM    932    C ALA A 124      14.502  25.745  22.824  1.00  1.00            
ATOM    933    O ALA A 124      14.689  25.498  24.013  1.00  1.00            
ATOM    934    N TYR A 125      15.066  26.789  22.219  1.00  1.00            
ATOM    935   CA TYR A 125      15.914  27.597  23.018  1.00  1.00            
ATOM    936   CB TYR A 125      17.297  27.794  22.366  1.00  1.00            
ATOM    937   CG TYR A 125      18.042  26.496  22.409  1.00  1.00            
ATOM    938  CD1 TYR A 125      17.698  25.445  21.584  1.00  1.00            
ATOM    939  CD2 TYR A 125      19.074  26.321  23.304  1.00  1.00            
ATOM    940  CE1 TYR A 125      18.382  24.250  21.632  1.00  1.00            
ATOM    941  CE2 TYR A 125      19.763  25.131  23.356  1.00  1.00            
ATOM    942   CZ TYR A 125      19.420  24.094  22.522  1.00  1.00            
ATOM    943   OH TYR A 125      20.131  22.875  22.581  1.00  1.00            
ATOM    944    C TYR A 125      15.252  28.937  23.183  1.00  1.00            
ATOM    945    O TYR A 125      14.525  29.414  22.314  1.00  1.00            
ATOM    946    N PRO A 126      15.511  29.547  24.308  2.00  1.00            
ATOM    947   CA PRO A 126      14.898  30.785  24.734  2.00  1.00            
ATOM    948   CD PRO A 126      16.719  29.249  25.062  2.00  1.00            
ATOM    949   CB PRO A 126      15.568  31.120  26.064  2.00  1.00            
ATOM    950   CG PRO A 126      16.964  30.486  25.940  2.00  1.00            
ATOM    951    C PRO A 126      15.003  31.932  23.797  2.00  1.00            
ATOM    952    O PRO A 126      14.196  32.849  23.939  2.00  1.00            
ATOM    953    N SER A 127      15.988  31.954  22.881  2.00  1.00            
ATOM    954   CA SER A 127      16.022  33.056  21.965  2.00  1.00            
ATOM    955   CB SER A 127      17.123  32.926  20.895  2.00  1.00            
ATOM    956   OG SER A 127      17.050  34.001  19.967  2.00  1.00            
ATOM    957    C SER A 127      14.710  32.964  21.260  2.00  1.00            
ATOM    958    O SER A 127      14.131  33.978  20.874  2.00  1.00            
ATOM    959    N ILE A 128      14.192  31.725  21.107  2.00  1.00            
ATOM    960   CA ILE A 128      12.897  31.604  20.517  2.00  1.00            
ATOM    961   CB ILE A 128      12.763  30.528  19.458  2.00  1.00            
ATOM    962  CG1 ILE A 128      11.409  30.667  18.743  2.00  1.00            
ATOM    963  CG2 ILE A 128      12.977  29.137  20.075  2.00  1.00            
ATOM    964  CD1 ILE A 128      11.255  31.960  17.944  2.00  1.00            
ATOM    965    C ILE A 128      11.884  31.398  21.598  2.00  1.00            
ATOM    966    O ILE A 128      11.808  30.348  22.233  2.00  1.00            
ATOM    967    N SER A 129      11.099  32.462  21.859  1.00  1.00            
ATOM    968   CA SER A 129      10.027  32.434  22.813  1.00  1.00            
ATOM    969   CB SER A 129      10.511  32.278  24.266  1.00  1.00            
ATOM    970   OG SER A 129      11.406  33.331  24.595  1.00  1.00            
ATOM    971    C SER A 129       9.372  33.746  22.694  1.00  1.00            
ATOM    972    O SER A 129      10.032  34.784  22.694  1.00  1.00            
ATOM    973    N ALA A 130       8.045  33.744  22.552  2.00  1.00            
ATOM    974   CA ALA A 130       7.461  35.033  22.514  2.00  1.00            
ATOM    975   CB ALA A 130       6.081  35.086  21.832  2.00  1.00            
ATOM    976    C ALA A 130       7.266  35.399  23.952  2.00  1.00            
ATOM    977    O ALA A 130       6.963  34.551  24.788  2.00  1.00            
ATOM    978    N SER A 131       7.465  36.683  24.277  2.00  1.00            
ATOM    979   CA SER A 131       7.221  37.182  25.596  2.00  1.00            
ATOM    980   CB SER A 131       5.777  36.942  26.075  2.00  1.00            
ATOM    981   OG SER A 131       4.872  37.708  25.293  2.00  1.00            
ATOM    982    C SER A 131       8.158  36.622  26.618  2.00  1.00            
ATOM    983    O SER A 131       7.969  36.850  27.812  2.00  1.00            
ATOM    984    N GLY A 132       9.203  35.888  26.204  2.00  1.00            
ATOM    985   CA GLY A 132      10.167  35.460  27.176  2.00  1.00            
ATOM    986    C GLY A 132       9.548  34.466  28.117  2.00  1.00            
ATOM    987    O GLY A 132      10.080  34.231  29.200  2.00  1.00            
ATOM    988    N ALA A 133       8.406  33.850  27.753  1.00  1.00            
ATOM    989   CA ALA A 133       7.877  32.873  28.663  1.00  1.00            
ATOM    990   CB ALA A 133       6.549  32.249  28.198  1.00  1.00            
ATOM    991    C ALA A 133       8.922  31.795  28.679  1.00  1.00            
ATOM    992    O ALA A 133       9.515  31.493  27.644  1.00  1.00            
ATOM    993    N THR A 134       9.181  31.187  29.856  1.00  1.00            
ATOM    994   CA THR A 134      10.234  30.212  29.973  1.00  1.00            
ATOM    995   CB THR A 134      10.569  29.856  31.392  1.00  1.00            
ATOM    996  OG1 THR A 134      11.696  28.992  31.429  1.00  1.00            
ATOM    997  CG2 THR A 134       9.349  29.179  32.039  1.00  1.00            
ATOM    998    C THR A 134       9.819  28.959  29.276  1.00  1.00            
ATOM    999    O THR A 134       8.646  28.679  29.025  1.00  1.00            
ATOM   1000    N PRO A 135      10.850  28.235  28.947  1.00  1.00            
ATOM   1001   CA PRO A 135      10.709  26.996  28.239  1.00  1.00            
ATOM   1002   CD PRO A 135      12.090  28.906  28.586  1.00  1.00            
ATOM   1003   CB PRO A 135      12.077  26.678  27.649  1.00  1.00            
ATOM   1004   CG PRO A 135      12.725  28.054  27.472  1.00  1.00            
ATOM   1005    C PRO A 135      10.125  25.773  28.892  1.00  1.00            
ATOM   1006    O PRO A 135       9.854  24.843  28.137  1.00  1.00            
ATOM   1007    N VAL A 136       9.915  25.720  30.232  2.00  1.00            
ATOM   1008   CA VAL A 136       9.534  24.487  30.899  2.00  1.00            
ATOM   1009   CB VAL A 136       8.135  24.043  30.587  2.00  1.00            
ATOM   1010  CG1 VAL A 136       7.908  22.652  31.198  2.00  1.00            
ATOM   1011  CG2 VAL A 136       7.156  25.121  31.087  2.00  1.00            
ATOM   1012    C VAL A 136      10.488  23.460  30.392  2.00  1.00            
ATOM   1013    O VAL A 136      10.164  22.632  29.543  2.00  1.00            
ATOM   1014    N PHE A 137      11.711  23.544  30.938  2.00  1.00            
ATOM   1015   CA PHE A 137      12.864  22.777  30.594  2.00  1.00            
ATOM   1016   CB PHE A 137      13.161  22.764  29.085  2.00  1.00            
ATOM   1017   CG PHE A 137      14.228  21.756  28.836  2.00  1.00            
ATOM   1018  CD1 PHE A 137      13.962  20.409  28.944  2.00  1.00            
ATOM   1019  CD2 PHE A 137      15.489  22.157  28.475  2.00  1.00            
ATOM   1020  CE1 PHE A 137      14.941  19.472  28.705  2.00  1.00            
ATOM   1021  CE2 PHE A 137      16.470  21.226  28.235  2.00  1.00            
ATOM   1022   CZ PHE A 137      16.205  19.882  28.358  2.00  1.00            
ATOM   1023    C PHE A 137      13.917  23.569  31.290  2.00  1.00            
ATOM   1024    O PHE A 137      14.625  23.090  32.175  2.00  1.00            
ATOM   1025    N ASP A 138      13.999  24.850  30.880  2.00  1.00            
ATOM   1026   CA ASP A 138      14.849  25.832  31.477  2.00  1.00            
ATOM   1027   CB ASP A 138      14.673  27.208  30.807  2.00  1.00            
ATOM   1028   CG ASP A 138      15.735  28.165  31.325  2.00  1.00            
ATOM   1029  OD1 ASP A 138      16.637  27.707  32.074  2.00  1.00            
ATOM   1030  OD2 ASP A 138      15.661  29.371  30.967  2.00  1.00            
ATOM   1031    C ASP A 138      14.380  25.961  32.896  2.00  1.00            
ATOM   1032    O ASP A 138      15.185  26.058  33.821  2.00  1.00            
ATOM   1033    N ASN A 139      13.045  25.952  33.103  2.00  1.00            
ATOM   1034   CA ASN A 139      12.484  26.112  34.417  2.00  1.00            
ATOM   1035   CB ASN A 139      10.965  26.277  34.422  2.00  1.00            
ATOM   1036   CG ASN A 139      10.639  26.948  35.744  2.00  1.00            
ATOM   1037  OD1 ASN A 139      10.967  26.440  36.814  2.00  1.00            
ATOM   1038  ND2 ASN A 139       9.994  28.142  35.663  2.00  1.00            
ATOM   1039    C ASN A 139      12.836  24.925  35.249  2.00  1.00            
ATOM   1040    O ASN A 139      13.172  25.051  36.426  2.00  1.00            
ATOM   1041    N LEU A 140      12.788  23.730  34.636  2.00  1.00            
ATOM   1042   CA LEU A 140      13.103  22.537  35.358  2.00  1.00            
ATOM   1043   CB LEU A 140      12.920  21.245  34.544  2.00  1.00            
ATOM   1044   CG LEU A 140      11.445  20.841  34.345  2.00  1.00            
ATOM   1045  CD1 LEU A 140      10.650  21.928  33.607  2.00  1.00            
ATOM   1046  CD2 LEU A 140      11.339  19.468  33.663  2.00  1.00            
ATOM   1047    C LEU A 140      14.529  22.631  35.824  2.00  1.00            
ATOM   1048    O LEU A 140      14.836  22.221  36.943  2.00  1.00            
ATOM   1049    N TRP A 141      15.448  23.185  35.006  2.00  1.00            
ATOM   1050   CA TRP A 141      16.821  23.244  35.438  2.00  1.00            
ATOM   1051   CB TRP A 141      17.802  23.771  34.372  2.00  1.00            
ATOM   1052   CG TRP A 141      19.233  23.796  34.858  2.00  1.00            
ATOM   1053  CD2 TRP A 141      20.018  22.617  35.096  2.00  1.00            
ATOM   1054  CD1 TRP A 141      20.013  24.856  35.218  2.00  1.00            
ATOM   1055  NE1 TRP A 141      21.239  24.411  35.654  2.00  1.00            
ATOM   1056  CE2 TRP A 141      21.253  23.034  35.591  2.00  1.00            
ATOM   1057  CE3 TRP A 141      19.727  21.294  34.927  2.00  1.00            
ATOM   1058  CZ2 TRP A 141      22.220  22.132  35.926  2.00  1.00            
ATOM   1059  CZ3 TRP A 141      20.707  20.386  35.262  2.00  1.00            
ATOM   1060  CH2 TRP A 141      21.929  20.796  35.753  2.00  1.00            
ATOM   1061    C TRP A 141      16.905  24.107  36.665  2.00  1.00            
ATOM   1062    O TRP A 141      17.592  23.755  37.623  2.00  1.00            
ATOM   1063    N ASP A 142      16.170  25.238  36.686  2.00  1.00            
ATOM   1064   CA ASP A 142      16.264  26.176  37.775  2.00  1.00            
ATOM   1065   CB ASP A 142      15.343  27.386  37.594  2.00  1.00            
ATOM   1066   CG ASP A 142      15.931  28.215  36.466  2.00  1.00            
ATOM   1067  OD1 ASP A 142      17.163  28.481  36.501  2.00  1.00            
ATOM   1068  OD2 ASP A 142      15.156  28.579  35.544  2.00  1.00            
ATOM   1069    C ASP A 142      15.882  25.500  39.062  2.00  1.00            
ATOM   1070    O ASP A 142      16.592  25.608  40.061  2.00  1.00            
ATOM   1071    N GLN A 143      14.760  24.756  39.060  3.00  1.00            
ATOM   1072   CA GLN A 143      14.232  24.136  40.246  3.00  1.00            
ATOM   1073   CB GLN A 143      12.873  23.461  40.007  3.00  1.00            
ATOM   1074   CG GLN A 143      12.057  23.296  41.287  3.00  1.00            
ATOM   1075   CD GLN A 143      11.534  24.690  41.608  3.00  1.00            
ATOM   1076  OE1 GLN A 143      11.764  25.630  40.849  3.00  1.00            
ATOM   1077  NE2 GLN A 143      10.809  24.834  42.749  3.00  1.00            
ATOM   1078    C GLN A 143      15.178  23.069  40.702  3.00  1.00            
ATOM   1079    O GLN A 143      15.309  22.822  41.900  3.00  1.00            
ATOM   1080    N GLY A 144      15.866  22.398  39.755  3.00  1.00            
ATOM   1081   CA GLY A 144      16.768  21.357  40.154  3.00  1.00            
ATOM   1082    C GLY A 144      16.187  20.011  39.822  3.00  1.00            
ATOM   1083    O GLY A 144      16.734  18.986  40.226  3.00  1.00            
ATOM   1084    N LEU A 145      15.073  19.977  39.063  1.00  1.00            
ATOM   1085   CA LEU A 145      14.388  18.749  38.749  1.00  1.00            
ATOM   1086   CB LEU A 145      13.141  18.991  37.892  1.00  1.00            
ATOM   1087   CG LEU A 145      12.122  19.913  38.578  1.00  1.00            
ATOM   1088  CD1 LEU A 145      10.833  20.019  37.751  1.00  1.00            
ATOM   1089  CD2 LEU A 145      11.877  19.495  40.037  1.00  1.00            
ATOM   1090    C LEU A 145      15.274  17.821  37.955  1.00  1.00            
ATOM   1091    O LEU A 145      15.397  16.645  38.297  1.00  1.00            
ATOM   1092    N VAL A 146      15.933  18.328  36.887  1.00  1.00            
ATOM   1093   CA VAL A 146      16.723  17.500  36.003  1.00  1.00            
ATOM   1094   CB VAL A 146      16.849  18.058  34.621  1.00  1.00            
ATOM   1095  CG1 VAL A 146      17.756  17.128  33.801  1.00  1.00            
ATOM   1096  CG2 VAL A 146      15.440  18.242  34.043  1.00  1.00            
ATOM   1097    C VAL A 146      18.130  17.378  36.525  1.00  1.00            
ATOM   1098    O VAL A 146      18.705  18.346  37.018  1.00  1.00            
ATOM   1099    N SER A 147      18.706  16.153  36.447  1.00  1.00            
ATOM   1100   CA SER A 147      20.064  15.884  36.865  1.00  1.00            
ATOM   1101   CB SER A 147      20.418  14.388  36.805  1.00  1.00            
ATOM   1102   OG SER A 147      19.603  13.653  37.705  1.00  1.00            
ATOM   1103    C SER A 147      21.027  16.587  35.960  1.00  1.00            
ATOM   1104    O SER A 147      21.691  17.544  36.355  1.00  1.00            
ATOM   1105    N GLN A 148      21.116  16.110  34.702  1.00  1.00            
ATOM   1106   CA GLN A 148      21.972  16.700  33.711  1.00  1.00            
ATOM   1107   CB GLN A 148      22.782  15.649  32.941  1.00  1.00            
ATOM   1108   CG GLN A 148      23.468  14.664  33.897  1.00  1.00            
ATOM   1109   CD GLN A 148      24.093  15.462  35.036  1.00  1.00            
ATOM   1110  OE1 GLN A 148      23.941  15.125  36.209  1.00  1.00            
ATOM   1111  NE2 GLN A 148      24.818  16.558  34.683  1.00  1.00            
ATOM   1112    C GLN A 148      20.966  17.305  32.801  1.00  1.00            
ATOM   1113    O GLN A 148      20.045  16.604  32.389  1.00  1.00            
ATOM   1114    N ASP A 149      21.083  18.614  32.490  1.00  1.00            
ATOM   1115   CA ASP A 149      20.064  19.225  31.686  1.00  1.00            
ATOM   1116   CB ASP A 149      20.133  20.758  31.630  1.00  1.00            
ATOM   1117   CG ASP A 149      18.844  21.241  30.978  1.00  1.00            
ATOM   1118  OD1 ASP A 149      18.775  21.212  29.721  1.00  1.00            
ATOM   1119  OD2 ASP A 149      17.917  21.653  31.725  1.00  1.00            
ATOM   1120    C ASP A 149      20.203  18.679  30.304  1.00  1.00            
ATOM   1121    O ASP A 149      20.937  19.214  29.473  1.00  1.00            
ATOM   1122    N LEU A 150      19.499  17.564  30.035  4.00  1.00            
ATOM   1123   CA LEU A 150      19.570  16.949  28.751  4.00  1.00            
ATOM   1124   CB LEU A 150      20.396  15.652  28.713  4.00  1.00            
ATOM   1125   CG LEU A 150      20.482  15.019  27.311  4.00  1.00            
ATOM   1126  CD1 LEU A 150      21.195  15.958  26.322  4.00  1.00            
ATOM   1127  CD2 LEU A 150      21.124  13.623  27.373  4.00  1.00            
ATOM   1128    C LEU A 150      18.176  16.601  28.339  4.00  1.00            
ATOM   1129    O LEU A 150      17.279  16.453  29.166  4.00  1.00            
ATOM   1130    N PHE A 151      17.953  16.519  27.018  4.00  1.00            
ATOM   1131   CA PHE A 151      16.706  16.089  26.456  4.00  1.00            
ATOM   1132   CB PHE A 151      16.098  17.166  25.537  4.00  1.00            
ATOM   1133   CG PHE A 151      14.838  16.715  24.871  4.00  1.00            
ATOM   1134  CD1 PHE A 151      13.631  16.903  25.492  4.00  1.00            
ATOM   1135  CD2 PHE A 151      14.845  16.140  23.617  4.00  1.00            
ATOM   1136  CE1 PHE A 151      12.463  16.511  24.886  4.00  1.00            
ATOM   1137  CE2 PHE A 151      13.676  15.744  23.005  4.00  1.00            
ATOM   1138   CZ PHE A 151      12.475  15.927  23.644  4.00  1.00            
ATOM   1139    C PHE A 151      17.120  14.973  25.555  4.00  1.00            
ATOM   1140    O PHE A 151      18.007  15.140  24.720  4.00  1.00            
ATOM   1141    N SER A 152      16.511  13.789  25.707  4.00  1.00            
ATOM   1142   CA SER A 152      16.881  12.724  24.828  4.00  1.00            
ATOM   1143   CB SER A 152      17.399  11.480  25.570  4.00  1.00            
ATOM   1144   OG SER A 152      18.584  11.798  26.285  4.00  1.00            
ATOM   1145    C SER A 152      15.618  12.339  24.160  4.00  1.00            
ATOM   1146    O SER A 152      14.598  12.124  24.815  4.00  1.00            
ATOM   1147    N VAL A 153      15.637  12.253  22.827  4.00  1.00            
ATOM   1148   CA VAL A 153      14.393  11.895  22.242  4.00  1.00            
ATOM   1149   CB VAL A 153      13.773  12.974  21.401  4.00  1.00            
ATOM   1150  CG1 VAL A 153      14.738  13.329  20.257  4.00  1.00            
ATOM   1151  CG2 VAL A 153      12.389  12.490  20.930  4.00  1.00            
ATOM   1152    C VAL A 153      14.583  10.692  21.393  4.00  1.00            
ATOM   1153    O VAL A 153      15.581  10.535  20.693  4.00  1.00            
ATOM   1154    N TYR A 154      13.582   9.805  21.477  4.00  1.00            
ATOM   1155   CA TYR A 154      13.525   8.568  20.774  4.00  1.00            
ATOM   1156   CB TYR A 154      13.636   7.389  21.767  4.00  1.00            
ATOM   1157   CG TYR A 154      13.530   6.067  21.091  4.00  1.00            
ATOM   1158  CD1 TYR A 154      12.297   5.514  20.828  4.00  1.00            
ATOM   1159  CD2 TYR A 154      14.664   5.367  20.749  4.00  1.00            
ATOM   1160  CE1 TYR A 154      12.199   4.291  20.211  4.00  1.00            
ATOM   1161  CE2 TYR A 154      14.572   4.143  20.131  4.00  1.00            
ATOM   1162   CZ TYR A 154      13.336   3.606  19.864  4.00  1.00            
ATOM   1163   OH TYR A 154      13.230   2.352  19.230  4.00  1.00            
ATOM   1164    C TYR A 154      12.153   8.560  20.163  4.00  1.00            
ATOM   1165    O TYR A 154      11.225   9.142  20.723  4.00  1.00            
ATOM   1166    N LEU A 155      11.988   7.944  18.977  1.00  1.00            
ATOM   1167   CA LEU A 155      10.692   7.950  18.350  1.00  1.00            
ATOM   1168   CB LEU A 155      10.618   9.052  17.268  1.00  1.00            
ATOM   1169   CG LEU A 155       9.242   9.263  16.617  1.00  1.00            
ATOM   1170  CD1 LEU A 155       8.259   9.826  17.649  1.00  1.00            
ATOM   1171  CD2 LEU A 155       9.329  10.141  15.354  1.00  1.00            
ATOM   1172    C LEU A 155      10.532   6.621  17.676  1.00  1.00            
ATOM   1173    O LEU A 155      11.474   6.089  17.091  1.00  1.00            
ATOM   1174    N SER A 156       9.328   6.028  17.757  1.00  1.00            
ATOM   1175   CA SER A 156       9.147   4.759  17.116  1.00  1.00            
ATOM   1176   CB SER A 156       8.131   3.834  17.809  1.00  1.00            
ATOM   1177   OG SER A 156       8.602   3.458  19.096  1.00  1.00            
ATOM   1178    C SER A 156       8.667   4.990  15.735  1.00  1.00            
ATOM   1179    O SER A 156       8.546   6.127  15.273  1.00  1.00            
ATOM   1180    N SER A 157       8.425   3.885  15.017  1.00  1.00            
ATOM   1181   CA SER A 157       7.912   3.998  13.694  1.00  1.00            
ATOM   1182   CB SER A 157       8.995   3.928  12.598  1.00  1.00            
ATOM   1183   OG SER A 157       9.638   2.661  12.616  1.00  1.00            
ATOM   1184    C SER A 157       6.980   2.860  13.501  1.00  1.00            
ATOM   1185    O SER A 157       6.952   1.918  14.290  1.00  1.00            
ATOM   1186    N ASN A 158       6.174   2.927  12.434  3.00  1.00            
ATOM   1187   CA ASN A 158       5.239   1.876  12.210  3.00  1.00            
ATOM   1188   CB ASN A 158       5.915   0.502  12.100  3.00  1.00            
ATOM   1189   CG ASN A 158       4.901  -0.489  11.554  3.00  1.00            
ATOM   1190  OD1 ASN A 158       4.466  -0.385  10.407  3.00  1.00            
ATOM   1191  ND2 ASN A 158       4.518  -1.486  12.395  3.00  1.00            
ATOM   1192    C ASN A 158       4.310   1.854  13.377  3.00  1.00            
ATOM   1193    O ASN A 158       3.769   0.810  13.733  3.00  1.00            
ATOM   1194    N ASP A 159       4.108   3.035  13.994  3.00  1.00            
ATOM   1195   CA ASP A 159       3.169   3.215  15.061  3.00  1.00            
ATOM   1196   CB ASP A 159       1.702   3.135  14.591  3.00  1.00            
ATOM   1197   CG ASP A 159       1.324   4.450  13.927  3.00  1.00            
ATOM   1198  OD1 ASP A 159       1.590   5.514  14.550  3.00  1.00            
ATOM   1199  OD2 ASP A 159       0.770   4.417  12.796  3.00  1.00            
ATOM   1200    C ASP A 159       3.331   2.228  16.169  3.00  1.00            
ATOM   1201    O ASP A 159       2.349   1.624  16.598  3.00  1.00            
ATOM   1202    N ASP A 160       4.555   2.016  16.681  1.00  1.00            
ATOM   1203   CA ASP A 160       4.597   1.148  17.819  1.00  1.00            
ATOM   1204   CB ASP A 160       5.585  -0.032  17.731  1.00  1.00            
ATOM   1205   CG ASP A 160       7.012   0.458  17.588  1.00  1.00            
ATOM   1206  OD1 ASP A 160       7.255   1.361  16.747  1.00  1.00            
ATOM   1207  OD2 ASP A 160       7.881  -0.078  18.325  1.00  1.00            
ATOM   1208    C ASP A 160       4.866   1.981  19.023  1.00  1.00            
ATOM   1209    O ASP A 160       5.673   2.908  18.991  1.00  1.00            
ATOM   1210    N SER A 161       4.182   1.657  20.137  1.00  1.00            
ATOM   1211   CA SER A 161       4.337   2.424  21.334  1.00  1.00            
ATOM   1212   CB SER A 161       3.471   1.933  22.508  1.00  1.00            
ATOM   1213   OG SER A 161       3.820   0.600  22.853  1.00  1.00            
ATOM   1214    C SER A 161       5.777   2.324  21.711  1.00  1.00            
ATOM   1215    O SER A 161       6.523   1.529  21.142  1.00  1.00            
ATOM   1216    N GLY A 162       6.213   3.143  22.684  1.00  1.00            
ATOM   1217   CA GLY A 162       7.594   3.074  23.047  1.00  1.00            
ATOM   1218    C GLY A 162       8.285   4.391  22.867  1.00  1.00            
ATOM   1219    O GLY A 162       9.383   4.588  23.389  1.00  1.00            
ATOM   1220    N SER A 163       7.683   5.343  22.137  4.00  1.00            
ATOM   1221   CA SER A 163       8.368   6.594  21.997  4.00  1.00            
ATOM   1222   CB SER A 163       7.606   7.596  21.112  4.00  1.00            
ATOM   1223   OG SER A 163       7.470   7.075  19.797  4.00  1.00            
ATOM   1224    C SER A 163       8.486   7.185  23.362  4.00  1.00            
ATOM   1225    O SER A 163       7.514   7.226  24.116  4.00  1.00            
ATOM   1226    N VAL A 164       9.692   7.652  23.734  4.00  1.00            
ATOM   1227   CA VAL A 164       9.792   8.230  25.036  4.00  1.00            
ATOM   1228   CB VAL A 164      10.329   7.301  26.087  4.00  1.00            
ATOM   1229  CG1 VAL A 164      10.539   8.104  27.383  4.00  1.00            
ATOM   1230  CG2 VAL A 164       9.348   6.129  26.253  4.00  1.00            
ATOM   1231    C VAL A 164      10.709   9.398  24.984  4.00  1.00            
ATOM   1232    O VAL A 164      11.711   9.393  24.270  4.00  1.00            
ATOM   1233    N VAL A 165      10.367  10.444  25.754  4.00  1.00            
ATOM   1234   CA VAL A 165      11.187  11.608  25.827  4.00  1.00            
ATOM   1235   CB VAL A 165      10.409  12.883  25.734  4.00  1.00            
ATOM   1236  CG1 VAL A 165      11.351  14.054  26.044  4.00  1.00            
ATOM   1237  CG2 VAL A 165       9.732  12.945  24.356  4.00  1.00            
ATOM   1238    C VAL A 165      11.774  11.592  27.178  4.00  1.00            
ATOM   1239    O VAL A 165      11.063  11.660  28.179  4.00  1.00            
ATOM   1240    N LEU A 166      13.107  11.493  27.240  4.00  1.00            
ATOM   1241   CA LEU A 166      13.698  11.510  28.529  4.00  1.00            
ATOM   1242   CB LEU A 166      14.931  10.595  28.683  4.00  1.00            
ATOM   1243   CG LEU A 166      14.658   9.083  28.560  4.00  1.00            
ATOM   1244  CD1 LEU A 166      15.963   8.285  28.736  4.00  1.00            
ATOM   1245  CD2 LEU A 166      13.548   8.617  29.519  4.00  1.00            
ATOM   1246    C LEU A 166      14.178  12.891  28.716  4.00  1.00            
ATOM   1247    O LEU A 166      14.868  13.453  27.866  4.00  1.00            
ATOM   1248    N LEU A 167      13.776  13.486  29.841  4.00  1.00            
ATOM   1249   CA LEU A 167      14.228  14.800  30.129  4.00  1.00            
ATOM   1250   CB LEU A 167      13.067  15.713  30.563  4.00  1.00            
ATOM   1251   CG LEU A 167      11.952  15.811  29.499  4.00  1.00            
ATOM   1252  CD1 LEU A 167      10.800  16.726  29.943  4.00  1.00            
ATOM   1253  CD2 LEU A 167      12.519  16.218  28.133  4.00  1.00            
ATOM   1254    C LEU A 167      15.146  14.626  31.272  4.00  1.00            
ATOM   1255    O LEU A 167      14.730  14.340  32.394  4.00  1.00            
ATOM   1256    N GLY A 168      16.443  14.790  30.995  3.00  1.00            
ATOM   1257   CA GLY A 168      17.400  14.661  32.035  3.00  1.00            
ATOM   1258    C GLY A 168      18.021  13.313  32.005  3.00  1.00            
ATOM   1259    O GLY A 168      18.947  13.040  32.768  3.00  1.00            
ATOM   1260    N GLY A 169      17.564  12.423  31.112  1.00  1.00            
ATOM   1261   CA GLY A 169      18.160  11.133  31.210  1.00  1.00            
ATOM   1262    C GLY A 169      18.741  10.715  29.919  1.00  1.00            
ATOM   1263    O GLY A 169      18.351  11.177  28.848  1.00  1.00            
ATOM   1264    N ILE A 170      19.735   9.819  30.021  1.00  1.00            
ATOM   1265   CA ILE A 170      20.316   9.252  28.854  1.00  1.00            
ATOM   1266   CB ILE A 170      21.792   9.492  28.716  1.00  1.00            
ATOM   1267  CG1 ILE A 170      22.128  10.989  28.774  1.00  1.00            
ATOM   1268  CG2 ILE A 170      22.255   8.789  27.426  1.00  1.00            
ATOM   1269  CD1 ILE A 170      21.972  11.581  30.176  1.00  1.00            
ATOM   1270    C ILE A 170      20.220   7.792  29.065  1.00  1.00            
ATOM   1271    O ILE A 170      20.728   7.269  30.058  1.00  1.00            
ATOM   1272    N ASP A 171      19.539   7.089  28.159  1.00  1.00            
ATOM   1273   CA ASP A 171      19.589   5.674  28.293  1.00  1.00            
ATOM   1274   CB ASP A 171      18.228   4.957  28.176  1.00  1.00            
ATOM   1275   CG ASP A 171      17.417   5.173  29.453  1.00  1.00            
ATOM   1276  OD1 ASP A 171      17.990   5.014  30.565  1.00  1.00            
ATOM   1277  OD2 ASP A 171      16.201   5.484  29.333  1.00  1.00            
ATOM   1278    C ASP A 171      20.455   5.238  27.142  1.00  1.00            
ATOM   1279    O ASP A 171      20.105   5.451  25.982  1.00  1.00            
ATOM   1280    N SER A 172      21.627   4.629  27.430  3.00  1.00            
ATOM   1281   CA SER A 172      22.571   4.251  26.405  3.00  1.00            
ATOM   1282   CB SER A 172      23.848   3.616  26.979  3.00  1.00            
ATOM   1283   OG SER A 172      23.545   2.359  27.568  3.00  1.00            
ATOM   1284    C SER A 172      21.951   3.228  25.520  3.00  1.00            
ATOM   1285    O SER A 172      22.218   3.190  24.324  3.00  1.00            
ATOM   1286    N SER A 173      21.090   2.355  26.068  3.00  1.00            
ATOM   1287   CA SER A 173      20.451   1.425  25.184  3.00  1.00            
ATOM   1288   CB SER A 173      19.581   0.357  25.868  3.00  1.00            
ATOM   1289   OG SER A 173      20.398  -0.595  26.529  3.00  1.00            
ATOM   1290    C SER A 173      19.548   2.267  24.333  3.00  1.00            
ATOM   1291    O SER A 173      19.428   3.475  24.535  3.00  1.00            
ATOM   1292    N TYR A 174      18.884   1.654  23.341  1.00  1.00            
ATOM   1293   CA TYR A 174      18.085   2.441  22.446  1.00  1.00            
ATOM   1294   CB TYR A 174      17.080   3.376  23.139  1.00  1.00            
ATOM   1295   CG TYR A 174      16.045   2.573  23.844  1.00  1.00            
ATOM   1296  CD1 TYR A 174      16.288   2.046  25.092  1.00  1.00            
ATOM   1297  CD2 TYR A 174      14.819   2.365  23.258  1.00  1.00            
ATOM   1298  CE1 TYR A 174      15.322   1.313  25.738  1.00  1.00            
ATOM   1299  CE2 TYR A 174      13.848   1.633  23.898  1.00  1.00            
ATOM   1300   CZ TYR A 174      14.100   1.109  25.142  1.00  1.00            
ATOM   1301   OH TYR A 174      13.108   0.357  25.806  1.00  1.00            
ATOM   1302    C TYR A 174      19.038   3.327  21.694  1.00  1.00            
ATOM   1303    O TYR A 174      18.638   4.333  21.108  1.00  1.00            
ATOM   1304    N TYR A 175      20.330   2.939  21.676  4.00  1.00            
ATOM   1305   CA TYR A 175      21.390   3.628  20.985  4.00  1.00            
ATOM   1306   CB TYR A 175      22.483   4.293  21.846  4.00  1.00            
ATOM   1307   CG TYR A 175      22.178   5.691  22.264  4.00  1.00            
ATOM   1308  CD1 TYR A 175      22.335   6.706  21.347  4.00  1.00            
ATOM   1309  CD2 TYR A 175      21.793   6.006  23.548  4.00  1.00            
ATOM   1310  CE1 TYR A 175      22.094   8.016  21.683  4.00  1.00            
ATOM   1311  CE2 TYR A 175      21.550   7.317  23.891  4.00  1.00            
ATOM   1312   CZ TYR A 175      21.699   8.321  22.963  4.00  1.00            
ATOM   1313   OH TYR A 175      21.452   9.660  23.329  4.00  1.00            
ATOM   1314    C TYR A 175      22.159   2.604  20.241  4.00  1.00            
ATOM   1315    O TYR A 175      21.747   1.456  20.088  4.00  1.00            
ATOM   1316    N THR A 176      23.298   3.065  19.704  1.00  1.00            
ATOM   1317   CA THR A 176      24.261   2.235  19.066  1.00  1.00            
ATOM   1318   CB THR A 176      24.577   2.664  17.659  1.00  1.00            
ATOM   1319  OG1 THR A 176      25.313   1.655  16.984  1.00  1.00            
ATOM   1320  CG2 THR A 176      25.381   3.975  17.707  1.00  1.00            
ATOM   1321    C THR A 176      25.470   2.482  19.897  1.00  1.00            
ATOM   1322    O THR A 176      25.386   3.130  20.939  1.00  1.00            
ATOM   1323    N GLY A 177      26.625   1.960  19.473  1.00  1.00            
ATOM   1324   CA GLY A 177      27.804   2.077  20.273  1.00  1.00            
ATOM   1325    C GLY A 177      28.251   3.497  20.437  1.00  1.00            
ATOM   1326    O GLY A 177      28.705   3.880  21.514  1.00  1.00            
ATOM   1327    N SER A 178      28.147   4.335  19.389  1.00  1.00            
ATOM   1328   CA SER A 178      28.778   5.614  19.536  1.00  1.00            
ATOM   1329   CB SER A 178      29.669   5.989  18.343  1.00  1.00            
ATOM   1330   OG SER A 178      30.641   4.976  18.131  1.00  1.00            
ATOM   1331    C SER A 178      27.790   6.722  19.674  1.00  1.00            
ATOM   1332    O SER A 178      26.617   6.584  19.330  1.00  1.00            
ATOM   1333    N LEU A 179      28.271   7.853  20.242  1.00  1.00            
ATOM   1334   CA LEU A 179      27.486   9.050  20.331  1.00  1.00            
ATOM   1335   CB LEU A 179      27.253   9.584  21.752  1.00  1.00            
ATOM   1336   CG LEU A 179      26.211  10.717  21.753  1.00  1.00            
ATOM   1337  CD1 LEU A 179      24.842  10.187  21.290  1.00  1.00            
ATOM   1338  CD2 LEU A 179      26.150  11.443  23.106  1.00  1.00            
ATOM   1339    C LEU A 179      28.233  10.090  19.550  1.00  1.00            
ATOM   1340    O LEU A 179      29.443  10.241  19.708  1.00  1.00            
ATOM   1341    N ASN A 180      27.530  10.827  18.665  4.00  1.00            
ATOM   1342   CA ASN A 180      28.192  11.812  17.855  4.00  1.00            
ATOM   1343   CB ASN A 180      27.810  11.742  16.365  4.00  1.00            
ATOM   1344   CG ASN A 180      28.384  10.460  15.782  4.00  1.00            
ATOM   1345  OD1 ASN A 180      27.768   9.397  15.854  4.00  1.00            
ATOM   1346  ND2 ASN A 180      29.601  10.560  15.182  4.00  1.00            
ATOM   1347    C ASN A 180      27.772  13.158  18.355  4.00  1.00            
ATOM   1348    O ASN A 180      26.627  13.348  18.762  4.00  1.00            
ATOM   1349    N TRP A 181      28.704  14.133  18.351  4.00  1.00            
ATOM   1350   CA TRP A 181      28.363  15.425  18.870  4.00  1.00            
ATOM   1351   CB TRP A 181      29.233  15.830  20.072  4.00  1.00            
ATOM   1352   CG TRP A 181      30.706  15.886  19.747  4.00  1.00            
ATOM   1353  CD2 TRP A 181      31.399  17.069  19.314  4.00  1.00            
ATOM   1354  CD1 TRP A 181      31.634  14.886  19.786  4.00  1.00            
ATOM   1355  NE1 TRP A 181      32.858  15.367  19.387  4.00  1.00            
ATOM   1356  CE2 TRP A 181      32.729  16.710  19.096  4.00  1.00            
ATOM   1357  CE3 TRP A 181      30.963  18.349  19.112  4.00  1.00            
ATOM   1358  CZ2 TRP A 181      33.649  17.626  18.671  4.00  1.00            
ATOM   1359  CZ3 TRP A 181      31.895  19.271  18.685  4.00  1.00            
ATOM   1360  CH2 TRP A 181      33.211  18.917  18.469  4.00  1.00            
ATOM   1361    C TRP A 181      28.541  16.464  17.795  4.00  1.00            
ATOM   1362    O TRP A 181      29.585  16.521  17.145  4.00  1.00            
ATOM   1363    N VAL A 182      27.500  17.308  17.578  4.00  1.00            
ATOM   1364   CA VAL A 182      27.574  18.389  16.625  4.00  1.00            
ATOM   1365   CB VAL A 182      26.663  18.258  15.439  4.00  1.00            
ATOM   1366  CG1 VAL A 182      27.069  16.988  14.671  4.00  1.00            
ATOM   1367  CG2 VAL A 182      25.202  18.286  15.907  4.00  1.00            
ATOM   1368    C VAL A 182      27.261  19.655  17.378  4.00  1.00            
ATOM   1369    O VAL A 182      26.410  19.694  18.262  4.00  1.00            
ATOM   1370    N PRO A 183      27.984  20.689  17.047  4.00  1.00            
ATOM   1371   CA PRO A 183      27.892  21.922  17.800  4.00  1.00            
ATOM   1372   CD PRO A 183      29.350  20.443  16.604  4.00  1.00            
ATOM   1373   CB PRO A 183      29.206  22.660  17.550  4.00  1.00            
ATOM   1374   CG PRO A 183      30.212  21.539  17.249  4.00  1.00            
ATOM   1375    C PRO A 183      26.733  22.873  17.812  4.00  1.00            
ATOM   1376    O PRO A 183      26.713  23.704  18.718  4.00  1.00            
ATOM   1377    N VAL A 184      25.788  22.839  16.859  1.00  1.00            
ATOM   1378   CA VAL A 184      24.730  23.819  16.882  1.00  1.00            
ATOM   1379   CB VAL A 184      24.036  23.935  18.209  1.00  1.00            
ATOM   1380  CG1 VAL A 184      23.048  25.112  18.152  1.00  1.00            
ATOM   1381  CG2 VAL A 184      23.397  22.574  18.545  1.00  1.00            
ATOM   1382    C VAL A 184      25.310  25.131  16.499  1.00  1.00            
ATOM   1383    O VAL A 184      26.048  25.759  17.256  1.00  1.00            
ATOM   1384    N SER A 185      24.993  25.554  15.264  1.00  1.00            
ATOM   1385   CA SER A 185      25.475  26.804  14.780  1.00  1.00            
ATOM   1386   CB SER A 185      25.183  27.009  13.283  1.00  1.00            
ATOM   1387   OG SER A 185      25.876  26.034  12.516  1.00  1.00            
ATOM   1388    C SER A 185      24.796  27.898  15.532  1.00  1.00            
ATOM   1389    O SER A 185      25.441  28.698  16.209  1.00  1.00            
ATOM   1390    N VAL A 186      23.450  27.955  15.446  1.00  1.00            
ATOM   1391   CA VAL A 186      22.776  28.995  16.161  1.00  1.00            
ATOM   1392   CB VAL A 186      22.176  30.066  15.305  1.00  1.00            
ATOM   1393  CG1 VAL A 186      23.344  30.868  14.709  1.00  1.00            
ATOM   1394  CG2 VAL A 186      21.296  29.419  14.229  1.00  1.00            
ATOM   1395    C VAL A 186      21.759  28.419  17.082  1.00  1.00            
ATOM   1396    O VAL A 186      20.933  27.587  16.708  1.00  1.00            
ATOM   1397    N GLU A 187      21.851  28.854  18.353  4.00  1.00            
ATOM   1398   CA GLU A 187      20.897  28.533  19.370  4.00  1.00            
ATOM   1399   CB GLU A 187      21.331  29.041  20.752  4.00  1.00            
ATOM   1400   CG GLU A 187      21.475  30.566  20.782  4.00  1.00            
ATOM   1401   CD GLU A 187      21.906  30.971  22.182  4.00  1.00            
ATOM   1402  OE1 GLU A 187      22.464  30.096  22.895  4.00  1.00            
ATOM   1403  OE2 GLU A 187      21.683  32.151  22.561  4.00  1.00            
ATOM   1404    C GLU A 187      19.732  29.373  18.926  4.00  1.00            
ATOM   1405    O GLU A 187      19.913  30.289  18.128  4.00  1.00            
ATOM   1406    N GLY A 188      18.502  29.097  19.397  3.00  1.00            
ATOM   1407   CA GLY A 188      17.372  29.860  18.925  3.00  1.00            
ATOM   1408    C GLY A 188      16.477  28.892  18.240  3.00  1.00            
ATOM   1409    O GLY A 188      15.253  28.961  18.333  3.00  1.00            
ATOM   1410    N TYR A 189      17.109  27.969  17.510  3.00  1.00            
ATOM   1411   CA TYR A 189      16.475  26.835  16.931  3.00  1.00            
ATOM   1412   CB TYR A 189      16.214  26.949  15.420  3.00  1.00            
ATOM   1413   CG TYR A 189      15.082  26.033  15.090  3.00  1.00            
ATOM   1414  CD1 TYR A 189      15.283  24.716  14.755  3.00  1.00            
ATOM   1415  CD2 TYR A 189      13.791  26.515  15.131  3.00  1.00            
ATOM   1416  CE1 TYR A 189      14.212  23.901  14.463  3.00  1.00            
ATOM   1417  CE2 TYR A 189      12.718  25.707  14.839  3.00  1.00            
ATOM   1418   CZ TYR A 189      12.929  24.393  14.501  3.00  1.00            
ATOM   1419   OH TYR A 189      11.836  23.552  14.200  3.00  1.00            
ATOM   1420    C TYR A 189      17.596  25.890  17.129  3.00  1.00            
ATOM   1421    O TYR A 189      18.696  26.335  17.456  3.00  1.00            
ATOM   1422    N TRP A 190      17.383  24.585  16.962  4.00  1.00            
ATOM   1423   CA TRP A 190      18.464  23.709  17.282  4.00  1.00            
ATOM   1424   CB TRP A 190      18.042  22.248  17.121  4.00  1.00            
ATOM   1425   CG TRP A 190      18.910  21.282  17.870  4.00  1.00            
ATOM   1426  CD2 TRP A 190      18.655  19.873  17.932  4.00  1.00            
ATOM   1427  CD1 TRP A 190      20.008  21.517  18.642  4.00  1.00            
ATOM   1428  NE1 TRP A 190      20.445  20.341  19.199  4.00  1.00            
ATOM   1429  CE2 TRP A 190      19.625  19.319  18.762  4.00  1.00            
ATOM   1430  CE3 TRP A 190      17.684  19.109  17.352  4.00  1.00            
ATOM   1431  CZ2 TRP A 190      19.645  17.978  19.023  4.00  1.00            
ATOM   1432  CZ3 TRP A 190      17.710  17.757  17.610  4.00  1.00            
ATOM   1433  CH2 TRP A 190      18.673  17.203  18.428  4.00  1.00            
ATOM   1434    C TRP A 190      19.611  24.010  16.352  4.00  1.00            
ATOM   1435    O TRP A 190      20.750  24.153  16.794  4.00  1.00            
ATOM   1436    N GLN A 191      19.325  24.144  15.039  4.00  1.00            
ATOM   1437   CA GLN A 191      20.287  24.479  14.016  4.00  1.00            
ATOM   1438   CB GLN A 191      20.846  25.909  14.090  4.00  1.00            
ATOM   1439   CG GLN A 191      19.897  26.941  13.479  4.00  1.00            
ATOM   1440   CD GLN A 191      19.991  26.804  11.963  4.00  1.00            
ATOM   1441  OE1 GLN A 191      21.082  26.724  11.400  4.00  1.00            
ATOM   1442  NE2 GLN A 191      18.814  26.772  11.282  4.00  1.00            
ATOM   1443    C GLN A 191      21.399  23.523  13.906  4.00  1.00            
ATOM   1444    O GLN A 191      21.814  22.880  14.868  4.00  1.00            
ATOM   1445    N ILE A 192      21.871  23.385  12.655  4.00  1.00            
ATOM   1446   CA ILE A 192      22.955  22.503  12.421  4.00  1.00            
ATOM   1447   CB ILE A 192      22.510  21.065  12.302  4.00  1.00            
ATOM   1448  CG1 ILE A 192      23.707  20.097  12.285  4.00  1.00            
ATOM   1449  CG2 ILE A 192      21.587  20.948  11.075  4.00  1.00            
ATOM   1450  CD1 ILE A 192      23.318  18.625  12.417  4.00  1.00            
ATOM   1451    C ILE A 192      23.641  22.851  11.152  4.00  1.00            
ATOM   1452    O ILE A 192      23.113  23.559  10.295  4.00  1.00            
ATOM   1453    N THR A 193      24.871  22.331  11.021  4.00  1.00            
ATOM   1454   CA THR A 193      25.660  22.493   9.849  4.00  1.00            
ATOM   1455   CB THR A 193      27.083  22.829  10.173  4.00  1.00            
ATOM   1456  OG1 THR A 193      27.864  22.878   8.988  4.00  1.00            
ATOM   1457  CG2 THR A 193      27.632  21.793  11.166  4.00  1.00            
ATOM   1458    C THR A 193      25.623  21.199   9.146  4.00  1.00            
ATOM   1459    O THR A 193      26.022  20.162   9.671  4.00  1.00            
ATOM   1460    N LEU A 194      25.085  21.232   7.926  4.00  1.00            
ATOM   1461   CA LEU A 194      25.084  20.025   7.192  4.00  1.00            
ATOM   1462   CB LEU A 194      23.712  19.617   6.626  4.00  1.00            
ATOM   1463   CG LEU A 194      22.573  19.534   7.659  4.00  1.00            
ATOM   1464  CD1 LEU A 194      21.335  18.839   7.065  4.00  1.00            
ATOM   1465  CD2 LEU A 194      23.044  18.930   8.987  4.00  1.00            
ATOM   1466    C LEU A 194      25.914  20.300   6.014  4.00  1.00            
ATOM   1467    O LEU A 194      25.918  21.402   5.466  4.00  1.00            
ATOM   1468    N ASP A 195      26.669  19.282   5.614  4.00  1.00            
ATOM   1469   CA ASP A 195      27.428  19.428   4.435  4.00  1.00            
ATOM   1470   CB ASP A 195      28.670  18.524   4.441  4.00  1.00            
ATOM   1471   CG ASP A 195      29.543  19.085   5.562  4.00  1.00            
ATOM   1472  OD1 ASP A 195      29.738  20.330   5.578  4.00  1.00            
ATOM   1473  OD2 ASP A 195      30.011  18.293   6.424  4.00  1.00            
ATOM   1474    C ASP A 195      26.460  19.044   3.356  4.00  1.00            
ATOM   1475    O ASP A 195      25.253  19.120   3.573  4.00  1.00            
ATOM   1476    N SER A 196      26.929  18.651   2.158  4.00  1.00            
ATOM   1477   CA SER A 196      25.980  18.351   1.122  4.00  1.00            
ATOM   1478   CB SER A 196      26.589  18.344  -0.291  4.00  1.00            
ATOM   1479   OG SER A 196      27.562  17.314  -0.399  4.00  1.00            
ATOM   1480    C SER A 196      25.331  17.028   1.353  4.00  1.00            
ATOM   1481    O SER A 196      25.796  16.211   2.144  4.00  1.00            
ATOM   1482    N ILE A 197      24.197  16.817   0.654  4.00  1.00            
ATOM   1483   CA ILE A 197      23.451  15.596   0.724  4.00  1.00            
ATOM   1484   CB ILE A 197      22.017  15.755   0.315  4.00  1.00            
ATOM   1485  CG1 ILE A 197      21.321  16.810   1.182  4.00  1.00            
ATOM   1486  CG2 ILE A 197      21.342  14.374   0.375  4.00  1.00            
ATOM   1487  CD1 ILE A 197      19.990  17.268   0.593  4.00  1.00            
ATOM   1488    C ILE A 197      24.059  14.718  -0.311  4.00  1.00            
ATOM   1489    O ILE A 197      24.255  15.146  -1.446  4.00  1.00            
ATOM   1490    N THR A 198      24.387  13.467   0.050  4.00  1.00            
ATOM   1491   CA THR A 198      24.988  12.624  -0.936  4.00  1.00            
ATOM   1492   CB THR A 198      26.219  11.893  -0.473  4.00  1.00            
ATOM   1493  OG1 THR A 198      25.904  11.051   0.625  4.00  1.00            
ATOM   1494  CG2 THR A 198      27.311  12.906  -0.086  4.00  1.00            
ATOM   1495    C THR A 198      24.008  11.588  -1.339  4.00  1.00            
ATOM   1496    O THR A 198      22.939  11.427  -0.750  4.00  1.00            
ATOM   1497    N MET A 199      24.374  10.899  -2.425  4.00  1.00            
ATOM   1498   CA MET A 199      23.691   9.780  -2.982  4.00  1.00            
ATOM   1499   CB MET A 199      22.891  10.075  -4.260  4.00  1.00            
ATOM   1500   CG MET A 199      21.603  10.847  -3.984  4.00  1.00            
ATOM   1501   SD MET A 199      20.518  11.030  -5.429  4.00  1.00            
ATOM   1502   CE MET A 199      19.242  11.964  -4.535  4.00  1.00            
ATOM   1503    C MET A 199      24.830   8.915  -3.349  4.00  1.00            
ATOM   1504    O MET A 199      25.623   8.537  -2.488  4.00  1.00            
ATOM   1505    N ASP A 200      24.953   8.578  -4.640  3.00  1.00            
ATOM   1506   CA ASP A 200      26.060   7.757  -4.996  3.00  1.00            
ATOM   1507   CB ASP A 200      25.804   6.920  -6.258  3.00  1.00            
ATOM   1508   CG ASP A 200      24.744   5.878  -5.929  3.00  1.00            
ATOM   1509  OD1 ASP A 200      24.731   5.384  -4.770  3.00  1.00            
ATOM   1510  OD2 ASP A 200      23.928   5.567  -6.837  3.00  1.00            
ATOM   1511    C ASP A 200      27.232   8.642  -5.284  3.00  1.00            
ATOM   1512    O ASP A 200      27.803   8.599  -6.371  3.00  1.00            
ATOM   1513    N GLY A 201      27.622   9.479  -4.307  3.00  1.00            
ATOM   1514   CA GLY A 201      28.818  10.251  -4.467  3.00  1.00            
ATOM   1515    C GLY A 201      28.509  11.629  -4.950  3.00  1.00            
ATOM   1516    O GLY A 201      29.245  12.568  -4.652  3.00  1.00            
ATOM   1517    N GLU A 202      27.416  11.805  -5.710  4.00  1.00            
ATOM   1518   CA GLU A 202      27.141  13.130  -6.181  4.00  1.00            
ATOM   1519   CB GLU A 202      26.335  13.187  -7.488  4.00  1.00            
ATOM   1520   CG GLU A 202      27.149  12.747  -8.704  4.00  1.00            
ATOM   1521   CD GLU A 202      28.227  13.797  -8.957  4.00  1.00            
ATOM   1522  OE1 GLU A 202      28.477  14.629  -8.046  4.00  1.00            
ATOM   1523  OE2 GLU A 202      28.811  13.780 -10.072  4.00  1.00            
ATOM   1524    C GLU A 202      26.349  13.826  -5.121  4.00  1.00            
ATOM   1525    O GLU A 202      25.735  13.186  -4.267  4.00  1.00            
ATOM   1526    N THR A 203      26.374  15.173  -5.141  4.00  1.00            
ATOM   1527   CA THR A 203      25.646  15.944  -4.178  4.00  1.00            
ATOM   1528   CB THR A 203      26.384  17.190  -3.774  4.00  1.00            
ATOM   1529  OG1 THR A 203      26.621  18.020  -4.903  4.00  1.00            
ATOM   1530  CG2 THR A 203      27.728  16.773  -3.151  4.00  1.00            
ATOM   1531    C THR A 203      24.354  16.337  -4.831  4.00  1.00            
ATOM   1532    O THR A 203      24.301  17.230  -5.675  4.00  1.00            
ATOM   1533    N ILE A 204      23.258  15.647  -4.466  4.00  1.00            
ATOM   1534   CA ILE A 204      21.991  15.962  -5.054  4.00  1.00            
ATOM   1535   CB ILE A 204      20.904  15.001  -4.671  4.00  1.00            
ATOM   1536  CG1 ILE A 204      19.621  15.323  -5.457  4.00  1.00            
ATOM   1537  CG2 ILE A 204      20.734  15.044  -3.143  4.00  1.00            
ATOM   1538  CD1 ILE A 204      19.769  15.165  -6.970  4.00  1.00            
ATOM   1539    C ILE A 204      21.602  17.324  -4.617  4.00  1.00            
ATOM   1540    O ILE A 204      21.113  18.125  -5.412  4.00  1.00            
ATOM   1541    N ALA A 205      21.830  17.633  -3.332  4.00  1.00            
ATOM   1542   CA ALA A 205      21.373  18.906  -2.905  4.00  1.00            
ATOM   1543   CB ALA A 205      20.018  18.872  -2.181  4.00  1.00            
ATOM   1544    C ALA A 205      22.342  19.513  -1.957  4.00  1.00            
ATOM   1545    O ALA A 205      23.324  18.900  -1.539  4.00  1.00            
ATOM   1546    N CYS A 206      22.062  20.784  -1.621  1.00  1.00            
ATOM   1547   CA CYS A 206      22.850  21.539  -0.705  1.00  1.00            
ATOM   1548   CB CYS A 206      22.665  21.122   0.766  1.00  1.00            
ATOM   1549   SG CYS A 206      20.994  21.491   1.377  1.00  1.00            
ATOM   1550    C CYS A 206      24.285  21.444  -1.039  1.00  1.00            
ATOM   1551    O CYS A 206      25.083  20.908  -0.272  1.00  1.00            
ATOM   1552    N SER A 207      24.652  21.961  -2.219  3.00  1.00            
ATOM   1553   CA SER A 207      26.039  21.992  -2.535  3.00  1.00            
ATOM   1554   CB SER A 207      26.331  22.395  -3.990  3.00  1.00            
ATOM   1555   OG SER A 207      25.810  21.419  -4.880  3.00  1.00            
ATOM   1556    C SER A 207      26.629  23.017  -1.633  3.00  1.00            
ATOM   1557    O SER A 207      25.900  23.766  -0.984  3.00  1.00            
ATOM   1558    N GLY A 208      27.971  23.077  -1.558  3.00  1.00            
ATOM   1559   CA GLY A 208      28.537  23.969  -0.597  3.00  1.00            
ATOM   1560    C GLY A 208      28.128  23.361   0.699  3.00  1.00            
ATOM   1561    O GLY A 208      28.215  22.145   0.866  3.00  1.00            
ATOM   1562    N GLY A 209      27.653  24.182   1.652  1.00  1.00            
ATOM   1563   CA GLY A 209      27.213  23.630   2.898  1.00  1.00            
ATOM   1564    C GLY A 209      25.904  24.276   3.217  1.00  1.00            
ATOM   1565    O GLY A 209      25.581  25.332   2.675  1.00  1.00            
ATOM   1566    N CYS A 210      25.114  23.662   4.121  4.00  1.00            
ATOM   1567   CA CYS A 210      23.816  24.221   4.366  4.00  1.00            
ATOM   1568   CB CYS A 210      22.676  23.416   3.715  4.00  1.00            
ATOM   1569   SG CYS A 210      22.523  21.735   4.389  4.00  1.00            
ATOM   1570    C CYS A 210      23.535  24.317   5.822  4.00  1.00            
ATOM   1571    O CYS A 210      24.265  23.794   6.661  4.00  1.00            
ATOM   1572    N GLN A 211      22.447  25.039   6.144  4.00  1.00            
ATOM   1573   CA GLN A 211      22.034  25.180   7.503  4.00  1.00            
ATOM   1574   CB GLN A 211      21.695  26.625   7.888  4.00  1.00            
ATOM   1575   CG GLN A 211      22.857  27.588   7.630  4.00  1.00            
ATOM   1576   CD GLN A 211      24.055  27.204   8.492  4.00  1.00            
ATOM   1577  OE1 GLN A 211      24.149  26.090   9.004  4.00  1.00            
ATOM   1578  NE2 GLN A 211      25.004  28.166   8.650  4.00  1.00            
ATOM   1579    C GLN A 211      20.802  24.352   7.638  4.00  1.00            
ATOM   1580    O GLN A 211      20.053  24.193   6.675  4.00  1.00            
ATOM   1581    N ALA A 212      20.563  23.772   8.831  4.00  1.00            
ATOM   1582   CA ALA A 212      19.409  22.931   8.943  4.00  1.00            
ATOM   1583   CB ALA A 212      19.675  21.476   8.522  4.00  1.00            
ATOM   1584    C ALA A 212      18.936  22.898  10.344  4.00  1.00            
ATOM   1585    O ALA A 212      19.623  23.333  11.265  4.00  1.00            
ATOM   1586    N ILE A 213      17.701  22.399  10.525  4.00  1.00            
ATOM   1587   CA ILE A 213      17.207  22.319  11.855  4.00  1.00            
ATOM   1588   CB ILE A 213      16.158  23.335  12.197  4.00  1.00            
ATOM   1589  CG1 ILE A 213      14.897  23.166  11.332  4.00  1.00            
ATOM   1590  CG2 ILE A 213      16.818  24.718  12.057  4.00  1.00            
ATOM   1591  CD1 ILE A 213      15.121  23.472   9.852  4.00  1.00            
ATOM   1592    C ILE A 213      16.672  20.961  12.106  4.00  1.00            
ATOM   1593    O ILE A 213      16.109  20.330  11.217  4.00  1.00            
ATOM   1594    N VAL A 214      16.875  20.457  13.336  4.00  1.00            
ATOM   1595   CA VAL A 214      16.319  19.181  13.652  4.00  1.00            
ATOM   1596   CB VAL A 214      17.205  18.344  14.528  4.00  1.00            
ATOM   1597  CG1 VAL A 214      16.476  17.041  14.905  4.00  1.00            
ATOM   1598  CG2 VAL A 214      18.520  18.111  13.764  4.00  1.00            
ATOM   1599    C VAL A 214      15.047  19.471  14.367  4.00  1.00            
ATOM   1600    O VAL A 214      15.034  20.278  15.294  4.00  1.00            
ATOM   1601    N ASP A 215      13.932  18.836  13.948  1.00  1.00            
ATOM   1602   CA ASP A 215      12.697  19.239  14.556  1.00  1.00            
ATOM   1603   CB ASP A 215      11.979  20.324  13.726  1.00  1.00            
ATOM   1604   CG ASP A 215      10.688  20.774  14.410  1.00  1.00            
ATOM   1605  OD1 ASP A 215      10.700  21.014  15.647  1.00  1.00            
ATOM   1606  OD2 ASP A 215       9.658  20.871  13.692  1.00  1.00            
ATOM   1607    C ASP A 215      11.736  18.110  14.695  1.00  1.00            
ATOM   1608    O ASP A 215      11.395  17.445  13.719  1.00  1.00            
ATOM   1609    N THR A 216      11.272  17.883  15.939  3.00  1.00            
ATOM   1610   CA THR A 216      10.198  16.967  16.177  3.00  1.00            
ATOM   1611   CB THR A 216      10.366  16.172  17.430  3.00  1.00            
ATOM   1612  OG1 THR A 216       9.523  15.034  17.390  3.00  1.00            
ATOM   1613  CG2 THR A 216      10.050  17.067  18.638  3.00  1.00            
ATOM   1614    C THR A 216       9.061  17.916  16.258  3.00  1.00            
ATOM   1615    O THR A 216       9.180  18.980  16.863  3.00  1.00            
ATOM   1616    N GLY A 217       7.926  17.573  15.637  3.00  1.00            
ATOM   1617   CA GLY A 217       6.907  18.565  15.503  3.00  1.00            
ATOM   1618    C GLY A 217       6.752  18.775  14.031  3.00  1.00            
ATOM   1619    O GLY A 217       5.725  19.270  13.568  3.00  1.00            
ATOM   1620    N THR A 218       7.786  18.397  13.254  1.00  1.00            
ATOM   1621   CA THR A 218       7.701  18.485  11.826  1.00  1.00            
ATOM   1622   CB THR A 218       8.776  19.353  11.225  1.00  1.00            
ATOM   1623  OG1 THR A 218       8.609  19.434   9.819  1.00  1.00            
ATOM   1624  CG2 THR A 218      10.169  18.802  11.581  1.00  1.00            
ATOM   1625    C THR A 218       7.825  17.093  11.307  1.00  1.00            
ATOM   1626    O THR A 218       8.830  16.413  11.510  1.00  1.00            
ATOM   1627    N SER A 219       6.754  16.617  10.653  1.00  1.00            
ATOM   1628   CA SER A 219       6.731  15.283  10.150  1.00  1.00            
ATOM   1629   CB SER A 219       5.337  14.892   9.633  1.00  1.00            
ATOM   1630   OG SER A 219       4.391  14.966  10.689  1.00  1.00            
ATOM   1631    C SER A 219       7.682  15.149   9.007  1.00  1.00            
ATOM   1632    O SER A 219       8.533  14.259   9.000  1.00  1.00            
ATOM   1633    N LEU A 220       7.597  16.062   8.021  1.00  1.00            
ATOM   1634   CA LEU A 220       8.353  15.843   6.823  1.00  1.00            
ATOM   1635   CB LEU A 220       7.558  16.070   5.526  1.00  1.00            
ATOM   1636   CG LEU A 220       6.375  15.102   5.375  1.00  1.00            
ATOM   1637  CD1 LEU A 220       6.844  13.636   5.317  1.00  1.00            
ATOM   1638  CD2 LEU A 220       5.323  15.365   6.463  1.00  1.00            
ATOM   1639    C LEU A 220       9.566  16.721   6.739  1.00  1.00            
ATOM   1640    O LEU A 220       9.643  17.767   7.383  1.00  1.00            
ATOM   1641    N LEU A 221      10.558  16.276   5.927  4.00  1.00            
ATOM   1642   CA LEU A 221      11.763  17.022   5.672  4.00  1.00            
ATOM   1643   CB LEU A 221      12.717  16.378   4.649  4.00  1.00            
ATOM   1644   CG LEU A 221      13.027  14.903   4.896  4.00  1.00            
ATOM   1645  CD1 LEU A 221      13.533  14.725   6.323  4.00  1.00            
ATOM   1646  CD2 LEU A 221      11.851  13.992   4.511  4.00  1.00            
ATOM   1647    C LEU A 221      11.277  18.195   4.873  4.00  1.00            
ATOM   1648    O LEU A 221      10.657  17.997   3.830  4.00  1.00            
ATOM   1649    N THR A 222      11.530  19.451   5.293  4.00  1.00            
ATOM   1650   CA THR A 222      11.049  20.484   4.416  4.00  1.00            
ATOM   1651   CB THR A 222       9.968  21.370   4.974  4.00  1.00            
ATOM   1652  OG1 THR A 222      10.413  22.048   6.138  4.00  1.00            
ATOM   1653  CG2 THR A 222       8.734  20.502   5.279  4.00  1.00            
ATOM   1654    C THR A 222      12.191  21.307   3.981  4.00  1.00            
ATOM   1655    O THR A 222      13.147  21.528   4.723  4.00  1.00            
ATOM   1656    N GLY A 223      12.113  21.780   2.731  4.00  1.00            
ATOM   1657   CA GLY A 223      13.231  22.507   2.246  4.00  1.00            
ATOM   1658    C GLY A 223      12.754  23.570   1.324  4.00  1.00            
ATOM   1659    O GLY A 223      11.555  23.809   1.192  4.00  1.00            
ATOM   1660    N PRO A 224      13.707  24.194   0.680  1.00  1.00            
ATOM   1661   CA PRO A 224      13.433  25.280  -0.213  1.00  1.00            
ATOM   1662   CD PRO A 224      14.973  23.551   0.368  1.00  1.00            
ATOM   1663   CB PRO A 224      14.733  25.566  -0.958  1.00  1.00            
ATOM   1664   CG PRO A 224      15.441  24.202  -0.946  1.00  1.00            
ATOM   1665    C PRO A 224      12.281  25.054  -1.129  1.00  1.00            
ATOM   1666    O PRO A 224      11.306  25.789  -0.996  1.00  1.00            
ATOM   1667    N THR A 225      12.361  24.046  -2.019  2.00  1.00            
ATOM   1668   CA THR A 225      11.355  23.763  -3.006  2.00  1.00            
ATOM   1669   CB THR A 225      10.580  24.977  -3.489  2.00  1.00            
ATOM   1670  OG1 THR A 225       9.627  24.598  -4.468  2.00  1.00            
ATOM   1671  CG2 THR A 225      11.510  26.106  -3.980  2.00  1.00            
ATOM   1672    C THR A 225      12.129  23.155  -4.125  2.00  1.00            
ATOM   1673    O THR A 225      11.849  22.054  -4.586  2.00  1.00            
ATOM   1674    N SER A 226      13.134  23.905  -4.605  2.00  1.00            
ATOM   1675   CA SER A 226      13.968  23.449  -5.662  2.00  1.00            
ATOM   1676   CB SER A 226      14.917  24.548  -6.170  2.00  1.00            
ATOM   1677   OG SER A 226      15.786  24.957  -5.126  2.00  1.00            
ATOM   1678    C SER A 226      14.793  22.293  -5.193  2.00  1.00            
ATOM   1679    O SER A 226      14.887  21.273  -5.874  2.00  1.00            
ATOM   1680    N ALA A 227      15.402  22.412  -3.998  2.00  1.00            
ATOM   1681   CA ALA A 227      16.221  21.337  -3.517  2.00  1.00            
ATOM   1682   CB ALA A 227      16.815  21.622  -2.128  2.00  1.00            
ATOM   1683    C ALA A 227      15.322  20.169  -3.396  2.00  1.00            
ATOM   1684    O ALA A 227      15.667  19.056  -3.787  2.00  1.00            
ATOM   1685    N ILE A 228      14.110  20.412  -2.877  2.00  1.00            
ATOM   1686   CA ILE A 228      13.204  19.322  -2.745  2.00  1.00            
ATOM   1687   CB ILE A 228      12.357  19.488  -1.507  2.00  1.00            
ATOM   1688  CG1 ILE A 228      11.495  18.254  -1.195  2.00  1.00            
ATOM   1689  CG2 ILE A 228      11.623  20.838  -1.578  2.00  1.00            
ATOM   1690  CD1 ILE A 228      10.367  17.893  -2.161  2.00  1.00            
ATOM   1691    C ILE A 228      12.357  19.307  -3.985  2.00  1.00            
ATOM   1692    O ILE A 228      11.191  19.695  -4.018  2.00  1.00            
ATOM   1693    N ALA A 229      12.953  18.785  -5.060  2.00  1.00            
ATOM   1694   CA ALA A 229      12.343  18.767  -6.352  2.00  1.00            
ATOM   1695   CB ALA A 229      12.372  20.138  -7.044  2.00  1.00            
ATOM   1696    C ALA A 229      13.268  17.889  -7.104  2.00  1.00            
ATOM   1697    O ALA A 229      12.913  16.792  -7.532  2.00  1.00            
ATOM   1698    N ASN A 230      14.509  18.382  -7.262  2.00  1.00            
ATOM   1699   CA ASN A 230      15.522  17.616  -7.904  2.00  1.00            
ATOM   1700   CB ASN A 230      16.909  18.286  -7.904  2.00  1.00            
ATOM   1701   CG ASN A 230      16.981  19.294  -9.044  2.00  1.00            
ATOM   1702  OD1 ASN A 230      16.004  19.534  -9.751  2.00  1.00            
ATOM   1703  ND2 ASN A 230      18.188  19.889  -9.240  2.00  1.00            
ATOM   1704    C ASN A 230      15.638  16.352  -7.117  2.00  1.00            
ATOM   1705    O ASN A 230      15.921  15.293  -7.671  2.00  1.00            
ATOM   1706    N ILE A 231      15.475  16.452  -5.785  2.00  1.00            
ATOM   1707   CA ILE A 231      15.495  15.311  -4.914  2.00  1.00            
ATOM   1708   CB ILE A 231      15.587  15.696  -3.468  2.00  1.00            
ATOM   1709  CG1 ILE A 231      14.372  16.536  -3.042  2.00  1.00            
ATOM   1710  CG2 ILE A 231      16.944  16.392  -3.272  2.00  1.00            
ATOM   1711  CD1 ILE A 231      14.280  16.745  -1.533  2.00  1.00            
ATOM   1712    C ILE A 231      14.289  14.461  -5.111  2.00  1.00            
ATOM   1713    O ILE A 231      14.390  13.240  -5.045  2.00  1.00            
ATOM   1714    N GLN A 232      13.102  15.061  -5.312  2.00  1.00            
ATOM   1715   CA GLN A 232      11.946  14.234  -5.516  2.00  1.00            
ATOM   1716   CB GLN A 232      10.696  15.061  -5.853  2.00  1.00            
ATOM   1717   CG GLN A 232      10.183  15.960  -4.730  2.00  1.00            
ATOM   1718   CD GLN A 232       8.976  15.263  -4.130  2.00  1.00            
ATOM   1719  OE1 GLN A 232       8.235  14.582  -4.835  2.00  1.00            
ATOM   1720  NE2 GLN A 232       8.763  15.440  -2.799  2.00  1.00            
ATOM   1721    C GLN A 232      12.229  13.465  -6.754  2.00  1.00            
ATOM   1722    O GLN A 232      12.060  12.247  -6.797  2.00  1.00            
ATOM   1723    N SER A 233      12.694  14.174  -7.799  2.00  1.00            
ATOM   1724   CA SER A 233      13.053  13.460  -8.977  2.00  1.00            
ATOM   1725   CB SER A 233      13.446  14.352 -10.173  2.00  1.00            
ATOM   1726   OG SER A 233      14.564  15.168  -9.857  2.00  1.00            
ATOM   1727    C SER A 233      14.246  12.685  -8.527  2.00  1.00            
ATOM   1728    O SER A 233      14.842  13.015  -7.511  2.00  1.00            
ATOM   1729    N ASP A 234      14.613  11.611  -9.237  2.00  1.00            
ATOM   1730   CA ASP A 234      15.684  10.747  -8.827  2.00  1.00            
ATOM   1731   CB ASP A 234      16.946  11.492  -8.362  2.00  1.00            
ATOM   1732   CG ASP A 234      17.617  12.032  -9.614  2.00  1.00            
ATOM   1733  OD1 ASP A 234      17.820  11.228 -10.561  2.00  1.00            
ATOM   1734  OD2 ASP A 234      17.941  13.250  -9.638  2.00  1.00            
ATOM   1735    C ASP A 234      15.170   9.882  -7.710  2.00  1.00            
ATOM   1736    O ASP A 234      15.573   8.726  -7.587  2.00  1.00            
ATOM   1737    N ILE A 235      14.250  10.405  -6.869  2.00  1.00            
ATOM   1738   CA ILE A 235      13.579   9.591  -5.893  2.00  1.00            
ATOM   1739   CB ILE A 235      13.075  10.326  -4.695  2.00  1.00            
ATOM   1740  CG1 ILE A 235      14.280  10.790  -3.858  2.00  1.00            
ATOM   1741  CG2 ILE A 235      12.119   9.397  -3.930  2.00  1.00            
ATOM   1742  CD1 ILE A 235      15.226   9.663  -3.436  2.00  1.00            
ATOM   1743    C ILE A 235      12.470   8.830  -6.566  2.00  1.00            
ATOM   1744    O ILE A 235      12.270   7.649  -6.288  2.00  1.00            
ATOM   1745    N GLY A 236      11.721   9.482  -7.489  3.00  1.00            
ATOM   1746   CA GLY A 236      10.706   8.753  -8.206  3.00  1.00            
ATOM   1747    C GLY A 236       9.287   9.111  -7.847  3.00  1.00            
ATOM   1748    O GLY A 236       8.367   8.425  -8.289  3.00  1.00            
ATOM   1749    N ALA A 237       9.030  10.157  -7.039  1.00  1.00            
ATOM   1750   CA ALA A 237       7.651  10.489  -6.764  1.00  1.00            
ATOM   1751   CB ALA A 237       7.473  11.416  -5.547  1.00  1.00            
ATOM   1752    C ALA A 237       7.066  11.213  -7.934  1.00  1.00            
ATOM   1753    O ALA A 237       7.765  11.889  -8.687  1.00  1.00            
ATOM   1754    N SER A 238       5.740  11.049  -8.114  1.00  1.00            
ATOM   1755   CA SER A 238       5.019  11.755  -9.128  1.00  1.00            
ATOM   1756   CB SER A 238       4.710  10.912 -10.381  1.00  1.00            
ATOM   1757   OG SER A 238       4.009  11.693 -11.340  1.00  1.00            
ATOM   1758    C SER A 238       3.730  12.147  -8.507  1.00  1.00            
ATOM   1759    O SER A 238       3.155  11.392  -7.724  1.00  1.00            
ATOM   1760    N GLU A 239       3.229  13.344  -8.844  1.00  1.00            
ATOM   1761   CA GLU A 239       2.078  13.781  -8.130  1.00  1.00            
ATOM   1762   CB GLU A 239       1.981  15.311  -7.984  1.00  1.00            
ATOM   1763   CG GLU A 239       0.943  15.750  -6.947  1.00  1.00            
ATOM   1764   CD GLU A 239       1.011  17.262  -6.810  1.00  1.00            
ATOM   1765  OE1 GLU A 239       2.111  17.815  -7.074  1.00  1.00            
ATOM   1766  OE2 GLU A 239      -0.021  17.880  -6.433  1.00  1.00            
ATOM   1767    C GLU A 239       0.829  13.277  -8.765  1.00  1.00            
ATOM   1768    O GLU A 239       0.686  13.239  -9.986  1.00  1.00            
ATOM   1769    N ASN A 240      -0.095  12.823  -7.903  1.00  1.00            
ATOM   1770   CA ASN A 240      -1.421  12.472  -8.300  1.00  1.00            
ATOM   1771   CB ASN A 240      -2.094  11.491  -7.327  1.00  1.00            
ATOM   1772   CG ASN A 240      -1.254  10.227  -7.252  1.00  1.00            
ATOM   1773  OD1 ASN A 240      -1.626   9.190  -7.798  1.00  1.00            
ATOM   1774  ND2 ASN A 240      -0.081  10.315  -6.569  1.00  1.00            
ATOM   1775    C ASN A 240      -2.115  13.778  -8.114  1.00  1.00            
ATOM   1776    O ASN A 240      -1.497  14.744  -7.671  1.00  1.00            
ATOM   1777    N SER A 241      -3.405  13.879  -8.450  3.00  1.00            
ATOM   1778   CA SER A 241      -4.035  15.156  -8.294  3.00  1.00            
ATOM   1779   CB SER A 241      -5.426  15.225  -8.935  3.00  1.00            
ATOM   1780   OG SER A 241      -5.318  15.080 -10.342  3.00  1.00            
ATOM   1781    C SER A 241      -4.205  15.486  -6.855  3.00  1.00            
ATOM   1782    O SER A 241      -4.351  16.653  -6.493  3.00  1.00            
ATOM   1783    N ASP A 242      -4.172  14.471  -5.981  3.00  1.00            
ATOM   1784   CA ASP A 242      -4.376  14.745  -4.594  3.00  1.00            
ATOM   1785   CB ASP A 242      -4.406  13.470  -3.734  3.00  1.00            
ATOM   1786   CG ASP A 242      -5.005  13.784  -2.369  3.00  1.00            
ATOM   1787  OD1 ASP A 242      -5.461  14.937  -2.145  3.00  1.00            
ATOM   1788  OD2 ASP A 242      -5.028  12.846  -1.529  3.00  1.00            
ATOM   1789    C ASP A 242      -3.189  15.545  -4.155  3.00  1.00            
ATOM   1790    O ASP A 242      -2.289  15.841  -4.939  3.00  1.00            
ATOM   1791    N GLY A 243      -3.164  15.935  -2.872  1.00  1.00            
ATOM   1792   CA GLY A 243      -2.094  16.712  -2.335  1.00  1.00            
ATOM   1793    C GLY A 243      -0.851  15.903  -2.484  1.00  1.00            
ATOM   1794    O GLY A 243       0.245  16.441  -2.637  1.00  1.00            
ATOM   1795    N GLU A 244      -1.005  14.570  -2.428  1.00  1.00            
ATOM   1796   CA GLU A 244       0.107  13.669  -2.413  1.00  1.00            
ATOM   1797   CB GLU A 244      -0.278  12.216  -2.070  1.00  1.00            
ATOM   1798   CG GLU A 244       0.922  11.267  -1.967  1.00  1.00            
ATOM   1799   CD GLU A 244       0.415   9.847  -2.136  1.00  1.00            
ATOM   1800  OE1 GLU A 244      -0.825   9.678  -2.287  1.00  1.00            
ATOM   1801  OE2 GLU A 244       1.261   8.912  -2.127  1.00  1.00            
ATOM   1802    C GLU A 244       0.858  13.579  -3.709  1.00  1.00            
ATOM   1803    O GLU A 244       0.332  13.845  -4.789  1.00  1.00            
ATOM   1804    N MET A 245       2.161  13.225  -3.573  1.00  1.00            
ATOM   1805   CA MET A 245       3.049  12.842  -4.636  1.00  1.00            
ATOM   1806   CB MET A 245       4.384  13.592  -4.649  1.00  1.00            
ATOM   1807   CG MET A 245       4.203  15.061  -5.010  1.00  1.00            
ATOM   1808   SD MET A 245       3.283  15.987  -3.750  1.00  1.00            
ATOM   1809   CE MET A 245       4.584  15.802  -2.498  1.00  1.00            
ATOM   1810    C MET A 245       3.325  11.392  -4.319  1.00  1.00            
ATOM   1811    O MET A 245       3.929  11.082  -3.294  1.00  1.00            
ATOM   1812    N VAL A 246       2.885  10.459  -5.190  4.00  1.00            
ATOM   1813   CA VAL A 246       2.935   9.050  -4.886  4.00  1.00            
ATOM   1814   CB VAL A 246       1.916   8.254  -5.656  4.00  1.00            
ATOM   1815  CG1 VAL A 246       2.396   8.125  -7.112  4.00  1.00            
ATOM   1816  CG2 VAL A 246       1.676   6.911  -4.949  4.00  1.00            
ATOM   1817    C VAL A 246       4.265   8.453  -5.190  4.00  1.00            
ATOM   1818    O VAL A 246       5.048   8.972  -5.985  4.00  1.00            
ATOM   1819    N ILE A 247       4.525   7.310  -4.524  4.00  1.00            
ATOM   1820   CA ILE A 247       5.765   6.598  -4.598  4.00  1.00            
ATOM   1821   CB ILE A 247       6.496   6.675  -3.288  4.00  1.00            
ATOM   1822  CG1 ILE A 247       6.764   8.142  -2.946  4.00  1.00            
ATOM   1823  CG2 ILE A 247       7.782   5.835  -3.353  4.00  1.00            
ATOM   1824  CD1 ILE A 247       7.682   8.814  -3.960  4.00  1.00            
ATOM   1825    C ILE A 247       5.467   5.162  -4.811  4.00  1.00            
ATOM   1826    O ILE A 247       4.392   4.669  -4.465  4.00  1.00            
ATOM   1827    N SER A 248       6.441   4.458  -5.414  1.00  1.00            
ATOM   1828   CA SER A 248       6.331   3.051  -5.610  1.00  1.00            
ATOM   1829   CB SER A 248       6.734   2.607  -7.028  1.00  1.00            
ATOM   1830   OG SER A 248       6.601   1.199  -7.156  1.00  1.00            
ATOM   1831    C SER A 248       7.270   2.416  -4.615  1.00  1.00            
ATOM   1832    O SER A 248       8.311   2.974  -4.278  1.00  1.00            
ATOM   1833    N CYS A 249       6.883   1.244  -4.077  3.00  1.00            
ATOM   1834   CA CYS A 249       7.626   0.513  -3.082  3.00  1.00            
ATOM   1835   CB CYS A 249       6.844  -0.682  -2.509  3.00  1.00            
ATOM   1836   SG CYS A 249       5.443  -0.203  -1.458  3.00  1.00            
ATOM   1837    C CYS A 249       8.861  -0.068  -3.658  3.00  1.00            
ATOM   1838    O CYS A 249       9.822  -0.290  -2.926  3.00  1.00            
ATOM   1839    N SER A 250       8.846  -0.370  -4.971  2.00  1.00            
ATOM   1840   CA SER A 250       9.981  -0.992  -5.587  2.00  1.00            
ATOM   1841   CB SER A 250       9.876  -1.081  -7.119  2.00  1.00            
ATOM   1842   OG SER A 250       9.979   0.215  -7.694  2.00  1.00            
ATOM   1843    C SER A 250      11.123  -0.075  -5.317  2.00  1.00            
ATOM   1844    O SER A 250      12.265  -0.502  -5.152  2.00  1.00            
ATOM   1845    N SER A 251      10.813   1.230  -5.236  2.00  1.00            
ATOM   1846   CA SER A 251      11.827   2.212  -5.035  2.00  1.00            
ATOM   1847   CB SER A 251      11.326   3.666  -5.138  2.00  1.00            
ATOM   1848   OG SER A 251      10.634   4.042  -3.957  2.00  1.00            
ATOM   1849    C SER A 251      12.417   2.065  -3.679  2.00  1.00            
ATOM   1850    O SER A 251      13.582   2.385  -3.467  2.00  1.00            
ATOM   1851    N ILE A 252      11.634   1.578  -2.709  2.00  1.00            
ATOM   1852   CA ILE A 252      12.172   1.455  -1.391  2.00  1.00            
ATOM   1853   CB ILE A 252      11.181   0.889  -0.417  2.00  1.00            
ATOM   1854  CG1 ILE A 252       9.989   1.844  -0.247  2.00  1.00            
ATOM   1855  CG2 ILE A 252      11.910   0.567   0.899  2.00  1.00            
ATOM   1856  CD1 ILE A 252       8.811   1.201   0.483  2.00  1.00            
ATOM   1857    C ILE A 252      13.341   0.528  -1.485  2.00  1.00            
ATOM   1858    O ILE A 252      14.390   0.774  -0.892  2.00  1.00            
ATOM   1859    N ASP A 253      13.189  -0.563  -2.261  2.00  1.00            
ATOM   1860   CA ASP A 253      14.288  -1.463  -2.442  2.00  1.00            
ATOM   1861   CB ASP A 253      13.950  -2.649  -3.368  2.00  1.00            
ATOM   1862   CG ASP A 253      15.101  -3.659  -3.394  2.00  1.00            
ATOM   1863  OD1 ASP A 253      16.294  -3.257  -3.321  2.00  1.00            
ATOM   1864  OD2 ASP A 253      14.784  -4.874  -3.499  2.00  1.00            
ATOM   1865    C ASP A 253      15.368  -0.697  -3.117  2.00  1.00            
ATOM   1866    O ASP A 253      16.519  -0.738  -2.686  2.00  1.00            
ATOM   1867    N SER A 254      15.036   0.049  -4.186  2.00  1.00            
ATOM   1868   CA SER A 254      16.127   0.693  -4.844  2.00  1.00            
ATOM   1869   CB SER A 254      16.224   0.366  -6.346  2.00  1.00            
ATOM   1870   OG SER A 254      15.057   0.806  -7.026  2.00  1.00            
ATOM   1871    C SER A 254      16.026   2.169  -4.707  2.00  1.00            
ATOM   1872    O SER A 254      15.198   2.811  -5.352  2.00  1.00            
ATOM   1873    N LEU A 255      16.916   2.748  -3.878  1.00  1.00            
ATOM   1874   CA LEU A 255      16.933   4.166  -3.728  1.00  1.00            
ATOM   1875   CB LEU A 255      16.890   4.644  -2.268  1.00  1.00            
ATOM   1876   CG LEU A 255      16.521   6.134  -2.104  1.00  1.00            
ATOM   1877  CD1 LEU A 255      16.810   6.603  -0.671  1.00  1.00            
ATOM   1878  CD2 LEU A 255      17.125   7.038  -3.193  1.00  1.00            
ATOM   1879    C LEU A 255      18.231   4.574  -4.368  1.00  1.00            
ATOM   1880    O LEU A 255      18.154   5.033  -5.508  1.00  1.00            
ATOM   1881    N PRO A 256      19.442   4.465  -3.816  1.00  1.00            
ATOM   1882   CA PRO A 256      19.790   3.999  -2.478  1.00  1.00            
ATOM   1883   CD PRO A 256      20.526   4.188  -4.747  1.00  1.00            
ATOM   1884   CB PRO A 256      21.157   3.318  -2.592  1.00  1.00            
ATOM   1885   CG PRO A 256      21.758   3.886  -3.883  1.00  1.00            
ATOM   1886    C PRO A 256      19.778   5.143  -1.512  1.00  1.00            
ATOM   1887    O PRO A 256      19.402   6.249  -1.893  1.00  1.00            
ATOM   1888    N ASP A 257      20.239   4.898  -0.271  1.00  1.00            
ATOM   1889   CA ASP A 257      20.180   5.829   0.819  1.00  1.00            
ATOM   1890   CB ASP A 257      20.941   5.347   2.071  1.00  1.00            
ATOM   1891   CG ASP A 257      22.398   5.117   1.686  1.00  1.00            
ATOM   1892  OD1 ASP A 257      22.644   4.261   0.794  1.00  1.00            
ATOM   1893  OD2 ASP A 257      23.284   5.797   2.269  1.00  1.00            
ATOM   1894    C ASP A 257      20.679   7.186   0.461  1.00  1.00            
ATOM   1895    O ASP A 257      21.480   7.367  -0.453  1.00  1.00            
ATOM   1896    N ILE A 258      20.149   8.185   1.202  4.00  1.00            
ATOM   1897   CA ILE A 258      20.489   9.574   1.085  4.00  1.00            
ATOM   1898   CB ILE A 258      19.290  10.473   1.095  4.00  1.00            
ATOM   1899  CG1 ILE A 258      18.397  10.163  -0.117  4.00  1.00            
ATOM   1900  CG2 ILE A 258      19.772  11.934   1.154  4.00  1.00            
ATOM   1901  CD1 ILE A 258      16.987  10.739   0.000  4.00  1.00            
ATOM   1902    C ILE A 258      21.284   9.852   2.290  4.00  1.00            
ATOM   1903    O ILE A 258      21.013   9.313   3.360  4.00  1.00            
ATOM   1904    N VAL A 259      22.327  10.675   2.138  4.00  1.00            
ATOM   1905   CA VAL A 259      23.141  10.827   3.288  4.00  1.00            
ATOM   1906   CB VAL A 259      24.508  10.235   3.106  4.00  1.00            
ATOM   1907  CG1 VAL A 259      25.334  10.439   4.388  4.00  1.00            
ATOM   1908  CG2 VAL A 259      24.351   8.765   2.683  4.00  1.00            
ATOM   1909    C VAL A 259      23.322  12.263   3.594  4.00  1.00            
ATOM   1910    O VAL A 259      23.239  13.126   2.723  4.00  1.00            
ATOM   1911    N PHE A 260      23.532  12.547   4.890  4.00  1.00            
ATOM   1912   CA PHE A 260      23.845  13.877   5.279  4.00  1.00            
ATOM   1913   CB PHE A 260      22.779  14.521   6.172  4.00  1.00            
ATOM   1914   CG PHE A 260      21.582  14.719   5.311  4.00  1.00            
ATOM   1915  CD1 PHE A 260      20.650  13.717   5.158  4.00  1.00            
ATOM   1916  CD2 PHE A 260      21.399  15.911   4.652  4.00  1.00            
ATOM   1917  CE1 PHE A 260      19.545  13.895   4.359  4.00  1.00            
ATOM   1918  CE2 PHE A 260      20.297  16.096   3.852  4.00  1.00            
ATOM   1919   CZ PHE A 260      19.367  15.092   3.710  4.00  1.00            
ATOM   1920    C PHE A 260      25.117  13.811   6.045  4.00  1.00            
ATOM   1921    O PHE A 260      25.219  13.095   7.042  4.00  1.00            
ATOM   1922    N THR A 261      26.144  14.554   5.592  4.00  1.00            
ATOM   1923   CA THR A 261      27.334  14.488   6.371  4.00  1.00            
ATOM   1924   CB THR A 261      28.584  14.113   5.617  4.00  1.00            
ATOM   1925  OG1 THR A 261      29.639  13.871   6.539  4.00  1.00            
ATOM   1926  CG2 THR A 261      28.968  15.212   4.617  4.00  1.00            
ATOM   1927    C THR A 261      27.490  15.782   7.110  4.00  1.00            
ATOM   1928    O THR A 261      27.829  16.816   6.537  4.00  1.00            
ATOM   1929    N ILE A 262      27.241  15.721   8.436  4.00  1.00            
ATOM   1930   CA ILE A 262      27.250  16.859   9.316  4.00  1.00            
ATOM   1931   CB ILE A 262      26.161  16.758  10.337  4.00  1.00            
ATOM   1932  CG1 ILE A 262      24.801  16.659   9.625  4.00  1.00            
ATOM   1933  CG2 ILE A 262      26.283  17.945  11.306  4.00  1.00            
ATOM   1934  CD1 ILE A 262      23.633  16.284  10.537  4.00  1.00            
ATOM   1935    C ILE A 262      28.549  16.808  10.032  4.00  1.00            
ATOM   1936    O ILE A 262      28.812  15.890  10.807  4.00  1.00            
ATOM   1937    N ASP A 263      29.407  17.804   9.770  3.00  1.00            
ATOM   1938   CA ASP A 263      30.668  17.853  10.431  3.00  1.00            
ATOM   1939   CB ASP A 263      30.522  17.943  11.958  3.00  1.00            
ATOM   1940   CG ASP A 263      29.856  19.280  12.232  3.00  1.00            
ATOM   1941  OD1 ASP A 263      29.782  20.095  11.274  3.00  1.00            
ATOM   1942  OD2 ASP A 263      29.403  19.505  13.385  3.00  1.00            
ATOM   1943    C ASP A 263      31.418  16.612  10.096  3.00  1.00            
ATOM   1944    O ASP A 263      32.304  16.185  10.835  3.00  1.00            
ATOM   1945    N GLY A 264      31.093  15.998   8.947  3.00  1.00            
ATOM   1946   CA GLY A 264      31.862  14.867   8.537  3.00  1.00            
ATOM   1947    C GLY A 264      31.227  13.596   8.993  3.00  1.00            
ATOM   1948    O GLY A 264      31.633  12.521   8.556  3.00  1.00            
ATOM   1949    N VAL A 265      30.221  13.665   9.884  4.00  1.00            
ATOM   1950   CA VAL A 265      29.617  12.423  10.261  4.00  1.00            
ATOM   1951   CB VAL A 265      29.041  12.409  11.649  4.00  1.00            
ATOM   1952  CG1 VAL A 265      28.308  11.072  11.855  4.00  1.00            
ATOM   1953  CG2 VAL A 265      30.189  12.629  12.652  4.00  1.00            
ATOM   1954    C VAL A 265      28.530  12.146   9.264  4.00  1.00            
ATOM   1955    O VAL A 265      27.637  12.960   9.041  4.00  1.00            
ATOM   1956    N GLN A 266      28.607  10.953   8.642  4.00  1.00            
ATOM   1957   CA GLN A 266      27.725  10.469   7.612  4.00  1.00            
ATOM   1958   CB GLN A 266      28.315   9.218   6.952  4.00  1.00            
ATOM   1959   CG GLN A 266      27.490   8.601   5.829  4.00  1.00            
ATOM   1960   CD GLN A 266      28.218   7.314   5.472  4.00  1.00            
ATOM   1961  OE1 GLN A 266      29.126   6.893   6.187  4.00  1.00            
ATOM   1962  NE2 GLN A 266      27.810   6.666   4.349  4.00  1.00            
ATOM   1963    C GLN A 266      26.432  10.087   8.274  4.00  1.00            
ATOM   1964    O GLN A 266      26.304  10.148   9.497  4.00  1.00            
ATOM   1965    N TYR A 267      25.426   9.690   7.466  4.00  1.00            
ATOM   1966   CA TYR A 267      24.174   9.239   8.004  4.00  1.00            
ATOM   1967   CB TYR A 267      22.900  10.018   7.606  4.00  1.00            
ATOM   1968   CG TYR A 267      22.695  11.092   8.631  4.00  1.00            
ATOM   1969  CD1 TYR A 267      22.294  10.734   9.900  4.00  1.00            
ATOM   1970  CD2 TYR A 267      22.856  12.432   8.355  4.00  1.00            
ATOM   1971  CE1 TYR A 267      22.082  11.668  10.885  4.00  1.00            
ATOM   1972  CE2 TYR A 267      22.644  13.375   9.338  4.00  1.00            
ATOM   1973   CZ TYR A 267      22.257  12.998  10.603  4.00  1.00            
ATOM   1974   OH TYR A 267      22.042  13.966  11.608  4.00  1.00            
ATOM   1975    C TYR A 267      24.076   7.750   7.759  4.00  1.00            
ATOM   1976    O TYR A 267      24.855   7.082   8.439  4.00  1.00            
ATOM   1977    N PRO A 268      23.291   7.055   6.949  4.00  1.00            
ATOM   1978   CA PRO A 268      22.261   7.557   6.069  4.00  1.00            
ATOM   1979   CD PRO A 268      23.885   5.842   6.401  4.00  1.00            
ATOM   1980   CB PRO A 268      22.342   6.719   4.791  4.00  1.00            
ATOM   1981   CG PRO A 268      22.975   5.401   5.249  4.00  1.00            
ATOM   1982    C PRO A 268      20.857   7.535   6.595  4.00  1.00            
ATOM   1983    O PRO A 268      20.611   7.024   7.686  4.00  1.00            
ATOM   1984    N LEU A 269      19.928   8.091   5.786  4.00  1.00            
ATOM   1985   CA LEU A 269      18.507   8.034   5.980  4.00  1.00            
ATOM   1986   CB LEU A 269      17.803   9.351   5.574  4.00  1.00            
ATOM   1987   CG LEU A 269      16.261   9.362   5.677  4.00  1.00            
ATOM   1988  CD1 LEU A 269      15.792   9.400   7.139  4.00  1.00            
ATOM   1989  CD2 LEU A 269      15.642  10.474   4.810  4.00  1.00            
ATOM   1990    C LEU A 269      18.058   7.006   4.986  4.00  1.00            
ATOM   1991    O LEU A 269      18.271   7.169   3.785  4.00  1.00            
ATOM   1992    N SER A 270      17.426   5.915   5.453  1.00  1.00            
ATOM   1993   CA SER A 270      17.037   4.864   4.561  1.00  1.00            
ATOM   1994   CB SER A 270      16.685   3.564   5.308  1.00  1.00            
ATOM   1995   OG SER A 270      15.631   3.813   6.227  1.00  1.00            
ATOM   1996    C SER A 270      15.836   5.294   3.772  1.00  1.00            
ATOM   1997    O SER A 270      15.073   6.171   4.166  1.00  1.00            
ATOM   1998    N PRO A 271      15.709   4.685   2.621  2.00  1.00            
ATOM   1999   CA PRO A 271      14.625   4.948   1.714  2.00  1.00            
ATOM   2000   CD PRO A 271      16.863   4.133   1.936  2.00  1.00            
ATOM   2001   CB PRO A 271      15.003   4.273   0.392  2.00  1.00            
ATOM   2002   CG PRO A 271      16.248   3.425   0.720  2.00  1.00            
ATOM   2003    C PRO A 271      13.360   4.463   2.360  2.00  1.00            
ATOM   2004    O PRO A 271      12.285   4.908   1.967  2.00  1.00            
ATOM   2005    N SER A 272      13.453   3.542   3.335  2.00  1.00            
ATOM   2006   CA SER A 272      12.251   3.093   3.968  2.00  1.00            
ATOM   2007   CB SER A 272      12.492   1.942   4.958  2.00  1.00            
ATOM   2008   OG SER A 272      13.293   2.387   6.042  2.00  1.00            
ATOM   2009    C SER A 272      11.672   4.247   4.723  2.00  1.00            
ATOM   2010    O SER A 272      10.490   4.558   4.594  2.00  1.00            
ATOM   2011    N ALA A 273      12.503   4.924   5.538  2.00  1.00            
ATOM   2012   CA ALA A 273      12.013   6.034   6.304  2.00  1.00            
ATOM   2013   CB ALA A 273      13.084   6.622   7.237  2.00  1.00            
ATOM   2014    C ALA A 273      11.597   7.110   5.354  2.00  1.00            
ATOM   2015    O ALA A 273      10.529   7.699   5.506  2.00  1.00            
ATOM   2016    N TYR A 274      12.427   7.383   4.326  2.00  1.00            
ATOM   2017   CA TYR A 274      12.061   8.407   3.392  2.00  1.00            
ATOM   2018   CB TYR A 274      13.225   9.295   2.922  2.00  1.00            
ATOM   2019   CG TYR A 274      12.779   9.992   1.680  2.00  1.00            
ATOM   2020  CD1 TYR A 274      11.726  10.878   1.686  2.00  1.00            
ATOM   2021  CD2 TYR A 274      13.443   9.761   0.495  2.00  1.00            
ATOM   2022  CE1 TYR A 274      11.342  11.510   0.525  2.00  1.00            
ATOM   2023  CE2 TYR A 274      13.064  10.390  -0.667  2.00  1.00            
ATOM   2024   CZ TYR A 274      12.007  11.265  -0.653  2.00  1.00            
ATOM   2025   OH TYR A 274      11.614  11.914  -1.843  2.00  1.00            
ATOM   2026    C TYR A 274      11.507   7.745   2.214  2.00  1.00            
ATOM   2027    O TYR A 274      12.198   7.342   1.281  2.00  1.00            
ATOM   2028    N ILE A 275      10.190   7.657   2.305  4.00  1.00            
ATOM   2029   CA ILE A 275       9.242   7.068   1.444  4.00  1.00            
ATOM   2030   CB ILE A 275       9.756   6.022   0.493  4.00  1.00            
ATOM   2031  CG1 ILE A 275      10.467   6.662  -0.715  4.00  1.00            
ATOM   2032  CG2 ILE A 275       8.566   5.132   0.108  4.00  1.00            
ATOM   2033  CD1 ILE A 275       9.559   7.574  -1.540  4.00  1.00            
ATOM   2034    C ILE A 275       8.352   6.427   2.437  4.00  1.00            
ATOM   2035    O ILE A 275       8.671   5.377   2.994  4.00  1.00            
ATOM   2036    N LEU A 276       7.203   7.070   2.689  4.00  1.00            
ATOM   2037   CA LEU A 276       6.327   6.599   3.709  4.00  1.00            
ATOM   2038   CB LEU A 276       5.365   7.666   4.249  4.00  1.00            
ATOM   2039   CG LEU A 276       6.071   8.773   5.049  4.00  1.00            
ATOM   2040  CD1 LEU A 276       5.060   9.811   5.563  4.00  1.00            
ATOM   2041  CD2 LEU A 276       6.955   8.188   6.164  4.00  1.00            
ATOM   2042    C LEU A 276       5.492   5.504   3.129  4.00  1.00            
ATOM   2043    O LEU A 276       5.401   5.376   1.910  4.00  1.00            
ATOM   2044    N GLN A 277       4.884   4.655   3.989  4.00  1.00            
ATOM   2045   CA GLN A 277       4.087   3.597   3.437  4.00  1.00            
ATOM   2046   CB GLN A 277       4.837   2.266   3.379  4.00  1.00            
ATOM   2047   CG GLN A 277       3.979   1.127   2.841  4.00  1.00            
ATOM   2048   CD GLN A 277       4.821  -0.127   2.955  4.00  1.00            
ATOM   2049  OE1 GLN A 277       5.989  -0.135   2.572  4.00  1.00            
ATOM   2050  NE2 GLN A 277       4.222  -1.212   3.516  4.00  1.00            
ATOM   2051    C GLN A 277       2.880   3.323   4.267  4.00  1.00            
ATOM   2052    O GLN A 277       2.985   2.805   5.378  4.00  1.00            
ATOM   2053    N ASP A 278       1.687   3.686   3.762  4.00  1.00            
ATOM   2054   CA ASP A 278       0.540   3.125   4.398  4.00  1.00            
ATOM   2055   CB ASP A 278      -0.739   3.978   4.353  4.00  1.00            
ATOM   2056   CG ASP A 278      -1.604   3.530   5.528  4.00  1.00            
ATOM   2057  OD1 ASP A 278      -1.022   3.061   6.545  4.00  1.00            
ATOM   2058  OD2 ASP A 278      -2.852   3.670   5.438  4.00  1.00            
ATOM   2059    C ASP A 278       0.369   1.909   3.548  4.00  1.00            
ATOM   2060    O ASP A 278       1.142   1.730   2.610  4.00  1.00            
ATOM   2061    N ASP A 279      -0.600   1.021   3.815  3.00  1.00            
ATOM   2062   CA ASP A 279      -0.614  -0.114   2.942  3.00  1.00            
ATOM   2063   CB ASP A 279      -1.626  -1.211   3.322  3.00  1.00            
ATOM   2064   CG ASP A 279      -1.084  -2.002   4.500  3.00  1.00            
ATOM   2065  OD1 ASP A 279       0.106  -1.802   4.865  3.00  1.00            
ATOM   2066  OD2 ASP A 279      -1.859  -2.832   5.046  3.00  1.00            
ATOM   2067    C ASP A 279      -0.988   0.336   1.566  3.00  1.00            
ATOM   2068    O ASP A 279      -1.836   1.209   1.386  3.00  1.00            
ATOM   2069    N ASP A 280      -0.313  -0.261   0.563  3.00  1.00            
ATOM   2070   CA ASP A 280      -0.547  -0.040  -0.834  3.00  1.00            
ATOM   2071   CB ASP A 280      -1.808  -0.717  -1.398  3.00  1.00            
ATOM   2072   CG ASP A 280      -1.448  -2.166  -1.690  3.00  1.00            
ATOM   2073  OD1 ASP A 280      -0.320  -2.578  -1.308  3.00  1.00            
ATOM   2074  OD2 ASP A 280      -2.281  -2.873  -2.318  3.00  1.00            
ATOM   2075    C ASP A 280      -0.585   1.416  -1.145  3.00  1.00            
ATOM   2076    O ASP A 280      -1.355   1.858  -1.995  3.00  1.00            
ATOM   2077    N SER A 281       0.242   2.216  -0.459  4.00  1.00            
ATOM   2078   CA SER A 281       0.318   3.594  -0.828  4.00  1.00            
ATOM   2079   CB SER A 281      -0.836   4.454  -0.297  4.00  1.00            
ATOM   2080   OG SER A 281      -0.815   4.463   1.121  4.00  1.00            
ATOM   2081    C SER A 281       1.569   4.079  -0.205  4.00  1.00            
ATOM   2082    O SER A 281       1.748   4.000   1.011  4.00  1.00            
ATOM   2083    N CYS A 282       2.481   4.587  -1.042  4.00  1.00            
ATOM   2084   CA CYS A 282       3.709   5.074  -0.517  4.00  1.00            
ATOM   2085   CB CYS A 282       4.966   4.459  -1.153  4.00  1.00            
ATOM   2086   SG CYS A 282       5.364   2.828  -0.463  4.00  1.00            
ATOM   2087    C CYS A 282       3.743   6.534  -0.807  4.00  1.00            
ATOM   2088    O CYS A 282       3.133   6.998  -1.770  4.00  1.00            
ATOM   2089    N THR A 283       4.436   7.310   0.047  4.00  1.00            
ATOM   2090   CA THR A 283       4.540   8.709  -0.221  4.00  1.00            
ATOM   2091   CB THR A 283       3.751   9.592   0.702  4.00  1.00            
ATOM   2092  OG1 THR A 283       4.203   9.454   2.041  4.00  1.00            
ATOM   2093  CG2 THR A 283       2.268   9.206   0.581  4.00  1.00            
ATOM   2094    C THR A 283       5.981   9.097  -0.094  4.00  1.00            
ATOM   2095    O THR A 283       6.797   8.342   0.431  4.00  1.00            
ATOM   2096    N SER A 284       6.334  10.291  -0.615  4.00  1.00            
ATOM   2097   CA SER A 284       7.682  10.770  -0.506  4.00  1.00            
ATOM   2098   CB SER A 284       8.136  11.621  -1.699  4.00  1.00            
ATOM   2099   OG SER A 284       7.362  12.811  -1.748  4.00  1.00            
ATOM   2100    C SER A 284       7.671  11.691   0.673  4.00  1.00            
ATOM   2101    O SER A 284       6.763  12.505   0.835  4.00  1.00            
ATOM   2102    N GLY A 285       8.689  11.555   1.543  1.00  1.00            
ATOM   2103   CA GLY A 285       8.804  12.331   2.742  1.00  1.00            
ATOM   2104    C GLY A 285       9.034  13.785   2.423  1.00  1.00            
ATOM   2105    O GLY A 285       8.496  14.660   3.099  1.00  1.00            
ATOM   2106    N PHE A 286       9.834  14.088   1.379  4.00  1.00            
ATOM   2107   CA PHE A 286      10.240  15.442   1.088  4.00  1.00            
ATOM   2108   CB PHE A 286      11.163  15.553  -0.126  4.00  1.00            
ATOM   2109   CG PHE A 286      12.531  15.218   0.347  4.00  1.00            
ATOM   2110  CD1 PHE A 286      13.205  16.118   1.140  4.00  1.00            
ATOM   2111  CD2 PHE A 286      13.139  14.036  -0.001  4.00  1.00            
ATOM   2112  CE1 PHE A 286      14.475  15.848   1.590  4.00  1.00            
ATOM   2113  CE2 PHE A 286      14.410  13.760   0.448  4.00  1.00            
ATOM   2114   CZ PHE A 286      15.074  14.664   1.244  4.00  1.00            
ATOM   2115    C PHE A 286       9.087  16.377   0.919  4.00  1.00            
ATOM   2116    O PHE A 286       8.040  16.027   0.376  4.00  1.00            
ATOM   2117    N GLU A 287       9.275  17.615   1.428  4.00  1.00            
ATOM   2118   CA GLU A 287       8.272  18.634   1.342  4.00  1.00            
ATOM   2119   CB GLU A 287       7.638  18.996   2.695  4.00  1.00            
ATOM   2120   CG GLU A 287       6.280  19.695   2.587  4.00  1.00            
ATOM   2121   CD GLU A 287       5.202  18.640   2.801  4.00  1.00            
ATOM   2122  OE1 GLU A 287       5.190  18.047   3.913  4.00  1.00            
ATOM   2123  OE2 GLU A 287       4.383  18.407   1.871  4.00  1.00            
ATOM   2124    C GLU A 287       8.952  19.870   0.844  4.00  1.00            
ATOM   2125    O GLU A 287      10.179  19.949   0.854  4.00  1.00            
ATOM   2126    N GLY A 288       8.168  20.866   0.374  4.00  1.00            
ATOM   2127   CA GLY A 288       8.774  22.074  -0.114  4.00  1.00            
ATOM   2128    C GLY A 288       8.148  23.236   0.590  4.00  1.00            
ATOM   2129    O GLY A 288       6.968  23.530   0.401  4.00  1.00            
ATOM   2130    N MET A 289       8.945  23.932   1.428  1.00  1.00            
ATOM   2131   CA MET A 289       8.482  25.112   2.100  1.00  1.00            
ATOM   2132   CB MET A 289       8.106  24.852   3.572  1.00  1.00            
ATOM   2133   CG MET A 289       7.161  25.900   4.163  1.00  1.00            
ATOM   2134   SD MET A 289       7.946  27.461   4.647  1.00  1.00            
ATOM   2135   CE MET A 289       7.961  27.034   6.411  1.00  1.00            
ATOM   2136    C MET A 289       9.635  26.058   2.062  1.00  1.00            
ATOM   2137    O MET A 289      10.716  25.760   2.565  1.00  1.00            
ATOM   2138    N ASP A 290       9.443  27.241   1.463  1.00  1.00            
ATOM   2139   CA ASP A 290      10.547  28.148   1.395  1.00  1.00            
ATOM   2140   CB ASP A 290      10.357  29.257   0.342  1.00  1.00            
ATOM   2141   CG ASP A 290      10.416  28.677  -1.064  1.00  1.00            
ATOM   2142  OD1 ASP A 290      11.530  28.288  -1.504  1.00  1.00            
ATOM   2143  OD2 ASP A 290       9.340  28.615  -1.717  1.00  1.00            
ATOM   2144    C ASP A 290      10.562  28.871   2.703  1.00  1.00            
ATOM   2145    O ASP A 290       9.647  29.635   3.002  1.00  1.00            
ATOM   2146    N VAL A 291      11.598  28.645   3.530  1.00  1.00            
ATOM   2147   CA VAL A 291      11.644  29.340   4.783  1.00  1.00            
ATOM   2148   CB VAL A 291      11.916  28.423   5.933  1.00  1.00            
ATOM   2149  CG1 VAL A 291      11.985  29.263   7.217  1.00  1.00            
ATOM   2150  CG2 VAL A 291      10.865  27.303   5.949  1.00  1.00            
ATOM   2151    C VAL A 291      12.828  30.238   4.740  1.00  1.00            
ATOM   2152    O VAL A 291      13.964  29.768   4.756  1.00  1.00            
ATOM   2153    N PRO A 292      12.607  31.516   4.650  4.00  1.00            
ATOM   2154   CA PRO A 292      13.754  32.370   4.725  4.00  1.00            
ATOM   2155   CD PRO A 292      11.639  32.007   3.678  4.00  1.00            
ATOM   2156   CB PRO A 292      13.391  33.652   3.978  4.00  1.00            
ATOM   2157   CG PRO A 292      12.313  33.201   2.981  4.00  1.00            
ATOM   2158    C PRO A 292      14.051  32.616   6.161  4.00  1.00            
ATOM   2159    O PRO A 292      13.131  32.618   6.977  4.00  1.00            
ATOM   2160    N THR A 293      15.331  32.817   6.483  1.00  1.00            
ATOM   2161   CA THR A 293      15.760  33.207   7.786  1.00  1.00            
ATOM   2162   CB THR A 293      16.356  32.100   8.603  1.00  1.00            
ATOM   2163  OG1 THR A 293      16.488  32.506   9.957  1.00  1.00            
ATOM   2164  CG2 THR A 293      17.737  31.757   8.016  1.00  1.00            
ATOM   2165    C THR A 293      16.875  34.126   7.410  1.00  1.00            
ATOM   2166    O THR A 293      17.069  34.393   6.225  1.00  1.00            
ATOM   2167    N SER A 294      17.628  34.673   8.373  1.00  1.00            
ATOM   2168   CA SER A 294      18.687  35.537   7.945  1.00  1.00            
ATOM   2169   CB SER A 294      19.363  36.290   9.105  1.00  1.00            
ATOM   2170   OG SER A 294      20.040  35.377   9.955  1.00  1.00            
ATOM   2171    C SER A 294      19.741  34.748   7.247  1.00  1.00            
ATOM   2172    O SER A 294      20.245  35.158   6.202  1.00  1.00            
ATOM   2173    N SER A 295      20.093  33.584   7.817  1.00  1.00            
ATOM   2174   CA SER A 295      21.148  32.761   7.307  1.00  1.00            
ATOM   2175   CB SER A 295      21.301  31.481   8.147  1.00  1.00            
ATOM   2176   OG SER A 295      21.507  31.819   9.512  1.00  1.00            
ATOM   2177    C SER A 295      20.819  32.320   5.925  1.00  1.00            
ATOM   2178    O SER A 295      21.519  32.666   4.975  1.00  1.00            
ATOM   2179    N GLY A 296      19.718  31.561   5.762  1.00  1.00            
ATOM   2180   CA GLY A 296      19.467  31.075   4.442  1.00  1.00            
ATOM   2181    C GLY A 296      18.200  30.300   4.412  1.00  1.00            
ATOM   2182    O GLY A 296      17.459  30.242   5.391  1.00  1.00            
ATOM   2183    N GLU A 297      17.925  29.683   3.246  4.00  1.00            
ATOM   2184   CA GLU A 297      16.762  28.868   3.095  4.00  1.00            
ATOM   2185   CB GLU A 297      16.646  28.228   1.700  4.00  1.00            
ATOM   2186   CG GLU A 297      15.262  27.683   1.342  4.00  1.00            
ATOM   2187   CD GLU A 297      14.533  28.748   0.531  4.00  1.00            
ATOM   2188  OE1 GLU A 297      13.920  29.661   1.144  4.00  1.00            
ATOM   2189  OE2 GLU A 297      14.587  28.657  -0.726  4.00  1.00            
ATOM   2190    C GLU A 297      16.981  27.752   4.071  4.00  1.00            
ATOM   2191    O GLU A 297      18.121  27.357   4.308  4.00  1.00            
ATOM   2192    N LEU A 298      15.909  27.214   4.689  1.00  1.00            
ATOM   2193   CA LEU A 298      16.164  26.211   5.682  1.00  1.00            
ATOM   2194   CB LEU A 298      15.452  26.455   7.029  1.00  1.00            
ATOM   2195   CG LEU A 298      15.884  27.754   7.735  1.00  1.00            
ATOM   2196  CD1 LEU A 298      15.352  28.991   6.997  1.00  1.00            
ATOM   2197  CD2 LEU A 298      15.508  27.743   9.225  1.00  1.00            
ATOM   2198    C LEU A 298      15.721  24.855   5.200  1.00  1.00            
ATOM   2199    O LEU A 298      14.897  24.734   4.295  1.00  1.00            
ATOM   2200    N TRP A 299      16.318  23.796   5.799  4.00  1.00            
ATOM   2201   CA TRP A 299      16.026  22.396   5.579  4.00  1.00            
ATOM   2202   CB TRP A 299      17.327  21.645   5.198  4.00  1.00            
ATOM   2203   CG TRP A 299      17.225  20.211   4.726  4.00  1.00            
ATOM   2204  CD2 TRP A 299      16.905  19.851   3.374  4.00  1.00            
ATOM   2205  CD1 TRP A 299      17.406  19.040   5.403  4.00  1.00            
ATOM   2206  NE1 TRP A 299      17.213  17.973   4.556  4.00  1.00            
ATOM   2207  CE2 TRP A 299      16.902  18.459   3.303  4.00  1.00            
ATOM   2208  CE3 TRP A 299      16.634  20.621   2.281  4.00  1.00            
ATOM   2209  CZ2 TRP A 299      16.623  17.815   2.132  4.00  1.00            
ATOM   2210  CZ3 TRP A 299      16.352  19.969   1.101  4.00  1.00            
ATOM   2211  CH2 TRP A 299      16.346  18.593   1.029  4.00  1.00            
ATOM   2212    C TRP A 299      15.584  21.940   6.949  4.00  1.00            
ATOM   2213    O TRP A 299      16.381  21.968   7.883  4.00  1.00            
ATOM   2214    N ILE A 300      14.314  21.516   7.139  4.00  1.00            
ATOM   2215   CA ILE A 300      13.918  21.154   8.479  4.00  1.00            
ATOM   2216   CB ILE A 300      12.516  21.568   8.837  4.00  1.00            
ATOM   2217  CG1 ILE A 300      12.354  23.094   8.802  4.00  1.00            
ATOM   2218  CG2 ILE A 300      12.175  20.954  10.204  4.00  1.00            
ATOM   2219  CD1 ILE A 300      10.896  23.544   8.896  4.00  1.00            
ATOM   2220    C ILE A 300      13.917  19.668   8.544  4.00  1.00            
ATOM   2221    O ILE A 300      13.071  19.014   7.936  4.00  1.00            
ATOM   2222    N LEU A 301      14.883  19.085   9.274  4.00  1.00            
ATOM   2223   CA LEU A 301      14.832  17.667   9.401  4.00  1.00            
ATOM   2224   CB LEU A 301      16.116  17.016   9.958  4.00  1.00            
ATOM   2225   CG LEU A 301      17.359  17.129   9.052  4.00  1.00            
ATOM   2226  CD1 LEU A 301      17.185  16.339   7.744  4.00  1.00            
ATOM   2227  CD2 LEU A 301      17.745  18.597   8.828  4.00  1.00            
ATOM   2228    C LEU A 301      13.764  17.411  10.373  4.00  1.00            
ATOM   2229    O LEU A 301      13.676  18.056  11.417  4.00  1.00            
ATOM   2230    N GLY A 302      12.889  16.467  10.032  1.00  1.00            
ATOM   2231   CA GLY A 302      11.847  16.260  10.960  1.00  1.00            
ATOM   2232    C GLY A 302      11.873  14.870  11.461  1.00  1.00            
ATOM   2233    O GLY A 302      12.922  14.244  11.605  1.00  1.00            
ATOM   2234    N ASP A 303      10.657  14.367  11.708  2.00  1.00            
ATOM   2235   CA ASP A 303      10.405  13.097  12.296  2.00  1.00            
ATOM   2236   CB ASP A 303       8.921  12.888  12.621  2.00  1.00            
ATOM   2237   CG ASP A 303       8.617  13.794  13.808  2.00  1.00            
ATOM   2238  OD1 ASP A 303       9.580  14.122  14.551  2.00  1.00            
ATOM   2239  OD2 ASP A 303       7.429  14.166  13.989  2.00  1.00            
ATOM   2240    C ASP A 303      10.867  11.970  11.439  2.00  1.00            
ATOM   2241    O ASP A 303      11.252  10.936  11.986  2.00  1.00            
ATOM   2242    N VAL A 304      10.818  12.115  10.094  2.00  1.00            
ATOM   2243   CA VAL A 304      11.313  11.060   9.252  2.00  1.00            
ATOM   2244   CB VAL A 304      11.254  11.397   7.789  2.00  1.00            
ATOM   2245  CG1 VAL A 304      11.666  12.859   7.612  2.00  1.00            
ATOM   2246  CG2 VAL A 304      12.155  10.415   7.015  2.00  1.00            
ATOM   2247    C VAL A 304      12.714  10.854   9.701  2.00  1.00            
ATOM   2248    O VAL A 304      13.159   9.727   9.916  2.00  1.00            
ATOM   2249    N PHE A 305      13.436  11.964   9.887  2.00  1.00            
ATOM   2250   CA PHE A 305      14.759  11.859  10.397  2.00  1.00            
ATOM   2251   CB PHE A 305      15.679  13.049  10.077  2.00  1.00            
ATOM   2252   CG PHE A 305      16.294  12.794   8.747  2.00  1.00            
ATOM   2253  CD1 PHE A 305      17.460  12.071   8.649  2.00  1.00            
ATOM   2254  CD2 PHE A 305      15.719  13.259   7.596  2.00  1.00            
ATOM   2255  CE1 PHE A 305      18.035  11.827   7.424  2.00  1.00            
ATOM   2256  CE2 PHE A 305      16.281  13.024   6.365  2.00  1.00            
ATOM   2257   CZ PHE A 305      17.447  12.303   6.278  2.00  1.00            
ATOM   2258    C PHE A 305      14.944  11.582  11.857  2.00  1.00            
ATOM   2259    O PHE A 305      15.759  10.730  12.203  2.00  1.00            
ATOM   2260    N ILE A 306      14.199  12.275  12.745  2.00  1.00            
ATOM   2261   CA ILE A 306      14.423  12.196  14.166  2.00  1.00            
ATOM   2262   CB ILE A 306      13.402  12.951  14.951  2.00  1.00            
ATOM   2263  CG1 ILE A 306      13.487  14.439  14.594  2.00  1.00            
ATOM   2264  CG2 ILE A 306      13.619  12.660  16.445  2.00  1.00            
ATOM   2265  CD1 ILE A 306      12.261  15.210  15.051  2.00  1.00            
ATOM   2266    C ILE A 306      14.282  10.750  14.495  2.00  1.00            
ATOM   2267    O ILE A 306      14.995  10.218  15.346  2.00  1.00            
ATOM   2268    N ARG A 307      13.355  10.079  13.786  3.00  1.00            
ATOM   2269   CA ARG A 307      13.108   8.688  14.001  3.00  1.00            
ATOM   2270   CB ARG A 307      12.080   8.055  13.048  3.00  1.00            
ATOM   2271   CG ARG A 307      10.611   8.396  13.286  3.00  1.00            
ATOM   2272   CD ARG A 307       9.684   7.516  12.442  3.00  1.00            
ATOM   2273   NE ARG A 307      10.174   7.603  11.036  3.00  1.00            
ATOM   2274   CZ ARG A 307       9.699   6.760  10.072  3.00  1.00            
ATOM   2275  NH1 ARG A 307       8.730   5.844  10.366  3.00  1.00            
ATOM   2276  NH2 ARG A 307      10.195   6.836   8.804  3.00  1.00            
ATOM   2277    C ARG A 307      14.343   7.886  13.740  3.00  1.00            
ATOM   2278    O ARG A 307      14.691   7.009  14.528  3.00  1.00            
ATOM   2279    N GLN A 308      15.050   8.182  12.633  3.00  1.00            
ATOM   2280   CA GLN A 308      16.156   7.363  12.233  3.00  1.00            
ATOM   2281   CB GLN A 308      16.809   7.794  10.912  3.00  1.00            
ATOM   2282   CG GLN A 308      15.868   7.668   9.715  3.00  1.00            
ATOM   2283   CD GLN A 308      15.147   6.332   9.821  3.00  1.00            
ATOM   2284  OE1 GLN A 308      14.259   6.160  10.656  3.00  1.00            
ATOM   2285  NE2 GLN A 308      15.521   5.360   8.947  3.00  1.00            
ATOM   2286    C GLN A 308      17.194   7.378  13.280  3.00  1.00            
ATOM   2287    O GLN A 308      17.862   6.370  13.497  3.00  1.00            
ATOM   2288    N TYR A 309      17.380   8.509  13.971  4.00  1.00            
ATOM   2289   CA TYR A 309      18.483   8.414  14.859  4.00  1.00            
ATOM   2290   CB TYR A 309      19.692   9.253  14.426  4.00  1.00            
ATOM   2291   CG TYR A 309      20.284   8.569  13.242  4.00  1.00            
ATOM   2292  CD1 TYR A 309      19.773   8.761  11.978  4.00  1.00            
ATOM   2293  CD2 TYR A 309      21.356   7.724  13.406  4.00  1.00            
ATOM   2294  CE1 TYR A 309      20.331   8.124  10.894  4.00  1.00            
ATOM   2295  CE2 TYR A 309      21.918   7.085  12.327  4.00  1.00            
ATOM   2296   CZ TYR A 309      21.404   7.283  11.067  4.00  1.00            
ATOM   2297   OH TYR A 309      21.975   6.632   9.954  4.00  1.00            
ATOM   2298    C TYR A 309      18.157   8.769  16.274  4.00  1.00            
ATOM   2299    O TYR A 309      17.254   9.557  16.550  4.00  1.00            
ATOM   2300    N TYR A 310      18.913   8.158  17.221  4.00  1.00            
ATOM   2301   CA TYR A 310      18.715   8.468  18.606  4.00  1.00            
ATOM   2302   CB TYR A 310      19.364   7.512  19.617  4.00  1.00            
ATOM   2303   CG TYR A 310      18.690   7.819  20.914  4.00  1.00            
ATOM   2304  CD1 TYR A 310      19.085   8.886  21.687  4.00  1.00            
ATOM   2305  CD2 TYR A 310      17.626   7.053  21.344  4.00  1.00            
ATOM   2306  CE1 TYR A 310      18.444   9.158  22.875  4.00  1.00            
ATOM   2307  CE2 TYR A 310      16.980   7.319  22.531  4.00  1.00            
ATOM   2308   CZ TYR A 310      17.394   8.378  23.303  4.00  1.00            
ATOM   2309   OH TYR A 310      16.748   8.671  24.524  4.00  1.00            
ATOM   2310    C TYR A 310      19.335   9.814  18.770  4.00  1.00            
ATOM   2311    O TYR A 310      20.485  10.029  18.390  4.00  1.00            
ATOM   2312    N THR A 311      18.568  10.774  19.321  4.00  1.00            
ATOM   2313   CA THR A 311      19.106  12.097  19.390  4.00  1.00            
ATOM   2314   CB THR A 311      18.452  13.046  18.434  4.00  1.00            
ATOM   2315  OG1 THR A 311      17.072  13.181  18.738  4.00  1.00            
ATOM   2316  CG2 THR A 311      18.629  12.480  17.016  4.00  1.00            
ATOM   2317    C THR A 311      18.929  12.656  20.756  4.00  1.00            
ATOM   2318    O THR A 311      17.991  12.311  21.474  4.00  1.00            
ATOM   2319    N VAL A 312      19.877  13.528  21.151  4.00  1.00            
ATOM   2320   CA VAL A 312      19.776  14.202  22.406  4.00  1.00            
ATOM   2321   CB VAL A 312      20.702  13.676  23.462  4.00  1.00            
ATOM   2322  CG1 VAL A 312      20.309  12.224  23.778  4.00  1.00            
ATOM   2323  CG2 VAL A 312      22.149  13.818  22.968  4.00  1.00            
ATOM   2324    C VAL A 312      20.113  15.674  22.161  4.00  1.00            
ATOM   2325    O VAL A 312      21.046  15.980  21.419  4.00  1.00            
ATOM   2326    N PHE A 313      19.341  16.618  22.768  4.00  1.00            
ATOM   2327   CA PHE A 313      19.432  18.071  22.660  4.00  1.00            
ATOM   2328   CB PHE A 313      18.219  18.815  23.249  4.00  1.00            
ATOM   2329   CG PHE A 313      17.273  19.148  22.151  4.00  1.00            
ATOM   2330  CD1 PHE A 313      16.256  18.309  21.761  4.00  1.00            
ATOM   2331  CD2 PHE A 313      17.430  20.356  21.509  4.00  1.00            
ATOM   2332  CE1 PHE A 313      15.417  18.682  20.735  4.00  1.00            
ATOM   2333  CE2 PHE A 313      16.600  20.736  20.487  4.00  1.00            
ATOM   2334   CZ PHE A 313      15.588  19.894  20.105  4.00  1.00            
ATOM   2335    C PHE A 313      20.639  18.727  23.283  4.00  1.00            
ATOM   2336    O PHE A 313      21.187  19.665  22.705  4.00  1.00            
ATOM   2337    N ASP A 314      21.082  18.284  24.474  4.00  1.00            
ATOM   2338   CA ASP A 314      22.222  18.877  25.129  4.00  1.00            
ATOM   2339   CB ASP A 314      23.547  18.639  24.380  4.00  1.00            
ATOM   2340   CG ASP A 314      24.016  17.228  24.664  4.00  1.00            
ATOM   2341  OD1 ASP A 314      23.849  16.783  25.831  4.00  1.00            
ATOM   2342  OD2 ASP A 314      24.562  16.580  23.731  4.00  1.00            
ATOM   2343    C ASP A 314      22.167  20.363  25.401  4.00  1.00            
ATOM   2344    O ASP A 314      22.920  21.122  24.791  4.00  1.00            
ATOM   2345    N ARG A 315      21.276  20.840  26.307  3.00  1.00            
ATOM   2346   CA ARG A 315      21.300  22.250  26.639  3.00  1.00            
ATOM   2347   CB ARG A 315      20.137  22.720  27.542  3.00  1.00            
ATOM   2348   CG ARG A 315      20.179  24.234  27.803  3.00  1.00            
ATOM   2349   CD ARG A 315      19.118  24.773  28.771  3.00  1.00            
ATOM   2350   NE ARG A 315      17.841  24.998  28.029  3.00  1.00            
ATOM   2351   CZ ARG A 315      17.553  26.229  27.506  3.00  1.00            
ATOM   2352  NH1 ARG A 315      18.465  27.243  27.576  3.00  1.00            
ATOM   2353  NH2 ARG A 315      16.341  26.451  26.919  3.00  1.00            
ATOM   2354    C ARG A 315      22.570  22.628  27.322  3.00  1.00            
ATOM   2355    O ARG A 315      23.246  23.548  26.861  3.00  1.00            
ATOM   2356    N ALA A 316      22.935  21.939  28.427  3.00  1.00            
ATOM   2357   CA ALA A 316      24.223  22.230  28.984  3.00  1.00            
ATOM   2358   CB ALA A 316      24.571  21.387  30.221  3.00  1.00            
ATOM   2359    C ALA A 316      25.057  21.765  27.854  3.00  1.00            
ATOM   2360    O ALA A 316      24.758  20.724  27.269  3.00  1.00            
ATOM   2361    N ASN A 317      26.108  22.519  27.503  3.00  1.00            
ATOM   2362   CA ASN A 317      26.835  22.144  26.333  3.00  1.00            
ATOM   2363   CB ASN A 317      27.623  20.835  26.509  3.00  1.00            
ATOM   2364   CG ASN A 317      28.816  21.165  27.397  3.00  1.00            
ATOM   2365  OD1 ASN A 317      29.172  22.332  27.558  3.00  1.00            
ATOM   2366  ND2 ASN A 317      29.464  20.120  27.977  3.00  1.00            
ATOM   2367    C ASN A 317      25.906  22.034  25.173  3.00  1.00            
ATOM   2368    O ASN A 317      25.670  20.936  24.670  3.00  1.00            
ATOM   2369    N ASN A 318      25.334  23.185  24.746  3.00  1.00            
ATOM   2370   CA ASN A 318      24.417  23.151  23.647  3.00  1.00            
ATOM   2371   CB ASN A 318      23.845  24.520  23.210  3.00  1.00            
ATOM   2372   CG ASN A 318      24.965  25.438  22.748  3.00  1.00            
ATOM   2373  OD1 ASN A 318      25.008  25.855  21.590  3.00  1.00            
ATOM   2374  ND2 ASN A 318      25.904  25.753  23.676  3.00  1.00            
ATOM   2375    C ASN A 318      25.122  22.519  22.508  3.00  1.00            
ATOM   2376    O ASN A 318      26.035  23.075  21.896  3.00  1.00            
ATOM   2377    N LYS A 319      24.721  21.273  22.236  4.00  1.00            
ATOM   2378   CA LYS A 319      25.288  20.532  21.165  4.00  1.00            
ATOM   2379   CB LYS A 319      26.664  19.926  21.479  4.00  1.00            
ATOM   2380   CG LYS A 319      26.672  18.987  22.680  4.00  1.00            
ATOM   2381   CD LYS A 319      27.965  18.184  22.799  4.00  1.00            
ATOM   2382   CE LYS A 319      28.012  17.313  24.052  4.00  1.00            
ATOM   2383   NZ LYS A 319      27.823  18.159  25.251  4.00  1.00            
ATOM   2384    C LYS A 319      24.312  19.438  20.872  4.00  1.00            
ATOM   2385    O LYS A 319      23.450  19.131  21.693  4.00  1.00            
ATOM   2386    N VAL A 320      24.390  18.831  19.678  4.00  1.00            
ATOM   2387   CA VAL A 320      23.452  17.801  19.354  4.00  1.00            
ATOM   2388   CB VAL A 320      23.020  17.801  17.917  4.00  1.00            
ATOM   2389  CG1 VAL A 320      22.128  16.572  17.681  4.00  1.00            
ATOM   2390  CG2 VAL A 320      22.350  19.139  17.581  4.00  1.00            
ATOM   2391    C VAL A 320      24.151  16.485  19.524  4.00  1.00            
ATOM   2392    O VAL A 320      25.323  16.343  19.175  4.00  1.00            
ATOM   2393    N GLY A 321      23.439  15.483  20.078  4.00  1.00            
ATOM   2394   CA GLY A 321      23.980  14.160  20.204  4.00  1.00            
ATOM   2395    C GLY A 321      23.259  13.387  19.177  4.00  1.00            
ATOM   2396    O GLY A 321      22.070  13.600  18.950  4.00  1.00            
ATOM   2397    N LEU A 322      23.960  12.470  18.504  4.00  1.00            
ATOM   2398   CA LEU A 322      23.249  11.816  17.461  4.00  1.00            
ATOM   2399   CB LEU A 322      23.471  12.554  16.131  4.00  1.00            
ATOM   2400   CG LEU A 322      22.634  12.059  14.944  4.00  1.00            
ATOM   2401  CD1 LEU A 322      23.004  10.633  14.501  4.00  1.00            
ATOM   2402  CD2 LEU A 322      21.142  12.248  15.246  4.00  1.00            
ATOM   2403    C LEU A 322      23.842  10.450  17.323  4.00  1.00            
ATOM   2404    O LEU A 322      25.056  10.287  17.440  4.00  1.00            
ATOM   2405    N ALA A 323      22.996   9.420  17.081  4.00  1.00            
ATOM   2406   CA ALA A 323      23.499   8.083  16.920  4.00  1.00            
ATOM   2407   CB ALA A 323      23.827   7.429  18.274  4.00  1.00            
ATOM   2408    C ALA A 323      22.430   7.252  16.254  4.00  1.00            
ATOM   2409    O ALA A 323      21.268   7.647  16.196  4.00  1.00            
ATOM   2410    N PRO A 324      22.789   6.122  15.710  4.00  1.00            
ATOM   2411   CA PRO A 324      21.809   5.282  15.062  4.00  1.00            
ATOM   2412   CD PRO A 324      24.116   5.962  15.123  4.00  1.00            
ATOM   2413   CB PRO A 324      22.612   4.250  14.275  4.00  1.00            
ATOM   2414   CG PRO A 324      23.928   4.985  13.954  4.00  1.00            
ATOM   2415    C PRO A 324      21.023   4.683  16.183  4.00  1.00            
ATOM   2416    O PRO A 324      21.539   4.630  17.297  4.00  1.00            
ATOM   2417    N VAL A 325      19.786   4.236  15.926  4.00  1.00            
ATOM   2418   CA VAL A 325      19.035   3.743  17.037  4.00  1.00            
ATOM   2419   CB VAL A 325      17.679   4.376  17.197  4.00  1.00            
ATOM   2420  CG1 VAL A 325      16.839   4.107  15.937  4.00  1.00            
ATOM   2421  CG2 VAL A 325      17.051   3.846  18.500  4.00  1.00            
ATOM   2422    C VAL A 325      18.869   2.275  16.927  4.00  1.00            
ATOM   2423    O VAL A 325      18.752   1.716  15.838  4.00  1.00            
ATOM   2424    N ALA A 326      18.907   1.616  18.094  1.00  1.00            
ATOM   2425   CA ALA A 326      18.707   0.205  18.146  1.00  1.00            
ATOM   2426   CB ALA A 326      19.642  -0.502  19.142  1.00  1.00            
ATOM   2427    C ALA A 326      17.292   0.029  18.664  1.00  1.00            
ATOM   2428    O ALA A 326      16.676  -1.024  18.354  1.00  1.00            
ATOM   2429  OXT ALA A 326      16.809   0.945  19.382  1.00  1.00            
ATOM   2430    N THR B   1      -3.685  24.080   4.704  1.00  0.00            
ATOM   2431   CA THR B   1      -2.256  23.895   5.024  1.00  0.00            
ATOM   2432   CB THR B   1      -1.810  22.509   4.658  1.00  0.00            
ATOM   2433  OG1 THR B   1      -1.931  22.306   3.258  1.00  0.00            
ATOM   2434  CG2 THR B   1      -2.677  21.489   5.419  1.00  0.00            
ATOM   2435    C THR B   1      -1.441  24.867   4.256  1.00  0.00            
ATOM   2436    O THR B   1      -1.954  25.809   3.650  1.00  0.00            
ATOM   2437    N MET B   2      -0.123  24.646   4.284  1.00  0.00            
ATOM   2438   CA MET B   2       0.786  25.486   3.582  1.00  0.00            
ATOM   2439   CB MET B   2       2.236  25.345   4.075  1.00  0.00            
ATOM   2440   CG MET B   2       3.180  26.438   3.570  1.00  0.00            
ATOM   2441   SD MET B   2       2.848  28.102   4.222  1.00  0.00            
ATOM   2442   CE MET B   2       4.551  28.667   3.942  1.00  0.00            
ATOM   2443    C MET B   2       0.724  25.070   2.154  1.00  0.00            
ATOM   2444    O MET B   2      -0.225  24.407   1.738  1.00  0.00            
ATOM   2445    N ALA B   3       1.724  25.472   1.352  1.00  0.00            
ATOM   2446   CA ALA B   3       1.678  25.125  -0.034  1.00  0.00            
ATOM   2447   CB ALA B   3       2.908  25.606  -0.825  1.00  0.00            
ATOM   2448    C ALA B   3       1.623  23.628  -0.131  1.00  0.00            
ATOM   2449    O ALA B   3       0.818  23.085  -0.887  1.00  0.00            
ATOM   2450    N ARG B   4       2.454  22.897   0.642  1.00  0.00            
ATOM   2451   CA ARG B   4       2.345  21.471   0.516  1.00  0.00            
ATOM   2452   CB ARG B   4       3.252  20.926  -0.597  1.00  0.00            
ATOM   2453   CG ARG B   4       2.790  21.464  -1.953  1.00  0.00            
ATOM   2454   CD ARG B   4       3.640  21.065  -3.158  1.00  0.00            
ATOM   2455   NE ARG B   4       3.069  21.805  -4.320  1.00  0.00            
ATOM   2456   CZ ARG B   4       3.864  22.196  -5.357  1.00  0.00            
ATOM   2457  NH1 ARG B   4       5.183  21.848  -5.372  1.00  0.00            
ATOM   2458  NH2 ARG B   4       3.334  22.937  -6.375  1.00  0.00            
ATOM   2459    C ARG B   4       2.676  20.813   1.819  1.00  0.00            
ATOM   2460    O ARG B   4       3.761  21.001   2.367  1.00  0.00            
ATOM   2461    N HIS B   5       1.724  20.030   2.370  1.00  0.00            
ATOM   2462   CA HIS B   5       2.060  19.305   3.560  1.00  0.00            
ATOM   2463  ND1 HIS B   5       3.896  20.849   5.884  1.00  0.00            
ATOM   2464   CG HIS B   5       2.728  21.103   5.202  1.00  0.00            
ATOM   2465   CB HIS B   5       1.721  20.044   4.865  1.00  0.00            
ATOM   2466  NE2 HIS B   5       3.890  23.022   5.421  1.00  0.00            
ATOM   2467  CD2 HIS B   5       2.739  22.435   4.927  1.00  0.00            
ATOM   2468  CE1 HIS B   5       4.553  22.031   5.988  1.00  0.00            
ATOM   2469    C HIS B   5       1.379  17.980   3.616  1.00  0.00            
ATOM   2470    O HIS B   5       0.565  17.769   4.515  1.00  0.00            
ATOM   2471    N PRO B   6       1.642  17.061   2.724  1.00  0.00            
ATOM   2472   CA PRO B   6       1.108  15.759   2.974  1.00  0.00            
ATOM   2473   CD PRO B   6       1.690  17.346   1.298  1.00  0.00            
ATOM   2474   CB PRO B   6       0.814  15.123   1.615  1.00  0.00            
ATOM   2475   CG PRO B   6       1.623  15.969   0.622  1.00  0.00            
ATOM   2476    C PRO B   6       2.088  15.015   3.794  1.00  0.00            
ATOM   2477    O PRO B   6       3.290  15.248   3.677  1.00  0.00            
ATOM   2478    N HIS B   7       1.578  14.128   4.644  1.00  0.00            
ATOM   2479   CA HIS B   7       2.386  13.211   5.365  1.00  0.00            
ATOM   2480  ND1 HIS B   7       4.633  12.598   7.302  1.00  0.00            
ATOM   2481   CG HIS B   7       3.301  12.601   7.649  1.00  0.00            
ATOM   2482   CB HIS B   7       2.229  13.328   6.889  1.00  0.00            
ATOM   2483  NE2 HIS B   7       4.447  11.338   9.125  1.00  0.00            
ATOM   2484  CD2 HIS B   7       3.205  11.827   8.764  1.00  0.00            
ATOM   2485  CE1 HIS B   7       5.273  11.826   8.216  1.00  0.00            
ATOM   2486    C HIS B   7       1.741  11.984   4.832  1.00  0.00            
ATOM   2487    O HIS B   7       1.993  11.656   3.675  1.00  0.00            
ATOM   2488    N PRO B   8       0.936  11.260   5.547  1.00  0.00            
ATOM   2489   CA PRO B   8      -0.006  10.544   4.754  1.00  0.00            
ATOM   2490   CD PRO B   8       1.400  10.433   6.652  1.00  0.00            
ATOM   2491   CB PRO B   8      -0.579   9.454   5.648  1.00  0.00            
ATOM   2492   CG PRO B   8       0.605   9.120   6.568  1.00  0.00            
ATOM   2493    C PRO B   8      -0.989  11.522   4.223  1.00  0.00            
ATOM   2494    O PRO B   8      -1.628  11.257   3.206  1.00  0.00            
ATOM   2495    N HIS B   9      -1.111  12.665   4.914  1.00  0.00            
ATOM   2496   CA HIS B   9      -2.075  13.651   4.562  1.00  0.00            
ATOM   2497  ND1 HIS B   9      -5.895  13.807   4.114  1.00  0.00            
ATOM   2498   CG HIS B   9      -4.560  14.103   4.285  1.00  0.00            
ATOM   2499   CB HIS B   9      -3.508  13.091   4.620  1.00  0.00            
ATOM   2500  NE2 HIS B   9      -5.687  16.001   3.828  1.00  0.00            
ATOM   2501  CD2 HIS B   9      -4.452  15.446   4.107  1.00  0.00            
ATOM   2502  CE1 HIS B   9      -6.522  14.979   3.842  1.00  0.00            
ATOM   2503    C HIS B   9      -1.946  14.697   5.626  1.00  0.00            
ATOM   2504    O HIS B   9      -1.266  15.706   5.449  1.00  0.00            
ATOM   2505    N LEU B  10      -2.590  14.442   6.787  1.00  0.00            
ATOM   2506   CA LEU B  10      -2.614  15.384   7.867  1.00  0.00            
ATOM   2507   CB LEU B  10      -3.484  14.920   9.052  1.00  0.00            
ATOM   2508   CG LEU B  10      -3.769  16.008  10.109  1.00  0.00            
ATOM   2509  CD1 LEU B  10      -2.506  16.465  10.857  1.00  0.00            
ATOM   2510  CD2 LEU B  10      -4.571  17.165   9.490  1.00  0.00            
ATOM   2511    C LEU B  10      -1.229  15.585   8.356  1.00  0.00            
ATOM   2512    O LEU B  10      -0.565  14.651   8.805  1.00  0.00            
ATOM   2513    N SER B  11      -0.759  16.840   8.260  1.00  0.00            
ATOM   2514   CA SER B  11       0.536  17.162   8.761  1.00  0.00            
ATOM   2515   CB SER B  11       1.606  17.243   7.662  1.00  0.00            
ATOM   2516   OG SER B  11       1.637  16.041   6.911  1.00  0.00            
ATOM   2517    C SER B  11       0.423  18.559   9.282  1.00  0.00            
ATOM   2518    O SER B  11       0.194  19.490   8.511  1.00  0.00            
ATOM   2519    N PHE B  12       0.579  18.759  10.602  1.00  0.00            
ATOM   2520   CA PHE B  12       0.543  20.109  11.079  1.00  0.00            
ATOM   2521   CB PHE B  12      -0.171  20.239  12.435  1.00  0.00            
ATOM   2522   CG PHE B  12      -0.133  21.665  12.858  1.00  0.00            
ATOM   2523  CD1 PHE B  12      -0.975  22.603  12.303  1.00  0.00            
ATOM   2524  CD2 PHE B  12       0.752  22.048  13.836  1.00  0.00            
ATOM   2525  CE1 PHE B  12      -0.923  23.915  12.716  1.00  0.00            
ATOM   2526  CE2 PHE B  12       0.808  23.355  14.252  1.00  0.00            
ATOM   2527   CZ PHE B  12      -0.031  24.287  13.693  1.00  0.00            
ATOM   2528    C PHE B  12       1.997  20.484  11.258  1.00  0.00            
ATOM   2529    O PHE B  12       2.595  20.172  12.288  1.00  0.00            
ATOM   2530    N MET B  13       2.620  21.145  10.251  1.00  0.00            
ATOM   2531   CA MET B  13       4.001  21.554  10.376  1.00  0.00            
ATOM   2532   CB MET B  13       4.675  21.983   9.064  1.00  0.00            
ATOM   2533   CG MET B  13       6.009  22.688   9.329  1.00  0.00            
ATOM   2534   SD MET B  13       6.700  23.627   7.933  1.00  0.00            
ATOM   2535   CE MET B  13       8.073  22.491   7.590  1.00  0.00            
ATOM   2536    C MET B  13       3.997  22.773  11.233  1.00  0.00            
ATOM   2537    O MET B  13       3.183  23.674  11.034  1.00  0.00            
ATOM   2538    N ALA B  14       4.892  22.829  12.234  1.00  0.00            
ATOM   2539   CA ALA B  14       4.927  24.026  13.016  1.00  0.00            
ATOM   2540   CB ALA B  14       4.312  23.876  14.416  1.00  0.00            
ATOM   2541    C ALA B  14       6.333  24.381  13.226  1.00  0.00            
ATOM   2542    O ALA B  14       7.130  23.594  13.734  1.00  0.00            
ATOM   2543    N ILE B  15       6.677  25.594  12.798  1.00  0.00            
ATOM   2544   CA ILE B  15       7.994  26.041  13.051  1.00  0.00            
ATOM   2545   CB ILE B  15       8.999  25.461  12.093  1.00  0.00            
ATOM   2546  CG1 ILE B  15      10.438  25.742  12.556  1.00  0.00            
ATOM   2547  CG2 ILE B  15       8.676  25.996  10.689  1.00  0.00            
ATOM   2548  CD1 ILE B  15      11.499  24.952  11.787  1.00  0.00            
ATOM   2549    C ILE B  15       7.959  27.494  12.835  1.00  0.00            
ATOM   2550    O ILE B  15       7.210  28.050  12.033  1.00  0.00            
ATOM   2551    N PRO B  16       8.793  28.091  13.593  1.00  0.00            
ATOM   2552   CA PRO B  16       9.141  29.454  13.337  1.00  0.00            
ATOM   2553   CD PRO B  16       8.691  27.805  15.017  1.00  0.00            
ATOM   2554   CB PRO B  16       9.512  30.036  14.707  1.00  0.00            
ATOM   2555   CG PRO B  16       8.755  29.162  15.715  1.00  0.00            
ATOM   2556    C PRO B  16      10.292  29.268  12.328  1.00  0.00            
ATOM   2557    O PRO B  16      10.175  28.328  11.543  1.00  0.00            
ATOM   2558    N PRO B  17      11.380  29.984  12.187  1.00  0.00            
ATOM   2559   CA PRO B  17      11.723  31.143  12.935  1.00  0.00            
ATOM   2560   CD PRO B  17      12.533  29.429  11.490  1.00  0.00            
ATOM   2561   CB PRO B  17      13.243  31.293  12.834  1.00  0.00            
ATOM   2562   CG PRO B  17      13.607  30.527  11.554  1.00  0.00            
ATOM   2563    C PRO B  17      11.025  32.366  12.505  1.00  0.00            
ATOM   2564    O PRO B  17      10.833  33.252  13.334  1.00  0.00            
ATOM   2565    N LYS B  18      10.662  32.460  11.216  1.00  0.00            
ATOM   2566   CA LYS B  18      10.101  33.693  10.775  1.00  0.00            
ATOM   2567   CB LYS B  18       8.716  34.009  11.358  1.00  0.00            
ATOM   2568   CG LYS B  18       7.600  33.533  10.438  1.00  0.00            
ATOM   2569   CD LYS B  18       7.601  34.313   9.120  1.00  0.00            
ATOM   2570   CE LYS B  18       6.695  33.725   8.041  1.00  0.00            
ATOM   2571   NZ LYS B  18       7.386  32.596   7.383  1.00  0.00            
ATOM   2572    C LYS B  18      11.016  34.825  11.070  1.00  0.00            
ATOM   2573    O LYS B  18      12.135  34.668  11.557  1.00  0.00            
ATOM   2574    N LYS B  19      10.548  36.031  10.728  1.00  0.00            
ATOM   2575   CA LYS B  19      11.350  37.188  10.931  1.00  0.00            
ATOM   2576   CB LYS B  19      11.179  38.246   9.830  1.00  0.00            
ATOM   2577   CG LYS B  19      12.006  39.510  10.063  1.00  0.00            
ATOM   2578   CD LYS B  19      12.193  40.336   8.793  1.00  0.00            
ATOM   2579   CE LYS B  19      13.148  41.514   8.964  1.00  0.00            
ATOM   2580   NZ LYS B  19      13.844  41.774   7.686  1.00  0.00            
ATOM   2581    C LYS B  19      10.965  37.805  12.216  1.00  0.00            
ATOM   2582    O LYS B  19      11.399  37.349  13.273  1.00  0.00            
ATOM   2583    N ASN B  20      10.149  38.873  12.145  1.00  0.00            
ATOM   2584   CA ASN B  20       9.734  39.538  13.342  1.00  0.00            
ATOM   2585   CB ASN B  20       8.705  40.656  13.102  1.00  0.00            
ATOM   2586   CG ASN B  20       9.414  41.836  12.448  1.00  0.00            
ATOM   2587  OD1 ASN B  20       8.929  42.405  11.471  1.00  0.00            
ATOM   2588  ND2 ASN B  20      10.590  42.226  13.008  1.00  0.00            
ATOM   2589    C ASN B  20       9.073  38.478  14.156  1.00  0.00            
ATOM   2590    O ASN B  20       9.292  38.375  15.363  1.00  0.00            
ATOM   2591    N GLN B  21       8.266  37.637  13.483  1.00  0.00            
ATOM   2592   CA GLN B  21       7.592  36.555  14.132  1.00  0.00            
ATOM   2593   CB GLN B  21       6.267  36.177  13.448  1.00  0.00            
ATOM   2594   CG GLN B  21       5.130  37.151  13.749  1.00  0.00            
ATOM   2595   CD GLN B  21       4.679  36.848  15.170  1.00  0.00            
ATOM   2596  OE1 GLN B  21       4.885  35.743  15.669  1.00  0.00            
ATOM   2597  NE2 GLN B  21       4.053  37.851  15.842  1.00  0.00            
ATOM   2598    C GLN B  21       8.481  35.319  14.109  1.00  0.00            
ATOM   2599    O GLN B  21       9.726  35.467  14.227  1.00  0.00            
ATOM   2600  OXT GLN B  21       7.912  34.203  13.978  1.00  0.00            
END
