# Supplementary material for: Integrative modeling of diverse protein-peptide systems using CABS-dock
Source: PLoS Comput Biol. 2023 Jul 5;19(7):e1011275. doi: 10.1371/journal.pcbi.1011275 (PMC10351741; doi:10.1371/journal.pcbi.1011275)
Supplement: S1 File — Files in pdb format containing atomic coordinates of the structures obtained in this study: the highest-scored amyloid models and 10 examples of the docked peptide for each enzyme-substrate complex. (ZIP) [file pcbi.1011275.s006.zip › 5_pepsin_TMARHPHPHLSFMAIPPKKNQ/598.pdb]

CRYST1    0.000    0.000    0.000   0.00   0.00   0.00 P 1           1
ATOM      1    N ILE A   1      15.342  11.927  36.857  1.00  1.00            
ATOM      2   CA ILE A   1      15.202  11.812  35.387  1.00  1.00            
ATOM      3   CB ILE A   1      15.969  10.620  34.895  1.00  1.00            
ATOM      4  CG1 ILE A   1      17.460  10.759  35.249  1.00  1.00            
ATOM      5  CG2 ILE A   1      15.697  10.465  33.390  1.00  1.00            
ATOM      6  CD1 ILE A   1      18.242   9.454  35.106  1.00  1.00            
ATOM      7    C ILE A   1      13.770  11.621  35.046  1.00  1.00            
ATOM      8    O ILE A   1      13.186  10.574  35.323  1.00  1.00            
ATOM      9    N GLY A   2      13.156  12.655  34.448  4.00  1.00            
ATOM     10   CA GLY A   2      11.779  12.526  34.099  4.00  1.00            
ATOM     11    C GLY A   2      11.716  11.625  32.910  4.00  1.00            
ATOM     12    O GLY A   2      12.630  11.602  32.088  4.00  1.00            
ATOM     13    N ASP A   3      10.622  10.846  32.799  4.00  1.00            
ATOM     14   CA ASP A   3      10.445   9.979  31.670  4.00  1.00            
ATOM     15   CB ASP A   3      10.347   8.493  32.050  4.00  1.00            
ATOM     16   CG ASP A   3      11.704   8.041  32.567  4.00  1.00            
ATOM     17  OD1 ASP A   3      12.730   8.421  31.943  4.00  1.00            
ATOM     18  OD2 ASP A   3      11.733   7.303  33.588  4.00  1.00            
ATOM     19    C ASP A   3       9.125  10.346  31.076  4.00  1.00            
ATOM     20    O ASP A   3       8.083  10.034  31.651  4.00  1.00            
ATOM     21    N GLU A   4       9.114  11.045  29.927  4.00  1.00            
ATOM     22   CA GLU A   4       7.801  11.301  29.398  4.00  1.00            
ATOM     23   CB GLU A   4       7.446  12.769  29.132  4.00  1.00            
ATOM     24   CG GLU A   4       8.199  13.439  27.984  4.00  1.00            
ATOM     25   CD GLU A   4       7.422  14.707  27.654  4.00  1.00            
ATOM     26  OE1 GLU A   4       6.307  14.874  28.218  4.00  1.00            
ATOM     27  OE2 GLU A   4       7.925  15.521  26.834  4.00  1.00            
ATOM     28    C GLU A   4       7.666  10.543  28.119  4.00  1.00            
ATOM     29    O GLU A   4       8.412  10.726  27.160  4.00  1.00            
ATOM     30    N PRO A   5       6.704   9.662  28.134  4.00  1.00            
ATOM     31   CA PRO A   5       6.434   8.859  26.970  4.00  1.00            
ATOM     32   CD PRO A   5       6.411   8.957  29.361  4.00  1.00            
ATOM     33   CB PRO A   5       5.873   7.530  27.497  4.00  1.00            
ATOM     34   CG PRO A   5       5.455   7.829  28.943  4.00  1.00            
ATOM     35    C PRO A   5       5.542   9.521  25.992  4.00  1.00            
ATOM     36    O PRO A   5       4.951  10.550  26.308  4.00  1.00            
ATOM     37    N LEU A   6       5.424   8.929  24.785  4.00  1.00            
ATOM     38   CA LEU A   6       4.639   9.540  23.760  4.00  1.00            
ATOM     39   CB LEU A   6       5.469  10.010  22.561  4.00  1.00            
ATOM     40   CG LEU A   6       6.523  11.076  22.891  4.00  1.00            
ATOM     41  CD1 LEU A   6       7.294  11.478  21.630  4.00  1.00            
ATOM     42  CD2 LEU A   6       5.905  12.279  23.618  4.00  1.00            
ATOM     43    C LEU A   6       3.702   8.549  23.167  4.00  1.00            
ATOM     44    O LEU A   6       3.735   7.359  23.471  4.00  1.00            
ATOM     45    N GLU A   7       2.809   9.074  22.303  4.00  1.00            
ATOM     46   CA GLU A   7       1.903   8.290  21.527  4.00  1.00            
ATOM     47   CB GLU A   7       0.428   8.532  21.883  4.00  1.00            
ATOM     48   CG GLU A   7       0.072   8.045  23.290  4.00  1.00            
ATOM     49   CD GLU A   7      -1.383   8.390  23.573  4.00  1.00            
ATOM     50  OE1 GLU A   7      -2.261   7.970  22.773  4.00  1.00            
ATOM     51  OE2 GLU A   7      -1.637   9.083  24.595  4.00  1.00            
ATOM     52    C GLU A   7       2.129   8.712  20.109  4.00  1.00            
ATOM     53    O GLU A   7       2.013   9.890  19.776  4.00  1.00            
ATOM     54    N ASN A   8       2.479   7.747  19.239  4.00  1.00            
ATOM     55   CA ASN A   8       2.826   8.039  17.876  4.00  1.00            
ATOM     56   CB ASN A   8       3.362   6.809  17.123  4.00  1.00            
ATOM     57   CG ASN A   8       4.711   6.437  17.717  4.00  1.00            
ATOM     58  OD1 ASN A   8       5.372   5.510  17.253  4.00  1.00            
ATOM     59  ND2 ASN A   8       5.132   7.181  18.775  4.00  1.00            
ATOM     60    C ASN A   8       1.655   8.542  17.082  4.00  1.00            
ATOM     61    O ASN A   8       1.793   9.538  16.373  4.00  1.00            
ATOM     62    N TYR A   9       0.465   7.891  17.171  4.00  1.00            
ATOM     63   CA TYR A   9      -0.596   8.234  16.246  4.00  1.00            
ATOM     64   CB TYR A   9      -0.930   9.737  16.144  4.00  1.00            
ATOM     65   CG TYR A   9      -2.095   9.864  15.218  4.00  1.00            
ATOM     66  CD1 TYR A   9      -3.344   9.430  15.600  4.00  1.00            
ATOM     67  CD2 TYR A   9      -1.949  10.437  13.975  4.00  1.00            
ATOM     68  CE1 TYR A   9      -4.424   9.545  14.754  4.00  1.00            
ATOM     69  CE2 TYR A   9      -3.025  10.557  13.126  4.00  1.00            
ATOM     70   CZ TYR A   9      -4.264  10.108  13.512  4.00  1.00            
ATOM     71   OH TYR A   9      -5.365  10.231  12.638  4.00  1.00            
ATOM     72    C TYR A   9      -0.117   7.679  14.931  4.00  1.00            
ATOM     73    O TYR A   9       0.963   7.090  14.900  4.00  1.00            
ATOM     74    N LEU A  10      -0.945   7.692  13.856  3.00  1.00            
ATOM     75   CA LEU A  10      -0.439   7.242  12.583  3.00  1.00            
ATOM     76   CB LEU A  10      -1.423   7.475  11.426  3.00  1.00            
ATOM     77   CG LEU A  10      -2.758   6.733  11.633  3.00  1.00            
ATOM     78  CD1 LEU A  10      -3.711   6.942  10.446  3.00  1.00            
ATOM     79  CD2 LEU A  10      -2.527   5.252  11.968  3.00  1.00            
ATOM     80    C LEU A  10       0.776   8.073  12.381  3.00  1.00            
ATOM     81    O LEU A  10       0.651   9.260  12.101  3.00  1.00            
ATOM     82    N ASP A  11       1.960   7.414  12.514  3.00  1.00            
ATOM     83   CA ASP A  11       3.269   7.998  12.656  3.00  1.00            
ATOM     84   CB ASP A  11       4.429   7.104  12.181  3.00  1.00            
ATOM     85   CG ASP A  11       4.653   6.015  13.223  3.00  1.00            
ATOM     86  OD1 ASP A  11       3.742   5.802  14.066  3.00  1.00            
ATOM     87  OD2 ASP A  11       5.747   5.391  13.195  3.00  1.00            
ATOM     88    C ASP A  11       3.360   9.294  11.929  3.00  1.00            
ATOM     89    O ASP A  11       3.755   9.367  10.767  3.00  1.00            
ATOM     90    N THR A  12       2.955  10.358  12.645  3.00  1.00            
ATOM     91   CA THR A  12       2.979  11.701  12.168  3.00  1.00            
ATOM     92   CB THR A  12       1.717  12.158  11.469  3.00  1.00            
ATOM     93  OG1 THR A  12       1.865  13.516  11.085  3.00  1.00            
ATOM     94  CG2 THR A  12       0.456  11.979  12.336  3.00  1.00            
ATOM     95    C THR A  12       3.232  12.595  13.359  3.00  1.00            
ATOM     96    O THR A  12       4.212  13.335  13.413  3.00  1.00            
ATOM     97    N GLU A  13       2.329  12.497  14.352  4.00  1.00            
ATOM     98   CA GLU A  13       2.136  13.397  15.452  4.00  1.00            
ATOM     99   CB GLU A  13       0.753  13.194  16.085  4.00  1.00            
ATOM    100   CG GLU A  13      -0.368  13.766  15.213  4.00  1.00            
ATOM    101   CD GLU A  13      -1.675  13.617  15.971  4.00  1.00            
ATOM    102  OE1 GLU A  13      -2.214  12.482  15.990  4.00  1.00            
ATOM    103  OE2 GLU A  13      -2.146  14.629  16.550  4.00  1.00            
ATOM    104    C GLU A  13       3.120  13.562  16.596  4.00  1.00            
ATOM    105    O GLU A  13       3.463  14.703  16.904  4.00  1.00            
ATOM    106    N TYR A  14       3.625  12.502  17.264  4.00  1.00            
ATOM    107   CA TYR A  14       4.514  12.741  18.391  4.00  1.00            
ATOM    108   CB TYR A  14       5.738  13.547  17.898  4.00  1.00            
ATOM    109   CG TYR A  14       6.897  13.549  18.835  4.00  1.00            
ATOM    110  CD1 TYR A  14       6.990  14.468  19.854  4.00  1.00            
ATOM    111  CD2 TYR A  14       7.906  12.629  18.669  4.00  1.00            
ATOM    112  CE1 TYR A  14       8.076  14.462  20.698  4.00  1.00            
ATOM    113  CE2 TYR A  14       8.994  12.618  19.507  4.00  1.00            
ATOM    114   CZ TYR A  14       9.080  13.538  20.524  4.00  1.00            
ATOM    115   OH TYR A  14      10.193  13.529  21.390  4.00  1.00            
ATOM    116    C TYR A  14       3.853  13.496  19.514  4.00  1.00            
ATOM    117    O TYR A  14       4.218  14.637  19.790  4.00  1.00            
ATOM    118    N PHE A  15       2.850  12.880  20.195  4.00  1.00            
ATOM    119   CA PHE A  15       2.220  13.543  21.312  4.00  1.00            
ATOM    120   CB PHE A  15       0.731  13.899  21.108  4.00  1.00            
ATOM    121   CG PHE A  15      -0.041  12.716  20.641  4.00  1.00            
ATOM    122  CD1 PHE A  15      -0.611  11.830  21.524  4.00  1.00            
ATOM    123  CD2 PHE A  15      -0.200  12.512  19.291  4.00  1.00            
ATOM    124  CE1 PHE A  15      -1.325  10.750  21.057  4.00  1.00            
ATOM    125  CE2 PHE A  15      -0.911  11.435  18.819  4.00  1.00            
ATOM    126   CZ PHE A  15      -1.475  10.551  19.706  4.00  1.00            
ATOM    127    C PHE A  15       2.427  12.832  22.628  4.00  1.00            
ATOM    128    O PHE A  15       2.795  11.661  22.662  4.00  1.00            
ATOM    129    N GLY A  16       2.225  13.565  23.756  4.00  1.00            
ATOM    130   CA GLY A  16       2.429  13.069  25.101  4.00  1.00            
ATOM    131    C GLY A  16       1.398  13.683  25.988  4.00  1.00            
ATOM    132    O GLY A  16       0.425  14.268  25.516  4.00  1.00            
ATOM    133    N THR A  17       1.594  13.554  27.316  4.00  1.00            
ATOM    134   CA THR A  17       0.616  14.055  28.232  4.00  1.00            
ATOM    135   CB THR A  17      -0.020  12.969  29.050  4.00  1.00            
ATOM    136  OG1 THR A  17      -0.631  12.009  28.201  4.00  1.00            
ATOM    137  CG2 THR A  17      -1.071  13.596  29.980  4.00  1.00            
ATOM    138    C THR A  17       1.271  14.991  29.202  4.00  1.00            
ATOM    139    O THR A  17       2.468  14.899  29.470  4.00  1.00            
ATOM    140    N ILE A  18       0.475  15.945  29.729  4.00  1.00            
ATOM    141   CA ILE A  18       0.936  16.891  30.706  4.00  1.00            
ATOM    142   CB ILE A  18       1.206  18.236  30.103  4.00  1.00            
ATOM    143  CG1 ILE A  18      -0.074  18.801  29.464  4.00  1.00            
ATOM    144  CG2 ILE A  18       2.369  18.081  29.110  4.00  1.00            
ATOM    145  CD1 ILE A  18       0.076  20.233  28.956  4.00  1.00            
ATOM    146    C ILE A  18      -0.133  17.034  31.737  4.00  1.00            
ATOM    147    O ILE A  18      -1.322  16.950  31.430  4.00  1.00            
ATOM    148    N GLY A  19       0.273  17.240  33.004  4.00  1.00            
ATOM    149   CA GLY A  19      -0.692  17.428  34.046  4.00  1.00            
ATOM    150    C GLY A  19      -0.620  18.876  34.410  4.00  1.00            
ATOM    151    O GLY A  19       0.467  19.451  34.474  4.00  1.00            
ATOM    152    N ILE A  20      -1.782  19.510  34.660  4.00  1.00            
ATOM    153   CA ILE A  20      -1.780  20.919  34.925  4.00  1.00            
ATOM    154   CB ILE A  20      -2.326  21.664  33.738  4.00  1.00            
ATOM    155  CG1 ILE A  20      -1.415  21.397  32.526  4.00  1.00            
ATOM    156  CG2 ILE A  20      -2.485  23.151  34.079  4.00  1.00            
ATOM    157  CD1 ILE A  20      -2.038  21.762  31.180  4.00  1.00            
ATOM    158    C ILE A  20      -2.643  21.196  36.122  4.00  1.00            
ATOM    159    O ILE A  20      -3.747  20.665  36.241  4.00  1.00            
ATOM    160    N GLY A  21      -2.134  22.028  37.054  3.00  1.00            
ATOM    161   CA GLY A  21      -2.898  22.458  38.193  3.00  1.00            
ATOM    162    C GLY A  21      -2.755  21.476  39.326  3.00  1.00            
ATOM    163    O GLY A  21      -2.236  20.373  39.160  3.00  1.00            
ATOM    164    N THR A  22      -3.235  21.890  40.518  3.00  1.00            
ATOM    165   CA THR A  22      -3.128  21.146  41.752  3.00  1.00            
ATOM    166   CB THR A  22      -3.545  21.942  42.956  3.00  1.00            
ATOM    167  OG1 THR A  22      -2.759  23.118  43.086  3.00  1.00            
ATOM    168  CG2 THR A  22      -3.393  21.057  44.205  3.00  1.00            
ATOM    169    C THR A  22      -3.940  19.883  41.759  3.00  1.00            
ATOM    170    O THR A  22      -3.420  18.841  42.157  3.00  1.00            
ATOM    171    N PRO A  23      -5.184  19.892  41.358  3.00  1.00            
ATOM    172   CA PRO A  23      -5.952  18.673  41.390  3.00  1.00            
ATOM    173   CD PRO A  23      -6.035  21.070  41.479  3.00  1.00            
ATOM    174   CB PRO A  23      -7.405  19.087  41.167  3.00  1.00            
ATOM    175   CG PRO A  23      -7.459  20.529  41.700  3.00  1.00            
ATOM    176    C PRO A  23      -5.468  17.703  40.365  3.00  1.00            
ATOM    177    O PRO A  23      -5.783  16.519  40.470  3.00  1.00            
ATOM    178    N ALA A  24      -4.719  18.211  39.375  3.00  1.00            
ATOM    179   CA ALA A  24      -4.234  17.470  38.252  3.00  1.00            
ATOM    180   CB ALA A  24      -3.925  15.989  38.530  3.00  1.00            
ATOM    181    C ALA A  24      -5.317  17.552  37.221  3.00  1.00            
ATOM    182    O ALA A  24      -6.431  17.077  37.435  3.00  1.00            
ATOM    183    N GLN A  25      -5.002  18.165  36.062  4.00  1.00            
ATOM    184   CA GLN A  25      -5.934  18.255  34.973  4.00  1.00            
ATOM    185   CB GLN A  25      -6.211  19.671  34.453  4.00  1.00            
ATOM    186   CG GLN A  25      -7.280  19.684  33.358  4.00  1.00            
ATOM    187   CD GLN A  25      -8.567  19.130  33.958  4.00  1.00            
ATOM    188  OE1 GLN A  25      -8.733  17.918  34.098  4.00  1.00            
ATOM    189  NE2 GLN A  25      -9.507  20.039  34.329  4.00  1.00            
ATOM    190    C GLN A  25      -5.254  17.478  33.887  4.00  1.00            
ATOM    191    O GLN A  25      -4.057  17.211  33.979  4.00  1.00            
ATOM    192    N ASP A  26      -5.984  17.056  32.840  4.00  1.00            
ATOM    193   CA ASP A  26      -5.333  16.236  31.857  4.00  1.00            
ATOM    194   CB ASP A  26      -6.045  14.894  31.623  4.00  1.00            
ATOM    195   CG ASP A  26      -7.439  15.203  31.096  4.00  1.00            
ATOM    196  OD1 ASP A  26      -8.123  16.083  31.685  4.00  1.00            
ATOM    197  OD2 ASP A  26      -7.844  14.554  30.095  4.00  1.00            
ATOM    198    C ASP A  26      -5.279  16.925  30.548  4.00  1.00            
ATOM    199    O ASP A  26      -6.201  17.640  30.161  4.00  1.00            
ATOM    200    N PHE A  27      -4.153  16.731  29.836  4.00  1.00            
ATOM    201   CA PHE A  27      -4.052  17.324  28.544  4.00  1.00            
ATOM    202   CB PHE A  27      -3.470  18.747  28.573  4.00  1.00            
ATOM    203   CG PHE A  27      -4.364  19.565  29.442  4.00  1.00            
ATOM    204  CD1 PHE A  27      -4.141  19.632  30.799  4.00  1.00            
ATOM    205  CD2 PHE A  27      -5.428  20.257  28.912  4.00  1.00            
ATOM    206  CE1 PHE A  27      -4.957  20.378  31.615  4.00  1.00            
ATOM    207  CE2 PHE A  27      -6.249  21.004  29.725  4.00  1.00            
ATOM    208   CZ PHE A  27      -6.016  21.067  31.078  4.00  1.00            
ATOM    209    C PHE A  27      -3.123  16.486  27.717  4.00  1.00            
ATOM    210    O PHE A  27      -2.314  15.727  28.247  4.00  1.00            
ATOM    211    N THR A  28      -3.242  16.601  26.376  4.00  1.00            
ATOM    212   CA THR A  28      -2.368  15.926  25.453  4.00  1.00            
ATOM    213   CB THR A  28      -3.092  15.220  24.346  4.00  1.00            
ATOM    214  OG1 THR A  28      -3.979  14.247  24.879  4.00  1.00            
ATOM    215  CG2 THR A  28      -2.053  14.548  23.432  4.00  1.00            
ATOM    216    C THR A  28      -1.578  17.039  24.827  4.00  1.00            
ATOM    217    O THR A  28      -2.136  18.087  24.507  4.00  1.00            
ATOM    218    N VAL A  29      -0.250  16.868  24.659  4.00  1.00            
ATOM    219   CA VAL A  29       0.527  17.940  24.094  4.00  1.00            
ATOM    220   CB VAL A  29       1.423  18.624  25.074  4.00  1.00            
ATOM    221  CG1 VAL A  29       2.563  17.662  25.447  4.00  1.00            
ATOM    222  CG2 VAL A  29       1.893  19.938  24.434  4.00  1.00            
ATOM    223    C VAL A  29       1.413  17.347  23.033  4.00  1.00            
ATOM    224    O VAL A  29       1.536  16.128  22.925  4.00  1.00            
ATOM    225    N ILE A  30       2.029  18.213  22.197  4.00  1.00            
ATOM    226   CA ILE A  30       2.943  17.800  21.160  4.00  1.00            
ATOM    227   CB ILE A  30       2.835  18.594  19.890  4.00  1.00            
ATOM    228  CG1 ILE A  30       1.407  18.643  19.353  4.00  1.00            
ATOM    229  CG2 ILE A  30       3.842  18.000  18.894  4.00  1.00            
ATOM    230  CD1 ILE A  30       1.207  19.680  18.249  4.00  1.00            
ATOM    231    C ILE A  30       4.265  18.289  21.675  4.00  1.00            
ATOM    232    O ILE A  30       4.345  19.416  22.164  4.00  1.00            
ATOM    233    N PHE A  31       5.339  17.482  21.614  4.00  1.00            
ATOM    234   CA PHE A  31       6.582  18.047  22.063  4.00  1.00            
ATOM    235   CB PHE A  31       7.483  17.070  22.833  4.00  1.00            
ATOM    236   CG PHE A  31       8.575  17.885  23.432  4.00  1.00            
ATOM    237  CD1 PHE A  31       8.332  18.631  24.561  4.00  1.00            
ATOM    238  CD2 PHE A  31       9.834  17.905  22.876  4.00  1.00            
ATOM    239  CE1 PHE A  31       9.326  19.390  25.130  4.00  1.00            
ATOM    240  CE2 PHE A  31      10.833  18.662  23.441  4.00  1.00            
ATOM    241   CZ PHE A  31      10.579  19.405  24.568  4.00  1.00            
ATOM    242    C PHE A  31       7.300  18.456  20.822  4.00  1.00            
ATOM    243    O PHE A  31       7.431  17.665  19.890  4.00  1.00            
ATOM    244    N ASP A  32       7.771  19.716  20.763  4.00  1.00            
ATOM    245   CA ASP A  32       8.355  20.141  19.526  4.00  1.00            
ATOM    246   CB ASP A  32       7.464  21.132  18.755  4.00  1.00            
ATOM    247   CG ASP A  32       6.195  20.416  18.313  4.00  1.00            
ATOM    248  OD1 ASP A  32       6.229  19.162  18.203  4.00  1.00            
ATOM    249  OD2 ASP A  32       5.173  21.115  18.080  4.00  1.00            
ATOM    250    C ASP A  32       9.643  20.868  19.770  4.00  1.00            
ATOM    251    O ASP A  32       9.751  21.659  20.701  4.00  1.00            
ATOM    252    N THR A  33      10.660  20.602  18.923  3.00  1.00            
ATOM    253   CA THR A  33      11.965  21.211  18.996  3.00  1.00            
ATOM    254   CB THR A  33      12.986  20.504  18.159  3.00  1.00            
ATOM    255  OG1 THR A  33      13.073  19.143  18.551  3.00  1.00            
ATOM    256  CG2 THR A  33      14.347  21.189  18.374  3.00  1.00            
ATOM    257    C THR A  33      11.962  22.658  18.565  3.00  1.00            
ATOM    258    O THR A  33      12.732  23.459  19.088  3.00  1.00            
ATOM    259    N GLY A  34      11.138  23.033  17.564  3.00  1.00            
ATOM    260   CA GLY A  34      11.191  24.357  16.987  3.00  1.00            
ATOM    261    C GLY A  34      10.775  25.493  17.901  3.00  1.00            
ATOM    262    O GLY A  34      11.473  26.506  17.943  3.00  1.00            
ATOM    263    N SER A  35       9.659  25.392  18.665  1.00  1.00            
ATOM    264   CA SER A  35       9.207  26.581  19.365  1.00  1.00            
ATOM    265   CB SER A  35       7.745  26.953  19.061  1.00  1.00            
ATOM    266   OG SER A  35       7.393  28.149  19.742  1.00  1.00            
ATOM    267    C SER A  35       9.344  26.420  20.835  1.00  1.00            
ATOM    268    O SER A  35       9.231  25.325  21.381  1.00  1.00            
ATOM    269    N SER A  36       9.629  27.558  21.494  1.00  1.00            
ATOM    270   CA SER A  36       9.897  27.638  22.894  1.00  1.00            
ATOM    271   CB SER A  36      10.467  29.003  23.314  1.00  1.00            
ATOM    272   OG SER A  36      10.706  29.013  24.714  1.00  1.00            
ATOM    273    C SER A  36       8.701  27.396  23.812  1.00  1.00            
ATOM    274    O SER A  36       8.726  26.478  24.631  1.00  1.00            
ATOM    275    N ASN A  37       7.610  28.193  23.678  1.00  1.00            
ATOM    276   CA ASN A  37       6.529  28.265  24.652  1.00  1.00            
ATOM    277   CB ASN A  37       5.575  29.456  24.433  1.00  1.00            
ATOM    278   CG ASN A  37       4.767  29.224  23.164  1.00  1.00            
ATOM    279  OD1 ASN A  37       3.570  29.496  23.126  1.00  1.00            
ATOM    280  ND2 ASN A  37       5.428  28.703  22.096  1.00  1.00            
ATOM    281    C ASN A  37       5.678  27.038  24.716  1.00  1.00            
ATOM    282    O ASN A  37       5.634  26.235  23.784  1.00  1.00            
ATOM    283    N LEU A  38       4.983  26.867  25.871  4.00  1.00            
ATOM    284   CA LEU A  38       4.126  25.731  26.053  4.00  1.00            
ATOM    285   CB LEU A  38       4.611  24.756  27.138  4.00  1.00            
ATOM    286   CG LEU A  38       5.999  24.178  26.800  4.00  1.00            
ATOM    287  CD1 LEU A  38       7.103  25.228  27.000  4.00  1.00            
ATOM    288  CD2 LEU A  38       6.272  22.853  27.523  4.00  1.00            
ATOM    289    C LEU A  38       2.743  26.149  26.367  4.00  1.00            
ATOM    290    O LEU A  38       2.574  26.791  27.401  4.00  1.00            
ATOM    291    N TRP A  39       1.752  25.873  25.456  4.00  1.00            
ATOM    292   CA TRP A  39       0.405  25.967  25.948  4.00  1.00            
ATOM    293   CB TRP A  39      -0.011  27.220  26.762  4.00  1.00            
ATOM    294   CG TRP A  39      -0.702  26.762  28.051  4.00  1.00            
ATOM    295  CD2 TRP A  39      -0.149  25.764  28.934  4.00  1.00            
ATOM    296  CD1 TRP A  39      -1.976  26.985  28.493  4.00  1.00            
ATOM    297  NE1 TRP A  39      -2.243  26.202  29.592  4.00  1.00            
ATOM    298  CE2 TRP A  39      -1.130  25.440  29.869  4.00  1.00            
ATOM    299  CE3 TRP A  39       1.057  25.125  28.933  4.00  1.00            
ATOM    300  CZ2 TRP A  39      -0.914  24.470  30.811  4.00  1.00            
ATOM    301  CZ3 TRP A  39       1.298  24.197  29.921  4.00  1.00            
ATOM    302  CH2 TRP A  39       0.327  23.875  30.844  4.00  1.00            
ATOM    303    C TRP A  39      -0.725  25.344  25.211  4.00  1.00            
ATOM    304    O TRP A  39      -0.704  25.036  24.020  4.00  1.00            
ATOM    305    N VAL A  40      -1.754  25.175  26.063  4.00  1.00            
ATOM    306   CA VAL A  40      -2.969  24.456  26.061  4.00  1.00            
ATOM    307   CB VAL A  40      -3.109  23.749  27.395  4.00  1.00            
ATOM    308  CG1 VAL A  40      -4.409  22.936  27.516  4.00  1.00            
ATOM    309  CG2 VAL A  40      -1.842  22.907  27.596  4.00  1.00            
ATOM    310    C VAL A  40      -4.181  25.310  25.840  4.00  1.00            
ATOM    311    O VAL A  40      -4.181  26.533  25.972  4.00  1.00            
ATOM    312    N PRO A  41      -5.218  24.595  25.451  1.00  1.00            
ATOM    313   CA PRO A  41      -6.514  25.172  25.225  1.00  1.00            
ATOM    314   CD PRO A  41      -5.002  23.433  24.599  1.00  1.00            
ATOM    315   CB PRO A  41      -7.338  24.096  24.524  1.00  1.00            
ATOM    316   CG PRO A  41      -6.281  23.281  23.759  1.00  1.00            
ATOM    317    C PRO A  41      -7.074  25.643  26.540  1.00  1.00            
ATOM    318    O PRO A  41      -6.657  25.123  27.574  1.00  1.00            
ATOM    319    N SER A  42      -7.997  26.632  26.542  4.00  1.00            
ATOM    320   CA SER A  42      -8.485  27.135  27.798  4.00  1.00            
ATOM    321   CB SER A  42      -8.091  28.591  28.099  4.00  1.00            
ATOM    322   OG SER A  42      -8.829  29.478  27.272  4.00  1.00            
ATOM    323    C SER A  42      -9.967  27.097  27.823  4.00  1.00            
ATOM    324    O SER A  42     -10.633  26.841  26.820  4.00  1.00            
ATOM    325    N VAL A  43     -10.503  27.338  29.028  3.00  1.00            
ATOM    326   CA VAL A  43     -11.910  27.360  29.238  3.00  1.00            
ATOM    327   CB VAL A  43     -12.291  27.562  30.675  3.00  1.00            
ATOM    328  CG1 VAL A  43     -11.789  28.939  31.142  3.00  1.00            
ATOM    329  CG2 VAL A  43     -13.814  27.388  30.795  3.00  1.00            
ATOM    330    C VAL A  43     -12.479  28.502  28.448  3.00  1.00            
ATOM    331    O VAL A  43     -13.549  28.380  27.853  3.00  1.00            
ATOM    332    N TYR A  44     -11.760  29.642  28.405  3.00  1.00            
ATOM    333   CA TYR A  44     -12.238  30.823  27.738  3.00  1.00            
ATOM    334   CB TYR A  44     -11.701  32.092  28.426  3.00  1.00            
ATOM    335   CG TYR A  44     -12.235  33.327  27.785  3.00  1.00            
ATOM    336  CD1 TYR A  44     -13.422  33.871  28.217  3.00  1.00            
ATOM    337  CD2 TYR A  44     -11.549  33.950  26.768  3.00  1.00            
ATOM    338  CE1 TYR A  44     -13.923  35.014  27.640  3.00  1.00            
ATOM    339  CE2 TYR A  44     -12.045  35.093  26.186  3.00  1.00            
ATOM    340   CZ TYR A  44     -13.233  35.627  26.622  3.00  1.00            
ATOM    341   OH TYR A  44     -13.747  36.801  26.030  3.00  1.00            
ATOM    342    C TYR A  44     -11.643  30.763  26.364  3.00  1.00            
ATOM    343    O TYR A  44     -10.484  31.124  26.165  3.00  1.00            
ATOM    344    N CYS A  45     -12.429  30.288  25.374  1.00  1.00            
ATOM    345   CA CYS A  45     -11.914  30.146  24.041  1.00  1.00            
ATOM    346   CB CYS A  45     -11.409  28.729  23.728  1.00  1.00            
ATOM    347   SG CYS A  45     -10.769  28.617  22.028  1.00  1.00            
ATOM    348    C CYS A  45     -13.026  30.423  23.081  1.00  1.00            
ATOM    349    O CYS A  45     -13.007  31.413  22.352  1.00  1.00            
ATOM    350    N SER A  46     -14.044  29.543  23.089  1.00  1.00            
ATOM    351   CA SER A  46     -15.177  29.652  22.217  1.00  1.00            
ATOM    352   CB SER A  46     -15.817  31.051  22.243  1.00  1.00            
ATOM    353   OG SER A  46     -16.332  31.323  23.537  1.00  1.00            
ATOM    354    C SER A  46     -14.806  29.351  20.794  1.00  1.00            
ATOM    355    O SER A  46     -15.534  29.730  19.877  1.00  1.00            
ATOM    356    N SER A  47     -13.678  28.652  20.555  1.00  1.00            
ATOM    357   CA SER A  47     -13.352  28.304  19.198  1.00  1.00            
ATOM    358   CB SER A  47     -11.852  28.367  18.861  1.00  1.00            
ATOM    359   OG SER A  47     -11.169  27.283  19.473  1.00  1.00            
ATOM    360    C SER A  47     -13.782  26.896  18.975  1.00  1.00            
ATOM    361    O SER A  47     -14.255  26.223  19.887  1.00  1.00            
ATOM    362    N LEU A  48     -13.649  26.436  17.719  2.00  1.00            
ATOM    363   CA LEU A  48     -14.018  25.108  17.335  2.00  1.00            
ATOM    364   CB LEU A  48     -13.887  24.867  15.821  2.00  1.00            
ATOM    365   CG LEU A  48     -14.763  25.783  14.948  2.00  1.00            
ATOM    366  CD1 LEU A  48     -14.323  27.251  15.071  2.00  1.00            
ATOM    367  CD2 LEU A  48     -14.798  25.292  13.492  2.00  1.00            
ATOM    368    C LEU A  48     -13.097  24.108  17.971  2.00  1.00            
ATOM    369    O LEU A  48     -13.543  23.046  18.401  2.00  1.00            
ATOM    370    N ALA A  49     -11.778  24.403  18.026  2.00  1.00            
ATOM    371   CA ALA A  49     -10.854  23.439  18.568  2.00  1.00            
ATOM    372   CB ALA A  49      -9.414  23.975  18.614  2.00  1.00            
ATOM    373    C ALA A  49     -11.303  23.207  19.978  2.00  1.00            
ATOM    374    O ALA A  49     -11.471  22.065  20.403  2.00  1.00            
ATOM    375    N CYS A  50     -11.567  24.296  20.731  2.00  1.00            
ATOM    376   CA CYS A  50     -12.092  24.112  22.054  2.00  1.00            
ATOM    377   CB CYS A  50     -12.111  25.376  22.927  2.00  1.00            
ATOM    378   SG CYS A  50     -10.442  25.813  23.503  2.00  1.00            
ATOM    379    C CYS A  50     -13.481  23.639  21.820  2.00  1.00            
ATOM    380    O CYS A  50     -14.035  23.851  20.747  2.00  1.00            
ATOM    381    N SER A  51     -14.076  22.991  22.828  2.00  1.00            
ATOM    382   CA SER A  51     -15.354  22.347  22.732  2.00  1.00            
ATOM    383   CB SER A  51     -16.467  23.140  22.012  2.00  1.00            
ATOM    384   OG SER A  51     -16.425  22.936  20.606  2.00  1.00            
ATOM    385    C SER A  51     -15.155  21.066  21.994  2.00  1.00            
ATOM    386    O SER A  51     -16.081  20.270  21.855  2.00  1.00            
ATOM    387    N ASP A  52     -13.916  20.824  21.526  2.00  1.00            
ATOM    388   CA ASP A  52     -13.588  19.570  20.916  2.00  1.00            
ATOM    389   CB ASP A  52     -13.554  19.618  19.380  2.00  1.00            
ATOM    390   CG ASP A  52     -15.000  19.598  18.900  2.00  1.00            
ATOM    391  OD1 ASP A  52     -15.779  18.746  19.409  2.00  1.00            
ATOM    392  OD2 ASP A  52     -15.342  20.425  18.013  2.00  1.00            
ATOM    393    C ASP A  52     -12.218  19.238  21.414  2.00  1.00            
ATOM    394    O ASP A  52     -11.561  18.329  20.908  2.00  1.00            
ATOM    395    N HIS A  53     -11.761  19.975  22.449  1.00  1.00            
ATOM    396   CA HIS A  53     -10.474  19.726  23.033  1.00  1.00            
ATOM    397  ND1 HIS A  53      -8.094  19.670  20.915  1.00  1.00            
ATOM    398   CG HIS A  53      -8.781  20.755  21.408  1.00  1.00            
ATOM    399   CB HIS A  53      -9.400  20.799  22.771  1.00  1.00            
ATOM    400  NE2 HIS A  53      -8.008  21.241  19.345  1.00  1.00            
ATOM    401  CD2 HIS A  53      -8.717  21.707  20.437  1.00  1.00            
ATOM    402  CE1 HIS A  53      -7.653  20.013  19.679  1.00  1.00            
ATOM    403    C HIS A  53     -10.627  19.713  24.509  1.00  1.00            
ATOM    404    O HIS A  53     -11.626  20.175  25.058  1.00  1.00            
ATOM    405    N ASN A  54      -9.612  19.149  25.189  1.00  1.00            
ATOM    406   CA ASN A  54      -9.615  19.186  26.614  1.00  1.00            
ATOM    407   CB ASN A  54      -8.519  18.322  27.260  1.00  1.00            
ATOM    408   CG ASN A  54      -8.828  16.863  26.965  1.00  1.00            
ATOM    409  OD1 ASN A  54      -9.987  16.472  26.847  1.00  1.00            
ATOM    410  ND2 ASN A  54      -7.756  16.033  26.843  1.00  1.00            
ATOM    411    C ASN A  54      -9.326  20.594  26.936  1.00  1.00            
ATOM    412    O ASN A  54      -8.630  21.286  26.194  1.00  1.00            
ATOM    413    N GLN A  55      -9.873  21.070  28.054  1.00  1.00            
ATOM    414   CA GLN A  55      -9.679  22.452  28.300  1.00  1.00            
ATOM    415   CB GLN A  55     -11.014  23.213  28.249  1.00  1.00            
ATOM    416   CG GLN A  55     -11.740  23.029  26.913  1.00  1.00            
ATOM    417   CD GLN A  55     -13.191  23.452  27.088  1.00  1.00            
ATOM    418  OE1 GLN A  55     -13.581  23.960  28.139  1.00  1.00            
ATOM    419  NE2 GLN A  55     -14.020  23.227  26.033  1.00  1.00            
ATOM    420    C GLN A  55      -9.140  22.587  29.680  1.00  1.00            
ATOM    421    O GLN A  55      -9.307  21.715  30.531  1.00  1.00            
ATOM    422    N PHE A  56      -8.449  23.711  29.905  4.00  1.00            
ATOM    423   CA PHE A  56      -7.861  24.051  31.159  4.00  1.00            
ATOM    424   CB PHE A  56      -6.686  25.039  30.960  4.00  1.00            
ATOM    425   CG PHE A  56      -6.233  25.600  32.263  4.00  1.00            
ATOM    426  CD1 PHE A  56      -5.466  24.867  33.138  4.00  1.00            
ATOM    427  CD2 PHE A  56      -6.585  26.887  32.604  4.00  1.00            
ATOM    428  CE1 PHE A  56      -5.065  25.417  34.334  4.00  1.00            
ATOM    429  CE2 PHE A  56      -6.187  27.440  33.796  4.00  1.00            
ATOM    430   CZ PHE A  56      -5.424  26.702  34.667  4.00  1.00            
ATOM    431    C PHE A  56      -8.927  24.682  31.985  4.00  1.00            
ATOM    432    O PHE A  56      -9.962  25.106  31.473  4.00  1.00            
ATOM    433    N ASN A  57      -8.692  24.739  33.305  1.00  1.00            
ATOM    434   CA ASN A  57      -9.646  25.262  34.223  1.00  1.00            
ATOM    435   CB ASN A  57      -9.355  24.811  35.666  1.00  1.00            
ATOM    436   CG ASN A  57      -9.340  23.290  35.689  1.00  1.00            
ATOM    437  OD1 ASN A  57     -10.244  22.635  35.173  1.00  1.00            
ATOM    438  ND2 ASN A  57      -8.268  22.707  36.292  1.00  1.00            
ATOM    439    C ASN A  57      -9.604  26.771  34.121  1.00  1.00            
ATOM    440    O ASN A  57     -10.123  27.214  33.099  1.00  1.00            
ATOM    441    N PRO A  58      -9.103  27.687  34.957  2.00  1.00            
ATOM    442   CA PRO A  58      -8.437  27.569  36.249  2.00  1.00            
ATOM    443   CD PRO A  58      -8.915  29.019  34.401  2.00  1.00            
ATOM    444   CB PRO A  58      -7.685  28.883  36.465  2.00  1.00            
ATOM    445   CG PRO A  58      -8.410  29.887  35.561  2.00  1.00            
ATOM    446    C PRO A  58      -9.325  27.259  37.425  2.00  1.00            
ATOM    447    O PRO A  58      -8.775  27.153  38.522  2.00  1.00            
ATOM    448    N ASP A  59     -10.661  27.118  37.257  2.00  1.00            
ATOM    449   CA ASP A  59     -11.544  26.950  38.389  2.00  1.00            
ATOM    450   CB ASP A  59     -12.976  26.544  37.991  2.00  1.00            
ATOM    451   CG ASP A  59     -13.690  27.707  37.324  2.00  1.00            
ATOM    452  OD1 ASP A  59     -13.534  28.859  37.808  2.00  1.00            
ATOM    453  OD2 ASP A  59     -14.419  27.452  36.327  2.00  1.00            
ATOM    454    C ASP A  59     -11.044  25.799  39.209  2.00  1.00            
ATOM    455    O ASP A  59     -10.892  25.914  40.424  2.00  1.00            
ATOM    456    N ASP A  60     -10.747  24.665  38.552  2.00  1.00            
ATOM    457   CA ASP A  60     -10.313  23.490  39.249  2.00  1.00            
ATOM    458   CB ASP A  60     -10.280  22.246  38.349  2.00  1.00            
ATOM    459   CG ASP A  60     -11.737  21.902  38.067  2.00  1.00            
ATOM    460  OD1 ASP A  60     -12.596  22.296  38.901  2.00  1.00            
ATOM    461  OD2 ASP A  60     -12.015  21.254  37.022  2.00  1.00            
ATOM    462    C ASP A  60      -8.971  23.696  39.860  2.00  1.00            
ATOM    463    O ASP A  60      -8.716  23.234  40.971  2.00  1.00            
ATOM    464    N SER A  61      -8.071  24.415  39.171  1.00  1.00            
ATOM    465   CA SER A  61      -6.751  24.499  39.712  1.00  1.00            
ATOM    466   CB SER A  61      -5.677  24.747  38.638  1.00  1.00            
ATOM    467   OG SER A  61      -5.656  23.677  37.706  1.00  1.00            
ATOM    468    C SER A  61      -6.671  25.639  40.669  1.00  1.00            
ATOM    469    O SER A  61      -6.843  26.798  40.296  1.00  1.00            
ATOM    470    N SER A  62      -6.421  25.314  41.951  1.00  1.00            
ATOM    471   CA SER A  62      -6.239  26.311  42.962  1.00  1.00            
ATOM    472   CB SER A  62      -6.216  25.716  44.378  1.00  1.00            
ATOM    473   OG SER A  62      -5.104  24.845  44.514  1.00  1.00            
ATOM    474    C SER A  62      -4.926  26.971  42.724  1.00  1.00            
ATOM    475    O SER A  62      -4.816  28.194  42.816  1.00  1.00            
ATOM    476    N THR A  63      -3.886  26.182  42.386  1.00  1.00            
ATOM    477   CA THR A  63      -2.624  26.821  42.185  1.00  1.00            
ATOM    478   CB THR A  63      -1.415  25.959  42.448  1.00  1.00            
ATOM    479  OG1 THR A  63      -0.243  26.762  42.420  1.00  1.00            
ATOM    480  CG2 THR A  63      -1.315  24.822  41.416  1.00  1.00            
ATOM    481    C THR A  63      -2.608  27.341  40.790  1.00  1.00            
ATOM    482    O THR A  63      -2.653  26.591  39.819  1.00  1.00            
ATOM    483    N PHE A  64      -2.623  28.679  40.663  1.00  1.00            
ATOM    484   CA PHE A  64      -2.559  29.261  39.361  1.00  1.00            
ATOM    485   CB PHE A  64      -3.817  28.981  38.522  1.00  1.00            
ATOM    486   CG PHE A  64      -3.530  29.289  37.092  1.00  1.00            
ATOM    487  CD1 PHE A  64      -3.662  30.566  36.594  1.00  1.00            
ATOM    488  CD2 PHE A  64      -3.123  28.282  36.247  1.00  1.00            
ATOM    489  CE1 PHE A  64      -3.393  30.829  35.271  1.00  1.00            
ATOM    490  CE2 PHE A  64      -2.854  28.537  34.923  1.00  1.00            
ATOM    491   CZ PHE A  64      -2.991  29.815  34.435  1.00  1.00            
ATOM    492    C PHE A  64      -2.516  30.733  39.589  1.00  1.00            
ATOM    493    O PHE A  64      -3.163  31.244  40.503  1.00  1.00            
ATOM    494    N GLU A  65      -1.732  31.459  38.776  4.00  1.00            
ATOM    495   CA GLU A  65      -1.735  32.883  38.901  4.00  1.00            
ATOM    496   CB GLU A  65      -0.419  33.473  39.437  4.00  1.00            
ATOM    497   CG GLU A  65      -0.180  33.196  40.921  4.00  1.00            
ATOM    498   CD GLU A  65       1.146  33.838  41.308  4.00  1.00            
ATOM    499  OE1 GLU A  65       1.977  34.079  40.392  4.00  1.00            
ATOM    500  OE2 GLU A  65       1.343  34.099  42.525  4.00  1.00            
ATOM    501    C GLU A  65      -1.905  33.396  37.516  4.00  1.00            
ATOM    502    O GLU A  65      -1.067  33.159  36.650  4.00  1.00            
ATOM    503    N ALA A  66      -3.017  34.107  37.270  4.00  1.00            
ATOM    504   CA ALA A  66      -3.233  34.621  35.956  4.00  1.00            
ATOM    505   CB ALA A  66      -4.690  35.032  35.685  4.00  1.00            
ATOM    506    C ALA A  66      -2.380  35.844  35.808  4.00  1.00            
ATOM    507    O ALA A  66      -2.040  36.492  36.796  4.00  1.00            
ATOM    508    N THR A  67      -1.994  36.184  34.559  4.00  1.00            
ATOM    509   CA THR A  67      -1.172  37.344  34.353  4.00  1.00            
ATOM    510   CB THR A  67       0.254  37.017  34.024  4.00  1.00            
ATOM    511  OG1 THR A  67       0.320  36.297  32.802  4.00  1.00            
ATOM    512  CG2 THR A  67       0.849  36.180  35.169  4.00  1.00            
ATOM    513    C THR A  67      -1.712  38.105  33.191  4.00  1.00            
ATOM    514    O THR A  67      -2.519  37.603  32.410  4.00  1.00            
ATOM    515    N SER A  68      -1.272  39.370  33.083  4.00  1.00            
ATOM    516   CA SER A  68      -1.705  40.275  32.064  4.00  1.00            
ATOM    517   CB SER A  68      -1.316  41.733  32.361  4.00  1.00            
ATOM    518   OG SER A  68      -1.965  42.175  33.545  4.00  1.00            
ATOM    519    C SER A  68      -1.136  39.933  30.722  4.00  1.00            
ATOM    520    O SER A  68      -1.786  40.186  29.709  4.00  1.00            
ATOM    521    N GLN A  69       0.073  39.337  30.657  4.00  1.00            
ATOM    522   CA GLN A  69       0.667  39.165  29.359  4.00  1.00            
ATOM    523   CB GLN A  69       2.091  38.585  29.349  4.00  1.00            
ATOM    524   CG GLN A  69       3.140  39.600  29.807  4.00  1.00            
ATOM    525   CD GLN A  69       4.510  39.069  29.414  4.00  1.00            
ATOM    526  OE1 GLN A  69       4.856  37.924  29.703  4.00  1.00            
ATOM    527  NE2 GLN A  69       5.309  39.922  28.720  4.00  1.00            
ATOM    528    C GLN A  69      -0.200  38.334  28.468  4.00  1.00            
ATOM    529    O GLN A  69      -0.751  37.307  28.864  4.00  1.00            
ATOM    530    N GLU A  70      -0.345  38.823  27.218  4.00  1.00            
ATOM    531   CA GLU A  70      -1.111  38.209  26.173  4.00  1.00            
ATOM    532   CB GLU A  70      -1.792  39.244  25.268  4.00  1.00            
ATOM    533   CG GLU A  70      -2.782  40.145  26.006  4.00  1.00            
ATOM    534   CD GLU A  70      -2.980  41.386  25.148  4.00  1.00            
ATOM    535  OE1 GLU A  70      -2.234  41.527  24.142  4.00  1.00            
ATOM    536  OE2 GLU A  70      -3.869  42.211  25.488  4.00  1.00            
ATOM    537    C GLU A  70      -0.105  37.516  25.335  4.00  1.00            
ATOM    538    O GLU A  70       0.989  38.033  25.117  4.00  1.00            
ATOM    539    N LEU A  71      -0.427  36.305  24.865  4.00  1.00            
ATOM    540   CA LEU A  71       0.555  35.676  24.048  4.00  1.00            
ATOM    541   CB LEU A  71       0.859  34.212  24.419  4.00  1.00            
ATOM    542   CG LEU A  71       1.494  34.024  25.807  4.00  1.00            
ATOM    543  CD1 LEU A  71       1.917  32.562  26.033  4.00  1.00            
ATOM    544  CD2 LEU A  71       2.641  35.019  26.030  4.00  1.00            
ATOM    545    C LEU A  71       0.013  35.635  22.649  4.00  1.00            
ATOM    546    O LEU A  71      -1.108  35.181  22.424  4.00  1.00            
ATOM    547    N SER A  72       0.786  36.131  21.661  4.00  1.00            
ATOM    548   CA SER A  72       0.353  36.019  20.295  4.00  1.00            
ATOM    549   CB SER A  72       0.340  37.354  19.530  4.00  1.00            
ATOM    550   OG SER A  72      -0.082  37.146  18.190  4.00  1.00            
ATOM    551    C SER A  72       1.367  35.130  19.657  4.00  1.00            
ATOM    552    O SER A  72       2.559  35.433  19.671  4.00  1.00            
ATOM    553    N ILE A  73       0.924  33.989  19.093  4.00  1.00            
ATOM    554   CA ILE A  73       1.869  33.061  18.543  4.00  1.00            
ATOM    555   CB ILE A  73       1.853  31.738  19.259  4.00  1.00            
ATOM    556  CG1 ILE A  73       2.073  31.916  20.770  4.00  1.00            
ATOM    557  CG2 ILE A  73       2.896  30.825  18.592  4.00  1.00            
ATOM    558  CD1 ILE A  73       1.660  30.688  21.576  4.00  1.00            
ATOM    559    C ILE A  73       1.412  32.727  17.152  4.00  1.00            
ATOM    560    O ILE A  73       0.222  32.521  16.920  4.00  1.00            
ATOM    561    N THR A  74       2.344  32.674  16.179  4.00  1.00            
ATOM    562   CA THR A  74       1.977  32.254  14.852  4.00  1.00            
ATOM    563   CB THR A  74       2.274  33.280  13.800  4.00  1.00            
ATOM    564  OG1 THR A  74       3.667  33.549  13.756  4.00  1.00            
ATOM    565  CG2 THR A  74       1.499  34.566  14.137  4.00  1.00            
ATOM    566    C THR A  74       2.835  31.049  14.564  4.00  1.00            
ATOM    567    O THR A  74       4.062  31.131  14.573  4.00  1.00            
ATOM    568    N TYR A  75       2.192  29.888  14.325  4.00  1.00            
ATOM    569   CA TYR A  75       2.850  28.616  14.157  4.00  1.00            
ATOM    570   CB TYR A  75       1.901  27.419  14.349  4.00  1.00            
ATOM    571   CG TYR A  75       1.607  27.332  15.811  4.00  1.00            
ATOM    572  CD1 TYR A  75       0.609  28.089  16.385  4.00  1.00            
ATOM    573  CD2 TYR A  75       2.345  26.492  16.616  4.00  1.00            
ATOM    574  CE1 TYR A  75       0.352  28.004  17.734  4.00  1.00            
ATOM    575  CE2 TYR A  75       2.092  26.403  17.966  4.00  1.00            
ATOM    576   CZ TYR A  75       1.092  27.160  18.526  4.00  1.00            
ATOM    577   OH TYR A  75       0.831  27.073  19.911  4.00  1.00            
ATOM    578    C TYR A  75       3.628  28.410  12.901  4.00  1.00            
ATOM    579    O TYR A  75       4.733  27.874  12.946  4.00  1.00            
ATOM    580    N GLY A  76       3.101  28.861  11.757  3.00  1.00            
ATOM    581   CA GLY A  76       3.606  28.457  10.475  3.00  1.00            
ATOM    582    C GLY A  76       2.397  27.755  10.003  3.00  1.00            
ATOM    583    O GLY A  76       1.981  27.864   8.851  3.00  1.00            
ATOM    584    N THR A  77       1.809  26.994  10.944  3.00  1.00            
ATOM    585   CA THR A  77       0.557  26.364  10.713  3.00  1.00            
ATOM    586   CB THR A  77       0.228  25.293  11.704  3.00  1.00            
ATOM    587  OG1 THR A  77       0.032  25.871  12.984  3.00  1.00            
ATOM    588  CG2 THR A  77       1.377  24.273  11.740  3.00  1.00            
ATOM    589    C THR A  77      -0.564  27.358  10.815  3.00  1.00            
ATOM    590    O THR A  77      -1.434  27.409   9.947  3.00  1.00            
ATOM    591    N GLY A  78      -0.556  28.206  11.872  4.00  1.00            
ATOM    592   CA GLY A  78      -1.698  29.050  12.095  4.00  1.00            
ATOM    593    C GLY A  78      -1.443  29.979  13.241  4.00  1.00            
ATOM    594    O GLY A  78      -0.297  30.316  13.536  4.00  1.00            
ATOM    595    N SER A  79      -2.527  30.424  13.922  4.00  1.00            
ATOM    596   CA SER A  79      -2.340  31.408  14.949  4.00  1.00            
ATOM    597   CB SER A  79      -2.843  32.804  14.547  4.00  1.00            
ATOM    598   OG SER A  79      -4.251  32.776  14.365  4.00  1.00            
ATOM    599    C SER A  79      -3.029  31.068  16.224  4.00  1.00            
ATOM    600    O SER A  79      -3.990  30.299  16.260  4.00  1.00            
ATOM    601    N MET A  80      -2.500  31.650  17.323  4.00  1.00            
ATOM    602   CA MET A  80      -3.080  31.511  18.624  4.00  1.00            
ATOM    603   CB MET A  80      -2.420  30.428  19.493  4.00  1.00            
ATOM    604   CG MET A  80      -2.605  29.022  18.916  4.00  1.00            
ATOM    605   SD MET A  80      -2.015  27.670  19.977  4.00  1.00            
ATOM    606   CE MET A  80      -3.433  27.730  21.108  4.00  1.00            
ATOM    607    C MET A  80      -2.946  32.823  19.322  4.00  1.00            
ATOM    608    O MET A  80      -1.950  33.528  19.172  4.00  1.00            
ATOM    609    N THR A  81      -3.986  33.183  20.094  4.00  1.00            
ATOM    610   CA THR A  81      -3.997  34.379  20.882  4.00  1.00            
ATOM    611   CB THR A  81      -5.221  35.221  20.667  4.00  1.00            
ATOM    612  OG1 THR A  81      -5.327  35.599  19.303  4.00  1.00            
ATOM    613  CG2 THR A  81      -5.127  36.471  21.557  4.00  1.00            
ATOM    614    C THR A  81      -4.068  33.854  22.273  4.00  1.00            
ATOM    615    O THR A  81      -4.439  32.697  22.461  4.00  1.00            
ATOM    616    N GLY A  82      -3.705  34.637  23.306  4.00  1.00            
ATOM    617   CA GLY A  82      -3.818  33.913  24.530  4.00  1.00            
ATOM    618    C GLY A  82      -3.541  34.723  25.744  4.00  1.00            
ATOM    619    O GLY A  82      -3.238  35.915  25.695  4.00  1.00            
ATOM    620    N ILE A  83      -3.658  34.017  26.886  4.00  1.00            
ATOM    621   CA ILE A  83      -3.446  34.530  28.201  4.00  1.00            
ATOM    622   CB ILE A  83      -4.657  34.436  29.080  4.00  1.00            
ATOM    623  CG1 ILE A  83      -5.080  32.971  29.264  4.00  1.00            
ATOM    624  CG2 ILE A  83      -5.749  35.330  28.472  4.00  1.00            
ATOM    625  CD1 ILE A  83      -6.127  32.769  30.360  4.00  1.00            
ATOM    626    C ILE A  83      -2.352  33.702  28.809  4.00  1.00            
ATOM    627    O ILE A  83      -2.197  32.534  28.468  4.00  1.00            
ATOM    628    N LEU A  84      -1.531  34.301  29.699  4.00  1.00            
ATOM    629   CA LEU A  84      -0.422  33.595  30.288  4.00  1.00            
ATOM    630   CB LEU A  84       0.779  34.506  30.592  4.00  1.00            
ATOM    631   CG LEU A  84       2.024  33.730  31.049  4.00  1.00            
ATOM    632  CD1 LEU A  84       2.557  32.852  29.906  4.00  1.00            
ATOM    633  CD2 LEU A  84       3.093  34.667  31.633  4.00  1.00            
ATOM    634    C LEU A  84      -0.869  33.011  31.585  4.00  1.00            
ATOM    635    O LEU A  84      -1.922  33.378  32.101  4.00  1.00            
ATOM    636    N GLY A  85      -0.090  32.060  32.149  4.00  1.00            
ATOM    637   CA GLY A  85      -0.552  31.539  33.399  4.00  1.00            
ATOM    638    C GLY A  85       0.544  30.911  34.202  4.00  1.00            
ATOM    639    O GLY A  85       1.352  30.131  33.713  4.00  1.00            
ATOM    640    N TYR A  86       0.582  31.179  35.514  4.00  1.00            
ATOM    641   CA TYR A  86       1.613  30.524  36.258  4.00  1.00            
ATOM    642   CB TYR A  86       2.346  31.443  37.250  4.00  1.00            
ATOM    643   CG TYR A  86       3.146  32.400  36.433  4.00  1.00            
ATOM    644  CD1 TYR A  86       2.567  33.533  35.908  4.00  1.00            
ATOM    645  CD2 TYR A  86       4.480  32.161  36.187  4.00  1.00            
ATOM    646  CE1 TYR A  86       3.308  34.412  35.153  4.00  1.00            
ATOM    647  CE2 TYR A  86       5.226  33.036  35.433  4.00  1.00            
ATOM    648   CZ TYR A  86       4.639  34.165  34.915  4.00  1.00            
ATOM    649   OH TYR A  86       5.401  35.067  34.142  4.00  1.00            
ATOM    650    C TYR A  86       0.951  29.419  37.026  4.00  1.00            
ATOM    651    O TYR A  86      -0.009  29.650  37.759  4.00  1.00            
ATOM    652    N ASP A  87       1.443  28.172  36.852  4.00  1.00            
ATOM    653   CA ASP A  87       0.797  27.033  37.451  4.00  1.00            
ATOM    654   CB ASP A  87      -0.406  26.609  36.581  4.00  1.00            
ATOM    655   CG ASP A  87      -1.076  25.342  37.088  4.00  1.00            
ATOM    656  OD1 ASP A  87      -1.186  25.161  38.329  4.00  1.00            
ATOM    657  OD2 ASP A  87      -1.481  24.526  36.221  4.00  1.00            
ATOM    658    C ASP A  87       1.770  25.912  37.512  4.00  1.00            
ATOM    659    O ASP A  87       2.836  25.952  36.901  4.00  1.00            
ATOM    660    N THR A  88       1.414  24.880  38.291  4.00  1.00            
ATOM    661   CA THR A  88       2.236  23.733  38.424  4.00  1.00            
ATOM    662   CB THR A  88       1.890  22.897  39.622  4.00  1.00            
ATOM    663  OG1 THR A  88       0.576  22.375  39.490  4.00  1.00            
ATOM    664  CG2 THR A  88       1.978  23.778  40.879  4.00  1.00            
ATOM    665    C THR A  88       2.070  22.876  37.236  4.00  1.00            
ATOM    666    O THR A  88       1.000  22.813  36.632  4.00  1.00            
ATOM    667    N VAL A  89       3.168  22.205  36.859  4.00  1.00            
ATOM    668   CA VAL A  89       3.066  21.317  35.758  4.00  1.00            
ATOM    669   CB VAL A  89       3.736  21.825  34.517  4.00  1.00            
ATOM    670  CG1 VAL A  89       3.647  20.738  33.434  4.00  1.00            
ATOM    671  CG2 VAL A  89       3.071  23.155  34.120  4.00  1.00            
ATOM    672    C VAL A  89       3.740  20.051  36.133  4.00  1.00            
ATOM    673    O VAL A  89       4.874  20.067  36.604  4.00  1.00            
ATOM    674    N GLN A  90       3.065  18.900  35.958  4.00  1.00            
ATOM    675   CA GLN A  90       3.824  17.734  36.258  4.00  1.00            
ATOM    676   CB GLN A  90       3.250  16.810  37.352  4.00  1.00            
ATOM    677   CG GLN A  90       1.911  16.137  37.057  4.00  1.00            
ATOM    678   CD GLN A  90       1.718  15.115  38.170  4.00  1.00            
ATOM    679  OE1 GLN A  90       0.635  14.562  38.351  4.00  1.00            
ATOM    680  NE2 GLN A  90       2.808  14.857  38.943  4.00  1.00            
ATOM    681    C GLN A  90       4.027  16.967  35.000  4.00  1.00            
ATOM    682    O GLN A  90       3.327  15.997  34.715  4.00  1.00            
ATOM    683    N VAL A  91       5.022  17.397  34.204  4.00  1.00            
ATOM    684   CA VAL A  91       5.318  16.674  33.010  4.00  1.00            
ATOM    685   CB VAL A  91       5.995  17.492  31.952  4.00  1.00            
ATOM    686  CG1 VAL A  91       5.031  18.599  31.493  4.00  1.00            
ATOM    687  CG2 VAL A  91       7.319  18.022  32.523  4.00  1.00            
ATOM    688    C VAL A  91       6.264  15.610  33.426  4.00  1.00            
ATOM    689    O VAL A  91       7.179  15.850  34.213  4.00  1.00            
ATOM    690    N GLY A  92       6.056  14.387  32.922  3.00  1.00            
ATOM    691   CA GLY A  92       6.917  13.345  33.369  3.00  1.00            
ATOM    692    C GLY A  92       6.533  13.146  34.795  3.00  1.00            
ATOM    693    O GLY A  92       5.535  13.693  35.260  3.00  1.00            
ATOM    694    N GLY A  93       7.325  12.353  35.531  3.00  1.00            
ATOM    695   CA GLY A  93       7.061  12.184  36.924  3.00  1.00            
ATOM    696    C GLY A  93       7.277  13.529  37.533  3.00  1.00            
ATOM    697    O GLY A  93       6.643  13.905  38.519  3.00  1.00            
ATOM    698    N ILE A  94       8.207  14.280  36.920  4.00  1.00            
ATOM    699   CA ILE A  94       8.701  15.539  37.383  4.00  1.00            
ATOM    700   CB ILE A  94       9.750  16.116  36.478  4.00  1.00            
ATOM    701  CG1 ILE A  94      10.937  15.140  36.402  4.00  1.00            
ATOM    702  CG2 ILE A  94      10.136  17.510  37.004  4.00  1.00            
ATOM    703  CD1 ILE A  94      11.943  15.457  35.298  4.00  1.00            
ATOM    704    C ILE A  94       7.636  16.552  37.635  4.00  1.00            
ATOM    705    O ILE A  94       6.687  16.702  36.867  4.00  1.00            
ATOM    706    N SER A  95       7.788  17.261  38.776  4.00  1.00            
ATOM    707   CA SER A  95       6.912  18.327  39.165  4.00  1.00            
ATOM    708   CB SER A  95       6.634  18.380  40.677  4.00  1.00            
ATOM    709   OG SER A  95       5.951  17.207  41.093  4.00  1.00            
ATOM    710    C SER A  95       7.637  19.575  38.824  4.00  1.00            
ATOM    711    O SER A  95       8.823  19.724  39.112  4.00  1.00            
ATOM    712    N ASP A  96       6.930  20.496  38.160  4.00  1.00            
ATOM    713   CA ASP A  96       7.527  21.731  37.786  4.00  1.00            
ATOM    714   CB ASP A  96       7.459  21.995  36.271  4.00  1.00            
ATOM    715   CG ASP A  96       8.205  20.878  35.556  4.00  1.00            
ATOM    716  OD1 ASP A  96       8.715  19.963  36.255  4.00  1.00            
ATOM    717  OD2 ASP A  96       8.265  20.923  34.298  4.00  1.00            
ATOM    718    C ASP A  96       6.684  22.766  38.420  4.00  1.00            
ATOM    719    O ASP A  96       5.492  22.553  38.630  4.00  1.00            
ATOM    720    N THR A  97       7.269  23.919  38.770  4.00  1.00            
ATOM    721   CA THR A  97       6.378  24.833  39.391  4.00  1.00            
ATOM    722   CB THR A  97       6.531  24.914  40.884  4.00  1.00            
ATOM    723  OG1 THR A  97       5.457  25.655  41.447  4.00  1.00            
ATOM    724  CG2 THR A  97       7.873  25.588  41.217  4.00  1.00            
ATOM    725    C THR A  97       6.554  26.209  38.853  4.00  1.00            
ATOM    726    O THR A  97       7.606  26.570  38.327  4.00  1.00            
ATOM    727    N ASN A  98       5.473  27.005  38.974  4.00  1.00            
ATOM    728   CA ASN A  98       5.468  28.373  38.561  4.00  1.00            
ATOM    729   CB ASN A  98       6.378  29.267  39.422  4.00  1.00            
ATOM    730   CG ASN A  98       5.783  29.333  40.820  4.00  1.00            
ATOM    731  OD1 ASN A  98       4.570  29.242  40.999  4.00  1.00            
ATOM    732  ND2 ASN A  98       6.663  29.500  41.844  4.00  1.00            
ATOM    733    C ASN A  98       5.958  28.421  37.145  4.00  1.00            
ATOM    734    O ASN A  98       6.670  29.346  36.756  4.00  1.00            
ATOM    735    N GLN A  99       5.583  27.414  36.331  4.00  1.00            
ATOM    736   CA GLN A  99       5.946  27.384  34.940  4.00  1.00            
ATOM    737   CB GLN A  99       5.683  26.026  34.268  4.00  1.00            
ATOM    738   CG GLN A  99       6.027  26.006  32.778  4.00  1.00            
ATOM    739   CD GLN A  99       5.427  24.745  32.170  4.00  1.00            
ATOM    740  OE1 GLN A  99       5.718  23.629  32.597  4.00  1.00            
ATOM    741  NE2 GLN A  99       4.549  24.927  31.146  4.00  1.00            
ATOM    742    C GLN A  99       5.026  28.375  34.252  4.00  1.00            
ATOM    743    O GLN A  99       4.003  28.780  34.803  4.00  1.00            
ATOM    744    N ILE A 100       5.406  28.798  33.027  4.00  1.00            
ATOM    745   CA ILE A 100       4.815  29.851  32.230  4.00  1.00            
ATOM    746   CB ILE A 100       5.733  30.237  31.106  4.00  1.00            
ATOM    747  CG1 ILE A 100       7.099  30.654  31.674  4.00  1.00            
ATOM    748  CG2 ILE A 100       5.062  31.342  30.276  4.00  1.00            
ATOM    749  CD1 ILE A 100       7.023  31.833  32.645  4.00  1.00            
ATOM    750    C ILE A 100       3.464  29.658  31.623  4.00  1.00            
ATOM    751    O ILE A 100       2.669  30.594  31.634  4.00  1.00            
ATOM    752    N PHE A 101       3.172  28.519  30.979  4.00  1.00            
ATOM    753   CA PHE A 101       1.836  28.400  30.463  4.00  1.00            
ATOM    754   CB PHE A 101       0.750  28.616  31.528  4.00  1.00            
ATOM    755   CG PHE A 101       0.917  27.525  32.530  4.00  1.00            
ATOM    756  CD1 PHE A 101       2.029  27.478  33.340  4.00  1.00            
ATOM    757  CD2 PHE A 101      -0.048  26.561  32.683  4.00  1.00            
ATOM    758  CE1 PHE A 101       2.188  26.470  34.262  4.00  1.00            
ATOM    759  CE2 PHE A 101       0.102  25.550  33.604  4.00  1.00            
ATOM    760   CZ PHE A 101       1.225  25.501  34.393  4.00  1.00            
ATOM    761    C PHE A 101       1.592  29.352  29.337  4.00  1.00            
ATOM    762    O PHE A 101       2.460  30.127  28.940  4.00  1.00            
ATOM    763    N GLY A 102       0.372  29.254  28.771  4.00  1.00            
ATOM    764   CA GLY A 102      -0.099  30.087  27.705  4.00  1.00            
ATOM    765    C GLY A 102      -1.520  29.688  27.430  4.00  1.00            
ATOM    766    O GLY A 102      -1.839  29.201  26.346  4.00  1.00            
ATOM    767    N LEU A 103      -2.428  29.935  28.400  4.00  1.00            
ATOM    768   CA LEU A 103      -3.809  29.573  28.241  4.00  1.00            
ATOM    769   CB LEU A 103      -4.702  30.051  29.401  4.00  1.00            
ATOM    770   CG LEU A 103      -4.300  29.490  30.777  4.00  1.00            
ATOM    771  CD1 LEU A 103      -5.236  29.999  31.886  4.00  1.00            
ATOM    772  CD2 LEU A 103      -4.186  27.958  30.746  4.00  1.00            
ATOM    773    C LEU A 103      -4.261  30.294  26.992  4.00  1.00            
ATOM    774    O LEU A 103      -3.787  31.395  26.721  4.00  1.00            
ATOM    775    N SER A 104      -5.168  29.698  26.176  4.00  1.00            
ATOM    776   CA SER A 104      -5.450  30.326  24.904  4.00  1.00            
ATOM    777   CB SER A 104      -5.166  29.414  23.701  4.00  1.00            
ATOM    778   OG SER A 104      -6.045  28.298  23.721  4.00  1.00            
ATOM    779    C SER A 104      -6.857  30.766  24.751  4.00  1.00            
ATOM    780    O SER A 104      -7.802  30.008  24.967  4.00  1.00            
ATOM    781    N GLU A 105      -7.009  32.048  24.370  4.00  1.00            
ATOM    782   CA GLU A 105      -8.299  32.597  24.103  4.00  1.00            
ATOM    783   CB GLU A 105      -8.289  34.129  23.962  4.00  1.00            
ATOM    784   CG GLU A 105      -9.683  34.720  23.735  4.00  1.00            
ATOM    785   CD GLU A 105      -9.530  36.206  23.441  4.00  1.00            
ATOM    786  OE1 GLU A 105      -8.394  36.628  23.095  4.00  1.00            
ATOM    787  OE2 GLU A 105     -10.549  36.939  23.553  4.00  1.00            
ATOM    788    C GLU A 105      -8.839  32.066  22.819  4.00  1.00            
ATOM    789    O GLU A 105      -9.980  31.611  22.761  4.00  1.00            
ATOM    790    N THR A 106      -8.024  32.096  21.746  4.00  1.00            
ATOM    791   CA THR A 106      -8.574  31.699  20.485  4.00  1.00            
ATOM    792   CB THR A 106      -8.942  32.861  19.608  4.00  1.00            
ATOM    793  OG1 THR A 106      -7.787  33.624  19.290  4.00  1.00            
ATOM    794  CG2 THR A 106      -9.966  33.738  20.352  4.00  1.00            
ATOM    795    C THR A 106      -7.603  30.867  19.735  4.00  1.00            
ATOM    796    O THR A 106      -6.390  31.041  19.836  4.00  1.00            
ATOM    797    N GLU A 107      -8.145  29.905  18.973  1.00  1.00            
ATOM    798   CA GLU A 107      -7.325  29.114  18.132  1.00  1.00            
ATOM    799   CB GLU A 107      -7.236  27.639  18.567  1.00  1.00            
ATOM    800   CG GLU A 107      -6.602  27.409  19.935  1.00  1.00            
ATOM    801   CD GLU A 107      -6.658  25.909  20.172  1.00  1.00            
ATOM    802  OE1 GLU A 107      -6.746  25.162  19.162  1.00  1.00            
ATOM    803  OE2 GLU A 107      -6.622  25.489  21.359  1.00  1.00            
ATOM    804    C GLU A 107      -8.036  29.056  16.821  1.00  1.00            
ATOM    805    O GLU A 107      -9.062  28.391  16.698  1.00  1.00            
ATOM    806    N PRO A 108      -7.556  29.750  15.841  1.00  1.00            
ATOM    807   CA PRO A 108      -8.237  29.688  14.578  1.00  1.00            
ATOM    808   CD PRO A 108      -6.997  31.070  16.087  1.00  1.00            
ATOM    809   CB PRO A 108      -8.056  31.048  13.912  1.00  1.00            
ATOM    810   CG PRO A 108      -6.909  31.712  14.696  1.00  1.00            
ATOM    811    C PRO A 108      -7.734  28.540  13.764  1.00  1.00            
ATOM    812    O PRO A 108      -6.643  28.051  14.043  1.00  1.00            
ATOM    813    N GLY A 109      -8.514  28.099  12.759  1.00  1.00            
ATOM    814   CA GLY A 109      -8.025  27.089  11.871  1.00  1.00            
ATOM    815    C GLY A 109      -8.666  25.774  12.136  1.00  1.00            
ATOM    816    O GLY A 109      -8.890  25.372  13.276  1.00  1.00            
ATOM    817    N SER A 110      -8.973  25.083  11.024  2.00  1.00            
ATOM    818   CA SER A 110      -9.559  23.781  11.017  2.00  1.00            
ATOM    819   CB SER A 110     -10.063  23.371   9.623  2.00  1.00            
ATOM    820   OG SER A 110     -10.633  22.071   9.677  2.00  1.00            
ATOM    821    C SER A 110      -8.529  22.773  11.424  2.00  1.00            
ATOM    822    O SER A 110      -8.893  21.738  11.968  2.00  1.00            
ATOM    823    N PHE A 111      -7.232  23.043  11.149  2.00  1.00            
ATOM    824   CA PHE A 111      -6.114  22.166  11.422  2.00  1.00            
ATOM    825   CB PHE A 111      -4.805  22.648  10.762  2.00  1.00            
ATOM    826   CG PHE A 111      -4.544  24.068  11.142  2.00  1.00            
ATOM    827  CD1 PHE A 111      -3.995  24.398  12.358  2.00  1.00            
ATOM    828  CD2 PHE A 111      -4.842  25.079  10.256  2.00  1.00            
ATOM    829  CE1 PHE A 111      -3.760  25.714  12.682  2.00  1.00            
ATOM    830  CE2 PHE A 111      -4.609  26.397  10.572  2.00  1.00            
ATOM    831   CZ PHE A 111      -4.066  26.717  11.793  2.00  1.00            
ATOM    832    C PHE A 111      -5.888  21.994  12.898  2.00  1.00            
ATOM    833    O PHE A 111      -5.463  20.923  13.328  2.00  1.00            
ATOM    834    N LEU A 112      -6.084  23.043  13.723  2.00  1.00            
ATOM    835   CA LEU A 112      -5.930  22.817  15.136  2.00  1.00            
ATOM    836   CB LEU A 112      -6.101  24.088  15.984  2.00  1.00            
ATOM    837   CG LEU A 112      -4.994  25.130  15.737  2.00  1.00            
ATOM    838  CD1 LEU A 112      -5.124  26.323  16.699  2.00  1.00            
ATOM    839  CD2 LEU A 112      -3.599  24.484  15.767  2.00  1.00            
ATOM    840    C LEU A 112      -7.004  21.850  15.508  2.00  1.00            
ATOM    841    O LEU A 112      -6.778  20.892  16.246  2.00  1.00            
ATOM    842    N TYR A 113      -8.214  22.087  14.966  2.00  1.00            
ATOM    843   CA TYR A 113      -9.323  21.184  15.069  2.00  1.00            
ATOM    844   CB TYR A 113     -10.567  21.742  14.355  2.00  1.00            
ATOM    845   CG TYR A 113     -11.735  20.851  14.582  2.00  1.00            
ATOM    846  CD1 TYR A 113     -11.940  19.745  13.795  2.00  1.00            
ATOM    847  CD2 TYR A 113     -12.636  21.134  15.582  2.00  1.00            
ATOM    848  CE1 TYR A 113     -13.024  18.926  13.999  2.00  1.00            
ATOM    849  CE2 TYR A 113     -13.724  20.321  15.794  2.00  1.00            
ATOM    850   CZ TYR A 113     -13.917  19.216  15.000  2.00  1.00            
ATOM    851   OH TYR A 113     -15.033  18.380  15.214  2.00  1.00            
ATOM    852    C TYR A 113      -8.793  19.997  14.318  2.00  1.00            
ATOM    853    O TYR A 113      -7.836  20.119  13.561  2.00  1.00            
ATOM    854    N TYR A 114      -9.300  18.785  14.544  2.00  1.00            
ATOM    855   CA TYR A 114      -8.716  17.688  13.823  2.00  1.00            
ATOM    856   CB TYR A 114      -8.619  17.835  12.287  2.00  1.00            
ATOM    857   CG TYR A 114      -9.954  17.752  11.637  2.00  1.00            
ATOM    858  CD1 TYR A 114     -10.507  16.524  11.359  2.00  1.00            
ATOM    859  CD2 TYR A 114     -10.644  18.891  11.297  2.00  1.00            
ATOM    860  CE1 TYR A 114     -11.736  16.433  10.754  2.00  1.00            
ATOM    861  CE2 TYR A 114     -11.876  18.807  10.691  2.00  1.00            
ATOM    862   CZ TYR A 114     -12.422  17.575  10.420  2.00  1.00            
ATOM    863   OH TYR A 114     -13.685  17.478   9.799  2.00  1.00            
ATOM    864    C TYR A 114      -7.311  17.465  14.279  2.00  1.00            
ATOM    865    O TYR A 114      -6.544  16.772  13.613  2.00  1.00            
ATOM    866    N ALA A 115      -6.918  18.027  15.436  1.00  1.00            
ATOM    867   CA ALA A 115      -5.607  17.716  15.906  1.00  1.00            
ATOM    868   CB ALA A 115      -4.834  18.932  16.453  1.00  1.00            
ATOM    869    C ALA A 115      -5.847  16.796  17.048  1.00  1.00            
ATOM    870    O ALA A 115      -6.662  17.074  17.926  1.00  1.00            
ATOM    871    N PRO A 116      -5.170  15.691  17.047  1.00  1.00            
ATOM    872   CA PRO A 116      -5.320  14.762  18.129  1.00  1.00            
ATOM    873   CD PRO A 116      -4.853  15.022  15.795  1.00  1.00            
ATOM    874   CB PRO A 116      -4.661  13.470  17.658  1.00  1.00            
ATOM    875   CG PRO A 116      -4.834  13.523  16.128  1.00  1.00            
ATOM    876    C PRO A 116      -4.702  15.422  19.325  1.00  1.00            
ATOM    877    O PRO A 116      -4.902  14.950  20.442  1.00  1.00            
ATOM    878    N PHE A 117      -3.945  16.509  19.083  1.00  1.00            
ATOM    879   CA PHE A 117      -3.237  17.239  20.086  1.00  1.00            
ATOM    880   CB PHE A 117      -2.117  18.129  19.545  1.00  1.00            
ATOM    881   CG PHE A 117      -1.147  17.305  18.786  1.00  1.00            
ATOM    882  CD1 PHE A 117      -0.406  16.332  19.416  1.00  1.00            
ATOM    883  CD2 PHE A 117      -0.954  17.545  17.446  1.00  1.00            
ATOM    884  CE1 PHE A 117       0.504  15.592  18.704  1.00  1.00            
ATOM    885  CE2 PHE A 117      -0.045  16.808  16.729  1.00  1.00            
ATOM    886   CZ PHE A 117       0.682  15.833  17.364  1.00  1.00            
ATOM    887    C PHE A 117      -4.132  18.190  20.782  1.00  1.00            
ATOM    888    O PHE A 117      -5.156  18.619  20.250  1.00  1.00            
ATOM    889    N ASP A 118      -3.757  18.522  22.029  1.00  1.00            
ATOM    890   CA ASP A 118      -4.494  19.517  22.729  1.00  1.00            
ATOM    891   CB ASP A 118      -5.212  18.986  23.981  1.00  1.00            
ATOM    892   CG ASP A 118      -6.350  18.100  23.487  1.00  1.00            
ATOM    893  OD1 ASP A 118      -6.149  17.394  22.464  1.00  1.00            
ATOM    894  OD2 ASP A 118      -7.444  18.138  24.111  1.00  1.00            
ATOM    895    C ASP A 118      -3.537  20.578  23.131  1.00  1.00            
ATOM    896    O ASP A 118      -3.480  20.971  24.295  1.00  1.00            
ATOM    897    N GLY A 119      -2.746  21.076  22.160  4.00  1.00            
ATOM    898   CA GLY A 119      -1.894  22.167  22.504  4.00  1.00            
ATOM    899    C GLY A 119      -0.470  21.853  22.228  4.00  1.00            
ATOM    900    O GLY A 119      -0.151  20.920  21.494  4.00  1.00            
ATOM    901    N ILE A 120       0.434  22.655  22.832  4.00  1.00            
ATOM    902   CA ILE A 120       1.800  22.474  22.474  4.00  1.00            
ATOM    903   CB ILE A 120       2.227  23.479  21.447  4.00  1.00            
ATOM    904  CG1 ILE A 120       3.445  22.982  20.659  4.00  1.00            
ATOM    905  CG2 ILE A 120       2.452  24.811  22.181  4.00  1.00            
ATOM    906  CD1 ILE A 120       3.092  21.829  19.720  4.00  1.00            
ATOM    907    C ILE A 120       2.717  22.652  23.628  4.00  1.00            
ATOM    908    O ILE A 120       2.416  23.328  24.610  4.00  1.00            
ATOM    909    N LEU A 121       3.875  21.981  23.511  4.00  1.00            
ATOM    910   CA LEU A 121       4.966  22.145  24.411  4.00  1.00            
ATOM    911   CB LEU A 121       5.314  20.890  25.229  4.00  1.00            
ATOM    912   CG LEU A 121       4.199  20.447  26.196  4.00  1.00            
ATOM    913  CD1 LEU A 121       4.665  19.286  27.088  4.00  1.00            
ATOM    914  CD2 LEU A 121       3.640  21.629  27.003  4.00  1.00            
ATOM    915    C LEU A 121       6.105  22.417  23.516  4.00  1.00            
ATOM    916    O LEU A 121       6.139  21.932  22.386  4.00  1.00            
ATOM    917    N GLY A 122       7.071  23.218  23.972  4.00  1.00            
ATOM    918   CA GLY A 122       8.106  23.451  23.032  4.00  1.00            
ATOM    919    C GLY A 122       9.415  23.325  23.718  4.00  1.00            
ATOM    920    O GLY A 122       9.590  23.712  24.874  4.00  1.00            
ATOM    921    N LEU A 123      10.374  22.755  22.979  1.00  1.00            
ATOM    922   CA LEU A 123      11.719  22.634  23.417  1.00  1.00            
ATOM    923   CB LEU A 123      12.338  21.262  23.100  1.00  1.00            
ATOM    924   CG LEU A 123      13.780  21.089  23.610  1.00  1.00            
ATOM    925  CD1 LEU A 123      13.828  21.110  25.147  1.00  1.00            
ATOM    926  CD2 LEU A 123      14.437  19.835  23.012  1.00  1.00            
ATOM    927    C LEU A 123      12.411  23.653  22.593  1.00  1.00            
ATOM    928    O LEU A 123      12.001  23.901  21.463  1.00  1.00            
ATOM    929    N ALA A 124      13.437  24.319  23.141  1.00  1.00            
ATOM    930   CA ALA A 124      14.083  25.324  22.358  1.00  1.00            
ATOM    931   CB ALA A 124      13.132  26.377  21.760  1.00  1.00            
ATOM    932    C ALA A 124      14.974  26.059  23.303  1.00  1.00            
ATOM    933    O ALA A 124      15.243  25.580  24.403  1.00  1.00            
ATOM    934    N TYR A 125      15.477  27.244  22.897  1.00  1.00            
ATOM    935   CA TYR A 125      16.505  27.791  23.725  1.00  1.00            
ATOM    936   CB TYR A 125      17.353  28.899  23.079  1.00  1.00            
ATOM    937   CG TYR A 125      18.436  29.169  24.075  1.00  1.00            
ATOM    938  CD1 TYR A 125      19.531  28.338  24.168  1.00  1.00            
ATOM    939  CD2 TYR A 125      18.363  30.245  24.927  1.00  1.00            
ATOM    940  CE1 TYR A 125      20.525  28.581  25.089  1.00  1.00            
ATOM    941  CE2 TYR A 125      19.350  30.495  25.851  1.00  1.00            
ATOM    942   CZ TYR A 125      20.438  29.659  25.936  1.00  1.00            
ATOM    943   OH TYR A 125      21.458  29.905  26.881  1.00  1.00            
ATOM    944    C TYR A 125      16.157  28.292  25.121  1.00  1.00            
ATOM    945    O TYR A 125      16.719  27.653  26.009  1.00  1.00            
ATOM    946    N PRO A 126      15.362  29.279  25.564  2.00  1.00            
ATOM    947   CA PRO A 126      14.623  30.328  24.871  2.00  1.00            
ATOM    948   CD PRO A 126      15.038  29.270  26.978  2.00  1.00            
ATOM    949   CB PRO A 126      13.577  30.827  25.865  2.00  1.00            
ATOM    950   CG PRO A 126      14.219  30.540  27.231  2.00  1.00            
ATOM    951    C PRO A 126      15.415  31.494  24.352  2.00  1.00            
ATOM    952    O PRO A 126      16.283  32.012  25.052  2.00  1.00            
ATOM    953    N SER A 127      15.046  31.952  23.143  2.00  1.00            
ATOM    954   CA SER A 127      15.530  33.103  22.429  2.00  1.00            
ATOM    955   CB SER A 127      16.718  32.784  21.508  2.00  1.00            
ATOM    956   OG SER A 127      17.848  32.415  22.284  2.00  1.00            
ATOM    957    C SER A 127      14.347  33.359  21.569  2.00  1.00            
ATOM    958    O SER A 127      13.939  34.498  21.344  2.00  1.00            
ATOM    959    N ILE A 128      13.753  32.244  21.090  2.00  1.00            
ATOM    960   CA ILE A 128      12.561  32.322  20.308  2.00  1.00            
ATOM    961   CB ILE A 128      12.583  31.460  19.084  2.00  1.00            
ATOM    962  CG1 ILE A 128      13.694  31.938  18.136  2.00  1.00            
ATOM    963  CG2 ILE A 128      11.179  31.497  18.456  2.00  1.00            
ATOM    964  CD1 ILE A 128      13.510  33.384  17.673  2.00  1.00            
ATOM    965    C ILE A 128      11.415  31.902  21.151  2.00  1.00            
ATOM    966    O ILE A 128      11.115  30.716  21.272  2.00  1.00            
ATOM    967    N SER A 129      10.737  32.896  21.749  1.00  1.00            
ATOM    968   CA SER A 129       9.588  32.637  22.558  1.00  1.00            
ATOM    969   CB SER A 129       9.889  32.616  24.065  1.00  1.00            
ATOM    970   OG SER A 129      10.350  33.890  24.491  1.00  1.00            
ATOM    971    C SER A 129       8.652  33.766  22.303  1.00  1.00            
ATOM    972    O SER A 129       9.073  34.864  21.946  1.00  1.00            
ATOM    973    N ALA A 130       7.341  33.519  22.466  2.00  1.00            
ATOM    974   CA ALA A 130       6.408  34.552  22.147  2.00  1.00            
ATOM    975   CB ALA A 130       4.944  34.091  22.269  2.00  1.00            
ATOM    976    C ALA A 130       6.571  35.736  23.048  2.00  1.00            
ATOM    977    O ALA A 130       6.689  36.861  22.566  2.00  1.00            
ATOM    978    N SER A 131       6.603  35.539  24.383  2.00  1.00            
ATOM    979   CA SER A 131       6.727  36.717  25.195  2.00  1.00            
ATOM    980   CB SER A 131       5.386  37.189  25.782  2.00  1.00            
ATOM    981   OG SER A 131       4.491  37.540  24.736  2.00  1.00            
ATOM    982    C SER A 131       7.616  36.417  26.350  2.00  1.00            
ATOM    983    O SER A 131       7.166  36.404  27.495  2.00  1.00            
ATOM    984    N GLY A 132       8.912  36.185  26.073  2.00  1.00            
ATOM    985   CA GLY A 132       9.853  35.966  27.128  2.00  1.00            
ATOM    986    C GLY A 132       9.356  34.826  27.946  2.00  1.00            
ATOM    987    O GLY A 132       9.659  34.724  29.133  2.00  1.00            
ATOM    988    N ALA A 133       8.554  33.940  27.331  1.00  1.00            
ATOM    989   CA ALA A 133       8.049  32.850  28.104  1.00  1.00            
ATOM    990   CB ALA A 133       7.009  31.992  27.365  1.00  1.00            
ATOM    991    C ALA A 133       9.218  31.982  28.431  1.00  1.00            
ATOM    992    O ALA A 133      10.123  31.815  27.616  1.00  1.00            
ATOM    993    N THR A 134       9.240  31.415  29.652  1.00  1.00            
ATOM    994   CA THR A 134      10.323  30.535  30.007  1.00  1.00            
ATOM    995   CB THR A 134      10.600  30.469  31.474  1.00  1.00            
ATOM    996  OG1 THR A 134      10.930  31.755  31.981  1.00  1.00            
ATOM    997  CG2 THR A 134      11.770  29.497  31.712  1.00  1.00            
ATOM    998    C THR A 134       9.851  29.181  29.568  1.00  1.00            
ATOM    999    O THR A 134       8.759  28.749  29.945  1.00  1.00            
ATOM   1000    N PRO A 135      10.632  28.504  28.766  1.00  1.00            
ATOM   1001   CA PRO A 135      10.264  27.192  28.298  1.00  1.00            
ATOM   1002   CD PRO A 135      11.483  29.186  27.820  1.00  1.00            
ATOM   1003   CB PRO A 135      11.153  26.903  27.082  1.00  1.00            
ATOM   1004   CG PRO A 135      12.185  28.043  27.070  1.00  1.00            
ATOM   1005    C PRO A 135      10.401  26.232  29.436  1.00  1.00            
ATOM   1006    O PRO A 135      11.084  26.562  30.402  1.00  1.00            
ATOM   1007    N VAL A 136       9.749  25.051  29.350  2.00  1.00            
ATOM   1008   CA VAL A 136       9.725  24.097  30.428  2.00  1.00            
ATOM   1009   CB VAL A 136       8.833  22.923  30.171  2.00  1.00            
ATOM   1010  CG1 VAL A 136       9.081  21.868  31.262  2.00  1.00            
ATOM   1011  CG2 VAL A 136       7.387  23.440  30.183  2.00  1.00            
ATOM   1012    C VAL A 136      11.097  23.587  30.765  2.00  1.00            
ATOM   1013    O VAL A 136      11.431  23.452  31.940  2.00  1.00            
ATOM   1014    N PHE A 137      11.940  23.304  29.755  2.00  1.00            
ATOM   1015   CA PHE A 137      13.235  22.728  30.006  2.00  1.00            
ATOM   1016   CB PHE A 137      14.012  22.546  28.688  2.00  1.00            
ATOM   1017   CG PHE A 137      15.328  21.895  28.942  2.00  1.00            
ATOM   1018  CD1 PHE A 137      15.424  20.524  28.999  2.00  1.00            
ATOM   1019  CD2 PHE A 137      16.464  22.652  29.105  2.00  1.00            
ATOM   1020  CE1 PHE A 137      16.635  19.913  29.226  2.00  1.00            
ATOM   1021  CE2 PHE A 137      17.679  22.048  29.331  2.00  1.00            
ATOM   1022   CZ PHE A 137      17.765  20.677  29.393  2.00  1.00            
ATOM   1023    C PHE A 137      14.007  23.666  30.884  2.00  1.00            
ATOM   1024    O PHE A 137      14.586  23.248  31.885  2.00  1.00            
ATOM   1025    N ASP A 138      14.024  24.971  30.546  2.00  1.00            
ATOM   1026   CA ASP A 138      14.773  25.914  31.328  2.00  1.00            
ATOM   1027   CB ASP A 138      14.917  27.294  30.674  2.00  1.00            
ATOM   1028   CG ASP A 138      15.988  27.119  29.602  2.00  1.00            
ATOM   1029  OD1 ASP A 138      16.323  25.944  29.292  2.00  1.00            
ATOM   1030  OD2 ASP A 138      16.501  28.150  29.098  2.00  1.00            
ATOM   1031    C ASP A 138      14.189  26.027  32.686  2.00  1.00            
ATOM   1032    O ASP A 138      14.917  26.235  33.653  2.00  1.00            
ATOM   1033    N ASN A 139      12.864  25.893  32.812  2.00  1.00            
ATOM   1034   CA ASN A 139      12.325  25.974  34.131  2.00  1.00            
ATOM   1035   CB ASN A 139      10.792  25.859  34.174  2.00  1.00            
ATOM   1036   CG ASN A 139      10.348  26.272  35.570  2.00  1.00            
ATOM   1037  OD1 ASN A 139      10.416  25.488  36.515  2.00  1.00            
ATOM   1038  ND2 ASN A 139       9.892  27.546  35.708  2.00  1.00            
ATOM   1039    C ASN A 139      12.917  24.835  34.914  2.00  1.00            
ATOM   1040    O ASN A 139      13.242  24.989  36.090  2.00  1.00            
ATOM   1041    N LEU A 140      13.097  23.661  34.269  2.00  1.00            
ATOM   1042   CA LEU A 140      13.650  22.523  34.958  2.00  1.00            
ATOM   1043   CB LEU A 140      13.810  21.279  34.069  2.00  1.00            
ATOM   1044   CG LEU A 140      12.476  20.685  33.584  2.00  1.00            
ATOM   1045  CD1 LEU A 140      12.691  19.337  32.875  2.00  1.00            
ATOM   1046  CD2 LEU A 140      11.457  20.601  34.731  2.00  1.00            
ATOM   1047    C LEU A 140      15.028  22.906  35.423  2.00  1.00            
ATOM   1048    O LEU A 140      15.402  22.602  36.552  2.00  1.00            
ATOM   1049    N TRP A 141      15.812  23.586  34.557  2.00  1.00            
ATOM   1050   CA TRP A 141      17.158  24.017  34.854  2.00  1.00            
ATOM   1051   CB TRP A 141      17.892  24.646  33.656  2.00  1.00            
ATOM   1052   CG TRP A 141      19.158  25.380  34.053  2.00  1.00            
ATOM   1053  CD2 TRP A 141      20.450  24.776  34.240  2.00  1.00            
ATOM   1054  CD1 TRP A 141      19.314  26.709  34.321  2.00  1.00            
ATOM   1055  NE1 TRP A 141      20.618  26.972  34.667  2.00  1.00            
ATOM   1056  CE2 TRP A 141      21.329  25.792  34.620  2.00  1.00            
ATOM   1057  CE3 TRP A 141      20.869  23.484  34.107  2.00  1.00            
ATOM   1058  CZ2 TRP A 141      22.646  25.529  34.874  2.00  1.00            
ATOM   1059  CZ3 TRP A 141      22.199  23.225  34.362  2.00  1.00            
ATOM   1060  CH2 TRP A 141      23.069  24.226  34.738  2.00  1.00            
ATOM   1061    C TRP A 141      17.172  25.057  35.928  2.00  1.00            
ATOM   1062    O TRP A 141      18.061  25.057  36.777  2.00  1.00            
ATOM   1063    N ASP A 142      16.211  25.999  35.907  2.00  1.00            
ATOM   1064   CA ASP A 142      16.235  27.045  36.884  2.00  1.00            
ATOM   1065   CB ASP A 142      15.047  28.013  36.758  2.00  1.00            
ATOM   1066   CG ASP A 142      15.263  29.160  37.737  2.00  1.00            
ATOM   1067  OD1 ASP A 142      16.342  29.192  38.386  2.00  1.00            
ATOM   1068  OD2 ASP A 142      14.348  30.020  37.849  2.00  1.00            
ATOM   1069    C ASP A 142      16.135  26.394  38.210  2.00  1.00            
ATOM   1070    O ASP A 142      16.914  26.680  39.118  2.00  1.00            
ATOM   1071    N GLN A 143      15.171  25.470  38.346  3.00  1.00            
ATOM   1072   CA GLN A 143      15.091  24.763  39.578  3.00  1.00            
ATOM   1073   CB GLN A 143      13.741  24.074  39.834  3.00  1.00            
ATOM   1074   CG GLN A 143      13.622  23.496  41.247  3.00  1.00            
ATOM   1075   CD GLN A 143      13.481  24.662  42.221  3.00  1.00            
ATOM   1076  OE1 GLN A 143      12.750  25.616  41.963  3.00  1.00            
ATOM   1077  NE2 GLN A 143      14.205  24.590  43.369  3.00  1.00            
ATOM   1078    C GLN A 143      16.144  23.714  39.454  3.00  1.00            
ATOM   1079    O GLN A 143      16.786  23.609  38.414  3.00  1.00            
ATOM   1080    N GLY A 144      16.412  22.928  40.508  3.00  1.00            
ATOM   1081   CA GLY A 144      17.430  21.949  40.272  3.00  1.00            
ATOM   1082    C GLY A 144      16.734  20.664  39.960  3.00  1.00            
ATOM   1083    O GLY A 144      17.115  19.600  40.447  3.00  1.00            
ATOM   1084    N LEU A 145      15.683  20.745  39.122  1.00  1.00            
ATOM   1085   CA LEU A 145      14.904  19.596  38.766  1.00  1.00            
ATOM   1086   CB LEU A 145      13.670  19.983  37.932  1.00  1.00            
ATOM   1087   CG LEU A 145      12.757  21.018  38.621  1.00  1.00            
ATOM   1088  CD1 LEU A 145      11.485  21.280  37.798  1.00  1.00            
ATOM   1089  CD2 LEU A 145      12.466  20.642  40.083  1.00  1.00            
ATOM   1090    C LEU A 145      15.724  18.660  37.925  1.00  1.00            
ATOM   1091    O LEU A 145      15.795  17.464  38.205  1.00  1.00            
ATOM   1092    N VAL A 146      16.394  19.191  36.878  1.00  1.00            
ATOM   1093   CA VAL A 146      17.132  18.349  35.973  1.00  1.00            
ATOM   1094   CB VAL A 146      17.127  18.866  34.564  1.00  1.00            
ATOM   1095  CG1 VAL A 146      17.852  20.222  34.516  1.00  1.00            
ATOM   1096  CG2 VAL A 146      17.730  17.787  33.653  1.00  1.00            
ATOM   1097    C VAL A 146      18.543  18.276  36.472  1.00  1.00            
ATOM   1098    O VAL A 146      19.170  19.300  36.739  1.00  1.00            
ATOM   1099    N SER A 147      19.076  17.045  36.640  1.00  1.00            
ATOM   1100   CA SER A 147      20.425  16.904  37.115  1.00  1.00            
ATOM   1101   CB SER A 147      20.868  15.436  37.233  1.00  1.00            
ATOM   1102   OG SER A 147      22.198  15.374  37.724  1.00  1.00            
ATOM   1103    C SER A 147      21.287  17.555  36.094  1.00  1.00            
ATOM   1104    O SER A 147      22.010  18.505  36.391  1.00  1.00            
ATOM   1105    N GLN A 148      21.209  17.072  34.840  1.00  1.00            
ATOM   1106   CA GLN A 148      21.993  17.707  33.832  1.00  1.00            
ATOM   1107   CB GLN A 148      23.170  16.864  33.312  1.00  1.00            
ATOM   1108   CG GLN A 148      24.185  17.695  32.523  1.00  1.00            
ATOM   1109   CD GLN A 148      25.520  16.964  32.559  1.00  1.00            
ATOM   1110  OE1 GLN A 148      26.508  17.419  31.983  1.00  1.00            
ATOM   1111  NE2 GLN A 148      25.559  15.808  33.274  1.00  1.00            
ATOM   1112    C GLN A 148      21.077  18.078  32.742  1.00  1.00            
ATOM   1113    O GLN A 148      20.138  17.351  32.421  1.00  1.00            
ATOM   1114    N ASP A 149      21.329  19.262  32.174  1.00  1.00            
ATOM   1115   CA ASP A 149      20.482  19.783  31.161  1.00  1.00            
ATOM   1116   CB ASP A 149      20.696  21.295  30.966  1.00  1.00            
ATOM   1117   CG ASP A 149      22.178  21.564  30.712  1.00  1.00            
ATOM   1118  OD1 ASP A 149      22.964  20.584  30.610  1.00  1.00            
ATOM   1119  OD2 ASP A 149      22.546  22.767  30.631  1.00  1.00            
ATOM   1120    C ASP A 149      20.746  19.049  29.887  1.00  1.00            
ATOM   1121    O ASP A 149      21.322  19.592  28.946  1.00  1.00            
ATOM   1122    N LEU A 150      20.316  17.772  29.849  4.00  1.00            
ATOM   1123   CA LEU A 150      20.426  16.949  28.685  4.00  1.00            
ATOM   1124   CB LEU A 150      21.201  15.641  28.921  4.00  1.00            
ATOM   1125   CG LEU A 150      22.643  15.836  29.418  4.00  1.00            
ATOM   1126  CD1 LEU A 150      23.365  14.485  29.540  4.00  1.00            
ATOM   1127  CD2 LEU A 150      23.404  16.859  28.561  4.00  1.00            
ATOM   1128    C LEU A 150      19.031  16.535  28.376  4.00  1.00            
ATOM   1129    O LEU A 150      18.372  15.885  29.188  4.00  1.00            
ATOM   1130    N PHE A 151      18.541  16.900  27.184  4.00  1.00            
ATOM   1131   CA PHE A 151      17.199  16.562  26.830  4.00  1.00            
ATOM   1132   CB PHE A 151      16.511  17.760  26.153  4.00  1.00            
ATOM   1133   CG PHE A 151      15.031  17.698  26.308  4.00  1.00            
ATOM   1134  CD1 PHE A 151      14.480  17.938  27.546  4.00  1.00            
ATOM   1135  CD2 PHE A 151      14.198  17.452  25.241  4.00  1.00            
ATOM   1136  CE1 PHE A 151      13.119  17.910  27.731  4.00  1.00            
ATOM   1137  CE2 PHE A 151      12.833  17.426  25.420  4.00  1.00            
ATOM   1138   CZ PHE A 151      12.294  17.654  26.665  4.00  1.00            
ATOM   1139    C PHE A 151      17.386  15.460  25.816  4.00  1.00            
ATOM   1140    O PHE A 151      18.297  15.529  24.997  4.00  1.00            
ATOM   1141    N SER A 152      16.575  14.385  25.850  4.00  1.00            
ATOM   1142   CA SER A 152      16.796  13.327  24.892  4.00  1.00            
ATOM   1143   CB SER A 152      17.249  12.010  25.540  4.00  1.00            
ATOM   1144   OG SER A 152      18.494  12.195  26.196  4.00  1.00            
ATOM   1145    C SER A 152      15.485  13.046  24.243  4.00  1.00            
ATOM   1146    O SER A 152      14.427  13.295  24.820  4.00  1.00            
ATOM   1147    N VAL A 153      15.524  12.543  22.996  4.00  1.00            
ATOM   1148   CA VAL A 153      14.302  12.211  22.336  4.00  1.00            
ATOM   1149   CB VAL A 153      13.912  13.211  21.291  4.00  1.00            
ATOM   1150  CG1 VAL A 153      12.697  12.666  20.527  4.00  1.00            
ATOM   1151  CG2 VAL A 153      13.672  14.568  21.976  4.00  1.00            
ATOM   1152    C VAL A 153      14.508  10.905  21.628  4.00  1.00            
ATOM   1153    O VAL A 153      15.559  10.661  21.038  4.00  1.00            
ATOM   1154    N TYR A 154      13.496  10.017  21.698  4.00  1.00            
ATOM   1155   CA TYR A 154      13.523   8.734  21.051  4.00  1.00            
ATOM   1156   CB TYR A 154      13.678   7.581  22.061  4.00  1.00            
ATOM   1157   CG TYR A 154      13.320   6.284  21.416  4.00  1.00            
ATOM   1158  CD1 TYR A 154      14.241   5.562  20.692  4.00  1.00            
ATOM   1159  CD2 TYR A 154      12.043   5.790  21.554  4.00  1.00            
ATOM   1160  CE1 TYR A 154      13.884   4.366  20.112  4.00  1.00            
ATOM   1161  CE2 TYR A 154      11.681   4.596  20.978  4.00  1.00            
ATOM   1162   CZ TYR A 154      12.605   3.883  20.254  4.00  1.00            
ATOM   1163   OH TYR A 154      12.239   2.656  19.660  4.00  1.00            
ATOM   1164    C TYR A 154      12.201   8.562  20.399  4.00  1.00            
ATOM   1165    O TYR A 154      11.166   8.817  21.011  4.00  1.00            
ATOM   1166    N LEU A 155      12.191   8.139  19.125  1.00  1.00            
ATOM   1167   CA LEU A 155      10.903   7.947  18.549  1.00  1.00            
ATOM   1168   CB LEU A 155      10.505   8.982  17.486  1.00  1.00            
ATOM   1169   CG LEU A 155       9.102   8.716  16.910  1.00  1.00            
ATOM   1170  CD1 LEU A 155       8.026   8.788  18.007  1.00  1.00            
ATOM   1171  CD2 LEU A 155       8.799   9.645  15.725  1.00  1.00            
ATOM   1172    C LEU A 155      10.864   6.619  17.908  1.00  1.00            
ATOM   1173    O LEU A 155      11.857   6.130  17.372  1.00  1.00            
ATOM   1174    N SER A 156       9.685   5.992  17.984  1.00  1.00            
ATOM   1175   CA SER A 156       9.517   4.715  17.388  1.00  1.00            
ATOM   1176   CB SER A 156       8.539   3.812  18.158  1.00  1.00            
ATOM   1177   OG SER A 156       9.029   3.560  19.467  1.00  1.00            
ATOM   1178    C SER A 156       8.941   4.919  16.042  1.00  1.00            
ATOM   1179    O SER A 156       8.701   6.042  15.600  1.00  1.00            
ATOM   1180    N SER A 157       8.732   3.794  15.350  1.00  1.00            
ATOM   1181   CA SER A 157       8.141   3.812  14.058  1.00  1.00            
ATOM   1182   CB SER A 157       9.152   3.563  12.928  1.00  1.00            
ATOM   1183   OG SER A 157       9.711   2.263  13.062  1.00  1.00            
ATOM   1184    C SER A 157       7.199   2.658  14.058  1.00  1.00            
ATOM   1185    O SER A 157       7.124   1.903  15.026  1.00  1.00            
ATOM   1186    N ASN A 158       6.431   2.510  12.970  3.00  1.00            
ATOM   1187   CA ASN A 158       5.542   1.393  12.874  3.00  1.00            
ATOM   1188   CB ASN A 158       6.262   0.044  13.042  3.00  1.00            
ATOM   1189   CG ASN A 158       7.282  -0.137  11.929  3.00  1.00            
ATOM   1190  OD1 ASN A 158       7.038   0.219  10.778  3.00  1.00            
ATOM   1191  ND2 ASN A 158       8.463  -0.714  12.283  3.00  1.00            
ATOM   1192    C ASN A 158       4.537   1.456  13.980  3.00  1.00            
ATOM   1193    O ASN A 158       4.070   0.422  14.453  3.00  1.00            
ATOM   1194    N ASP A 159       4.199   2.679  14.420  3.00  1.00            
ATOM   1195   CA ASP A 159       3.199   2.937  15.419  3.00  1.00            
ATOM   1196   CB ASP A 159       1.743   2.707  14.948  3.00  1.00            
ATOM   1197   CG ASP A 159       1.464   1.240  14.630  3.00  1.00            
ATOM   1198  OD1 ASP A 159       1.752   0.361  15.485  3.00  1.00            
ATOM   1199  OD2 ASP A 159       0.958   0.982  13.506  3.00  1.00            
ATOM   1200    C ASP A 159       3.456   2.161  16.661  3.00  1.00            
ATOM   1201    O ASP A 159       2.526   1.836  17.396  3.00  1.00            
ATOM   1202    N ASP A 160       4.732   1.872  16.959  1.00  1.00            
ATOM   1203   CA ASP A 160       4.980   1.159  18.172  1.00  1.00            
ATOM   1204   CB ASP A 160       6.334   0.420  18.163  1.00  1.00            
ATOM   1205   CG ASP A 160       6.308  -0.665  19.230  1.00  1.00            
ATOM   1206  OD1 ASP A 160       5.271  -0.780  19.937  1.00  1.00            
ATOM   1207  OD2 ASP A 160       7.325  -1.399  19.347  1.00  1.00            
ATOM   1208    C ASP A 160       5.005   2.192  19.250  1.00  1.00            
ATOM   1209    O ASP A 160       5.428   3.325  19.025  1.00  1.00            
ATOM   1210    N SER A 161       4.526   1.835  20.454  1.00  1.00            
ATOM   1211   CA SER A 161       4.537   2.773  21.537  1.00  1.00            
ATOM   1212   CB SER A 161       3.586   2.389  22.685  1.00  1.00            
ATOM   1213   OG SER A 161       3.647   3.357  23.721  1.00  1.00            
ATOM   1214    C SER A 161       5.932   2.760  22.069  1.00  1.00            
ATOM   1215    O SER A 161       6.778   2.020  21.570  1.00  1.00            
ATOM   1216    N GLY A 162       6.226   3.594  23.085  1.00  1.00            
ATOM   1217   CA GLY A 162       7.545   3.534  23.642  1.00  1.00            
ATOM   1218    C GLY A 162       8.371   4.733  23.266  1.00  1.00            
ATOM   1219    O GLY A 162       9.498   4.864  23.743  1.00  1.00            
ATOM   1220    N SER A 163       7.865   5.647  22.415  4.00  1.00            
ATOM   1221   CA SER A 163       8.689   6.776  22.063  4.00  1.00            
ATOM   1222   CB SER A 163       8.191   7.554  20.832  4.00  1.00            
ATOM   1223   OG SER A 163       6.924   8.132  21.098  4.00  1.00            
ATOM   1224    C SER A 163       8.758   7.716  23.205  4.00  1.00            
ATOM   1225    O SER A 163       7.782   7.877  23.936  4.00  1.00            
ATOM   1226    N VAL A 164       9.918   8.385  23.384  4.00  1.00            
ATOM   1227   CA VAL A 164       9.948   9.205  24.548  4.00  1.00            
ATOM   1228   CB VAL A 164      10.360   8.474  25.800  4.00  1.00            
ATOM   1229  CG1 VAL A 164       9.351   7.357  26.116  4.00  1.00            
ATOM   1230  CG2 VAL A 164      11.806   7.984  25.619  4.00  1.00            
ATOM   1231    C VAL A 164      10.886  10.367  24.465  4.00  1.00            
ATOM   1232    O VAL A 164      11.719  10.478  23.568  4.00  1.00            
ATOM   1233    N VAL A 165      10.710  11.278  25.451  4.00  1.00            
ATOM   1234   CA VAL A 165      11.533  12.427  25.703  4.00  1.00            
ATOM   1235   CB VAL A 165      10.766  13.709  25.782  4.00  1.00            
ATOM   1236  CG1 VAL A 165      11.745  14.803  26.213  4.00  1.00            
ATOM   1237  CG2 VAL A 165      10.091  13.975  24.426  4.00  1.00            
ATOM   1238    C VAL A 165      12.098  12.172  27.072  4.00  1.00            
ATOM   1239    O VAL A 165      11.354  11.867  28.002  4.00  1.00            
ATOM   1240    N LEU A 166      13.434  12.254  27.232  4.00  1.00            
ATOM   1241   CA LEU A 166      14.009  12.038  28.534  4.00  1.00            
ATOM   1242   CB LEU A 166      15.250  11.125  28.503  4.00  1.00            
ATOM   1243   CG LEU A 166      15.777  10.693  29.888  4.00  1.00            
ATOM   1244  CD1 LEU A 166      16.259  11.880  30.738  4.00  1.00            
ATOM   1245  CD2 LEU A 166      14.751   9.807  30.611  4.00  1.00            
ATOM   1246    C LEU A 166      14.447  13.410  28.988  4.00  1.00            
ATOM   1247    O LEU A 166      15.197  14.087  28.286  4.00  1.00            
ATOM   1248    N LEU A 167      13.972  13.872  30.167  4.00  1.00            
ATOM   1249   CA LEU A 167      14.231  15.223  30.608  4.00  1.00            
ATOM   1250   CB LEU A 167      13.389  15.619  31.832  4.00  1.00            
ATOM   1251   CG LEU A 167      11.884  15.716  31.513  4.00  1.00            
ATOM   1252  CD1 LEU A 167      11.299  14.345  31.136  4.00  1.00            
ATOM   1253  CD2 LEU A 167      11.110  16.418  32.638  4.00  1.00            
ATOM   1254    C LEU A 167      15.672  15.505  30.916  4.00  1.00            
ATOM   1255    O LEU A 167      16.230  16.478  30.410  4.00  1.00            
ATOM   1256    N GLY A 168      16.327  14.672  31.745  3.00  1.00            
ATOM   1257   CA GLY A 168      17.707  14.928  32.062  3.00  1.00            
ATOM   1258    C GLY A 168      18.328  13.586  32.105  3.00  1.00            
ATOM   1259    O GLY A 168      18.391  12.952  33.158  3.00  1.00            
ATOM   1260    N GLY A 169      18.811  13.103  30.948  1.00  1.00            
ATOM   1261   CA GLY A 169      19.413  11.817  31.025  1.00  1.00            
ATOM   1262    C GLY A 169      19.531  11.204  29.678  1.00  1.00            
ATOM   1263    O GLY A 169      18.857  11.600  28.728  1.00  1.00            
ATOM   1264    N ILE A 170      20.419  10.194  29.585  1.00  1.00            
ATOM   1265   CA ILE A 170      20.589   9.491  28.357  1.00  1.00            
ATOM   1266   CB ILE A 170      21.957   9.584  27.749  1.00  1.00            
ATOM   1267  CG1 ILE A 170      21.927   8.965  26.340  1.00  1.00            
ATOM   1268  CG2 ILE A 170      22.968   8.932  28.705  1.00  1.00            
ATOM   1269  CD1 ILE A 170      23.175   9.253  25.509  1.00  1.00            
ATOM   1270    C ILE A 170      20.313   8.032  28.600  1.00  1.00            
ATOM   1271    O ILE A 170      20.823   7.443  29.552  1.00  1.00            
ATOM   1272    N ASP A 171      19.461   7.422  27.746  1.00  1.00            
ATOM   1273   CA ASP A 171      19.042   6.054  27.915  1.00  1.00            
ATOM   1274   CB ASP A 171      17.845   5.678  27.019  1.00  1.00            
ATOM   1275   CG ASP A 171      18.244   5.814  25.557  1.00  1.00            
ATOM   1276  OD1 ASP A 171      19.121   6.668  25.256  1.00  1.00            
ATOM   1277  OD2 ASP A 171      17.680   5.059  24.720  1.00  1.00            
ATOM   1278    C ASP A 171      20.118   5.026  27.700  1.00  1.00            
ATOM   1279    O ASP A 171      20.382   4.208  28.579  1.00  1.00            
ATOM   1280    N SER A 172      20.781   5.052  26.530  3.00  1.00            
ATOM   1281   CA SER A 172      21.779   4.076  26.174  3.00  1.00            
ATOM   1282   CB SER A 172      22.825   3.861  27.277  3.00  1.00            
ATOM   1283   OG SER A 172      23.593   5.043  27.449  3.00  1.00            
ATOM   1284    C SER A 172      21.127   2.758  25.886  3.00  1.00            
ATOM   1285    O SER A 172      21.761   1.857  25.341  3.00  1.00            
ATOM   1286    N SER A 173      19.842   2.585  26.241  3.00  1.00            
ATOM   1287   CA SER A 173      19.202   1.352  25.877  3.00  1.00            
ATOM   1288   CB SER A 173      17.897   1.105  26.653  3.00  1.00            
ATOM   1289   OG SER A 173      17.315  -0.127  26.250  3.00  1.00            
ATOM   1290    C SER A 173      18.861   1.444  24.429  3.00  1.00            
ATOM   1291    O SER A 173      19.039   0.490  23.673  3.00  1.00            
ATOM   1292    N TYR A 174      18.376   2.630  23.998  1.00  1.00            
ATOM   1293   CA TYR A 174      17.936   2.749  22.639  1.00  1.00            
ATOM   1294   CB TYR A 174      16.566   3.440  22.532  1.00  1.00            
ATOM   1295   CG TYR A 174      15.601   2.569  23.264  1.00  1.00            
ATOM   1296  CD1 TYR A 174      15.544   2.602  24.638  1.00  1.00            
ATOM   1297  CD2 TYR A 174      14.754   1.723  22.583  1.00  1.00            
ATOM   1298  CE1 TYR A 174      14.659   1.804  25.324  1.00  1.00            
ATOM   1299  CE2 TYR A 174      13.864   0.923  23.263  1.00  1.00            
ATOM   1300   CZ TYR A 174      13.817   0.964  24.636  1.00  1.00            
ATOM   1301   OH TYR A 174      12.907   0.145  25.339  1.00  1.00            
ATOM   1302    C TYR A 174      18.936   3.540  21.855  1.00  1.00            
ATOM   1303    O TYR A 174      18.628   4.621  21.357  1.00  1.00            
ATOM   1304    N TYR A 175      20.172   3.014  21.715  4.00  1.00            
ATOM   1305   CA TYR A 175      21.117   3.670  20.859  4.00  1.00            
ATOM   1306   CB TYR A 175      21.952   4.781  21.533  4.00  1.00            
ATOM   1307   CG TYR A 175      23.086   4.223  22.320  4.00  1.00            
ATOM   1308  CD1 TYR A 175      22.889   3.529  23.489  4.00  1.00            
ATOM   1309  CD2 TYR A 175      24.375   4.440  21.890  4.00  1.00            
ATOM   1310  CE1 TYR A 175      23.960   3.036  24.200  4.00  1.00            
ATOM   1311  CE2 TYR A 175      25.450   3.954  22.593  4.00  1.00            
ATOM   1312   CZ TYR A 175      25.243   3.247  23.752  4.00  1.00            
ATOM   1313   OH TYR A 175      26.346   2.746  24.476  4.00  1.00            
ATOM   1314    C TYR A 175      22.030   2.616  20.341  4.00  1.00            
ATOM   1315    O TYR A 175      22.189   1.562  20.956  4.00  1.00            
ATOM   1316    N THR A 176      22.649   2.872  19.178  1.00  1.00            
ATOM   1317   CA THR A 176      23.528   1.893  18.622  1.00  1.00            
ATOM   1318   CB THR A 176      23.158   1.495  17.227  1.00  1.00            
ATOM   1319  OG1 THR A 176      23.265   2.614  16.359  1.00  1.00            
ATOM   1320  CG2 THR A 176      21.711   0.973  17.238  1.00  1.00            
ATOM   1321    C THR A 176      24.873   2.522  18.541  1.00  1.00            
ATOM   1322    O THR A 176      25.001   3.734  18.377  1.00  1.00            
ATOM   1323    N GLY A 177      25.922   1.697  18.689  1.00  1.00            
ATOM   1324   CA GLY A 177      27.250   2.205  18.564  1.00  1.00            
ATOM   1325    C GLY A 177      27.464   3.265  19.587  1.00  1.00            
ATOM   1326    O GLY A 177      27.320   3.031  20.786  1.00  1.00            
ATOM   1327    N SER A 178      27.829   4.478  19.124  1.00  1.00            
ATOM   1328   CA SER A 178      28.151   5.509  20.060  1.00  1.00            
ATOM   1329   CB SER A 178      29.653   5.836  20.105  1.00  1.00            
ATOM   1330   OG SER A 178      30.076   6.346  18.849  1.00  1.00            
ATOM   1331    C SER A 178      27.449   6.764  19.723  1.00  1.00            
ATOM   1332    O SER A 178      26.857   6.916  18.656  1.00  1.00            
ATOM   1333    N LEU A 179      27.491   7.693  20.690  1.00  1.00            
ATOM   1334   CA LEU A 179      26.891   8.966  20.503  1.00  1.00            
ATOM   1335   CB LEU A 179      26.668   9.738  21.821  1.00  1.00            
ATOM   1336   CG LEU A 179      27.939  10.004  22.661  1.00  1.00            
ATOM   1337  CD1 LEU A 179      28.853  11.069  22.032  1.00  1.00            
ATOM   1338  CD2 LEU A 179      27.576  10.335  24.117  1.00  1.00            
ATOM   1339    C LEU A 179      27.795   9.762  19.614  1.00  1.00            
ATOM   1340    O LEU A 179      29.017   9.652  19.692  1.00  1.00            
ATOM   1341    N ASN A 180      27.203  10.568  18.714  4.00  1.00            
ATOM   1342   CA ASN A 180      27.961  11.433  17.856  4.00  1.00            
ATOM   1343   CB ASN A 180      27.678  11.223  16.359  4.00  1.00            
ATOM   1344   CG ASN A 180      28.244   9.861  15.975  4.00  1.00            
ATOM   1345  OD1 ASN A 180      27.651   8.824  16.273  4.00  1.00            
ATOM   1346  ND2 ASN A 180      29.425   9.858  15.300  4.00  1.00            
ATOM   1347    C ASN A 180      27.506  12.806  18.231  4.00  1.00            
ATOM   1348    O ASN A 180      26.376  12.977  18.687  4.00  1.00            
ATOM   1349    N TRP A 181      28.370  13.830  18.080  4.00  1.00            
ATOM   1350   CA TRP A 181      27.929  15.108  18.552  4.00  1.00            
ATOM   1351   CB TRP A 181      28.599  15.519  19.873  4.00  1.00            
ATOM   1352   CG TRP A 181      30.102  15.419  19.852  4.00  1.00            
ATOM   1353  CD2 TRP A 181      30.808  14.168  19.841  4.00  1.00            
ATOM   1354  CD1 TRP A 181      31.048  16.400  19.821  4.00  1.00            
ATOM   1355  NE1 TRP A 181      32.304  15.838  19.804  4.00  1.00            
ATOM   1356  CE2 TRP A 181      32.170  14.464  19.812  4.00  1.00            
ATOM   1357  CE3 TRP A 181      30.356  12.879  19.853  4.00  1.00            
ATOM   1358  CZ2 TRP A 181      33.105  13.468  19.793  4.00  1.00            
ATOM   1359  CZ3 TRP A 181      31.300  11.877  19.837  4.00  1.00            
ATOM   1360  CH2 TRP A 181      32.649  12.167  19.808  4.00  1.00            
ATOM   1361    C TRP A 181      28.108  16.191  17.524  4.00  1.00            
ATOM   1362    O TRP A 181      29.051  16.168  16.734  4.00  1.00            
ATOM   1363    N VAL A 182      27.160  17.166  17.505  4.00  1.00            
ATOM   1364   CA VAL A 182      27.232  18.297  16.615  4.00  1.00            
ATOM   1365   CB VAL A 182      26.167  18.369  15.560  4.00  1.00            
ATOM   1366  CG1 VAL A 182      26.320  17.151  14.634  4.00  1.00            
ATOM   1367  CG2 VAL A 182      24.801  18.495  16.236  4.00  1.00            
ATOM   1368    C VAL A 182      27.196  19.554  17.444  4.00  1.00            
ATOM   1369    O VAL A 182      26.628  19.605  18.535  4.00  1.00            
ATOM   1370    N PRO A 183      27.856  20.554  16.916  4.00  1.00            
ATOM   1371   CA PRO A 183      28.028  21.849  17.542  4.00  1.00            
ATOM   1372   CD PRO A 183      28.897  20.287  15.939  4.00  1.00            
ATOM   1373   CB PRO A 183      29.256  22.478  16.875  4.00  1.00            
ATOM   1374   CG PRO A 183      29.470  21.666  15.588  4.00  1.00            
ATOM   1375    C PRO A 183      26.924  22.853  17.704  4.00  1.00            
ATOM   1376    O PRO A 183      27.136  23.777  18.487  4.00  1.00            
ATOM   1377    N VAL A 184      25.779  22.723  17.012  1.00  1.00            
ATOM   1378   CA VAL A 184      24.715  23.701  17.010  1.00  1.00            
ATOM   1379   CB VAL A 184      23.802  23.662  18.209  1.00  1.00            
ATOM   1380  CG1 VAL A 184      24.597  23.937  19.491  1.00  1.00            
ATOM   1381  CG2 VAL A 184      22.664  24.667  17.969  1.00  1.00            
ATOM   1382    C VAL A 184      25.233  25.095  16.784  1.00  1.00            
ATOM   1383    O VAL A 184      25.765  25.745  17.682  1.00  1.00            
ATOM   1384    N SER A 185      25.052  25.586  15.533  1.00  1.00            
ATOM   1385   CA SER A 185      25.509  26.875  15.081  1.00  1.00            
ATOM   1386   CB SER A 185      25.269  27.087  13.576  1.00  1.00            
ATOM   1387   OG SER A 185      26.010  26.138  12.821  1.00  1.00            
ATOM   1388    C SER A 185      24.804  27.986  15.791  1.00  1.00            
ATOM   1389    O SER A 185      25.379  28.647  16.656  1.00  1.00            
ATOM   1390    N VAL A 186      23.517  28.209  15.454  1.00  1.00            
ATOM   1391   CA VAL A 186      22.807  29.300  16.056  1.00  1.00            
ATOM   1392   CB VAL A 186      22.072  30.177  15.083  1.00  1.00            
ATOM   1393  CG1 VAL A 186      20.931  29.371  14.436  1.00  1.00            
ATOM   1394  CG2 VAL A 186      21.602  31.432  15.838  1.00  1.00            
ATOM   1395    C VAL A 186      21.803  28.718  16.982  1.00  1.00            
ATOM   1396    O VAL A 186      21.114  27.752  16.656  1.00  1.00            
ATOM   1397    N GLU A 187      21.725  29.287  18.193  4.00  1.00            
ATOM   1398   CA GLU A 187      20.737  28.848  19.120  4.00  1.00            
ATOM   1399   CB GLU A 187      21.036  29.216  20.583  4.00  1.00            
ATOM   1400   CG GLU A 187      21.091  30.726  20.835  4.00  1.00            
ATOM   1401   CD GLU A 187      21.393  30.952  22.311  4.00  1.00            
ATOM   1402  OE1 GLU A 187      22.500  30.546  22.754  4.00  1.00            
ATOM   1403  OE2 GLU A 187      20.524  31.534  23.015  4.00  1.00            
ATOM   1404    C GLU A 187      19.497  29.586  18.711  4.00  1.00            
ATOM   1405    O GLU A 187      19.538  30.407  17.795  4.00  1.00            
ATOM   1406    N GLY A 188      18.355  29.304  19.364  3.00  1.00            
ATOM   1407   CA GLY A 188      17.111  29.941  19.030  3.00  1.00            
ATOM   1408    C GLY A 188      16.170  28.848  18.632  3.00  1.00            
ATOM   1409    O GLY A 188      15.020  28.790  19.065  3.00  1.00            
ATOM   1410    N TYR A 189      16.676  27.954  17.776  3.00  1.00            
ATOM   1411   CA TYR A 189      16.064  26.755  17.288  3.00  1.00            
ATOM   1412   CB TYR A 189      15.692  26.960  15.813  3.00  1.00            
ATOM   1413   CG TYR A 189      14.686  25.999  15.293  3.00  1.00            
ATOM   1414  CD1 TYR A 189      15.011  24.700  14.981  3.00  1.00            
ATOM   1415  CD2 TYR A 189      13.394  26.433  15.119  3.00  1.00            
ATOM   1416  CE1 TYR A 189      14.045  23.851  14.490  3.00  1.00            
ATOM   1417  CE2 TYR A 189      12.429  25.591  14.627  3.00  1.00            
ATOM   1418   CZ TYR A 189      12.756  24.295  14.311  3.00  1.00            
ATOM   1419   OH TYR A 189      11.769  23.424  13.805  3.00  1.00            
ATOM   1420    C TYR A 189      17.336  25.952  17.261  3.00  1.00            
ATOM   1421    O TYR A 189      18.380  26.529  16.961  3.00  1.00            
ATOM   1422    N TRP A 190      17.372  24.647  17.578  4.00  1.00            
ATOM   1423   CA TRP A 190      18.705  24.110  17.481  4.00  1.00            
ATOM   1424   CB TRP A 190      18.860  22.711  18.101  4.00  1.00            
ATOM   1425   CG TRP A 190      18.750  22.696  19.609  4.00  1.00            
ATOM   1426  CD2 TRP A 190      19.875  22.750  20.501  4.00  1.00            
ATOM   1427  CD1 TRP A 190      17.637  22.622  20.394  4.00  1.00            
ATOM   1428  NE1 TRP A 190      17.998  22.626  21.722  4.00  1.00            
ATOM   1429  CE2 TRP A 190      19.373  22.704  21.801  4.00  1.00            
ATOM   1430  CE3 TRP A 190      21.216  22.831  20.257  4.00  1.00            
ATOM   1431  CZ2 TRP A 190      20.207  22.738  22.881  4.00  1.00            
ATOM   1432  CZ3 TRP A 190      22.055  22.864  21.349  4.00  1.00            
ATOM   1433  CH2 TRP A 190      21.560  22.818  22.636  4.00  1.00            
ATOM   1434    C TRP A 190      19.006  24.022  16.007  4.00  1.00            
ATOM   1435    O TRP A 190      18.414  23.209  15.301  4.00  1.00            
ATOM   1436    N GLN A 191      19.936  24.865  15.495  4.00  1.00            
ATOM   1437   CA GLN A 191      20.252  24.814  14.089  4.00  1.00            
ATOM   1438   CB GLN A 191      20.253  26.182  13.382  4.00  1.00            
ATOM   1439   CG GLN A 191      20.351  26.061  11.859  4.00  1.00            
ATOM   1440   CD GLN A 191      20.001  27.409  11.246  4.00  1.00            
ATOM   1441  OE1 GLN A 191      20.360  28.461  11.771  4.00  1.00            
ATOM   1442  NE2 GLN A 191      19.262  27.377  10.104  4.00  1.00            
ATOM   1443    C GLN A 191      21.590  24.192  13.980  4.00  1.00            
ATOM   1444    O GLN A 191      22.557  24.624  14.603  4.00  1.00            
ATOM   1445    N ILE A 192      21.650  23.120  13.180  4.00  1.00            
ATOM   1446   CA ILE A 192      22.861  22.407  13.008  4.00  1.00            
ATOM   1447   CB ILE A 192      22.714  20.916  13.114  4.00  1.00            
ATOM   1448  CG1 ILE A 192      22.199  20.530  14.511  4.00  1.00            
ATOM   1449  CG2 ILE A 192      24.078  20.286  12.776  4.00  1.00            
ATOM   1450  CD1 ILE A 192      20.760  20.967  14.780  4.00  1.00            
ATOM   1451    C ILE A 192      23.350  22.711  11.649  4.00  1.00            
ATOM   1452    O ILE A 192      22.582  22.728  10.690  4.00  1.00            
ATOM   1453    N THR A 193      24.651  23.019  11.539  4.00  1.00            
ATOM   1454   CA THR A 193      25.150  23.250  10.230  4.00  1.00            
ATOM   1455   CB THR A 193      26.479  23.949  10.204  4.00  1.00            
ATOM   1456  OG1 THR A 193      26.849  24.247   8.866  4.00  1.00            
ATOM   1457  CG2 THR A 193      27.537  23.057  10.873  4.00  1.00            
ATOM   1458    C THR A 193      25.287  21.903   9.603  4.00  1.00            
ATOM   1459    O THR A 193      25.821  20.975  10.207  4.00  1.00            
ATOM   1460    N LEU A 194      24.783  21.762   8.364  4.00  1.00            
ATOM   1461   CA LEU A 194      24.782  20.483   7.724  4.00  1.00            
ATOM   1462   CB LEU A 194      23.410  20.103   7.164  4.00  1.00            
ATOM   1463   CG LEU A 194      22.520  19.450   8.215  4.00  1.00            
ATOM   1464  CD1 LEU A 194      23.010  18.023   8.442  4.00  1.00            
ATOM   1465  CD2 LEU A 194      22.490  20.258   9.518  4.00  1.00            
ATOM   1466    C LEU A 194      25.702  20.457   6.570  4.00  1.00            
ATOM   1467    O LEU A 194      25.658  21.317   5.690  4.00  1.00            
ATOM   1468    N ASP A 195      26.595  19.456   6.575  4.00  1.00            
ATOM   1469   CA ASP A 195      27.306  19.192   5.375  4.00  1.00            
ATOM   1470   CB ASP A 195      28.544  18.297   5.549  4.00  1.00            
ATOM   1471   CG ASP A 195      29.653  19.131   6.170  4.00  1.00            
ATOM   1472  OD1 ASP A 195      30.029  20.159   5.546  4.00  1.00            
ATOM   1473  OD2 ASP A 195      30.146  18.751   7.266  4.00  1.00            
ATOM   1474    C ASP A 195      26.276  18.431   4.625  4.00  1.00            
ATOM   1475    O ASP A 195      25.298  18.026   5.252  4.00  1.00            
ATOM   1476    N SER A 196      26.378  18.168   3.306  4.00  1.00            
ATOM   1477   CA SER A 196      25.111  17.587   3.009  4.00  1.00            
ATOM   1478   CB SER A 196      23.953  18.545   2.692  4.00  1.00            
ATOM   1479   OG SER A 196      23.690  19.403   3.790  4.00  1.00            
ATOM   1480    C SER A 196      24.959  16.455   2.082  4.00  1.00            
ATOM   1481    O SER A 196      25.888  15.811   1.598  4.00  1.00            
ATOM   1482    N ILE A 197      23.642  16.233   1.895  4.00  1.00            
ATOM   1483   CA ILE A 197      22.936  15.180   1.250  4.00  1.00            
ATOM   1484   CB ILE A 197      21.548  15.577   0.839  4.00  1.00            
ATOM   1485  CG1 ILE A 197      20.676  14.352   0.527  4.00  1.00            
ATOM   1486  CG2 ILE A 197      21.681  16.565  -0.323  4.00  1.00            
ATOM   1487  CD1 ILE A 197      19.186  14.689   0.457  4.00  1.00            
ATOM   1488    C ILE A 197      23.682  14.647   0.079  4.00  1.00            
ATOM   1489    O ILE A 197      24.118  15.389  -0.800  4.00  1.00            
ATOM   1490    N THR A 198      23.860  13.308   0.074  4.00  1.00            
ATOM   1491   CA THR A 198      24.557  12.651  -0.989  4.00  1.00            
ATOM   1492   CB THR A 198      26.001  12.400  -0.662  4.00  1.00            
ATOM   1493  OG1 THR A 198      26.664  13.630  -0.411  4.00  1.00            
ATOM   1494  CG2 THR A 198      26.666  11.664  -1.836  4.00  1.00            
ATOM   1495    C THR A 198      23.918  11.333  -1.246  4.00  1.00            
ATOM   1496    O THR A 198      23.475  10.647  -0.326  4.00  1.00            
ATOM   1497    N MET A 199      23.833  10.962  -2.536  4.00  1.00            
ATOM   1498   CA MET A 199      23.329   9.670  -2.875  4.00  1.00            
ATOM   1499   CB MET A 199      21.865   9.672  -3.341  4.00  1.00            
ATOM   1500   CG MET A 199      21.298   8.259  -3.466  4.00  1.00            
ATOM   1501   SD MET A 199      21.898   7.352  -4.918  4.00  1.00            
ATOM   1502   CE MET A 199      20.497   7.837  -5.968  4.00  1.00            
ATOM   1503    C MET A 199      24.205   9.166  -3.980  4.00  1.00            
ATOM   1504    O MET A 199      24.472   9.870  -4.952  4.00  1.00            
ATOM   1505    N ASP A 200      24.691   7.919  -3.836  3.00  1.00            
ATOM   1506   CA ASP A 200      25.503   7.262  -4.822  3.00  1.00            
ATOM   1507   CB ASP A 200      24.736   7.005  -6.134  3.00  1.00            
ATOM   1508   CG ASP A 200      25.509   5.981  -6.954  3.00  1.00            
ATOM   1509  OD1 ASP A 200      26.586   5.533  -6.478  3.00  1.00            
ATOM   1510  OD2 ASP A 200      25.029   5.632  -8.066  3.00  1.00            
ATOM   1511    C ASP A 200      26.749   8.023  -5.152  3.00  1.00            
ATOM   1512    O ASP A 200      27.142   8.092  -6.316  3.00  1.00            
ATOM   1513    N GLY A 201      27.411   8.619  -4.144  3.00  1.00            
ATOM   1514   CA GLY A 201      28.688   9.230  -4.386  3.00  1.00            
ATOM   1515    C GLY A 201      28.497  10.599  -4.938  3.00  1.00            
ATOM   1516    O GLY A 201      29.465  11.324  -5.155  3.00  1.00            
ATOM   1517    N GLU A 202      27.242  11.006  -5.186  4.00  1.00            
ATOM   1518   CA GLU A 202      27.093  12.329  -5.701  4.00  1.00            
ATOM   1519   CB GLU A 202      26.295  12.432  -7.014  4.00  1.00            
ATOM   1520   CG GLU A 202      27.065  11.966  -8.250  4.00  1.00            
ATOM   1521   CD GLU A 202      26.196  12.235  -9.472  4.00  1.00            
ATOM   1522  OE1 GLU A 202      24.953  12.353  -9.301  4.00  1.00            
ATOM   1523  OE2 GLU A 202      26.764  12.327 -10.593  4.00  1.00            
ATOM   1524    C GLU A 202      26.356  13.134  -4.696  4.00  1.00            
ATOM   1525    O GLU A 202      25.415  12.653  -4.067  4.00  1.00            
ATOM   1526    N THR A 203      26.767  14.403  -4.524  4.00  1.00            
ATOM   1527   CA THR A 203      26.091  15.199  -3.554  4.00  1.00            
ATOM   1528   CB THR A 203      27.000  16.135  -2.795  4.00  1.00            
ATOM   1529  OG1 THR A 203      26.254  16.888  -1.850  4.00  1.00            
ATOM   1530  CG2 THR A 203      27.751  17.054  -3.771  4.00  1.00            
ATOM   1531    C THR A 203      25.019  15.974  -4.244  4.00  1.00            
ATOM   1532    O THR A 203      25.279  16.955  -4.939  4.00  1.00            
ATOM   1533    N ILE A 204      23.758  15.522  -4.100  4.00  1.00            
ATOM   1534   CA ILE A 204      22.761  16.225  -4.842  4.00  1.00            
ATOM   1535   CB ILE A 204      21.453  15.478  -4.921  4.00  1.00            
ATOM   1536  CG1 ILE A 204      20.458  16.235  -5.817  4.00  1.00            
ATOM   1537  CG2 ILE A 204      20.938  15.182  -3.502  4.00  1.00            
ATOM   1538  CD1 ILE A 204      19.236  15.405  -6.207  4.00  1.00            
ATOM   1539    C ILE A 204      22.500  17.622  -4.315  4.00  1.00            
ATOM   1540    O ILE A 204      22.753  18.601  -5.015  4.00  1.00            
ATOM   1541    N ALA A 205      22.000  17.755  -3.063  4.00  1.00            
ATOM   1542   CA ALA A 205      21.523  19.041  -2.611  4.00  1.00            
ATOM   1543   CB ALA A 205      20.418  18.923  -1.546  4.00  1.00            
ATOM   1544    C ALA A 205      22.458  20.134  -2.125  4.00  1.00            
ATOM   1545    O ALA A 205      22.476  21.221  -2.700  4.00  1.00            
ATOM   1546    N CYS A 206      23.281  19.888  -1.075  1.00  1.00            
ATOM   1547   CA CYS A 206      23.911  21.023  -0.420  1.00  1.00            
ATOM   1548   CB CYS A 206      24.649  20.722   0.892  1.00  1.00            
ATOM   1549   SG CYS A 206      26.074  19.594   0.746  1.00  1.00            
ATOM   1550    C CYS A 206      24.924  21.721  -1.268  1.00  1.00            
ATOM   1551    O CYS A 206      24.849  22.934  -1.456  1.00  1.00            
ATOM   1552    N SER A 207      25.879  20.962  -1.834  3.00  1.00            
ATOM   1553   CA SER A 207      26.970  21.546  -2.551  3.00  1.00            
ATOM   1554   CB SER A 207      26.588  22.020  -3.965  3.00  1.00            
ATOM   1555   OG SER A 207      26.224  20.909  -4.771  3.00  1.00            
ATOM   1556    C SER A 207      27.558  22.694  -1.791  3.00  1.00            
ATOM   1557    O SER A 207      27.317  23.855  -2.117  3.00  1.00            
ATOM   1558    N GLY A 208      28.349  22.395  -0.741  3.00  1.00            
ATOM   1559   CA GLY A 208      28.990  23.453  -0.016  3.00  1.00            
ATOM   1560    C GLY A 208      28.412  23.560   1.354  3.00  1.00            
ATOM   1561    O GLY A 208      28.975  24.240   2.211  3.00  1.00            
ATOM   1562    N GLY A 209      27.273  22.900   1.612  1.00  1.00            
ATOM   1563   CA GLY A 209      26.777  22.947   2.954  1.00  1.00            
ATOM   1564    C GLY A 209      25.575  23.833   3.039  1.00  1.00            
ATOM   1565    O GLY A 209      25.376  24.730   2.223  1.00  1.00            
ATOM   1566    N CYS A 210      24.738  23.568   4.065  4.00  1.00            
ATOM   1567   CA CYS A 210      23.535  24.305   4.326  4.00  1.00            
ATOM   1568   CB CYS A 210      22.286  23.668   3.698  4.00  1.00            
ATOM   1569   SG CYS A 210      21.957  22.010   4.371  4.00  1.00            
ATOM   1570    C CYS A 210      23.333  24.270   5.802  4.00  1.00            
ATOM   1571    O CYS A 210      24.186  23.785   6.543  4.00  1.00            
ATOM   1572    N GLN A 211      22.196  24.816   6.271  4.00  1.00            
ATOM   1573   CA GLN A 211      21.922  24.769   7.675  4.00  1.00            
ATOM   1574   CB GLN A 211      21.691  26.147   8.326  4.00  1.00            
ATOM   1575   CG GLN A 211      22.936  27.039   8.381  4.00  1.00            
ATOM   1576   CD GLN A 211      23.031  27.842   7.091  4.00  1.00            
ATOM   1577  OE1 GLN A 211      24.028  27.777   6.375  4.00  1.00            
ATOM   1578  NE2 GLN A 211      21.967  28.636   6.791  4.00  1.00            
ATOM   1579    C GLN A 211      20.671  23.978   7.862  4.00  1.00            
ATOM   1580    O GLN A 211      19.750  24.056   7.051  4.00  1.00            
ATOM   1581    N ALA A 212      20.617  23.174   8.942  4.00  1.00            
ATOM   1582   CA ALA A 212      19.441  22.397   9.194  4.00  1.00            
ATOM   1583   CB ALA A 212      19.641  20.875   9.095  4.00  1.00            
ATOM   1584    C ALA A 212      18.990  22.705  10.566  4.00  1.00            
ATOM   1585    O ALA A 212      19.761  23.176  11.393  4.00  1.00            
ATOM   1586    N ILE A 213      17.694  22.504  10.828  4.00  1.00            
ATOM   1587   CA ILE A 213      17.258  22.659  12.173  4.00  1.00            
ATOM   1588   CB ILE A 213      16.159  23.660  12.415  4.00  1.00            
ATOM   1589  CG1 ILE A 213      14.885  23.326  11.633  4.00  1.00            
ATOM   1590  CG2 ILE A 213      16.723  25.049  12.077  4.00  1.00            
ATOM   1591  CD1 ILE A 213      15.046  23.556  10.134  4.00  1.00            
ATOM   1592    C ILE A 213      16.796  21.296  12.575  4.00  1.00            
ATOM   1593    O ILE A 213      16.505  20.476  11.711  4.00  1.00            
ATOM   1594    N VAL A 214      16.823  20.958  13.880  4.00  1.00            
ATOM   1595   CA VAL A 214      16.320  19.668  14.267  4.00  1.00            
ATOM   1596   CB VAL A 214      17.124  19.012  15.360  4.00  1.00            
ATOM   1597  CG1 VAL A 214      17.198  19.949  16.579  4.00  1.00            
ATOM   1598  CG2 VAL A 214      16.499  17.640  15.668  4.00  1.00            
ATOM   1599    C VAL A 214      14.910  19.936  14.770  4.00  1.00            
ATOM   1600    O VAL A 214      14.729  20.731  15.690  4.00  1.00            
ATOM   1601    N ASP A 215      13.859  19.319  14.167  1.00  1.00            
ATOM   1602   CA ASP A 215      12.506  19.618  14.601  1.00  1.00            
ATOM   1603   CB ASP A 215      11.741  20.529  13.625  1.00  1.00            
ATOM   1604   CG ASP A 215      10.464  20.980  14.318  1.00  1.00            
ATOM   1605  OD1 ASP A 215      10.502  21.197  15.559  1.00  1.00            
ATOM   1606  OD2 ASP A 215       9.426  21.097  13.613  1.00  1.00            
ATOM   1607    C ASP A 215      11.706  18.346  14.725  1.00  1.00            
ATOM   1608    O ASP A 215      11.296  17.771  13.719  1.00  1.00            
ATOM   1609    N THR A 216      11.466  17.862  15.968  3.00  1.00            
ATOM   1610   CA THR A 216      10.567  16.751  16.170  3.00  1.00            
ATOM   1611   CB THR A 216      10.853  15.960  17.412  3.00  1.00            
ATOM   1612  OG1 THR A 216      12.164  15.417  17.362  3.00  1.00            
ATOM   1613  CG2 THR A 216       9.810  14.838  17.532  3.00  1.00            
ATOM   1614    C THR A 216       9.285  17.470  16.380  3.00  1.00            
ATOM   1615    O THR A 216       8.937  17.861  17.492  3.00  1.00            
ATOM   1616    N GLY A 217       8.564  17.677  15.269  3.00  1.00            
ATOM   1617   CA GLY A 217       7.376  18.466  15.268  3.00  1.00            
ATOM   1618    C GLY A 217       6.864  18.356  13.876  3.00  1.00            
ATOM   1619    O GLY A 217       5.780  17.828  13.635  3.00  1.00            
ATOM   1620    N THR A 218       7.656  18.865  12.916  1.00  1.00            
ATOM   1621   CA THR A 218       7.267  18.802  11.541  1.00  1.00            
ATOM   1622   CB THR A 218       8.222  19.510  10.623  1.00  1.00            
ATOM   1623  OG1 THR A 218       8.373  20.869  11.004  1.00  1.00            
ATOM   1624  CG2 THR A 218       7.675  19.420   9.190  1.00  1.00            
ATOM   1625    C THR A 218       7.323  17.352  11.141  1.00  1.00            
ATOM   1626    O THR A 218       8.157  16.596  11.635  1.00  1.00            
ATOM   1627    N SER A 219       6.405  16.927  10.245  1.00  1.00            
ATOM   1628   CA SER A 219       6.295  15.561   9.798  1.00  1.00            
ATOM   1629   CB SER A 219       4.982  15.296   9.047  1.00  1.00            
ATOM   1630   OG SER A 219       3.882  15.522   9.915  1.00  1.00            
ATOM   1631    C SER A 219       7.402  15.156   8.893  1.00  1.00            
ATOM   1632    O SER A 219       7.926  14.050   9.021  1.00  1.00            
ATOM   1633    N LEU A 220       7.817  16.034   7.966  1.00  1.00            
ATOM   1634   CA LEU A 220       8.690  15.503   6.967  1.00  1.00            
ATOM   1635   CB LEU A 220       8.093  15.584   5.560  1.00  1.00            
ATOM   1636   CG LEU A 220       6.785  14.791   5.393  1.00  1.00            
ATOM   1637  CD1 LEU A 220       6.986  13.299   5.710  1.00  1.00            
ATOM   1638  CD2 LEU A 220       5.634  15.438   6.176  1.00  1.00            
ATOM   1639    C LEU A 220       9.996  16.208   6.895  1.00  1.00            
ATOM   1640    O LEU A 220      10.270  17.160   7.625  1.00  1.00            
ATOM   1641    N LEU A 221      10.845  15.696   5.978  4.00  1.00            
ATOM   1642   CA LEU A 221      12.134  16.255   5.719  4.00  1.00            
ATOM   1643   CB LEU A 221      13.042  15.293   4.942  4.00  1.00            
ATOM   1644   CG LEU A 221      13.111  13.910   5.614  4.00  1.00            
ATOM   1645  CD1 LEU A 221      14.232  13.045   5.020  4.00  1.00            
ATOM   1646  CD2 LEU A 221      13.158  14.033   7.144  4.00  1.00            
ATOM   1647    C LEU A 221      11.850  17.441   4.846  4.00  1.00            
ATOM   1648    O LEU A 221      11.795  17.317   3.623  4.00  1.00            
ATOM   1649    N THR A 222      11.647  18.633   5.453  4.00  1.00            
ATOM   1650   CA THR A 222      11.349  19.780   4.641  4.00  1.00            
ATOM   1651   CB THR A 222      10.813  20.979   5.366  4.00  1.00            
ATOM   1652  OG1 THR A 222      10.128  21.820   4.451  4.00  1.00            
ATOM   1653  CG2 THR A 222      12.002  21.761   5.949  4.00  1.00            
ATOM   1654    C THR A 222      12.673  20.190   4.066  4.00  1.00            
ATOM   1655    O THR A 222      13.720  19.851   4.614  4.00  1.00            
ATOM   1656    N GLY A 223      12.662  20.911   2.927  4.00  1.00            
ATOM   1657   CA GLY A 223      13.874  21.364   2.300  4.00  1.00            
ATOM   1658    C GLY A 223      13.449  22.502   1.433  4.00  1.00            
ATOM   1659    O GLY A 223      12.256  22.782   1.327  4.00  1.00            
ATOM   1660    N PRO A 224      14.369  23.178   0.806  1.00  1.00            
ATOM   1661   CA PRO A 224      13.977  24.271  -0.039  1.00  1.00            
ATOM   1662   CD PRO A 224      15.698  23.360   1.362  1.00  1.00            
ATOM   1663   CB PRO A 224      15.269  24.999  -0.394  1.00  1.00            
ATOM   1664   CG PRO A 224      16.177  24.719   0.820  1.00  1.00            
ATOM   1665    C PRO A 224      13.289  23.600  -1.189  1.00  1.00            
ATOM   1666    O PRO A 224      13.591  22.434  -1.452  1.00  1.00            
ATOM   1667    N THR A 225      12.348  24.280  -1.878  2.00  1.00            
ATOM   1668   CA THR A 225      11.602  23.657  -2.937  2.00  1.00            
ATOM   1669   CB THR A 225      10.595  24.578  -3.556  2.00  1.00            
ATOM   1670  OG1 THR A 225      11.250  25.683  -4.163  2.00  1.00            
ATOM   1671  CG2 THR A 225       9.637  25.062  -2.456  2.00  1.00            
ATOM   1672    C THR A 225      12.546  23.261  -4.036  2.00  1.00            
ATOM   1673    O THR A 225      12.433  22.183  -4.614  2.00  1.00            
ATOM   1674    N SER A 226      13.512  24.129  -4.378  2.00  1.00            
ATOM   1675   CA SER A 226      14.392  23.788  -5.460  2.00  1.00            
ATOM   1676   CB SER A 226      15.415  24.897  -5.761  2.00  1.00            
ATOM   1677   OG SER A 226      14.754  26.056  -6.246  2.00  1.00            
ATOM   1678    C SER A 226      15.172  22.567  -5.093  2.00  1.00            
ATOM   1679    O SER A 226      15.262  21.617  -5.868  2.00  1.00            
ATOM   1680    N ALA A 227      15.743  22.559  -3.875  2.00  1.00            
ATOM   1681   CA ALA A 227      16.561  21.461  -3.458  2.00  1.00            
ATOM   1682   CB ALA A 227      17.124  21.647  -2.039  2.00  1.00            
ATOM   1683    C ALA A 227      15.712  20.222  -3.442  2.00  1.00            
ATOM   1684    O ALA A 227      16.142  19.163  -3.895  2.00  1.00            
ATOM   1685    N ILE A 228      14.465  20.333  -2.939  2.00  1.00            
ATOM   1686   CA ILE A 228      13.600  19.194  -2.776  2.00  1.00            
ATOM   1687   CB ILE A 228      12.323  19.514  -2.028  2.00  1.00            
ATOM   1688  CG1 ILE A 228      11.662  18.235  -1.500  2.00  1.00            
ATOM   1689  CG2 ILE A 228      11.378  20.310  -2.933  2.00  1.00            
ATOM   1690  CD1 ILE A 228      12.387  17.646  -0.299  2.00  1.00            
ATOM   1691    C ILE A 228      13.232  18.584  -4.097  2.00  1.00            
ATOM   1692    O ILE A 228      13.241  17.363  -4.238  2.00  1.00            
ATOM   1693    N ALA A 229      12.925  19.412  -5.113  2.00  1.00            
ATOM   1694   CA ALA A 229      12.456  18.892  -6.368  2.00  1.00            
ATOM   1695   CB ALA A 229      12.228  19.996  -7.412  2.00  1.00            
ATOM   1696    C ALA A 229      13.507  17.978  -6.915  2.00  1.00            
ATOM   1697    O ALA A 229      13.198  16.909  -7.438  2.00  1.00            
ATOM   1698    N ASN A 230      14.789  18.367  -6.796  2.00  1.00            
ATOM   1699   CA ASN A 230      15.840  17.555  -7.337  2.00  1.00            
ATOM   1700   CB ASN A 230      17.244  18.153  -7.133  2.00  1.00            
ATOM   1701   CG ASN A 230      17.433  19.326  -8.086  2.00  1.00            
ATOM   1702  OD1 ASN A 230      18.491  19.953  -8.110  2.00  1.00            
ATOM   1703  ND2 ASN A 230      16.384  19.631  -8.896  2.00  1.00            
ATOM   1704    C ASN A 230      15.840  16.220  -6.652  2.00  1.00            
ATOM   1705    O ASN A 230      15.965  15.182  -7.299  2.00  1.00            
ATOM   1706    N ILE A 231      15.674  16.211  -5.317  2.00  1.00            
ATOM   1707   CA ILE A 231      15.721  14.989  -4.563  2.00  1.00            
ATOM   1708   CB ILE A 231      15.415  15.227  -3.115  2.00  1.00            
ATOM   1709  CG1 ILE A 231      16.418  16.226  -2.513  2.00  1.00            
ATOM   1710  CG2 ILE A 231      15.375  13.864  -2.405  2.00  1.00            
ATOM   1711  CD1 ILE A 231      15.962  16.813  -1.178  2.00  1.00            
ATOM   1712    C ILE A 231      14.613  14.125  -5.082  2.00  1.00            
ATOM   1713    O ILE A 231      14.796  12.931  -5.311  2.00  1.00            
ATOM   1714    N GLN A 232      13.429  14.732  -5.297  2.00  1.00            
ATOM   1715   CA GLN A 232      12.271  14.032  -5.779  2.00  1.00            
ATOM   1716   CB GLN A 232      11.065  14.965  -5.977  2.00  1.00            
ATOM   1717   CG GLN A 232       9.830  14.247  -6.524  2.00  1.00            
ATOM   1718   CD GLN A 232       8.778  15.298  -6.850  2.00  1.00            
ATOM   1719  OE1 GLN A 232       7.626  15.200  -6.433  2.00  1.00            
ATOM   1720  NE2 GLN A 232       9.189  16.335  -7.628  2.00  1.00            
ATOM   1721    C GLN A 232      12.600  13.487  -7.137  2.00  1.00            
ATOM   1722    O GLN A 232      12.193  12.382  -7.476  2.00  1.00            
ATOM   1723    N SER A 233      13.330  14.239  -7.980  2.00  1.00            
ATOM   1724   CA SER A 233      13.644  13.711  -9.281  2.00  1.00            
ATOM   1725   CB SER A 233      14.461  14.695 -10.135  2.00  1.00            
ATOM   1726   OG SER A 233      14.743  14.125 -11.405  2.00  1.00            
ATOM   1727    C SER A 233      14.475  12.494  -9.070  2.00  1.00            
ATOM   1728    O SER A 233      14.292  11.470  -9.728  2.00  1.00            
ATOM   1729    N ASP A 234      15.403  12.585  -8.109  2.00  1.00            
ATOM   1730   CA ASP A 234      16.284  11.498  -7.837  2.00  1.00            
ATOM   1731   CB ASP A 234      17.258  11.834  -6.693  2.00  1.00            
ATOM   1732   CG ASP A 234      18.337  10.766  -6.616  2.00  1.00            
ATOM   1733  OD1 ASP A 234      18.471   9.986  -7.597  2.00  1.00            
ATOM   1734  OD2 ASP A 234      19.040  10.714  -5.572  2.00  1.00            
ATOM   1735    C ASP A 234      15.454  10.340  -7.397  2.00  1.00            
ATOM   1736    O ASP A 234      15.640   9.216  -7.858  2.00  1.00            
ATOM   1737    N ILE A 235      14.491  10.608  -6.498  2.00  1.00            
ATOM   1738   CA ILE A 235      13.675   9.573  -5.942  2.00  1.00            
ATOM   1739   CB ILE A 235      12.812  10.038  -4.794  2.00  1.00            
ATOM   1740  CG1 ILE A 235      12.428   8.855  -3.893  2.00  1.00            
ATOM   1741  CG2 ILE A 235      11.586  10.772  -5.353  2.00  1.00            
ATOM   1742  CD1 ILE A 235      13.595   8.358  -3.042  2.00  1.00            
ATOM   1743    C ILE A 235      12.793   8.984  -7.011  2.00  1.00            
ATOM   1744    O ILE A 235      12.591   7.772  -7.049  2.00  1.00            
ATOM   1745    N GLY A 236      12.258   9.822  -7.928  3.00  1.00            
ATOM   1746   CA GLY A 236      11.374   9.347  -8.959  3.00  1.00            
ATOM   1747    C GLY A 236       9.941   9.678  -8.637  3.00  1.00            
ATOM   1748    O GLY A 236       9.028   9.067  -9.188  3.00  1.00            
ATOM   1749    N ALA A 237       9.697  10.649  -7.733  1.00  1.00            
ATOM   1750   CA ALA A 237       8.347  11.007  -7.381  1.00  1.00            
ATOM   1751   CB ALA A 237       8.239  11.807  -6.071  1.00  1.00            
ATOM   1752    C ALA A 237       7.712  11.830  -8.463  1.00  1.00            
ATOM   1753    O ALA A 237       8.391  12.518  -9.223  1.00  1.00            
ATOM   1754    N SER A 238       6.365  11.740  -8.553  1.00  1.00            
ATOM   1755   CA SER A 238       5.558  12.504  -9.466  1.00  1.00            
ATOM   1756   CB SER A 238       4.893  11.655 -10.562  1.00  1.00            
ATOM   1757   OG SER A 238       4.010  10.709  -9.976  1.00  1.00            
ATOM   1758    C SER A 238       4.484  13.107  -8.624  1.00  1.00            
ATOM   1759    O SER A 238       4.109  12.553  -7.592  1.00  1.00            
ATOM   1760    N GLU A 239       3.977  14.283  -9.033  1.00  1.00            
ATOM   1761   CA GLU A 239       2.952  14.939  -8.280  1.00  1.00            
ATOM   1762   CB GLU A 239       3.077  16.469  -8.371  1.00  1.00            
ATOM   1763   CG GLU A 239       4.390  16.975  -7.760  1.00  1.00            
ATOM   1764   CD GLU A 239       4.629  18.407  -8.216  1.00  1.00            
ATOM   1765  OE1 GLU A 239       3.709  19.251  -8.052  1.00  1.00            
ATOM   1766  OE2 GLU A 239       5.747  18.674  -8.734  1.00  1.00            
ATOM   1767    C GLU A 239       1.666  14.521  -8.921  1.00  1.00            
ATOM   1768    O GLU A 239       1.569  14.463 -10.146  1.00  1.00            
ATOM   1769    N ASN A 240       0.649  14.192  -8.101  1.00  1.00            
ATOM   1770   CA ASN A 240      -0.598  13.717  -8.629  1.00  1.00            
ATOM   1771   CB ASN A 240      -1.244  12.641  -7.729  1.00  1.00            
ATOM   1772   CG ASN A 240      -2.042  11.634  -8.560  1.00  1.00            
ATOM   1773  OD1 ASN A 240      -1.695  10.453  -8.598  1.00  1.00            
ATOM   1774  ND2 ASN A 240      -3.134  12.076  -9.237  1.00  1.00            
ATOM   1775    C ASN A 240      -1.511  14.910  -8.689  1.00  1.00            
ATOM   1776    O ASN A 240      -1.190  15.975  -8.166  1.00  1.00            
ATOM   1777    N SER A 241      -2.672  14.762  -9.354  3.00  1.00            
ATOM   1778   CA SER A 241      -3.615  15.831  -9.505  3.00  1.00            
ATOM   1779   CB SER A 241      -4.862  15.423 -10.308  3.00  1.00            
ATOM   1780   OG SER A 241      -5.603  14.448  -9.590  3.00  1.00            
ATOM   1781    C SER A 241      -4.081  16.253  -8.147  3.00  1.00            
ATOM   1782    O SER A 241      -4.293  17.438  -7.895  3.00  1.00            
ATOM   1783    N ASP A 242      -4.230  15.289  -7.223  3.00  1.00            
ATOM   1784   CA ASP A 242      -4.655  15.616  -5.893  3.00  1.00            
ATOM   1785   CB ASP A 242      -4.769  14.394  -4.966  3.00  1.00            
ATOM   1786   CG ASP A 242      -6.048  13.648  -5.320  3.00  1.00            
ATOM   1787  OD1 ASP A 242      -7.032  14.319  -5.732  3.00  1.00            
ATOM   1788  OD2 ASP A 242      -6.059  12.395  -5.182  3.00  1.00            
ATOM   1789    C ASP A 242      -3.600  16.511  -5.350  3.00  1.00            
ATOM   1790    O ASP A 242      -3.868  17.371  -4.512  3.00  1.00            
ATOM   1791    N GLY A 243      -2.361  16.341  -5.842  1.00  1.00            
ATOM   1792   CA GLY A 243      -1.298  17.170  -5.368  1.00  1.00            
ATOM   1793    C GLY A 243      -0.408  16.342  -4.508  1.00  1.00            
ATOM   1794    O GLY A 243       0.581  16.833  -3.967  1.00  1.00            
ATOM   1795    N GLU A 244      -0.735  15.048  -4.361  1.00  1.00            
ATOM   1796   CA GLU A 244       0.095  14.224  -3.542  1.00  1.00            
ATOM   1797   CB GLU A 244      -0.497  12.842  -3.218  1.00  1.00            
ATOM   1798   CG GLU A 244      -1.673  12.871  -2.242  1.00  1.00            
ATOM   1799   CD GLU A 244      -2.096  11.429  -1.998  1.00  1.00            
ATOM   1800  OE1 GLU A 244      -2.395  10.724  -2.999  1.00  1.00            
ATOM   1801  OE2 GLU A 244      -2.115  11.011  -0.810  1.00  1.00            
ATOM   1802    C GLU A 244       1.384  13.979  -4.243  1.00  1.00            
ATOM   1803    O GLU A 244       1.443  13.937  -5.470  1.00  1.00            
ATOM   1804    N MET A 245       2.466  13.840  -3.454  1.00  1.00            
ATOM   1805   CA MET A 245       3.734  13.505  -4.020  1.00  1.00            
ATOM   1806   CB MET A 245       4.928  14.139  -3.286  1.00  1.00            
ATOM   1807   CG MET A 245       6.227  14.118  -4.094  1.00  1.00            
ATOM   1808   SD MET A 245       7.586  15.058  -3.337  1.00  1.00            
ATOM   1809   CE MET A 245       6.673  16.626  -3.302  1.00  1.00            
ATOM   1810    C MET A 245       3.803  12.024  -3.871  1.00  1.00            
ATOM   1811    O MET A 245       3.615  11.502  -2.772  1.00  1.00            
ATOM   1812    N VAL A 246       4.051  11.293  -4.975  4.00  1.00            
ATOM   1813   CA VAL A 246       3.955   9.871  -4.841  4.00  1.00            
ATOM   1814   CB VAL A 246       2.731   9.319  -5.517  4.00  1.00            
ATOM   1815  CG1 VAL A 246       2.728   7.785  -5.406  4.00  1.00            
ATOM   1816  CG2 VAL A 246       1.495   9.997  -4.898  4.00  1.00            
ATOM   1817    C VAL A 246       5.128   9.200  -5.445  4.00  1.00            
ATOM   1818    O VAL A 246       5.734   9.686  -6.399  4.00  1.00            
ATOM   1819    N ILE A 247       5.483   8.048  -4.852  4.00  1.00            
ATOM   1820   CA ILE A 247       6.542   7.261  -5.380  4.00  1.00            
ATOM   1821   CB ILE A 247       7.750   7.201  -4.493  4.00  1.00            
ATOM   1822  CG1 ILE A 247       8.941   6.596  -5.253  4.00  1.00            
ATOM   1823  CG2 ILE A 247       7.366   6.443  -3.214  4.00  1.00            
ATOM   1824  CD1 ILE A 247      10.285   6.826  -4.563  4.00  1.00            
ATOM   1825    C ILE A 247       6.018   5.868  -5.557  4.00  1.00            
ATOM   1826    O ILE A 247       5.306   5.357  -4.695  4.00  1.00            
ATOM   1827    N SER A 248       6.335   5.215  -6.696  1.00  1.00            
ATOM   1828   CA SER A 248       5.884   3.864  -6.883  1.00  1.00            
ATOM   1829   CB SER A 248       6.217   3.277  -8.266  1.00  1.00            
ATOM   1830   OG SER A 248       5.523   3.994  -9.278  1.00  1.00            
ATOM   1831    C SER A 248       6.610   3.063  -5.839  1.00  1.00            
ATOM   1832    O SER A 248       7.722   3.402  -5.439  1.00  1.00            
ATOM   1833    N CYS A 249       5.972   1.981  -5.358  3.00  1.00            
ATOM   1834   CA CYS A 249       6.462   1.170  -4.275  3.00  1.00            
ATOM   1835   CB CYS A 249       5.410   0.150  -3.805  3.00  1.00            
ATOM   1836   SG CYS A 249       4.835  -0.931  -5.149  3.00  1.00            
ATOM   1837    C CYS A 249       7.710   0.438  -4.606  3.00  1.00            
ATOM   1838    O CYS A 249       8.596   0.316  -3.763  3.00  1.00            
ATOM   1839    N SER A 250       7.849  -0.054  -5.846  2.00  1.00            
ATOM   1840   CA SER A 250       9.014  -0.831  -6.146  2.00  1.00            
ATOM   1841   CB SER A 250       9.011  -1.401  -7.576  2.00  1.00            
ATOM   1842   OG SER A 250       9.072  -0.346  -8.525  2.00  1.00            
ATOM   1843    C SER A 250      10.214   0.034  -5.997  2.00  1.00            
ATOM   1844    O SER A 250      11.339  -0.456  -5.904  2.00  1.00            
ATOM   1845    N SER A 251       9.995   1.357  -5.953  2.00  1.00            
ATOM   1846   CA SER A 251      11.068   2.278  -5.791  2.00  1.00            
ATOM   1847   CB SER A 251      10.561   3.721  -5.652  2.00  1.00            
ATOM   1848   OG SER A 251      11.657   4.611  -5.547  2.00  1.00            
ATOM   1849    C SER A 251      11.765   1.884  -4.527  2.00  1.00            
ATOM   1850    O SER A 251      12.979   2.043  -4.408  2.00  1.00            
ATOM   1851    N ILE A 252      11.020   1.337  -3.543  2.00  1.00            
ATOM   1852   CA ILE A 252      11.699   0.890  -2.363  2.00  1.00            
ATOM   1853   CB ILE A 252      10.894   1.082  -1.091  2.00  1.00            
ATOM   1854  CG1 ILE A 252      11.718   0.755   0.170  2.00  1.00            
ATOM   1855  CG2 ILE A 252       9.559   0.324  -1.195  2.00  1.00            
ATOM   1856  CD1 ILE A 252      12.102  -0.716   0.330  2.00  1.00            
ATOM   1857    C ILE A 252      12.026  -0.544  -2.602  2.00  1.00            
ATOM   1858    O ILE A 252      11.233  -1.462  -2.404  2.00  1.00            
ATOM   1859    N ASP A 253      13.257  -0.732  -3.088  2.00  1.00            
ATOM   1860   CA ASP A 253      13.813  -1.997  -3.431  2.00  1.00            
ATOM   1861   CB ASP A 253      12.915  -2.803  -4.384  2.00  1.00            
ATOM   1862   CG ASP A 253      13.569  -4.155  -4.634  2.00  1.00            
ATOM   1863  OD1 ASP A 253      14.177  -4.704  -3.677  2.00  1.00            
ATOM   1864  OD2 ASP A 253      13.459  -4.660  -5.783  2.00  1.00            
ATOM   1865    C ASP A 253      15.007  -1.572  -4.212  2.00  1.00            
ATOM   1866    O ASP A 253      16.148  -1.910  -3.901  2.00  1.00            
ATOM   1867    N SER A 254      14.721  -0.777  -5.262  2.00  1.00            
ATOM   1868   CA SER A 254      15.687  -0.245  -6.174  2.00  1.00            
ATOM   1869   CB SER A 254      15.055   0.288  -7.473  2.00  1.00            
ATOM   1870   OG SER A 254      14.242   1.419  -7.197  2.00  1.00            
ATOM   1871    C SER A 254      16.515   0.876  -5.586  2.00  1.00            
ATOM   1872    O SER A 254      17.720   0.936  -5.829  2.00  1.00            
ATOM   1873    N LEU A 255      15.912   1.780  -4.783  1.00  1.00            
ATOM   1874   CA LEU A 255      16.590   2.991  -4.364  1.00  1.00            
ATOM   1875   CB LEU A 255      15.642   4.068  -3.828  1.00  1.00            
ATOM   1876   CG LEU A 255      14.633   4.519  -4.897  1.00  1.00            
ATOM   1877  CD1 LEU A 255      13.921   5.805  -4.467  1.00  1.00            
ATOM   1878  CD2 LEU A 255      15.279   4.606  -6.290  1.00  1.00            
ATOM   1879    C LEU A 255      17.656   2.745  -3.354  1.00  1.00            
ATOM   1880    O LEU A 255      17.610   1.889  -2.473  1.00  1.00            
ATOM   1881    N PRO A 256      18.654   3.548  -3.600  1.00  1.00            
ATOM   1882   CA PRO A 256      19.848   3.597  -2.796  1.00  1.00            
ATOM   1883   CD PRO A 256      18.904   3.922  -4.976  1.00  1.00            
ATOM   1884   CB PRO A 256      20.965   4.072  -3.734  1.00  1.00            
ATOM   1885   CG PRO A 256      20.228   4.687  -4.935  1.00  1.00            
ATOM   1886    C PRO A 256      19.658   4.462  -1.607  1.00  1.00            
ATOM   1887    O PRO A 256      18.647   5.162  -1.520  1.00  1.00            
ATOM   1888    N ASP A 257      20.626   4.423  -0.672  1.00  1.00            
ATOM   1889   CA ASP A 257      20.555   5.170   0.543  1.00  1.00            
ATOM   1890   CB ASP A 257      21.596   4.709   1.575  1.00  1.00            
ATOM   1891   CG ASP A 257      21.222   3.296   1.993  1.00  1.00            
ATOM   1892  OD1 ASP A 257      20.205   3.144   2.720  1.00  1.00            
ATOM   1893  OD2 ASP A 257      21.952   2.350   1.591  1.00  1.00            
ATOM   1894    C ASP A 257      20.810   6.616   0.270  1.00  1.00            
ATOM   1895    O ASP A 257      21.500   6.974  -0.684  1.00  1.00            
ATOM   1896    N ILE A 258      20.218   7.487   1.116  4.00  1.00            
ATOM   1897   CA ILE A 258      20.497   8.893   1.067  4.00  1.00            
ATOM   1898   CB ILE A 258      19.313   9.793   1.260  4.00  1.00            
ATOM   1899  CG1 ILE A 258      18.309   9.640   0.109  4.00  1.00            
ATOM   1900  CG2 ILE A 258      19.847  11.226   1.423  4.00  1.00            
ATOM   1901  CD1 ILE A 258      17.015  10.414   0.348  4.00  1.00            
ATOM   1902    C ILE A 258      21.398   9.109   2.272  4.00  1.00            
ATOM   1903    O ILE A 258      21.024   8.753   3.387  4.00  1.00            
ATOM   1904    N VAL A 259      22.637   9.630   2.080  4.00  1.00            
ATOM   1905   CA VAL A 259      23.607   9.707   3.159  4.00  1.00            
ATOM   1906   CB VAL A 259      25.001   9.970   2.666  4.00  1.00            
ATOM   1907  CG1 VAL A 259      25.907  10.182   3.892  4.00  1.00            
ATOM   1908  CG2 VAL A 259      25.434   8.802   1.761  4.00  1.00            
ATOM   1909    C VAL A 259      23.382  10.701   4.289  4.00  1.00            
ATOM   1910    O VAL A 259      23.149  10.279   5.421  4.00  1.00            
ATOM   1911    N PHE A 260      23.419  12.034   4.024  4.00  1.00            
ATOM   1912   CA PHE A 260      23.326  13.055   5.061  4.00  1.00            
ATOM   1913   CB PHE A 260      22.117  12.761   5.969  4.00  1.00            
ATOM   1914   CG PHE A 260      21.673  13.940   6.764  4.00  1.00            
ATOM   1915  CD1 PHE A 260      20.913  14.927   6.177  4.00  1.00            
ATOM   1916  CD2 PHE A 260      21.976  14.036   8.101  4.00  1.00            
ATOM   1917  CE1 PHE A 260      20.481  16.006   6.909  4.00  1.00            
ATOM   1918  CE2 PHE A 260      21.546  15.111   8.839  4.00  1.00            
ATOM   1919   CZ PHE A 260      20.798  16.098   8.242  4.00  1.00            
ATOM   1920    C PHE A 260      24.589  13.018   5.857  4.00  1.00            
ATOM   1921    O PHE A 260      24.919  12.004   6.472  4.00  1.00            
ATOM   1922    N THR A 261      25.342  14.139   5.851  4.00  1.00            
ATOM   1923   CA THR A 261      26.557  14.182   6.609  4.00  1.00            
ATOM   1924   CB THR A 261      27.802  14.209   5.771  4.00  1.00            
ATOM   1925  OG1 THR A 261      28.948  14.104   6.602  4.00  1.00            
ATOM   1926  CG2 THR A 261      27.842  15.502   4.943  4.00  1.00            
ATOM   1927    C THR A 261      26.521  15.398   7.486  4.00  1.00            
ATOM   1928    O THR A 261      26.339  16.516   7.006  4.00  1.00            
ATOM   1929    N ILE A 262      26.674  15.205   8.815  4.00  1.00            
ATOM   1930   CA ILE A 262      26.703  16.326   9.714  4.00  1.00            
ATOM   1931   CB ILE A 262      25.708  16.229  10.856  4.00  1.00            
ATOM   1932  CG1 ILE A 262      25.980  15.048  11.802  4.00  1.00            
ATOM   1933  CG2 ILE A 262      24.310  16.114  10.245  4.00  1.00            
ATOM   1934  CD1 ILE A 262      25.900  13.685  11.118  4.00  1.00            
ATOM   1935    C ILE A 262      28.091  16.354  10.303  4.00  1.00            
ATOM   1936    O ILE A 262      28.534  15.400  10.940  4.00  1.00            
ATOM   1937    N ASP A 263      28.842  17.444  10.043  3.00  1.00            
ATOM   1938   CA ASP A 263      30.158  17.641  10.594  3.00  1.00            
ATOM   1939   CB ASP A 263      30.141  17.969  12.095  3.00  1.00            
ATOM   1940   CG ASP A 263      29.625  19.395  12.236  3.00  1.00            
ATOM   1941  OD1 ASP A 263      30.182  20.293  11.548  3.00  1.00            
ATOM   1942  OD2 ASP A 263      28.662  19.604  13.020  3.00  1.00            
ATOM   1943    C ASP A 263      31.003  16.419  10.359  3.00  1.00            
ATOM   1944    O ASP A 263      31.857  16.088  11.180  3.00  1.00            
ATOM   1945    N GLY A 264      30.801  15.716   9.224  3.00  1.00            
ATOM   1946   CA GLY A 264      31.646  14.593   8.908  3.00  1.00            
ATOM   1947    C GLY A 264      30.963  13.274   9.152  3.00  1.00            
ATOM   1948    O GLY A 264      31.341  12.274   8.541  3.00  1.00            
ATOM   1949    N VAL A 265      29.940  13.210  10.026  4.00  1.00            
ATOM   1950   CA VAL A 265      29.322  11.935  10.304  4.00  1.00            
ATOM   1951   CB VAL A 265      28.562  11.912  11.596  4.00  1.00            
ATOM   1952  CG1 VAL A 265      27.879  10.541  11.741  4.00  1.00            
ATOM   1953  CG2 VAL A 265      29.533  12.261  12.737  4.00  1.00            
ATOM   1954    C VAL A 265      28.351  11.610   9.200  4.00  1.00            
ATOM   1955    O VAL A 265      27.770  12.509   8.595  4.00  1.00            
ATOM   1956    N GLN A 266      28.163  10.302   8.896  4.00  1.00            
ATOM   1957   CA GLN A 266      27.254   9.904   7.850  4.00  1.00            
ATOM   1958   CB GLN A 266      27.883   8.973   6.799  4.00  1.00            
ATOM   1959   CG GLN A 266      28.943   9.698   5.962  4.00  1.00            
ATOM   1960   CD GLN A 266      29.533   8.736   4.938  4.00  1.00            
ATOM   1961  OE1 GLN A 266      29.186   7.557   4.899  4.00  1.00            
ATOM   1962  NE2 GLN A 266      30.453   9.257   4.082  4.00  1.00            
ATOM   1963    C GLN A 266      26.053   9.242   8.468  4.00  1.00            
ATOM   1964    O GLN A 266      26.185   8.427   9.380  4.00  1.00            
ATOM   1965    N TYR A 267      24.834   9.596   7.986  4.00  1.00            
ATOM   1966   CA TYR A 267      23.629   9.145   8.636  4.00  1.00            
ATOM   1967   CB TYR A 267      22.382   9.785   8.010  4.00  1.00            
ATOM   1968   CG TYR A 267      21.262   9.633   8.973  4.00  1.00            
ATOM   1969  CD1 TYR A 267      20.535   8.471   9.049  4.00  1.00            
ATOM   1970  CD2 TYR A 267      20.947  10.684   9.805  4.00  1.00            
ATOM   1971  CE1 TYR A 267      19.504   8.366   9.955  4.00  1.00            
ATOM   1972  CE2 TYR A 267      19.922  10.584  10.709  4.00  1.00            
ATOM   1973   CZ TYR A 267      19.200   9.421  10.782  4.00  1.00            
ATOM   1974   OH TYR A 267      18.147   9.318  11.710  4.00  1.00            
ATOM   1975    C TYR A 267      23.474   7.638   8.564  4.00  1.00            
ATOM   1976    O TYR A 267      23.581   7.027   9.626  4.00  1.00            
ATOM   1977    N PRO A 268      23.254   6.930   7.462  4.00  1.00            
ATOM   1978   CA PRO A 268      22.521   7.349   6.279  4.00  1.00            
ATOM   1979   CD PRO A 268      24.087   5.768   7.191  4.00  1.00            
ATOM   1980   CB PRO A 268      23.079   6.517   5.125  4.00  1.00            
ATOM   1981   CG PRO A 268      23.637   5.260   5.813  4.00  1.00            
ATOM   1982    C PRO A 268      21.046   7.108   6.481  4.00  1.00            
ATOM   1983    O PRO A 268      20.697   6.316   7.355  4.00  1.00            
ATOM   1984    N LEU A 269      20.164   7.774   5.698  4.00  1.00            
ATOM   1985   CA LEU A 269      18.752   7.494   5.779  4.00  1.00            
ATOM   1986   CB LEU A 269      17.807   8.707   5.642  4.00  1.00            
ATOM   1987   CG LEU A 269      18.172   9.708   4.531  4.00  1.00            
ATOM   1988  CD1 LEU A 269      17.027  10.703   4.276  4.00  1.00            
ATOM   1989  CD2 LEU A 269      19.477  10.444   4.880  4.00  1.00            
ATOM   1990    C LEU A 269      18.449   6.559   4.636  4.00  1.00            
ATOM   1991    O LEU A 269      18.911   6.775   3.517  4.00  1.00            
ATOM   1992    N SER A 270      17.682   5.477   4.895  1.00  1.00            
ATOM   1993   CA SER A 270      17.383   4.498   3.879  1.00  1.00            
ATOM   1994   CB SER A 270      17.204   3.069   4.436  1.00  1.00            
ATOM   1995   OG SER A 270      16.069   3.001   5.285  1.00  1.00            
ATOM   1996    C SER A 270      16.120   4.856   3.174  1.00  1.00            
ATOM   1997    O SER A 270      15.437   5.829   3.482  1.00  1.00            
ATOM   1998    N PRO A 271      15.845   4.058   2.177  2.00  1.00            
ATOM   1999   CA PRO A 271      14.670   4.251   1.381  2.00  1.00            
ATOM   2000   CD PRO A 271      16.911   3.409   1.423  2.00  1.00            
ATOM   2001   CB PRO A 271      14.821   3.318   0.183  2.00  1.00            
ATOM   2002   CG PRO A 271      16.347   3.214   0.004  2.00  1.00            
ATOM   2003    C PRO A 271      13.434   4.013   2.189  2.00  1.00            
ATOM   2004    O PRO A 271      12.388   4.567   1.853  2.00  1.00            
ATOM   2005    N SER A 272      13.517   3.183   3.247  2.00  1.00            
ATOM   2006   CA SER A 272      12.360   2.897   4.037  2.00  1.00            
ATOM   2007   CB SER A 272      12.652   1.883   5.158  2.00  1.00            
ATOM   2008   OG SER A 272      11.480   1.630   5.916  2.00  1.00            
ATOM   2009    C SER A 272      11.900   4.171   4.688  2.00  1.00            
ATOM   2010    O SER A 272      10.730   4.538   4.587  2.00  1.00            
ATOM   2011    N ALA A 273      12.829   4.891   5.353  2.00  1.00            
ATOM   2012   CA ALA A 273      12.519   6.095   6.081  2.00  1.00            
ATOM   2013   CB ALA A 273      13.743   6.673   6.811  2.00  1.00            
ATOM   2014    C ALA A 273      12.024   7.149   5.147  2.00  1.00            
ATOM   2015    O ALA A 273      11.058   7.853   5.437  2.00  1.00            
ATOM   2016    N TYR A 274      12.678   7.255   3.983  2.00  1.00            
ATOM   2017   CA TYR A 274      12.418   8.282   3.019  2.00  1.00            
ATOM   2018   CB TYR A 274      13.351   8.108   1.798  2.00  1.00            
ATOM   2019   CG TYR A 274      13.131   9.158   0.755  2.00  1.00            
ATOM   2020  CD1 TYR A 274      12.015   9.174  -0.054  2.00  1.00            
ATOM   2021  CD2 TYR A 274      14.091  10.123   0.559  2.00  1.00            
ATOM   2022  CE1 TYR A 274      11.847  10.150  -1.013  2.00  1.00            
ATOM   2023  CE2 TYR A 274      13.934  11.098  -0.394  2.00  1.00            
ATOM   2024   CZ TYR A 274      12.810  11.118  -1.181  2.00  1.00            
ATOM   2025   OH TYR A 274      12.662  12.127  -2.156  2.00  1.00            
ATOM   2026    C TYR A 274      10.999   8.168   2.511  2.00  1.00            
ATOM   2027    O TYR A 274      10.291   9.170   2.421  2.00  1.00            
ATOM   2028    N ILE A 275      10.537   6.942   2.178  4.00  1.00            
ATOM   2029   CA ILE A 275       9.251   6.750   1.546  4.00  1.00            
ATOM   2030   CB ILE A 275       9.226   5.561   0.629  4.00  1.00            
ATOM   2031  CG1 ILE A 275      10.294   5.665  -0.468  4.00  1.00            
ATOM   2032  CG2 ILE A 275       7.794   5.424   0.083  4.00  1.00            
ATOM   2033  CD1 ILE A 275      10.552   4.332  -1.173  4.00  1.00            
ATOM   2034    C ILE A 275       8.216   6.428   2.596  4.00  1.00            
ATOM   2035    O ILE A 275       8.486   5.657   3.515  4.00  1.00            
ATOM   2036    N LEU A 276       7.004   7.031   2.501  4.00  1.00            
ATOM   2037   CA LEU A 276       5.930   6.662   3.393  4.00  1.00            
ATOM   2038   CB LEU A 276       4.886   7.751   3.680  4.00  1.00            
ATOM   2039   CG LEU A 276       3.708   7.199   4.508  4.00  1.00            
ATOM   2040  CD1 LEU A 276       4.185   6.658   5.865  4.00  1.00            
ATOM   2041  CD2 LEU A 276       2.571   8.222   4.640  4.00  1.00            
ATOM   2042    C LEU A 276       5.210   5.551   2.708  4.00  1.00            
ATOM   2043    O LEU A 276       4.733   5.707   1.585  4.00  1.00            
ATOM   2044    N GLN A 277       5.136   4.383   3.373  4.00  1.00            
ATOM   2045   CA GLN A 277       4.498   3.233   2.805  4.00  1.00            
ATOM   2046   CB GLN A 277       5.326   1.959   3.049  4.00  1.00            
ATOM   2047   CG GLN A 277       4.661   0.656   2.609  4.00  1.00            
ATOM   2048   CD GLN A 277       5.517  -0.476   3.161  4.00  1.00            
ATOM   2049  OE1 GLN A 277       6.529  -0.239   3.819  4.00  1.00            
ATOM   2050  NE2 GLN A 277       5.097  -1.741   2.893  4.00  1.00            
ATOM   2051    C GLN A 277       3.213   3.035   3.530  4.00  1.00            
ATOM   2052    O GLN A 277       3.199   2.579   4.673  4.00  1.00            
ATOM   2053    N ASP A 278       2.095   3.412   2.888  4.00  1.00            
ATOM   2054   CA ASP A 278       0.812   3.147   3.459  4.00  1.00            
ATOM   2055   CB ASP A 278      -0.172   4.310   3.280  4.00  1.00            
ATOM   2056   CG ASP A 278      -1.219   4.227   4.378  4.00  1.00            
ATOM   2057  OD1 ASP A 278      -1.332   3.145   5.014  4.00  1.00            
ATOM   2058  OD2 ASP A 278      -1.912   5.254   4.604  4.00  1.00            
ATOM   2059    C ASP A 278       0.330   1.948   2.699  4.00  1.00            
ATOM   2060    O ASP A 278       1.094   1.364   1.932  4.00  1.00            
ATOM   2061    N ASP A 279      -0.933   1.516   2.887  3.00  1.00            
ATOM   2062   CA ASP A 279      -1.354   0.392   2.099  3.00  1.00            
ATOM   2063   CB ASP A 279      -2.576  -0.355   2.663  3.00  1.00            
ATOM   2064   CG ASP A 279      -2.079  -1.208   3.827  3.00  1.00            
ATOM   2065  OD1 ASP A 279      -0.935  -1.726   3.724  3.00  1.00            
ATOM   2066  OD2 ASP A 279      -2.826  -1.351   4.831  3.00  1.00            
ATOM   2067    C ASP A 279      -1.663   0.924   0.733  3.00  1.00            
ATOM   2068    O ASP A 279      -2.689   1.567   0.512  3.00  1.00            
ATOM   2069    N ASP A 280      -0.738   0.663  -0.214  3.00  1.00            
ATOM   2070   CA ASP A 280      -0.815   1.044  -1.599  3.00  1.00            
ATOM   2071   CB ASP A 280      -2.030   0.453  -2.335  3.00  1.00            
ATOM   2072   CG ASP A 280      -1.737  -1.006  -2.650  3.00  1.00            
ATOM   2073  OD1 ASP A 280      -0.538  -1.392  -2.619  3.00  1.00            
ATOM   2074  OD2 ASP A 280      -2.710  -1.754  -2.935  3.00  1.00            
ATOM   2075    C ASP A 280      -0.849   2.530  -1.800  3.00  1.00            
ATOM   2076    O ASP A 280      -1.412   3.004  -2.785  3.00  1.00            
ATOM   2077    N SER A 281      -0.267   3.321  -0.882  4.00  1.00            
ATOM   2078   CA SER A 281      -0.119   4.716  -1.193  4.00  1.00            
ATOM   2079   CB SER A 281      -1.118   5.644  -0.473  4.00  1.00            
ATOM   2080   OG SER A 281      -0.952   5.575   0.933  4.00  1.00            
ATOM   2081    C SER A 281       1.264   5.044  -0.754  4.00  1.00            
ATOM   2082    O SER A 281       1.543   5.128   0.442  4.00  1.00            
ATOM   2083    N CYS A 282       2.181   5.225  -1.721  4.00  1.00            
ATOM   2084   CA CYS A 282       3.534   5.496  -1.347  4.00  1.00            
ATOM   2085   CB CYS A 282       4.572   4.693  -2.143  4.00  1.00            
ATOM   2086   SG CYS A 282       4.507   2.918  -1.764  4.00  1.00            
ATOM   2087    C CYS A 282       3.777   6.946  -1.587  4.00  1.00            
ATOM   2088    O CYS A 282       3.528   7.457  -2.677  4.00  1.00            
ATOM   2089    N THR A 283       4.258   7.654  -0.548  4.00  1.00            
ATOM   2090   CA THR A 283       4.523   9.051  -0.708  4.00  1.00            
ATOM   2091   CB THR A 283       3.712   9.943   0.185  4.00  1.00            
ATOM   2092  OG1 THR A 283       3.877  11.301  -0.201  4.00  1.00            
ATOM   2093  CG2 THR A 283       4.179   9.750   1.635  4.00  1.00            
ATOM   2094    C THR A 283       5.963   9.272  -0.355  4.00  1.00            
ATOM   2095    O THR A 283       6.560   8.466   0.355  4.00  1.00            
ATOM   2096    N SER A 284       6.583  10.348  -0.886  4.00  1.00            
ATOM   2097   CA SER A 284       7.945  10.635  -0.519  4.00  1.00            
ATOM   2098   CB SER A 284       8.698  11.488  -1.549  4.00  1.00            
ATOM   2099   OG SER A 284       8.116  12.781  -1.611  4.00  1.00            
ATOM   2100    C SER A 284       7.860  11.438   0.752  4.00  1.00            
ATOM   2101    O SER A 284       6.954  12.256   0.908  4.00  1.00            
ATOM   2102    N GLY A 285       8.793  11.220   1.703  1.00  1.00            
ATOM   2103   CA GLY A 285       8.789  11.951   2.946  1.00  1.00            
ATOM   2104    C GLY A 285       9.031  13.371   2.610  1.00  1.00            
ATOM   2105    O GLY A 285       8.446  14.283   3.186  1.00  1.00            
ATOM   2106    N PHE A 286       9.900  13.576   1.620  4.00  1.00            
ATOM   2107   CA PHE A 286      10.336  14.882   1.268  4.00  1.00            
ATOM   2108   CB PHE A 286      11.340  14.856   0.098  4.00  1.00            
ATOM   2109   CG PHE A 286      12.656  14.439   0.671  4.00  1.00            
ATOM   2110  CD1 PHE A 286      12.769  13.292   1.422  4.00  1.00            
ATOM   2111  CD2 PHE A 286      13.794  15.172   0.422  4.00  1.00            
ATOM   2112  CE1 PHE A 286      13.982  12.910   1.947  4.00  1.00            
ATOM   2113  CE2 PHE A 286      15.011  14.798   0.940  4.00  1.00            
ATOM   2114   CZ PHE A 286      15.105  13.666   1.710  4.00  1.00            
ATOM   2115    C PHE A 286       9.203  15.817   0.948  4.00  1.00            
ATOM   2116    O PHE A 286       8.200  15.427   0.353  4.00  1.00            
ATOM   2117    N GLU A 287       9.365  17.095   1.380  4.00  1.00            
ATOM   2118   CA GLU A 287       8.417  18.168   1.200  4.00  1.00            
ATOM   2119   CB GLU A 287       7.699  18.579   2.495  4.00  1.00            
ATOM   2120   CG GLU A 287       8.655  19.090   3.576  4.00  1.00            
ATOM   2121   CD GLU A 287       7.832  19.469   4.799  4.00  1.00            
ATOM   2122  OE1 GLU A 287       6.691  19.970   4.609  4.00  1.00            
ATOM   2123  OE2 GLU A 287       8.330  19.262   5.937  4.00  1.00            
ATOM   2124    C GLU A 287       9.173  19.361   0.750  4.00  1.00            
ATOM   2125    O GLU A 287      10.403  19.348   0.693  4.00  1.00            
ATOM   2126    N GLY A 288       8.437  20.429   0.397  4.00  1.00            
ATOM   2127   CA GLY A 288       9.122  21.598  -0.041  4.00  1.00            
ATOM   2128    C GLY A 288       8.639  22.758   0.747  4.00  1.00            
ATOM   2129    O GLY A 288       7.486  23.171   0.641  4.00  1.00            
ATOM   2130    N MET A 289       9.540  23.317   1.571  1.00  1.00            
ATOM   2131   CA MET A 289       9.200  24.493   2.302  1.00  1.00            
ATOM   2132   CB MET A 289       8.964  24.268   3.808  1.00  1.00            
ATOM   2133   CG MET A 289       7.667  23.534   4.154  1.00  1.00            
ATOM   2134   SD MET A 289       7.412  23.280   5.939  1.00  1.00            
ATOM   2135   CE MET A 289       7.259  25.043   6.344  1.00  1.00            
ATOM   2136    C MET A 289      10.373  25.397   2.197  1.00  1.00            
ATOM   2137    O MET A 289      11.515  24.974   2.374  1.00  1.00            
ATOM   2138    N ASP A 290      10.125  26.679   1.896  1.00  1.00            
ATOM   2139   CA ASP A 290      11.236  27.570   1.791  1.00  1.00            
ATOM   2140   CB ASP A 290      11.217  28.358   0.467  1.00  1.00            
ATOM   2141   CG ASP A 290      12.602  28.921   0.193  1.00  1.00            
ATOM   2142  OD1 ASP A 290      13.338  29.203   1.175  1.00  1.00            
ATOM   2143  OD2 ASP A 290      12.942  29.072  -1.011  1.00  1.00            
ATOM   2144    C ASP A 290      11.096  28.541   2.918  1.00  1.00            
ATOM   2145    O ASP A 290      10.546  29.627   2.739  1.00  1.00            
ATOM   2146    N VAL A 291      11.586  28.181   4.131  1.00  1.00            
ATOM   2147   CA VAL A 291      11.437  29.101   5.225  1.00  1.00            
ATOM   2148   CB VAL A 291      11.111  28.449   6.524  1.00  1.00            
ATOM   2149  CG1 VAL A 291      11.108  29.509   7.636  1.00  1.00            
ATOM   2150  CG2 VAL A 291       9.760  27.752   6.321  1.00  1.00            
ATOM   2151    C VAL A 291      12.685  29.892   5.327  1.00  1.00            
ATOM   2152    O VAL A 291      13.724  29.463   5.830  1.00  1.00            
ATOM   2153    N PRO A 292      12.550  31.079   4.821  4.00  1.00            
ATOM   2154   CA PRO A 292      13.616  32.026   4.801  4.00  1.00            
ATOM   2155   CD PRO A 292      11.251  31.703   4.648  4.00  1.00            
ATOM   2156   CB PRO A 292      13.025  33.283   4.170  4.00  1.00            
ATOM   2157   CG PRO A 292      11.545  33.212   4.591  4.00  1.00            
ATOM   2158    C PRO A 292      14.011  32.286   6.196  4.00  1.00            
ATOM   2159    O PRO A 292      13.144  32.268   7.073  4.00  1.00            
ATOM   2160    N THR A 293      15.305  32.506   6.438  1.00  1.00            
ATOM   2161   CA THR A 293      15.638  32.845   7.776  1.00  1.00            
ATOM   2162   CB THR A 293      16.321  31.776   8.576  1.00  1.00            
ATOM   2163  OG1 THR A 293      17.665  31.626   8.150  1.00  1.00            
ATOM   2164  CG2 THR A 293      15.558  30.454   8.391  1.00  1.00            
ATOM   2165    C THR A 293      16.637  33.925   7.677  1.00  1.00            
ATOM   2166    O THR A 293      16.973  34.392   6.590  1.00  1.00            
ATOM   2167    N SER A 294      17.133  34.362   8.839  1.00  1.00            
ATOM   2168   CA SER A 294      18.102  35.395   8.791  1.00  1.00            
ATOM   2169   CB SER A 294      18.599  35.823  10.181  1.00  1.00            
ATOM   2170   OG SER A 294      19.563  36.858  10.055  1.00  1.00            
ATOM   2171    C SER A 294      19.293  34.889   8.031  1.00  1.00            
ATOM   2172    O SER A 294      19.726  35.496   7.051  1.00  1.00            
ATOM   2173    N SER A 295      19.848  33.739   8.464  1.00  1.00            
ATOM   2174   CA SER A 295      21.030  33.190   7.859  1.00  1.00            
ATOM   2175   CB SER A 295      21.540  31.939   8.596  1.00  1.00            
ATOM   2176   OG SER A 295      21.915  32.269   9.925  1.00  1.00            
ATOM   2177    C SER A 295      20.764  32.781   6.443  1.00  1.00            
ATOM   2178    O SER A 295      21.433  33.246   5.523  1.00  1.00            
ATOM   2179    N GLY A 296      19.762  31.902   6.226  1.00  1.00            
ATOM   2180   CA GLY A 296      19.508  31.428   4.895  1.00  1.00            
ATOM   2181    C GLY A 296      18.376  30.457   4.961  1.00  1.00            
ATOM   2182    O GLY A 296      17.810  30.201   6.020  1.00  1.00            
ATOM   2183    N GLU A 297      18.027  29.863   3.808  4.00  1.00            
ATOM   2184   CA GLU A 297      16.927  28.949   3.773  4.00  1.00            
ATOM   2185   CB GLU A 297      16.665  28.406   2.357  4.00  1.00            
ATOM   2186   CG GLU A 297      17.893  27.745   1.727  4.00  1.00            
ATOM   2187   CD GLU A 297      17.609  27.526   0.247  4.00  1.00            
ATOM   2188  OE1 GLU A 297      16.511  27.937  -0.212  4.00  1.00            
ATOM   2189  OE2 GLU A 297      18.491  26.950  -0.447  4.00  1.00            
ATOM   2190    C GLU A 297      17.237  27.818   4.682  4.00  1.00            
ATOM   2191    O GLU A 297      18.393  27.436   4.850  4.00  1.00            
ATOM   2192    N LEU A 298      16.188  27.263   5.317  1.00  1.00            
ATOM   2193   CA LEU A 298      16.443  26.246   6.283  1.00  1.00            
ATOM   2194   CB LEU A 298      15.778  26.492   7.642  1.00  1.00            
ATOM   2195   CG LEU A 298      14.285  26.133   7.642  1.00  1.00            
ATOM   2196  CD1 LEU A 298      13.654  26.403   9.010  1.00  1.00            
ATOM   2197  CD2 LEU A 298      13.544  26.807   6.487  1.00  1.00            
ATOM   2198    C LEU A 298      15.934  24.922   5.815  1.00  1.00            
ATOM   2199    O LEU A 298      15.038  24.828   4.978  1.00  1.00            
ATOM   2200    N TRP A 299      16.556  23.855   6.356  4.00  1.00            
ATOM   2201   CA TRP A 299      16.161  22.496   6.137  4.00  1.00            
ATOM   2202   CB TRP A 299      17.331  21.616   5.654  4.00  1.00            
ATOM   2203   CG TRP A 299      17.015  20.150   5.469  4.00  1.00            
ATOM   2204  CD2 TRP A 299      16.633  19.551   4.222  4.00  1.00            
ATOM   2205  CD1 TRP A 299      17.063  19.140   6.384  4.00  1.00            
ATOM   2206  NE1 TRP A 299      16.732  17.947   5.786  4.00  1.00            
ATOM   2207  CE2 TRP A 299      16.467  18.186   4.454  4.00  1.00            
ATOM   2208  CE3 TRP A 299      16.445  20.091   2.985  4.00  1.00            
ATOM   2209  CZ2 TRP A 299      16.107  17.337   3.447  4.00  1.00            
ATOM   2210  CZ3 TRP A 299      16.073  19.236   1.972  4.00  1.00            
ATOM   2211  CH2 TRP A 299      15.908  17.885   2.198  4.00  1.00            
ATOM   2212    C TRP A 299      15.755  21.994   7.519  4.00  1.00            
ATOM   2213    O TRP A 299      16.561  22.021   8.449  4.00  1.00            
ATOM   2214    N ILE A 300      14.492  21.528   7.677  4.00  1.00            
ATOM   2215   CA ILE A 300      13.820  21.171   8.919  4.00  1.00            
ATOM   2216   CB ILE A 300      12.338  21.010   8.771  4.00  1.00            
ATOM   2217  CG1 ILE A 300      11.655  21.052  10.145  4.00  1.00            
ATOM   2218  CG2 ILE A 300      12.091  19.683   8.038  4.00  1.00            
ATOM   2219  CD1 ILE A 300      11.752  22.413  10.831  4.00  1.00            
ATOM   2220    C ILE A 300      14.252  19.931   9.683  4.00  1.00            
ATOM   2221    O ILE A 300      14.185  19.963  10.909  4.00  1.00            
ATOM   2222    N LEU A 301      14.624  18.790   9.049  4.00  1.00            
ATOM   2223   CA LEU A 301      14.926  17.583   9.811  4.00  1.00            
ATOM   2224   CB LEU A 301      16.240  17.645  10.616  4.00  1.00            
ATOM   2225   CG LEU A 301      17.514  17.637   9.750  4.00  1.00            
ATOM   2226  CD1 LEU A 301      18.784  17.696  10.616  4.00  1.00            
ATOM   2227  CD2 LEU A 301      17.516  16.447   8.777  4.00  1.00            
ATOM   2228    C LEU A 301      13.818  17.253  10.786  4.00  1.00            
ATOM   2229    O LEU A 301      13.967  17.455  11.991  4.00  1.00            
ATOM   2230    N GLY A 302      12.668  16.744  10.281  1.00  1.00            
ATOM   2231   CA GLY A 302      11.519  16.421  11.098  1.00  1.00            
ATOM   2232    C GLY A 302      11.549  14.990  11.519  1.00  1.00            
ATOM   2233    O GLY A 302      12.606  14.395  11.724  1.00  1.00            
ATOM   2234    N ASP A 303      10.336  14.420  11.659  2.00  1.00            
ATOM   2235   CA ASP A 303      10.102  13.106  12.176  2.00  1.00            
ATOM   2236   CB ASP A 303       8.609  12.755  12.312  2.00  1.00            
ATOM   2237   CG ASP A 303       8.054  13.469  13.535  2.00  1.00            
ATOM   2238  OD1 ASP A 303       8.709  14.435  14.009  2.00  1.00            
ATOM   2239  OD2 ASP A 303       6.970  13.046  14.019  2.00  1.00            
ATOM   2240    C ASP A 303      10.712  12.025  11.328  2.00  1.00            
ATOM   2241    O ASP A 303      11.199  11.043  11.888  2.00  1.00            
ATOM   2242    N VAL A 304      10.712  12.154   9.980  2.00  1.00            
ATOM   2243   CA VAL A 304      11.189  11.070   9.150  2.00  1.00            
ATOM   2244   CB VAL A 304      11.231  11.413   7.689  2.00  1.00            
ATOM   2245  CG1 VAL A 304      11.890  10.243   6.940  2.00  1.00            
ATOM   2246  CG2 VAL A 304       9.803  11.726   7.208  2.00  1.00            
ATOM   2247    C VAL A 304      12.597  10.731   9.569  2.00  1.00            
ATOM   2248    O VAL A 304      12.888   9.573   9.867  2.00  1.00            
ATOM   2249    N PHE A 305      13.506  11.728   9.627  2.00  1.00            
ATOM   2250   CA PHE A 305      14.861  11.467  10.044  2.00  1.00            
ATOM   2251   CB PHE A 305      15.829  12.665   9.933  2.00  1.00            
ATOM   2252   CG PHE A 305      16.357  12.845   8.552  2.00  1.00            
ATOM   2253  CD1 PHE A 305      17.244  11.935   8.026  2.00  1.00            
ATOM   2254  CD2 PHE A 305      16.021  13.948   7.806  2.00  1.00            
ATOM   2255  CE1 PHE A 305      17.751  12.106   6.762  2.00  1.00            
ATOM   2256  CE2 PHE A 305      16.521  14.125   6.538  2.00  1.00            
ATOM   2257   CZ PHE A 305      17.386  13.198   6.011  2.00  1.00            
ATOM   2258    C PHE A 305      14.937  11.123  11.499  2.00  1.00            
ATOM   2259    O PHE A 305      15.587  10.154  11.886  2.00  1.00            
ATOM   2260    N ILE A 306      14.242  11.908  12.342  2.00  1.00            
ATOM   2261   CA ILE A 306      14.346  11.790  13.770  2.00  1.00            
ATOM   2262   CB ILE A 306      13.427  12.725  14.521  2.00  1.00            
ATOM   2263  CG1 ILE A 306      13.769  12.767  16.019  2.00  1.00            
ATOM   2264  CG2 ILE A 306      11.976  12.289  14.284  2.00  1.00            
ATOM   2265  CD1 ILE A 306      15.006  13.587  16.362  2.00  1.00            
ATOM   2266    C ILE A 306      13.963  10.413  14.132  2.00  1.00            
ATOM   2267    O ILE A 306      14.490   9.851  15.092  2.00  1.00            
ATOM   2268    N ARG A 307      13.022   9.842  13.365  3.00  1.00            
ATOM   2269   CA ARG A 307      12.546   8.540  13.676  3.00  1.00            
ATOM   2270   CB ARG A 307      11.543   8.009  12.638  3.00  1.00            
ATOM   2271   CG ARG A 307      11.020   6.608  12.957  3.00  1.00            
ATOM   2272   CD ARG A 307      11.399   5.561  11.910  3.00  1.00            
ATOM   2273   NE ARG A 307      10.599   5.860  10.690  3.00  1.00            
ATOM   2274   CZ ARG A 307      11.078   5.534   9.454  3.00  1.00            
ATOM   2275  NH1 ARG A 307      12.315   4.971   9.323  3.00  1.00            
ATOM   2276  NH2 ARG A 307      10.318   5.779   8.347  3.00  1.00            
ATOM   2277    C ARG A 307      13.738   7.620  13.711  3.00  1.00            
ATOM   2278    O ARG A 307      13.867   6.793  14.614  3.00  1.00            
ATOM   2279    N GLN A 308      14.653   7.758  12.734  3.00  1.00            
ATOM   2280   CA GLN A 308      15.835   6.942  12.638  3.00  1.00            
ATOM   2281   CB GLN A 308      16.537   7.100  11.278  3.00  1.00            
ATOM   2282   CG GLN A 308      17.632   6.065  11.020  3.00  1.00            
ATOM   2283   CD GLN A 308      16.936   4.775  10.612  3.00  1.00            
ATOM   2284  OE1 GLN A 308      16.399   4.669   9.511  3.00  1.00            
ATOM   2285  NE2 GLN A 308      16.932   3.772  11.530  3.00  1.00            
ATOM   2286    C GLN A 308      16.820   7.258  13.726  3.00  1.00            
ATOM   2287    O GLN A 308      17.463   6.345  14.243  3.00  1.00            
ATOM   2288    N TYR A 309      16.971   8.541  14.131  4.00  1.00            
ATOM   2289   CA TYR A 309      18.058   8.805  15.037  4.00  1.00            
ATOM   2290   CB TYR A 309      19.051   9.892  14.559  4.00  1.00            
ATOM   2291   CG TYR A 309      18.409  11.232  14.425  4.00  1.00            
ATOM   2292  CD1 TYR A 309      18.340  12.096  15.495  4.00  1.00            
ATOM   2293  CD2 TYR A 309      17.895  11.640  13.216  4.00  1.00            
ATOM   2294  CE1 TYR A 309      17.756  13.332  15.353  4.00  1.00            
ATOM   2295  CE2 TYR A 309      17.308  12.875  13.068  4.00  1.00            
ATOM   2296   CZ TYR A 309      17.237  13.725  14.143  4.00  1.00            
ATOM   2297   OH TYR A 309      16.638  14.997  14.009  4.00  1.00            
ATOM   2298    C TYR A 309      17.623   9.111  16.422  4.00  1.00            
ATOM   2299    O TYR A 309      16.662   9.842  16.658  4.00  1.00            
ATOM   2300    N TYR A 310      18.341   8.494  17.385  4.00  1.00            
ATOM   2301   CA TYR A 310      18.103   8.780  18.761  4.00  1.00            
ATOM   2302   CB TYR A 310      18.811   7.798  19.711  4.00  1.00            
ATOM   2303   CG TYR A 310      18.361   8.113  21.094  4.00  1.00            
ATOM   2304  CD1 TYR A 310      17.165   7.622  21.562  4.00  1.00            
ATOM   2305  CD2 TYR A 310      19.134   8.894  21.922  4.00  1.00            
ATOM   2306  CE1 TYR A 310      16.740   7.908  22.837  4.00  1.00            
ATOM   2307  CE2 TYR A 310      18.716   9.183  23.198  4.00  1.00            
ATOM   2308   CZ TYR A 310      17.518   8.691  23.656  4.00  1.00            
ATOM   2309   OH TYR A 310      17.086   8.988  24.966  4.00  1.00            
ATOM   2310    C TYR A 310      18.714  10.128  18.915  4.00  1.00            
ATOM   2311    O TYR A 310      19.927  10.290  18.792  4.00  1.00            
ATOM   2312    N THR A 311      17.879  11.144  19.184  4.00  1.00            
ATOM   2313   CA THR A 311      18.412  12.468  19.222  4.00  1.00            
ATOM   2314   CB THR A 311      17.497  13.503  18.632  4.00  1.00            
ATOM   2315  OG1 THR A 311      18.143  14.767  18.605  4.00  1.00            
ATOM   2316  CG2 THR A 311      16.213  13.574  19.475  4.00  1.00            
ATOM   2317    C THR A 311      18.676  12.849  20.647  4.00  1.00            
ATOM   2318    O THR A 311      18.240  12.165  21.574  4.00  1.00            
ATOM   2319    N VAL A 312      19.426  13.957  20.854  4.00  1.00            
ATOM   2320   CA VAL A 312      19.763  14.426  22.171  4.00  1.00            
ATOM   2321   CB VAL A 312      21.113  13.913  22.612  4.00  1.00            
ATOM   2322  CG1 VAL A 312      21.463  14.424  24.020  4.00  1.00            
ATOM   2323  CG2 VAL A 312      21.096  12.380  22.494  4.00  1.00            
ATOM   2324    C VAL A 312      19.801  15.923  22.068  4.00  1.00            
ATOM   2325    O VAL A 312      19.668  16.490  20.984  4.00  1.00            
ATOM   2326    N PHE A 313      19.879  16.603  23.222  4.00  1.00            
ATOM   2327   CA PHE A 313      20.067  18.018  23.275  4.00  1.00            
ATOM   2328   CB PHE A 313      18.781  18.810  23.554  4.00  1.00            
ATOM   2329   CG PHE A 313      17.833  18.583  22.432  4.00  1.00            
ATOM   2330  CD1 PHE A 313      17.013  17.479  22.430  4.00  1.00            
ATOM   2331  CD2 PHE A 313      17.762  19.474  21.388  4.00  1.00            
ATOM   2332  CE1 PHE A 313      16.134  17.265  21.397  4.00  1.00            
ATOM   2333  CE2 PHE A 313      16.885  19.265  20.352  4.00  1.00            
ATOM   2334   CZ PHE A 313      16.069  18.160  20.355  4.00  1.00            
ATOM   2335    C PHE A 313      20.897  18.199  24.499  4.00  1.00            
ATOM   2336    O PHE A 313      20.551  17.684  25.561  4.00  1.00            
ATOM   2337    N ASP A 314      22.030  18.908  24.399  4.00  1.00            
ATOM   2338   CA ASP A 314      22.759  19.133  25.608  4.00  1.00            
ATOM   2339   CB ASP A 314      24.231  18.685  25.586  4.00  1.00            
ATOM   2340   CG ASP A 314      24.271  17.175  25.758  4.00  1.00            
ATOM   2341  OD1 ASP A 314      23.189  16.539  25.656  4.00  1.00            
ATOM   2342  OD2 ASP A 314      25.383  16.639  26.013  4.00  1.00            
ATOM   2343    C ASP A 314      22.756  20.611  25.816  4.00  1.00            
ATOM   2344    O ASP A 314      23.187  21.377  24.959  4.00  1.00            
ATOM   2345    N ARG A 315      22.157  21.066  26.924  3.00  1.00            
ATOM   2346   CA ARG A 315      22.138  22.467  27.208  3.00  1.00            
ATOM   2347   CB ARG A 315      21.074  22.787  28.269  3.00  1.00            
ATOM   2348   CG ARG A 315      20.950  24.256  28.665  3.00  1.00            
ATOM   2349   CD ARG A 315      19.815  24.484  29.666  3.00  1.00            
ATOM   2350   NE ARG A 315      19.883  25.896  30.127  3.00  1.00            
ATOM   2351   CZ ARG A 315      20.740  26.220  31.136  3.00  1.00            
ATOM   2352  NH1 ARG A 315      21.573  25.268  31.649  3.00  1.00            
ATOM   2353  NH2 ARG A 315      20.760  27.491  31.632  3.00  1.00            
ATOM   2354    C ARG A 315      23.473  22.952  27.682  3.00  1.00            
ATOM   2355    O ARG A 315      23.955  23.991  27.234  3.00  1.00            
ATOM   2356    N ALA A 316      24.123  22.194  28.589  3.00  1.00            
ATOM   2357   CA ALA A 316      25.366  22.650  29.148  3.00  1.00            
ATOM   2358   CB ALA A 316      25.979  21.647  30.140  3.00  1.00            
ATOM   2359    C ALA A 316      26.311  22.786  28.007  3.00  1.00            
ATOM   2360    O ALA A 316      27.035  23.774  27.896  3.00  1.00            
ATOM   2361    N ASN A 317      26.310  21.790  27.103  3.00  1.00            
ATOM   2362   CA ASN A 317      27.205  21.873  25.995  3.00  1.00            
ATOM   2363   CB ASN A 317      28.070  20.615  25.814  3.00  1.00            
ATOM   2364   CG ASN A 317      28.910  20.423  27.066  3.00  1.00            
ATOM   2365  OD1 ASN A 317      29.377  21.385  27.674  3.00  1.00            
ATOM   2366  ND2 ASN A 317      29.103  19.137  27.467  3.00  1.00            
ATOM   2367    C ASN A 317      26.370  21.972  24.764  3.00  1.00            
ATOM   2368    O ASN A 317      25.630  21.037  24.467  3.00  1.00            
ATOM   2369    N ASN A 318      26.503  23.079  23.996  3.00  1.00            
ATOM   2370   CA ASN A 318      25.697  23.266  22.816  3.00  1.00            
ATOM   2371   CB ASN A 318      26.111  24.478  21.959  3.00  1.00            
ATOM   2372   CG ASN A 318      25.516  25.750  22.538  3.00  1.00            
ATOM   2373  OD1 ASN A 318      26.232  26.653  22.970  3.00  1.00            
ATOM   2374  ND2 ASN A 318      24.159  25.833  22.523  3.00  1.00            
ATOM   2375    C ASN A 318      25.868  22.070  21.954  3.00  1.00            
ATOM   2376    O ASN A 318      26.916  21.888  21.336  3.00  1.00            
ATOM   2377    N LYS A 319      24.843  21.194  21.895  4.00  1.00            
ATOM   2378   CA LYS A 319      25.098  20.093  21.030  4.00  1.00            
ATOM   2379   CB LYS A 319      26.236  19.180  21.513  4.00  1.00            
ATOM   2380   CG LYS A 319      25.857  18.333  22.730  4.00  1.00            
ATOM   2381   CD LYS A 319      26.836  17.190  22.999  4.00  1.00            
ATOM   2382   CE LYS A 319      28.142  17.658  23.639  4.00  1.00            
ATOM   2383   NZ LYS A 319      29.105  16.538  23.698  4.00  1.00            
ATOM   2384    C LYS A 319      23.913  19.191  20.850  4.00  1.00            
ATOM   2385    O LYS A 319      23.111  19.001  21.763  4.00  1.00            
ATOM   2386    N VAL A 320      23.775  18.635  19.622  4.00  1.00            
ATOM   2387   CA VAL A 320      22.731  17.704  19.285  4.00  1.00            
ATOM   2388   CB VAL A 320      22.507  17.553  17.812  4.00  1.00            
ATOM   2389  CG1 VAL A 320      21.477  16.436  17.579  4.00  1.00            
ATOM   2390  CG2 VAL A 320      22.068  18.921  17.257  4.00  1.00            
ATOM   2391    C VAL A 320      22.942  16.340  19.879  4.00  1.00            
ATOM   2392    O VAL A 320      22.030  15.776  20.474  4.00  1.00            
ATOM   2393    N GLY A 321      24.144  15.749  19.768  4.00  1.00            
ATOM   2394   CA GLY A 321      24.263  14.442  20.358  4.00  1.00            
ATOM   2395    C GLY A 321      23.455  13.438  19.595  4.00  1.00            
ATOM   2396    O GLY A 321      22.555  12.808  20.148  4.00  1.00            
ATOM   2397    N LEU A 322      23.757  13.270  18.293  4.00  1.00            
ATOM   2398   CA LEU A 322      23.026  12.358  17.464  4.00  1.00            
ATOM   2399   CB LEU A 322      23.034  12.743  15.976  4.00  1.00            
ATOM   2400   CG LEU A 322      22.245  14.027  15.670  4.00  1.00            
ATOM   2401  CD1 LEU A 322      22.291  14.362  14.172  4.00  1.00            
ATOM   2402  CD2 LEU A 322      20.806  13.920  16.196  4.00  1.00            
ATOM   2403    C LEU A 322      23.559  10.969  17.558  4.00  1.00            
ATOM   2404    O LEU A 322      24.722  10.746  17.889  4.00  1.00            
ATOM   2405    N ALA A 323      22.669   9.992  17.285  4.00  1.00            
ATOM   2406   CA ALA A 323      23.031   8.607  17.265  4.00  1.00            
ATOM   2407   CB ALA A 323      23.213   8.001  18.667  4.00  1.00            
ATOM   2408    C ALA A 323      21.909   7.865  16.602  4.00  1.00            
ATOM   2409    O ALA A 323      20.795   8.371  16.493  4.00  1.00            
ATOM   2410    N PRO A 324      22.204   6.693  16.108  4.00  1.00            
ATOM   2411   CA PRO A 324      21.187   5.905  15.453  4.00  1.00            
ATOM   2412   CD PRO A 324      23.504   6.509  15.480  4.00  1.00            
ATOM   2413   CB PRO A 324      21.926   4.922  14.552  4.00  1.00            
ATOM   2414   CG PRO A 324      23.251   5.638  14.240  4.00  1.00            
ATOM   2415    C PRO A 324      20.414   5.237  16.537  4.00  1.00            
ATOM   2416    O PRO A 324      20.830   5.309  17.691  4.00  1.00            
ATOM   2417    N VAL A 325      19.291   4.588  16.196  4.00  1.00            
ATOM   2418   CA VAL A 325      18.504   3.954  17.207  4.00  1.00            
ATOM   2419   CB VAL A 325      17.060   4.358  17.149  4.00  1.00            
ATOM   2420  CG1 VAL A 325      16.475   3.850  15.820  4.00  1.00            
ATOM   2421  CG2 VAL A 325      16.335   3.823  18.395  4.00  1.00            
ATOM   2422    C VAL A 325      18.560   2.486  16.960  4.00  1.00            
ATOM   2423    O VAL A 325      19.008   2.044  15.902  4.00  1.00            
ATOM   2424    N ALA A 326      18.139   1.694  17.968  1.00  1.00            
ATOM   2425   CA ALA A 326      18.117   0.267  17.852  1.00  1.00            
ATOM   2426   CB ALA A 326      17.356  -0.427  18.995  1.00  1.00            
ATOM   2427    C ALA A 326      17.392  -0.068  16.552  1.00  1.00            
ATOM   2428    O ALA A 326      16.207   0.336  16.410  1.00  1.00            
ATOM   2429  OXT ALA A 326      18.019  -0.730  15.681  1.00  1.00            
ATOM   2430    N THR B   1      -0.647  20.056   8.271  1.00  0.00            
ATOM   2431   CA THR B   1      -0.424  19.929   6.815  1.00  0.00            
ATOM   2432   CB THR B   1      -1.732  20.015   6.084  1.00  0.00            
ATOM   2433  OG1 THR B   1      -2.609  18.992   6.531  1.00  0.00            
ATOM   2434  CG2 THR B   1      -1.465  19.854   4.579  1.00  0.00            
ATOM   2435    C THR B   1       0.475  21.004   6.341  1.00  0.00            
ATOM   2436    O THR B   1       0.517  22.091   6.916  1.00  0.00            
ATOM   2437    N MET B   2       1.247  20.722   5.280  1.00  0.00            
ATOM   2438   CA MET B   2       2.119  21.762   4.863  1.00  0.00            
ATOM   2439   CB MET B   2       3.486  21.797   5.565  1.00  0.00            
ATOM   2440   CG MET B   2       3.422  22.445   6.949  1.00  0.00            
ATOM   2441   SD MET B   2       2.819  24.163   6.922  1.00  0.00            
ATOM   2442   CE MET B   2       4.069  24.769   5.750  1.00  0.00            
ATOM   2443    C MET B   2       2.352  21.740   3.400  1.00  0.00            
ATOM   2444    O MET B   2       1.678  21.049   2.637  1.00  0.00            
ATOM   2445    N ALA B   3       3.330  22.562   2.987  1.00  0.00            
ATOM   2446   CA ALA B   3       3.652  22.689   1.607  1.00  0.00            
ATOM   2447   CB ALA B   3       4.820  23.652   1.329  1.00  0.00            
ATOM   2448    C ALA B   3       4.034  21.332   1.114  1.00  0.00            
ATOM   2449    O ALA B   3       4.578  20.513   1.855  1.00  0.00            
ATOM   2450    N ARG B   4       3.720  21.060  -0.167  1.00  0.00            
ATOM   2451   CA ARG B   4       4.039  19.815  -0.798  1.00  0.00            
ATOM   2452   CB ARG B   4       5.536  19.647  -1.110  1.00  0.00            
ATOM   2453   CG ARG B   4       6.028  20.603  -2.196  1.00  0.00            
ATOM   2454   CD ARG B   4       7.398  20.233  -2.761  1.00  0.00            
ATOM   2455   NE ARG B   4       7.717  21.223  -3.825  1.00  0.00            
ATOM   2456   CZ ARG B   4       7.146  21.095  -5.058  1.00  0.00            
ATOM   2457  NH1 ARG B   4       6.251  20.090  -5.291  1.00  0.00            
ATOM   2458  NH2 ARG B   4       7.461  21.974  -6.053  1.00  0.00            
ATOM   2459    C ARG B   4       3.584  18.643   0.038  1.00  0.00            
ATOM   2460    O ARG B   4       4.407  17.865   0.518  1.00  0.00            
ATOM   2461    N HIS B   5       2.253  18.491   0.236  1.00  0.00            
ATOM   2462   CA HIS B   5       1.664  17.388   0.967  1.00  0.00            
ATOM   2463  ND1 HIS B   5       2.980  18.949   3.623  1.00  0.00            
ATOM   2464   CG HIS B   5       2.116  17.898   3.422  1.00  0.00            
ATOM   2465   CB HIS B   5       1.089  17.824   2.330  1.00  0.00            
ATOM   2466  NE2 HIS B   5       3.411  17.462   5.218  1.00  0.00            
ATOM   2467  CD2 HIS B   5       2.393  16.998   4.404  1.00  0.00            
ATOM   2468  CE1 HIS B   5       3.731  18.638   4.709  1.00  0.00            
ATOM   2469    C HIS B   5       0.607  16.780   0.062  1.00  0.00            
ATOM   2470    O HIS B   5       0.968  16.634  -1.103  1.00  0.00            
ATOM   2471    N PRO B   6      -0.637  16.374   0.334  1.00  0.00            
ATOM   2472   CA PRO B   6      -1.322  16.274   1.611  1.00  0.00            
ATOM   2473   CD PRO B   6      -1.591  16.481  -0.759  1.00  0.00            
ATOM   2474   CB PRO B   6      -2.815  16.433   1.311  1.00  0.00            
ATOM   2475   CG PRO B   6      -2.945  16.064  -0.172  1.00  0.00            
ATOM   2476    C PRO B   6      -1.078  15.122   2.569  1.00  0.00            
ATOM   2477    O PRO B   6      -1.065  15.389   3.771  1.00  0.00            
ATOM   2478    N HIS B   7      -0.902  13.863   2.094  1.00  0.00            
ATOM   2479   CA HIS B   7      -0.761  12.703   2.969  1.00  0.00            
ATOM   2480  ND1 HIS B   7       2.372  13.847   3.567  1.00  0.00            
ATOM   2481   CG HIS B   7       1.553  12.817   3.972  1.00  0.00            
ATOM   2482   CB HIS B   7       0.084  12.944   4.226  1.00  0.00            
ATOM   2483  NE2 HIS B   7       3.662  12.043   3.749  1.00  0.00            
ATOM   2484  CD2 HIS B   7       2.357  11.723   4.078  1.00  0.00            
ATOM   2485  CE1 HIS B   7       3.621  13.330   3.450  1.00  0.00            
ATOM   2486    C HIS B   7      -2.118  12.181   3.368  1.00  0.00            
ATOM   2487    O HIS B   7      -3.100  12.920   3.369  1.00  0.00            
ATOM   2488    N PRO B   8      -2.191  10.904   3.705  1.00  0.00            
ATOM   2489   CA PRO B   8      -3.425  10.267   4.106  1.00  0.00            
ATOM   2490   CD PRO B   8      -1.027  10.139   4.129  1.00  0.00            
ATOM   2491   CB PRO B   8      -3.041   8.875   4.601  1.00  0.00            
ATOM   2492   CG PRO B   8      -1.583   9.051   5.061  1.00  0.00            
ATOM   2493    C PRO B   8      -4.156  11.071   5.094  1.00  0.00            
ATOM   2494    O PRO B   8      -5.308  11.434   4.854  1.00  0.00            
ATOM   2495    N HIS B   9      -3.507  11.360   6.224  1.00  0.00            
ATOM   2496   CA HIS B   9      -4.087  12.225   7.185  1.00  0.00            
ATOM   2497  ND1 HIS B   9      -7.341  11.866   7.176  1.00  0.00            
ATOM   2498   CG HIS B   9      -6.316  11.038   7.575  1.00  0.00            
ATOM   2499   CB HIS B   9      -5.035  11.530   8.181  1.00  0.00            
ATOM   2500  NE2 HIS B   9      -8.014   9.784   6.775  1.00  0.00            
ATOM   2501  CD2 HIS B   9      -6.743   9.770   7.324  1.00  0.00            
ATOM   2502  CE1 HIS B   9      -8.331  11.065   6.706  1.00  0.00            
ATOM   2503    C HIS B   9      -2.913  12.671   7.969  1.00  0.00            
ATOM   2504    O HIS B   9      -2.642  12.163   9.057  1.00  0.00            
ATOM   2505    N LEU B  10      -2.168  13.635   7.418  1.00  0.00            
ATOM   2506   CA LEU B  10      -1.003  14.074   8.108  1.00  0.00            
ATOM   2507   CB LEU B  10       0.147  14.425   7.147  1.00  0.00            
ATOM   2508   CG LEU B  10       1.513  14.633   7.824  1.00  0.00            
ATOM   2509  CD1 LEU B  10       2.076  13.296   8.325  1.00  0.00            
ATOM   2510  CD2 LEU B  10       2.498  15.366   6.903  1.00  0.00            
ATOM   2511    C LEU B  10      -1.435  15.341   8.768  1.00  0.00            
ATOM   2512    O LEU B  10      -2.021  16.206   8.119  1.00  0.00            
ATOM   2513    N SER B  11      -1.191  15.489  10.082  1.00  0.00            
ATOM   2514   CA SER B  11      -1.670  16.701  10.674  1.00  0.00            
ATOM   2515   CB SER B  11      -3.004  16.529  11.417  1.00  0.00            
ATOM   2516   OG SER B  11      -4.010  16.096  10.513  1.00  0.00            
ATOM   2517    C SER B  11      -0.701  17.174  11.677  1.00  0.00            
ATOM   2518    O SER B  11      -0.019  16.385  12.329  1.00  0.00            
ATOM   2519    N PHE B  12      -0.596  18.505  11.802  1.00  0.00            
ATOM   2520   CA PHE B  12       0.256  18.947  12.840  1.00  0.00            
ATOM   2521   CB PHE B  12       1.740  18.607  12.617  1.00  0.00            
ATOM   2522   CG PHE B  12       2.107  19.066  11.251  1.00  0.00            
ATOM   2523  CD1 PHE B  12       1.902  18.227  10.181  1.00  0.00            
ATOM   2524  CD2 PHE B  12       2.645  20.311  11.031  1.00  0.00            
ATOM   2525  CE1 PHE B  12       2.229  18.621   8.906  1.00  0.00            
ATOM   2526  CE2 PHE B  12       2.973  20.708   9.756  1.00  0.00            
ATOM   2527   CZ PHE B  12       2.766  19.866   8.691  1.00  0.00            
ATOM   2528    C PHE B  12       0.121  20.391  13.107  1.00  0.00            
ATOM   2529    O PHE B  12       0.045  21.228  12.209  1.00  0.00            
ATOM   2530    N MET B  13       0.066  20.684  14.411  1.00  0.00            
ATOM   2531   CA MET B  13      -0.079  22.009  14.887  1.00  0.00            
ATOM   2532   CB MET B  13      -0.444  22.112  16.377  1.00  0.00            
ATOM   2533   CG MET B  13      -0.816  23.547  16.768  1.00  0.00            
ATOM   2534   SD MET B  13      -1.246  23.812  18.515  1.00  0.00            
ATOM   2535   CE MET B  13       0.477  23.884  19.085  1.00  0.00            
ATOM   2536    C MET B  13       1.131  22.832  14.725  1.00  0.00            
ATOM   2537    O MET B  13       1.030  24.024  14.452  1.00  0.00            
ATOM   2538    N ALA B  14       2.332  22.274  14.898  1.00  0.00            
ATOM   2539   CA ALA B  14       3.255  23.347  14.962  1.00  0.00            
ATOM   2540   CB ALA B  14       3.807  23.587  16.376  1.00  0.00            
ATOM   2541    C ALA B  14       4.407  23.240  14.077  1.00  0.00            
ATOM   2542    O ALA B  14       5.098  22.224  14.037  1.00  0.00            
ATOM   2543    N ILE B  15       4.639  24.336  13.339  1.00  0.00            
ATOM   2544   CA ILE B  15       5.825  24.302  12.578  1.00  0.00            
ATOM   2545   CB ILE B  15       5.578  23.917  11.149  1.00  0.00            
ATOM   2546  CG1 ILE B  15       4.864  22.561  11.041  1.00  0.00            
ATOM   2547  CG2 ILE B  15       6.929  23.959  10.416  1.00  0.00            
ATOM   2548  CD1 ILE B  15       5.688  21.366  11.507  1.00  0.00            
ATOM   2549    C ILE B  15       6.442  25.659  12.487  1.00  0.00            
ATOM   2550    O ILE B  15       6.156  26.352  11.514  1.00  0.00            
ATOM   2551    N PRO B  16       7.266  26.112  13.398  1.00  0.00            
ATOM   2552   CA PRO B  16       8.058  27.265  13.079  1.00  0.00            
ATOM   2553   CD PRO B  16       7.007  25.990  14.821  1.00  0.00            
ATOM   2554   CB PRO B  16       8.390  27.939  14.413  1.00  0.00            
ATOM   2555   CG PRO B  16       8.101  26.856  15.469  1.00  0.00            
ATOM   2556    C PRO B  16       9.210  26.663  12.397  1.00  0.00            
ATOM   2557    O PRO B  16       9.860  25.820  13.015  1.00  0.00            
ATOM   2558    N PRO B  17       9.513  27.010  11.206  1.00  0.00            
ATOM   2559   CA PRO B  17      10.653  26.332  10.715  1.00  0.00            
ATOM   2560   CD PRO B  17       8.496  27.181  10.184  1.00  0.00            
ATOM   2561   CB PRO B  17      10.570  26.403   9.196  1.00  0.00            
ATOM   2562   CG PRO B  17       9.049  26.460   8.950  1.00  0.00            
ATOM   2563    C PRO B  17      11.906  26.852  11.336  1.00  0.00            
ATOM   2564    O PRO B  17      12.791  26.039  11.595  1.00  0.00            
ATOM   2565    N LYS B  18      11.997  28.179  11.598  1.00  0.00            
ATOM   2566   CA LYS B  18      13.224  28.694  12.144  1.00  0.00            
ATOM   2567   CB LYS B  18      14.469  28.180  11.381  1.00  0.00            
ATOM   2568   CG LYS B  18      15.817  28.742  11.840  1.00  0.00            
ATOM   2569   CD LYS B  18      16.204  28.347  13.263  1.00  0.00            
ATOM   2570   CE LYS B  18      17.501  29.001  13.742  1.00  0.00            
ATOM   2571   NZ LYS B  18      17.337  30.473  13.782  1.00  0.00            
ATOM   2572    C LYS B  18      13.285  30.171  12.057  1.00  0.00            
ATOM   2573    O LYS B  18      12.569  30.796  11.279  1.00  0.00            
ATOM   2574    N LYS B  19      14.163  30.758  12.897  1.00  0.00            
ATOM   2575   CA LYS B  19      14.455  32.142  12.768  1.00  0.00            
ATOM   2576   CB LYS B  19      14.699  32.522  11.286  1.00  0.00            
ATOM   2577   CG LYS B  19      15.158  33.955  10.993  1.00  0.00            
ATOM   2578   CD LYS B  19      16.505  34.317  11.615  1.00  0.00            
ATOM   2579   CE LYS B  19      16.422  34.594  13.117  1.00  0.00            
ATOM   2580   NZ LYS B  19      17.764  34.929  13.644  1.00  0.00            
ATOM   2581    C LYS B  19      13.329  32.935  13.348  1.00  0.00            
ATOM   2582    O LYS B  19      12.439  32.391  13.999  1.00  0.00            
ATOM   2583    N ASN B  20      13.364  34.263  13.128  1.00  0.00            
ATOM   2584   CA ASN B  20      12.396  35.155  13.681  1.00  0.00            
ATOM   2585   CB ASN B  20      12.640  36.631  13.305  1.00  0.00            
ATOM   2586   CG ASN B  20      12.511  36.796  11.798  1.00  0.00            
ATOM   2587  OD1 ASN B  20      11.523  37.335  11.304  1.00  0.00            
ATOM   2588  ND2 ASN B  20      13.538  36.321  11.044  1.00  0.00            
ATOM   2589    C ASN B  20      11.044  34.760  13.210  1.00  0.00            
ATOM   2590    O ASN B  20      10.099  34.691  13.994  1.00  0.00            
ATOM   2591    N GLN B  21      10.920  34.467  11.908  1.00  0.00            
ATOM   2592   CA GLN B  21       9.650  34.084  11.383  1.00  0.00            
ATOM   2593   CB GLN B  21       9.587  34.264   9.856  1.00  0.00            
ATOM   2594   CG GLN B  21      10.624  33.416   9.114  1.00  0.00            
ATOM   2595   CD GLN B  21      10.660  33.871   7.664  1.00  0.00            
ATOM   2596  OE1 GLN B  21       9.805  33.504   6.860  1.00  0.00            
ATOM   2597  NE2 GLN B  21      11.682  34.702   7.323  1.00  0.00            
ATOM   2598    C GLN B  21       9.418  32.617  11.717  1.00  0.00            
ATOM   2599    O GLN B  21      10.228  31.765  11.268  1.00  0.00            
ATOM   2600  OXT GLN B  21       8.419  32.328  12.429  1.00  0.00            
END
