# Supplementary material for: Integrative modeling of diverse protein-peptide systems using CABS-dock
Source: PLoS Comput Biol. 2023 Jul 5;19(7):e1011275. doi: 10.1371/journal.pcbi.1011275 (PMC10351741; doi:10.1371/journal.pcbi.1011275)
Supplement: S1 File — Files in pdb format containing atomic coordinates of the structures obtained in this study: the highest-scored amyloid models and 10 examples of the docked peptide for each enzyme-substrate complex. (ZIP) [file pcbi.1011275.s006.zip › 5_pepsin_TMARHPHPHLSFMAIPPKKNQ/667.pdb]

CRYST1    0.000    0.000    0.000   0.00   0.00   0.00 P 1           1
ATOM      1    N ILE A   1      15.540  10.891  34.938  1.00  1.00            
ATOM      2   CA ILE A   1      14.154  11.246  35.309  1.00  1.00            
ATOM      3   CB ILE A   1      14.141  12.169  36.489  1.00  1.00            
ATOM      4  CG1 ILE A   1      14.900  13.463  36.160  1.00  1.00            
ATOM      5  CG2 ILE A   1      14.686  11.399  37.704  1.00  1.00            
ATOM      6  CD1 ILE A   1      14.696  14.569  37.194  1.00  1.00            
ATOM      7    C ILE A   1      13.417  11.878  34.188  1.00  1.00            
ATOM      8    O ILE A   1      13.874  11.872  33.047  1.00  1.00            
ATOM      9    N GLY A   2      12.207  12.381  34.477  4.00  1.00            
ATOM     10   CA GLY A   2      11.491  13.106  33.477  4.00  1.00            
ATOM     11    C GLY A   2      11.258  12.244  32.270  4.00  1.00            
ATOM     12    O GLY A   2      11.451  12.690  31.141  4.00  1.00            
ATOM     13    N ASP A   3      10.837  10.979  32.460  4.00  1.00            
ATOM     14   CA ASP A   3      10.619  10.116  31.330  4.00  1.00            
ATOM     15   CB ASP A   3      10.912   8.642  31.668  4.00  1.00            
ATOM     16   CG ASP A   3      10.931   7.809  30.395  4.00  1.00            
ATOM     17  OD1 ASP A   3       9.866   7.706  29.729  4.00  1.00            
ATOM     18  OD2 ASP A   3      12.013   7.245  30.084  4.00  1.00            
ATOM     19    C ASP A   3       9.168  10.229  30.940  4.00  1.00            
ATOM     20    O ASP A   3       8.287   9.936  31.746  4.00  1.00            
ATOM     21    N GLU A   4       8.874  10.684  29.697  4.00  1.00            
ATOM     22   CA GLU A   4       7.503  10.784  29.258  4.00  1.00            
ATOM     23   CB GLU A   4       7.088  12.159  28.694  4.00  1.00            
ATOM     24   CG GLU A   4       6.963  13.298  29.705  4.00  1.00            
ATOM     25   CD GLU A   4       6.601  14.560  28.922  4.00  1.00            
ATOM     26  OE1 GLU A   4       7.547  15.263  28.469  4.00  1.00            
ATOM     27  OE2 GLU A   4       5.384  14.836  28.757  4.00  1.00            
ATOM     28    C GLU A   4       7.290   9.834  28.114  4.00  1.00            
ATOM     29    O GLU A   4       8.024   9.854  27.126  4.00  1.00            
ATOM     30    N PRO A   5       6.305   8.980  28.235  4.00  1.00            
ATOM     31   CA PRO A   5       5.984   8.084  27.148  4.00  1.00            
ATOM     32   CD PRO A   5       6.032   8.378  29.530  4.00  1.00            
ATOM     33   CB PRO A   5       5.129   6.977  27.759  4.00  1.00            
ATOM     34   CG PRO A   5       5.592   6.936  29.227  4.00  1.00            
ATOM     35    C PRO A   5       5.269   8.930  26.162  4.00  1.00            
ATOM     36    O PRO A   5       4.746   9.973  26.548  4.00  1.00            
ATOM     37    N LEU A   6       5.245   8.525  24.887  4.00  1.00            
ATOM     38   CA LEU A   6       4.600   9.364  23.932  4.00  1.00            
ATOM     39   CB LEU A   6       5.603  10.027  22.983  4.00  1.00            
ATOM     40   CG LEU A   6       6.666  10.874  23.710  4.00  1.00            
ATOM     41  CD1 LEU A   6       7.641  11.513  22.713  4.00  1.00            
ATOM     42  CD2 LEU A   6       6.015  11.902  24.647  4.00  1.00            
ATOM     43    C LEU A   6       3.751   8.485  23.088  4.00  1.00            
ATOM     44    O LEU A   6       3.846   7.259  23.152  4.00  1.00            
ATOM     45    N GLU A   7       2.866   9.103  22.288  4.00  1.00            
ATOM     46   CA GLU A   7       2.090   8.315  21.389  4.00  1.00            
ATOM     47   CB GLU A   7       0.569   8.536  21.486  4.00  1.00            
ATOM     48   CG GLU A   7      -0.075   7.868  22.704  4.00  1.00            
ATOM     49   CD GLU A   7      -0.123   6.367  22.446  4.00  1.00            
ATOM     50  OE1 GLU A   7       0.927   5.805  22.035  4.00  1.00            
ATOM     51  OE2 GLU A   7      -1.211   5.764  22.645  4.00  1.00            
ATOM     52    C GLU A   7       2.511   8.679  19.987  4.00  1.00            
ATOM     53    O GLU A   7       2.778   9.841  19.686  4.00  1.00            
ATOM     54    N ASN A   8       2.595   7.661  19.102  4.00  1.00            
ATOM     55   CA ASN A   8       3.075   7.752  17.745  4.00  1.00            
ATOM     56   CB ASN A   8       3.386   6.380  17.123  4.00  1.00            
ATOM     57   CG ASN A   8       2.092   5.594  17.006  4.00  1.00            
ATOM     58  OD1 ASN A   8       1.240   5.893  16.171  4.00  1.00            
ATOM     59  ND2 ASN A   8       1.940   4.549  17.863  4.00  1.00            
ATOM     60    C ASN A   8       2.156   8.476  16.777  4.00  1.00            
ATOM     61    O ASN A   8       2.643   9.133  15.860  4.00  1.00            
ATOM     62    N TYR A   9       0.817   8.364  16.916  4.00  1.00            
ATOM     63   CA TYR A   9      -0.158   8.977  16.031  4.00  1.00            
ATOM     64   CB TYR A   9      -0.335  10.498  16.185  4.00  1.00            
ATOM     65   CG TYR A   9      -1.627  10.804  15.498  4.00  1.00            
ATOM     66  CD1 TYR A   9      -2.814  10.601  16.166  4.00  1.00            
ATOM     67  CD2 TYR A   9      -1.673  11.287  14.210  4.00  1.00            
ATOM     68  CE1 TYR A   9      -4.020  10.865  15.562  4.00  1.00            
ATOM     69  CE2 TYR A   9      -2.874  11.553  13.597  4.00  1.00            
ATOM     70   CZ TYR A   9      -4.052  11.341  14.274  4.00  1.00            
ATOM     71   OH TYR A   9      -5.288  11.611  13.650  4.00  1.00            
ATOM     72    C TYR A   9       0.089   8.675  14.581  4.00  1.00            
ATOM     73    O TYR A   9       0.410   9.567  13.797  4.00  1.00            
ATOM     74    N LEU A  10      -0.012   7.386  14.182  3.00  1.00            
ATOM     75   CA LEU A  10       0.130   6.993  12.801  3.00  1.00            
ATOM     76   CB LEU A  10      -0.984   7.515  11.877  3.00  1.00            
ATOM     77   CG LEU A  10      -2.350   6.883  12.196  3.00  1.00            
ATOM     78  CD1 LEU A  10      -3.399   7.229  11.128  3.00  1.00            
ATOM     79  CD2 LEU A  10      -2.215   5.370  12.438  3.00  1.00            
ATOM     80    C LEU A  10       1.456   7.476  12.327  3.00  1.00            
ATOM     81    O LEU A  10       1.685   7.695  11.139  3.00  1.00            
ATOM     82    N ASP A  11       2.363   7.643  13.295  3.00  1.00            
ATOM     83   CA ASP A  11       3.719   8.006  13.084  3.00  1.00            
ATOM     84   CB ASP A  11       4.409   7.123  12.029  3.00  1.00            
ATOM     85   CG ASP A  11       4.756   5.781  12.650  3.00  1.00            
ATOM     86  OD1 ASP A  11       5.342   5.786  13.766  3.00  1.00            
ATOM     87  OD2 ASP A  11       4.445   4.736  12.017  3.00  1.00            
ATOM     88    C ASP A  11       3.924   9.425  12.637  3.00  1.00            
ATOM     89    O ASP A  11       5.069   9.868  12.572  3.00  1.00            
ATOM     90    N THR A  12       2.875  10.209  12.330  3.00  1.00            
ATOM     91   CA THR A  12       3.199  11.541  11.893  3.00  1.00            
ATOM     92   CB THR A  12       2.071  12.245  11.202  3.00  1.00            
ATOM     93  OG1 THR A  12       2.508  13.538  10.808  3.00  1.00            
ATOM     94  CG2 THR A  12       0.860  12.349  12.146  3.00  1.00            
ATOM     95    C THR A  12       3.630  12.421  13.020  3.00  1.00            
ATOM     96    O THR A  12       4.651  13.099  12.931  3.00  1.00            
ATOM     97    N GLU A  13       2.869  12.417  14.130  4.00  1.00            
ATOM     98   CA GLU A  13       3.154  13.373  15.158  4.00  1.00            
ATOM     99   CB GLU A  13       2.057  14.441  15.306  4.00  1.00            
ATOM    100   CG GLU A  13       1.813  15.242  14.027  4.00  1.00            
ATOM    101   CD GLU A  13       3.146  15.780  13.533  4.00  1.00            
ATOM    102  OE1 GLU A  13       4.038  16.040  14.383  4.00  1.00            
ATOM    103  OE2 GLU A  13       3.291  15.930  12.290  4.00  1.00            
ATOM    104    C GLU A  13       3.221  12.642  16.460  4.00  1.00            
ATOM    105    O GLU A  13       2.677  11.550  16.591  4.00  1.00            
ATOM    106    N TYR A  14       3.890  13.228  17.474  4.00  1.00            
ATOM    107   CA TYR A  14       4.008  12.510  18.711  4.00  1.00            
ATOM    108   CB TYR A  14       5.461  12.166  19.064  4.00  1.00            
ATOM    109   CG TYR A  14       5.882  11.162  18.051  4.00  1.00            
ATOM    110  CD1 TYR A  14       6.210  11.559  16.775  4.00  1.00            
ATOM    111  CD2 TYR A  14       5.945   9.826  18.373  4.00  1.00            
ATOM    112  CE1 TYR A  14       6.593  10.633  15.832  4.00  1.00            
ATOM    113  CE2 TYR A  14       6.328   8.895  17.435  4.00  1.00            
ATOM    114   CZ TYR A  14       6.652   9.301  16.163  4.00  1.00            
ATOM    115   OH TYR A  14       7.045   8.349  15.198  4.00  1.00            
ATOM    116    C TYR A  14       3.425  13.305  19.839  4.00  1.00            
ATOM    117    O TYR A  14       3.657  14.509  19.935  4.00  1.00            
ATOM    118    N PHE A  15       2.631  12.659  20.731  4.00  1.00            
ATOM    119   CA PHE A  15       2.108  13.458  21.804  4.00  1.00            
ATOM    120   CB PHE A  15       0.595  13.782  21.749  4.00  1.00            
ATOM    121   CG PHE A  15      -0.241  12.579  22.006  4.00  1.00            
ATOM    122  CD1 PHE A  15      -0.420  12.120  23.293  4.00  1.00            
ATOM    123  CD2 PHE A  15      -0.873  11.933  20.968  4.00  1.00            
ATOM    124  CE1 PHE A  15      -1.201  11.015  23.539  4.00  1.00            
ATOM    125  CE2 PHE A  15      -1.655  10.829  21.210  4.00  1.00            
ATOM    126   CZ PHE A  15      -1.817  10.367  22.494  4.00  1.00            
ATOM    127    C PHE A  15       2.420  12.900  23.148  4.00  1.00            
ATOM    128    O PHE A  15       2.320  11.699  23.397  4.00  1.00            
ATOM    129    N GLY A  16       2.836  13.817  24.045  4.00  1.00            
ATOM    130   CA GLY A  16       3.114  13.518  25.413  4.00  1.00            
ATOM    131    C GLY A  16       1.858  13.742  26.165  4.00  1.00            
ATOM    132    O GLY A  16       0.875  14.250  25.626  4.00  1.00            
ATOM    133    N THR A  17       1.867  13.365  27.451  4.00  1.00            
ATOM    134   CA THR A  17       0.707  13.613  28.237  4.00  1.00            
ATOM    135   CB THR A  17       0.092  12.383  28.836  4.00  1.00            
ATOM    136  OG1 THR A  17      -0.263  11.470  27.808  4.00  1.00            
ATOM    137  CG2 THR A  17      -1.165  12.801  29.619  4.00  1.00            
ATOM    138    C THR A  17       1.150  14.499  29.341  4.00  1.00            
ATOM    139    O THR A  17       2.275  14.390  29.827  4.00  1.00            
ATOM    140    N ILE A  18       0.274  15.424  29.762  4.00  1.00            
ATOM    141   CA ILE A  18       0.733  16.352  30.744  4.00  1.00            
ATOM    142   CB ILE A  18       1.008  17.707  30.155  4.00  1.00            
ATOM    143  CG1 ILE A  18       1.881  18.560  31.090  4.00  1.00            
ATOM    144  CG2 ILE A  18      -0.349  18.342  29.806  4.00  1.00            
ATOM    145  CD1 ILE A  18       3.342  18.116  31.121  4.00  1.00            
ATOM    146    C ILE A  18      -0.326  16.548  31.778  4.00  1.00            
ATOM    147    O ILE A  18      -1.491  16.216  31.565  4.00  1.00            
ATOM    148    N GLY A  19       0.074  17.085  32.949  4.00  1.00            
ATOM    149   CA GLY A  19      -0.865  17.374  33.990  4.00  1.00            
ATOM    150    C GLY A  19      -0.674  18.810  34.361  4.00  1.00            
ATOM    151    O GLY A  19       0.456  19.273  34.515  4.00  1.00            
ATOM    152    N ILE A  20      -1.785  19.562  34.504  4.00  1.00            
ATOM    153   CA ILE A  20      -1.665  20.942  34.882  4.00  1.00            
ATOM    154   CB ILE A  20      -2.101  21.915  33.823  4.00  1.00            
ATOM    155  CG1 ILE A  20      -1.242  21.785  32.554  4.00  1.00            
ATOM    156  CG2 ILE A  20      -2.071  23.323  34.446  4.00  1.00            
ATOM    157  CD1 ILE A  20      -1.822  22.529  31.350  4.00  1.00            
ATOM    158    C ILE A  20      -2.555  21.190  36.050  4.00  1.00            
ATOM    159    O ILE A  20      -3.707  20.759  36.071  4.00  1.00            
ATOM    160    N GLY A  21      -2.021  21.886  37.071  3.00  1.00            
ATOM    161   CA GLY A  21      -2.834  22.292  38.175  3.00  1.00            
ATOM    162    C GLY A  21      -2.791  21.295  39.284  3.00  1.00            
ATOM    163    O GLY A  21      -2.412  20.140  39.093  3.00  1.00            
ATOM    164    N THR A  22      -3.196  21.751  40.492  3.00  1.00            
ATOM    165   CA THR A  22      -3.135  20.921  41.660  3.00  1.00            
ATOM    166   CB THR A  22      -3.378  21.667  42.940  3.00  1.00            
ATOM    167  OG1 THR A  22      -2.430  22.714  43.079  3.00  1.00            
ATOM    168  CG2 THR A  22      -3.233  20.673  44.108  3.00  1.00            
ATOM    169    C THR A  22      -4.057  19.751  41.594  3.00  1.00            
ATOM    170    O THR A  22      -3.578  18.620  41.658  3.00  1.00            
ATOM    171    N PRO A  23      -5.345  19.911  41.461  3.00  1.00            
ATOM    172   CA PRO A  23      -6.182  18.775  41.225  3.00  1.00            
ATOM    173   CD PRO A  23      -6.086  21.134  41.703  3.00  1.00            
ATOM    174   CB PRO A  23      -7.618  19.296  41.324  3.00  1.00            
ATOM    175   CG PRO A  23      -7.487  20.824  41.150  3.00  1.00            
ATOM    176    C PRO A  23      -5.682  18.597  39.827  3.00  1.00            
ATOM    177    O PRO A  23      -5.384  19.609  39.193  3.00  1.00            
ATOM    178    N ALA A  24      -5.551  17.373  39.303  3.00  1.00            
ATOM    179   CA ALA A  24      -4.921  17.313  38.018  3.00  1.00            
ATOM    180   CB ALA A  24      -4.412  15.910  37.648  3.00  1.00            
ATOM    181    C ALA A  24      -5.878  17.728  36.940  3.00  1.00            
ATOM    182    O ALA A  24      -7.086  17.516  37.037  3.00  1.00            
ATOM    183    N GLN A  25      -5.325  18.363  35.886  4.00  1.00            
ATOM    184   CA GLN A  25      -6.017  18.719  34.675  4.00  1.00            
ATOM    185   CB GLN A  25      -6.067  20.232  34.385  4.00  1.00            
ATOM    186   CG GLN A  25      -7.127  21.003  35.173  4.00  1.00            
ATOM    187   CD GLN A  25      -8.435  20.907  34.398  4.00  1.00            
ATOM    188  OE1 GLN A  25      -9.255  20.024  34.647  4.00  1.00            
ATOM    189  NE2 GLN A  25      -8.634  21.839  33.427  4.00  1.00            
ATOM    190    C GLN A  25      -5.174  18.112  33.594  4.00  1.00            
ATOM    191    O GLN A  25      -3.951  18.249  33.610  4.00  1.00            
ATOM    192    N ASP A  26      -5.802  17.410  32.632  4.00  1.00            
ATOM    193   CA ASP A  26      -5.053  16.730  31.611  4.00  1.00            
ATOM    194   CB ASP A  26      -5.782  15.490  31.067  4.00  1.00            
ATOM    195   CG ASP A  26      -5.976  14.506  32.212  4.00  1.00            
ATOM    196  OD1 ASP A  26      -5.715  14.896  33.381  4.00  1.00            
ATOM    197  OD2 ASP A  26      -6.395  13.351  31.931  4.00  1.00            
ATOM    198    C ASP A  26      -4.840  17.622  30.459  4.00  1.00            
ATOM    199    O ASP A  26      -5.360  18.734  30.380  4.00  1.00            
ATOM    200    N PHE A  27      -4.014  17.124  29.533  4.00  1.00            
ATOM    201   CA PHE A  27      -3.745  17.866  28.358  4.00  1.00            
ATOM    202   CB PHE A  27      -3.106  19.220  28.726  4.00  1.00            
ATOM    203   CG PHE A  27      -2.513  19.915  27.556  4.00  1.00            
ATOM    204  CD1 PHE A  27      -3.288  20.440  26.548  4.00  1.00            
ATOM    205  CD2 PHE A  27      -1.148  20.080  27.504  4.00  1.00            
ATOM    206  CE1 PHE A  27      -2.701  21.088  25.489  4.00  1.00            
ATOM    207  CE2 PHE A  27      -0.554  20.727  26.450  4.00  1.00            
ATOM    208   CZ PHE A  27      -1.334  21.229  25.440  4.00  1.00            
ATOM    209    C PHE A  27      -2.831  17.053  27.544  4.00  1.00            
ATOM    210    O PHE A  27      -1.889  16.444  28.047  4.00  1.00            
ATOM    211    N THR A  28      -3.102  17.012  26.239  4.00  1.00            
ATOM    212   CA THR A  28      -2.203  16.263  25.447  4.00  1.00            
ATOM    213   CB THR A  28      -2.841  15.421  24.377  4.00  1.00            
ATOM    214  OG1 THR A  28      -3.525  16.243  23.441  4.00  1.00            
ATOM    215  CG2 THR A  28      -3.816  14.434  25.038  4.00  1.00            
ATOM    216    C THR A  28      -1.369  17.270  24.764  4.00  1.00            
ATOM    217    O THR A  28      -1.871  18.289  24.294  4.00  1.00            
ATOM    218    N VAL A  29      -0.051  17.043  24.714  4.00  1.00            
ATOM    219   CA VAL A  29       0.694  18.059  24.061  4.00  1.00            
ATOM    220   CB VAL A  29       1.358  18.996  25.006  4.00  1.00            
ATOM    221  CG1 VAL A  29       2.495  18.273  25.748  4.00  1.00            
ATOM    222  CG2 VAL A  29       1.815  20.178  24.164  4.00  1.00            
ATOM    223    C VAL A  29       1.753  17.408  23.237  4.00  1.00            
ATOM    224    O VAL A  29       2.198  16.303  23.535  4.00  1.00            
ATOM    225    N ILE A  30       2.175  18.084  22.153  4.00  1.00            
ATOM    226   CA ILE A  30       3.219  17.554  21.328  4.00  1.00            
ATOM    227   CB ILE A  30       2.932  17.661  19.856  4.00  1.00            
ATOM    228  CG1 ILE A  30       4.085  17.064  19.032  4.00  1.00            
ATOM    229  CG2 ILE A  30       2.611  19.127  19.511  4.00  1.00            
ATOM    230  CD1 ILE A  30       3.755  16.904  17.549  4.00  1.00            
ATOM    231    C ILE A  30       4.411  18.381  21.618  4.00  1.00            
ATOM    232    O ILE A  30       4.391  19.608  21.529  4.00  1.00            
ATOM    233    N PHE A  31       5.489  17.712  22.034  4.00  1.00            
ATOM    234   CA PHE A  31       6.669  18.455  22.296  4.00  1.00            
ATOM    235   CB PHE A  31       7.729  17.647  23.061  4.00  1.00            
ATOM    236   CG PHE A  31       8.003  16.445  22.230  4.00  1.00            
ATOM    237  CD1 PHE A  31       7.202  15.335  22.354  4.00  1.00            
ATOM    238  CD2 PHE A  31       9.031  16.428  21.315  4.00  1.00            
ATOM    239  CE1 PHE A  31       7.432  14.218  21.589  4.00  1.00            
ATOM    240  CE2 PHE A  31       9.262  15.308  20.550  4.00  1.00            
ATOM    241   CZ PHE A  31       8.464  14.199  20.687  4.00  1.00            
ATOM    242    C PHE A  31       7.217  18.818  20.972  4.00  1.00            
ATOM    243    O PHE A  31       7.210  18.024  20.034  4.00  1.00            
ATOM    244    N ASP A  32       7.669  20.069  20.851  4.00  1.00            
ATOM    245   CA ASP A  32       8.226  20.431  19.599  4.00  1.00            
ATOM    246   CB ASP A  32       7.490  21.587  18.895  4.00  1.00            
ATOM    247   CG ASP A  32       6.115  21.105  18.452  4.00  1.00            
ATOM    248  OD1 ASP A  32       5.852  19.876  18.551  4.00  1.00            
ATOM    249  OD2 ASP A  32       5.310  21.963  18.000  4.00  1.00            
ATOM    250    C ASP A  32       9.596  20.926  19.875  4.00  1.00            
ATOM    251    O ASP A  32       9.807  21.724  20.787  4.00  1.00            
ATOM    252    N THR A  33      10.574  20.437  19.102  3.00  1.00            
ATOM    253   CA THR A  33      11.897  20.949  19.231  3.00  1.00            
ATOM    254   CB THR A  33      12.874  20.258  18.323  3.00  1.00            
ATOM    255  OG1 THR A  33      12.935  18.872  18.629  3.00  1.00            
ATOM    256  CG2 THR A  33      14.258  20.907  18.487  3.00  1.00            
ATOM    257    C THR A  33      11.788  22.384  18.770  3.00  1.00            
ATOM    258    O THR A  33      12.496  23.266  19.254  3.00  1.00            
ATOM    259    N GLY A  34      10.854  22.633  17.819  3.00  1.00            
ATOM    260   CA GLY A  34      10.693  23.865  17.081  3.00  1.00            
ATOM    261    C GLY A  34      10.376  25.109  17.846  3.00  1.00            
ATOM    262    O GLY A  34      11.048  26.121  17.658  3.00  1.00            
ATOM    263    N SER A  35       9.368  25.111  18.732  1.00  1.00            
ATOM    264   CA SER A  35       9.073  26.401  19.289  1.00  1.00            
ATOM    265   CB SER A  35       7.635  26.886  19.021  1.00  1.00            
ATOM    266   OG SER A  35       6.699  26.072  19.712  1.00  1.00            
ATOM    267    C SER A  35       9.235  26.327  20.767  1.00  1.00            
ATOM    268    O SER A  35       9.241  25.243  21.344  1.00  1.00            
ATOM    269    N SER A  36       9.402  27.492  21.428  1.00  1.00            
ATOM    270   CA SER A  36       9.567  27.437  22.849  1.00  1.00            
ATOM    271   CB SER A  36      10.922  27.996  23.310  1.00  1.00            
ATOM    272   OG SER A  36      11.033  27.927  24.723  1.00  1.00            
ATOM    273    C SER A  36       8.490  28.234  23.508  1.00  1.00            
ATOM    274    O SER A  36       8.659  29.420  23.780  1.00  1.00            
ATOM    275    N ASN A  37       7.351  27.571  23.784  1.00  1.00            
ATOM    276   CA ASN A  37       6.229  28.120  24.494  1.00  1.00            
ATOM    277   CB ASN A  37       5.217  28.884  23.619  1.00  1.00            
ATOM    278   CG ASN A  37       5.700  30.312  23.392  1.00  1.00            
ATOM    279  OD1 ASN A  37       6.669  30.559  22.676  1.00  1.00            
ATOM    280  ND2 ASN A  37       4.984  31.292  24.008  1.00  1.00            
ATOM    281    C ASN A  37       5.515  26.929  25.027  1.00  1.00            
ATOM    282    O ASN A  37       5.661  25.823  24.508  1.00  1.00            
ATOM    283    N LEU A  38       4.739  27.113  26.105  4.00  1.00            
ATOM    284   CA LEU A  38       3.964  26.006  26.559  4.00  1.00            
ATOM    285   CB LEU A  38       3.622  26.004  28.063  4.00  1.00            
ATOM    286   CG LEU A  38       4.823  25.647  28.961  4.00  1.00            
ATOM    287  CD1 LEU A  38       5.898  26.745  28.944  4.00  1.00            
ATOM    288  CD2 LEU A  38       4.365  25.257  30.374  4.00  1.00            
ATOM    289    C LEU A  38       2.735  26.068  25.779  4.00  1.00            
ATOM    290    O LEU A  38       2.760  26.080  24.550  4.00  1.00            
ATOM    291    N TRP A  39       1.607  26.173  26.471  4.00  1.00            
ATOM    292   CA TRP A  39       0.508  25.839  25.660  4.00  1.00            
ATOM    293   CB TRP A  39       0.536  24.308  25.569  4.00  1.00            
ATOM    294   CG TRP A  39       0.883  23.712  26.942  4.00  1.00            
ATOM    295  CD2 TRP A  39       1.835  22.662  27.205  4.00  1.00            
ATOM    296  CD1 TRP A  39       0.395  24.066  28.166  4.00  1.00            
ATOM    297  NE1 TRP A  39       0.976  23.330  29.162  4.00  1.00            
ATOM    298  CE2 TRP A  39       1.863  22.457  28.590  4.00  1.00            
ATOM    299  CE3 TRP A  39       2.629  21.938  26.375  4.00  1.00            
ATOM    300  CZ2 TRP A  39       2.685  21.525  29.163  4.00  1.00            
ATOM    301  CZ3 TRP A  39       3.434  20.992  26.968  4.00  1.00            
ATOM    302  CH2 TRP A  39       3.474  20.780  28.325  4.00  1.00            
ATOM    303    C TRP A  39      -0.728  26.097  26.407  4.00  1.00            
ATOM    304    O TRP A  39      -0.861  27.025  27.200  4.00  1.00            
ATOM    305    N VAL A  40      -1.665  25.197  26.077  4.00  1.00            
ATOM    306   CA VAL A  40      -2.921  24.912  26.676  4.00  1.00            
ATOM    307   CB VAL A  40      -3.241  25.425  28.053  4.00  1.00            
ATOM    308  CG1 VAL A  40      -2.235  24.944  29.106  4.00  1.00            
ATOM    309  CG2 VAL A  40      -3.493  26.934  27.963  4.00  1.00            
ATOM    310    C VAL A  40      -4.057  25.504  25.879  4.00  1.00            
ATOM    311    O VAL A  40      -3.942  26.567  25.272  4.00  1.00            
ATOM    312    N PRO A  41      -5.150  24.769  25.856  1.00  1.00            
ATOM    313   CA PRO A  41      -6.338  25.203  25.151  1.00  1.00            
ATOM    314   CD PRO A  41      -5.011  23.318  25.815  1.00  1.00            
ATOM    315   CB PRO A  41      -7.177  23.946  24.927  1.00  1.00            
ATOM    316   CG PRO A  41      -6.130  22.822  24.885  1.00  1.00            
ATOM    317    C PRO A  41      -7.151  26.360  25.737  1.00  1.00            
ATOM    318    O PRO A  41      -7.588  27.208  24.962  1.00  1.00            
ATOM    319    N SER A  42      -7.385  26.414  27.079  4.00  1.00            
ATOM    320   CA SER A  42      -8.121  27.438  27.827  4.00  1.00            
ATOM    321   CB SER A  42      -7.720  28.888  27.509  4.00  1.00            
ATOM    322   OG SER A  42      -8.343  29.290  26.300  4.00  1.00            
ATOM    323    C SER A  42      -9.611  27.338  27.651  4.00  1.00            
ATOM    324    O SER A  42     -10.123  27.041  26.572  4.00  1.00            
ATOM    325    N VAL A  43     -10.329  27.571  28.774  3.00  1.00            
ATOM    326   CA VAL A  43     -11.763  27.609  28.908  3.00  1.00            
ATOM    327   CB VAL A  43     -12.196  27.625  30.344  3.00  1.00            
ATOM    328  CG1 VAL A  43     -13.727  27.780  30.392  3.00  1.00            
ATOM    329  CG2 VAL A  43     -11.675  26.348  31.025  3.00  1.00            
ATOM    330    C VAL A  43     -12.295  28.852  28.273  3.00  1.00            
ATOM    331    O VAL A  43     -13.356  28.839  27.654  3.00  1.00            
ATOM    332    N TYR A  44     -11.546  29.961  28.400  3.00  1.00            
ATOM    333   CA TYR A  44     -11.964  31.246  27.917  3.00  1.00            
ATOM    334   CB TYR A  44     -10.898  32.328  28.147  3.00  1.00            
ATOM    335   CG TYR A  44     -11.436  33.603  27.599  3.00  1.00            
ATOM    336  CD1 TYR A  44     -12.409  34.301  28.278  3.00  1.00            
ATOM    337  CD2 TYR A  44     -10.963  34.103  26.408  3.00  1.00            
ATOM    338  CE1 TYR A  44     -12.907  35.480  27.774  3.00  1.00            
ATOM    339  CE2 TYR A  44     -11.456  35.282  25.899  3.00  1.00            
ATOM    340   CZ TYR A  44     -12.428  35.970  26.582  3.00  1.00            
ATOM    341   OH TYR A  44     -12.934  37.180  26.060  3.00  1.00            
ATOM    342    C TYR A  44     -12.182  31.118  26.459  3.00  1.00            
ATOM    343    O TYR A  44     -13.100  31.700  25.882  3.00  1.00            
ATOM    344    N CYS A  45     -11.328  30.310  25.835  1.00  1.00            
ATOM    345   CA CYS A  45     -11.315  30.162  24.426  1.00  1.00            
ATOM    346   CB CYS A  45     -10.140  29.264  23.977  1.00  1.00            
ATOM    347   SG CYS A  45      -9.993  29.021  22.181  1.00  1.00            
ATOM    348    C CYS A  45     -12.581  29.565  23.913  1.00  1.00            
ATOM    349    O CYS A  45     -13.354  28.936  24.635  1.00  1.00            
ATOM    350    N SER A  46     -12.793  29.815  22.608  1.00  1.00            
ATOM    351   CA SER A  46     -13.873  29.355  21.795  1.00  1.00            
ATOM    352   CB SER A  46     -14.828  30.471  21.344  1.00  1.00            
ATOM    353   OG SER A  46     -15.543  30.983  22.459  1.00  1.00            
ATOM    354    C SER A  46     -13.194  28.807  20.572  1.00  1.00            
ATOM    355    O SER A  46     -12.234  28.050  20.670  1.00  1.00            
ATOM    356    N SER A  47     -13.679  29.179  19.376  1.00  1.00            
ATOM    357   CA SER A  47     -13.047  28.824  18.134  1.00  1.00            
ATOM    358   CB SER A  47     -11.520  29.017  18.159  1.00  1.00            
ATOM    359   OG SER A  47     -11.205  30.398  18.261  1.00  1.00            
ATOM    360    C SER A  47     -13.317  27.438  17.595  1.00  1.00            
ATOM    361    O SER A  47     -12.836  27.120  16.508  1.00  1.00            
ATOM    362    N LEU A  48     -14.085  26.576  18.282  2.00  1.00            
ATOM    363   CA LEU A  48     -14.469  25.303  17.710  2.00  1.00            
ATOM    364   CB LEU A  48     -14.988  25.426  16.267  2.00  1.00            
ATOM    365   CG LEU A  48     -16.364  26.114  16.172  2.00  1.00            
ATOM    366  CD1 LEU A  48     -17.456  25.232  16.796  2.00  1.00            
ATOM    367  CD2 LEU A  48     -16.337  27.526  16.775  2.00  1.00            
ATOM    368    C LEU A  48     -13.321  24.341  17.735  2.00  1.00            
ATOM    369    O LEU A  48     -13.523  23.148  17.953  2.00  1.00            
ATOM    370    N ALA A  49     -12.081  24.819  17.521  2.00  1.00            
ATOM    371   CA ALA A  49     -10.975  23.917  17.658  2.00  1.00            
ATOM    372   CB ALA A  49      -9.632  24.546  17.250  2.00  1.00            
ATOM    373    C ALA A  49     -10.919  23.628  19.122  2.00  1.00            
ATOM    374    O ALA A  49     -10.759  22.485  19.545  2.00  1.00            
ATOM    375    N CYS A  50     -11.091  24.696  19.928  2.00  1.00            
ATOM    376   CA CYS A  50     -11.019  24.631  21.357  2.00  1.00            
ATOM    377   CB CYS A  50     -11.084  25.995  22.054  2.00  1.00            
ATOM    378   SG CYS A  50     -10.985  25.852  23.862  2.00  1.00            
ATOM    379    C CYS A  50     -12.153  23.813  21.900  2.00  1.00            
ATOM    380    O CYS A  50     -11.967  23.049  22.846  2.00  1.00            
ATOM    381    N SER A  51     -13.357  23.934  21.309  2.00  1.00            
ATOM    382   CA SER A  51     -14.498  23.235  21.832  2.00  1.00            
ATOM    383   CB SER A  51     -15.767  23.442  20.993  2.00  1.00            
ATOM    384   OG SER A  51     -16.852  22.729  21.570  2.00  1.00            
ATOM    385    C SER A  51     -14.175  21.780  21.827  2.00  1.00            
ATOM    386    O SER A  51     -14.485  21.055  22.771  2.00  1.00            
ATOM    387    N ASP A  52     -13.500  21.334  20.759  2.00  1.00            
ATOM    388   CA ASP A  52     -13.186  19.954  20.587  2.00  1.00            
ATOM    389   CB ASP A  52     -12.524  19.689  19.223  2.00  1.00            
ATOM    390   CG ASP A  52     -12.590  18.201  18.921  2.00  1.00            
ATOM    391  OD1 ASP A  52     -13.061  17.433  19.801  2.00  1.00            
ATOM    392  OD2 ASP A  52     -12.170  17.817  17.798  2.00  1.00            
ATOM    393    C ASP A  52     -12.240  19.481  21.642  2.00  1.00            
ATOM    394    O ASP A  52     -12.399  18.383  22.175  2.00  1.00            
ATOM    395    N HIS A  53     -11.242  20.310  21.995  1.00  1.00            
ATOM    396   CA HIS A  53     -10.179  19.843  22.836  1.00  1.00            
ATOM    397  ND1 HIS A  53      -8.204  19.330  20.373  1.00  1.00            
ATOM    398   CG HIS A  53      -8.441  20.481  21.093  1.00  1.00            
ATOM    399   CB HIS A  53      -8.830  20.518  22.540  1.00  1.00            
ATOM    400  NE2 HIS A  53      -7.895  21.031  18.973  1.00  1.00            
ATOM    401  CD2 HIS A  53      -8.244  21.510  20.223  1.00  1.00            
ATOM    402  CE1 HIS A  53      -7.882  19.716  19.113  1.00  1.00            
ATOM    403    C HIS A  53     -10.424  20.058  24.291  1.00  1.00            
ATOM    404    O HIS A  53     -11.368  20.729  24.704  1.00  1.00            
ATOM    405    N ASN A  54      -9.539  19.432  25.100  1.00  1.00            
ATOM    406   CA ASN A  54      -9.552  19.556  26.525  1.00  1.00            
ATOM    407   CB ASN A  54      -8.622  18.568  27.258  1.00  1.00            
ATOM    408   CG ASN A  54      -9.255  17.186  27.218  1.00  1.00            
ATOM    409  OD1 ASN A  54      -8.668  16.206  27.675  1.00  1.00            
ATOM    410  ND2 ASN A  54     -10.491  17.104  26.656  1.00  1.00            
ATOM    411    C ASN A  54      -9.079  20.928  26.838  1.00  1.00            
ATOM    412    O ASN A  54      -8.357  21.539  26.054  1.00  1.00            
ATOM    413    N GLN A  55      -9.492  21.458  28.001  1.00  1.00            
ATOM    414   CA GLN A  55      -9.126  22.805  28.289  1.00  1.00            
ATOM    415   CB GLN A  55     -10.277  23.786  28.040  1.00  1.00            
ATOM    416   CG GLN A  55     -11.469  23.520  28.959  1.00  1.00            
ATOM    417   CD GLN A  55     -12.639  24.346  28.457  1.00  1.00            
ATOM    418  OE1 GLN A  55     -12.527  25.067  27.467  1.00  1.00            
ATOM    419  NE2 GLN A  55     -13.800  24.232  29.156  1.00  1.00            
ATOM    420    C GLN A  55      -8.735  22.926  29.709  1.00  1.00            
ATOM    421    O GLN A  55      -8.864  21.988  30.494  1.00  1.00            
ATOM    422    N PHE A  56      -8.202  24.106  30.062  4.00  1.00            
ATOM    423   CA PHE A  56      -7.811  24.265  31.418  4.00  1.00            
ATOM    424   CB PHE A  56      -6.327  24.654  31.566  4.00  1.00            
ATOM    425   CG PHE A  56      -5.956  24.634  33.010  4.00  1.00            
ATOM    426  CD1 PHE A  56      -5.633  23.448  33.630  4.00  1.00            
ATOM    427  CD2 PHE A  56      -5.942  25.794  33.747  4.00  1.00            
ATOM    428  CE1 PHE A  56      -5.290  23.421  34.961  4.00  1.00            
ATOM    429  CE2 PHE A  56      -5.599  25.773  35.078  4.00  1.00            
ATOM    430   CZ PHE A  56      -5.271  24.586  35.688  4.00  1.00            
ATOM    431    C PHE A  56      -8.663  25.298  32.042  4.00  1.00            
ATOM    432    O PHE A  56      -8.589  26.483  31.723  4.00  1.00            
ATOM    433    N ASN A  57      -9.510  24.835  32.970  1.00  1.00            
ATOM    434   CA ASN A  57     -10.359  25.716  33.693  1.00  1.00            
ATOM    435   CB ASN A  57     -11.667  25.021  34.115  1.00  1.00            
ATOM    436   CG ASN A  57     -12.659  26.052  34.619  1.00  1.00            
ATOM    437  OD1 ASN A  57     -12.368  26.820  35.535  1.00  1.00            
ATOM    438  ND2 ASN A  57     -13.873  26.065  34.004  1.00  1.00            
ATOM    439    C ASN A  57      -9.568  26.014  34.919  1.00  1.00            
ATOM    440    O ASN A  57      -9.588  25.284  35.908  1.00  1.00            
ATOM    441    N PRO A  58      -8.877  27.109  34.843  2.00  1.00            
ATOM    442   CA PRO A  58      -7.933  27.487  35.850  2.00  1.00            
ATOM    443   CD PRO A  58      -9.333  28.244  34.057  2.00  1.00            
ATOM    444   CB PRO A  58      -7.439  28.868  35.427  2.00  1.00            
ATOM    445   CG PRO A  58      -8.654  29.465  34.694  2.00  1.00            
ATOM    446    C PRO A  58      -8.512  27.536  37.223  2.00  1.00            
ATOM    447    O PRO A  58      -7.780  27.314  38.185  2.00  1.00            
ATOM    448    N ASP A  59      -9.813  27.827  37.340  2.00  1.00            
ATOM    449   CA ASP A  59     -10.409  28.019  38.626  2.00  1.00            
ATOM    450   CB ASP A  59     -11.885  28.448  38.519  2.00  1.00            
ATOM    451   CG ASP A  59     -12.319  29.093  39.832  2.00  1.00            
ATOM    452  OD1 ASP A  59     -11.956  28.569  40.918  2.00  1.00            
ATOM    453  OD2 ASP A  59     -13.031  30.131  39.760  2.00  1.00            
ATOM    454    C ASP A  59     -10.347  26.753  39.425  2.00  1.00            
ATOM    455    O ASP A  59     -10.172  26.785  40.643  2.00  1.00            
ATOM    456    N ASP A  60     -10.462  25.591  38.760  2.00  1.00            
ATOM    457   CA ASP A  60     -10.554  24.350  39.474  2.00  1.00            
ATOM    458   CB ASP A  60     -10.695  23.135  38.537  2.00  1.00            
ATOM    459   CG ASP A  60     -11.194  21.949  39.354  2.00  1.00            
ATOM    460  OD1 ASP A  60     -10.347  21.190  39.898  2.00  1.00            
ATOM    461  OD2 ASP A  60     -12.440  21.782  39.431  2.00  1.00            
ATOM    462    C ASP A  60      -9.348  24.143  40.325  2.00  1.00            
ATOM    463    O ASP A  60      -9.462  23.695  41.465  2.00  1.00            
ATOM    464    N SER A  61      -8.154  24.470  39.809  1.00  1.00            
ATOM    465   CA SER A  61      -7.000  24.214  40.613  1.00  1.00            
ATOM    466   CB SER A  61      -5.675  24.301  39.839  1.00  1.00            
ATOM    467   OG SER A  61      -4.587  24.034  40.710  1.00  1.00            
ATOM    468    C SER A  61      -6.946  25.211  41.728  1.00  1.00            
ATOM    469    O SER A  61      -7.443  26.331  41.615  1.00  1.00            
ATOM    470    N SER A  62      -6.351  24.794  42.863  1.00  1.00            
ATOM    471   CA SER A  62      -6.223  25.647  44.008  1.00  1.00            
ATOM    472   CB SER A  62      -5.668  24.910  45.238  1.00  1.00            
ATOM    473   OG SER A  62      -4.339  24.483  44.985  1.00  1.00            
ATOM    474    C SER A  62      -5.273  26.758  43.692  1.00  1.00            
ATOM    475    O SER A  62      -5.556  27.920  43.978  1.00  1.00            
ATOM    476    N THR A  63      -4.123  26.433  43.066  1.00  1.00            
ATOM    477   CA THR A  63      -3.143  27.458  42.837  1.00  1.00            
ATOM    478   CB THR A  63      -1.784  27.111  43.369  1.00  1.00            
ATOM    479  OG1 THR A  63      -1.288  25.944  42.729  1.00  1.00            
ATOM    480  CG2 THR A  63      -1.892  26.886  44.888  1.00  1.00            
ATOM    481    C THR A  63      -2.992  27.710  41.383  1.00  1.00            
ATOM    482    O THR A  63      -2.890  26.790  40.574  1.00  1.00            
ATOM    483    N PHE A  64      -3.018  29.005  41.031  1.00  1.00            
ATOM    484   CA PHE A  64      -2.818  29.459  39.692  1.00  1.00            
ATOM    485   CB PHE A  64      -3.962  29.019  38.764  1.00  1.00            
ATOM    486   CG PHE A  64      -3.867  29.765  37.481  1.00  1.00            
ATOM    487  CD1 PHE A  64      -2.949  29.424  36.515  1.00  1.00            
ATOM    488  CD2 PHE A  64      -4.730  30.809  37.246  1.00  1.00            
ATOM    489  CE1 PHE A  64      -2.891  30.129  35.336  1.00  1.00            
ATOM    490  CE2 PHE A  64      -4.676  31.516  36.071  1.00  1.00            
ATOM    491   CZ PHE A  64      -3.753  31.176  35.111  1.00  1.00            
ATOM    492    C PHE A  64      -2.808  30.942  39.781  1.00  1.00            
ATOM    493    O PHE A  64      -3.642  31.538  40.462  1.00  1.00            
ATOM    494    N GLU A  65      -1.846  31.583  39.104  4.00  1.00            
ATOM    495   CA GLU A  65      -1.798  33.009  39.129  4.00  1.00            
ATOM    496   CB GLU A  65      -0.478  33.551  39.702  4.00  1.00            
ATOM    497   CG GLU A  65      -0.386  35.075  39.764  4.00  1.00            
ATOM    498   CD GLU A  65       0.978  35.423  40.345  4.00  1.00            
ATOM    499  OE1 GLU A  65       1.423  34.711  41.285  4.00  1.00            
ATOM    500  OE2 GLU A  65       1.599  36.400  39.849  4.00  1.00            
ATOM    501    C GLU A  65      -1.858  33.415  37.707  4.00  1.00            
ATOM    502    O GLU A  65      -1.002  33.045  36.908  4.00  1.00            
ATOM    503    N ALA A  66      -2.898  34.173  37.343  4.00  1.00            
ATOM    504   CA ALA A  66      -2.956  34.601  35.988  4.00  1.00            
ATOM    505   CB ALA A  66      -4.387  34.783  35.453  4.00  1.00            
ATOM    506    C ALA A  66      -2.288  35.935  35.951  4.00  1.00            
ATOM    507    O ALA A  66      -2.404  36.722  36.889  4.00  1.00            
ATOM    508    N THR A  67      -1.546  36.218  34.867  4.00  1.00            
ATOM    509   CA THR A  67      -0.897  37.488  34.766  4.00  1.00            
ATOM    510   CB THR A  67       0.588  37.400  34.573  4.00  1.00            
ATOM    511  OG1 THR A  67       1.188  36.732  35.673  4.00  1.00            
ATOM    512  CG2 THR A  67       1.155  38.825  34.439  4.00  1.00            
ATOM    513    C THR A  67      -1.448  38.135  33.551  4.00  1.00            
ATOM    514    O THR A  67      -1.861  37.454  32.614  4.00  1.00            
ATOM    515    N SER A  68      -1.493  39.478  33.532  4.00  1.00            
ATOM    516   CA SER A  68      -2.027  40.050  32.340  4.00  1.00            
ATOM    517   CB SER A  68      -2.763  41.382  32.564  4.00  1.00            
ATOM    518   OG SER A  68      -3.268  41.873  31.332  4.00  1.00            
ATOM    519    C SER A  68      -0.873  40.301  31.435  4.00  1.00            
ATOM    520    O SER A  68      -0.315  41.396  31.387  4.00  1.00            
ATOM    521    N GLN A  69      -0.500  39.253  30.683  4.00  1.00            
ATOM    522   CA GLN A  69       0.555  39.323  29.723  4.00  1.00            
ATOM    523   CB GLN A  69       1.811  38.514  30.093  4.00  1.00            
ATOM    524   CG GLN A  69       2.913  38.549  29.028  4.00  1.00            
ATOM    525   CD GLN A  69       3.567  39.924  29.016  4.00  1.00            
ATOM    526  OE1 GLN A  69       4.588  40.135  28.364  4.00  1.00            
ATOM    527  NE2 GLN A  69       2.965  40.889  29.760  4.00  1.00            
ATOM    528    C GLN A  69      -0.016  38.702  28.506  4.00  1.00            
ATOM    529    O GLN A  69      -1.050  38.041  28.571  4.00  1.00            
ATOM    530    N GLU A  70       0.622  38.921  27.349  4.00  1.00            
ATOM    531   CA GLU A  70       0.075  38.331  26.172  4.00  1.00            
ATOM    532   CB GLU A  70      -0.171  39.335  25.043  4.00  1.00            
ATOM    533   CG GLU A  70      -1.212  40.407  25.354  4.00  1.00            
ATOM    534   CD GLU A  70      -1.075  41.450  24.256  4.00  1.00            
ATOM    535  OE1 GLU A  70       0.087  41.768  23.887  4.00  1.00            
ATOM    536  OE2 GLU A  70      -2.128  41.939  23.767  4.00  1.00            
ATOM    537    C GLU A  70       1.101  37.420  25.628  4.00  1.00            
ATOM    538    O GLU A  70       2.302  37.679  25.707  4.00  1.00            
ATOM    539    N LEU A  71       0.635  36.287  25.096  4.00  1.00            
ATOM    540   CA LEU A  71       1.548  35.463  24.392  4.00  1.00            
ATOM    541   CB LEU A  71       1.607  34.003  24.884  4.00  1.00            
ATOM    542   CG LEU A  71       2.172  33.795  26.301  4.00  1.00            
ATOM    543  CD1 LEU A  71       3.660  34.170  26.379  4.00  1.00            
ATOM    544  CD2 LEU A  71       1.312  34.502  27.359  4.00  1.00            
ATOM    545    C LEU A  71       0.973  35.390  23.002  4.00  1.00            
ATOM    546    O LEU A  71      -0.112  34.845  22.810  4.00  1.00            
ATOM    547    N SER A  72       1.667  35.948  21.988  4.00  1.00            
ATOM    548   CA SER A  72       1.153  35.884  20.642  4.00  1.00            
ATOM    549   CB SER A  72       0.966  37.267  19.993  4.00  1.00            
ATOM    550   OG SER A  72       2.214  37.938  19.893  4.00  1.00            
ATOM    551    C SER A  72       2.149  35.121  19.837  4.00  1.00            
ATOM    552    O SER A  72       3.346  35.392  19.904  4.00  1.00            
ATOM    553    N ILE A  73       1.679  34.129  19.052  4.00  1.00            
ATOM    554   CA ILE A  73       2.621  33.333  18.325  4.00  1.00            
ATOM    555   CB ILE A  73       2.870  31.985  18.959  4.00  1.00            
ATOM    556  CG1 ILE A  73       1.600  31.107  18.996  4.00  1.00            
ATOM    557  CG2 ILE A  73       3.464  32.245  20.352  4.00  1.00            
ATOM    558  CD1 ILE A  73       1.240  30.410  17.682  4.00  1.00            
ATOM    559    C ILE A  73       2.136  33.099  16.938  4.00  1.00            
ATOM    560    O ILE A  73       0.937  33.129  16.664  4.00  1.00            
ATOM    561    N THR A  74       3.087  32.885  16.010  4.00  1.00            
ATOM    562   CA THR A  74       2.718  32.537  14.674  4.00  1.00            
ATOM    563   CB THR A  74       2.934  33.643  13.678  4.00  1.00            
ATOM    564  OG1 THR A  74       2.173  34.785  14.040  4.00  1.00            
ATOM    565  CG2 THR A  74       2.504  33.149  12.287  4.00  1.00            
ATOM    566    C THR A  74       3.584  31.412  14.257  4.00  1.00            
ATOM    567    O THR A  74       4.787  31.394  14.509  4.00  1.00            
ATOM    568    N TYR A  75       2.955  30.413  13.634  4.00  1.00            
ATOM    569   CA TYR A  75       3.678  29.347  13.037  4.00  1.00            
ATOM    570   CB TYR A  75       3.621  27.996  13.811  4.00  1.00            
ATOM    571   CG TYR A  75       4.077  26.961  12.848  4.00  1.00            
ATOM    572  CD1 TYR A  75       5.317  27.036  12.253  4.00  1.00            
ATOM    573  CD2 TYR A  75       3.269  25.892  12.564  4.00  1.00            
ATOM    574  CE1 TYR A  75       5.686  26.098  11.329  4.00  1.00            
ATOM    575  CE2 TYR A  75       3.671  24.954  11.648  4.00  1.00            
ATOM    576   CZ TYR A  75       4.874  25.056  11.012  4.00  1.00            
ATOM    577   OH TYR A  75       5.286  24.103  10.064  4.00  1.00            
ATOM    578    C TYR A  75       3.099  29.284  11.655  4.00  1.00            
ATOM    579    O TYR A  75       1.976  29.735  11.429  4.00  1.00            
ATOM    580    N GLY A  76       3.872  28.752  10.694  3.00  1.00            
ATOM    581   CA GLY A  76       3.519  28.612   9.336  3.00  1.00            
ATOM    582    C GLY A  76       2.185  27.940   9.371  3.00  1.00            
ATOM    583    O GLY A  76       1.308  28.236   8.561  3.00  1.00            
ATOM    584    N THR A  77       1.997  27.005  10.320  3.00  1.00            
ATOM    585   CA THR A  77       0.724  26.365  10.447  3.00  1.00            
ATOM    586   CB THR A  77       0.660  25.126  11.287  3.00  1.00            
ATOM    587  OG1 THR A  77       1.277  24.049  10.603  3.00  1.00            
ATOM    588  CG2 THR A  77      -0.813  24.793  11.574  3.00  1.00            
ATOM    589    C THR A  77      -0.388  27.263  10.855  3.00  1.00            
ATOM    590    O THR A  77      -1.457  27.208  10.249  3.00  1.00            
ATOM    591    N GLY A  78      -0.212  28.137  11.856  4.00  1.00            
ATOM    592   CA GLY A  78      -1.425  28.823  12.170  4.00  1.00            
ATOM    593    C GLY A  78      -1.166  30.001  13.021  4.00  1.00            
ATOM    594    O GLY A  78      -0.047  30.504  13.115  4.00  1.00            
ATOM    595    N SER A  79      -2.253  30.484  13.643  4.00  1.00            
ATOM    596   CA SER A  79      -2.126  31.613  14.490  4.00  1.00            
ATOM    597   CB SER A  79      -2.898  32.850  13.997  4.00  1.00            
ATOM    598   OG SER A  79      -2.718  33.929  14.901  4.00  1.00            
ATOM    599    C SER A  79      -2.674  31.235  15.819  4.00  1.00            
ATOM    600    O SER A  79      -3.586  30.416  15.926  4.00  1.00            
ATOM    601    N MET A  80      -2.084  31.807  16.879  4.00  1.00            
ATOM    602   CA MET A  80      -2.540  31.552  18.207  4.00  1.00            
ATOM    603   CB MET A  80      -1.713  30.490  18.943  4.00  1.00            
ATOM    604   CG MET A  80      -2.018  29.069  18.465  4.00  1.00            
ATOM    605   SD MET A  80      -0.786  27.832  18.966  4.00  1.00            
ATOM    606   CE MET A  80      -0.941  28.164  20.744  4.00  1.00            
ATOM    607    C MET A  80      -2.418  32.848  18.957  4.00  1.00            
ATOM    608    O MET A  80      -1.590  33.691  18.617  4.00  1.00            
ATOM    609    N THR A  81      -3.274  33.049  19.982  4.00  1.00            
ATOM    610   CA THR A  81      -3.227  34.226  20.809  4.00  1.00            
ATOM    611   CB THR A  81      -4.455  35.089  20.719  4.00  1.00            
ATOM    612  OG1 THR A  81      -5.598  34.370  21.158  4.00  1.00            
ATOM    613  CG2 THR A  81      -4.641  35.551  19.262  4.00  1.00            
ATOM    614    C THR A  81      -3.141  33.709  22.208  4.00  1.00            
ATOM    615    O THR A  81      -3.294  32.507  22.414  4.00  1.00            
ATOM    616    N GLY A  82      -2.876  34.561  23.226  4.00  1.00            
ATOM    617   CA GLY A  82      -2.798  33.890  24.490  4.00  1.00            
ATOM    618    C GLY A  82      -2.639  34.794  25.672  4.00  1.00            
ATOM    619    O GLY A  82      -2.578  36.018  25.562  4.00  1.00            
ATOM    620    N ILE A  83      -2.578  34.136  26.856  4.00  1.00            
ATOM    621   CA ILE A  83      -2.453  34.732  28.156  4.00  1.00            
ATOM    622   CB ILE A  83      -3.757  34.724  28.914  4.00  1.00            
ATOM    623  CG1 ILE A  83      -4.798  35.527  28.117  4.00  1.00            
ATOM    624  CG2 ILE A  83      -3.548  35.289  30.332  4.00  1.00            
ATOM    625  CD1 ILE A  83      -4.389  36.985  27.900  4.00  1.00            
ATOM    626    C ILE A  83      -1.419  33.938  28.918  4.00  1.00            
ATOM    627    O ILE A  83      -1.091  32.823  28.524  4.00  1.00            
ATOM    628    N LEU A  84      -0.866  34.502  30.020  4.00  1.00            
ATOM    629   CA LEU A  84       0.217  33.912  30.779  4.00  1.00            
ATOM    630   CB LEU A  84       1.230  35.009  31.160  4.00  1.00            
ATOM    631   CG LEU A  84       2.615  34.526  31.611  4.00  1.00            
ATOM    632  CD1 LEU A  84       2.590  33.724  32.920  4.00  1.00            
ATOM    633  CD2 LEU A  84       3.298  33.805  30.444  4.00  1.00            
ATOM    634    C LEU A  84      -0.339  33.328  32.052  4.00  1.00            
ATOM    635    O LEU A  84      -1.302  33.854  32.607  4.00  1.00            
ATOM    636    N GLY A  85       0.245  32.206  32.543  4.00  1.00            
ATOM    637   CA GLY A  85      -0.219  31.605  33.770  4.00  1.00            
ATOM    638    C GLY A  85       0.937  31.010  34.508  4.00  1.00            
ATOM    639    O GLY A  85       1.883  30.501  33.908  4.00  1.00            
ATOM    640    N TYR A  86       0.873  31.070  35.854  4.00  1.00            
ATOM    641   CA TYR A  86       1.857  30.436  36.684  4.00  1.00            
ATOM    642   CB TYR A  86       2.446  31.347  37.777  4.00  1.00            
ATOM    643   CG TYR A  86       3.184  32.466  37.129  4.00  1.00            
ATOM    644  CD1 TYR A  86       2.509  33.580  36.684  4.00  1.00            
ATOM    645  CD2 TYR A  86       4.550  32.406  36.974  4.00  1.00            
ATOM    646  CE1 TYR A  86       3.185  34.618  36.088  4.00  1.00            
ATOM    647  CE2 TYR A  86       5.231  33.443  36.379  4.00  1.00            
ATOM    648   CZ TYR A  86       4.548  34.551  35.935  4.00  1.00            
ATOM    649   OH TYR A  86       5.245  35.615  35.325  4.00  1.00            
ATOM    650    C TYR A  86       1.085  29.371  37.403  4.00  1.00            
ATOM    651    O TYR A  86       0.187  29.678  38.185  4.00  1.00            
ATOM    652    N ASP A  87       1.390  28.085  37.141  4.00  1.00            
ATOM    653   CA ASP A  87       0.644  27.024  37.766  4.00  1.00            
ATOM    654   CB ASP A  87      -0.487  26.496  36.863  4.00  1.00            
ATOM    655   CG ASP A  87      -1.419  25.606  37.671  4.00  1.00            
ATOM    656  OD1 ASP A  87      -1.345  25.647  38.927  4.00  1.00            
ATOM    657  OD2 ASP A  87      -2.228  24.874  37.039  4.00  1.00            
ATOM    658    C ASP A  87       1.594  25.898  37.981  4.00  1.00            
ATOM    659    O ASP A  87       2.758  25.972  37.593  4.00  1.00            
ATOM    660    N THR A  88       1.118  24.814  38.622  4.00  1.00            
ATOM    661   CA THR A  88       1.989  23.705  38.836  4.00  1.00            
ATOM    662   CB THR A  88       1.841  23.068  40.195  4.00  1.00            
ATOM    663  OG1 THR A  88       2.875  22.118  40.408  4.00  1.00            
ATOM    664  CG2 THR A  88       0.458  22.408  40.314  4.00  1.00            
ATOM    665    C THR A  88       1.715  22.690  37.756  4.00  1.00            
ATOM    666    O THR A  88       0.583  22.243  37.578  4.00  1.00            
ATOM    667    N VAL A  89       2.765  22.319  36.984  4.00  1.00            
ATOM    668   CA VAL A  89       2.617  21.391  35.889  4.00  1.00            
ATOM    669   CB VAL A  89       3.134  21.940  34.595  4.00  1.00            
ATOM    670  CG1 VAL A  89       2.983  20.860  33.511  4.00  1.00            
ATOM    671  CG2 VAL A  89       2.394  23.254  34.292  4.00  1.00            
ATOM    672    C VAL A  89       3.430  20.176  36.216  4.00  1.00            
ATOM    673    O VAL A  89       4.490  20.273  36.832  4.00  1.00            
ATOM    674    N GLN A  90       2.928  18.984  35.833  4.00  1.00            
ATOM    675   CA GLN A  90       3.658  17.763  36.047  4.00  1.00            
ATOM    676   CB GLN A  90       2.816  16.610  36.622  4.00  1.00            
ATOM    677   CG GLN A  90       3.640  15.333  36.803  4.00  1.00            
ATOM    678   CD GLN A  90       2.729  14.222  37.301  4.00  1.00            
ATOM    679  OE1 GLN A  90       1.787  14.465  38.053  4.00  1.00            
ATOM    680  NE2 GLN A  90       3.015  12.967  36.862  4.00  1.00            
ATOM    681    C GLN A  90       4.095  17.303  34.706  4.00  1.00            
ATOM    682    O GLN A  90       3.288  17.191  33.785  4.00  1.00            
ATOM    683    N VAL A  91       5.401  17.047  34.551  4.00  1.00            
ATOM    684   CA VAL A  91       5.802  16.570  33.274  4.00  1.00            
ATOM    685   CB VAL A  91       6.660  17.544  32.526  4.00  1.00            
ATOM    686  CG1 VAL A  91       7.048  16.912  31.181  4.00  1.00            
ATOM    687  CG2 VAL A  91       5.902  18.876  32.395  4.00  1.00            
ATOM    688    C VAL A  91       6.611  15.352  33.495  4.00  1.00            
ATOM    689    O VAL A  91       7.648  15.381  34.154  4.00  1.00            
ATOM    690    N GLY A  92       6.123  14.231  32.952  3.00  1.00            
ATOM    691   CA GLY A  92       6.884  13.033  33.009  3.00  1.00            
ATOM    692    C GLY A  92       7.103  12.594  34.418  3.00  1.00            
ATOM    693    O GLY A  92       8.184  12.112  34.747  3.00  1.00            
ATOM    694    N GLY A  93       6.100  12.745  35.297  3.00  1.00            
ATOM    695   CA GLY A  93       6.308  12.289  36.639  3.00  1.00            
ATOM    696    C GLY A  93       7.168  13.300  37.317  3.00  1.00            
ATOM    697    O GLY A  93       7.773  13.020  38.351  3.00  1.00            
ATOM    698    N ILE A  94       7.248  14.512  36.741  4.00  1.00            
ATOM    699   CA ILE A  94       8.051  15.527  37.346  4.00  1.00            
ATOM    700   CB ILE A  94       9.011  16.196  36.406  4.00  1.00            
ATOM    701  CG1 ILE A  94      10.071  15.199  35.907  4.00  1.00            
ATOM    702  CG2 ILE A  94       9.597  17.425  37.120  4.00  1.00            
ATOM    703  CD1 ILE A  94      10.950  15.751  34.786  4.00  1.00            
ATOM    704    C ILE A  94       7.125  16.584  37.825  4.00  1.00            
ATOM    705    O ILE A  94       6.167  16.945  37.144  4.00  1.00            
ATOM    706    N SER A  95       7.374  17.091  39.043  4.00  1.00            
ATOM    707   CA SER A  95       6.515  18.121  39.520  4.00  1.00            
ATOM    708   CB SER A  95       6.231  18.037  41.030  4.00  1.00            
ATOM    709   OG SER A  95       5.365  19.088  41.430  4.00  1.00            
ATOM    710    C SER A  95       7.224  19.407  39.242  4.00  1.00            
ATOM    711    O SER A  95       8.377  19.593  39.624  4.00  1.00            
ATOM    712    N ASP A  96       6.537  20.330  38.546  4.00  1.00            
ATOM    713   CA ASP A  96       7.131  21.574  38.156  4.00  1.00            
ATOM    714   CB ASP A  96       6.890  21.863  36.669  4.00  1.00            
ATOM    715   CG ASP A  96       7.403  20.663  35.883  4.00  1.00            
ATOM    716  OD1 ASP A  96       8.599  20.305  36.049  4.00  1.00            
ATOM    717  OD2 ASP A  96       6.591  20.075  35.117  4.00  1.00            
ATOM    718    C ASP A  96       6.389  22.627  38.901  4.00  1.00            
ATOM    719    O ASP A  96       5.211  22.455  39.207  4.00  1.00            
ATOM    720    N THR A  97       7.053  23.749  39.232  4.00  1.00            
ATOM    721   CA THR A  97       6.304  24.753  39.922  4.00  1.00            
ATOM    722   CB THR A  97       6.583  24.819  41.396  4.00  1.00            
ATOM    723  OG1 THR A  97       7.941  25.167  41.624  4.00  1.00            
ATOM    724  CG2 THR A  97       6.272  23.450  42.027  4.00  1.00            
ATOM    725    C THR A  97       6.626  26.095  39.363  4.00  1.00            
ATOM    726    O THR A  97       7.674  26.306  38.754  4.00  1.00            
ATOM    727    N ASN A  98       5.691  27.044  39.559  4.00  1.00            
ATOM    728   CA ASN A  98       5.886  28.393  39.128  4.00  1.00            
ATOM    729   CB ASN A  98       7.115  29.048  39.779  4.00  1.00            
ATOM    730   CG ASN A  98       6.917  29.043  41.288  4.00  1.00            
ATOM    731  OD1 ASN A  98       5.793  29.110  41.781  4.00  1.00            
ATOM    732  ND2 ASN A  98       8.045  28.961  42.044  4.00  1.00            
ATOM    733    C ASN A  98       6.138  28.362  37.656  4.00  1.00            
ATOM    734    O ASN A  98       6.754  29.276  37.113  4.00  1.00            
ATOM    735    N GLN A  99       5.646  27.326  36.949  4.00  1.00            
ATOM    736   CA GLN A  99       5.906  27.308  35.540  4.00  1.00            
ATOM    737   CB GLN A  99       5.615  26.000  34.785  4.00  1.00            
ATOM    738   CG GLN A  99       6.724  24.955  34.846  4.00  1.00            
ATOM    739   CD GLN A  99       6.484  24.033  33.655  4.00  1.00            
ATOM    740  OE1 GLN A  99       7.409  23.408  33.139  4.00  1.00            
ATOM    741  NE2 GLN A  99       5.206  23.962  33.194  4.00  1.00            
ATOM    742    C GLN A  99       5.056  28.335  34.888  4.00  1.00            
ATOM    743    O GLN A  99       4.207  28.968  35.514  4.00  1.00            
ATOM    744    N ILE A 100       5.309  28.522  33.582  4.00  1.00            
ATOM    745   CA ILE A 100       4.637  29.512  32.809  4.00  1.00            
ATOM    746   CB ILE A 100       5.624  30.432  32.147  4.00  1.00            
ATOM    747  CG1 ILE A 100       4.973  31.550  31.314  4.00  1.00            
ATOM    748  CG2 ILE A 100       6.552  29.530  31.327  4.00  1.00            
ATOM    749  CD1 ILE A 100       4.379  31.104  29.973  4.00  1.00            
ATOM    750    C ILE A 100       3.856  28.839  31.753  4.00  1.00            
ATOM    751    O ILE A 100       4.326  27.898  31.119  4.00  1.00            
ATOM    752    N PHE A 101       2.608  29.294  31.548  4.00  1.00            
ATOM    753   CA PHE A 101       1.927  28.706  30.451  4.00  1.00            
ATOM    754   CB PHE A 101       1.345  27.307  30.749  4.00  1.00            
ATOM    755   CG PHE A 101       0.351  27.376  31.851  4.00  1.00            
ATOM    756  CD1 PHE A 101       0.766  27.585  33.147  4.00  1.00            
ATOM    757  CD2 PHE A 101      -0.994  27.249  31.586  4.00  1.00            
ATOM    758  CE1 PHE A 101      -0.152  27.649  34.167  4.00  1.00            
ATOM    759  CE2 PHE A 101      -1.913  27.311  32.607  4.00  1.00            
ATOM    760   CZ PHE A 101      -1.493  27.510  33.901  4.00  1.00            
ATOM    761    C PHE A 101       0.908  29.619  29.896  4.00  1.00            
ATOM    762    O PHE A 101       0.314  30.438  30.596  4.00  1.00            
ATOM    763    N GLY A 102       0.713  29.492  28.574  4.00  1.00            
ATOM    764   CA GLY A 102      -0.247  30.299  27.905  4.00  1.00            
ATOM    765    C GLY A 102      -1.568  29.722  28.265  4.00  1.00            
ATOM    766    O GLY A 102      -1.641  28.688  28.922  4.00  1.00            
ATOM    767    N LEU A 103      -2.636  30.460  27.936  4.00  1.00            
ATOM    768   CA LEU A 103      -3.991  30.004  27.968  4.00  1.00            
ATOM    769   CB LEU A 103      -4.896  30.695  29.006  4.00  1.00            
ATOM    770   CG LEU A 103      -4.557  30.383  30.472  4.00  1.00            
ATOM    771  CD1 LEU A 103      -5.513  31.118  31.429  4.00  1.00            
ATOM    772  CD2 LEU A 103      -4.517  28.867  30.719  4.00  1.00            
ATOM    773    C LEU A 103      -4.423  30.554  26.646  4.00  1.00            
ATOM    774    O LEU A 103      -4.175  31.728  26.374  4.00  1.00            
ATOM    775    N SER A 104      -5.066  29.774  25.764  4.00  1.00            
ATOM    776   CA SER A 104      -5.215  30.409  24.488  4.00  1.00            
ATOM    777   CB SER A 104      -4.701  29.552  23.320  4.00  1.00            
ATOM    778   OG SER A 104      -5.446  28.348  23.230  4.00  1.00            
ATOM    779    C SER A 104      -6.606  30.796  24.186  4.00  1.00            
ATOM    780    O SER A 104      -7.486  29.966  23.963  4.00  1.00            
ATOM    781    N GLU A 105      -6.804  32.120  24.131  4.00  1.00            
ATOM    782   CA GLU A 105      -8.080  32.662  23.839  4.00  1.00            
ATOM    783   CB GLU A 105      -8.095  34.190  23.977  4.00  1.00            
ATOM    784   CG GLU A 105      -9.462  34.829  23.746  4.00  1.00            
ATOM    785   CD GLU A 105      -9.306  36.319  24.024  4.00  1.00            
ATOM    786  OE1 GLU A 105      -8.495  36.663  24.925  4.00  1.00            
ATOM    787  OE2 GLU A 105      -9.984  37.130  23.338  4.00  1.00            
ATOM    788    C GLU A 105      -8.436  32.308  22.440  4.00  1.00            
ATOM    789    O GLU A 105      -9.545  31.848  22.179  4.00  1.00            
ATOM    790    N THR A 106      -7.500  32.480  21.490  4.00  1.00            
ATOM    791   CA THR A 106      -7.955  32.199  20.175  4.00  1.00            
ATOM    792   CB THR A 106      -8.108  33.422  19.332  4.00  1.00            
ATOM    793  OG1 THR A 106      -8.950  34.360  19.982  4.00  1.00            
ATOM    794  CG2 THR A 106      -8.762  33.003  18.007  4.00  1.00            
ATOM    795    C THR A 106      -7.037  31.255  19.491  4.00  1.00            
ATOM    796    O THR A 106      -5.899  31.589  19.160  4.00  1.00            
ATOM    797    N GLU A 107      -7.525  30.020  19.267  1.00  1.00            
ATOM    798   CA GLU A 107      -6.803  29.126  18.425  1.00  1.00            
ATOM    799   CB GLU A 107      -6.568  27.722  19.019  1.00  1.00            
ATOM    800   CG GLU A 107      -7.828  26.984  19.464  1.00  1.00            
ATOM    801   CD GLU A 107      -7.410  25.569  19.833  1.00  1.00            
ATOM    802  OE1 GLU A 107      -6.885  24.871  18.925  1.00  1.00            
ATOM    803  OE2 GLU A 107      -7.603  25.168  21.013  1.00  1.00            
ATOM    804    C GLU A 107      -7.685  29.027  17.224  1.00  1.00            
ATOM    805    O GLU A 107      -8.655  28.270  17.194  1.00  1.00            
ATOM    806    N PRO A 108      -7.376  29.817  16.236  1.00  1.00            
ATOM    807   CA PRO A 108      -8.163  29.812  15.036  1.00  1.00            
ATOM    808   CD PRO A 108      -6.774  31.121  16.481  1.00  1.00            
ATOM    809   CB PRO A 108      -7.904  31.148  14.341  1.00  1.00            
ATOM    810   CG PRO A 108      -7.417  32.072  15.465  1.00  1.00            
ATOM    811    C PRO A 108      -7.704  28.690  14.188  1.00  1.00            
ATOM    812    O PRO A 108      -6.657  28.113  14.463  1.00  1.00            
ATOM    813    N GLY A 109      -8.476  28.368  13.142  1.00  1.00            
ATOM    814   CA GLY A 109      -7.988  27.411  12.205  1.00  1.00            
ATOM    815    C GLY A 109      -8.713  26.121  12.326  1.00  1.00            
ATOM    816    O GLY A 109      -9.006  25.630  13.415  1.00  1.00            
ATOM    817    N SER A 110      -9.023  25.559  11.146  2.00  1.00            
ATOM    818   CA SER A 110      -9.640  24.283  11.018  2.00  1.00            
ATOM    819   CB SER A 110     -10.200  24.024   9.607  2.00  1.00            
ATOM    820   OG SER A 110      -9.156  24.053   8.644  2.00  1.00            
ATOM    821    C SER A 110      -8.595  23.243  11.316  2.00  1.00            
ATOM    822    O SER A 110      -8.935  22.109  11.636  2.00  1.00            
ATOM    823    N PHE A 111      -7.302  23.629  11.198  2.00  1.00            
ATOM    824   CA PHE A 111      -6.098  22.827  11.306  2.00  1.00            
ATOM    825   CB PHE A 111      -4.876  23.654  10.870  2.00  1.00            
ATOM    826   CG PHE A 111      -5.128  24.057   9.454  2.00  1.00            
ATOM    827  CD1 PHE A 111      -5.980  25.100   9.168  2.00  1.00            
ATOM    828  CD2 PHE A 111      -4.516  23.397   8.414  2.00  1.00            
ATOM    829  CE1 PHE A 111      -6.219  25.477   7.866  2.00  1.00            
ATOM    830  CE2 PHE A 111      -4.751  23.769   7.111  2.00  1.00            
ATOM    831   CZ PHE A 111      -5.605  24.810   6.834  2.00  1.00            
ATOM    832    C PHE A 111      -5.809  22.290  12.680  2.00  1.00            
ATOM    833    O PHE A 111      -5.361  21.152  12.804  2.00  1.00            
ATOM    834    N LEU A 112      -5.959  23.093  13.751  2.00  1.00            
ATOM    835   CA LEU A 112      -5.691  22.530  15.049  2.00  1.00            
ATOM    836   CB LEU A 112      -5.716  23.577  16.174  2.00  1.00            
ATOM    837   CG LEU A 112      -4.651  24.673  15.961  2.00  1.00            
ATOM    838  CD1 LEU A 112      -4.464  25.536  17.219  2.00  1.00            
ATOM    839  CD2 LEU A 112      -3.336  24.087  15.421  2.00  1.00            
ATOM    840    C LEU A 112      -6.765  21.524  15.272  2.00  1.00            
ATOM    841    O LEU A 112      -6.523  20.425  15.767  2.00  1.00            
ATOM    842    N TYR A 113      -8.003  21.893  14.888  2.00  1.00            
ATOM    843   CA TYR A 113      -9.066  20.938  14.849  2.00  1.00            
ATOM    844   CB TYR A 113     -10.372  21.524  14.286  2.00  1.00            
ATOM    845   CG TYR A 113     -11.405  20.454  14.292  2.00  1.00            
ATOM    846  CD1 TYR A 113     -12.157  20.210  15.417  2.00  1.00            
ATOM    847  CD2 TYR A 113     -11.617  19.692  13.166  2.00  1.00            
ATOM    848  CE1 TYR A 113     -13.109  19.218  15.418  2.00  1.00            
ATOM    849  CE2 TYR A 113     -12.568  18.700  13.162  2.00  1.00            
ATOM    850   CZ TYR A 113     -13.316  18.462  14.289  2.00  1.00            
ATOM    851   OH TYR A 113     -14.293  17.443  14.292  2.00  1.00            
ATOM    852    C TYR A 113      -8.512  19.975  13.860  2.00  1.00            
ATOM    853    O TYR A 113      -7.739  20.366  12.995  2.00  1.00            
ATOM    854    N TYR A 114      -8.848  18.688  13.962  2.00  1.00            
ATOM    855   CA TYR A 114      -8.259  17.729  13.078  2.00  1.00            
ATOM    856   CB TYR A 114      -8.309  18.117  11.586  2.00  1.00            
ATOM    857   CG TYR A 114      -8.004  16.901  10.795  2.00  1.00            
ATOM    858  CD1 TYR A 114      -8.901  15.859  10.792  2.00  1.00            
ATOM    859  CD2 TYR A 114      -6.861  16.810  10.038  2.00  1.00            
ATOM    860  CE1 TYR A 114      -8.655  14.723  10.062  2.00  1.00            
ATOM    861  CE2 TYR A 114      -6.611  15.675   9.304  2.00  1.00            
ATOM    862   CZ TYR A 114      -7.505  14.632   9.317  2.00  1.00            
ATOM    863   OH TYR A 114      -7.246  13.467   8.563  2.00  1.00            
ATOM    864    C TYR A 114      -6.857  17.467  13.526  2.00  1.00            
ATOM    865    O TYR A 114      -6.067  16.849  12.814  2.00  1.00            
ATOM    866    N ALA A 115      -6.524  17.923  14.755  1.00  1.00            
ATOM    867   CA ALA A 115      -5.276  17.560  15.373  1.00  1.00            
ATOM    868   CB ALA A 115      -4.357  18.748  15.703  1.00  1.00            
ATOM    869    C ALA A 115      -5.682  16.928  16.660  1.00  1.00            
ATOM    870    O ALA A 115      -6.338  17.536  17.504  1.00  1.00            
ATOM    871    N PRO A 116      -5.283  15.706  16.806  1.00  1.00            
ATOM    872   CA PRO A 116      -5.593  14.953  17.983  1.00  1.00            
ATOM    873   CD PRO A 116      -4.101  15.203  16.136  1.00  1.00            
ATOM    874   CB PRO A 116      -4.902  13.610  17.774  1.00  1.00            
ATOM    875   CG PRO A 116      -3.638  14.002  16.985  1.00  1.00            
ATOM    876    C PRO A 116      -5.017  15.643  19.171  1.00  1.00            
ATOM    877    O PRO A 116      -5.496  15.416  20.282  1.00  1.00            
ATOM    878    N PHE A 117      -3.977  16.472  18.974  1.00  1.00            
ATOM    879   CA PHE A 117      -3.328  17.042  20.115  1.00  1.00            
ATOM    880   CB PHE A 117      -1.796  17.084  19.980  1.00  1.00            
ATOM    881   CG PHE A 117      -1.475  17.799  18.717  1.00  1.00            
ATOM    882  CD1 PHE A 117      -1.408  17.100  17.535  1.00  1.00            
ATOM    883  CD2 PHE A 117      -1.264  19.157  18.707  1.00  1.00            
ATOM    884  CE1 PHE A 117      -1.118  17.741  16.356  1.00  1.00            
ATOM    885  CE2 PHE A 117      -0.972  19.804  17.531  1.00  1.00            
ATOM    886   CZ PHE A 117      -0.897  19.097  16.354  1.00  1.00            
ATOM    887    C PHE A 117      -3.847  18.382  20.437  1.00  1.00            
ATOM    888    O PHE A 117      -4.117  19.220  19.577  1.00  1.00            
ATOM    889    N ASP A 118      -4.024  18.546  21.751  1.00  1.00            
ATOM    890   CA ASP A 118      -4.586  19.694  22.364  1.00  1.00            
ATOM    891   CB ASP A 118      -4.885  19.451  23.850  1.00  1.00            
ATOM    892   CG ASP A 118      -5.971  18.387  23.930  1.00  1.00            
ATOM    893  OD1 ASP A 118      -6.651  18.164  22.892  1.00  1.00            
ATOM    894  OD2 ASP A 118      -6.131  17.784  25.024  1.00  1.00            
ATOM    895    C ASP A 118      -3.723  20.903  22.282  1.00  1.00            
ATOM    896    O ASP A 118      -4.208  21.988  21.963  1.00  1.00            
ATOM    897    N GLY A 119      -2.417  20.766  22.558  4.00  1.00            
ATOM    898   CA GLY A 119      -1.666  21.980  22.614  4.00  1.00            
ATOM    899    C GLY A 119      -0.243  21.677  22.291  4.00  1.00            
ATOM    900    O GLY A 119       0.086  20.603  21.788  4.00  1.00            
ATOM    901    N ILE A 120       0.646  22.646  22.578  4.00  1.00            
ATOM    902   CA ILE A 120       2.008  22.476  22.184  4.00  1.00            
ATOM    903   CB ILE A 120       2.418  23.444  21.114  4.00  1.00            
ATOM    904  CG1 ILE A 120       3.841  23.142  20.623  4.00  1.00            
ATOM    905  CG2 ILE A 120       2.249  24.864  21.680  4.00  1.00            
ATOM    906  CD1 ILE A 120       4.279  24.040  19.467  4.00  1.00            
ATOM    907    C ILE A 120       2.960  22.726  23.314  4.00  1.00            
ATOM    908    O ILE A 120       2.755  23.587  24.161  4.00  1.00            
ATOM    909    N LEU A 121       4.039  21.927  23.350  4.00  1.00            
ATOM    910   CA LEU A 121       5.096  22.037  24.316  4.00  1.00            
ATOM    911   CB LEU A 121       5.482  20.664  24.912  4.00  1.00            
ATOM    912   CG LEU A 121       6.621  20.646  25.956  4.00  1.00            
ATOM    913  CD1 LEU A 121       8.016  20.624  25.303  4.00  1.00            
ATOM    914  CD2 LEU A 121       6.459  21.789  26.969  4.00  1.00            
ATOM    915    C LEU A 121       6.254  22.477  23.532  4.00  1.00            
ATOM    916    O LEU A 121       6.284  22.310  22.314  4.00  1.00            
ATOM    917    N GLY A 122       7.241  23.086  24.189  4.00  1.00            
ATOM    918   CA GLY A 122       8.306  23.432  23.330  4.00  1.00            
ATOM    919    C GLY A 122       9.604  23.138  23.984  4.00  1.00            
ATOM    920    O GLY A 122       9.816  23.435  25.160  4.00  1.00            
ATOM    921    N LEU A 123      10.512  22.521  23.206  1.00  1.00            
ATOM    922   CA LEU A 123      11.832  22.297  23.693  1.00  1.00            
ATOM    923   CB LEU A 123      12.165  20.808  23.877  1.00  1.00            
ATOM    924   CG LEU A 123      13.471  20.545  24.659  1.00  1.00            
ATOM    925  CD1 LEU A 123      14.710  21.106  23.947  1.00  1.00            
ATOM    926  CD2 LEU A 123      13.341  21.025  26.112  1.00  1.00            
ATOM    927    C LEU A 123      12.719  22.831  22.626  1.00  1.00            
ATOM    928    O LEU A 123      13.223  22.111  21.764  1.00  1.00            
ATOM    929    N ALA A 124      12.913  24.149  22.698  1.00  1.00            
ATOM    930   CA ALA A 124      13.720  24.942  21.838  1.00  1.00            
ATOM    931   CB ALA A 124      12.916  25.779  20.824  1.00  1.00            
ATOM    932    C ALA A 124      14.294  25.873  22.843  1.00  1.00            
ATOM    933    O ALA A 124      14.263  25.568  24.036  1.00  1.00            
ATOM    934    N TYR A 125      14.858  27.018  22.435  1.00  1.00            
ATOM    935   CA TYR A 125      15.367  27.834  23.496  1.00  1.00            
ATOM    936   CB TYR A 125      16.839  28.256  23.365  1.00  1.00            
ATOM    937   CG TYR A 125      17.688  27.104  23.770  1.00  1.00            
ATOM    938  CD1 TYR A 125      17.922  26.887  25.107  1.00  1.00            
ATOM    939  CD2 TYR A 125      18.223  26.238  22.843  1.00  1.00            
ATOM    940  CE1 TYR A 125      18.691  25.833  25.526  1.00  1.00            
ATOM    941  CE2 TYR A 125      18.996  25.183  23.259  1.00  1.00            
ATOM    942   CZ TYR A 125      19.232  24.978  24.598  1.00  1.00            
ATOM    943   OH TYR A 125      20.028  23.895  25.026  1.00  1.00            
ATOM    944    C TYR A 125      14.578  29.092  23.588  1.00  1.00            
ATOM    945    O TYR A 125      13.781  29.458  22.731  1.00  1.00            
ATOM    946    N PRO A 126      14.814  29.698  24.709  2.00  1.00            
ATOM    947   CA PRO A 126      14.190  30.932  25.067  2.00  1.00            
ATOM    948   CD PRO A 126      15.245  28.952  25.886  2.00  1.00            
ATOM    949   CB PRO A 126      14.475  31.146  26.558  2.00  1.00            
ATOM    950   CG PRO A 126      15.490  30.048  26.928  2.00  1.00            
ATOM    951    C PRO A 126      14.568  32.069  24.181  2.00  1.00            
ATOM    952    O PRO A 126      13.900  33.098  24.257  2.00  1.00            
ATOM    953    N SER A 127      15.628  31.926  23.371  2.00  1.00            
ATOM    954   CA SER A 127      15.893  32.969  22.422  2.00  1.00            
ATOM    955   CB SER A 127      17.037  32.604  21.467  2.00  1.00            
ATOM    956   OG SER A 127      17.174  33.608  20.474  2.00  1.00            
ATOM    957    C SER A 127      14.635  33.002  21.622  2.00  1.00            
ATOM    958    O SER A 127      14.189  34.061  21.184  2.00  1.00            
ATOM    959    N ILE A 128      14.015  31.818  21.426  2.00  1.00            
ATOM    960   CA ILE A 128      12.762  31.832  20.742  2.00  1.00            
ATOM    961   CB ILE A 128      12.733  30.965  19.513  2.00  1.00            
ATOM    962  CG1 ILE A 128      11.434  31.231  18.740  2.00  1.00            
ATOM    963  CG2 ILE A 128      12.991  29.495  19.888  2.00  1.00            
ATOM    964  CD1 ILE A 128      11.473  30.727  17.302  2.00  1.00            
ATOM    965    C ILE A 128      11.658  31.478  21.685  2.00  1.00            
ATOM    966    O ILE A 128      11.350  30.313  21.918  2.00  1.00            
ATOM    967    N SER A 129      11.040  32.521  22.266  1.00  1.00            
ATOM    968   CA SER A 129       9.882  32.405  23.101  1.00  1.00            
ATOM    969   CB SER A 129      10.197  32.149  24.587  1.00  1.00            
ATOM    970   OG SER A 129      10.934  33.230  25.137  1.00  1.00            
ATOM    971    C SER A 129       9.243  33.748  22.974  1.00  1.00            
ATOM    972    O SER A 129       9.928  34.768  23.015  1.00  1.00            
ATOM    973    N ALA A 130       7.912  33.789  22.798  2.00  1.00            
ATOM    974   CA ALA A 130       7.331  35.047  22.441  2.00  1.00            
ATOM    975   CB ALA A 130       5.848  34.912  22.055  2.00  1.00            
ATOM    976    C ALA A 130       7.403  36.132  23.470  2.00  1.00            
ATOM    977    O ALA A 130       8.010  37.176  23.234  2.00  1.00            
ATOM    978    N SER A 131       6.815  35.909  24.656  2.00  1.00            
ATOM    979   CA SER A 131       6.764  36.936  25.658  2.00  1.00            
ATOM    980   CB SER A 131       5.759  36.625  26.779  2.00  1.00            
ATOM    981   OG SER A 131       5.813  37.633  27.779  2.00  1.00            
ATOM    982    C SER A 131       8.104  36.987  26.291  2.00  1.00            
ATOM    983    O SER A 131       8.420  37.908  27.042  2.00  1.00            
ATOM    984    N GLY A 132       8.938  35.981  25.979  2.00  1.00            
ATOM    985   CA GLY A 132      10.199  35.902  26.636  2.00  1.00            
ATOM    986    C GLY A 132       9.985  34.990  27.785  2.00  1.00            
ATOM    987    O GLY A 132      10.792  34.916  28.710  2.00  1.00            
ATOM    988    N ALA A 133       8.858  34.265  27.729  1.00  1.00            
ATOM    989   CA ALA A 133       8.493  33.371  28.777  1.00  1.00            
ATOM    990   CB ALA A 133       7.084  32.773  28.623  1.00  1.00            
ATOM    991    C ALA A 133       9.457  32.237  28.809  1.00  1.00            
ATOM    992    O ALA A 133      10.075  31.892  27.803  1.00  1.00            
ATOM    993    N THR A 134       9.600  31.648  30.004  1.00  1.00            
ATOM    994   CA THR A 134      10.499  30.556  30.212  1.00  1.00            
ATOM    995   CB THR A 134      10.760  30.308  31.676  1.00  1.00            
ATOM    996  OG1 THR A 134      11.335  31.466  32.267  1.00  1.00            
ATOM    997  CG2 THR A 134      11.687  29.101  31.826  1.00  1.00            
ATOM    998    C THR A 134       9.873  29.319  29.622  1.00  1.00            
ATOM    999    O THR A 134       8.659  29.147  29.621  1.00  1.00            
ATOM   1000    N PRO A 135      10.701  28.472  29.062  1.00  1.00            
ATOM   1001   CA PRO A 135      10.255  27.222  28.477  1.00  1.00            
ATOM   1002   CD PRO A 135      11.907  28.964  28.431  1.00  1.00            
ATOM   1003   CB PRO A 135      11.270  26.888  27.382  1.00  1.00            
ATOM   1004   CG PRO A 135      12.504  27.741  27.721  1.00  1.00            
ATOM   1005    C PRO A 135      10.177  26.155  29.533  1.00  1.00            
ATOM   1006    O PRO A 135      10.563  26.421  30.671  1.00  1.00            
ATOM   1007    N VAL A 136       9.700  24.934  29.186  2.00  1.00            
ATOM   1008   CA VAL A 136       9.556  23.838  30.115  2.00  1.00            
ATOM   1009   CB VAL A 136       8.980  22.609  29.471  2.00  1.00            
ATOM   1010  CG1 VAL A 136       9.834  22.235  28.250  2.00  1.00            
ATOM   1011  CG2 VAL A 136       8.906  21.501  30.531  2.00  1.00            
ATOM   1012    C VAL A 136      10.888  23.473  30.702  2.00  1.00            
ATOM   1013    O VAL A 136      11.037  23.398  31.920  2.00  1.00            
ATOM   1014    N PHE A 137      11.908  23.281  29.846  2.00  1.00            
ATOM   1015   CA PHE A 137      13.194  22.824  30.290  2.00  1.00            
ATOM   1016   CB PHE A 137      14.138  22.542  29.107  2.00  1.00            
ATOM   1017   CG PHE A 137      15.223  21.640  29.580  2.00  1.00            
ATOM   1018  CD1 PHE A 137      14.973  20.292  29.704  2.00  1.00            
ATOM   1019  CD2 PHE A 137      16.480  22.115  29.882  2.00  1.00            
ATOM   1020  CE1 PHE A 137      15.952  19.427  30.135  2.00  1.00            
ATOM   1021  CE2 PHE A 137      17.463  21.253  30.313  2.00  1.00            
ATOM   1022   CZ PHE A 137      17.201  19.910  30.441  2.00  1.00            
ATOM   1023    C PHE A 137      13.807  23.887  31.146  2.00  1.00            
ATOM   1024    O PHE A 137      14.405  23.591  32.178  2.00  1.00            
ATOM   1025    N ASP A 138      13.650  25.162  30.738  2.00  1.00            
ATOM   1026   CA ASP A 138      14.261  26.267  31.419  2.00  1.00            
ATOM   1027   CB ASP A 138      13.966  27.601  30.710  2.00  1.00            
ATOM   1028   CG ASP A 138      14.838  28.709  31.292  2.00  1.00            
ATOM   1029  OD1 ASP A 138      14.949  28.794  32.544  2.00  1.00            
ATOM   1030  OD2 ASP A 138      15.416  29.483  30.482  2.00  1.00            
ATOM   1031    C ASP A 138      13.775  26.327  32.822  2.00  1.00            
ATOM   1032    O ASP A 138      14.563  26.486  33.751  2.00  1.00            
ATOM   1033    N ASN A 139      12.459  26.181  33.029  2.00  1.00            
ATOM   1034   CA ASN A 139      12.005  26.242  34.380  2.00  1.00            
ATOM   1035   CB ASN A 139      10.483  26.160  34.543  2.00  1.00            
ATOM   1036   CG ASN A 139      10.215  26.345  36.029  2.00  1.00            
ATOM   1037  OD1 ASN A 139      11.058  26.865  36.759  2.00  1.00            
ATOM   1038  ND2 ASN A 139       9.018  25.898  36.493  2.00  1.00            
ATOM   1039    C ASN A 139      12.584  25.065  35.112  2.00  1.00            
ATOM   1040    O ASN A 139      13.005  25.189  36.260  2.00  1.00            
ATOM   1041    N LEU A 140      12.636  23.891  34.450  2.00  1.00            
ATOM   1042   CA LEU A 140      13.089  22.672  35.065  2.00  1.00            
ATOM   1043   CB LEU A 140      13.142  21.516  34.049  2.00  1.00            
ATOM   1044   CG LEU A 140      11.802  21.194  33.357  2.00  1.00            
ATOM   1045  CD1 LEU A 140      11.946  20.030  32.364  2.00  1.00            
ATOM   1046  CD2 LEU A 140      10.687  20.949  34.382  2.00  1.00            
ATOM   1047    C LEU A 140      14.498  22.870  35.512  2.00  1.00            
ATOM   1048    O LEU A 140      14.833  22.596  36.663  2.00  1.00            
ATOM   1049    N TRP A 141      15.366  23.378  34.616  2.00  1.00            
ATOM   1050   CA TRP A 141      16.731  23.523  35.020  2.00  1.00            
ATOM   1051   CB TRP A 141      17.739  23.825  33.893  2.00  1.00            
ATOM   1052   CG TRP A 141      17.624  25.152  33.202  2.00  1.00            
ATOM   1053  CD2 TRP A 141      18.209  26.357  33.716  2.00  1.00            
ATOM   1054  CD1 TRP A 141      17.031  25.479  32.020  2.00  1.00            
ATOM   1055  NE1 TRP A 141      17.226  26.814  31.752  2.00  1.00            
ATOM   1056  CE2 TRP A 141      17.947  27.366  32.790  2.00  1.00            
ATOM   1057  CE3 TRP A 141      18.916  26.595  34.858  2.00  1.00            
ATOM   1058  CZ2 TRP A 141      18.395  28.639  32.998  2.00  1.00            
ATOM   1059  CZ3 TRP A 141      19.356  27.882  35.073  2.00  1.00            
ATOM   1060  CH2 TRP A 141      19.100  28.882  34.157  2.00  1.00            
ATOM   1061    C TRP A 141      16.797  24.569  36.088  2.00  1.00            
ATOM   1062    O TRP A 141      17.557  24.436  37.046  2.00  1.00            
ATOM   1063    N ASP A 142      15.980  25.633  35.972  2.00  1.00            
ATOM   1064   CA ASP A 142      16.030  26.668  36.964  2.00  1.00            
ATOM   1065   CB ASP A 142      15.003  27.789  36.735  2.00  1.00            
ATOM   1066   CG ASP A 142      15.484  28.634  35.570  2.00  1.00            
ATOM   1067  OD1 ASP A 142      16.511  28.245  34.954  2.00  1.00            
ATOM   1068  OD2 ASP A 142      14.845  29.683  35.286  2.00  1.00            
ATOM   1069    C ASP A 142      15.705  26.064  38.286  2.00  1.00            
ATOM   1070    O ASP A 142      16.404  26.292  39.272  2.00  1.00            
ATOM   1071    N GLN A 143      14.640  25.249  38.331  3.00  1.00            
ATOM   1072   CA GLN A 143      14.226  24.660  39.567  3.00  1.00            
ATOM   1073   CB GLN A 143      12.897  23.893  39.465  3.00  1.00            
ATOM   1074   CG GLN A 143      12.380  23.402  40.821  3.00  1.00            
ATOM   1075   CD GLN A 143      10.936  22.954  40.640  3.00  1.00            
ATOM   1076  OE1 GLN A 143      10.072  23.742  40.258  3.00  1.00            
ATOM   1077  NE2 GLN A 143      10.660  21.653  40.920  3.00  1.00            
ATOM   1078    C GLN A 143      15.298  23.725  40.026  3.00  1.00            
ATOM   1079    O GLN A 143      15.523  23.576  41.226  3.00  1.00            
ATOM   1080    N GLY A 144      16.002  23.072  39.081  3.00  1.00            
ATOM   1081   CA GLY A 144      17.030  22.156  39.481  3.00  1.00            
ATOM   1082    C GLY A 144      16.480  20.770  39.384  3.00  1.00            
ATOM   1083    O GLY A 144      17.135  19.812  39.790  3.00  1.00            
ATOM   1084    N LEU A 145      15.261  20.622  38.829  1.00  1.00            
ATOM   1085   CA LEU A 145      14.685  19.310  38.737  1.00  1.00            
ATOM   1086   CB LEU A 145      13.282  19.298  38.111  1.00  1.00            
ATOM   1087   CG LEU A 145      12.213  19.925  39.021  1.00  1.00            
ATOM   1088  CD1 LEU A 145      10.813  19.816  38.397  1.00  1.00            
ATOM   1089  CD2 LEU A 145      12.281  19.328  40.438  1.00  1.00            
ATOM   1090    C LEU A 145      15.582  18.454  37.896  1.00  1.00            
ATOM   1091    O LEU A 145      15.897  17.324  38.267  1.00  1.00            
ATOM   1092    N VAL A 146      16.050  18.983  36.751  1.00  1.00            
ATOM   1093   CA VAL A 146      16.891  18.190  35.902  1.00  1.00            
ATOM   1094   CB VAL A 146      16.712  18.503  34.446  1.00  1.00            
ATOM   1095  CG1 VAL A 146      17.777  17.734  33.652  1.00  1.00            
ATOM   1096  CG2 VAL A 146      15.260  18.214  34.034  1.00  1.00            
ATOM   1097    C VAL A 146      18.316  18.587  36.185  1.00  1.00            
ATOM   1098    O VAL A 146      18.716  19.715  35.899  1.00  1.00            
ATOM   1099    N SER A 147      19.128  17.678  36.762  1.00  1.00            
ATOM   1100   CA SER A 147      20.504  18.006  37.024  1.00  1.00            
ATOM   1101   CB SER A 147      21.198  17.033  37.990  1.00  1.00            
ATOM   1102   OG SER A 147      20.666  17.185  39.298  1.00  1.00            
ATOM   1103    C SER A 147      21.300  18.028  35.741  1.00  1.00            
ATOM   1104    O SER A 147      22.183  18.866  35.566  1.00  1.00            
ATOM   1105    N GLN A 148      20.994  17.104  34.806  1.00  1.00            
ATOM   1106   CA GLN A 148      21.742  16.903  33.589  1.00  1.00            
ATOM   1107   CB GLN A 148      21.304  15.636  32.824  1.00  1.00            
ATOM   1108   CG GLN A 148      21.956  14.325  33.283  1.00  1.00            
ATOM   1109   CD GLN A 148      21.680  14.072  34.758  1.00  1.00            
ATOM   1110  OE1 GLN A 148      20.593  14.350  35.261  1.00  1.00            
ATOM   1111  NE2 GLN A 148      22.697  13.525  35.477  1.00  1.00            
ATOM   1112    C GLN A 148      21.690  18.042  32.618  1.00  1.00            
ATOM   1113    O GLN A 148      22.709  18.363  32.008  1.00  1.00            
ATOM   1114    N ASP A 149      20.533  18.706  32.442  1.00  1.00            
ATOM   1115   CA ASP A 149      20.465  19.708  31.412  1.00  1.00            
ATOM   1116   CB ASP A 149      21.520  20.815  31.567  1.00  1.00            
ATOM   1117   CG ASP A 149      21.148  21.603  32.815  1.00  1.00            
ATOM   1118  OD1 ASP A 149      20.305  21.091  33.598  1.00  1.00            
ATOM   1119  OD2 ASP A 149      21.691  22.726  32.997  1.00  1.00            
ATOM   1120    C ASP A 149      20.669  19.003  30.115  1.00  1.00            
ATOM   1121    O ASP A 149      21.198  19.561  29.153  1.00  1.00            
ATOM   1122    N LEU A 150      20.241  17.726  30.079  4.00  1.00            
ATOM   1123   CA LEU A 150      20.276  16.929  28.890  4.00  1.00            
ATOM   1124   CB LEU A 150      21.049  15.608  29.045  4.00  1.00            
ATOM   1125   CG LEU A 150      22.556  15.797  29.285  4.00  1.00            
ATOM   1126  CD1 LEU A 150      23.272  14.445  29.433  4.00  1.00            
ATOM   1127  CD2 LEU A 150      23.182  16.681  28.193  4.00  1.00            
ATOM   1128    C LEU A 150      18.870  16.558  28.630  4.00  1.00            
ATOM   1129    O LEU A 150      18.050  16.485  29.542  4.00  1.00            
ATOM   1130    N PHE A 151      18.549  16.358  27.353  4.00  1.00            
ATOM   1131   CA PHE A 151      17.229  15.967  27.023  4.00  1.00            
ATOM   1132   CB PHE A 151      16.390  17.109  26.418  4.00  1.00            
ATOM   1133   CG PHE A 151      15.010  16.609  26.149  4.00  1.00            
ATOM   1134  CD1 PHE A 151      14.135  16.402  27.189  4.00  1.00            
ATOM   1135  CD2 PHE A 151      14.578  16.370  24.865  4.00  1.00            
ATOM   1136  CE1 PHE A 151      12.856  15.949  26.961  4.00  1.00            
ATOM   1137  CE2 PHE A 151      13.300  15.917  24.627  4.00  1.00            
ATOM   1138   CZ PHE A 151      12.437  15.705  25.676  4.00  1.00            
ATOM   1139    C PHE A 151      17.392  14.919  25.987  4.00  1.00            
ATOM   1140    O PHE A 151      18.409  14.867  25.297  4.00  1.00            
ATOM   1141    N SER A 152      16.396  14.032  25.863  4.00  1.00            
ATOM   1142   CA SER A 152      16.557  12.993  24.902  4.00  1.00            
ATOM   1143   CB SER A 152      16.925  11.647  25.540  4.00  1.00            
ATOM   1144   OG SER A 152      16.815  10.616  24.573  4.00  1.00            
ATOM   1145    C SER A 152      15.281  12.778  24.219  4.00  1.00            
ATOM   1146    O SER A 152      14.207  13.048  24.753  4.00  1.00            
ATOM   1147    N VAL A 153      15.387  12.305  22.974  4.00  1.00            
ATOM   1148   CA VAL A 153      14.173  11.987  22.331  4.00  1.00            
ATOM   1149   CB VAL A 153      13.742  13.036  21.352  4.00  1.00            
ATOM   1150  CG1 VAL A 153      12.419  12.589  20.715  4.00  1.00            
ATOM   1151  CG2 VAL A 153      13.661  14.385  22.084  4.00  1.00            
ATOM   1152    C VAL A 153      14.438  10.736  21.564  4.00  1.00            
ATOM   1153    O VAL A 153      15.335  10.684  20.725  4.00  1.00            
ATOM   1154    N TYR A 154      13.659   9.683  21.851  4.00  1.00            
ATOM   1155   CA TYR A 154      13.776   8.447  21.138  4.00  1.00            
ATOM   1156   CB TYR A 154      13.855   7.239  22.086  4.00  1.00            
ATOM   1157   CG TYR A 154      13.684   5.997  21.285  4.00  1.00            
ATOM   1158  CD1 TYR A 154      14.757   5.416  20.653  4.00  1.00            
ATOM   1159  CD2 TYR A 154      12.443   5.414  21.176  4.00  1.00            
ATOM   1160  CE1 TYR A 154      14.591   4.267  19.917  4.00  1.00            
ATOM   1161  CE2 TYR A 154      12.271   4.266  20.440  4.00  1.00            
ATOM   1162   CZ TYR A 154      13.346   3.692  19.810  4.00  1.00            
ATOM   1163   OH TYR A 154      13.176   2.512  19.055  4.00  1.00            
ATOM   1164    C TYR A 154      12.472   8.348  20.404  4.00  1.00            
ATOM   1165    O TYR A 154      11.425   8.174  21.026  4.00  1.00            
ATOM   1166    N LEU A 155      12.483   8.475  19.062  1.00  1.00            
ATOM   1167   CA LEU A 155      11.228   8.414  18.365  1.00  1.00            
ATOM   1168   CB LEU A 155      11.080   9.453  17.239  1.00  1.00            
ATOM   1169   CG LEU A 155      11.226  10.902  17.732  1.00  1.00            
ATOM   1170  CD1 LEU A 155      12.679  11.197  18.135  1.00  1.00            
ATOM   1171  CD2 LEU A 155      10.663  11.908  16.716  1.00  1.00            
ATOM   1172    C LEU A 155      11.145   7.053  17.734  1.00  1.00            
ATOM   1173    O LEU A 155      12.119   6.570  17.160  1.00  1.00            
ATOM   1174    N SER A 156       9.977   6.385  17.852  1.00  1.00            
ATOM   1175   CA SER A 156       9.808   5.068  17.297  1.00  1.00            
ATOM   1176   CB SER A 156       8.941   4.130  18.149  1.00  1.00            
ATOM   1177   OG SER A 156       9.668   3.722  19.299  1.00  1.00            
ATOM   1178    C SER A 156       9.210   5.154  15.935  1.00  1.00            
ATOM   1179    O SER A 156       9.065   6.235  15.367  1.00  1.00            
ATOM   1180    N SER A 157       8.880   3.976  15.363  1.00  1.00            
ATOM   1181   CA SER A 157       8.312   3.913  14.051  1.00  1.00            
ATOM   1182   CB SER A 157       9.309   3.477  12.960  1.00  1.00            
ATOM   1183   OG SER A 157       9.779   2.161  13.209  1.00  1.00            
ATOM   1184    C SER A 157       7.198   2.924  14.070  1.00  1.00            
ATOM   1185    O SER A 157       6.863   2.392  15.125  1.00  1.00            
ATOM   1186    N ASN A 158       6.560   2.699  12.896  3.00  1.00            
ATOM   1187   CA ASN A 158       5.390   1.865  12.764  3.00  1.00            
ATOM   1188   CB ASN A 158       5.597   0.334  12.900  3.00  1.00            
ATOM   1189   CG ASN A 158       6.060  -0.077  14.288  3.00  1.00            
ATOM   1190  OD1 ASN A 158       7.255  -0.219  14.536  3.00  1.00            
ATOM   1191  ND2 ASN A 158       5.091  -0.270  15.223  3.00  1.00            
ATOM   1192    C ASN A 158       4.382   2.382  13.748  3.00  1.00            
ATOM   1193    O ASN A 158       4.552   3.445  14.342  3.00  1.00            
ATOM   1194    N ASP A 159       3.243   1.702  13.925  3.00  1.00            
ATOM   1195   CA ASP A 159       2.379   2.280  14.905  3.00  1.00            
ATOM   1196   CB ASP A 159       0.912   1.839  14.760  3.00  1.00            
ATOM   1197   CG ASP A 159       0.360   2.466  13.490  3.00  1.00            
ATOM   1198  OD1 ASP A 159       0.943   3.483  13.027  3.00  1.00            
ATOM   1199  OD2 ASP A 159      -0.654   1.934  12.964  3.00  1.00            
ATOM   1200    C ASP A 159       2.865   1.775  16.226  3.00  1.00            
ATOM   1201    O ASP A 159       2.129   1.124  16.966  3.00  1.00            
ATOM   1202    N ASP A 160       4.134   2.091  16.557  1.00  1.00            
ATOM   1203   CA ASP A 160       4.743   1.618  17.768  1.00  1.00            
ATOM   1204   CB ASP A 160       6.284   1.600  17.686  1.00  1.00            
ATOM   1205   CG ASP A 160       6.894   0.968  18.932  1.00  1.00            
ATOM   1206  OD1 ASP A 160       6.128   0.580  19.854  1.00  1.00            
ATOM   1207  OD2 ASP A 160       8.148   0.860  18.970  1.00  1.00            
ATOM   1208    C ASP A 160       4.366   2.546  18.883  1.00  1.00            
ATOM   1209    O ASP A 160       4.441   3.766  18.746  1.00  1.00            
ATOM   1210    N SER A 161       3.912   1.968  20.014  1.00  1.00            
ATOM   1211   CA SER A 161       3.547   2.722  21.180  1.00  1.00            
ATOM   1212   CB SER A 161       2.872   1.858  22.259  1.00  1.00            
ATOM   1213   OG SER A 161       1.629   1.364  21.782  1.00  1.00            
ATOM   1214    C SER A 161       4.767   3.317  21.794  1.00  1.00            
ATOM   1215    O SER A 161       4.755   4.468  22.225  1.00  1.00            
ATOM   1216    N GLY A 162       5.872   2.550  21.836  1.00  1.00            
ATOM   1217   CA GLY A 162       7.027   3.061  22.506  1.00  1.00            
ATOM   1218    C GLY A 162       7.463   4.296  21.795  1.00  1.00            
ATOM   1219    O GLY A 162       7.520   4.355  20.569  1.00  1.00            
ATOM   1220    N SER A 163       7.746   5.333  22.595  4.00  1.00            
ATOM   1221   CA SER A 163       8.284   6.584  22.163  4.00  1.00            
ATOM   1222   CB SER A 163       7.257   7.505  21.485  4.00  1.00            
ATOM   1223   OG SER A 163       6.812   6.929  20.266  4.00  1.00            
ATOM   1224    C SER A 163       8.656   7.198  23.435  4.00  1.00            
ATOM   1225    O SER A 163       7.950   7.047  24.430  4.00  1.00            
ATOM   1226    N VAL A 164       9.785   7.899  23.473  4.00  1.00            
ATOM   1227   CA VAL A 164      10.005   8.368  24.782  4.00  1.00            
ATOM   1228   CB VAL A 164      10.870   7.456  25.610  4.00  1.00            
ATOM   1229  CG1 VAL A 164      10.130   6.123  25.823  4.00  1.00            
ATOM   1230  CG2 VAL A 164      12.230   7.299  24.911  4.00  1.00            
ATOM   1231    C VAL A 164      10.666   9.676  24.740  4.00  1.00            
ATOM   1232    O VAL A 164      11.447   9.982  23.841  4.00  1.00            
ATOM   1233    N VAL A 165      10.317  10.506  25.728  4.00  1.00            
ATOM   1234   CA VAL A 165      11.050  11.709  25.843  4.00  1.00            
ATOM   1235   CB VAL A 165      10.241  12.971  25.793  4.00  1.00            
ATOM   1236  CG1 VAL A 165       9.489  13.015  24.453  4.00  1.00            
ATOM   1237  CG2 VAL A 165       9.344  13.062  27.034  4.00  1.00            
ATOM   1238    C VAL A 165      11.681  11.620  27.198  4.00  1.00            
ATOM   1239    O VAL A 165      11.030  11.224  28.165  4.00  1.00            
ATOM   1240    N LEU A 166      12.983  11.950  27.309  4.00  1.00            
ATOM   1241   CA LEU A 166      13.600  11.796  28.591  4.00  1.00            
ATOM   1242   CB LEU A 166      14.660  10.676  28.582  4.00  1.00            
ATOM   1243   CG LEU A 166      15.177  10.207  29.960  4.00  1.00            
ATOM   1244  CD1 LEU A 166      16.222   9.092  29.794  4.00  1.00            
ATOM   1245  CD2 LEU A 166      15.690  11.364  30.826  4.00  1.00            
ATOM   1246    C LEU A 166      14.244  13.097  28.937  4.00  1.00            
ATOM   1247    O LEU A 166      14.932  13.705  28.120  4.00  1.00            
ATOM   1248    N LEU A 167      14.013  13.567  30.176  4.00  1.00            
ATOM   1249   CA LEU A 167      14.584  14.810  30.600  4.00  1.00            
ATOM   1250   CB LEU A 167      13.628  15.705  31.424  4.00  1.00            
ATOM   1251   CG LEU A 167      12.418  16.305  30.683  4.00  1.00            
ATOM   1252  CD1 LEU A 167      12.855  17.361  29.660  4.00  1.00            
ATOM   1253  CD2 LEU A 167      11.515  15.219  30.084  4.00  1.00            
ATOM   1254    C LEU A 167      15.686  14.510  31.562  4.00  1.00            
ATOM   1255    O LEU A 167      15.586  13.610  32.391  4.00  1.00            
ATOM   1256    N GLY A 168      16.789  15.269  31.478  3.00  1.00            
ATOM   1257   CA GLY A 168      17.845  15.059  32.419  3.00  1.00            
ATOM   1258    C GLY A 168      18.353  13.675  32.216  3.00  1.00            
ATOM   1259    O GLY A 168      18.774  13.030  33.174  3.00  1.00            
ATOM   1260    N GLY A 169      18.337  13.152  30.971  1.00  1.00            
ATOM   1261   CA GLY A 169      18.805  11.801  30.941  1.00  1.00            
ATOM   1262    C GLY A 169      19.180  11.309  29.589  1.00  1.00            
ATOM   1263    O GLY A 169      18.748  11.823  28.559  1.00  1.00            
ATOM   1264    N ILE A 170      20.028  10.258  29.607  1.00  1.00            
ATOM   1265   CA ILE A 170      20.483   9.562  28.446  1.00  1.00            
ATOM   1266   CB ILE A 170      21.948   9.799  28.177  1.00  1.00            
ATOM   1267  CG1 ILE A 170      22.411   9.081  26.901  1.00  1.00            
ATOM   1268  CG2 ILE A 170      22.743   9.425  29.441  1.00  1.00            
ATOM   1269  CD1 ILE A 170      23.808   9.504  26.442  1.00  1.00            
ATOM   1270    C ILE A 170      20.284   8.087  28.708  1.00  1.00            
ATOM   1271    O ILE A 170      20.771   7.543  29.700  1.00  1.00            
ATOM   1272    N ASP A 171      19.528   7.414  27.818  1.00  1.00            
ATOM   1273   CA ASP A 171      19.150   6.027  27.939  1.00  1.00            
ATOM   1274   CB ASP A 171      18.030   5.668  26.948  1.00  1.00            
ATOM   1275   CG ASP A 171      18.465   5.956  25.514  1.00  1.00            
ATOM   1276  OD1 ASP A 171      19.283   6.882  25.276  1.00  1.00            
ATOM   1277  OD2 ASP A 171      17.953   5.241  24.617  1.00  1.00            
ATOM   1278    C ASP A 171      20.254   5.011  27.802  1.00  1.00            
ATOM   1279    O ASP A 171      20.471   4.206  28.706  1.00  1.00            
ATOM   1280    N SER A 172      20.998   5.026  26.678  3.00  1.00            
ATOM   1281   CA SER A 172      22.053   4.078  26.410  3.00  1.00            
ATOM   1282   CB SER A 172      22.976   3.856  27.625  3.00  1.00            
ATOM   1283   OG SER A 172      23.993   2.917  27.307  3.00  1.00            
ATOM   1284    C SER A 172      21.508   2.740  26.016  3.00  1.00            
ATOM   1285    O SER A 172      22.197   1.975  25.345  3.00  1.00            
ATOM   1286    N SER A 173      20.257   2.405  26.386  3.00  1.00            
ATOM   1287   CA SER A 173      19.760   1.122  25.964  3.00  1.00            
ATOM   1288   CB SER A 173      18.487   0.698  26.717  3.00  1.00            
ATOM   1289   OG SER A 173      18.767   0.550  28.102  3.00  1.00            
ATOM   1290    C SER A 173      19.436   1.201  24.494  3.00  1.00            
ATOM   1291    O SER A 173      19.860   0.355  23.709  3.00  1.00            
ATOM   1292    N TYR A 174      18.681   2.250  24.093  1.00  1.00            
ATOM   1293   CA TYR A 174      18.175   2.424  22.751  1.00  1.00            
ATOM   1294   CB TYR A 174      17.120   3.534  22.658  1.00  1.00            
ATOM   1295   CG TYR A 174      15.988   3.126  23.537  1.00  1.00            
ATOM   1296  CD1 TYR A 174      16.083   3.259  24.905  1.00  1.00            
ATOM   1297  CD2 TYR A 174      14.827   2.618  23.002  1.00  1.00            
ATOM   1298  CE1 TYR A 174      15.043   2.890  25.726  1.00  1.00            
ATOM   1299  CE2 TYR A 174      13.783   2.246  23.815  1.00  1.00            
ATOM   1300   CZ TYR A 174      13.889   2.383  25.179  1.00  1.00            
ATOM   1301   OH TYR A 174      12.816   2.003  26.012  1.00  1.00            
ATOM   1302    C TYR A 174      19.245   2.714  21.749  1.00  1.00            
ATOM   1303    O TYR A 174      19.245   2.133  20.665  1.00  1.00            
ATOM   1304    N TYR A 175      20.203   3.601  22.069  4.00  1.00            
ATOM   1305   CA TYR A 175      21.090   3.997  21.014  4.00  1.00            
ATOM   1306   CB TYR A 175      21.599   5.452  21.107  4.00  1.00            
ATOM   1307   CG TYR A 175      22.604   5.628  22.195  4.00  1.00            
ATOM   1308  CD1 TYR A 175      22.221   5.977  23.470  4.00  1.00            
ATOM   1309  CD2 TYR A 175      23.942   5.453  21.926  4.00  1.00            
ATOM   1310  CE1 TYR A 175      23.162   6.148  24.461  4.00  1.00            
ATOM   1311  CE2 TYR A 175      24.884   5.623  22.911  4.00  1.00            
ATOM   1312   CZ TYR A 175      24.494   5.972  24.182  4.00  1.00            
ATOM   1313   OH TYR A 175      25.461   6.148  25.194  4.00  1.00            
ATOM   1314    C TYR A 175      22.241   3.079  20.901  4.00  1.00            
ATOM   1315    O TYR A 175      22.753   2.561  21.892  4.00  1.00            
ATOM   1316    N THR A 176      22.663   2.845  19.645  1.00  1.00            
ATOM   1317   CA THR A 176      23.732   1.935  19.431  1.00  1.00            
ATOM   1318   CB THR A 176      23.329   0.710  18.657  1.00  1.00            
ATOM   1319  OG1 THR A 176      22.843   1.071  17.372  1.00  1.00            
ATOM   1320  CG2 THR A 176      22.242  -0.038  19.449  1.00  1.00            
ATOM   1321    C THR A 176      24.846   2.588  18.701  1.00  1.00            
ATOM   1322    O THR A 176      24.728   3.701  18.193  1.00  1.00            
ATOM   1323    N GLY A 177      25.987   1.872  18.659  1.00  1.00            
ATOM   1324   CA GLY A 177      27.159   2.399  18.045  1.00  1.00            
ATOM   1325    C GLY A 177      27.612   3.479  18.957  1.00  1.00            
ATOM   1326    O GLY A 177      27.460   3.380  20.174  1.00  1.00            
ATOM   1327    N SER A 178      28.173   4.559  18.393  1.00  1.00            
ATOM   1328   CA SER A 178      28.648   5.577  19.271  1.00  1.00            
ATOM   1329   CB SER A 178      30.132   5.922  19.077  1.00  1.00            
ATOM   1330   OG SER A 178      30.941   4.816  19.449  1.00  1.00            
ATOM   1331    C SER A 178      27.886   6.815  19.022  1.00  1.00            
ATOM   1332    O SER A 178      27.195   6.966  18.018  1.00  1.00            
ATOM   1333    N LEU A 179      27.994   7.730  19.991  1.00  1.00            
ATOM   1334   CA LEU A 179      27.306   8.970  19.901  1.00  1.00            
ATOM   1335   CB LEU A 179      27.175   9.678  21.266  1.00  1.00            
ATOM   1336   CG LEU A 179      28.505  10.030  21.978  1.00  1.00            
ATOM   1337  CD1 LEU A 179      29.378   8.786  22.212  1.00  1.00            
ATOM   1338  CD2 LEU A 179      29.249  11.196  21.305  1.00  1.00            
ATOM   1339    C LEU A 179      28.054   9.855  18.970  1.00  1.00            
ATOM   1340    O LEU A 179      29.283   9.846  18.921  1.00  1.00            
ATOM   1341    N ASN A 180      27.302  10.625  18.172  4.00  1.00            
ATOM   1342   CA ASN A 180      27.917  11.575  17.312  4.00  1.00            
ATOM   1343   CB ASN A 180      27.442  11.510  15.849  4.00  1.00            
ATOM   1344   CG ASN A 180      28.112  10.321  15.176  4.00  1.00            
ATOM   1345  OD1 ASN A 180      27.464   9.331  14.843  4.00  1.00            
ATOM   1346  ND2 ASN A 180      29.452  10.429  14.961  4.00  1.00            
ATOM   1347    C ASN A 180      27.521  12.922  17.842  4.00  1.00            
ATOM   1348    O ASN A 180      26.351  13.298  17.795  4.00  1.00            
ATOM   1349    N TRP A 181      28.498  13.677  18.379  4.00  1.00            
ATOM   1350   CA TRP A 181      28.253  14.980  18.937  4.00  1.00            
ATOM   1351   CB TRP A 181      29.352  15.399  19.937  4.00  1.00            
ATOM   1352   CG TRP A 181      29.297  16.823  20.459  4.00  1.00            
ATOM   1353  CD2 TRP A 181      30.176  17.879  20.028  4.00  1.00            
ATOM   1354  CD1 TRP A 181      28.491  17.363  21.419  4.00  1.00            
ATOM   1355  NE1 TRP A 181      28.812  18.688  21.612  4.00  1.00            
ATOM   1356  CE2 TRP A 181      29.849  19.019  20.764  4.00  1.00            
ATOM   1357  CE3 TRP A 181      31.180  17.899  19.102  4.00  1.00            
ATOM   1358  CZ2 TRP A 181      30.522  20.196  20.582  4.00  1.00            
ATOM   1359  CZ3 TRP A 181      31.849  19.090  18.916  4.00  1.00            
ATOM   1360  CH2 TRP A 181      31.529  20.218  19.642  4.00  1.00            
ATOM   1361    C TRP A 181      28.287  15.983  17.821  4.00  1.00            
ATOM   1362    O TRP A 181      29.172  15.947  16.967  4.00  1.00            
ATOM   1363    N VAL A 182      27.298  16.900  17.784  4.00  1.00            
ATOM   1364   CA VAL A 182      27.345  17.983  16.841  4.00  1.00            
ATOM   1365   CB VAL A 182      26.377  17.867  15.699  4.00  1.00            
ATOM   1366  CG1 VAL A 182      26.786  16.664  14.834  4.00  1.00            
ATOM   1367  CG2 VAL A 182      24.954  17.772  16.260  4.00  1.00            
ATOM   1368    C VAL A 182      27.028  19.220  17.614  4.00  1.00            
ATOM   1369    O VAL A 182      26.022  19.327  18.313  4.00  1.00            
ATOM   1370    N PRO A 183      27.908  20.157  17.450  4.00  1.00            
ATOM   1371   CA PRO A 183      27.967  21.360  18.231  4.00  1.00            
ATOM   1372   CD PRO A 183      28.709  20.240  16.240  4.00  1.00            
ATOM   1373   CB PRO A 183      29.164  22.134  17.672  4.00  1.00            
ATOM   1374   CG PRO A 183      29.223  21.687  16.202  4.00  1.00            
ATOM   1375    C PRO A 183      26.775  22.264  18.357  4.00  1.00            
ATOM   1376    O PRO A 183      26.595  22.787  19.454  4.00  1.00            
ATOM   1377    N VAL A 184      26.011  22.520  17.271  1.00  1.00            
ATOM   1378   CA VAL A 184      24.846  23.376  17.238  1.00  1.00            
ATOM   1379   CB VAL A 184      24.216  23.737  18.553  1.00  1.00            
ATOM   1380  CG1 VAL A 184      23.037  24.688  18.290  1.00  1.00            
ATOM   1381  CG2 VAL A 184      23.824  22.433  19.267  1.00  1.00            
ATOM   1382    C VAL A 184      25.222  24.626  16.536  1.00  1.00            
ATOM   1383    O VAL A 184      26.345  25.115  16.647  1.00  1.00            
ATOM   1384    N SER A 185      24.260  25.157  15.771  1.00  1.00            
ATOM   1385   CA SER A 185      24.431  26.372  15.046  1.00  1.00            
ATOM   1386   CB SER A 185      23.656  26.405  13.718  1.00  1.00            
ATOM   1387   OG SER A 185      24.130  25.382  12.856  1.00  1.00            
ATOM   1388    C SER A 185      23.842  27.432  15.916  1.00  1.00            
ATOM   1389    O SER A 185      24.065  27.449  17.125  1.00  1.00            
ATOM   1390    N VAL A 186      23.082  28.366  15.311  1.00  1.00            
ATOM   1391   CA VAL A 186      22.474  29.397  16.097  1.00  1.00            
ATOM   1392   CB VAL A 186      21.654  30.374  15.308  1.00  1.00            
ATOM   1393  CG1 VAL A 186      21.035  31.387  16.286  1.00  1.00            
ATOM   1394  CG2 VAL A 186      22.560  31.016  14.242  1.00  1.00            
ATOM   1395    C VAL A 186      21.593  28.719  17.101  1.00  1.00            
ATOM   1396    O VAL A 186      20.953  27.710  16.816  1.00  1.00            
ATOM   1397    N GLU A 187      21.571  29.274  18.325  4.00  1.00            
ATOM   1398   CA GLU A 187      20.938  28.690  19.473  4.00  1.00            
ATOM   1399   CB GLU A 187      21.318  29.378  20.802  4.00  1.00            
ATOM   1400   CG GLU A 187      20.856  30.836  20.916  4.00  1.00            
ATOM   1401   CD GLU A 187      20.890  31.229  22.389  4.00  1.00            
ATOM   1402  OE1 GLU A 187      20.156  30.587  23.186  4.00  1.00            
ATOM   1403  OE2 GLU A 187      21.644  32.176  22.738  4.00  1.00            
ATOM   1404    C GLU A 187      19.434  28.645  19.461  4.00  1.00            
ATOM   1405    O GLU A 187      18.856  27.681  19.960  4.00  1.00            
ATOM   1406    N GLY A 188      18.747  29.647  18.885  3.00  1.00            
ATOM   1407   CA GLY A 188      17.333  29.778  19.145  3.00  1.00            
ATOM   1408    C GLY A 188      16.525  28.563  18.815  3.00  1.00            
ATOM   1409    O GLY A 188      15.731  28.103  19.633  3.00  1.00            
ATOM   1410    N TYR A 189      16.701  27.998  17.617  3.00  1.00            
ATOM   1411   CA TYR A 189      15.951  26.841  17.222  3.00  1.00            
ATOM   1412   CB TYR A 189      15.397  27.049  15.810  3.00  1.00            
ATOM   1413   CG TYR A 189      14.411  25.998  15.482  3.00  1.00            
ATOM   1414  CD1 TYR A 189      14.312  24.848  16.228  3.00  1.00            
ATOM   1415  CD2 TYR A 189      13.545  26.212  14.436  3.00  1.00            
ATOM   1416  CE1 TYR A 189      13.382  23.894  15.892  3.00  1.00            
ATOM   1417  CE2 TYR A 189      12.616  25.265  14.097  3.00  1.00            
ATOM   1418   CZ TYR A 189      12.543  24.105  14.820  3.00  1.00            
ATOM   1419   OH TYR A 189      11.586  23.131  14.468  3.00  1.00            
ATOM   1420    C TYR A 189      17.069  25.852  17.106  3.00  1.00            
ATOM   1421    O TYR A 189      18.153  26.229  16.661  3.00  1.00            
ATOM   1422    N TRP A 190      16.868  24.586  17.526  4.00  1.00            
ATOM   1423   CA TRP A 190      17.970  23.659  17.516  4.00  1.00            
ATOM   1424   CB TRP A 190      17.530  22.277  18.020  4.00  1.00            
ATOM   1425   CG TRP A 190      18.630  21.450  18.632  4.00  1.00            
ATOM   1426  CD2 TRP A 190      18.466  20.104  19.104  4.00  1.00            
ATOM   1427  CD1 TRP A 190      19.912  21.811  18.924  4.00  1.00            
ATOM   1428  NE1 TRP A 190      20.553  20.782  19.568  4.00  1.00            
ATOM   1429  CE2 TRP A 190      19.678  19.723  19.679  4.00  1.00            
ATOM   1430  CE3 TRP A 190      17.396  19.259  19.068  4.00  1.00            
ATOM   1431  CZ2 TRP A 190      19.839  18.483  20.224  4.00  1.00            
ATOM   1432  CZ3 TRP A 190      17.560  18.007  19.619  4.00  1.00            
ATOM   1433  CH2 TRP A 190      18.759  17.628  20.186  4.00  1.00            
ATOM   1434    C TRP A 190      18.381  23.571  16.078  4.00  1.00            
ATOM   1435    O TRP A 190      17.633  23.077  15.236  4.00  1.00            
ATOM   1436    N GLN A 191      19.593  24.072  15.759  4.00  1.00            
ATOM   1437   CA GLN A 191      20.021  24.113  14.388  4.00  1.00            
ATOM   1438   CB GLN A 191      20.431  25.508  13.889  4.00  1.00            
ATOM   1439   CG GLN A 191      19.313  26.549  13.888  4.00  1.00            
ATOM   1440   CD GLN A 191      19.918  27.824  13.329  4.00  1.00            
ATOM   1441  OE1 GLN A 191      19.714  28.910  13.869  4.00  1.00            
ATOM   1442  NE2 GLN A 191      20.676  27.689  12.208  4.00  1.00            
ATOM   1443    C GLN A 191      21.228  23.287  14.251  4.00  1.00            
ATOM   1444    O GLN A 191      22.004  23.099  15.187  4.00  1.00            
ATOM   1445    N ILE A 192      21.376  22.739  13.044  4.00  1.00            
ATOM   1446   CA ILE A 192      22.557  22.034  12.734  4.00  1.00            
ATOM   1447   CB ILE A 192      22.382  20.553  12.560  4.00  1.00            
ATOM   1448  CG1 ILE A 192      21.467  20.262  11.363  4.00  1.00            
ATOM   1449  CG2 ILE A 192      21.890  19.962  13.894  4.00  1.00            
ATOM   1450  CD1 ILE A 192      21.536  18.809  10.897  4.00  1.00            
ATOM   1451    C ILE A 192      23.013  22.568  11.429  4.00  1.00            
ATOM   1452    O ILE A 192      22.204  22.830  10.543  4.00  1.00            
ATOM   1453    N THR A 193      24.328  22.776  11.276  4.00  1.00            
ATOM   1454   CA THR A 193      24.759  23.224   9.994  4.00  1.00            
ATOM   1455   CB THR A 193      25.994  24.078  10.030  4.00  1.00            
ATOM   1456  OG1 THR A 193      25.770  25.235  10.821  4.00  1.00            
ATOM   1457  CG2 THR A 193      26.353  24.489   8.592  4.00  1.00            
ATOM   1458    C THR A 193      25.142  21.962   9.289  4.00  1.00            
ATOM   1459    O THR A 193      26.099  21.293   9.677  4.00  1.00            
ATOM   1460    N LEU A 194      24.389  21.595   8.234  4.00  1.00            
ATOM   1461   CA LEU A 194      24.662  20.364   7.554  4.00  1.00            
ATOM   1462   CB LEU A 194      23.397  19.566   7.167  4.00  1.00            
ATOM   1463   CG LEU A 194      22.280  20.401   6.507  4.00  1.00            
ATOM   1464  CD1 LEU A 194      22.729  21.046   5.186  4.00  1.00            
ATOM   1465  CD2 LEU A 194      20.998  19.568   6.346  4.00  1.00            
ATOM   1466    C LEU A 194      25.426  20.641   6.318  4.00  1.00            
ATOM   1467    O LEU A 194      25.336  21.714   5.721  4.00  1.00            
ATOM   1468    N ASP A 195      26.250  19.657   5.936  4.00  1.00            
ATOM   1469   CA ASP A 195      26.970  19.779   4.718  4.00  1.00            
ATOM   1470   CB ASP A 195      28.282  18.980   4.667  4.00  1.00            
ATOM   1471   CG ASP A 195      29.289  19.781   5.479  4.00  1.00            
ATOM   1472  OD1 ASP A 195      28.867  20.798   6.091  4.00  1.00            
ATOM   1473  OD2 ASP A 195      30.489  19.398   5.493  4.00  1.00            
ATOM   1474    C ASP A 195      26.047  19.300   3.661  4.00  1.00            
ATOM   1475    O ASP A 195      24.828  19.311   3.829  4.00  1.00            
ATOM   1476    N SER A 196      26.609  18.881   2.522  4.00  1.00            
ATOM   1477   CA SER A 196      25.773  18.523   1.428  4.00  1.00            
ATOM   1478   CB SER A 196      26.541  18.401   0.098  4.00  1.00            
ATOM   1479   OG SER A 196      25.658  18.043  -0.954  4.00  1.00            
ATOM   1480    C SER A 196      25.070  17.214   1.660  4.00  1.00            
ATOM   1481    O SER A 196      25.424  16.447   2.554  4.00  1.00            
ATOM   1482    N ILE A 197      24.017  16.961   0.843  4.00  1.00            
ATOM   1483   CA ILE A 197      23.243  15.749   0.897  4.00  1.00            
ATOM   1484   CB ILE A 197      21.761  16.002   0.992  4.00  1.00            
ATOM   1485  CG1 ILE A 197      20.992  14.681   1.129  4.00  1.00            
ATOM   1486  CG2 ILE A 197      21.311  16.896  -0.176  4.00  1.00            
ATOM   1487  CD1 ILE A 197      19.546  14.875   1.580  4.00  1.00            
ATOM   1488    C ILE A 197      23.549  14.958  -0.332  4.00  1.00            
ATOM   1489    O ILE A 197      23.162  15.330  -1.436  4.00  1.00            
ATOM   1490    N THR A 198      24.231  13.808  -0.167  4.00  1.00            
ATOM   1491   CA THR A 198      24.699  13.113  -1.329  4.00  1.00            
ATOM   1492   CB THR A 198      26.189  12.929  -1.304  4.00  1.00            
ATOM   1493  OG1 THR A 198      26.572  12.141  -0.188  4.00  1.00            
ATOM   1494  CG2 THR A 198      26.854  14.315  -1.224  4.00  1.00            
ATOM   1495    C THR A 198      24.114  11.726  -1.420  4.00  1.00            
ATOM   1496    O THR A 198      23.873  11.070  -0.409  4.00  1.00            
ATOM   1497    N MET A 199      23.859  11.269  -2.673  4.00  1.00            
ATOM   1498   CA MET A 199      23.408   9.936  -3.003  4.00  1.00            
ATOM   1499   CB MET A 199      21.986   9.904  -3.587  4.00  1.00            
ATOM   1500   CG MET A 199      21.489   8.502  -3.944  4.00  1.00            
ATOM   1501   SD MET A 199      19.747   8.428  -4.457  4.00  1.00            
ATOM   1502   CE MET A 199      19.972   9.396  -5.976  4.00  1.00            
ATOM   1503    C MET A 199      24.356   9.482  -4.084  4.00  1.00            
ATOM   1504    O MET A 199      24.591  10.211  -5.047  4.00  1.00            
ATOM   1505    N ASP A 200      24.938   8.272  -3.945  3.00  1.00            
ATOM   1506   CA ASP A 200      25.854   7.727  -4.916  3.00  1.00            
ATOM   1507   CB ASP A 200      25.186   7.389  -6.257  3.00  1.00            
ATOM   1508   CG ASP A 200      24.368   6.127  -6.022  3.00  1.00            
ATOM   1509  OD1 ASP A 200      24.794   5.307  -5.164  3.00  1.00            
ATOM   1510  OD2 ASP A 200      23.311   5.964  -6.688  3.00  1.00            
ATOM   1511    C ASP A 200      27.007   8.652  -5.149  3.00  1.00            
ATOM   1512    O ASP A 200      27.503   8.765  -6.269  3.00  1.00            
ATOM   1513    N GLY A 201      27.474   9.340  -4.089  3.00  1.00            
ATOM   1514   CA GLY A 201      28.647  10.159  -4.216  3.00  1.00            
ATOM   1515    C GLY A 201      28.252  11.428  -4.890  3.00  1.00            
ATOM   1516    O GLY A 201      29.058  12.347  -5.022  3.00  1.00            
ATOM   1517    N GLU A 202      26.982  11.512  -5.321  4.00  1.00            
ATOM   1518   CA GLU A 202      26.530  12.669  -6.033  4.00  1.00            
ATOM   1519   CB GLU A 202      25.188  12.457  -6.750  4.00  1.00            
ATOM   1520   CG GLU A 202      25.267  11.476  -7.919  4.00  1.00            
ATOM   1521   CD GLU A 202      23.848  11.233  -8.409  4.00  1.00            
ATOM   1522  OE1 GLU A 202      23.134  12.234  -8.682  4.00  1.00            
ATOM   1523  OE2 GLU A 202      23.456  10.040  -8.515  4.00  1.00            
ATOM   1524    C GLU A 202      26.331  13.777  -5.066  4.00  1.00            
ATOM   1525    O GLU A 202      25.885  13.563  -3.943  4.00  1.00            
ATOM   1526    N THR A 203      26.662  15.011  -5.487  4.00  1.00            
ATOM   1527   CA THR A 203      26.504  16.107  -4.586  4.00  1.00            
ATOM   1528   CB THR A 203      26.974  17.422  -5.142  4.00  1.00            
ATOM   1529  OG1 THR A 203      26.206  17.778  -6.283  4.00  1.00            
ATOM   1530  CG2 THR A 203      28.462  17.309  -5.512  4.00  1.00            
ATOM   1531    C THR A 203      25.068  16.279  -4.264  4.00  1.00            
ATOM   1532    O THR A 203      24.738  16.389  -3.087  4.00  1.00            
ATOM   1533    N ILE A 204      24.170  16.322  -5.283  4.00  1.00            
ATOM   1534   CA ILE A 204      22.769  16.438  -4.972  4.00  1.00            
ATOM   1535   CB ILE A 204      22.267  15.212  -4.244  4.00  1.00            
ATOM   1536  CG1 ILE A 204      22.693  13.964  -5.033  4.00  1.00            
ATOM   1537  CG2 ILE A 204      20.732  15.247  -4.125  4.00  1.00            
ATOM   1538  CD1 ILE A 204      22.109  13.912  -6.446  4.00  1.00            
ATOM   1539    C ILE A 204      22.592  17.696  -4.150  4.00  1.00            
ATOM   1540    O ILE A 204      23.511  18.499  -3.998  4.00  1.00            
ATOM   1541    N ALA A 205      21.373  17.931  -3.647  4.00  1.00            
ATOM   1542   CA ALA A 205      21.016  19.111  -2.922  4.00  1.00            
ATOM   1543   CB ALA A 205      19.659  18.988  -2.201  4.00  1.00            
ATOM   1544    C ALA A 205      22.032  19.491  -1.912  4.00  1.00            
ATOM   1545    O ALA A 205      22.901  18.714  -1.518  4.00  1.00            
ATOM   1546    N CYS A 206      21.919  20.766  -1.503  1.00  1.00            
ATOM   1547   CA CYS A 206      22.737  21.375  -0.510  1.00  1.00            
ATOM   1548   CB CYS A 206      22.480  20.766   0.885  1.00  1.00            
ATOM   1549   SG CYS A 206      23.474  21.482   2.234  1.00  1.00            
ATOM   1550    C CYS A 206      24.195  21.248  -0.821  1.00  1.00            
ATOM   1551    O CYS A 206      24.964  20.670  -0.059  1.00  1.00            
ATOM   1552    N SER A 207      24.626  21.766  -1.982  3.00  1.00            
ATOM   1553   CA SER A 207      26.029  21.742  -2.274  3.00  1.00            
ATOM   1554   CB SER A 207      26.335  22.310  -3.670  3.00  1.00            
ATOM   1555   OG SER A 207      25.694  21.526  -4.666  3.00  1.00            
ATOM   1556    C SER A 207      26.719  22.602  -1.281  3.00  1.00            
ATOM   1557    O SER A 207      27.616  22.153  -0.571  3.00  1.00            
ATOM   1558    N GLY A 208      26.299  23.876  -1.188  3.00  1.00            
ATOM   1559   CA GLY A 208      26.928  24.706  -0.214  3.00  1.00            
ATOM   1560    C GLY A 208      26.404  24.194   1.080  3.00  1.00            
ATOM   1561    O GLY A 208      25.368  23.531   1.118  3.00  1.00            
ATOM   1562    N GLY A 209      27.101  24.488   2.188  1.00  1.00            
ATOM   1563   CA GLY A 209      26.636  23.957   3.428  1.00  1.00            
ATOM   1564    C GLY A 209      25.334  24.597   3.742  1.00  1.00            
ATOM   1565    O GLY A 209      25.097  25.752   3.391  1.00  1.00            
ATOM   1566    N CYS A 210      24.450  23.855   4.436  4.00  1.00            
ATOM   1567   CA CYS A 210      23.177  24.435   4.712  4.00  1.00            
ATOM   1568   CB CYS A 210      21.996  23.782   3.969  4.00  1.00            
ATOM   1569   SG CYS A 210      21.929  24.267   2.218  4.00  1.00            
ATOM   1570    C CYS A 210      22.868  24.403   6.179  4.00  1.00            
ATOM   1571    O CYS A 210      23.527  23.713   6.955  4.00  1.00            
ATOM   1572    N GLN A 211      21.850  25.199   6.590  4.00  1.00            
ATOM   1573   CA GLN A 211      21.404  25.243   7.957  4.00  1.00            
ATOM   1574   CB GLN A 211      20.965  26.636   8.443  4.00  1.00            
ATOM   1575   CG GLN A 211      19.732  27.179   7.715  4.00  1.00            
ATOM   1576   CD GLN A 211      19.300  28.470   8.401  4.00  1.00            
ATOM   1577  OE1 GLN A 211      18.696  29.343   7.780  4.00  1.00            
ATOM   1578  NE2 GLN A 211      19.604  28.591   9.721  4.00  1.00            
ATOM   1579    C GLN A 211      20.200  24.357   8.037  4.00  1.00            
ATOM   1580    O GLN A 211      19.306  24.434   7.197  4.00  1.00            
ATOM   1581    N ALA A 212      20.157  23.476   9.054  4.00  1.00            
ATOM   1582   CA ALA A 212      19.049  22.581   9.213  4.00  1.00            
ATOM   1583   CB ALA A 212      19.421  21.102   9.020  4.00  1.00            
ATOM   1584    C ALA A 212      18.564  22.739  10.591  4.00  1.00            
ATOM   1585    O ALA A 212      19.314  23.099  11.494  4.00  1.00            
ATOM   1586    N ILE A 213      17.260  22.529  10.791  4.00  1.00            
ATOM   1587   CA ILE A 213      16.833  22.632  12.137  4.00  1.00            
ATOM   1588   CB ILE A 213      15.996  23.840  12.393  4.00  1.00            
ATOM   1589  CG1 ILE A 213      16.850  25.117  12.262  4.00  1.00            
ATOM   1590  CG2 ILE A 213      15.384  23.650  13.771  4.00  1.00            
ATOM   1591  CD1 ILE A 213      16.046  26.417  12.234  4.00  1.00            
ATOM   1592    C ILE A 213      16.102  21.385  12.483  4.00  1.00            
ATOM   1593    O ILE A 213      15.142  21.009  11.813  4.00  1.00            
ATOM   1594    N VAL A 214      16.552  20.693  13.550  4.00  1.00            
ATOM   1595   CA VAL A 214      15.893  19.471  13.883  4.00  1.00            
ATOM   1596   CB VAL A 214      16.607  18.618  14.887  4.00  1.00            
ATOM   1597  CG1 VAL A 214      17.949  18.178  14.277  4.00  1.00            
ATOM   1598  CG2 VAL A 214      16.735  19.402  16.200  4.00  1.00            
ATOM   1599    C VAL A 214      14.537  19.843  14.444  4.00  1.00            
ATOM   1600    O VAL A 214      14.451  20.682  15.339  4.00  1.00            
ATOM   1601    N ASP A 215      13.431  19.252  13.918  1.00  1.00            
ATOM   1602   CA ASP A 215      12.104  19.577  14.401  1.00  1.00            
ATOM   1603   CB ASP A 215      11.292  20.464  13.445  1.00  1.00            
ATOM   1604   CG ASP A 215      10.008  20.862  14.159  1.00  1.00            
ATOM   1605  OD1 ASP A 215       9.934  20.646  15.399  1.00  1.00            
ATOM   1606  OD2 ASP A 215       9.094  21.401  13.480  1.00  1.00            
ATOM   1607    C ASP A 215      11.310  18.304  14.571  1.00  1.00            
ATOM   1608    O ASP A 215      10.989  17.632  13.591  1.00  1.00            
ATOM   1609    N THR A 216      10.987  17.934  15.831  3.00  1.00            
ATOM   1610   CA THR A 216      10.148  16.800  16.146  3.00  1.00            
ATOM   1611   CB THR A 216      10.123  16.462  17.607  3.00  1.00            
ATOM   1612  OG1 THR A 216       9.648  17.565  18.364  3.00  1.00            
ATOM   1613  CG2 THR A 216      11.543  16.071  18.051  3.00  1.00            
ATOM   1614    C THR A 216       8.753  17.178  15.719  3.00  1.00            
ATOM   1615    O THR A 216       7.938  16.322  15.377  3.00  1.00            
ATOM   1616    N GLY A 217       8.468  18.500  15.708  3.00  1.00            
ATOM   1617   CA GLY A 217       7.169  19.081  15.466  3.00  1.00            
ATOM   1618    C GLY A 217       6.599  18.657  14.138  3.00  1.00            
ATOM   1619    O GLY A 217       5.404  18.378  14.045  3.00  1.00            
ATOM   1620    N THR A 218       7.415  18.589  13.071  1.00  1.00            
ATOM   1621   CA THR A 218       6.863  18.309  11.769  1.00  1.00            
ATOM   1622   CB THR A 218       7.506  19.150  10.708  1.00  1.00            
ATOM   1623  OG1 THR A 218       6.931  18.886   9.437  1.00  1.00            
ATOM   1624  CG2 THR A 218       9.012  18.835  10.699  1.00  1.00            
ATOM   1625    C THR A 218       7.118  16.891  11.387  1.00  1.00            
ATOM   1626    O THR A 218       8.034  16.239  11.886  1.00  1.00            
ATOM   1627    N SER A 219       6.257  16.384  10.483  1.00  1.00            
ATOM   1628   CA SER A 219       6.283  15.024  10.043  1.00  1.00            
ATOM   1629   CB SER A 219       5.007  14.632   9.282  1.00  1.00            
ATOM   1630   OG SER A 219       4.795  15.508   8.187  1.00  1.00            
ATOM   1631    C SER A 219       7.482  14.622   9.240  1.00  1.00            
ATOM   1632    O SER A 219       8.329  13.873   9.725  1.00  1.00            
ATOM   1633    N LEU A 220       7.605  15.121   7.995  1.00  1.00            
ATOM   1634   CA LEU A 220       8.657  14.642   7.140  1.00  1.00            
ATOM   1635   CB LEU A 220       8.173  14.153   5.764  1.00  1.00            
ATOM   1636   CG LEU A 220       6.875  14.803   5.254  1.00  1.00            
ATOM   1637  CD1 LEU A 220       5.645  14.158   5.911  1.00  1.00            
ATOM   1638  CD2 LEU A 220       6.903  16.331   5.430  1.00  1.00            
ATOM   1639    C LEU A 220       9.715  15.706   6.928  1.00  1.00            
ATOM   1640    O LEU A 220       9.668  16.770   7.544  1.00  1.00            
ATOM   1641    N LEU A 221      10.725  15.415   6.062  4.00  1.00            
ATOM   1642   CA LEU A 221      11.853  16.294   5.811  4.00  1.00            
ATOM   1643   CB LEU A 221      13.074  15.547   5.227  4.00  1.00            
ATOM   1644   CG LEU A 221      14.394  16.351   5.182  4.00  1.00            
ATOM   1645  CD1 LEU A 221      15.557  15.464   4.716  4.00  1.00            
ATOM   1646  CD2 LEU A 221      14.280  17.620   4.328  4.00  1.00            
ATOM   1647    C LEU A 221      11.397  17.384   4.884  4.00  1.00            
ATOM   1648    O LEU A 221      10.978  17.118   3.761  4.00  1.00            
ATOM   1649    N THR A 222      11.467  18.656   5.349  4.00  1.00            
ATOM   1650   CA THR A 222      11.042  19.802   4.582  4.00  1.00            
ATOM   1651   CB THR A 222      10.384  20.867   5.402  4.00  1.00            
ATOM   1652  OG1 THR A 222       9.872  21.882   4.551  4.00  1.00            
ATOM   1653  CG2 THR A 222      11.418  21.452   6.377  4.00  1.00            
ATOM   1654    C THR A 222      12.255  20.403   3.941  4.00  1.00            
ATOM   1655    O THR A 222      13.371  20.208   4.415  4.00  1.00            
ATOM   1656    N GLY A 223      12.077  21.150   2.829  4.00  1.00            
ATOM   1657   CA GLY A 223      13.237  21.710   2.190  4.00  1.00            
ATOM   1658    C GLY A 223      12.832  22.879   1.362  4.00  1.00            
ATOM   1659    O GLY A 223      11.654  23.185   1.195  4.00  1.00            
ATOM   1660    N PRO A 224      13.824  23.546   0.838  1.00  1.00            
ATOM   1661   CA PRO A 224      13.551  24.665  -0.009  1.00  1.00            
ATOM   1662   CD PRO A 224      15.104  23.673   1.512  1.00  1.00            
ATOM   1663   CB PRO A 224      14.893  25.345  -0.243  1.00  1.00            
ATOM   1664   CG PRO A 224      15.680  25.017   1.038  1.00  1.00            
ATOM   1665    C PRO A 224      12.977  23.965  -1.208  1.00  1.00            
ATOM   1666    O PRO A 224      13.316  22.799  -1.413  1.00  1.00            
ATOM   1667    N THR A 225      12.101  24.606  -2.004  2.00  1.00            
ATOM   1668   CA THR A 225      11.468  23.902  -3.090  2.00  1.00            
ATOM   1669   CB THR A 225      10.427  24.725  -3.790  2.00  1.00            
ATOM   1670  OG1 THR A 225      11.010  25.890  -4.353  2.00  1.00            
ATOM   1671  CG2 THR A 225       9.343  25.115  -2.772  2.00  1.00            
ATOM   1672    C THR A 225      12.475  23.466  -4.098  2.00  1.00            
ATOM   1673    O THR A 225      12.410  22.346  -4.602  2.00  1.00            
ATOM   1674    N SER A 226      13.443  24.339  -4.417  2.00  1.00            
ATOM   1675   CA SER A 226      14.390  23.987  -5.430  2.00  1.00            
ATOM   1676   CB SER A 226      15.407  25.111  -5.672  2.00  1.00            
ATOM   1677   OG SER A 226      14.726  26.297  -6.055  2.00  1.00            
ATOM   1678    C SER A 226      15.137  22.783  -4.976  2.00  1.00            
ATOM   1679    O SER A 226      15.361  21.846  -5.741  2.00  1.00            
ATOM   1680    N ALA A 227      15.529  22.767  -3.692  2.00  1.00            
ATOM   1681   CA ALA A 227      16.274  21.655  -3.195  2.00  1.00            
ATOM   1682   CB ALA A 227      16.653  21.808  -1.711  2.00  1.00            
ATOM   1683    C ALA A 227      15.416  20.434  -3.317  2.00  1.00            
ATOM   1684    O ALA A 227      15.879  19.370  -3.724  2.00  1.00            
ATOM   1685    N ILE A 228      14.120  20.584  -2.991  2.00  1.00            
ATOM   1686   CA ILE A 228      13.177  19.501  -2.944  2.00  1.00            
ATOM   1687   CB ILE A 228      11.828  19.941  -2.463  2.00  1.00            
ATOM   1688  CG1 ILE A 228      11.868  20.191  -0.950  2.00  1.00            
ATOM   1689  CG2 ILE A 228      10.789  18.900  -2.913  2.00  1.00            
ATOM   1690  CD1 ILE A 228      12.216  18.931  -0.157  2.00  1.00            
ATOM   1691    C ILE A 228      12.957  18.851  -4.267  2.00  1.00            
ATOM   1692    O ILE A 228      12.954  17.625  -4.353  2.00  1.00            
ATOM   1693    N ALA A 229      12.780  19.643  -5.336  2.00  1.00            
ATOM   1694   CA ALA A 229      12.440  19.050  -6.597  2.00  1.00            
ATOM   1695   CB ALA A 229      12.310  20.085  -7.730  2.00  1.00            
ATOM   1696    C ALA A 229      13.539  18.112  -6.984  2.00  1.00            
ATOM   1697    O ALA A 229      13.289  17.008  -7.467  2.00  1.00            
ATOM   1698    N ASN A 230      14.797  18.517  -6.750  2.00  1.00            
ATOM   1699   CA ASN A 230      15.902  17.715  -7.182  2.00  1.00            
ATOM   1700   CB ASN A 230      17.260  18.322  -6.794  2.00  1.00            
ATOM   1701   CG ASN A 230      18.330  17.291  -7.122  2.00  1.00            
ATOM   1702  OD1 ASN A 230      18.811  17.202  -8.250  2.00  1.00            
ATOM   1703  ND2 ASN A 230      18.715  16.486  -6.095  2.00  1.00            
ATOM   1704    C ASN A 230      15.871  16.358  -6.572  2.00  1.00            
ATOM   1705    O ASN A 230      15.892  15.351  -7.276  2.00  1.00            
ATOM   1706    N ILE A 231      15.789  16.297  -5.239  2.00  1.00            
ATOM   1707   CA ILE A 231      15.835  15.034  -4.572  2.00  1.00            
ATOM   1708   CB ILE A 231      15.913  15.200  -3.085  2.00  1.00            
ATOM   1709  CG1 ILE A 231      14.735  16.044  -2.577  2.00  1.00            
ATOM   1710  CG2 ILE A 231      17.299  15.779  -2.749  2.00  1.00            
ATOM   1711  CD1 ILE A 231      14.730  16.228  -1.062  2.00  1.00            
ATOM   1712    C ILE A 231      14.651  14.206  -4.982  2.00  1.00            
ATOM   1713    O ILE A 231      14.777  12.999  -5.186  2.00  1.00            
ATOM   1714    N GLN A 232      13.467  14.831  -5.129  2.00  1.00            
ATOM   1715   CA GLN A 232      12.268  14.130  -5.513  2.00  1.00            
ATOM   1716   CB GLN A 232      11.047  15.070  -5.529  2.00  1.00            
ATOM   1717   CG GLN A 232      10.734  15.619  -4.132  2.00  1.00            
ATOM   1718   CD GLN A 232       9.527  16.546  -4.210  2.00  1.00            
ATOM   1719  OE1 GLN A 232       9.414  17.368  -5.117  2.00  1.00            
ATOM   1720  NE2 GLN A 232       8.598  16.415  -3.224  2.00  1.00            
ATOM   1721    C GLN A 232      12.476  13.543  -6.885  2.00  1.00            
ATOM   1722    O GLN A 232      12.025  12.435  -7.166  2.00  1.00            
ATOM   1723    N SER A 233      13.162  14.253  -7.804  2.00  1.00            
ATOM   1724   CA SER A 233      13.344  13.645  -9.096  2.00  1.00            
ATOM   1725   CB SER A 233      14.031  14.557 -10.126  2.00  1.00            
ATOM   1726   OG SER A 233      15.372  14.814  -9.746  2.00  1.00            
ATOM   1727    C SER A 233      14.184  12.426  -8.911  2.00  1.00            
ATOM   1728    O SER A 233      13.921  11.382  -9.505  2.00  1.00            
ATOM   1729    N ASP A 234      15.215  12.523  -8.053  2.00  1.00            
ATOM   1730   CA ASP A 234      16.085  11.405  -7.838  2.00  1.00            
ATOM   1731   CB ASP A 234      17.270  11.729  -6.906  2.00  1.00            
ATOM   1732   CG ASP A 234      18.271  12.580  -7.682  2.00  1.00            
ATOM   1733  OD1 ASP A 234      18.291  12.463  -8.936  2.00  1.00            
ATOM   1734  OD2 ASP A 234      19.029  13.351  -7.037  2.00  1.00            
ATOM   1735    C ASP A 234      15.295  10.294  -7.224  2.00  1.00            
ATOM   1736    O ASP A 234      15.449   9.131  -7.591  2.00  1.00            
ATOM   1737    N ILE A 235      14.404  10.635  -6.275  2.00  1.00            
ATOM   1738   CA ILE A 235      13.654   9.639  -5.571  2.00  1.00            
ATOM   1739   CB ILE A 235      12.885  10.160  -4.382  2.00  1.00            
ATOM   1740  CG1 ILE A 235      11.770  11.131  -4.786  2.00  1.00            
ATOM   1741  CG2 ILE A 235      13.905  10.766  -3.406  2.00  1.00            
ATOM   1742  CD1 ILE A 235      10.813  11.472  -3.647  2.00  1.00            
ATOM   1743    C ILE A 235      12.714   8.925  -6.496  2.00  1.00            
ATOM   1744    O ILE A 235      12.526   7.716  -6.369  2.00  1.00            
ATOM   1745    N GLY A 236      12.105   9.638  -7.467  3.00  1.00            
ATOM   1746   CA GLY A 236      11.160   8.978  -8.330  3.00  1.00            
ATOM   1747    C GLY A 236       9.786   9.490  -8.025  3.00  1.00            
ATOM   1748    O GLY A 236       8.804   9.021  -8.599  3.00  1.00            
ATOM   1749    N ALA A 237       9.674  10.474  -7.110  1.00  1.00            
ATOM   1750   CA ALA A 237       8.389  11.035  -6.789  1.00  1.00            
ATOM   1751   CB ALA A 237       8.421  12.009  -5.597  1.00  1.00            
ATOM   1752    C ALA A 237       7.899  11.785  -7.974  1.00  1.00            
ATOM   1753    O ALA A 237       8.675  12.269  -8.797  1.00  1.00            
ATOM   1754    N SER A 238       6.564  11.854  -8.097  1.00  1.00            
ATOM   1755   CA SER A 238       5.928  12.548  -9.169  1.00  1.00            
ATOM   1756   CB SER A 238       5.494  11.617 -10.312  1.00  1.00            
ATOM   1757   OG SER A 238       4.569  10.654  -9.828  1.00  1.00            
ATOM   1758    C SER A 238       4.686  13.137  -8.575  1.00  1.00            
ATOM   1759    O SER A 238       4.365  12.865  -7.419  1.00  1.00            
ATOM   1760    N GLU A 239       3.958  13.981  -9.337  1.00  1.00            
ATOM   1761   CA GLU A 239       2.771  14.555  -8.769  1.00  1.00            
ATOM   1762   CB GLU A 239       2.503  16.029  -9.141  1.00  1.00            
ATOM   1763   CG GLU A 239       2.140  16.252 -10.613  1.00  1.00            
ATOM   1764   CD GLU A 239       3.408  16.583 -11.381  1.00  1.00            
ATOM   1765  OE1 GLU A 239       4.429  16.903 -10.718  1.00  1.00            
ATOM   1766  OE2 GLU A 239       3.372  16.527 -12.639  1.00  1.00            
ATOM   1767    C GLU A 239       1.596  13.766  -9.240  1.00  1.00            
ATOM   1768    O GLU A 239       1.572  13.237 -10.349  1.00  1.00            
ATOM   1769    N ASN A 240       0.587  13.663  -8.358  1.00  1.00            
ATOM   1770   CA ASN A 240      -0.626  12.948  -8.605  1.00  1.00            
ATOM   1771   CB ASN A 240      -1.133  12.251  -7.325  1.00  1.00            
ATOM   1772   CG ASN A 240      -2.247  11.272  -7.657  1.00  1.00            
ATOM   1773  OD1 ASN A 240      -2.099  10.409  -8.520  1.00  1.00            
ATOM   1774  ND2 ASN A 240      -3.398  11.405  -6.943  1.00  1.00            
ATOM   1775    C ASN A 240      -1.638  13.952  -9.030  1.00  1.00            
ATOM   1776    O ASN A 240      -1.326  15.135  -9.161  1.00  1.00            
ATOM   1777    N SER A 241      -2.873  13.490  -9.293  3.00  1.00            
ATOM   1778   CA SER A 241      -3.892  14.400  -9.706  3.00  1.00            
ATOM   1779   CB SER A 241      -5.263  13.723  -9.860  3.00  1.00            
ATOM   1780   OG SER A 241      -6.232  14.673 -10.275  3.00  1.00            
ATOM   1781    C SER A 241      -3.999  15.444  -8.652  3.00  1.00            
ATOM   1782    O SER A 241      -3.745  16.620  -8.908  3.00  1.00            
ATOM   1783    N ASP A 242      -4.347  15.035  -7.420  3.00  1.00            
ATOM   1784   CA ASP A 242      -4.363  16.015  -6.384  3.00  1.00            
ATOM   1785   CB ASP A 242      -5.109  15.589  -5.106  3.00  1.00            
ATOM   1786   CG ASP A 242      -4.411  14.371  -4.522  3.00  1.00            
ATOM   1787  OD1 ASP A 242      -4.400  13.308  -5.200  3.00  1.00            
ATOM   1788  OD2 ASP A 242      -3.872  14.488  -3.389  3.00  1.00            
ATOM   1789    C ASP A 242      -2.936  16.232  -6.051  3.00  1.00            
ATOM   1790    O ASP A 242      -2.091  15.390  -6.352  3.00  1.00            
ATOM   1791    N GLY A 243      -2.613  17.386  -5.447  1.00  1.00            
ATOM   1792   CA GLY A 243      -1.236  17.578  -5.136  1.00  1.00            
ATOM   1793    C GLY A 243      -0.880  16.511  -4.160  1.00  1.00            
ATOM   1794    O GLY A 243      -1.564  16.315  -3.160  1.00  1.00            
ATOM   1795    N GLU A 244       0.186  15.754  -4.470  1.00  1.00            
ATOM   1796   CA GLU A 244       0.686  14.773  -3.560  1.00  1.00            
ATOM   1797   CB GLU A 244      -0.325  13.707  -3.107  1.00  1.00            
ATOM   1798   CG GLU A 244      -0.909  12.823  -4.207  1.00  1.00            
ATOM   1799   CD GLU A 244      -1.845  11.845  -3.507  1.00  1.00            
ATOM   1800  OE1 GLU A 244      -1.746  11.728  -2.255  1.00  1.00            
ATOM   1801  OE2 GLU A 244      -2.674  11.207  -4.207  1.00  1.00            
ATOM   1802    C GLU A 244       1.823  14.118  -4.230  1.00  1.00            
ATOM   1803    O GLU A 244       1.836  13.955  -5.448  1.00  1.00            
ATOM   1804    N MET A 245       2.832  13.738  -3.441  1.00  1.00            
ATOM   1805   CA MET A 245       3.923  13.118  -4.095  1.00  1.00            
ATOM   1806   CB MET A 245       5.296  13.639  -3.644  1.00  1.00            
ATOM   1807   CG MET A 245       5.562  15.089  -4.053  1.00  1.00            
ATOM   1808   SD MET A 245       5.786  15.353  -5.839  1.00  1.00            
ATOM   1809   CE MET A 245       7.567  14.987  -5.851  1.00  1.00            
ATOM   1810    C MET A 245       3.858  11.672  -3.779  1.00  1.00            
ATOM   1811    O MET A 245       3.665  11.282  -2.628  1.00  1.00            
ATOM   1812    N VAL A 246       4.002  10.831  -4.817  4.00  1.00            
ATOM   1813   CA VAL A 246       3.908   9.437  -4.554  4.00  1.00            
ATOM   1814   CB VAL A 246       2.620   8.826  -5.026  4.00  1.00            
ATOM   1815  CG1 VAL A 246       1.473   9.453  -4.214  4.00  1.00            
ATOM   1816  CG2 VAL A 246       2.486   9.052  -6.542  4.00  1.00            
ATOM   1817    C VAL A 246       5.042   8.727  -5.189  4.00  1.00            
ATOM   1818    O VAL A 246       5.592   9.162  -6.201  4.00  1.00            
ATOM   1819    N ILE A 247       5.429   7.601  -4.565  4.00  1.00            
ATOM   1820   CA ILE A 247       6.508   6.826  -5.078  4.00  1.00            
ATOM   1821   CB ILE A 247       7.720   6.819  -4.196  4.00  1.00            
ATOM   1822  CG1 ILE A 247       8.281   8.243  -4.044  4.00  1.00            
ATOM   1823  CG2 ILE A 247       8.728   5.811  -4.777  4.00  1.00            
ATOM   1824  CD1 ILE A 247       9.312   8.371  -2.924  4.00  1.00            
ATOM   1825    C ILE A 247       6.046   5.409  -5.171  4.00  1.00            
ATOM   1826    O ILE A 247       5.222   4.968  -4.373  4.00  1.00            
ATOM   1827    N SER A 248       6.553   4.660  -6.170  1.00  1.00            
ATOM   1828   CA SER A 248       6.168   3.286  -6.291  1.00  1.00            
ATOM   1829   CB SER A 248       6.556   2.651  -7.637  1.00  1.00            
ATOM   1830   OG SER A 248       5.892   3.316  -8.701  1.00  1.00            
ATOM   1831    C SER A 248       6.876   2.522  -5.222  1.00  1.00            
ATOM   1832    O SER A 248       7.938   2.920  -4.746  1.00  1.00            
ATOM   1833    N CYS A 249       6.276   1.394  -4.809  3.00  1.00            
ATOM   1834   CA CYS A 249       6.798   0.575  -3.756  3.00  1.00            
ATOM   1835   CB CYS A 249       5.822  -0.540  -3.339  3.00  1.00            
ATOM   1836   SG CYS A 249       5.426  -1.680  -4.700  3.00  1.00            
ATOM   1837    C CYS A 249       8.091  -0.074  -4.161  3.00  1.00            
ATOM   1838    O CYS A 249       9.005  -0.198  -3.348  3.00  1.00            
ATOM   1839    N SER A 250       8.208  -0.493  -5.435  2.00  1.00            
ATOM   1840   CA SER A 250       9.354  -1.223  -5.912  2.00  1.00            
ATOM   1841   CB SER A 250       9.211  -1.643  -7.385  2.00  1.00            
ATOM   1842   OG SER A 250       9.158  -0.494  -8.218  2.00  1.00            
ATOM   1843    C SER A 250      10.575  -0.367  -5.804  2.00  1.00            
ATOM   1844    O SER A 250      11.696  -0.871  -5.770  2.00  1.00            
ATOM   1845    N SER A 251      10.389   0.960  -5.728  2.00  1.00            
ATOM   1846   CA SER A 251      11.499   1.867  -5.696  2.00  1.00            
ATOM   1847   CB SER A 251      11.055   3.338  -5.630  2.00  1.00            
ATOM   1848   OG SER A 251      10.403   3.591  -4.393  2.00  1.00            
ATOM   1849    C SER A 251      12.330   1.623  -4.477  2.00  1.00            
ATOM   1850    O SER A 251      13.550   1.781  -4.511  2.00  1.00            
ATOM   1851    N ILE A 252      11.695   1.202  -3.369  2.00  1.00            
ATOM   1852   CA ILE A 252      12.420   1.039  -2.142  2.00  1.00            
ATOM   1853   CB ILE A 252      11.534   0.565  -1.012  2.00  1.00            
ATOM   1854  CG1 ILE A 252      12.249   0.702   0.344  2.00  1.00            
ATOM   1855  CG2 ILE A 252      11.032  -0.859  -1.309  2.00  1.00            
ATOM   1856  CD1 ILE A 252      11.317   0.511   1.541  2.00  1.00            
ATOM   1857    C ILE A 252      13.505   0.039  -2.379  2.00  1.00            
ATOM   1858    O ILE A 252      14.639   0.220  -1.935  2.00  1.00            
ATOM   1859    N ASP A 253      13.191  -1.039  -3.112  2.00  1.00            
ATOM   1860   CA ASP A 253      14.149  -2.079  -3.331  2.00  1.00            
ATOM   1861   CB ASP A 253      13.558  -3.217  -4.188  2.00  1.00            
ATOM   1862   CG ASP A 253      14.502  -4.414  -4.248  2.00  1.00            
ATOM   1863  OD1 ASP A 253      15.724  -4.251  -3.986  2.00  1.00            
ATOM   1864  OD2 ASP A 253      14.000  -5.526  -4.561  2.00  1.00            
ATOM   1865    C ASP A 253      15.346  -1.538  -4.059  2.00  1.00            
ATOM   1866    O ASP A 253      16.479  -1.688  -3.605  2.00  1.00            
ATOM   1867    N SER A 254      15.115  -0.862  -5.200  2.00  1.00            
ATOM   1868   CA SER A 254      16.167  -0.430  -6.083  2.00  1.00            
ATOM   1869   CB SER A 254      15.629   0.007  -7.455  2.00  1.00            
ATOM   1870   OG SER A 254      14.783   1.138  -7.306  2.00  1.00            
ATOM   1871    C SER A 254      16.992   0.710  -5.562  2.00  1.00            
ATOM   1872    O SER A 254      18.201   0.742  -5.787  2.00  1.00            
ATOM   1873    N LEU A 255      16.383   1.666  -4.838  1.00  1.00            
ATOM   1874   CA LEU A 255      17.087   2.890  -4.554  1.00  1.00            
ATOM   1875   CB LEU A 255      16.153   4.060  -4.193  1.00  1.00            
ATOM   1876   CG LEU A 255      15.202   4.473  -5.334  1.00  1.00            
ATOM   1877  CD1 LEU A 255      14.315   5.658  -4.920  1.00  1.00            
ATOM   1878  CD2 LEU A 255      15.965   4.729  -6.643  1.00  1.00            
ATOM   1879    C LEU A 255      18.126   2.795  -3.483  1.00  1.00            
ATOM   1880    O LEU A 255      18.057   2.030  -2.522  1.00  1.00            
ATOM   1881    N PRO A 256      19.126   3.609  -3.738  1.00  1.00            
ATOM   1882   CA PRO A 256      20.247   3.810  -2.856  1.00  1.00            
ATOM   1883   CD PRO A 256      19.473   3.906  -5.117  1.00  1.00            
ATOM   1884   CB PRO A 256      21.411   4.271  -3.733  1.00  1.00            
ATOM   1885   CG PRO A 256      20.744   4.763  -5.026  1.00  1.00            
ATOM   1886    C PRO A 256      19.834   4.829  -1.833  1.00  1.00            
ATOM   1887    O PRO A 256      18.781   5.443  -1.994  1.00  1.00            
ATOM   1888    N ASP A 257      20.645   5.025  -0.776  1.00  1.00            
ATOM   1889   CA ASP A 257      20.315   5.929   0.292  1.00  1.00            
ATOM   1890   CB ASP A 257      21.061   5.607   1.601  1.00  1.00            
ATOM   1891   CG ASP A 257      22.560   5.800   1.360  1.00  1.00            
ATOM   1892  OD1 ASP A 257      23.001   5.638   0.191  1.00  1.00            
ATOM   1893  OD2 ASP A 257      23.286   6.110   2.343  1.00  1.00            
ATOM   1894    C ASP A 257      20.673   7.336  -0.046  1.00  1.00            
ATOM   1895    O ASP A 257      21.311   7.626  -1.056  1.00  1.00            
ATOM   1896    N ILE A 258      20.212   8.245   0.835  4.00  1.00            
ATOM   1897   CA ILE A 258      20.502   9.647   0.797  4.00  1.00            
ATOM   1898   CB ILE A 258      19.284  10.519   0.894  4.00  1.00            
ATOM   1899  CG1 ILE A 258      18.384  10.314  -0.337  4.00  1.00            
ATOM   1900  CG2 ILE A 258      19.753  11.971   1.085  4.00  1.00            
ATOM   1901  CD1 ILE A 258      16.990  10.915  -0.178  4.00  1.00            
ATOM   1902    C ILE A 258      21.308   9.866   2.022  4.00  1.00            
ATOM   1903    O ILE A 258      20.967   9.375   3.097  4.00  1.00            
ATOM   1904    N VAL A 259      22.436  10.579   1.886  4.00  1.00            
ATOM   1905   CA VAL A 259      23.250  10.758   3.044  4.00  1.00            
ATOM   1906   CB VAL A 259      24.677  10.341   2.844  4.00  1.00            
ATOM   1907  CG1 VAL A 259      25.470  10.714   4.107  4.00  1.00            
ATOM   1908  CG2 VAL A 259      24.717   8.844   2.501  4.00  1.00            
ATOM   1909    C VAL A 259      23.280  12.204   3.370  4.00  1.00            
ATOM   1910    O VAL A 259      23.235  13.064   2.492  4.00  1.00            
ATOM   1911    N PHE A 260      23.321  12.495   4.680  4.00  1.00            
ATOM   1912   CA PHE A 260      23.462  13.840   5.136  4.00  1.00            
ATOM   1913   CB PHE A 260      22.601  14.181   6.365  4.00  1.00            
ATOM   1914   CG PHE A 260      21.152  14.209   6.031  4.00  1.00            
ATOM   1915  CD1 PHE A 260      20.449  13.043   5.843  4.00  1.00            
ATOM   1916  CD2 PHE A 260      20.493  15.412   5.940  4.00  1.00            
ATOM   1917  CE1 PHE A 260      19.107  13.081   5.549  4.00  1.00            
ATOM   1918  CE2 PHE A 260      19.151  15.456   5.647  4.00  1.00            
ATOM   1919   CZ PHE A 260      18.455  14.287   5.448  4.00  1.00            
ATOM   1920    C PHE A 260      24.850  13.895   5.670  4.00  1.00            
ATOM   1921    O PHE A 260      25.278  12.994   6.390  4.00  1.00            
ATOM   1922    N THR A 261      25.605  14.942   5.314  4.00  1.00            
ATOM   1923   CA THR A 261      26.967  14.958   5.743  4.00  1.00            
ATOM   1924   CB THR A 261      27.797  15.980   5.028  4.00  1.00            
ATOM   1925  OG1 THR A 261      27.759  15.742   3.629  4.00  1.00            
ATOM   1926  CG2 THR A 261      29.247  15.856   5.525  4.00  1.00            
ATOM   1927    C THR A 261      27.146  15.177   7.221  4.00  1.00            
ATOM   1928    O THR A 261      27.904  14.431   7.833  4.00  1.00            
ATOM   1929    N ILE A 262      26.500  16.185   7.872  4.00  1.00            
ATOM   1930   CA ILE A 262      26.839  16.410   9.270  4.00  1.00            
ATOM   1931   CB ILE A 262      26.585  15.194  10.125  4.00  1.00            
ATOM   1932  CG1 ILE A 262      25.110  14.780   9.983  4.00  1.00            
ATOM   1933  CG2 ILE A 262      26.960  15.499  11.588  4.00  1.00            
ATOM   1934  CD1 ILE A 262      24.125  15.857  10.434  4.00  1.00            
ATOM   1935    C ILE A 262      28.309  16.803   9.276  4.00  1.00            
ATOM   1936    O ILE A 262      28.938  16.917   8.226  4.00  1.00            
ATOM   1937    N ASP A 263      28.897  17.176  10.428  3.00  1.00            
ATOM   1938   CA ASP A 263      30.297  17.511  10.362  3.00  1.00            
ATOM   1939   CB ASP A 263      30.824  18.190  11.632  3.00  1.00            
ATOM   1940   CG ASP A 263      30.237  19.588  11.697  3.00  1.00            
ATOM   1941  OD1 ASP A 263      29.637  20.028  10.680  3.00  1.00            
ATOM   1942  OD2 ASP A 263      30.395  20.242  12.761  3.00  1.00            
ATOM   1943    C ASP A 263      31.083  16.234  10.190  3.00  1.00            
ATOM   1944    O ASP A 263      31.663  15.715  11.142  3.00  1.00            
ATOM   1945    N GLY A 264      31.109  15.689   8.953  3.00  1.00            
ATOM   1946   CA GLY A 264      31.904  14.551   8.590  3.00  1.00            
ATOM   1947    C GLY A 264      31.252  13.250   8.974  3.00  1.00            
ATOM   1948    O GLY A 264      31.852  12.193   8.782  3.00  1.00            
ATOM   1949    N VAL A 265      30.020  13.255   9.521  4.00  1.00            
ATOM   1950   CA VAL A 265      29.483  11.972   9.885  4.00  1.00            
ATOM   1951   CB VAL A 265      29.077  11.880  11.326  4.00  1.00            
ATOM   1952  CG1 VAL A 265      28.400  10.520  11.563  4.00  1.00            
ATOM   1953  CG2 VAL A 265      30.321  12.121  12.199  4.00  1.00            
ATOM   1954    C VAL A 265      28.256  11.698   9.080  4.00  1.00            
ATOM   1955    O VAL A 265      27.257  12.406   9.192  4.00  1.00            
ATOM   1956    N GLN A 266      28.282  10.609   8.292  4.00  1.00            
ATOM   1957   CA GLN A 266      27.165  10.346   7.441  4.00  1.00            
ATOM   1958   CB GLN A 266      27.422   9.273   6.370  4.00  1.00            
ATOM   1959   CG GLN A 266      28.455   9.702   5.336  4.00  1.00            
ATOM   1960   CD GLN A 266      28.563   8.601   4.295  4.00  1.00            
ATOM   1961  OE1 GLN A 266      27.824   7.619   4.333  4.00  1.00            
ATOM   1962  NE2 GLN A 266      29.508   8.774   3.332  4.00  1.00            
ATOM   1963    C GLN A 266      25.998   9.890   8.246  4.00  1.00            
ATOM   1964    O GLN A 266      26.131   9.153   9.221  4.00  1.00            
ATOM   1965    N TYR A 267      24.798  10.362   7.845  4.00  1.00            
ATOM   1966   CA TYR A 267      23.568  10.018   8.481  4.00  1.00            
ATOM   1967   CB TYR A 267      22.811  11.292   8.900  4.00  1.00            
ATOM   1968   CG TYR A 267      21.619  10.964   9.721  4.00  1.00            
ATOM   1969  CD1 TYR A 267      20.422  10.614   9.137  4.00  1.00            
ATOM   1970  CD2 TYR A 267      21.709  11.011  11.091  4.00  1.00            
ATOM   1971  CE1 TYR A 267      19.331  10.320   9.920  4.00  1.00            
ATOM   1972  CE2 TYR A 267      20.624  10.721  11.877  4.00  1.00            
ATOM   1973   CZ TYR A 267      19.433  10.377  11.289  4.00  1.00            
ATOM   1974   OH TYR A 267      18.321  10.080  12.104  4.00  1.00            
ATOM   1975    C TYR A 267      22.735   9.386   7.399  4.00  1.00            
ATOM   1976    O TYR A 267      22.195  10.093   6.552  4.00  1.00            
ATOM   1977    N PRO A 268      22.623   8.088   7.369  4.00  1.00            
ATOM   1978   CA PRO A 268      21.835   7.481   6.323  4.00  1.00            
ATOM   1979   CD PRO A 268      23.803   7.287   7.679  4.00  1.00            
ATOM   1980   CB PRO A 268      22.384   6.074   6.132  4.00  1.00            
ATOM   1981   CG PRO A 268      23.843   6.183   6.615  4.00  1.00            
ATOM   1982    C PRO A 268      20.350   7.500   6.496  4.00  1.00            
ATOM   1983    O PRO A 268      19.867   7.231   7.595  4.00  1.00            
ATOM   1984    N LEU A 269      19.631   7.809   5.407  4.00  1.00            
ATOM   1985   CA LEU A 269      18.197   7.808   5.407  4.00  1.00            
ATOM   1986   CB LEU A 269      17.596   8.568   4.209  4.00  1.00            
ATOM   1987   CG LEU A 269      17.820  10.085   4.278  4.00  1.00            
ATOM   1988  CD1 LEU A 269      17.200  10.802   3.068  4.00  1.00            
ATOM   1989  CD2 LEU A 269      17.322  10.650   5.619  4.00  1.00            
ATOM   1990    C LEU A 269      17.605   6.453   5.397  4.00  1.00            
ATOM   1991    O LEU A 269      16.698   6.159   6.172  4.00  1.00            
ATOM   1992    N SER A 270      18.141   5.579   4.521  1.00  1.00            
ATOM   1993   CA SER A 270      17.578   4.303   4.209  1.00  1.00            
ATOM   1994   CB SER A 270      17.247   3.383   5.416  1.00  1.00            
ATOM   1995   OG SER A 270      15.981   3.704   5.976  1.00  1.00            
ATOM   1996    C SER A 270      16.298   4.600   3.499  1.00  1.00            
ATOM   1997    O SER A 270      15.513   5.434   3.936  1.00  1.00            
ATOM   1998    N PRO A 271      16.108   3.977   2.374  2.00  1.00            
ATOM   1999   CA PRO A 271      14.927   4.155   1.568  2.00  1.00            
ATOM   2000   CD PRO A 271      17.182   3.306   1.657  2.00  1.00            
ATOM   2001   CB PRO A 271      15.261   3.558   0.200  2.00  1.00            
ATOM   2002   CG PRO A 271      16.473   2.643   0.466  2.00  1.00            
ATOM   2003    C PRO A 271      13.811   3.443   2.281  2.00  1.00            
ATOM   2004    O PRO A 271      12.661   3.638   1.893  2.00  1.00            
ATOM   2005    N SER A 272      14.116   2.624   3.307  2.00  1.00            
ATOM   2006   CA SER A 272      13.041   2.002   4.034  2.00  1.00            
ATOM   2007   CB SER A 272      13.514   1.060   5.158  2.00  1.00            
ATOM   2008   OG SER A 272      14.193   1.777   6.177  2.00  1.00            
ATOM   2009    C SER A 272      12.236   3.111   4.627  2.00  1.00            
ATOM   2010    O SER A 272      11.039   3.233   4.375  2.00  1.00            
ATOM   2011    N ALA A 273      12.902   3.971   5.422  2.00  1.00            
ATOM   2012   CA ALA A 273      12.304   5.178   5.907  2.00  1.00            
ATOM   2013   CB ALA A 273      13.097   5.850   7.043  2.00  1.00            
ATOM   2014    C ALA A 273      12.435   6.035   4.704  2.00  1.00            
ATOM   2015    O ALA A 273      12.988   5.577   3.715  2.00  1.00            
ATOM   2016    N TYR A 274      11.912   7.265   4.685  2.00  1.00            
ATOM   2017   CA TYR A 274      12.125   8.021   3.484  2.00  1.00            
ATOM   2018   CB TYR A 274      13.638   8.129   3.110  2.00  1.00            
ATOM   2019   CG TYR A 274      13.856   8.191   1.635  2.00  1.00            
ATOM   2020  CD1 TYR A 274      13.690   9.346   0.911  2.00  1.00            
ATOM   2021  CD2 TYR A 274      14.234   7.045   0.973  2.00  1.00            
ATOM   2022  CE1 TYR A 274      13.900   9.358  -0.453  2.00  1.00            
ATOM   2023  CE2 TYR A 274      14.445   7.046  -0.385  2.00  1.00            
ATOM   2024   CZ TYR A 274      14.278   8.207  -1.102  2.00  1.00            
ATOM   2025   OH TYR A 274      14.496   8.210  -2.497  2.00  1.00            
ATOM   2026    C TYR A 274      11.256   7.533   2.352  2.00  1.00            
ATOM   2027    O TYR A 274      11.156   8.171   1.306  2.00  1.00            
ATOM   2028    N ILE A 275      10.554   6.405   2.538  4.00  1.00            
ATOM   2029   CA ILE A 275       9.523   6.007   1.615  4.00  1.00            
ATOM   2030   CB ILE A 275       9.920   4.895   0.689  4.00  1.00            
ATOM   2031  CG1 ILE A 275      11.023   5.372  -0.276  4.00  1.00            
ATOM   2032  CG2 ILE A 275       8.649   4.391  -0.012  4.00  1.00            
ATOM   2033  CD1 ILE A 275      11.644   4.243  -1.099  4.00  1.00            
ATOM   2034    C ILE A 275       8.500   5.489   2.556  4.00  1.00            
ATOM   2035    O ILE A 275       8.769   4.555   3.311  4.00  1.00            
ATOM   2036    N LEU A 276       7.299   6.079   2.571  4.00  1.00            
ATOM   2037   CA LEU A 276       6.406   5.586   3.569  4.00  1.00            
ATOM   2038   CB LEU A 276       5.549   6.668   4.248  4.00  1.00            
ATOM   2039   CG LEU A 276       4.717   6.112   5.420  4.00  1.00            
ATOM   2040  CD1 LEU A 276       5.625   5.661   6.576  4.00  1.00            
ATOM   2041  CD2 LEU A 276       3.629   7.102   5.863  4.00  1.00            
ATOM   2042    C LEU A 276       5.477   4.640   2.904  4.00  1.00            
ATOM   2043    O LEU A 276       5.110   4.828   1.745  4.00  1.00            
ATOM   2044    N GLN A 277       5.083   3.572   3.619  4.00  1.00            
ATOM   2045   CA GLN A 277       4.217   2.653   2.961  4.00  1.00            
ATOM   2046   CB GLN A 277       4.760   1.217   2.885  4.00  1.00            
ATOM   2047   CG GLN A 277       6.030   1.092   2.043  4.00  1.00            
ATOM   2048   CD GLN A 277       6.298  -0.390   1.834  4.00  1.00            
ATOM   2049  OE1 GLN A 277       5.545  -1.071   1.139  4.00  1.00            
ATOM   2050  NE2 GLN A 277       7.390  -0.912   2.451  4.00  1.00            
ATOM   2051    C GLN A 277       2.899   2.589   3.666  4.00  1.00            
ATOM   2052    O GLN A 277       2.825   2.366   4.873  4.00  1.00            
ATOM   2053    N ASP A 278       1.817   2.818   2.898  4.00  1.00            
ATOM   2054   CA ASP A 278       0.468   2.677   3.362  4.00  1.00            
ATOM   2055   CB ASP A 278      -0.494   3.716   2.768  4.00  1.00            
ATOM   2056   CG ASP A 278      -0.213   5.031   3.478  4.00  1.00            
ATOM   2057  OD1 ASP A 278       0.042   4.985   4.710  4.00  1.00            
ATOM   2058  OD2 ASP A 278      -0.237   6.093   2.803  4.00  1.00            
ATOM   2059    C ASP A 278       0.053   1.323   2.888  4.00  1.00            
ATOM   2060    O ASP A 278       0.891   0.445   2.687  4.00  1.00            
ATOM   2061    N ASP A 279      -1.261   1.106   2.712  3.00  1.00            
ATOM   2062   CA ASP A 279      -1.705  -0.175   2.250  3.00  1.00            
ATOM   2063   CB ASP A 279      -3.236  -0.251   2.098  3.00  1.00            
ATOM   2064   CG ASP A 279      -3.638  -1.717   1.973  3.00  1.00            
ATOM   2065  OD1 ASP A 279      -2.751  -2.594   2.155  3.00  1.00            
ATOM   2066  OD2 ASP A 279      -4.840  -1.981   1.702  3.00  1.00            
ATOM   2067    C ASP A 279      -1.099  -0.387   0.895  3.00  1.00            
ATOM   2068    O ASP A 279      -0.599  -1.472   0.605  3.00  1.00            
ATOM   2069    N ASP A 280      -1.105   0.651   0.027  3.00  1.00            
ATOM   2070   CA ASP A 280      -0.565   0.468  -1.292  3.00  1.00            
ATOM   2071   CB ASP A 280      -1.652   0.404  -2.383  3.00  1.00            
ATOM   2072   CG ASP A 280      -2.332  -0.958  -2.311  3.00  1.00            
ATOM   2073  OD1 ASP A 280      -1.599  -1.981  -2.259  3.00  1.00            
ATOM   2074  OD2 ASP A 280      -3.592  -0.995  -2.305  3.00  1.00            
ATOM   2075    C ASP A 280       0.342   1.601  -1.653  3.00  1.00            
ATOM   2076    O ASP A 280       1.530   1.399  -1.901  3.00  1.00            
ATOM   2077    N SER A 281      -0.194   2.835  -1.681  4.00  1.00            
ATOM   2078   CA SER A 281       0.584   3.937  -2.165  4.00  1.00            
ATOM   2079   CB SER A 281      -0.215   5.239  -2.330  4.00  1.00            
ATOM   2080   OG SER A 281       0.634   6.269  -2.815  4.00  1.00            
ATOM   2081    C SER A 281       1.734   4.206  -1.251  4.00  1.00            
ATOM   2082    O SER A 281       1.674   3.939  -0.052  4.00  1.00            
ATOM   2083    N CYS A 282       2.838   4.716  -1.840  4.00  1.00            
ATOM   2084   CA CYS A 282       4.004   5.106  -1.103  4.00  1.00            
ATOM   2085   CB CYS A 282       5.304   4.463  -1.610  4.00  1.00            
ATOM   2086   SG CYS A 282       5.315   2.663  -1.354  4.00  1.00            
ATOM   2087    C CYS A 282       4.098   6.583  -1.284  4.00  1.00            
ATOM   2088    O CYS A 282       3.905   7.097  -2.383  4.00  1.00            
ATOM   2089    N THR A 283       4.372   7.309  -0.187  4.00  1.00            
ATOM   2090   CA THR A 283       4.481   8.733  -0.281  4.00  1.00            
ATOM   2091   CB THR A 283       3.700   9.458   0.779  4.00  1.00            
ATOM   2092  OG1 THR A 283       2.324   9.120   0.686  4.00  1.00            
ATOM   2093  CG2 THR A 283       3.882  10.973   0.589  4.00  1.00            
ATOM   2094    C THR A 283       5.926   9.020  -0.066  4.00  1.00            
ATOM   2095    O THR A 283       6.667   8.192   0.462  4.00  1.00            
ATOM   2096    N SER A 284       6.368  10.207  -0.506  4.00  1.00            
ATOM   2097   CA SER A 284       7.760  10.518  -0.486  4.00  1.00            
ATOM   2098   CB SER A 284       8.084  11.821  -1.238  4.00  1.00            
ATOM   2099   OG SER A 284       7.467  12.928  -0.601  4.00  1.00            
ATOM   2100    C SER A 284       8.370  10.618   0.859  4.00  1.00            
ATOM   2101    O SER A 284       9.342   9.925   1.146  4.00  1.00            
ATOM   2102    N GLY A 285       7.829  11.465   1.738  1.00  1.00            
ATOM   2103   CA GLY A 285       8.528  11.611   2.973  1.00  1.00            
ATOM   2104    C GLY A 285       9.376  12.843   2.865  1.00  1.00            
ATOM   2105    O GLY A 285       9.943  13.309   3.851  1.00  1.00            
ATOM   2106    N PHE A 286       9.511  13.392   1.641  4.00  1.00            
ATOM   2107   CA PHE A 286      10.186  14.649   1.485  4.00  1.00            
ATOM   2108   CB PHE A 286      11.100  14.760   0.253  4.00  1.00            
ATOM   2109   CG PHE A 286      12.405  14.116   0.559  4.00  1.00            
ATOM   2110  CD1 PHE A 286      13.388  14.857   1.173  4.00  1.00            
ATOM   2111  CD2 PHE A 286      12.660  12.800   0.255  4.00  1.00            
ATOM   2112  CE1 PHE A 286      14.610  14.312   1.475  4.00  1.00            
ATOM   2113  CE2 PHE A 286      13.884  12.254   0.556  4.00  1.00            
ATOM   2114   CZ PHE A 286      14.862  13.001   1.164  4.00  1.00            
ATOM   2115    C PHE A 286       9.078  15.642   1.268  4.00  1.00            
ATOM   2116    O PHE A 286       8.126  15.355   0.543  4.00  1.00            
ATOM   2117    N GLU A 287       9.150  16.828   1.912  4.00  1.00            
ATOM   2118   CA GLU A 287       8.124  17.824   1.735  4.00  1.00            
ATOM   2119   CB GLU A 287       7.317  18.162   3.000  4.00  1.00            
ATOM   2120   CG GLU A 287       8.143  18.825   4.103  4.00  1.00            
ATOM   2121   CD GLU A 287       7.160  19.432   5.093  4.00  1.00            
ATOM   2122  OE1 GLU A 287       5.941  19.439   4.775  4.00  1.00            
ATOM   2123  OE2 GLU A 287       7.609  19.904   6.170  4.00  1.00            
ATOM   2124    C GLU A 287       8.814  19.093   1.318  4.00  1.00            
ATOM   2125    O GLU A 287      10.027  19.212   1.473  4.00  1.00            
ATOM   2126    N GLY A 288       8.070  20.080   0.764  4.00  1.00            
ATOM   2127   CA GLY A 288       8.726  21.287   0.326  4.00  1.00            
ATOM   2128    C GLY A 288       8.136  22.482   1.026  4.00  1.00            
ATOM   2129    O GLY A 288       6.959  22.796   0.857  4.00  1.00            
ATOM   2130    N MET A 289       8.961  23.177   1.844  1.00  1.00            
ATOM   2131   CA MET A 289       8.582  24.417   2.476  1.00  1.00            
ATOM   2132   CB MET A 289       8.075  24.297   3.924  1.00  1.00            
ATOM   2133   CG MET A 289       7.768  25.666   4.541  1.00  1.00            
ATOM   2134   SD MET A 289       6.944  25.627   6.161  1.00  1.00            
ATOM   2135   CE MET A 289       5.265  25.614   5.468  1.00  1.00            
ATOM   2136    C MET A 289       9.829  25.256   2.525  1.00  1.00            
ATOM   2137    O MET A 289      10.867  24.798   3.000  1.00  1.00            
ATOM   2138    N ASP A 290       9.769  26.513   2.031  1.00  1.00            
ATOM   2139   CA ASP A 290      10.919  27.381   2.064  1.00  1.00            
ATOM   2140   CB ASP A 290      11.082  28.237   0.793  1.00  1.00            
ATOM   2141   CG ASP A 290      12.420  28.957   0.879  1.00  1.00            
ATOM   2142  OD1 ASP A 290      13.307  28.460   1.624  1.00  1.00            
ATOM   2143  OD2 ASP A 290      12.571  30.014   0.210  1.00  1.00            
ATOM   2144    C ASP A 290      10.684  28.339   3.207  1.00  1.00            
ATOM   2145    O ASP A 290       9.630  28.972   3.259  1.00  1.00            
ATOM   2146    N VAL A 291      11.634  28.477   4.170  1.00  1.00            
ATOM   2147   CA VAL A 291      11.333  29.340   5.289  1.00  1.00            
ATOM   2148   CB VAL A 291      12.410  29.406   6.316  1.00  1.00            
ATOM   2149  CG1 VAL A 291      12.043  30.508   7.324  1.00  1.00            
ATOM   2150  CG2 VAL A 291      12.504  28.016   6.949  1.00  1.00            
ATOM   2151    C VAL A 291      11.058  30.743   4.793  1.00  1.00            
ATOM   2152    O VAL A 291       9.900  31.147   4.880  1.00  1.00            
ATOM   2153    N PRO A 292      11.963  31.548   4.258  4.00  1.00            
ATOM   2154   CA PRO A 292      13.354  31.698   4.641  4.00  1.00            
ATOM   2155   CD PRO A 292      11.686  32.167   2.973  4.00  1.00            
ATOM   2156   CB PRO A 292      14.060  32.269   3.414  4.00  1.00            
ATOM   2157   CG PRO A 292      12.940  32.994   2.650  4.00  1.00            
ATOM   2158    C PRO A 292      13.392  32.668   5.780  4.00  1.00            
ATOM   2159    O PRO A 292      12.410  33.381   5.981  4.00  1.00            
ATOM   2160    N THR A 293      14.507  32.712   6.532  1.00  1.00            
ATOM   2161   CA THR A 293      14.658  33.656   7.603  1.00  1.00            
ATOM   2162   CB THR A 293      14.573  33.032   8.968  1.00  1.00            
ATOM   2163  OG1 THR A 293      14.584  34.029   9.979  1.00  1.00            
ATOM   2164  CG2 THR A 293      15.755  32.066   9.145  1.00  1.00            
ATOM   2165    C THR A 293      16.016  34.232   7.426  1.00  1.00            
ATOM   2166    O THR A 293      16.691  33.932   6.442  1.00  1.00            
ATOM   2167    N SER A 294      16.447  35.106   8.355  1.00  1.00            
ATOM   2168   CA SER A 294      17.775  35.615   8.220  1.00  1.00            
ATOM   2169   CB SER A 294      18.197  36.554   9.364  1.00  1.00            
ATOM   2170   OG SER A 294      18.247  35.833  10.587  1.00  1.00            
ATOM   2171    C SER A 294      18.629  34.393   8.319  1.00  1.00            
ATOM   2172    O SER A 294      18.201  33.359   8.829  1.00  1.00            
ATOM   2173    N SER A 295      19.867  34.480   7.819  1.00  1.00            
ATOM   2174   CA SER A 295      20.766  33.372   7.886  1.00  1.00            
ATOM   2175   CB SER A 295      21.022  32.888   9.327  1.00  1.00            
ATOM   2176   OG SER A 295      21.715  33.884  10.068  1.00  1.00            
ATOM   2177    C SER A 295      20.345  32.191   7.061  1.00  1.00            
ATOM   2178    O SER A 295      20.611  31.053   7.446  1.00  1.00            
ATOM   2179    N GLY A 296      19.685  32.410   5.906  1.00  1.00            
ATOM   2180   CA GLY A 296      19.495  31.312   4.991  1.00  1.00            
ATOM   2181    C GLY A 296      18.180  30.624   5.144  1.00  1.00            
ATOM   2182    O GLY A 296      17.436  30.829   6.103  1.00  1.00            
ATOM   2183    N GLU A 297      17.898  29.764   4.139  4.00  1.00            
ATOM   2184   CA GLU A 297      16.719  28.958   4.007  4.00  1.00            
ATOM   2185   CB GLU A 297      16.639  28.341   2.604  4.00  1.00            
ATOM   2186   CG GLU A 297      16.541  29.420   1.519  4.00  1.00            
ATOM   2187   CD GLU A 297      17.025  28.825   0.207  4.00  1.00            
ATOM   2188  OE1 GLU A 297      17.547  27.679   0.242  4.00  1.00            
ATOM   2189  OE2 GLU A 297      16.897  29.511  -0.842  4.00  1.00            
ATOM   2190    C GLU A 297      16.833  27.874   5.033  4.00  1.00            
ATOM   2191    O GLU A 297      17.919  27.348   5.267  4.00  1.00            
ATOM   2192    N LEU A 298      15.710  27.523   5.693  1.00  1.00            
ATOM   2193   CA LEU A 298      15.776  26.502   6.700  1.00  1.00            
ATOM   2194   CB LEU A 298      14.970  26.797   7.970  1.00  1.00            
ATOM   2195   CG LEU A 298      14.967  25.612   8.948  1.00  1.00            
ATOM   2196  CD1 LEU A 298      16.399  25.234   9.354  1.00  1.00            
ATOM   2197  CD2 LEU A 298      14.042  25.886  10.147  1.00  1.00            
ATOM   2198    C LEU A 298      15.267  25.229   6.126  1.00  1.00            
ATOM   2199    O LEU A 298      14.349  25.204   5.308  1.00  1.00            
ATOM   2200    N TRP A 299      15.915  24.139   6.558  4.00  1.00            
ATOM   2201   CA TRP A 299      15.647  22.785   6.192  4.00  1.00            
ATOM   2202   CB TRP A 299      16.976  22.116   5.801  4.00  1.00            
ATOM   2203   CG TRP A 299      16.954  20.675   5.376  4.00  1.00            
ATOM   2204  CD2 TRP A 299      16.945  20.252   4.006  4.00  1.00            
ATOM   2205  CD1 TRP A 299      17.014  19.542   6.133  4.00  1.00            
ATOM   2206  NE1 TRP A 299      17.041  18.437   5.319  4.00  1.00            
ATOM   2207  CE2 TRP A 299      17.001  18.859   4.008  4.00  1.00            
ATOM   2208  CE3 TRP A 299      16.908  20.970   2.846  4.00  1.00            
ATOM   2209  CZ2 TRP A 299      17.019  18.156   2.838  4.00  1.00            
ATOM   2210  CZ3 TRP A 299      16.911  20.259   1.667  4.00  1.00            
ATOM   2211  CH2 TRP A 299      16.966  18.879   1.666  4.00  1.00            
ATOM   2212    C TRP A 299      15.217  22.180   7.487  4.00  1.00            
ATOM   2213    O TRP A 299      15.810  22.465   8.526  4.00  1.00            
ATOM   2214    N ILE A 300      14.161  21.350   7.487  4.00  1.00            
ATOM   2215   CA ILE A 300      13.778  20.827   8.762  4.00  1.00            
ATOM   2216   CB ILE A 300      12.412  21.269   9.197  4.00  1.00            
ATOM   2217  CG1 ILE A 300      12.374  22.796   9.385  4.00  1.00            
ATOM   2218  CG2 ILE A 300      12.045  20.484  10.466  4.00  1.00            
ATOM   2219  CD1 ILE A 300      12.534  23.582   8.085  4.00  1.00            
ATOM   2220    C ILE A 300      13.752  19.324   8.681  4.00  1.00            
ATOM   2221    O ILE A 300      13.153  18.754   7.771  4.00  1.00            
ATOM   2222    N LEU A 301      14.420  18.639   9.638  4.00  1.00            
ATOM   2223   CA LEU A 301      14.525  17.200   9.626  4.00  1.00            
ATOM   2224   CB LEU A 301      15.569  16.673  10.622  4.00  1.00            
ATOM   2225   CG LEU A 301      17.009  16.947  10.152  4.00  1.00            
ATOM   2226  CD1 LEU A 301      17.348  16.109   8.908  4.00  1.00            
ATOM   2227  CD2 LEU A 301      17.251  18.449   9.925  4.00  1.00            
ATOM   2228    C LEU A 301      13.236  16.471   9.855  4.00  1.00            
ATOM   2229    O LEU A 301      12.826  15.660   9.025  4.00  1.00            
ATOM   2230    N GLY A 302      12.542  16.743  10.974  1.00  1.00            
ATOM   2231   CA GLY A 302      11.295  16.075  11.218  1.00  1.00            
ATOM   2232    C GLY A 302      11.509  14.666  11.724  1.00  1.00            
ATOM   2233    O GLY A 302      12.635  14.243  11.977  1.00  1.00            
ATOM   2234    N ASP A 303      10.385  13.915  11.875  2.00  1.00            
ATOM   2235   CA ASP A 303      10.316  12.565  12.394  2.00  1.00            
ATOM   2236   CB ASP A 303       8.872  12.064  12.545  2.00  1.00            
ATOM   2237   CG ASP A 303       8.911  10.768  13.340  2.00  1.00            
ATOM   2238  OD1 ASP A 303       9.999  10.444  13.892  2.00  1.00            
ATOM   2239  OD2 ASP A 303       7.856  10.085  13.414  2.00  1.00            
ATOM   2240    C ASP A 303      11.025  11.600  11.480  2.00  1.00            
ATOM   2241    O ASP A 303      11.818  10.787  11.951  2.00  1.00            
ATOM   2242    N VAL A 304      10.778  11.664  10.149  2.00  1.00            
ATOM   2243   CA VAL A 304      11.425  10.748   9.242  2.00  1.00            
ATOM   2244   CB VAL A 304      10.751  10.704   7.896  2.00  1.00            
ATOM   2245  CG1 VAL A 304      10.566  12.139   7.368  2.00  1.00            
ATOM   2246  CG2 VAL A 304      11.581   9.805   6.964  2.00  1.00            
ATOM   2247    C VAL A 304      12.808  11.238   9.099  2.00  1.00            
ATOM   2248    O VAL A 304      13.168  11.980   8.185  2.00  1.00            
ATOM   2249    N PHE A 305      13.619  10.769  10.046  2.00  1.00            
ATOM   2250   CA PHE A 305      14.945  11.230  10.204  2.00  1.00            
ATOM   2251   CB PHE A 305      15.084  12.748   9.984  2.00  1.00            
ATOM   2252   CG PHE A 305      16.505  13.136  10.195  2.00  1.00            
ATOM   2253  CD1 PHE A 305      17.459  12.862   9.243  2.00  1.00            
ATOM   2254  CD2 PHE A 305      16.881  13.798  11.342  2.00  1.00            
ATOM   2255  CE1 PHE A 305      18.770  13.227   9.442  2.00  1.00            
ATOM   2256  CE2 PHE A 305      18.191  14.165  11.544  2.00  1.00            
ATOM   2257   CZ PHE A 305      19.141  13.879  10.594  2.00  1.00            
ATOM   2258    C PHE A 305      15.166  10.984  11.646  2.00  1.00            
ATOM   2259    O PHE A 305      15.749   9.974  12.033  2.00  1.00            
ATOM   2260    N ILE A 306      14.678  11.931  12.477  2.00  1.00            
ATOM   2261   CA ILE A 306      14.769  11.731  13.885  2.00  1.00            
ATOM   2262   CB ILE A 306      14.577  12.978  14.700  2.00  1.00            
ATOM   2263  CG1 ILE A 306      15.693  13.997  14.404  2.00  1.00            
ATOM   2264  CG2 ILE A 306      14.489  12.567  16.179  2.00  1.00            
ATOM   2265  CD1 ILE A 306      15.419  15.384  14.982  2.00  1.00            
ATOM   2266    C ILE A 306      13.664  10.816  14.207  2.00  1.00            
ATOM   2267    O ILE A 306      12.611  11.186  14.723  2.00  1.00            
ATOM   2268    N ARG A 307      13.940   9.560  13.860  3.00  1.00            
ATOM   2269   CA ARG A 307      13.118   8.429  14.041  3.00  1.00            
ATOM   2270   CB ARG A 307      12.202   8.142  12.842  3.00  1.00            
ATOM   2271   CG ARG A 307      11.240   6.973  13.073  3.00  1.00            
ATOM   2272   CD ARG A 307      11.853   5.595  12.817  3.00  1.00            
ATOM   2273   NE ARG A 307      12.251   5.547  11.384  3.00  1.00            
ATOM   2274   CZ ARG A 307      12.391   4.346  10.750  3.00  1.00            
ATOM   2275  NH1 ARG A 307      12.137   3.183  11.419  3.00  1.00            
ATOM   2276  NH2 ARG A 307      12.784   4.306   9.444  3.00  1.00            
ATOM   2277    C ARG A 307      14.131   7.349  14.098  3.00  1.00            
ATOM   2278    O ARG A 307      14.194   6.547  15.029  3.00  1.00            
ATOM   2279    N GLN A 308      14.975   7.362  13.055  3.00  1.00            
ATOM   2280   CA GLN A 308      16.071   6.471  12.867  3.00  1.00            
ATOM   2281   CB GLN A 308      16.812   6.725  11.542  3.00  1.00            
ATOM   2282   CG GLN A 308      16.060   6.270  10.293  3.00  1.00            
ATOM   2283   CD GLN A 308      16.431   4.816  10.054  3.00  1.00            
ATOM   2284  OE1 GLN A 308      17.297   4.512   9.235  3.00  1.00            
ATOM   2285  NE2 GLN A 308      15.770   3.886  10.793  3.00  1.00            
ATOM   2286    C GLN A 308      17.075   6.701  13.930  3.00  1.00            
ATOM   2287    O GLN A 308      17.714   5.762  14.400  3.00  1.00            
ATOM   2288    N TYR A 309      17.240   7.967  14.343  4.00  1.00            
ATOM   2289   CA TYR A 309      18.320   8.245  15.230  4.00  1.00            
ATOM   2290   CB TYR A 309      19.323   9.268  14.670  4.00  1.00            
ATOM   2291   CG TYR A 309      20.264   8.509  13.804  4.00  1.00            
ATOM   2292  CD1 TYR A 309      19.820   7.812  12.704  4.00  1.00            
ATOM   2293  CD2 TYR A 309      21.610   8.521  14.092  4.00  1.00            
ATOM   2294  CE1 TYR A 309      20.709   7.117  11.917  4.00  1.00            
ATOM   2295  CE2 TYR A 309      22.503   7.831  13.310  4.00  1.00            
ATOM   2296   CZ TYR A 309      22.051   7.124  12.222  4.00  1.00            
ATOM   2297   OH TYR A 309      22.966   6.413  11.417  4.00  1.00            
ATOM   2298    C TYR A 309      17.896   8.722  16.566  4.00  1.00            
ATOM   2299    O TYR A 309      16.865   9.366  16.749  4.00  1.00            
ATOM   2300    N TYR A 310      18.735   8.345  17.548  4.00  1.00            
ATOM   2301   CA TYR A 310      18.613   8.746  18.908  4.00  1.00            
ATOM   2302   CB TYR A 310      19.477   7.873  19.840  4.00  1.00            
ATOM   2303   CG TYR A 310      19.519   8.494  21.190  4.00  1.00            
ATOM   2304  CD1 TYR A 310      18.509   8.272  22.090  4.00  1.00            
ATOM   2305  CD2 TYR A 310      20.582   9.293  21.551  4.00  1.00            
ATOM   2306  CE1 TYR A 310      18.560   8.850  23.334  4.00  1.00            
ATOM   2307  CE2 TYR A 310      20.635   9.873  22.796  4.00  1.00            
ATOM   2308   CZ TYR A 310      19.619   9.652  23.691  4.00  1.00            
ATOM   2309   OH TYR A 310      19.659  10.240  24.972  4.00  1.00            
ATOM   2310    C TYR A 310      19.162  10.129  18.949  4.00  1.00            
ATOM   2311    O TYR A 310      20.276  10.379  18.494  4.00  1.00            
ATOM   2312    N THR A 311      18.375  11.074  19.485  4.00  1.00            
ATOM   2313   CA THR A 311      18.852  12.418  19.508  4.00  1.00            
ATOM   2314   CB THR A 311      17.975  13.374  18.755  4.00  1.00            
ATOM   2315  OG1 THR A 311      16.684  13.420  19.345  4.00  1.00            
ATOM   2316  CG2 THR A 311      17.871  12.899  17.296  4.00  1.00            
ATOM   2317    C THR A 311      18.857  12.865  20.921  4.00  1.00            
ATOM   2318    O THR A 311      17.953  12.550  21.694  4.00  1.00            
ATOM   2319    N VAL A 312      19.914  13.595  21.302  4.00  1.00            
ATOM   2320   CA VAL A 312      19.960  14.121  22.624  4.00  1.00            
ATOM   2321   CB VAL A 312      21.062  13.548  23.471  4.00  1.00            
ATOM   2322  CG1 VAL A 312      22.391  13.654  22.710  4.00  1.00            
ATOM   2323  CG2 VAL A 312      21.079  14.297  24.816  4.00  1.00            
ATOM   2324    C VAL A 312      20.170  15.593  22.498  4.00  1.00            
ATOM   2325    O VAL A 312      20.931  16.064  21.655  4.00  1.00            
ATOM   2326    N PHE A 313      19.461  16.353  23.349  4.00  1.00            
ATOM   2327   CA PHE A 313      19.487  17.784  23.334  4.00  1.00            
ATOM   2328   CB PHE A 313      18.037  18.303  23.357  4.00  1.00            
ATOM   2329   CG PHE A 313      17.951  19.785  23.402  4.00  1.00            
ATOM   2330  CD1 PHE A 313      18.030  20.531  22.249  4.00  1.00            
ATOM   2331  CD2 PHE A 313      17.759  20.423  24.605  4.00  1.00            
ATOM   2332  CE1 PHE A 313      17.932  21.901  22.301  4.00  1.00            
ATOM   2333  CE2 PHE A 313      17.660  21.791  24.663  4.00  1.00            
ATOM   2334   CZ PHE A 313      17.748  22.528  23.509  4.00  1.00            
ATOM   2335    C PHE A 313      20.178  18.219  24.584  4.00  1.00            
ATOM   2336    O PHE A 313      19.673  18.013  25.684  4.00  1.00            
ATOM   2337    N ASP A 314      21.359  18.852  24.457  4.00  1.00            
ATOM   2338   CA ASP A 314      22.081  19.199  25.645  4.00  1.00            
ATOM   2339   CB ASP A 314      23.480  18.567  25.708  4.00  1.00            
ATOM   2340   CG ASP A 314      24.199  19.155  26.913  4.00  1.00            
ATOM   2341  OD1 ASP A 314      23.524  19.396  27.948  4.00  1.00            
ATOM   2342  OD2 ASP A 314      25.433  19.392  26.804  4.00  1.00            
ATOM   2343    C ASP A 314      22.310  20.664  25.717  4.00  1.00            
ATOM   2344    O ASP A 314      22.870  21.272  24.806  4.00  1.00            
ATOM   2345    N ARG A 315      21.832  21.268  26.813  3.00  1.00            
ATOM   2346   CA ARG A 315      21.975  22.672  27.006  3.00  1.00            
ATOM   2347   CB ARG A 315      21.001  23.277  28.025  3.00  1.00            
ATOM   2348   CG ARG A 315      21.223  24.789  28.134  3.00  1.00            
ATOM   2349   CD ARG A 315      20.548  25.466  29.325  3.00  1.00            
ATOM   2350   NE ARG A 315      21.191  24.943  30.565  3.00  1.00            
ATOM   2351   CZ ARG A 315      22.406  25.427  30.958  3.00  1.00            
ATOM   2352  NH1 ARG A 315      23.090  26.285  30.147  3.00  1.00            
ATOM   2353  NH2 ARG A 315      22.937  25.044  32.156  3.00  1.00            
ATOM   2354    C ARG A 315      23.330  23.172  27.434  3.00  1.00            
ATOM   2355    O ARG A 315      23.760  24.213  26.938  3.00  1.00            
ATOM   2356    N ALA A 316      24.045  22.467  28.347  3.00  1.00            
ATOM   2357   CA ALA A 316      25.230  23.030  28.967  3.00  1.00            
ATOM   2358   CB ALA A 316      25.945  22.032  29.895  3.00  1.00            
ATOM   2359    C ALA A 316      26.188  23.409  27.900  3.00  1.00            
ATOM   2360    O ALA A 316      26.733  24.513  27.894  3.00  1.00            
ATOM   2361    N ASN A 317      26.404  22.502  26.947  3.00  1.00            
ATOM   2362   CA ASN A 317      27.174  22.882  25.815  3.00  1.00            
ATOM   2363   CB ASN A 317      28.383  21.973  25.526  3.00  1.00            
ATOM   2364   CG ASN A 317      29.484  22.328  26.514  3.00  1.00            
ATOM   2365  OD1 ASN A 317      29.630  23.486  26.901  3.00  1.00            
ATOM   2366  ND2 ASN A 317      30.293  21.315  26.927  3.00  1.00            
ATOM   2367    C ASN A 317      26.210  22.709  24.715  3.00  1.00            
ATOM   2368    O ASN A 317      25.349  21.834  24.788  3.00  1.00            
ATOM   2369    N ASN A 318      26.295  23.562  23.686  3.00  1.00            
ATOM   2370   CA ASN A 318      25.344  23.394  22.642  3.00  1.00            
ATOM   2371   CB ASN A 318      25.521  24.388  21.481  3.00  1.00            
ATOM   2372   CG ASN A 318      25.319  25.804  22.004  3.00  1.00            
ATOM   2373  OD1 ASN A 318      24.436  26.060  22.820  3.00  1.00            
ATOM   2374  ND2 ASN A 318      26.169  26.751  21.523  3.00  1.00            
ATOM   2375    C ASN A 318      25.631  22.038  22.083  3.00  1.00            
ATOM   2376    O ASN A 318      26.773  21.731  21.747  3.00  1.00            
ATOM   2377    N LYS A 319      24.614  21.159  22.015  4.00  1.00            
ATOM   2378   CA LYS A 319      24.926  19.863  21.497  4.00  1.00            
ATOM   2379   CB LYS A 319      25.455  18.872  22.547  4.00  1.00            
ATOM   2380   CG LYS A 319      25.493  17.436  22.013  4.00  1.00            
ATOM   2381   CD LYS A 319      26.148  16.416  22.945  4.00  1.00            
ATOM   2382   CE LYS A 319      26.064  14.981  22.418  4.00  1.00            
ATOM   2383   NZ LYS A 319      26.647  14.044  23.406  4.00  1.00            
ATOM   2384    C LYS A 319      23.704  19.195  20.969  4.00  1.00            
ATOM   2385    O LYS A 319      22.617  19.297  21.537  4.00  1.00            
ATOM   2386    N VAL A 320      23.878  18.496  19.834  4.00  1.00            
ATOM   2387   CA VAL A 320      22.881  17.606  19.327  4.00  1.00            
ATOM   2388   CB VAL A 320      22.506  17.831  17.892  4.00  1.00            
ATOM   2389  CG1 VAL A 320      21.522  16.730  17.467  4.00  1.00            
ATOM   2390  CG2 VAL A 320      21.969  19.260  17.722  4.00  1.00            
ATOM   2391    C VAL A 320      23.604  16.298  19.350  4.00  1.00            
ATOM   2392    O VAL A 320      24.615  16.142  18.666  4.00  1.00            
ATOM   2393    N GLY A 321      23.130  15.319  20.143  4.00  1.00            
ATOM   2394   CA GLY A 321      23.851  14.076  20.190  4.00  1.00            
ATOM   2395    C GLY A 321      23.045  13.110  19.415  4.00  1.00            
ATOM   2396    O GLY A 321      21.848  12.954  19.646  4.00  1.00            
ATOM   2397    N LEU A 322      23.690  12.427  18.460  4.00  1.00            
ATOM   2398   CA LEU A 322      22.907  11.526  17.692  4.00  1.00            
ATOM   2399   CB LEU A 322      22.758  11.934  16.218  4.00  1.00            
ATOM   2400   CG LEU A 322      22.046  13.285  16.013  4.00  1.00            
ATOM   2401  CD1 LEU A 322      21.831  13.585  14.522  4.00  1.00            
ATOM   2402  CD2 LEU A 322      20.748  13.364  16.825  4.00  1.00            
ATOM   2403    C LEU A 322      23.582  10.200  17.684  4.00  1.00            
ATOM   2404    O LEU A 322      24.805  10.107  17.624  4.00  1.00            
ATOM   2405    N ALA A 323      22.781   9.125  17.749  4.00  1.00            
ATOM   2406   CA ALA A 323      23.344   7.816  17.700  4.00  1.00            
ATOM   2407   CB ALA A 323      23.436   7.125  19.070  4.00  1.00            
ATOM   2408    C ALA A 323      22.407   7.014  16.852  4.00  1.00            
ATOM   2409    O ALA A 323      21.261   7.408  16.645  4.00  1.00            
ATOM   2410    N PRO A 324      22.866   5.910  16.339  4.00  1.00            
ATOM   2411   CA PRO A 324      22.020   5.074  15.527  4.00  1.00            
ATOM   2412   CD PRO A 324      24.273   5.772  16.001  4.00  1.00            
ATOM   2413   CB PRO A 324      22.952   4.062  14.875  4.00  1.00            
ATOM   2414   CG PRO A 324      24.305   4.794  14.811  4.00  1.00            
ATOM   2415    C PRO A 324      21.071   4.473  16.492  4.00  1.00            
ATOM   2416    O PRO A 324      21.327   4.563  17.692  4.00  1.00            
ATOM   2417    N VAL A 325      19.970   3.874  16.020  4.00  1.00            
ATOM   2418   CA VAL A 325      19.067   3.417  17.018  4.00  1.00            
ATOM   2419   CB VAL A 325      17.719   4.088  16.908  4.00  1.00            
ATOM   2420  CG1 VAL A 325      16.720   3.495  17.914  4.00  1.00            
ATOM   2421  CG2 VAL A 325      17.935   5.595  17.124  4.00  1.00            
ATOM   2422    C VAL A 325      18.899   1.946  16.938  4.00  1.00            
ATOM   2423    O VAL A 325      19.113   1.321  15.902  4.00  1.00            
ATOM   2424    N ALA A 326      18.532   1.366  18.093  1.00  1.00            
ATOM   2425   CA ALA A 326      18.297  -0.029  18.234  1.00  1.00            
ATOM   2426   CB ALA A 326      17.678  -0.397  19.594  1.00  1.00            
ATOM   2427    C ALA A 326      17.352  -0.528  17.143  1.00  1.00            
ATOM   2428    O ALA A 326      16.779   0.305  16.392  1.00  1.00            
ATOM   2429  OXT ALA A 326      17.185  -1.773  17.053  1.00  1.00            
ATOM   2430    N THR B   1       0.027  26.012   5.724  1.00  0.00            
ATOM   2431   CA THR B   1      -0.312  24.584   5.914  1.00  0.00            
ATOM   2432   CB THR B   1      -1.655  24.319   5.285  1.00  0.00            
ATOM   2433  OG1 THR B   1      -2.605  25.249   5.782  1.00  0.00            
ATOM   2434  CG2 THR B   1      -2.130  22.903   5.651  1.00  0.00            
ATOM   2435    C THR B   1       0.760  23.805   5.204  1.00  0.00            
ATOM   2436    O THR B   1       1.778  24.372   4.812  1.00  0.00            
ATOM   2437    N MET B   2       0.581  22.482   5.027  1.00  0.00            
ATOM   2438   CA MET B   2       1.572  21.711   4.329  1.00  0.00            
ATOM   2439   CB MET B   2       1.365  20.186   4.414  1.00  0.00            
ATOM   2440   CG MET B   2       0.011  19.696   3.891  1.00  0.00            
ATOM   2441   SD MET B   2      -1.379  19.990   5.027  1.00  0.00            
ATOM   2442   CE MET B   2      -2.605  19.064   4.056  1.00  0.00            
ATOM   2443    C MET B   2       1.495  22.113   2.890  1.00  0.00            
ATOM   2444    O MET B   2       0.509  22.694   2.439  1.00  0.00            
ATOM   2445    N ALA B   3       2.576  21.823   2.146  1.00  0.00            
ATOM   2446   CA ALA B   3       2.765  22.156   0.764  1.00  0.00            
ATOM   2447   CB ALA B   3       4.243  22.320   0.374  1.00  0.00            
ATOM   2448    C ALA B   3       2.202  21.073  -0.096  1.00  0.00            
ATOM   2449    O ALA B   3       1.035  20.701   0.006  1.00  0.00            
ATOM   2450    N ARG B   4       3.074  20.559  -0.985  1.00  0.00            
ATOM   2451   CA ARG B   4       2.796  19.635  -2.046  1.00  0.00            
ATOM   2452   CB ARG B   4       4.065  19.236  -2.823  1.00  0.00            
ATOM   2453   CG ARG B   4       4.708  20.422  -3.556  1.00  0.00            
ATOM   2454   CD ARG B   4       5.823  20.035  -4.534  1.00  0.00            
ATOM   2455   NE ARG B   4       6.271  21.278  -5.230  1.00  0.00            
ATOM   2456   CZ ARG B   4       7.330  22.001  -4.757  1.00  0.00            
ATOM   2457  NH1 ARG B   4       8.024  21.574  -3.661  1.00  0.00            
ATOM   2458  NH2 ARG B   4       7.705  23.149  -5.392  1.00  0.00            
ATOM   2459    C ARG B   4       2.136  18.404  -1.546  1.00  0.00            
ATOM   2460    O ARG B   4       1.322  17.822  -2.259  1.00  0.00            
ATOM   2461    N HIS B   5       2.449  17.945  -0.325  1.00  0.00            
ATOM   2462   CA HIS B   5       1.842  16.688  -0.032  1.00  0.00            
ATOM   2463  ND1 HIS B   5       2.992  15.606   3.035  1.00  0.00            
ATOM   2464   CG HIS B   5       3.466  16.030   1.814  1.00  0.00            
ATOM   2465   CB HIS B   5       2.851  15.649   0.497  1.00  0.00            
ATOM   2466  NE2 HIS B   5       4.750  16.902   3.454  1.00  0.00            
ATOM   2467  CD2 HIS B   5       4.541  16.820   2.090  1.00  0.00            
ATOM   2468  CE1 HIS B   5       3.795  16.156   3.981  1.00  0.00            
ATOM   2469    C HIS B   5       0.707  16.756   0.944  1.00  0.00            
ATOM   2470    O HIS B   5       0.874  17.010   2.136  1.00  0.00            
ATOM   2471    N PRO B   6      -0.466  16.540   0.407  1.00  0.00            
ATOM   2472   CA PRO B   6      -1.542  16.055   1.216  1.00  0.00            
ATOM   2473   CD PRO B   6      -0.952  17.414  -0.645  1.00  0.00            
ATOM   2474   CB PRO B   6      -2.812  16.255   0.401  1.00  0.00            
ATOM   2475   CG PRO B   6      -2.478  17.482  -0.463  1.00  0.00            
ATOM   2476    C PRO B   6      -1.070  14.632   1.355  1.00  0.00            
ATOM   2477    O PRO B   6      -0.269  14.217   0.518  1.00  0.00            
ATOM   2478    N HIS B   7      -1.501  13.857   2.368  1.00  0.00            
ATOM   2479   CA HIS B   7      -0.915  12.544   2.488  1.00  0.00            
ATOM   2480  ND1 HIS B   7       1.599  12.555   5.341  1.00  0.00            
ATOM   2481   CG HIS B   7       1.000  12.383   4.115  1.00  0.00            
ATOM   2482   CB HIS B   7      -0.467  12.174   3.906  1.00  0.00            
ATOM   2483  NE2 HIS B   7       3.233  12.525   3.831  1.00  0.00            
ATOM   2484  CD2 HIS B   7       2.009  12.367   3.203  1.00  0.00            
ATOM   2485  CE1 HIS B   7       2.936  12.634   5.112  1.00  0.00            
ATOM   2486    C HIS B   7      -1.765  11.474   1.823  1.00  0.00            
ATOM   2487    O HIS B   7      -1.550  11.349   0.618  1.00  0.00            
ATOM   2488    N PRO B   8      -2.694  10.657   2.317  1.00  0.00            
ATOM   2489   CA PRO B   8      -3.231  10.535   3.655  1.00  0.00            
ATOM   2490   CD PRO B   8      -3.395   9.789   1.384  1.00  0.00            
ATOM   2491   CB PRO B   8      -4.463   9.637   3.539  1.00  0.00            
ATOM   2492   CG PRO B   8      -4.215   8.829   2.257  1.00  0.00            
ATOM   2493    C PRO B   8      -2.277  10.032   4.659  1.00  0.00            
ATOM   2494    O PRO B   8      -1.496   9.123   4.383  1.00  0.00            
ATOM   2495    N HIS B   9      -2.360  10.652   5.838  1.00  0.00            
ATOM   2496   CA HIS B   9      -1.462  10.447   6.914  1.00  0.00            
ATOM   2497  ND1 HIS B   9       1.716   8.848   7.456  1.00  0.00            
ATOM   2498   CG HIS B   9       1.048  10.051   7.382  1.00  0.00            
ATOM   2499   CB HIS B   9      -0.022  10.345   6.381  1.00  0.00            
ATOM   2500  NE2 HIS B   9       2.602  10.166   9.014  1.00  0.00            
ATOM   2501  CD2 HIS B   9       1.600  10.843   8.342  1.00  0.00            
ATOM   2502  CE1 HIS B   9       2.635   8.973   8.446  1.00  0.00            
ATOM   2503    C HIS B   9      -1.595  11.777   7.592  1.00  0.00            
ATOM   2504    O HIS B   9      -1.844  12.777   6.920  1.00  0.00            
ATOM   2505    N LEU B  10      -1.465  11.863   8.922  1.00  0.00            
ATOM   2506   CA LEU B  10      -1.625  13.180   9.467  1.00  0.00            
ATOM   2507   CB LEU B  10      -1.727  13.231  11.000  1.00  0.00            
ATOM   2508   CG LEU B  10      -1.706  14.679  11.537  1.00  0.00            
ATOM   2509  CD1 LEU B  10      -2.966  15.459  11.130  1.00  0.00            
ATOM   2510  CD2 LEU B  10      -1.415  14.723  13.045  1.00  0.00            
ATOM   2511    C LEU B  10      -0.400  13.962   9.125  1.00  0.00            
ATOM   2512    O LEU B  10       0.686  13.401   9.000  1.00  0.00            
ATOM   2513    N SER B  11      -0.556  15.281   8.894  1.00  0.00            
ATOM   2514   CA SER B  11       0.596  16.115   8.711  1.00  0.00            
ATOM   2515   CB SER B  11       0.951  16.366   7.231  1.00  0.00            
ATOM   2516   OG SER B  11      -0.129  16.992   6.552  1.00  0.00            
ATOM   2517    C SER B  11       0.269  17.431   9.355  1.00  0.00            
ATOM   2518    O SER B  11      -0.407  18.276   8.768  1.00  0.00            
ATOM   2519    N PHE B  12       0.726  17.631  10.607  1.00  0.00            
ATOM   2520   CA PHE B  12       0.526  18.898  11.248  1.00  0.00            
ATOM   2521   CB PHE B  12      -0.227  18.805  12.587  1.00  0.00            
ATOM   2522   CG PHE B  12      -0.365  20.191  13.119  1.00  0.00            
ATOM   2523  CD1 PHE B  12      -1.349  21.020  12.632  1.00  0.00            
ATOM   2524  CD2 PHE B  12       0.478  20.666  14.099  1.00  0.00            
ATOM   2525  CE1 PHE B  12      -1.492  22.300  13.109  1.00  0.00            
ATOM   2526  CE2 PHE B  12       0.338  21.947  14.580  1.00  0.00            
ATOM   2527   CZ PHE B  12      -0.648  22.768  14.086  1.00  0.00            
ATOM   2528    C PHE B  12       1.899  19.364  11.543  1.00  0.00            
ATOM   2529    O PHE B  12       2.590  18.820  12.403  1.00  0.00            
ATOM   2530    N MET B  13       2.325  20.393  10.806  1.00  0.00            
ATOM   2531   CA MET B  13       3.634  20.921  10.978  1.00  0.00            
ATOM   2532   CB MET B  13       4.094  21.628   9.699  1.00  0.00            
ATOM   2533   CG MET B  13       2.969  22.459   9.071  1.00  0.00            
ATOM   2534   SD MET B  13       3.373  23.284   7.505  1.00  0.00            
ATOM   2535   CE MET B  13       3.543  21.739   6.568  1.00  0.00            
ATOM   2536    C MET B  13       3.557  21.904  12.097  1.00  0.00            
ATOM   2537    O MET B  13       2.532  22.555  12.290  1.00  0.00            
ATOM   2538    N ALA B  14       4.619  21.978  12.922  1.00  0.00            
ATOM   2539   CA ALA B  14       4.645  22.978  13.949  1.00  0.00            
ATOM   2540   CB ALA B  14       4.340  22.434  15.353  1.00  0.00            
ATOM   2541    C ALA B  14       6.037  23.473  13.983  1.00  0.00            
ATOM   2542    O ALA B  14       6.986  22.716  14.185  1.00  0.00            
ATOM   2543    N ILE B  15       6.190  24.781  13.764  1.00  0.00            
ATOM   2544   CA ILE B  15       7.487  25.365  13.778  1.00  0.00            
ATOM   2545   CB ILE B  15       8.222  25.335  12.410  1.00  0.00            
ATOM   2546  CG1 ILE B  15       8.668  23.902  12.076  1.00  0.00            
ATOM   2547  CG2 ILE B  15       9.304  26.407  12.172  1.00  0.00            
ATOM   2548  CD1 ILE B  15       7.557  23.020  11.510  1.00  0.00            
ATOM   2549    C ILE B  15       7.355  26.681  14.452  1.00  0.00            
ATOM   2550    O ILE B  15       6.271  27.133  14.818  1.00  0.00            
ATOM   2551    N PRO B  16       8.469  27.272  14.659  1.00  0.00            
ATOM   2552   CA PRO B  16       8.519  28.497  15.363  1.00  0.00            
ATOM   2553   CD PRO B  16       9.576  26.459  15.148  1.00  0.00            
ATOM   2554   CB PRO B  16      10.026  28.803  15.469  1.00  0.00            
ATOM   2555   CG PRO B  16      10.734  27.459  15.190  1.00  0.00            
ATOM   2556    C PRO B  16       7.731  29.711  15.095  1.00  0.00            
ATOM   2557    O PRO B  16       7.151  29.932  14.037  1.00  0.00            
ATOM   2558    N PRO B  17       7.736  30.434  16.193  1.00  0.00            
ATOM   2559   CA PRO B  17       7.064  31.679  16.308  1.00  0.00            
ATOM   2560   CD PRO B  17       7.915  29.808  17.497  1.00  0.00            
ATOM   2561   CB PRO B  17       7.277  32.143  17.745  1.00  0.00            
ATOM   2562   CG PRO B  17       7.350  30.813  18.516  1.00  0.00            
ATOM   2563    C PRO B  17       7.492  32.604  15.236  1.00  0.00            
ATOM   2564    O PRO B  17       6.585  33.174  14.634  1.00  0.00            
ATOM   2565    N LYS B  18       8.810  32.735  14.928  1.00  0.00            
ATOM   2566   CA LYS B  18       9.014  33.728  13.918  1.00  0.00            
ATOM   2567   CB LYS B  18       8.447  35.110  14.306  1.00  0.00            
ATOM   2568   CG LYS B  18       8.798  35.544  15.731  1.00  0.00            
ATOM   2569   CD LYS B  18      10.196  36.138  15.887  1.00  0.00            
ATOM   2570   CE LYS B  18      10.171  37.667  15.922  1.00  0.00            
ATOM   2571   NZ LYS B  18      11.539  38.201  16.104  1.00  0.00            
ATOM   2572    C LYS B  18      10.385  34.024  13.454  1.00  0.00            
ATOM   2573    O LYS B  18      11.296  33.198  13.399  1.00  0.00            
ATOM   2574    N LYS B  19      10.466  35.325  13.101  1.00  0.00            
ATOM   2575   CA LYS B  19      11.499  36.046  12.433  1.00  0.00            
ATOM   2576   CB LYS B  19      11.177  37.551  12.397  1.00  0.00            
ATOM   2577   CG LYS B  19      11.879  38.353  11.301  1.00  0.00            
ATOM   2578   CD LYS B  19      11.324  39.778  11.189  1.00  0.00            
ATOM   2579   CE LYS B  19      11.674  40.498   9.887  1.00  0.00            
ATOM   2580   NZ LYS B  19      10.547  40.387   8.934  1.00  0.00            
ATOM   2581    C LYS B  19      12.772  35.877  13.179  1.00  0.00            
ATOM   2582    O LYS B  19      13.811  35.592  12.585  1.00  0.00            
ATOM   2583    N ASN B  20      12.733  36.027  14.511  1.00  0.00            
ATOM   2584   CA ASN B  20      13.970  35.915  15.212  1.00  0.00            
ATOM   2585   CB ASN B  20      13.850  36.230  16.711  1.00  0.00            
ATOM   2586   CG ASN B  20      15.255  36.471  17.242  1.00  0.00            
ATOM   2587  OD1 ASN B  20      16.172  35.693  16.988  1.00  0.00            
ATOM   2588  ND2 ASN B  20      15.433  37.590  17.994  1.00  0.00            
ATOM   2589    C ASN B  20      14.439  34.504  15.043  1.00  0.00            
ATOM   2590    O ASN B  20      13.690  33.554  15.265  1.00  0.00            
ATOM   2591    N GLN B  21      15.704  34.345  14.609  1.00  0.00            
ATOM   2592   CA GLN B  21      16.288  33.052  14.400  1.00  0.00            
ATOM   2593   CB GLN B  21      17.334  33.060  13.273  1.00  0.00            
ATOM   2594   CG GLN B  21      17.859  31.672  12.909  1.00  0.00            
ATOM   2595   CD GLN B  21      16.757  30.973  12.125  1.00  0.00            
ATOM   2596  OE1 GLN B  21      15.572  31.232  12.332  1.00  0.00            
ATOM   2597  NE2 GLN B  21      17.154  30.066  11.193  1.00  0.00            
ATOM   2598    C GLN B  21      17.017  32.756  15.704  1.00  0.00            
ATOM   2599    O GLN B  21      16.329  32.432  16.708  1.00  0.00            
ATOM   2600  OXT GLN B  21      18.273  32.870  15.720  1.00  0.00            
END
