# Supplementary material for: Integrative modeling of diverse protein-peptide systems using CABS-dock
Source: PLoS Comput Biol. 2023 Jul 5;19(7):e1011275. doi: 10.1371/journal.pcbi.1011275 (PMC10351741; doi:10.1371/journal.pcbi.1011275)
Supplement: S1 File — Files in pdb format containing atomic coordinates of the structures obtained in this study: the highest-scored amyloid models and 10 examples of the docked peptide for each enzyme-substrate complex. (ZIP) [file pcbi.1011275.s006.zip › 5_pepsin_TMARHPHPHLSFMAIPPKKNQ/714.pdb]

CRYST1    0.000    0.000    0.000   0.00   0.00   0.00 P 1           1
ATOM      1    N ILE A   1      15.514  12.611  36.941  1.00  1.00            
ATOM      2   CA ILE A   1      15.209  11.742  35.782  1.00  1.00            
ATOM      3   CB ILE A   1      14.386  10.569  36.222  1.00  1.00            
ATOM      4  CG1 ILE A   1      15.143   9.764  37.291  1.00  1.00            
ATOM      5  CG2 ILE A   1      14.032   9.739  34.975  1.00  1.00            
ATOM      6  CD1 ILE A   1      14.273   8.738  38.014  1.00  1.00            
ATOM      7    C ILE A   1      14.421  12.528  34.789  1.00  1.00            
ATOM      8    O ILE A   1      14.976  13.251  33.964  1.00  1.00            
ATOM      9    N GLY A   2      13.084  12.401  34.859  4.00  1.00            
ATOM     10   CA GLY A   2      12.223  13.087  33.946  4.00  1.00            
ATOM     11    C GLY A   2      11.899  12.090  32.891  4.00  1.00            
ATOM     12    O GLY A   2      12.791  11.604  32.196  4.00  1.00            
ATOM     13    N ASP A   3      10.606  11.763  32.724  4.00  1.00            
ATOM     14   CA ASP A   3      10.337  10.729  31.778  4.00  1.00            
ATOM     15   CB ASP A   3      10.526   9.338  32.416  4.00  1.00            
ATOM     16   CG ASP A   3      10.451   8.246  31.362  4.00  1.00            
ATOM     17  OD1 ASP A   3      10.253   8.580  30.164  4.00  1.00            
ATOM     18  OD2 ASP A   3      10.593   7.054  31.748  4.00  1.00            
ATOM     19    C ASP A   3       8.915  10.820  31.330  4.00  1.00            
ATOM     20    O ASP A   3       7.999  10.761  32.149  4.00  1.00            
ATOM     21    N GLU A   4       8.685  10.968  30.010  4.00  1.00            
ATOM     22   CA GLU A   4       7.326  11.009  29.555  4.00  1.00            
ATOM     23   CB GLU A   4       6.918  12.390  29.013  4.00  1.00            
ATOM     24   CG GLU A   4       7.093  13.527  30.024  4.00  1.00            
ATOM     25   CD GLU A   4       8.519  14.055  29.895  4.00  1.00            
ATOM     26  OE1 GLU A   4       8.756  14.899  28.988  4.00  1.00            
ATOM     27  OE2 GLU A   4       9.391  13.623  30.696  4.00  1.00            
ATOM     28    C GLU A   4       7.210  10.052  28.412  4.00  1.00            
ATOM     29    O GLU A   4       7.778  10.284  27.347  4.00  1.00            
ATOM     30    N PRO A   5       6.513   8.965  28.600  4.00  1.00            
ATOM     31   CA PRO A   5       6.290   8.064  27.503  4.00  1.00            
ATOM     32   CD PRO A   5       6.469   8.286  29.881  4.00  1.00            
ATOM     33   CB PRO A   5       5.879   6.726  28.125  4.00  1.00            
ATOM     34   CG PRO A   5       5.596   7.052  29.606  4.00  1.00            
ATOM     35    C PRO A   5       5.249   8.740  26.701  4.00  1.00            
ATOM     36    O PRO A   5       4.365   9.361  27.289  4.00  1.00            
ATOM     37    N LEU A   6       5.324   8.658  25.369  4.00  1.00            
ATOM     38   CA LEU A   6       4.306   9.352  24.661  4.00  1.00            
ATOM     39   CB LEU A   6       4.749  10.723  24.110  4.00  1.00            
ATOM     40   CG LEU A   6       5.824  10.680  23.013  4.00  1.00            
ATOM     41  CD1 LEU A   6       5.235  10.218  21.670  4.00  1.00            
ATOM     42  CD2 LEU A   6       6.578  12.016  22.922  4.00  1.00            
ATOM     43    C LEU A   6       3.810   8.473  23.571  4.00  1.00            
ATOM     44    O LEU A   6       4.423   7.455  23.256  4.00  1.00            
ATOM     45    N GLU A   7       2.657   8.832  22.977  4.00  1.00            
ATOM     46   CA GLU A   7       2.122   7.959  21.984  4.00  1.00            
ATOM     47   CB GLU A   7       0.627   7.658  22.155  4.00  1.00            
ATOM     48   CG GLU A   7       0.215   6.382  21.423  4.00  1.00            
ATOM     49   CD GLU A   7       0.885   5.231  22.161  4.00  1.00            
ATOM     50  OE1 GLU A   7       0.986   5.322  23.414  4.00  1.00            
ATOM     51  OE2 GLU A   7       1.315   4.256  21.489  4.00  1.00            
ATOM     52    C GLU A   7       2.317   8.566  20.627  4.00  1.00            
ATOM     53    O GLU A   7       2.339   9.786  20.471  4.00  1.00            
ATOM     54    N ASN A   8       2.497   7.699  19.606  4.00  1.00            
ATOM     55   CA ASN A   8       2.668   8.112  18.239  4.00  1.00            
ATOM     56   CB ASN A   8       3.817   7.340  17.561  4.00  1.00            
ATOM     57   CG ASN A   8       4.281   8.108  16.339  4.00  1.00            
ATOM     58  OD1 ASN A   8       5.097   7.625  15.557  4.00  1.00            
ATOM     59  ND2 ASN A   8       3.754   9.351  16.187  4.00  1.00            
ATOM     60    C ASN A   8       1.377   7.711  17.554  4.00  1.00            
ATOM     61    O ASN A   8       1.081   6.520  17.460  4.00  1.00            
ATOM     62    N TYR A   9       0.561   8.683  17.065  4.00  1.00            
ATOM     63   CA TYR A   9      -0.744   8.338  16.537  4.00  1.00            
ATOM     64   CB TYR A   9      -1.586   9.576  16.185  4.00  1.00            
ATOM     65   CG TYR A   9      -2.951   9.100  15.827  4.00  1.00            
ATOM     66  CD1 TYR A   9      -3.846   8.766  16.818  4.00  1.00            
ATOM     67  CD2 TYR A   9      -3.340   8.995  14.513  4.00  1.00            
ATOM     68  CE1 TYR A   9      -5.111   8.328  16.503  4.00  1.00            
ATOM     69  CE2 TYR A   9      -4.604   8.556  14.191  4.00  1.00            
ATOM     70   CZ TYR A   9      -5.491   8.223  15.187  4.00  1.00            
ATOM     71   OH TYR A   9      -6.788   7.773  14.858  4.00  1.00            
ATOM     72    C TYR A   9      -0.644   7.488  15.310  4.00  1.00            
ATOM     73    O TYR A   9      -1.109   6.350  15.274  4.00  1.00            
ATOM     74    N LEU A  10       0.005   8.044  14.281  3.00  1.00            
ATOM     75   CA LEU A  10       0.386   7.403  13.062  3.00  1.00            
ATOM     76   CB LEU A  10       0.000   8.180  11.795  3.00  1.00            
ATOM     77   CG LEU A  10      -1.520   8.350  11.628  3.00  1.00            
ATOM     78  CD1 LEU A  10      -1.858   9.086  10.323  3.00  1.00            
ATOM     79  CD2 LEU A  10      -2.248   7.004  11.769  3.00  1.00            
ATOM     80    C LEU A  10       1.822   7.626  13.295  3.00  1.00            
ATOM     81    O LEU A  10       2.203   7.906  14.430  3.00  1.00            
ATOM     82    N ASP A  11       2.685   7.478  12.300  3.00  1.00            
ATOM     83   CA ASP A  11       3.992   7.882  12.681  3.00  1.00            
ATOM     84   CB ASP A  11       5.032   7.637  11.575  3.00  1.00            
ATOM     85   CG ASP A  11       5.219   6.137  11.397  3.00  1.00            
ATOM     86  OD1 ASP A  11       4.718   5.370  12.262  3.00  1.00            
ATOM     87  OD2 ASP A  11       5.865   5.737  10.392  3.00  1.00            
ATOM     88    C ASP A  11       3.924   9.370  12.887  3.00  1.00            
ATOM     89    O ASP A  11       4.622   9.921  13.737  3.00  1.00            
ATOM     90    N THR A  12       3.073  10.058  12.093  3.00  1.00            
ATOM     91   CA THR A  12       2.937  11.490  12.172  3.00  1.00            
ATOM     92   CB THR A  12       2.202  12.071  11.002  3.00  1.00            
ATOM     93  OG1 THR A  12       2.875  11.742   9.795  3.00  1.00            
ATOM     94  CG2 THR A  12       2.132  13.597  11.172  3.00  1.00            
ATOM     95    C THR A  12       2.187  11.828  13.393  3.00  1.00            
ATOM     96    O THR A  12       1.079  11.333  13.601  3.00  1.00            
ATOM     97    N GLU A  13       2.841  12.665  14.222  4.00  1.00            
ATOM     98   CA GLU A  13       2.337  13.234  15.429  4.00  1.00            
ATOM     99   CB GLU A  13       0.889  12.871  15.829  4.00  1.00            
ATOM    100   CG GLU A  13      -0.164  13.428  14.864  4.00  1.00            
ATOM    101   CD GLU A  13      -1.545  13.008  15.351  4.00  1.00            
ATOM    102  OE1 GLU A  13      -1.680  12.695  16.564  4.00  1.00            
ATOM    103  OE2 GLU A  13      -2.486  12.998  14.514  4.00  1.00            
ATOM    104    C GLU A  13       3.226  12.837  16.556  4.00  1.00            
ATOM    105    O GLU A  13       4.096  11.980  16.421  4.00  1.00            
ATOM    106    N TYR A  14       3.026  13.507  17.703  4.00  1.00            
ATOM    107   CA TYR A  14       3.733  13.239  18.915  4.00  1.00            
ATOM    108   CB TYR A  14       4.845  14.245  19.238  4.00  1.00            
ATOM    109   CG TYR A  14       5.943  13.956  18.279  4.00  1.00            
ATOM    110  CD1 TYR A  14       5.963  14.524  17.027  4.00  1.00            
ATOM    111  CD2 TYR A  14       6.949  13.091  18.640  4.00  1.00            
ATOM    112  CE1 TYR A  14       6.984  14.240  16.150  4.00  1.00            
ATOM    113  CE2 TYR A  14       7.972  12.803  17.768  4.00  1.00            
ATOM    114   CZ TYR A  14       7.990  13.380  16.522  4.00  1.00            
ATOM    115   OH TYR A  14       9.039  13.086  15.625  4.00  1.00            
ATOM    116    C TYR A  14       2.707  13.315  19.986  4.00  1.00            
ATOM    117    O TYR A  14       1.518  13.464  19.709  4.00  1.00            
ATOM    118    N PHE A  15       3.140  13.187  21.247  4.00  1.00            
ATOM    119   CA PHE A  15       2.174  13.137  22.295  4.00  1.00            
ATOM    120   CB PHE A  15       1.652  11.688  22.427  4.00  1.00            
ATOM    121   CG PHE A  15       0.420  11.557  23.255  4.00  1.00            
ATOM    122  CD1 PHE A  15      -0.803  11.905  22.733  4.00  1.00            
ATOM    123  CD2 PHE A  15       0.473  11.033  24.528  4.00  1.00            
ATOM    124  CE1 PHE A  15      -1.948  11.767  23.483  4.00  1.00            
ATOM    125  CE2 PHE A  15      -0.667  10.896  25.281  4.00  1.00            
ATOM    126   CZ PHE A  15      -1.883  11.267  24.760  4.00  1.00            
ATOM    127    C PHE A  15       2.921  13.478  23.538  4.00  1.00            
ATOM    128    O PHE A  15       4.030  14.009  23.498  4.00  1.00            
ATOM    129    N GLY A  16       2.290  13.186  24.681  4.00  1.00            
ATOM    130   CA GLY A  16       2.827  13.431  25.979  4.00  1.00            
ATOM    131    C GLY A  16       1.601  13.510  26.807  4.00  1.00            
ATOM    132    O GLY A  16       0.505  13.240  26.323  4.00  1.00            
ATOM    133    N THR A  17       1.749  13.802  28.098  4.00  1.00            
ATOM    134   CA THR A  17       0.565  14.046  28.851  4.00  1.00            
ATOM    135   CB THR A  17      -0.044  12.819  29.465  4.00  1.00            
ATOM    136  OG1 THR A  17      -0.406  11.889  28.455  4.00  1.00            
ATOM    137  CG2 THR A  17      -1.287  13.239  30.271  4.00  1.00            
ATOM    138    C THR A  17       1.023  14.910  29.965  4.00  1.00            
ATOM    139    O THR A  17       2.059  14.640  30.570  4.00  1.00            
ATOM    140    N ILE A  18       0.291  15.992  30.271  4.00  1.00            
ATOM    141   CA ILE A  18       0.801  16.763  31.356  4.00  1.00            
ATOM    142   CB ILE A  18       1.585  17.980  30.938  4.00  1.00            
ATOM    143  CG1 ILE A  18       0.717  18.970  30.152  4.00  1.00            
ATOM    144  CG2 ILE A  18       2.825  17.494  30.168  4.00  1.00            
ATOM    145  CD1 ILE A  18       1.392  20.322  29.924  4.00  1.00            
ATOM    146    C ILE A  18      -0.324  17.176  32.264  4.00  1.00            
ATOM    147    O ILE A  18      -1.450  17.385  31.814  4.00  1.00            
ATOM    148    N GLY A  19      -0.036  17.292  33.585  4.00  1.00            
ATOM    149   CA GLY A  19      -1.032  17.657  34.562  4.00  1.00            
ATOM    150    C GLY A  19      -0.798  19.082  34.953  4.00  1.00            
ATOM    151    O GLY A  19       0.259  19.434  35.474  4.00  1.00            
ATOM    152    N ILE A  20      -1.805  19.939  34.696  4.00  1.00            
ATOM    153   CA ILE A  20      -1.671  21.355  34.875  4.00  1.00            
ATOM    154   CB ILE A  20      -2.696  22.132  34.100  4.00  1.00            
ATOM    155  CG1 ILE A  20      -2.512  21.911  32.585  4.00  1.00            
ATOM    156  CG2 ILE A  20      -2.569  23.607  34.512  4.00  1.00            
ATOM    157  CD1 ILE A  20      -2.826  20.491  32.118  4.00  1.00            
ATOM    158    C ILE A  20      -1.659  21.916  36.257  4.00  1.00            
ATOM    159    O ILE A  20      -0.741  22.647  36.616  4.00  1.00            
ATOM    160    N GLY A  21      -2.668  21.601  37.079  3.00  1.00            
ATOM    161   CA GLY A  21      -2.735  22.237  38.363  3.00  1.00            
ATOM    162    C GLY A  21      -2.936  21.106  39.308  3.00  1.00            
ATOM    163    O GLY A  21      -2.667  19.953  38.971  3.00  1.00            
ATOM    164    N THR A  22      -3.421  21.394  40.525  3.00  1.00            
ATOM    165   CA THR A  22      -3.515  20.315  41.456  3.00  1.00            
ATOM    166   CB THR A  22      -3.924  20.759  42.836  3.00  1.00            
ATOM    167  OG1 THR A  22      -5.225  21.324  42.834  3.00  1.00            
ATOM    168  CG2 THR A  22      -2.905  21.804  43.320  3.00  1.00            
ATOM    169    C THR A  22      -4.427  19.226  40.974  3.00  1.00            
ATOM    170    O THR A  22      -3.961  18.087  40.934  3.00  1.00            
ATOM    171    N PRO A  23      -5.681  19.442  40.622  3.00  1.00            
ATOM    172   CA PRO A  23      -6.494  18.350  40.152  3.00  1.00            
ATOM    173   CD PRO A  23      -6.229  20.733  40.228  3.00  1.00            
ATOM    174   CB PRO A  23      -7.856  18.962  39.851  3.00  1.00            
ATOM    175   CG PRO A  23      -7.492  20.394  39.413  3.00  1.00            
ATOM    176    C PRO A  23      -5.766  18.029  38.895  3.00  1.00            
ATOM    177    O PRO A  23      -5.268  18.955  38.260  3.00  1.00            
ATOM    178    N ALA A  24      -5.652  16.761  38.495  3.00  1.00            
ATOM    179   CA ALA A  24      -4.862  16.657  37.317  3.00  1.00            
ATOM    180   CB ALA A  24      -4.315  15.241  37.065  3.00  1.00            
ATOM    181    C ALA A  24      -5.748  17.009  36.173  3.00  1.00            
ATOM    182    O ALA A  24      -6.693  16.288  35.850  3.00  1.00            
ATOM    183    N GLN A  25      -5.466  18.164  35.546  4.00  1.00            
ATOM    184   CA GLN A  25      -6.164  18.562  34.363  4.00  1.00            
ATOM    185   CB GLN A  25      -6.148  20.081  34.135  4.00  1.00            
ATOM    186   CG GLN A  25      -6.917  20.862  35.201  4.00  1.00            
ATOM    187   CD GLN A  25      -8.393  20.842  34.837  4.00  1.00            
ATOM    188  OE1 GLN A  25      -8.926  19.819  34.412  4.00  1.00            
ATOM    189  NE2 GLN A  25      -9.073  22.009  34.999  4.00  1.00            
ATOM    190    C GLN A  25      -5.337  17.934  33.285  4.00  1.00            
ATOM    191    O GLN A  25      -4.124  17.804  33.444  4.00  1.00            
ATOM    192    N ASP A  26      -5.946  17.503  32.164  4.00  1.00            
ATOM    193   CA ASP A  26      -5.132  16.816  31.201  4.00  1.00            
ATOM    194   CB ASP A  26      -5.806  15.590  30.559  4.00  1.00            
ATOM    195   CG ASP A  26      -6.974  16.078  29.715  4.00  1.00            
ATOM    196  OD1 ASP A  26      -7.667  17.034  30.153  4.00  1.00            
ATOM    197  OD2 ASP A  26      -7.177  15.508  28.610  4.00  1.00            
ATOM    198    C ASP A  26      -4.763  17.727  30.085  4.00  1.00            
ATOM    199    O ASP A  26      -5.525  18.608  29.688  4.00  1.00            
ATOM    200    N PHE A  27      -3.529  17.539  29.586  4.00  1.00            
ATOM    201   CA PHE A  27      -3.055  18.252  28.442  4.00  1.00            
ATOM    202   CB PHE A  27      -1.882  19.184  28.784  4.00  1.00            
ATOM    203   CG PHE A  27      -1.630  20.177  27.698  4.00  1.00            
ATOM    204  CD1 PHE A  27      -1.495  19.795  26.383  4.00  1.00            
ATOM    205  CD2 PHE A  27      -1.465  21.505  28.017  4.00  1.00            
ATOM    206  CE1 PHE A  27      -1.239  20.725  25.403  4.00  1.00            
ATOM    207  CE2 PHE A  27      -1.209  22.436  27.042  4.00  1.00            
ATOM    208   CZ PHE A  27      -1.099  22.051  25.728  4.00  1.00            
ATOM    209    C PHE A  27      -2.479  17.179  27.583  4.00  1.00            
ATOM    210    O PHE A  27      -1.560  16.477  27.999  4.00  1.00            
ATOM    211    N THR A  28      -3.006  17.001  26.363  4.00  1.00            
ATOM    212   CA THR A  28      -2.456  15.954  25.564  4.00  1.00            
ATOM    213   CB THR A  28      -3.233  15.729  24.301  4.00  1.00            
ATOM    214  OG1 THR A  28      -4.565  15.344  24.608  4.00  1.00            
ATOM    215  CG2 THR A  28      -2.537  14.650  23.462  4.00  1.00            
ATOM    216    C THR A  28      -1.041  16.301  25.231  4.00  1.00            
ATOM    217    O THR A  28      -0.144  15.474  25.351  4.00  1.00            
ATOM    218    N VAL A  29      -0.792  17.545  24.796  4.00  1.00            
ATOM    219   CA VAL A  29       0.564  17.969  24.609  4.00  1.00            
ATOM    220   CB VAL A  29       1.468  17.652  25.779  4.00  1.00            
ATOM    221  CG1 VAL A  29       2.889  18.150  25.468  4.00  1.00            
ATOM    222  CG2 VAL A  29       0.890  18.232  27.075  4.00  1.00            
ATOM    223    C VAL A  29       1.222  17.343  23.418  4.00  1.00            
ATOM    224    O VAL A  29       0.958  16.195  23.059  4.00  1.00            
ATOM    225    N ILE A  30       2.094  18.147  22.765  4.00  1.00            
ATOM    226   CA ILE A  30       3.035  17.720  21.766  4.00  1.00            
ATOM    227   CB ILE A  30       2.818  18.230  20.374  4.00  1.00            
ATOM    228  CG1 ILE A  30       3.812  17.525  19.432  4.00  1.00            
ATOM    229  CG2 ILE A  30       2.949  19.763  20.376  4.00  1.00            
ATOM    230  CD1 ILE A  30       3.556  17.771  17.948  4.00  1.00            
ATOM    231    C ILE A  30       4.322  18.339  22.242  4.00  1.00            
ATOM    232    O ILE A  30       4.314  19.464  22.734  4.00  1.00            
ATOM    233    N PHE A  31       5.459  17.620  22.166  4.00  1.00            
ATOM    234   CA PHE A  31       6.713  18.208  22.568  4.00  1.00            
ATOM    235   CB PHE A  31       7.721  17.185  23.112  4.00  1.00            
ATOM    236   CG PHE A  31       7.161  16.625  24.370  4.00  1.00            
ATOM    237  CD1 PHE A  31       6.208  15.634  24.333  4.00  1.00            
ATOM    238  CD2 PHE A  31       7.598  17.088  25.588  4.00  1.00            
ATOM    239  CE1 PHE A  31       5.693  15.116  25.498  4.00  1.00            
ATOM    240  CE2 PHE A  31       7.088  16.575  26.755  4.00  1.00            
ATOM    241   CZ PHE A  31       6.133  15.587  26.711  4.00  1.00            
ATOM    242    C PHE A  31       7.304  18.733  21.285  4.00  1.00            
ATOM    243    O PHE A  31       6.921  18.273  20.210  4.00  1.00            
ATOM    244    N ASP A  32       8.229  19.720  21.329  4.00  1.00            
ATOM    245   CA ASP A  32       8.706  20.215  20.061  4.00  1.00            
ATOM    246   CB ASP A  32       7.747  21.284  19.501  4.00  1.00            
ATOM    247   CG ASP A  32       8.016  21.542  18.027  4.00  1.00            
ATOM    248  OD1 ASP A  32       9.150  21.256  17.559  4.00  1.00            
ATOM    249  OD2 ASP A  32       7.074  22.031  17.348  4.00  1.00            
ATOM    250    C ASP A  32      10.039  20.837  20.216  4.00  1.00            
ATOM    251    O ASP A  32      10.219  21.771  20.996  4.00  1.00            
ATOM    252    N THR A  33      11.030  20.316  19.476  3.00  1.00            
ATOM    253   CA THR A  33      12.266  21.016  19.513  3.00  1.00            
ATOM    254   CB THR A  33      13.484  20.136  19.563  3.00  1.00            
ATOM    255  OG1 THR A  33      13.523  19.270  18.438  3.00  1.00            
ATOM    256  CG2 THR A  33      13.449  19.323  20.869  3.00  1.00            
ATOM    257    C THR A  33      12.295  21.827  18.262  3.00  1.00            
ATOM    258    O THR A  33      13.023  21.536  17.314  3.00  1.00            
ATOM    259    N GLY A  34      11.489  22.902  18.264  3.00  1.00            
ATOM    260   CA GLY A  34      11.339  23.799  17.157  3.00  1.00            
ATOM    261    C GLY A  34      11.415  25.160  17.781  3.00  1.00            
ATOM    262    O GLY A  34      12.479  25.774  17.816  3.00  1.00            
ATOM    263    N SER A  35      10.272  25.669  18.296  1.00  1.00            
ATOM    264   CA SER A  35      10.269  26.964  18.920  1.00  1.00            
ATOM    265   CB SER A  35       9.282  27.964  18.292  1.00  1.00            
ATOM    266   OG SER A  35       7.944  27.522  18.471  1.00  1.00            
ATOM    267    C SER A  35       9.912  26.810  20.360  1.00  1.00            
ATOM    268    O SER A  35       9.539  25.724  20.803  1.00  1.00            
ATOM    269    N SER A  36      10.037  27.906  21.142  1.00  1.00            
ATOM    270   CA SER A  36       9.797  27.764  22.546  1.00  1.00            
ATOM    271   CB SER A  36      10.984  28.206  23.420  1.00  1.00            
ATOM    272   OG SER A  36      10.666  28.037  24.794  1.00  1.00            
ATOM    273    C SER A  36       8.606  28.565  22.993  1.00  1.00            
ATOM    274    O SER A  36       8.426  29.721  22.608  1.00  1.00            
ATOM    275    N ASN A  37       7.751  27.918  23.817  1.00  1.00            
ATOM    276   CA ASN A  37       6.578  28.469  24.449  1.00  1.00            
ATOM    277   CB ASN A  37       5.810  29.442  23.540  1.00  1.00            
ATOM    278   CG ASN A  37       4.936  30.336  24.406  1.00  1.00            
ATOM    279  OD1 ASN A  37       4.077  29.862  25.147  1.00  1.00            
ATOM    280  ND2 ASN A  37       5.171  31.672  24.317  1.00  1.00            
ATOM    281    C ASN A  37       5.720  27.236  24.685  1.00  1.00            
ATOM    282    O ASN A  37       5.738  26.339  23.846  1.00  1.00            
ATOM    283    N LEU A  38       4.963  27.107  25.808  4.00  1.00            
ATOM    284   CA LEU A  38       4.204  25.877  25.948  4.00  1.00            
ATOM    285   CB LEU A  38       4.746  24.887  27.004  4.00  1.00            
ATOM    286   CG LEU A  38       4.895  25.460  28.429  4.00  1.00            
ATOM    287  CD1 LEU A  38       5.137  24.350  29.461  4.00  1.00            
ATOM    288  CD2 LEU A  38       5.983  26.545  28.480  4.00  1.00            
ATOM    289    C LEU A  38       2.784  26.128  26.329  4.00  1.00            
ATOM    290    O LEU A  38       2.578  26.535  27.471  4.00  1.00            
ATOM    291    N TRP A  39       1.778  25.910  25.416  4.00  1.00            
ATOM    292   CA TRP A  39       0.451  25.924  25.981  4.00  1.00            
ATOM    293   CB TRP A  39       0.031  27.107  26.846  4.00  1.00            
ATOM    294   CG TRP A  39      -0.531  26.628  28.192  4.00  1.00            
ATOM    295  CD2 TRP A  39      -0.118  25.412  28.844  4.00  1.00            
ATOM    296  CD1 TRP A  39      -1.593  27.100  28.906  4.00  1.00            
ATOM    297  NE1 TRP A  39      -1.855  26.269  29.973  4.00  1.00            
ATOM    298  CE2 TRP A  39      -0.962  25.222  29.938  4.00  1.00            
ATOM    299  CE3 TRP A  39       0.860  24.511  28.538  4.00  1.00            
ATOM    300  CZ2 TRP A  39      -0.835  24.124  30.748  4.00  1.00            
ATOM    301  CZ3 TRP A  39       1.002  23.421  29.367  4.00  1.00            
ATOM    302  CH2 TRP A  39       0.170  23.230  30.451  4.00  1.00            
ATOM    303    C TRP A  39      -0.727  25.360  25.287  4.00  1.00            
ATOM    304    O TRP A  39      -0.670  24.685  24.259  4.00  1.00            
ATOM    305    N VAL A  40      -1.853  25.678  25.959  4.00  1.00            
ATOM    306   CA VAL A  40      -3.085  24.997  25.906  4.00  1.00            
ATOM    307   CB VAL A  40      -3.400  24.385  27.250  4.00  1.00            
ATOM    308  CG1 VAL A  40      -3.950  25.500  28.155  4.00  1.00            
ATOM    309  CG2 VAL A  40      -4.321  23.162  27.121  4.00  1.00            
ATOM    310    C VAL A  40      -4.271  25.848  25.610  4.00  1.00            
ATOM    311    O VAL A  40      -4.275  27.077  25.636  4.00  1.00            
ATOM    312    N PRO A  41      -5.283  25.075  25.291  1.00  1.00            
ATOM    313   CA PRO A  41      -6.617  25.580  25.169  1.00  1.00            
ATOM    314   CD PRO A  41      -5.059  24.011  24.324  1.00  1.00            
ATOM    315   CB PRO A  41      -7.409  24.561  24.344  1.00  1.00            
ATOM    316   CG PRO A  41      -6.445  23.376  24.153  1.00  1.00            
ATOM    317    C PRO A  41      -7.206  25.907  26.490  1.00  1.00            
ATOM    318    O PRO A  41      -6.749  25.374  27.500  1.00  1.00            
ATOM    319    N SER A  42      -8.212  26.799  26.512  4.00  1.00            
ATOM    320   CA SER A  42      -8.730  27.151  27.789  4.00  1.00            
ATOM    321   CB SER A  42      -8.203  28.491  28.330  4.00  1.00            
ATOM    322   OG SER A  42      -8.736  29.566  27.568  4.00  1.00            
ATOM    323    C SER A  42     -10.218  27.282  27.733  4.00  1.00            
ATOM    324    O SER A  42     -10.824  27.194  26.667  4.00  1.00            
ATOM    325    N VAL A  43     -10.845  27.473  28.915  3.00  1.00            
ATOM    326   CA VAL A  43     -12.264  27.678  28.959  3.00  1.00            
ATOM    327   CB VAL A  43     -12.876  27.839  30.320  3.00  1.00            
ATOM    328  CG1 VAL A  43     -12.909  26.479  31.030  3.00  1.00            
ATOM    329  CG2 VAL A  43     -12.112  28.948  31.061  3.00  1.00            
ATOM    330    C VAL A  43     -12.560  28.943  28.230  3.00  1.00            
ATOM    331    O VAL A  43     -13.542  29.022  27.492  3.00  1.00            
ATOM    332    N TYR A  44     -11.704  29.970  28.391  3.00  1.00            
ATOM    333   CA TYR A  44     -12.021  31.201  27.735  3.00  1.00            
ATOM    334   CB TYR A  44     -11.411  32.428  28.427  3.00  1.00            
ATOM    335   CG TYR A  44     -12.070  33.623  27.840  3.00  1.00            
ATOM    336  CD1 TYR A  44     -13.264  34.068  28.360  3.00  1.00            
ATOM    337  CD2 TYR A  44     -11.509  34.296  26.780  3.00  1.00            
ATOM    338  CE1 TYR A  44     -13.893  35.169  27.833  3.00  1.00            
ATOM    339  CE2 TYR A  44     -12.135  35.400  26.249  3.00  1.00            
ATOM    340   CZ TYR A  44     -13.327  35.836  26.775  3.00  1.00            
ATOM    341   OH TYR A  44     -13.969  36.969  26.230  3.00  1.00            
ATOM    342    C TYR A  44     -11.414  31.090  26.380  3.00  1.00            
ATOM    343    O TYR A  44     -10.298  31.543  26.131  3.00  1.00            
ATOM    344    N CYS A  45     -12.166  30.441  25.475  1.00  1.00            
ATOM    345   CA CYS A  45     -11.774  30.242  24.115  1.00  1.00            
ATOM    346   CB CYS A  45     -10.667  29.182  23.964  1.00  1.00            
ATOM    347   SG CYS A  45     -10.163  28.892  22.241  1.00  1.00            
ATOM    348    C CYS A  45     -12.979  29.712  23.447  1.00  1.00            
ATOM    349    O CYS A  45     -13.495  28.660  23.819  1.00  1.00            
ATOM    350    N SER A  46     -13.497  30.449  22.462  1.00  1.00            
ATOM    351   CA SER A  46     -14.600  29.876  21.776  1.00  1.00            
ATOM    352   CB SER A  46     -15.895  30.696  21.915  1.00  1.00            
ATOM    353   OG SER A  46     -16.955  30.071  21.207  1.00  1.00            
ATOM    354    C SER A  46     -14.200  29.906  20.352  1.00  1.00            
ATOM    355    O SER A  46     -14.384  30.901  19.653  1.00  1.00            
ATOM    356    N SER A  47     -13.625  28.789  19.894  1.00  1.00            
ATOM    357   CA SER A  47     -13.212  28.701  18.537  1.00  1.00            
ATOM    358   CB SER A  47     -11.700  28.898  18.326  1.00  1.00            
ATOM    359   OG SER A  47     -10.976  27.844  18.941  1.00  1.00            
ATOM    360    C SER A  47     -13.545  27.318  18.133  1.00  1.00            
ATOM    361    O SER A  47     -13.812  26.468  18.981  1.00  1.00            
ATOM    362    N LEU A  48     -13.576  27.050  16.820  2.00  1.00            
ATOM    363   CA LEU A  48     -13.914  25.715  16.467  2.00  1.00            
ATOM    364   CB LEU A  48     -13.956  25.459  14.947  2.00  1.00            
ATOM    365   CG LEU A  48     -15.140  26.114  14.211  2.00  1.00            
ATOM    366  CD1 LEU A  48     -16.476  25.500  14.658  2.00  1.00            
ATOM    367  CD2 LEU A  48     -15.105  27.644  14.328  2.00  1.00            
ATOM    368    C LEU A  48     -12.864  24.811  17.013  2.00  1.00            
ATOM    369    O LEU A  48     -13.178  23.827  17.680  2.00  1.00            
ATOM    370    N ALA A  49     -11.577  25.125  16.766  2.00  1.00            
ATOM    371   CA ALA A  49     -10.591  24.268  17.347  2.00  1.00            
ATOM    372   CB ALA A  49      -9.193  24.432  16.730  2.00  1.00            
ATOM    373    C ALA A  49     -10.520  24.748  18.754  2.00  1.00            
ATOM    374    O ALA A  49      -9.699  25.594  19.108  2.00  1.00            
ATOM    375    N CYS A  50     -11.422  24.206  19.588  2.00  1.00            
ATOM    376   CA CYS A  50     -11.500  24.559  20.966  2.00  1.00            
ATOM    377   CB CYS A  50     -12.052  25.964  21.236  2.00  1.00            
ATOM    378   SG CYS A  50     -12.097  26.294  23.021  2.00  1.00            
ATOM    379    C CYS A  50     -12.460  23.602  21.553  2.00  1.00            
ATOM    380    O CYS A  50     -12.255  23.048  22.632  2.00  1.00            
ATOM    381    N SER A  51     -13.541  23.378  20.796  2.00  1.00            
ATOM    382   CA SER A  51     -14.596  22.526  21.222  2.00  1.00            
ATOM    383   CB SER A  51     -15.695  22.398  20.153  2.00  1.00            
ATOM    384   OG SER A  51     -15.152  21.852  18.958  2.00  1.00            
ATOM    385    C SER A  51     -14.047  21.161  21.484  2.00  1.00            
ATOM    386    O SER A  51     -14.279  20.580  22.542  2.00  1.00            
ATOM    387    N ASP A  52     -13.279  20.628  20.521  2.00  1.00            
ATOM    388   CA ASP A  52     -12.744  19.299  20.591  2.00  1.00            
ATOM    389   CB ASP A  52     -11.975  18.934  19.309  2.00  1.00            
ATOM    390   CG ASP A  52     -11.631  17.454  19.348  2.00  1.00            
ATOM    391  OD1 ASP A  52     -12.540  16.645  19.671  2.00  1.00            
ATOM    392  OD2 ASP A  52     -10.450  17.113  19.068  2.00  1.00            
ATOM    393    C ASP A  52     -11.764  19.188  21.722  2.00  1.00            
ATOM    394    O ASP A  52     -11.734  18.180  22.428  2.00  1.00            
ATOM    395    N HIS A  53     -10.945  20.235  21.934  1.00  1.00            
ATOM    396   CA HIS A  53      -9.862  20.177  22.878  1.00  1.00            
ATOM    397  ND1 HIS A  53      -7.146  21.203  21.113  1.00  1.00            
ATOM    398   CG HIS A  53      -8.349  21.727  21.536  1.00  1.00            
ATOM    399   CB HIS A  53      -8.978  21.437  22.867  1.00  1.00            
ATOM    400  NE2 HIS A  53      -7.886  22.509  19.470  1.00  1.00            
ATOM    401  CD2 HIS A  53      -8.787  22.520  20.521  1.00  1.00            
ATOM    402  CE1 HIS A  53      -6.918  21.704  19.872  1.00  1.00            
ATOM    403    C HIS A  53     -10.355  20.032  24.270  1.00  1.00            
ATOM    404    O HIS A  53     -11.403  20.559  24.638  1.00  1.00            
ATOM    405    N ASN A  54      -9.592  19.267  25.075  1.00  1.00            
ATOM    406   CA ASN A  54      -9.901  19.220  26.466  1.00  1.00            
ATOM    407   CB ASN A  54      -9.177  18.111  27.247  1.00  1.00            
ATOM    408   CG ASN A  54      -9.791  18.067  28.640  1.00  1.00            
ATOM    409  OD1 ASN A  54      -9.823  19.071  29.348  1.00  1.00            
ATOM    410  ND2 ASN A  54     -10.307  16.873  29.043  1.00  1.00            
ATOM    411    C ASN A  54      -9.419  20.533  26.945  1.00  1.00            
ATOM    412    O ASN A  54      -8.296  20.941  26.649  1.00  1.00            
ATOM    413    N GLN A  55     -10.266  21.241  27.698  1.00  1.00            
ATOM    414   CA GLN A  55      -9.900  22.571  28.044  1.00  1.00            
ATOM    415   CB GLN A  55     -11.053  23.561  27.826  1.00  1.00            
ATOM    416   CG GLN A  55     -11.535  23.602  26.373  1.00  1.00            
ATOM    417   CD GLN A  55     -12.819  24.417  26.320  1.00  1.00            
ATOM    418  OE1 GLN A  55     -13.596  24.311  25.373  1.00  1.00            
ATOM    419  NE2 GLN A  55     -13.058  25.243  27.373  1.00  1.00            
ATOM    420    C GLN A  55      -9.554  22.601  29.506  1.00  1.00            
ATOM    421    O GLN A  55      -9.591  21.575  30.183  1.00  1.00            
ATOM    422    N PHE A  56      -9.190  23.798  30.024  4.00  1.00            
ATOM    423   CA PHE A  56      -8.763  23.947  31.392  4.00  1.00            
ATOM    424   CB PHE A  56      -7.348  24.559  31.480  4.00  1.00            
ATOM    425   CG PHE A  56      -6.915  24.687  32.901  4.00  1.00            
ATOM    426  CD1 PHE A  56      -6.577  23.573  33.633  4.00  1.00            
ATOM    427  CD2 PHE A  56      -6.810  25.926  33.491  4.00  1.00            
ATOM    428  CE1 PHE A  56      -6.166  23.697  34.940  4.00  1.00            
ATOM    429  CE2 PHE A  56      -6.398  26.049  34.797  4.00  1.00            
ATOM    430   CZ PHE A  56      -6.077  24.933  35.530  4.00  1.00            
ATOM    431    C PHE A  56      -9.723  24.841  32.117  4.00  1.00            
ATOM    432    O PHE A  56     -10.333  25.715  31.507  4.00  1.00            
ATOM    433    N ASN A  57      -9.875  24.655  33.452  1.00  1.00            
ATOM    434   CA ASN A  57     -10.910  25.366  34.155  1.00  1.00            
ATOM    435   CB ASN A  57     -10.955  25.037  35.655  1.00  1.00            
ATOM    436   CG ASN A  57     -11.480  23.617  35.804  1.00  1.00            
ATOM    437  OD1 ASN A  57     -11.638  23.115  36.915  1.00  1.00            
ATOM    438  ND2 ASN A  57     -11.759  22.950  34.652  1.00  1.00            
ATOM    439    C ASN A  57     -10.780  26.859  34.013  1.00  1.00            
ATOM    440    O ASN A  57     -11.586  27.385  33.250  1.00  1.00            
ATOM    441    N PRO A  58      -9.920  27.668  34.607  2.00  1.00            
ATOM    442   CA PRO A  58      -9.023  27.391  35.715  2.00  1.00            
ATOM    443   CD PRO A  58      -9.400  28.746  33.778  2.00  1.00            
ATOM    444   CB PRO A  58      -7.956  28.484  35.686  2.00  1.00            
ATOM    445   CG PRO A  58      -7.956  28.977  34.235  2.00  1.00            
ATOM    446    C PRO A  58      -9.773  27.430  37.014  2.00  1.00            
ATOM    447    O PRO A  58      -9.106  27.387  38.048  2.00  1.00            
ATOM    448    N ASP A  59     -11.127  27.514  36.998  2.00  1.00            
ATOM    449   CA ASP A  59     -11.913  27.694  38.196  2.00  1.00            
ATOM    450   CB ASP A  59     -13.422  27.457  37.995  2.00  1.00            
ATOM    451   CG ASP A  59     -14.024  28.594  37.186  2.00  1.00            
ATOM    452  OD1 ASP A  59     -13.243  29.387  36.595  2.00  1.00            
ATOM    453  OD2 ASP A  59     -15.281  28.683  37.148  2.00  1.00            
ATOM    454    C ASP A  59     -11.477  26.667  39.184  2.00  1.00            
ATOM    455    O ASP A  59     -11.323  26.981  40.363  2.00  1.00            
ATOM    456    N ASP A  60     -11.241  25.410  38.758  2.00  1.00            
ATOM    457   CA ASP A  60     -10.841  24.525  39.807  2.00  1.00            
ATOM    458   CB ASP A  60     -11.802  23.349  40.046  2.00  1.00            
ATOM    459   CG ASP A  60     -11.513  22.828  41.448  2.00  1.00            
ATOM    460  OD1 ASP A  60     -10.852  23.567  42.225  2.00  1.00            
ATOM    461  OD2 ASP A  60     -11.944  21.685  41.760  2.00  1.00            
ATOM    462    C ASP A  60      -9.484  23.956  39.576  2.00  1.00            
ATOM    463    O ASP A  60      -9.332  22.847  39.067  2.00  1.00            
ATOM    464    N SER A  61      -8.459  24.740  39.938  1.00  1.00            
ATOM    465   CA SER A  61      -7.104  24.288  40.002  1.00  1.00            
ATOM    466   CB SER A  61      -6.242  24.703  38.798  1.00  1.00            
ATOM    467   OG SER A  61      -4.919  24.208  38.955  1.00  1.00            
ATOM    468    C SER A  61      -6.622  25.037  41.196  1.00  1.00            
ATOM    469    O SER A  61      -6.585  26.266  41.185  1.00  1.00            
ATOM    470    N SER A  62      -6.248  24.327  42.272  1.00  1.00            
ATOM    471   CA SER A  62      -5.904  25.046  43.461  1.00  1.00            
ATOM    472   CB SER A  62      -5.575  24.124  44.648  1.00  1.00            
ATOM    473   OG SER A  62      -6.742  23.421  45.050  1.00  1.00            
ATOM    474    C SER A  62      -4.727  25.894  43.173  1.00  1.00            
ATOM    475    O SER A  62      -4.671  27.050  43.591  1.00  1.00            
ATOM    476    N THR A  63      -3.746  25.356  42.433  1.00  1.00            
ATOM    477   CA THR A  63      -2.646  26.214  42.155  1.00  1.00            
ATOM    478   CB THR A  63      -1.299  25.568  42.353  1.00  1.00            
ATOM    479  OG1 THR A  63      -0.272  26.530  42.167  1.00  1.00            
ATOM    480  CG2 THR A  63      -1.119  24.383  41.389  1.00  1.00            
ATOM    481    C THR A  63      -2.796  26.695  40.757  1.00  1.00            
ATOM    482    O THR A  63      -2.683  25.951  39.784  1.00  1.00            
ATOM    483    N PHE A  64      -3.126  27.989  40.654  1.00  1.00            
ATOM    484   CA PHE A  64      -3.303  28.654  39.406  1.00  1.00            
ATOM    485   CB PHE A  64      -4.648  28.283  38.759  1.00  1.00            
ATOM    486   CG PHE A  64      -4.924  29.172  37.599  1.00  1.00            
ATOM    487  CD1 PHE A  64      -4.343  28.952  36.371  1.00  1.00            
ATOM    488  CD2 PHE A  64      -5.796  30.224  37.747  1.00  1.00            
ATOM    489  CE1 PHE A  64      -4.622  29.785  35.312  1.00  1.00            
ATOM    490  CE2 PHE A  64      -6.080  31.059  36.693  1.00  1.00            
ATOM    491   CZ PHE A  64      -5.490  30.840  35.473  1.00  1.00            
ATOM    492    C PHE A  64      -3.322  30.083  39.763  1.00  1.00            
ATOM    493    O PHE A  64      -3.910  30.476  40.768  1.00  1.00            
ATOM    494    N GLU A  65      -2.646  30.906  38.963  4.00  1.00            
ATOM    495   CA GLU A  65      -2.692  32.281  39.303  4.00  1.00            
ATOM    496   CB GLU A  65      -1.397  32.776  39.967  4.00  1.00            
ATOM    497   CG GLU A  65      -1.154  32.106  41.323  4.00  1.00            
ATOM    498   CD GLU A  65       0.168  32.601  41.890  4.00  1.00            
ATOM    499  OE1 GLU A  65       0.485  33.804  41.696  4.00  1.00            
ATOM    500  OE2 GLU A  65       0.875  31.780  42.534  4.00  1.00            
ATOM    501    C GLU A  65      -2.878  32.987  38.019  4.00  1.00            
ATOM    502    O GLU A  65      -2.277  32.628  37.007  4.00  1.00            
ATOM    503    N ALA A  66      -3.745  34.006  38.016  4.00  1.00            
ATOM    504   CA ALA A  66      -3.943  34.639  36.761  4.00  1.00            
ATOM    505   CB ALA A  66      -5.423  34.838  36.392  4.00  1.00            
ATOM    506    C ALA A  66      -3.310  35.983  36.804  4.00  1.00            
ATOM    507    O ALA A  66      -3.583  36.791  37.690  4.00  1.00            
ATOM    508    N THR A  67      -2.422  36.241  35.830  4.00  1.00            
ATOM    509   CA THR A  67      -1.807  37.523  35.697  4.00  1.00            
ATOM    510   CB THR A  67      -0.336  37.544  36.001  4.00  1.00            
ATOM    511  OG1 THR A  67       0.372  36.684  35.120  4.00  1.00            
ATOM    512  CG2 THR A  67      -0.136  37.105  37.462  4.00  1.00            
ATOM    513    C THR A  67      -2.005  37.886  34.263  4.00  1.00            
ATOM    514    O THR A  67      -2.250  37.013  33.431  4.00  1.00            
ATOM    515    N SER A  68      -1.917  39.186  33.923  4.00  1.00            
ATOM    516   CA SER A  68      -2.219  39.522  32.566  4.00  1.00            
ATOM    517   CB SER A  68      -3.113  40.769  32.435  4.00  1.00            
ATOM    518   OG SER A  68      -2.475  41.894  33.020  4.00  1.00            
ATOM    519    C SER A  68      -0.965  39.750  31.778  4.00  1.00            
ATOM    520    O SER A  68      -0.195  40.671  32.045  4.00  1.00            
ATOM    521    N GLN A  69      -0.743  38.871  30.777  4.00  1.00            
ATOM    522   CA GLN A  69       0.319  38.965  29.812  4.00  1.00            
ATOM    523   CB GLN A  69       1.575  38.121  30.102  4.00  1.00            
ATOM    524   CG GLN A  69       2.482  38.694  31.192  4.00  1.00            
ATOM    525   CD GLN A  69       1.923  38.295  32.547  4.00  1.00            
ATOM    526  OE1 GLN A  69       0.843  37.715  32.642  4.00  1.00            
ATOM    527  NE2 GLN A  69       2.685  38.610  33.628  4.00  1.00            
ATOM    528    C GLN A  69      -0.277  38.435  28.554  4.00  1.00            
ATOM    529    O GLN A  69      -1.247  37.680  28.596  4.00  1.00            
ATOM    530    N GLU A  70       0.264  38.826  27.388  4.00  1.00            
ATOM    531   CA GLU A  70      -0.327  38.306  26.194  4.00  1.00            
ATOM    532   CB GLU A  70      -0.508  39.331  25.058  4.00  1.00            
ATOM    533   CG GLU A  70      -1.394  40.528  25.394  4.00  1.00            
ATOM    534   CD GLU A  70      -0.488  41.628  25.926  4.00  1.00            
ATOM    535  OE1 GLU A  70       0.622  41.806  25.354  4.00  1.00            
ATOM    536  OE2 GLU A  70      -0.896  42.313  26.900  4.00  1.00            
ATOM    537    C GLU A  70       0.625  37.309  25.641  4.00  1.00            
ATOM    538    O GLU A  70       1.839  37.498  25.682  4.00  1.00            
ATOM    539    N LEU A  71       0.089  36.191  25.129  4.00  1.00            
ATOM    540   CA LEU A  71       0.948  35.245  24.499  4.00  1.00            
ATOM    541   CB LEU A  71       0.840  33.824  25.082  4.00  1.00            
ATOM    542   CG LEU A  71       1.336  33.678  26.530  4.00  1.00            
ATOM    543  CD1 LEU A  71       2.865  33.809  26.619  4.00  1.00            
ATOM    544  CD2 LEU A  71       0.599  34.648  27.465  4.00  1.00            
ATOM    545    C LEU A  71       0.453  35.115  23.089  4.00  1.00            
ATOM    546    O LEU A  71      -0.500  34.378  22.840  4.00  1.00            
ATOM    547    N SER A  72       1.073  35.817  22.116  4.00  1.00            
ATOM    548   CA SER A  72       0.606  35.626  20.772  4.00  1.00            
ATOM    549   CB SER A  72       0.266  36.923  20.011  4.00  1.00            
ATOM    550   OG SER A  72       1.442  37.673  19.750  4.00  1.00            
ATOM    551    C SER A  72       1.708  34.927  20.040  4.00  1.00            
ATOM    552    O SER A  72       2.828  35.428  19.967  4.00  1.00            
ATOM    553    N ILE A  73       1.422  33.728  19.486  4.00  1.00            
ATOM    554   CA ILE A  73       2.458  32.984  18.825  4.00  1.00            
ATOM    555   CB ILE A  73       2.764  31.694  19.529  4.00  1.00            
ATOM    556  CG1 ILE A  73       3.955  30.979  18.874  4.00  1.00            
ATOM    557  CG2 ILE A  73       1.467  30.872  19.610  4.00  1.00            
ATOM    558  CD1 ILE A  73       5.283  31.714  19.062  4.00  1.00            
ATOM    559    C ILE A  73       2.038  32.681  17.415  4.00  1.00            
ATOM    560    O ILE A  73       0.998  32.066  17.185  4.00  1.00            
ATOM    561    N THR A  74       2.840  33.136  16.425  4.00  1.00            
ATOM    562   CA THR A  74       2.592  32.795  15.051  4.00  1.00            
ATOM    563   CB THR A  74       3.016  33.838  14.060  4.00  1.00            
ATOM    564  OG1 THR A  74       2.590  33.472  12.755  4.00  1.00            
ATOM    565  CG2 THR A  74       4.545  33.979  14.104  4.00  1.00            
ATOM    566    C THR A  74       3.428  31.581  14.831  4.00  1.00            
ATOM    567    O THR A  74       4.388  31.346  15.564  4.00  1.00            
ATOM    568    N TYR A  75       3.083  30.752  13.833  4.00  1.00            
ATOM    569   CA TYR A  75       3.864  29.565  13.663  4.00  1.00            
ATOM    570   CB TYR A  75       3.190  28.264  14.135  4.00  1.00            
ATOM    571   CG TYR A  75       3.025  28.222  15.612  4.00  1.00            
ATOM    572  CD1 TYR A  75       1.943  28.821  16.213  4.00  1.00            
ATOM    573  CD2 TYR A  75       3.943  27.558  16.394  4.00  1.00            
ATOM    574  CE1 TYR A  75       1.789  28.768  17.576  4.00  1.00            
ATOM    575  CE2 TYR A  75       3.792  27.503  17.759  4.00  1.00            
ATOM    576   CZ TYR A  75       2.713  28.110  18.352  4.00  1.00            
ATOM    577   OH TYR A  75       2.552  28.058  19.752  4.00  1.00            
ATOM    578    C TYR A  75       4.055  29.319  12.220  4.00  1.00            
ATOM    579    O TYR A  75       3.634  30.092  11.360  4.00  1.00            
ATOM    580    N GLY A  76       4.748  28.203  11.942  3.00  1.00            
ATOM    581   CA GLY A  76       4.831  27.732  10.604  3.00  1.00            
ATOM    582    C GLY A  76       3.412  27.456  10.296  3.00  1.00            
ATOM    583    O GLY A  76       2.936  27.631   9.176  3.00  1.00            
ATOM    584    N THR A  77       2.710  27.000  11.345  3.00  1.00            
ATOM    585   CA THR A  77       1.320  26.720  11.271  3.00  1.00            
ATOM    586   CB THR A  77       0.873  25.713  12.296  3.00  1.00            
ATOM    587  OG1 THR A  77      -0.467  25.313  12.053  3.00  1.00            
ATOM    588  CG2 THR A  77       1.018  26.316  13.704  3.00  1.00            
ATOM    589    C THR A  77       0.594  28.017  11.466  3.00  1.00            
ATOM    590    O THR A  77       1.078  29.073  11.064  3.00  1.00            
ATOM    591    N GLY A  78      -0.601  27.969  12.084  4.00  1.00            
ATOM    592   CA GLY A  78      -1.416  29.141  12.210  4.00  1.00            
ATOM    593    C GLY A  78      -1.028  29.930  13.407  4.00  1.00            
ATOM    594    O GLY A  78       0.047  29.753  13.978  4.00  1.00            
ATOM    595    N SER A  79      -1.937  30.839  13.816  4.00  1.00            
ATOM    596   CA SER A  79      -1.614  31.735  14.878  4.00  1.00            
ATOM    597   CB SER A  79      -1.906  33.210  14.551  4.00  1.00            
ATOM    598   OG SER A  79      -1.067  33.652  13.494  4.00  1.00            
ATOM    599    C SER A  79      -2.356  31.404  16.105  4.00  1.00            
ATOM    600    O SER A  79      -3.483  30.912  16.078  4.00  1.00            
ATOM    601    N MET A  80      -1.685  31.674  17.234  4.00  1.00            
ATOM    602   CA MET A  80      -2.289  31.458  18.498  4.00  1.00            
ATOM    603   CB MET A  80      -1.533  30.478  19.406  4.00  1.00            
ATOM    604   CG MET A  80      -1.508  29.044  18.881  4.00  1.00            
ATOM    605   SD MET A  80      -0.618  27.882  19.954  4.00  1.00            
ATOM    606   CE MET A  80      -1.878  27.905  21.262  4.00  1.00            
ATOM    607    C MET A  80      -2.283  32.775  19.202  4.00  1.00            
ATOM    608    O MET A  80      -1.376  33.586  19.020  4.00  1.00            
ATOM    609    N THR A  81      -3.328  33.028  20.010  4.00  1.00            
ATOM    610   CA THR A  81      -3.386  34.234  20.778  4.00  1.00            
ATOM    611   CB THR A  81      -4.567  35.105  20.457  4.00  1.00            
ATOM    612  OG1 THR A  81      -4.439  36.364  21.102  4.00  1.00            
ATOM    613  CG2 THR A  81      -5.848  34.396  20.930  4.00  1.00            
ATOM    614    C THR A  81      -3.548  33.791  22.180  4.00  1.00            
ATOM    615    O THR A  81      -3.954  32.657  22.421  4.00  1.00            
ATOM    616    N GLY A  82      -3.217  34.642  23.165  4.00  1.00            
ATOM    617   CA GLY A  82      -3.441  34.048  24.436  4.00  1.00            
ATOM    618    C GLY A  82      -3.090  34.927  25.557  4.00  1.00            
ATOM    619    O GLY A  82      -2.528  36.010  25.404  4.00  1.00            
ATOM    620    N ILE A  83      -3.461  34.424  26.743  4.00  1.00            
ATOM    621   CA ILE A  83      -3.133  35.084  27.947  4.00  1.00            
ATOM    622   CB ILE A  83      -4.293  35.692  28.684  4.00  1.00            
ATOM    623  CG1 ILE A  83      -5.320  34.637  29.114  4.00  1.00            
ATOM    624  CG2 ILE A  83      -4.867  36.807  27.794  4.00  1.00            
ATOM    625  CD1 ILE A  83      -6.362  35.193  30.086  4.00  1.00            
ATOM    626    C ILE A  83      -2.413  34.096  28.806  4.00  1.00            
ATOM    627    O ILE A  83      -2.646  32.891  28.733  4.00  1.00            
ATOM    628    N LEU A  84      -1.484  34.615  29.628  4.00  1.00            
ATOM    629   CA LEU A  84      -0.575  33.845  30.424  4.00  1.00            
ATOM    630   CB LEU A  84       0.806  34.547  30.406  4.00  1.00            
ATOM    631   CG LEU A  84       1.963  34.014  31.276  4.00  1.00            
ATOM    632  CD1 LEU A  84       3.261  34.758  30.920  4.00  1.00            
ATOM    633  CD2 LEU A  84       1.677  34.163  32.779  4.00  1.00            
ATOM    634    C LEU A  84      -1.079  33.732  31.820  4.00  1.00            
ATOM    635    O LEU A  84      -1.833  34.575  32.303  4.00  1.00            
ATOM    636    N GLY A  85      -0.673  32.639  32.493  4.00  1.00            
ATOM    637   CA GLY A  85      -1.056  32.412  33.850  4.00  1.00            
ATOM    638    C GLY A  85       0.099  31.733  34.527  4.00  1.00            
ATOM    639    O GLY A  85       1.224  31.767  34.033  4.00  1.00            
ATOM    640    N TYR A  86      -0.135  31.132  35.712  4.00  1.00            
ATOM    641   CA TYR A  86       0.929  30.410  36.356  4.00  1.00            
ATOM    642   CB TYR A  86       1.522  31.162  37.558  4.00  1.00            
ATOM    643   CG TYR A  86       2.113  32.418  37.014  4.00  1.00            
ATOM    644  CD1 TYR A  86       3.419  32.462  36.584  4.00  1.00            
ATOM    645  CD2 TYR A  86       1.344  33.556  36.924  4.00  1.00            
ATOM    646  CE1 TYR A  86       3.953  33.625  36.081  4.00  1.00            
ATOM    647  CE2 TYR A  86       1.872  34.722  36.421  4.00  1.00            
ATOM    648   CZ TYR A  86       3.178  34.758  36.000  4.00  1.00            
ATOM    649   OH TYR A  86       3.721  35.954  35.484  4.00  1.00            
ATOM    650    C TYR A  86       0.364  29.106  36.849  4.00  1.00            
ATOM    651    O TYR A  86      -0.695  29.087  37.473  4.00  1.00            
ATOM    652    N ASP A  87       1.048  27.974  36.564  4.00  1.00            
ATOM    653   CA ASP A  87       0.572  26.694  37.022  4.00  1.00            
ATOM    654   CB ASP A  87      -0.284  25.914  36.008  4.00  1.00            
ATOM    655   CG ASP A  87      -1.723  26.383  36.121  4.00  1.00            
ATOM    656  OD1 ASP A  87      -2.162  26.646  37.272  4.00  1.00            
ATOM    657  OD2 ASP A  87      -2.408  26.473  35.066  4.00  1.00            
ATOM    658    C ASP A  87       1.721  25.795  37.356  4.00  1.00            
ATOM    659    O ASP A  87       2.863  26.051  36.979  4.00  1.00            
ATOM    660    N THR A  88       1.426  24.705  38.103  4.00  1.00            
ATOM    661   CA THR A  88       2.436  23.737  38.418  4.00  1.00            
ATOM    662   CB THR A  88       2.466  23.306  39.856  4.00  1.00            
ATOM    663  OG1 THR A  88       1.217  22.758  40.245  4.00  1.00            
ATOM    664  CG2 THR A  88       2.815  24.531  40.722  4.00  1.00            
ATOM    665    C THR A  88       2.226  22.563  37.540  4.00  1.00            
ATOM    666    O THR A  88       1.332  21.749  37.760  4.00  1.00            
ATOM    667    N VAL A  89       3.090  22.438  36.518  4.00  1.00            
ATOM    668   CA VAL A  89       2.861  21.398  35.573  4.00  1.00            
ATOM    669   CB VAL A  89       3.106  21.800  34.147  4.00  1.00            
ATOM    670  CG1 VAL A  89       2.085  22.889  33.778  4.00  1.00            
ATOM    671  CG2 VAL A  89       4.570  22.237  33.991  4.00  1.00            
ATOM    672    C VAL A  89       3.679  20.202  35.888  4.00  1.00            
ATOM    673    O VAL A  89       4.896  20.277  36.046  4.00  1.00            
ATOM    674    N GLN A  90       2.994  19.047  35.989  4.00  1.00            
ATOM    675   CA GLN A  90       3.709  17.840  36.233  4.00  1.00            
ATOM    676   CB GLN A  90       2.895  16.740  36.945  4.00  1.00            
ATOM    677   CG GLN A  90       1.718  16.205  36.127  4.00  1.00            
ATOM    678   CD GLN A  90       1.084  15.051  36.895  4.00  1.00            
ATOM    679  OE1 GLN A  90       0.664  15.202  38.041  4.00  1.00            
ATOM    680  NE2 GLN A  90       1.018  13.859  36.245  4.00  1.00            
ATOM    681    C GLN A  90       4.110  17.320  34.878  4.00  1.00            
ATOM    682    O GLN A  90       3.258  17.068  34.026  4.00  1.00            
ATOM    683    N VAL A  91       5.432  17.172  34.626  4.00  1.00            
ATOM    684   CA VAL A  91       5.904  16.665  33.362  4.00  1.00            
ATOM    685   CB VAL A  91       6.973  17.499  32.727  4.00  1.00            
ATOM    686  CG1 VAL A  91       7.502  16.750  31.491  4.00  1.00            
ATOM    687  CG2 VAL A  91       6.384  18.882  32.405  4.00  1.00            
ATOM    688    C VAL A  91       6.485  15.320  33.637  4.00  1.00            
ATOM    689    O VAL A  91       7.216  15.158  34.609  4.00  1.00            
ATOM    690    N GLY A  92       6.166  14.311  32.801  3.00  1.00            
ATOM    691   CA GLY A  92       6.691  12.997  33.051  3.00  1.00            
ATOM    692    C GLY A  92       6.218  12.621  34.415  3.00  1.00            
ATOM    693    O GLY A  92       5.023  12.665  34.707  3.00  1.00            
ATOM    694    N GLY A  93       7.163  12.226  35.287  3.00  1.00            
ATOM    695   CA GLY A  93       6.835  11.972  36.656  3.00  1.00            
ATOM    696    C GLY A  93       7.762  12.862  37.412  3.00  1.00            
ATOM    697    O GLY A  93       8.313  12.489  38.446  3.00  1.00            
ATOM    698    N ILE A  94       7.951  14.082  36.872  4.00  1.00            
ATOM    699   CA ILE A  94       8.765  15.090  37.480  4.00  1.00            
ATOM    700   CB ILE A  94       9.919  15.565  36.633  4.00  1.00            
ATOM    701  CG1 ILE A  94      11.010  16.210  37.504  4.00  1.00            
ATOM    702  CG2 ILE A  94       9.382  16.526  35.561  4.00  1.00            
ATOM    703  CD1 ILE A  94      10.570  17.485  38.220  4.00  1.00            
ATOM    704    C ILE A  94       7.813  16.229  37.700  4.00  1.00            
ATOM    705    O ILE A  94       6.961  16.497  36.855  4.00  1.00            
ATOM    706    N SER A  95       7.887  16.904  38.863  4.00  1.00            
ATOM    707   CA SER A  95       6.960  17.974  39.102  4.00  1.00            
ATOM    708   CB SER A  95       6.346  17.950  40.514  4.00  1.00            
ATOM    709   OG SER A  95       5.588  16.765  40.705  4.00  1.00            
ATOM    710    C SER A  95       7.705  19.253  38.986  4.00  1.00            
ATOM    711    O SER A  95       8.821  19.391  39.485  4.00  1.00            
ATOM    712    N ASP A  96       7.097  20.217  38.278  4.00  1.00            
ATOM    713   CA ASP A  96       7.665  21.521  38.173  4.00  1.00            
ATOM    714   CB ASP A  96       7.757  22.046  36.732  4.00  1.00            
ATOM    715   CG ASP A  96       8.489  23.381  36.775  4.00  1.00            
ATOM    716  OD1 ASP A  96       9.417  23.519  37.618  4.00  1.00            
ATOM    717  OD2 ASP A  96       8.137  24.277  35.963  4.00  1.00            
ATOM    718    C ASP A  96       6.702  22.398  38.889  4.00  1.00            
ATOM    719    O ASP A  96       5.494  22.167  38.858  4.00  1.00            
ATOM    720    N THR A  97       7.213  23.427  39.576  4.00  1.00            
ATOM    721   CA THR A  97       6.333  24.289  40.295  4.00  1.00            
ATOM    722   CB THR A  97       6.970  24.873  41.532  4.00  1.00            
ATOM    723  OG1 THR A  97       6.044  25.693  42.229  4.00  1.00            
ATOM    724  CG2 THR A  97       8.239  25.659  41.155  4.00  1.00            
ATOM    725    C THR A  97       5.892  25.376  39.348  4.00  1.00            
ATOM    726    O THR A  97       5.441  25.086  38.241  4.00  1.00            
ATOM    727    N ASN A  98       6.014  26.659  39.752  4.00  1.00            
ATOM    728   CA ASN A  98       5.501  27.770  38.995  4.00  1.00            
ATOM    729   CB ASN A  98       5.804  29.132  39.641  4.00  1.00            
ATOM    730   CG ASN A  98       4.864  30.159  39.029  4.00  1.00            
ATOM    731  OD1 ASN A  98       3.676  29.899  38.845  4.00  1.00            
ATOM    732  ND2 ASN A  98       5.411  31.359  38.700  4.00  1.00            
ATOM    733    C ASN A  98       6.016  27.775  37.581  4.00  1.00            
ATOM    734    O ASN A  98       7.221  27.882  37.360  4.00  1.00            
ATOM    735    N GLN A  99       5.090  27.674  36.588  4.00  1.00            
ATOM    736   CA GLN A  99       5.400  27.692  35.171  4.00  1.00            
ATOM    737   CB GLN A  99       5.226  26.332  34.481  4.00  1.00            
ATOM    738   CG GLN A  99       5.559  26.388  32.989  4.00  1.00            
ATOM    739   CD GLN A  99       7.043  26.691  32.878  4.00  1.00            
ATOM    740  OE1 GLN A  99       7.466  27.534  32.088  4.00  1.00            
ATOM    741  NE2 GLN A  99       7.859  25.978  33.699  4.00  1.00            
ATOM    742    C GLN A  99       4.417  28.640  34.500  4.00  1.00            
ATOM    743    O GLN A  99       3.280  28.779  34.950  4.00  1.00            
ATOM    744    N ILE A 100       4.849  29.341  33.416  4.00  1.00            
ATOM    745   CA ILE A 100       4.080  30.343  32.696  4.00  1.00            
ATOM    746   CB ILE A 100       4.941  31.136  31.759  4.00  1.00            
ATOM    747  CG1 ILE A 100       5.925  32.004  32.563  4.00  1.00            
ATOM    748  CG2 ILE A 100       4.029  31.918  30.806  4.00  1.00            
ATOM    749  CD1 ILE A 100       6.984  32.694  31.709  4.00  1.00            
ATOM    750    C ILE A 100       2.904  29.821  31.888  4.00  1.00            
ATOM    751    O ILE A 100       1.792  30.320  32.043  4.00  1.00            
ATOM    752    N PHE A 101       3.077  28.808  31.009  4.00  1.00            
ATOM    753   CA PHE A 101       2.014  28.370  30.117  4.00  1.00            
ATOM    754   CB PHE A 101       0.932  27.449  30.723  4.00  1.00            
ATOM    755   CG PHE A 101       0.111  28.142  31.754  4.00  1.00            
ATOM    756  CD1 PHE A 101      -0.813  29.091  31.386  4.00  1.00            
ATOM    757  CD2 PHE A 101       0.238  27.807  33.083  4.00  1.00            
ATOM    758  CE1 PHE A 101      -1.586  29.718  32.334  4.00  1.00            
ATOM    759  CE2 PHE A 101      -0.534  28.429  34.036  4.00  1.00            
ATOM    760   CZ PHE A 101      -1.446  29.387  33.660  4.00  1.00            
ATOM    761    C PHE A 101       1.396  29.542  29.411  4.00  1.00            
ATOM    762    O PHE A 101       1.830  30.686  29.531  4.00  1.00            
ATOM    763    N GLY A 102       0.378  29.247  28.586  4.00  1.00            
ATOM    764   CA GLY A 102      -0.299  30.206  27.774  4.00  1.00            
ATOM    765    C GLY A 102      -1.695  29.758  27.489  4.00  1.00            
ATOM    766    O GLY A 102      -1.944  28.963  26.585  4.00  1.00            
ATOM    767    N LEU A 103      -2.676  30.304  28.224  4.00  1.00            
ATOM    768   CA LEU A 103      -4.006  29.907  27.894  4.00  1.00            
ATOM    769   CB LEU A 103      -5.061  30.269  28.954  4.00  1.00            
ATOM    770   CG LEU A 103      -4.884  29.482  30.266  4.00  1.00            
ATOM    771  CD1 LEU A 103      -6.015  29.781  31.261  4.00  1.00            
ATOM    772  CD2 LEU A 103      -4.708  27.979  29.990  4.00  1.00            
ATOM    773    C LEU A 103      -4.338  30.609  26.630  4.00  1.00            
ATOM    774    O LEU A 103      -3.855  31.712  26.382  4.00  1.00            
ATOM    775    N SER A 104      -5.162  29.984  25.772  4.00  1.00            
ATOM    776   CA SER A 104      -5.363  30.658  24.533  4.00  1.00            
ATOM    777   CB SER A 104      -4.889  29.854  23.309  4.00  1.00            
ATOM    778   OG SER A 104      -3.479  29.687  23.354  4.00  1.00            
ATOM    779    C SER A 104      -6.794  30.991  24.313  4.00  1.00            
ATOM    780    O SER A 104      -7.676  30.138  24.398  4.00  1.00            
ATOM    781    N GLU A 105      -7.045  32.284  24.035  4.00  1.00            
ATOM    782   CA GLU A 105      -8.362  32.739  23.727  4.00  1.00            
ATOM    783   CB GLU A 105      -8.468  34.274  23.688  4.00  1.00            
ATOM    784   CG GLU A 105      -9.911  34.788  23.691  4.00  1.00            
ATOM    785   CD GLU A 105      -9.876  36.306  23.804  4.00  1.00            
ATOM    786  OE1 GLU A 105      -8.793  36.897  23.545  4.00  1.00            
ATOM    787  OE2 GLU A 105     -10.933  36.896  24.151  4.00  1.00            
ATOM    788    C GLU A 105      -8.725  32.203  22.389  4.00  1.00            
ATOM    789    O GLU A 105      -9.844  31.735  22.188  4.00  1.00            
ATOM    790    N THR A 106      -7.787  32.259  21.421  4.00  1.00            
ATOM    791   CA THR A 106      -8.184  31.719  20.158  4.00  1.00            
ATOM    792   CB THR A 106      -8.666  32.739  19.166  4.00  1.00            
ATOM    793  OG1 THR A 106      -9.793  33.429  19.689  4.00  1.00            
ATOM    794  CG2 THR A 106      -9.057  32.001  17.874  4.00  1.00            
ATOM    795    C THR A 106      -7.086  30.945  19.512  4.00  1.00            
ATOM    796    O THR A 106      -5.954  31.410  19.398  4.00  1.00            
ATOM    797    N GLU A 107      -7.426  29.716  19.091  1.00  1.00            
ATOM    798   CA GLU A 107      -6.551  28.897  18.331  1.00  1.00            
ATOM    799   CB GLU A 107      -6.088  27.632  19.088  1.00  1.00            
ATOM    800   CG GLU A 107      -7.239  26.777  19.620  1.00  1.00            
ATOM    801   CD GLU A 107      -6.634  25.693  20.501  1.00  1.00            
ATOM    802  OE1 GLU A 107      -5.377  25.615  20.569  1.00  1.00            
ATOM    803  OE2 GLU A 107      -7.421  24.931  21.124  1.00  1.00            
ATOM    804    C GLU A 107      -7.349  28.490  17.122  1.00  1.00            
ATOM    805    O GLU A 107      -8.185  27.589  17.174  1.00  1.00            
ATOM    806    N PRO A 108      -7.124  29.185  16.039  1.00  1.00            
ATOM    807   CA PRO A 108      -7.822  28.927  14.798  1.00  1.00            
ATOM    808   CD PRO A 108      -6.755  30.586  16.167  1.00  1.00            
ATOM    809   CB PRO A 108      -7.981  30.280  14.117  1.00  1.00            
ATOM    810   CG PRO A 108      -6.896  31.162  14.750  1.00  1.00            
ATOM    811    C PRO A 108      -7.174  27.930  13.883  1.00  1.00            
ATOM    812    O PRO A 108      -6.066  27.474  14.165  1.00  1.00            
ATOM    813    N GLY A 109      -7.871  27.603  12.771  1.00  1.00            
ATOM    814   CA GLY A 109      -7.324  26.790  11.726  1.00  1.00            
ATOM    815    C GLY A 109      -7.990  25.462  11.654  1.00  1.00            
ATOM    816    O GLY A 109      -8.351  24.860  12.663  1.00  1.00            
ATOM    817    N SER A 110      -8.167  24.984  10.404  2.00  1.00            
ATOM    818   CA SER A 110      -8.675  23.669  10.174  2.00  1.00            
ATOM    819   CB SER A 110      -8.826  23.337   8.681  2.00  1.00            
ATOM    820   OG SER A 110      -9.312  22.012   8.521  2.00  1.00            
ATOM    821    C SER A 110      -7.626  22.777  10.723  2.00  1.00            
ATOM    822    O SER A 110      -7.930  21.786  11.378  2.00  1.00            
ATOM    823    N PHE A 111      -6.350  23.116  10.451  2.00  1.00            
ATOM    824   CA PHE A 111      -5.282  22.408  11.084  2.00  1.00            
ATOM    825   CB PHE A 111      -3.910  22.821  10.538  2.00  1.00            
ATOM    826   CG PHE A 111      -4.061  22.621   9.067  2.00  1.00            
ATOM    827  CD1 PHE A 111      -3.906  21.379   8.495  2.00  1.00            
ATOM    828  CD2 PHE A 111      -4.407  23.683   8.261  2.00  1.00            
ATOM    829  CE1 PHE A 111      -4.065  21.208   7.139  2.00  1.00            
ATOM    830  CE2 PHE A 111      -4.566  23.518   6.906  2.00  1.00            
ATOM    831   CZ PHE A 111      -4.393  22.278   6.341  2.00  1.00            
ATOM    832    C PHE A 111      -5.487  22.900  12.494  2.00  1.00            
ATOM    833    O PHE A 111      -5.877  24.052  12.676  2.00  1.00            
ATOM    834    N LEU A 112      -5.252  22.063  13.525  2.00  1.00            
ATOM    835   CA LEU A 112      -5.546  22.390  14.905  2.00  1.00            
ATOM    836   CB LEU A 112      -5.206  23.835  15.320  2.00  1.00            
ATOM    837   CG LEU A 112      -3.700  24.154  15.328  2.00  1.00            
ATOM    838  CD1 LEU A 112      -3.437  25.568  15.871  2.00  1.00            
ATOM    839  CD2 LEU A 112      -2.906  23.072  16.076  2.00  1.00            
ATOM    840    C LEU A 112      -6.984  22.157  15.239  2.00  1.00            
ATOM    841    O LEU A 112      -7.406  22.292  16.387  2.00  1.00            
ATOM    842    N TYR A 113      -7.762  21.790  14.222  2.00  1.00            
ATOM    843   CA TYR A 113      -9.068  21.224  14.349  2.00  1.00            
ATOM    844   CB TYR A 113     -10.109  21.920  13.451  2.00  1.00            
ATOM    845   CG TYR A 113     -11.447  21.297  13.663  2.00  1.00            
ATOM    846  CD1 TYR A 113     -12.235  21.686  14.724  2.00  1.00            
ATOM    847  CD2 TYR A 113     -11.910  20.323  12.812  2.00  1.00            
ATOM    848  CE1 TYR A 113     -13.471  21.118  14.926  2.00  1.00            
ATOM    849  CE2 TYR A 113     -13.145  19.752  13.008  2.00  1.00            
ATOM    850   CZ TYR A 113     -13.928  20.149  14.065  2.00  1.00            
ATOM    851   OH TYR A 113     -15.196  19.563  14.266  2.00  1.00            
ATOM    852    C TYR A 113      -8.576  19.980  13.714  2.00  1.00            
ATOM    853    O TYR A 113      -7.490  20.038  13.137  2.00  1.00            
ATOM    854    N TYR A 114      -9.231  18.825  13.822  2.00  1.00            
ATOM    855   CA TYR A 114      -8.553  17.708  13.233  2.00  1.00            
ATOM    856   CB TYR A 114      -8.271  17.840  11.717  2.00  1.00            
ATOM    857   CG TYR A 114      -9.519  17.619  10.928  2.00  1.00            
ATOM    858  CD1 TYR A 114      -9.860  16.342  10.544  2.00  1.00            
ATOM    859  CD2 TYR A 114     -10.338  18.663  10.558  2.00  1.00            
ATOM    860  CE1 TYR A 114     -10.997  16.103   9.810  2.00  1.00            
ATOM    861  CE2 TYR A 114     -11.478  18.430   9.823  2.00  1.00            
ATOM    862   CZ TYR A 114     -11.808  17.149   9.447  2.00  1.00            
ATOM    863   OH TYR A 114     -12.976  16.907   8.691  2.00  1.00            
ATOM    864    C TYR A 114      -7.257  17.439  13.928  2.00  1.00            
ATOM    865    O TYR A 114      -6.310  16.969  13.299  2.00  1.00            
ATOM    866    N ALA A 115      -7.159  17.710  15.247  1.00  1.00            
ATOM    867   CA ALA A 115      -5.875  17.425  15.814  1.00  1.00            
ATOM    868   CB ALA A 115      -5.024  18.684  16.054  1.00  1.00            
ATOM    869    C ALA A 115      -5.983  16.727  17.120  1.00  1.00            
ATOM    870    O ALA A 115      -6.607  17.202  18.067  1.00  1.00            
ATOM    871    N PRO A 116      -5.376  15.572  17.159  1.00  1.00            
ATOM    872   CA PRO A 116      -5.096  14.990  18.433  1.00  1.00            
ATOM    873   CD PRO A 116      -5.625  14.564  16.140  1.00  1.00            
ATOM    874   CB PRO A 116      -4.790  13.518  18.171  1.00  1.00            
ATOM    875   CG PRO A 116      -5.581  13.217  16.883  1.00  1.00            
ATOM    876    C PRO A 116      -3.938  15.822  18.860  1.00  1.00            
ATOM    877    O PRO A 116      -3.033  15.964  18.037  1.00  1.00            
ATOM    878    N PHE A 117      -3.894  16.347  20.105  1.00  1.00            
ATOM    879   CA PHE A 117      -2.841  17.301  20.318  1.00  1.00            
ATOM    880   CB PHE A 117      -2.933  18.406  19.242  1.00  1.00            
ATOM    881   CG PHE A 117      -1.722  19.266  19.166  1.00  1.00            
ATOM    882  CD1 PHE A 117      -0.580  18.812  18.547  1.00  1.00            
ATOM    883  CD2 PHE A 117      -1.745  20.545  19.669  1.00  1.00            
ATOM    884  CE1 PHE A 117       0.535  19.612  18.459  1.00  1.00            
ATOM    885  CE2 PHE A 117      -0.633  21.347  19.582  1.00  1.00            
ATOM    886   CZ PHE A 117       0.511  20.882  18.980  1.00  1.00            
ATOM    887    C PHE A 117      -3.086  17.974  21.617  1.00  1.00            
ATOM    888    O PHE A 117      -2.428  17.723  22.623  1.00  1.00            
ATOM    889    N ASP A 118      -4.043  18.911  21.564  1.00  1.00            
ATOM    890   CA ASP A 118      -4.529  19.661  22.672  1.00  1.00            
ATOM    891   CB ASP A 118      -4.943  18.750  23.842  1.00  1.00            
ATOM    892   CG ASP A 118      -6.021  19.464  24.640  1.00  1.00            
ATOM    893  OD1 ASP A 118      -6.513  20.516  24.150  1.00  1.00            
ATOM    894  OD2 ASP A 118      -6.386  18.957  25.733  1.00  1.00            
ATOM    895    C ASP A 118      -3.535  20.679  23.160  1.00  1.00            
ATOM    896    O ASP A 118      -3.687  21.189  24.269  1.00  1.00            
ATOM    897    N GLY A 119      -2.524  21.051  22.340  4.00  1.00            
ATOM    898   CA GLY A 119      -1.610  22.099  22.731  4.00  1.00            
ATOM    899    C GLY A 119      -0.214  21.638  22.479  4.00  1.00            
ATOM    900    O GLY A 119       0.024  20.472  22.168  4.00  1.00            
ATOM    901    N ILE A 120       0.752  22.567  22.620  4.00  1.00            
ATOM    902   CA ILE A 120       2.111  22.247  22.309  4.00  1.00            
ATOM    903   CB ILE A 120       2.579  22.930  21.055  4.00  1.00            
ATOM    904  CG1 ILE A 120       4.016  22.519  20.700  4.00  1.00            
ATOM    905  CG2 ILE A 120       2.380  24.443  21.244  4.00  1.00            
ATOM    906  CD1 ILE A 120       4.452  22.988  19.311  4.00  1.00            
ATOM    907    C ILE A 120       3.016  22.697  23.409  4.00  1.00            
ATOM    908    O ILE A 120       2.772  23.703  24.073  4.00  1.00            
ATOM    909    N LEU A 121       4.091  21.913  23.625  4.00  1.00            
ATOM    910   CA LEU A 121       5.132  22.220  24.558  4.00  1.00            
ATOM    911   CB LEU A 121       5.619  21.009  25.369  4.00  1.00            
ATOM    912   CG LEU A 121       6.625  21.393  26.468  4.00  1.00            
ATOM    913  CD1 LEU A 121       5.923  22.195  27.576  4.00  1.00            
ATOM    914  CD2 LEU A 121       7.395  20.172  26.997  4.00  1.00            
ATOM    915    C LEU A 121       6.265  22.634  23.676  4.00  1.00            
ATOM    916    O LEU A 121       6.218  22.393  22.470  4.00  1.00            
ATOM    917    N GLY A 122       7.305  23.297  24.214  4.00  1.00            
ATOM    918   CA GLY A 122       8.350  23.655  23.301  4.00  1.00            
ATOM    919    C GLY A 122       9.655  23.596  23.997  4.00  1.00            
ATOM    920    O GLY A 122       9.881  24.270  25.000  4.00  1.00            
ATOM    921    N LEU A 123      10.554  22.758  23.460  1.00  1.00            
ATOM    922   CA LEU A 123      11.881  22.771  23.967  1.00  1.00            
ATOM    923   CB LEU A 123      12.468  21.398  24.312  1.00  1.00            
ATOM    924   CG LEU A 123      11.728  20.754  25.497  1.00  1.00            
ATOM    925  CD1 LEU A 123      12.509  19.563  26.072  1.00  1.00            
ATOM    926  CD2 LEU A 123      11.349  21.806  26.554  1.00  1.00            
ATOM    927    C LEU A 123      12.662  23.395  22.888  1.00  1.00            
ATOM    928    O LEU A 123      12.705  22.919  21.755  1.00  1.00            
ATOM    929    N ALA A 124      13.288  24.516  23.235  1.00  1.00            
ATOM    930   CA ALA A 124      13.977  25.284  22.267  1.00  1.00            
ATOM    931   CB ALA A 124      13.071  26.256  21.495  1.00  1.00            
ATOM    932    C ALA A 124      14.924  26.112  23.069  1.00  1.00            
ATOM    933    O ALA A 124      15.426  25.670  24.100  1.00  1.00            
ATOM    934    N TYR A 125      15.206  27.344  22.609  1.00  1.00            
ATOM    935   CA TYR A 125      16.358  27.945  23.188  1.00  1.00            
ATOM    936   CB TYR A 125      16.990  29.086  22.372  1.00  1.00            
ATOM    937   CG TYR A 125      18.343  29.266  22.993  1.00  1.00            
ATOM    938  CD1 TYR A 125      19.360  28.391  22.677  1.00  1.00            
ATOM    939  CD2 TYR A 125      18.609  30.279  23.887  1.00  1.00            
ATOM    940  CE1 TYR A 125      20.611  28.520  23.232  1.00  1.00            
ATOM    941  CE2 TYR A 125      19.861  30.415  24.445  1.00  1.00            
ATOM    942   CZ TYR A 125      20.866  29.535  24.119  1.00  1.00            
ATOM    943   OH TYR A 125      22.150  29.671  24.691  1.00  1.00            
ATOM    944    C TYR A 125      16.431  28.409  24.626  1.00  1.00            
ATOM    945    O TYR A 125      17.313  27.813  25.243  1.00  1.00            
ATOM    946    N PRO A 126      15.777  29.288  25.384  2.00  1.00            
ATOM    947   CA PRO A 126      14.685  30.232  25.160  2.00  1.00            
ATOM    948   CD PRO A 126      16.121  29.226  26.798  2.00  1.00            
ATOM    949   CB PRO A 126      14.183  30.619  26.553  2.00  1.00            
ATOM    950   CG PRO A 126      15.394  30.397  27.466  2.00  1.00            
ATOM    951    C PRO A 126      14.848  31.478  24.336  2.00  1.00            
ATOM    952    O PRO A 126      13.897  32.257  24.366  2.00  1.00            
ATOM    953    N SER A 127      15.972  31.726  23.629  2.00  1.00            
ATOM    954   CA SER A 127      16.139  32.975  22.914  2.00  1.00            
ATOM    955   CB SER A 127      17.373  32.971  21.997  2.00  1.00            
ATOM    956   OG SER A 127      18.559  32.832  22.766  2.00  1.00            
ATOM    957    C SER A 127      14.941  33.193  22.037  2.00  1.00            
ATOM    958    O SER A 127      14.514  34.330  21.847  2.00  1.00            
ATOM    959    N ILE A 128      14.345  32.113  21.493  2.00  1.00            
ATOM    960   CA ILE A 128      13.175  32.317  20.686  2.00  1.00            
ATOM    961   CB ILE A 128      13.216  31.521  19.404  2.00  1.00            
ATOM    962  CG1 ILE A 128      13.331  30.007  19.667  2.00  1.00            
ATOM    963  CG2 ILE A 128      14.373  32.077  18.556  2.00  1.00            
ATOM    964  CD1 ILE A 128      13.114  29.151  18.420  2.00  1.00            
ATOM    965    C ILE A 128      11.951  31.953  21.502  2.00  1.00            
ATOM    966    O ILE A 128      11.567  30.789  21.602  2.00  1.00            
ATOM    967    N SER A 129      11.317  32.967  22.139  1.00  1.00            
ATOM    968   CA SER A 129      10.086  32.802  22.883  1.00  1.00            
ATOM    969   CB SER A 129      10.288  32.565  24.389  1.00  1.00            
ATOM    970   OG SER A 129      10.929  31.317  24.604  1.00  1.00            
ATOM    971    C SER A 129       9.365  34.102  22.731  1.00  1.00            
ATOM    972    O SER A 129       9.957  35.167  22.892  1.00  1.00            
ATOM    973    N ALA A 130       8.065  34.052  22.389  2.00  1.00            
ATOM    974   CA ALA A 130       7.368  35.281  22.144  2.00  1.00            
ATOM    975   CB ALA A 130       5.953  35.054  21.589  2.00  1.00            
ATOM    976    C ALA A 130       7.223  36.116  23.381  2.00  1.00            
ATOM    977    O ALA A 130       7.609  37.284  23.400  2.00  1.00            
ATOM    978    N SER A 131       6.682  35.522  24.460  2.00  1.00            
ATOM    979   CA SER A 131       6.408  36.254  25.668  2.00  1.00            
ATOM    980   CB SER A 131       5.449  35.509  26.610  2.00  1.00            
ATOM    981   OG SER A 131       5.224  36.282  27.779  2.00  1.00            
ATOM    982    C SER A 131       7.664  36.474  26.418  2.00  1.00            
ATOM    983    O SER A 131       7.767  37.400  27.223  2.00  1.00            
ATOM    984    N GLY A 132       8.679  35.640  26.152  2.00  1.00            
ATOM    985   CA GLY A 132       9.809  35.711  27.011  2.00  1.00            
ATOM    986    C GLY A 132       9.456  34.744  28.091  2.00  1.00            
ATOM    987    O GLY A 132      10.129  34.656  29.119  2.00  1.00            
ATOM    988    N ALA A 133       8.365  33.981  27.857  1.00  1.00            
ATOM    989   CA ALA A 133       7.891  33.024  28.809  1.00  1.00            
ATOM    990   CB ALA A 133       6.700  32.189  28.320  1.00  1.00            
ATOM    991    C ALA A 133       9.037  32.097  29.068  1.00  1.00            
ATOM    992    O ALA A 133       9.734  31.693  28.140  1.00  1.00            
ATOM    993    N THR A 134       9.270  31.757  30.345  1.00  1.00            
ATOM    994   CA THR A 134      10.376  30.892  30.631  1.00  1.00            
ATOM    995   CB THR A 134      10.723  30.801  32.088  1.00  1.00            
ATOM    996  OG1 THR A 134      11.029  32.091  32.596  1.00  1.00            
ATOM    997  CG2 THR A 134      11.945  29.881  32.248  1.00  1.00            
ATOM    998    C THR A 134       9.999  29.532  30.126  1.00  1.00            
ATOM    999    O THR A 134       8.984  28.956  30.516  1.00  1.00            
ATOM   1000    N PRO A 135      10.826  29.012  29.255  1.00  1.00            
ATOM   1001   CA PRO A 135      10.642  27.721  28.632  1.00  1.00            
ATOM   1002   CD PRO A 135      12.172  29.522  29.077  1.00  1.00            
ATOM   1003   CB PRO A 135      11.833  27.564  27.687  1.00  1.00            
ATOM   1004   CG PRO A 135      12.939  28.387  28.374  1.00  1.00            
ATOM   1005    C PRO A 135      10.648  26.654  29.687  1.00  1.00            
ATOM   1006    O PRO A 135      11.124  26.909  30.794  1.00  1.00            
ATOM   1007    N VAL A 136      10.117  25.451  29.368  2.00  1.00            
ATOM   1008   CA VAL A 136       9.994  24.368  30.307  2.00  1.00            
ATOM   1009   CB VAL A 136       9.355  23.143  29.730  2.00  1.00            
ATOM   1010  CG1 VAL A 136       9.384  22.034  30.797  2.00  1.00            
ATOM   1011  CG2 VAL A 136       7.948  23.516  29.260  2.00  1.00            
ATOM   1012    C VAL A 136      11.329  23.914  30.817  2.00  1.00            
ATOM   1013    O VAL A 136      11.550  23.847  32.024  2.00  1.00            
ATOM   1014    N PHE A 137      12.269  23.636  29.900  2.00  1.00            
ATOM   1015   CA PHE A 137      13.557  23.087  30.229  2.00  1.00            
ATOM   1016   CB PHE A 137      14.377  22.946  28.930  2.00  1.00            
ATOM   1017   CG PHE A 137      15.595  22.110  29.113  2.00  1.00            
ATOM   1018  CD1 PHE A 137      15.483  20.757  29.333  2.00  1.00            
ATOM   1019  CD2 PHE A 137      16.849  22.668  29.006  2.00  1.00            
ATOM   1020  CE1 PHE A 137      16.604  19.976  29.482  2.00  1.00            
ATOM   1021  CE2 PHE A 137      17.973  21.892  29.155  2.00  1.00            
ATOM   1022   CZ PHE A 137      17.851  20.544  29.396  2.00  1.00            
ATOM   1023    C PHE A 137      14.218  24.084  31.146  2.00  1.00            
ATOM   1024    O PHE A 137      14.815  23.713  32.155  2.00  1.00            
ATOM   1025    N ASP A 138      14.106  25.391  30.818  2.00  1.00            
ATOM   1026   CA ASP A 138      14.703  26.458  31.583  2.00  1.00            
ATOM   1027   CB ASP A 138      14.431  27.839  30.958  2.00  1.00            
ATOM   1028   CG ASP A 138      15.221  28.898  31.716  2.00  1.00            
ATOM   1029  OD1 ASP A 138      16.001  28.520  32.630  2.00  1.00            
ATOM   1030  OD2 ASP A 138      15.054  30.103  31.386  2.00  1.00            
ATOM   1031    C ASP A 138      14.115  26.473  32.958  2.00  1.00            
ATOM   1032    O ASP A 138      14.839  26.594  33.945  2.00  1.00            
ATOM   1033    N ASN A 139      12.780  26.333  33.064  2.00  1.00            
ATOM   1034   CA ASN A 139      12.161  26.424  34.353  2.00  1.00            
ATOM   1035   CB ASN A 139      10.636  26.347  34.298  2.00  1.00            
ATOM   1036   CG ASN A 139      10.140  26.928  35.608  2.00  1.00            
ATOM   1037  OD1 ASN A 139       8.997  26.707  36.000  2.00  1.00            
ATOM   1038  ND2 ASN A 139      11.022  27.696  36.304  2.00  1.00            
ATOM   1039    C ASN A 139      12.660  25.295  35.206  2.00  1.00            
ATOM   1040    O ASN A 139      13.011  25.499  36.368  2.00  1.00            
ATOM   1041    N LEU A 140      12.730  24.068  34.647  2.00  1.00            
ATOM   1042   CA LEU A 140      13.180  22.943  35.419  2.00  1.00            
ATOM   1043   CB LEU A 140      13.125  21.602  34.663  2.00  1.00            
ATOM   1044   CG LEU A 140      11.714  20.996  34.538  2.00  1.00            
ATOM   1045  CD1 LEU A 140      10.743  21.935  33.811  2.00  1.00            
ATOM   1046  CD2 LEU A 140      11.779  19.601  33.897  2.00  1.00            
ATOM   1047    C LEU A 140      14.591  23.160  35.836  2.00  1.00            
ATOM   1048    O LEU A 140      14.941  22.935  36.991  2.00  1.00            
ATOM   1049    N TRP A 141      15.443  23.621  34.909  2.00  1.00            
ATOM   1050   CA TRP A 141      16.816  23.787  35.266  2.00  1.00            
ATOM   1051   CB TRP A 141      17.758  24.053  34.081  2.00  1.00            
ATOM   1052   CG TRP A 141      19.188  24.319  34.495  2.00  1.00            
ATOM   1053  CD2 TRP A 141      19.961  23.454  35.349  2.00  1.00            
ATOM   1054  CD1 TRP A 141      19.973  25.402  34.235  2.00  1.00            
ATOM   1055  NE1 TRP A 141      21.201  25.251  34.837  2.00  1.00            
ATOM   1056  CE2 TRP A 141      21.201  24.064  35.534  2.00  1.00            
ATOM   1057  CE3 TRP A 141      19.655  22.264  35.942  2.00  1.00            
ATOM   1058  CZ2 TRP A 141      22.164  23.484  36.315  2.00  1.00            
ATOM   1059  CZ3 TRP A 141      20.632  21.674  36.715  2.00  1.00            
ATOM   1060  CH2 TRP A 141      21.863  22.272  36.896  2.00  1.00            
ATOM   1061    C TRP A 141      16.960  24.852  36.288  2.00  1.00            
ATOM   1062    O TRP A 141      17.782  24.732  37.195  2.00  1.00            
ATOM   1063    N ASP A 142      16.162  25.927  36.176  2.00  1.00            
ATOM   1064   CA ASP A 142      16.318  26.977  37.129  2.00  1.00            
ATOM   1065   CB ASP A 142      15.337  28.140  36.927  2.00  1.00            
ATOM   1066   CG ASP A 142      15.649  29.168  38.004  2.00  1.00            
ATOM   1067  OD1 ASP A 142      16.808  29.171  38.498  2.00  1.00            
ATOM   1068  OD2 ASP A 142      14.730  29.956  38.358  2.00  1.00            
ATOM   1069    C ASP A 142      16.054  26.422  38.486  2.00  1.00            
ATOM   1070    O ASP A 142      16.838  26.625  39.412  2.00  1.00            
ATOM   1071    N GLN A 143      14.943  25.680  38.635  3.00  1.00            
ATOM   1072   CA GLN A 143      14.635  25.152  39.925  3.00  1.00            
ATOM   1073   CB GLN A 143      13.239  24.528  40.052  3.00  1.00            
ATOM   1074   CG GLN A 143      12.974  24.016  41.471  3.00  1.00            
ATOM   1075   CD GLN A 143      11.534  23.535  41.553  3.00  1.00            
ATOM   1076  OE1 GLN A 143      11.209  22.643  42.335  3.00  1.00            
ATOM   1077  NE2 GLN A 143      10.643  24.152  40.733  3.00  1.00            
ATOM   1078    C GLN A 143      15.649  24.115  40.285  3.00  1.00            
ATOM   1079    O GLN A 143      16.047  24.005  41.444  3.00  1.00            
ATOM   1080    N GLY A 144      16.121  23.339  39.291  3.00  1.00            
ATOM   1081   CA GLY A 144      17.080  22.323  39.602  3.00  1.00            
ATOM   1082    C GLY A 144      16.421  20.983  39.695  3.00  1.00            
ATOM   1083    O GLY A 144      16.957  20.068  40.318  3.00  1.00            
ATOM   1084    N LEU A 145      15.232  20.828  39.083  1.00  1.00            
ATOM   1085   CA LEU A 145      14.586  19.547  39.102  1.00  1.00            
ATOM   1086   CB LEU A 145      13.243  19.522  38.353  1.00  1.00            
ATOM   1087   CG LEU A 145      12.140  20.377  38.995  1.00  1.00            
ATOM   1088  CD1 LEU A 145      11.734  19.832  40.373  1.00  1.00            
ATOM   1089  CD2 LEU A 145      12.538  21.857  39.027  1.00  1.00            
ATOM   1090    C LEU A 145      15.479  18.569  38.380  1.00  1.00            
ATOM   1091    O LEU A 145      15.690  17.453  38.852  1.00  1.00            
ATOM   1092    N VAL A 146      16.060  18.978  37.227  1.00  1.00            
ATOM   1093   CA VAL A 146      16.811  18.075  36.387  1.00  1.00            
ATOM   1094   CB VAL A 146      16.562  18.325  34.930  1.00  1.00            
ATOM   1095  CG1 VAL A 146      15.079  18.040  34.637  1.00  1.00            
ATOM   1096  CG2 VAL A 146      16.984  19.770  34.608  1.00  1.00            
ATOM   1097    C VAL A 146      18.290  18.208  36.620  1.00  1.00            
ATOM   1098    O VAL A 146      18.819  19.310  36.760  1.00  1.00            
ATOM   1099    N SER A 147      18.985  17.047  36.683  1.00  1.00            
ATOM   1100   CA SER A 147      20.402  16.974  36.925  1.00  1.00            
ATOM   1101   CB SER A 147      20.897  15.545  37.211  1.00  1.00            
ATOM   1102   OG SER A 147      20.707  14.711  36.078  1.00  1.00            
ATOM   1103    C SER A 147      21.218  17.533  35.786  1.00  1.00            
ATOM   1104    O SER A 147      21.925  18.529  35.936  1.00  1.00            
ATOM   1105    N GLN A 148      21.106  16.893  34.608  1.00  1.00            
ATOM   1106   CA GLN A 148      21.962  17.093  33.467  1.00  1.00            
ATOM   1107   CB GLN A 148      21.876  15.945  32.450  1.00  1.00            
ATOM   1108   CG GLN A 148      22.473  14.642  32.984  1.00  1.00            
ATOM   1109   CD GLN A 148      22.505  13.643  31.841  1.00  1.00            
ATOM   1110  OE1 GLN A 148      21.504  13.001  31.530  1.00  1.00            
ATOM   1111  NE2 GLN A 148      23.693  13.510  31.192  1.00  1.00            
ATOM   1112    C GLN A 148      21.860  18.375  32.678  1.00  1.00            
ATOM   1113    O GLN A 148      22.894  18.863  32.225  1.00  1.00            
ATOM   1114    N ASP A 149      20.661  18.968  32.491  1.00  1.00            
ATOM   1115   CA ASP A 149      20.491  20.069  31.561  1.00  1.00            
ATOM   1116   CB ASP A 149      21.566  21.175  31.632  1.00  1.00            
ATOM   1117   CG ASP A 149      21.560  21.808  33.010  1.00  1.00            
ATOM   1118  OD1 ASP A 149      21.159  21.105  33.974  1.00  1.00            
ATOM   1119  OD2 ASP A 149      21.959  22.999  33.117  1.00  1.00            
ATOM   1120    C ASP A 149      20.602  19.492  30.193  1.00  1.00            
ATOM   1121    O ASP A 149      20.907  20.191  29.227  1.00  1.00            
ATOM   1122    N LEU A 150      20.326  18.180  30.087  4.00  1.00            
ATOM   1123   CA LEU A 150      20.413  17.492  28.838  4.00  1.00            
ATOM   1124   CB LEU A 150      21.541  16.438  28.891  4.00  1.00            
ATOM   1125   CG LEU A 150      21.820  15.604  27.627  4.00  1.00            
ATOM   1126  CD1 LEU A 150      23.102  14.776  27.810  4.00  1.00            
ATOM   1127  CD2 LEU A 150      20.633  14.705  27.251  4.00  1.00            
ATOM   1128    C LEU A 150      19.074  16.850  28.608  4.00  1.00            
ATOM   1129    O LEU A 150      18.373  16.489  29.554  4.00  1.00            
ATOM   1130    N PHE A 151      18.678  16.729  27.328  4.00  1.00            
ATOM   1131   CA PHE A 151      17.404  16.218  26.906  4.00  1.00            
ATOM   1132   CB PHE A 151      16.686  17.282  26.059  4.00  1.00            
ATOM   1133   CG PHE A 151      15.307  16.854  25.725  4.00  1.00            
ATOM   1134  CD1 PHE A 151      14.296  17.044  26.635  4.00  1.00            
ATOM   1135  CD2 PHE A 151      15.029  16.287  24.504  4.00  1.00            
ATOM   1136  CE1 PHE A 151      13.013  16.661  26.331  4.00  1.00            
ATOM   1137  CE2 PHE A 151      13.748  15.904  24.197  4.00  1.00            
ATOM   1138   CZ PHE A 151      12.742  16.091  25.111  4.00  1.00            
ATOM   1139    C PHE A 151      17.679  15.036  26.024  4.00  1.00            
ATOM   1140    O PHE A 151      18.694  15.001  25.328  4.00  1.00            
ATOM   1141    N SER A 152      16.796  14.015  26.052  4.00  1.00            
ATOM   1142   CA SER A 152      16.978  12.884  25.186  4.00  1.00            
ATOM   1143   CB SER A 152      17.309  11.571  25.913  4.00  1.00            
ATOM   1144   OG SER A 152      18.632  11.623  26.426  4.00  1.00            
ATOM   1145    C SER A 152      15.699  12.686  24.437  4.00  1.00            
ATOM   1146    O SER A 152      14.617  12.882  24.989  4.00  1.00            
ATOM   1147    N VAL A 153      15.784  12.302  23.145  4.00  1.00            
ATOM   1148   CA VAL A 153      14.568  12.158  22.396  4.00  1.00            
ATOM   1149   CB VAL A 153      14.328  13.299  21.447  4.00  1.00            
ATOM   1150  CG1 VAL A 153      15.529  13.415  20.495  4.00  1.00            
ATOM   1151  CG2 VAL A 153      12.990  13.062  20.730  4.00  1.00            
ATOM   1152    C VAL A 153      14.550  10.900  21.623  4.00  1.00            
ATOM   1153    O VAL A 153      15.514  10.547  20.945  4.00  1.00            
ATOM   1154    N TYR A 154      13.421  10.177  21.730  4.00  1.00            
ATOM   1155   CA TYR A 154      13.312   8.988  20.957  4.00  1.00            
ATOM   1156   CB TYR A 154      13.696   7.714  21.721  4.00  1.00            
ATOM   1157   CG TYR A 154      13.584   6.607  20.735  4.00  1.00            
ATOM   1158  CD1 TYR A 154      14.575   6.420  19.799  4.00  1.00            
ATOM   1159  CD2 TYR A 154      12.500   5.762  20.746  4.00  1.00            
ATOM   1160  CE1 TYR A 154      14.486   5.404  18.881  4.00  1.00            
ATOM   1161  CE2 TYR A 154      12.406   4.744  19.829  4.00  1.00            
ATOM   1162   CZ TYR A 154      13.398   4.564  18.896  4.00  1.00            
ATOM   1163   OH TYR A 154      13.301   3.518  17.954  4.00  1.00            
ATOM   1164    C TYR A 154      11.895   8.836  20.492  4.00  1.00            
ATOM   1165    O TYR A 154      10.956   9.138  21.227  4.00  1.00            
ATOM   1166    N LEU A 155      11.707   8.379  19.234  1.00  1.00            
ATOM   1167   CA LEU A 155      10.379   8.142  18.740  1.00  1.00            
ATOM   1168   CB LEU A 155       9.870   9.231  17.778  1.00  1.00            
ATOM   1169   CG LEU A 155       8.425   9.007  17.291  1.00  1.00            
ATOM   1170  CD1 LEU A 155       7.419   9.145  18.445  1.00  1.00            
ATOM   1171  CD2 LEU A 155       8.084   9.915  16.100  1.00  1.00            
ATOM   1172    C LEU A 155      10.412   6.853  17.980  1.00  1.00            
ATOM   1173    O LEU A 155      11.235   6.675  17.083  1.00  1.00            
ATOM   1174    N SER A 156       9.513   5.912  18.329  1.00  1.00            
ATOM   1175   CA SER A 156       9.464   4.652  17.643  1.00  1.00            
ATOM   1176   CB SER A 156       8.871   3.514  18.488  1.00  1.00            
ATOM   1177   OG SER A 156       7.518   3.801  18.812  1.00  1.00            
ATOM   1178    C SER A 156       8.599   4.831  16.432  1.00  1.00            
ATOM   1179    O SER A 156       7.939   5.857  16.275  1.00  1.00            
ATOM   1180    N SER A 157       8.598   3.825  15.532  1.00  1.00            
ATOM   1181   CA SER A 157       7.807   3.883  14.333  1.00  1.00            
ATOM   1182   CB SER A 157       8.626   3.767  13.037  1.00  1.00            
ATOM   1183   OG SER A 157       9.226   2.483  12.953  1.00  1.00            
ATOM   1184    C SER A 157       6.876   2.721  14.376  1.00  1.00            
ATOM   1185    O SER A 157       6.913   1.906  15.297  1.00  1.00            
ATOM   1186    N ASN A 158       5.993   2.641  13.368  3.00  1.00            
ATOM   1187   CA ASN A 158       5.061   1.562  13.252  3.00  1.00            
ATOM   1188   CB ASN A 158       5.736   0.178  13.274  3.00  1.00            
ATOM   1189   CG ASN A 158       6.609   0.031  12.035  3.00  1.00            
ATOM   1190  OD1 ASN A 158       6.738   0.954  11.233  3.00  1.00            
ATOM   1191  ND2 ASN A 158       7.221  -1.172  11.869  3.00  1.00            
ATOM   1192    C ASN A 158       4.077   1.589  14.368  3.00  1.00            
ATOM   1193    O ASN A 158       3.526   0.554  14.740  3.00  1.00            
ATOM   1194    N ASP A 159       3.859   2.779  14.945  3.00  1.00            
ATOM   1195   CA ASP A 159       2.852   2.989  15.939  3.00  1.00            
ATOM   1196   CB ASP A 159       1.404   3.020  15.388  3.00  1.00            
ATOM   1197   CG ASP A 159       1.032   1.688  14.746  3.00  1.00            
ATOM   1198  OD1 ASP A 159       1.451   1.449  13.583  3.00  1.00            
ATOM   1199  OD2 ASP A 159       0.300   0.901  15.406  3.00  1.00            
ATOM   1200    C ASP A 159       2.959   1.967  17.025  3.00  1.00            
ATOM   1201    O ASP A 159       1.974   1.672  17.700  3.00  1.00            
ATOM   1202    N ASP A 160       4.157   1.388  17.227  1.00  1.00            
ATOM   1203   CA ASP A 160       4.343   0.557  18.382  1.00  1.00            
ATOM   1204   CB ASP A 160       5.566  -0.369  18.276  1.00  1.00            
ATOM   1205   CG ASP A 160       5.628  -1.235  19.524  1.00  1.00            
ATOM   1206  OD1 ASP A 160       4.667  -1.188  20.336  1.00  1.00            
ATOM   1207  OD2 ASP A 160       6.645  -1.962  19.679  1.00  1.00            
ATOM   1208    C ASP A 160       4.638   1.605  19.416  1.00  1.00            
ATOM   1209    O ASP A 160       5.178   2.657  19.078  1.00  1.00            
ATOM   1210    N SER A 161       4.297   1.384  20.697  1.00  1.00            
ATOM   1211   CA SER A 161       4.514   2.432  21.656  1.00  1.00            
ATOM   1212   CB SER A 161       3.608   2.327  22.896  1.00  1.00            
ATOM   1213   OG SER A 161       3.866   1.117  23.591  1.00  1.00            
ATOM   1214    C SER A 161       5.931   2.402  22.111  1.00  1.00            
ATOM   1215    O SER A 161       6.763   1.693  21.546  1.00  1.00            
ATOM   1216    N GLY A 162       6.236   3.196  23.160  1.00  1.00            
ATOM   1217   CA GLY A 162       7.570   3.219  23.679  1.00  1.00            
ATOM   1218    C GLY A 162       8.283   4.496  23.332  1.00  1.00            
ATOM   1219    O GLY A 162       9.490   4.592  23.545  1.00  1.00            
ATOM   1220    N SER A 163       7.584   5.511  22.779  4.00  1.00            
ATOM   1221   CA SER A 163       8.262   6.758  22.514  4.00  1.00            
ATOM   1222   CB SER A 163       7.398   7.782  21.765  4.00  1.00            
ATOM   1223   OG SER A 163       7.069   7.276  20.480  4.00  1.00            
ATOM   1224    C SER A 163       8.616   7.329  23.847  4.00  1.00            
ATOM   1225    O SER A 163       7.873   7.163  24.811  4.00  1.00            
ATOM   1226    N VAL A 164       9.784   7.995  23.954  4.00  1.00            
ATOM   1227   CA VAL A 164      10.115   8.525  25.240  4.00  1.00            
ATOM   1228   CB VAL A 164      11.079   7.678  26.019  4.00  1.00            
ATOM   1229  CG1 VAL A 164      11.481   8.443  27.291  4.00  1.00            
ATOM   1230  CG2 VAL A 164      10.421   6.318  26.303  4.00  1.00            
ATOM   1231    C VAL A 164      10.742   9.867  25.109  4.00  1.00            
ATOM   1232    O VAL A 164      11.530  10.126  24.202  4.00  1.00            
ATOM   1233    N VAL A 165      10.366  10.764  26.039  4.00  1.00            
ATOM   1234   CA VAL A 165      10.950  12.064  26.129  4.00  1.00            
ATOM   1235   CB VAL A 165       9.917  13.146  26.026  4.00  1.00            
ATOM   1236  CG1 VAL A 165      10.576  14.500  26.311  4.00  1.00            
ATOM   1237  CG2 VAL A 165       9.260  13.047  24.637  4.00  1.00            
ATOM   1238    C VAL A 165      11.533  12.106  27.494  4.00  1.00            
ATOM   1239    O VAL A 165      10.816  12.224  28.487  4.00  1.00            
ATOM   1240    N LEU A 166      12.867  12.002  27.570  4.00  1.00            
ATOM   1241   CA LEU A 166      13.520  12.015  28.838  4.00  1.00            
ATOM   1242   CB LEU A 166      14.842  11.229  28.839  4.00  1.00            
ATOM   1243   CG LEU A 166      14.692   9.723  28.577  4.00  1.00            
ATOM   1244  CD1 LEU A 166      16.061   9.024  28.596  4.00  1.00            
ATOM   1245  CD2 LEU A 166      13.698   9.087  29.562  4.00  1.00            
ATOM   1246    C LEU A 166      13.903  13.421  29.057  4.00  1.00            
ATOM   1247    O LEU A 166      14.178  14.166  28.118  4.00  1.00            
ATOM   1248    N LEU A 167      13.899  13.825  30.326  4.00  1.00            
ATOM   1249   CA LEU A 167      14.380  15.125  30.610  4.00  1.00            
ATOM   1250   CB LEU A 167      13.769  15.727  31.887  4.00  1.00            
ATOM   1251   CG LEU A 167      12.255  15.987  31.745  4.00  1.00            
ATOM   1252  CD1 LEU A 167      11.654  16.588  33.026  4.00  1.00            
ATOM   1253  CD2 LEU A 167      11.955  16.833  30.496  4.00  1.00            
ATOM   1254    C LEU A 167      15.843  14.900  30.794  4.00  1.00            
ATOM   1255    O LEU A 167      16.442  14.170  30.007  4.00  1.00            
ATOM   1256    N GLY A 168      16.474  15.529  31.806  3.00  1.00            
ATOM   1257   CA GLY A 168      17.877  15.277  31.977  3.00  1.00            
ATOM   1258    C GLY A 168      18.039  13.808  32.195  3.00  1.00            
ATOM   1259    O GLY A 168      17.572  13.258  33.190  3.00  1.00            
ATOM   1260    N GLY A 169      18.727  13.137  31.250  1.00  1.00            
ATOM   1261   CA GLY A 169      18.950  11.725  31.348  1.00  1.00            
ATOM   1262    C GLY A 169      19.150  11.209  29.953  1.00  1.00            
ATOM   1263    O GLY A 169      18.670  11.810  28.994  1.00  1.00            
ATOM   1264    N ILE A 170      19.883  10.083  29.804  1.00  1.00            
ATOM   1265   CA ILE A 170      20.098   9.496  28.506  1.00  1.00            
ATOM   1266   CB ILE A 170      21.485   9.728  27.975  1.00  1.00            
ATOM   1267  CG1 ILE A 170      21.631   9.134  26.562  1.00  1.00            
ATOM   1268  CG2 ILE A 170      22.482   9.158  28.997  1.00  1.00            
ATOM   1269  CD1 ILE A 170      20.777   9.835  25.508  1.00  1.00            
ATOM   1270    C ILE A 170      19.913   8.011  28.620  1.00  1.00            
ATOM   1271    O ILE A 170      20.438   7.381  29.536  1.00  1.00            
ATOM   1272    N ASP A 171      19.131   7.412  27.694  1.00  1.00            
ATOM   1273   CA ASP A 171      18.858   6.000  27.751  1.00  1.00            
ATOM   1274   CB ASP A 171      17.612   5.603  26.926  1.00  1.00            
ATOM   1275   CG ASP A 171      17.704   6.119  25.494  1.00  1.00            
ATOM   1276  OD1 ASP A 171      18.780   6.628  25.086  1.00  1.00            
ATOM   1277  OD2 ASP A 171      16.662   6.036  24.792  1.00  1.00            
ATOM   1278    C ASP A 171      20.020   5.104  27.450  1.00  1.00            
ATOM   1279    O ASP A 171      20.346   4.243  28.264  1.00  1.00            
ATOM   1280    N SER A 172      20.671   5.286  26.284  3.00  1.00            
ATOM   1281   CA SER A 172      21.781   4.511  25.785  3.00  1.00            
ATOM   1282   CB SER A 172      22.986   4.410  26.747  3.00  1.00            
ATOM   1283   OG SER A 172      22.747   3.470  27.784  3.00  1.00            
ATOM   1284    C SER A 172      21.316   3.121  25.467  3.00  1.00            
ATOM   1285    O SER A 172      22.017   2.369  24.792  3.00  1.00            
ATOM   1286    N SER A 173      20.109   2.741  25.931  3.00  1.00            
ATOM   1287   CA SER A 173      19.581   1.453  25.592  3.00  1.00            
ATOM   1288   CB SER A 173      18.319   1.084  26.389  3.00  1.00            
ATOM   1289   OG SER A 173      18.642   0.907  27.759  3.00  1.00            
ATOM   1290    C SER A 173      19.193   1.543  24.155  3.00  1.00            
ATOM   1291    O SER A 173      19.486   0.661  23.350  3.00  1.00            
ATOM   1292    N TYR A 174      18.532   2.664  23.807  1.00  1.00            
ATOM   1293   CA TYR A 174      18.029   2.877  22.485  1.00  1.00            
ATOM   1294   CB TYR A 174      17.083   4.081  22.364  1.00  1.00            
ATOM   1295   CG TYR A 174      15.783   3.596  22.900  1.00  1.00            
ATOM   1296  CD1 TYR A 174      15.507   3.613  24.247  1.00  1.00            
ATOM   1297  CD2 TYR A 174      14.840   3.097  22.032  1.00  1.00            
ATOM   1298  CE1 TYR A 174      14.299   3.152  24.718  1.00  1.00            
ATOM   1299  CE2 TYR A 174      13.633   2.635  22.495  1.00  1.00            
ATOM   1300   CZ TYR A 174      13.361   2.664  23.841  1.00  1.00            
ATOM   1301   OH TYR A 174      12.122   2.190  24.319  1.00  1.00            
ATOM   1302    C TYR A 174      19.131   2.999  21.468  1.00  1.00            
ATOM   1303    O TYR A 174      19.031   2.409  20.393  1.00  1.00            
ATOM   1304    N TYR A 175      20.223   3.741  21.753  4.00  1.00            
ATOM   1305   CA TYR A 175      21.202   3.898  20.707  4.00  1.00            
ATOM   1306   CB TYR A 175      21.823   5.306  20.559  4.00  1.00            
ATOM   1307   CG TYR A 175      22.360   5.814  21.851  4.00  1.00            
ATOM   1308  CD1 TYR A 175      21.532   6.488  22.717  4.00  1.00            
ATOM   1309  CD2 TYR A 175      23.682   5.642  22.186  4.00  1.00            
ATOM   1310  CE1 TYR A 175      22.009   6.976  23.908  4.00  1.00            
ATOM   1311  CE2 TYR A 175      24.167   6.127  23.378  4.00  1.00            
ATOM   1312   CZ TYR A 175      23.329   6.794  24.240  4.00  1.00            
ATOM   1313   OH TYR A 175      23.823   7.294  25.463  4.00  1.00            
ATOM   1314    C TYR A 175      22.268   2.847  20.734  4.00  1.00            
ATOM   1315    O TYR A 175      22.743   2.427  21.787  4.00  1.00            
ATOM   1316    N THR A 176      22.636   2.394  19.512  1.00  1.00            
ATOM   1317   CA THR A 176      23.532   1.303  19.240  1.00  1.00            
ATOM   1318   CB THR A 176      23.647   0.994  17.774  1.00  1.00            
ATOM   1319  OG1 THR A 176      24.185   2.106  17.076  1.00  1.00            
ATOM   1320  CG2 THR A 176      22.252   0.647  17.230  1.00  1.00            
ATOM   1321    C THR A 176      24.923   1.525  19.744  1.00  1.00            
ATOM   1322    O THR A 176      25.486   0.639  20.384  1.00  1.00            
ATOM   1323    N GLY A 177      25.531   2.702  19.507  1.00  1.00            
ATOM   1324   CA GLY A 177      26.910   2.774  19.897  1.00  1.00            
ATOM   1325    C GLY A 177      27.321   4.202  20.032  1.00  1.00            
ATOM   1326    O GLY A 177      27.002   4.868  21.015  1.00  1.00            
ATOM   1327    N SER A 178      28.056   4.700  19.023  1.00  1.00            
ATOM   1328   CA SER A 178      28.644   6.003  19.076  1.00  1.00            
ATOM   1329   CB SER A 178      29.371   6.397  17.778  1.00  1.00            
ATOM   1330   OG SER A 178      28.437   6.507  16.713  1.00  1.00            
ATOM   1331    C SER A 178      27.620   7.051  19.342  1.00  1.00            
ATOM   1332    O SER A 178      26.448   6.927  18.989  1.00  1.00            
ATOM   1333    N LEU A 179      28.087   8.112  20.026  1.00  1.00            
ATOM   1334   CA LEU A 179      27.324   9.279  20.346  1.00  1.00            
ATOM   1335   CB LEU A 179      27.589   9.755  21.786  1.00  1.00            
ATOM   1336   CG LEU A 179      26.673  10.883  22.285  1.00  1.00            
ATOM   1337  CD1 LEU A 179      25.259  10.355  22.572  1.00  1.00            
ATOM   1338  CD2 LEU A 179      27.296  11.624  23.480  1.00  1.00            
ATOM   1339    C LEU A 179      27.911  10.306  19.437  1.00  1.00            
ATOM   1340    O LEU A 179      29.130  10.456  19.374  1.00  1.00            
ATOM   1341    N ASN A 180      27.069  11.036  18.691  4.00  1.00            
ATOM   1342   CA ASN A 180      27.631  11.971  17.765  4.00  1.00            
ATOM   1343   CB ASN A 180      26.839  12.045  16.445  4.00  1.00            
ATOM   1344   CG ASN A 180      27.700  12.686  15.364  4.00  1.00            
ATOM   1345  OD1 ASN A 180      28.817  13.134  15.617  4.00  1.00            
ATOM   1346  ND2 ASN A 180      27.163  12.729  14.115  4.00  1.00            
ATOM   1347    C ASN A 180      27.580  13.307  18.404  4.00  1.00            
ATOM   1348    O ASN A 180      26.730  13.584  19.248  4.00  1.00            
ATOM   1349    N TRP A 181      28.530  14.165  18.010  4.00  1.00            
ATOM   1350   CA TRP A 181      28.638  15.461  18.588  4.00  1.00            
ATOM   1351   CB TRP A 181      30.012  15.621  19.259  4.00  1.00            
ATOM   1352   CG TRP A 181      30.337  16.964  19.854  4.00  1.00            
ATOM   1353  CD2 TRP A 181      31.365  17.821  19.331  4.00  1.00            
ATOM   1354  CD1 TRP A 181      29.837  17.586  20.958  4.00  1.00            
ATOM   1355  NE1 TRP A 181      30.488  18.781  21.157  4.00  1.00            
ATOM   1356  CE2 TRP A 181      31.431  18.935  20.165  4.00  1.00            
ATOM   1357  CE3 TRP A 181      32.190  17.681  18.253  4.00  1.00            
ATOM   1358  CZ2 TRP A 181      32.332  19.934  19.928  4.00  1.00            
ATOM   1359  CZ3 TRP A 181      33.090  18.694  18.012  4.00  1.00            
ATOM   1360  CH2 TRP A 181      33.158  19.799  18.835  4.00  1.00            
ATOM   1361    C TRP A 181      28.502  16.473  17.482  4.00  1.00            
ATOM   1362    O TRP A 181      29.023  16.279  16.387  4.00  1.00            
ATOM   1363    N VAL A 182      27.753  17.568  17.741  4.00  1.00            
ATOM   1364   CA VAL A 182      27.584  18.635  16.787  4.00  1.00            
ATOM   1365   CB VAL A 182      26.273  18.582  16.065  4.00  1.00            
ATOM   1366  CG1 VAL A 182      26.178  19.793  15.124  4.00  1.00            
ATOM   1367  CG2 VAL A 182      26.158  17.227  15.355  4.00  1.00            
ATOM   1368    C VAL A 182      27.609  19.907  17.583  4.00  1.00            
ATOM   1369    O VAL A 182      27.192  19.933  18.747  4.00  1.00            
ATOM   1370    N PRO A 183      28.124  20.960  17.010  4.00  1.00            
ATOM   1371   CA PRO A 183      28.189  22.223  17.705  4.00  1.00            
ATOM   1372   CD PRO A 183      29.232  20.790  16.087  4.00  1.00            
ATOM   1373   CB PRO A 183      29.207  23.064  16.930  4.00  1.00            
ATOM   1374   CG PRO A 183      30.133  22.018  16.285  4.00  1.00            
ATOM   1375    C PRO A 183      26.899  22.930  17.934  4.00  1.00            
ATOM   1376    O PRO A 183      26.834  23.720  18.873  4.00  1.00            
ATOM   1377    N VAL A 184      25.864  22.663  17.120  1.00  1.00            
ATOM   1378   CA VAL A 184      24.657  23.442  17.194  1.00  1.00            
ATOM   1379   CB VAL A 184      24.072  23.504  18.574  1.00  1.00            
ATOM   1380  CG1 VAL A 184      22.859  24.446  18.550  1.00  1.00            
ATOM   1381  CG2 VAL A 184      23.745  22.068  19.027  1.00  1.00            
ATOM   1382    C VAL A 184      25.065  24.827  16.783  1.00  1.00            
ATOM   1383    O VAL A 184      25.740  25.550  17.514  1.00  1.00            
ATOM   1384    N SER A 185      24.640  25.231  15.573  1.00  1.00            
ATOM   1385   CA SER A 185      25.080  26.443  14.956  1.00  1.00            
ATOM   1386   CB SER A 185      24.530  26.611  13.529  1.00  1.00            
ATOM   1387   OG SER A 185      25.044  25.589  12.687  1.00  1.00            
ATOM   1388    C SER A 185      24.731  27.681  15.705  1.00  1.00            
ATOM   1389    O SER A 185      25.586  28.293  16.344  1.00  1.00            
ATOM   1390    N VAL A 186      23.450  28.081  15.655  1.00  1.00            
ATOM   1391   CA VAL A 186      23.121  29.347  16.230  1.00  1.00            
ATOM   1392   CB VAL A 186      22.535  30.312  15.239  1.00  1.00            
ATOM   1393  CG1 VAL A 186      22.166  31.621  15.957  1.00  1.00            
ATOM   1394  CG2 VAL A 186      23.553  30.502  14.100  1.00  1.00            
ATOM   1395    C VAL A 186      22.109  29.110  17.302  1.00  1.00            
ATOM   1396    O VAL A 186      21.390  28.113  17.286  1.00  1.00            
ATOM   1397    N GLU A 187      22.054  30.028  18.285  4.00  1.00            
ATOM   1398   CA GLU A 187      21.102  29.917  19.347  4.00  1.00            
ATOM   1399   CB GLU A 187      21.209  31.058  20.371  4.00  1.00            
ATOM   1400   CG GLU A 187      22.530  31.049  21.144  4.00  1.00            
ATOM   1401   CD GLU A 187      22.657  32.377  21.878  4.00  1.00            
ATOM   1402  OE1 GLU A 187      21.722  33.211  21.756  4.00  1.00            
ATOM   1403  OE2 GLU A 187      23.695  32.575  22.565  4.00  1.00            
ATOM   1404    C GLU A 187      19.766  30.003  18.692  4.00  1.00            
ATOM   1405    O GLU A 187      19.603  30.666  17.669  4.00  1.00            
ATOM   1406    N GLY A 188      18.774  29.302  19.263  3.00  1.00            
ATOM   1407   CA GLY A 188      17.476  29.238  18.665  3.00  1.00            
ATOM   1408    C GLY A 188      17.219  27.775  18.570  3.00  1.00            
ATOM   1409    O GLY A 188      17.710  26.990  19.380  3.00  1.00            
ATOM   1410    N TYR A 189      16.433  27.373  17.564  3.00  1.00            
ATOM   1411   CA TYR A 189      16.203  25.987  17.310  3.00  1.00            
ATOM   1412   CB TYR A 189      15.386  25.778  16.025  3.00  1.00            
ATOM   1413   CG TYR A 189      15.839  26.854  15.096  3.00  1.00            
ATOM   1414  CD1 TYR A 189      17.067  26.818  14.475  3.00  1.00            
ATOM   1415  CD2 TYR A 189      15.004  27.922  14.852  3.00  1.00            
ATOM   1416  CE1 TYR A 189      17.449  27.836  13.629  3.00  1.00            
ATOM   1417  CE2 TYR A 189      15.380  28.940  14.008  3.00  1.00            
ATOM   1418   CZ TYR A 189      16.608  28.898  13.395  3.00  1.00            
ATOM   1419   OH TYR A 189      16.998  29.942  12.528  3.00  1.00            
ATOM   1420    C TYR A 189      17.500  25.308  17.205  3.00  1.00            
ATOM   1421    O TYR A 189      18.493  25.933  16.835  3.00  1.00            
ATOM   1422    N TRP A 190      17.524  24.026  17.618  4.00  1.00            
ATOM   1423   CA TRP A 190      18.744  23.298  17.526  4.00  1.00            
ATOM   1424   CB TRP A 190      18.591  21.806  17.864  4.00  1.00            
ATOM   1425   CG TRP A 190      17.810  21.527  19.127  4.00  1.00            
ATOM   1426  CD2 TRP A 190      17.818  22.349  20.304  4.00  1.00            
ATOM   1427  CD1 TRP A 190      16.900  20.535  19.358  4.00  1.00            
ATOM   1428  NE1 TRP A 190      16.360  20.674  20.613  4.00  1.00            
ATOM   1429  CE2 TRP A 190      16.909  21.792  21.204  4.00  1.00            
ATOM   1430  CE3 TRP A 190      18.514  23.483  20.608  4.00  1.00            
ATOM   1431  CZ2 TRP A 190      16.683  22.360  22.424  4.00  1.00            
ATOM   1432  CZ3 TRP A 190      18.291  24.050  21.843  4.00  1.00            
ATOM   1433  CH2 TRP A 190      17.394  23.499  22.734  4.00  1.00            
ATOM   1434    C TRP A 190      19.036  23.363  16.055  4.00  1.00            
ATOM   1435    O TRP A 190      18.382  22.687  15.262  4.00  1.00            
ATOM   1436    N GLN A 191      20.016  24.194  15.643  4.00  1.00            
ATOM   1437   CA GLN A 191      20.315  24.313  14.245  4.00  1.00            
ATOM   1438   CB GLN A 191      20.470  25.757  13.744  4.00  1.00            
ATOM   1439   CG GLN A 191      20.633  25.849  12.224  4.00  1.00            
ATOM   1440   CD GLN A 191      20.735  27.319  11.843  4.00  1.00            
ATOM   1441  OE1 GLN A 191      19.920  27.834  11.078  4.00  1.00            
ATOM   1442  NE2 GLN A 191      21.764  28.017  12.393  4.00  1.00            
ATOM   1443    C GLN A 191      21.619  23.619  14.106  4.00  1.00            
ATOM   1444    O GLN A 191      22.539  23.852  14.884  4.00  1.00            
ATOM   1445    N ILE A 192      21.718  22.698  13.141  4.00  1.00            
ATOM   1446   CA ILE A 192      22.937  21.982  12.957  4.00  1.00            
ATOM   1447   CB ILE A 192      22.761  20.501  13.138  4.00  1.00            
ATOM   1448  CG1 ILE A 192      21.751  19.952  12.113  4.00  1.00            
ATOM   1449  CG2 ILE A 192      22.363  20.241  14.600  4.00  1.00            
ATOM   1450  CD1 ILE A 192      21.670  18.426  12.085  4.00  1.00            
ATOM   1451    C ILE A 192      23.362  22.231  11.546  4.00  1.00            
ATOM   1452    O ILE A 192      22.541  22.187  10.630  4.00  1.00            
ATOM   1453    N THR A 193      24.661  22.525  11.334  4.00  1.00            
ATOM   1454   CA THR A 193      25.108  22.775   9.995  4.00  1.00            
ATOM   1455   CB THR A 193      26.492  23.343   9.903  4.00  1.00            
ATOM   1456  OG1 THR A 193      26.751  23.789   8.580  4.00  1.00            
ATOM   1457  CG2 THR A 193      27.498  22.252  10.299  4.00  1.00            
ATOM   1458    C THR A 193      25.094  21.449   9.288  4.00  1.00            
ATOM   1459    O THR A 193      25.336  20.415   9.908  4.00  1.00            
ATOM   1460    N LEU A 194      24.767  21.434   7.976  4.00  1.00            
ATOM   1461   CA LEU A 194      24.726  20.180   7.268  4.00  1.00            
ATOM   1462   CB LEU A 194      23.282  19.756   6.924  4.00  1.00            
ATOM   1463   CG LEU A 194      23.100  18.299   6.449  4.00  1.00            
ATOM   1464  CD1 LEU A 194      21.620  18.012   6.146  4.00  1.00            
ATOM   1465  CD2 LEU A 194      24.021  17.932   5.276  4.00  1.00            
ATOM   1466    C LEU A 194      25.494  20.374   5.998  4.00  1.00            
ATOM   1467    O LEU A 194      25.236  21.303   5.234  4.00  1.00            
ATOM   1468    N ASP A 195      26.483  19.492   5.756  4.00  1.00            
ATOM   1469   CA ASP A 195      27.326  19.605   4.602  4.00  1.00            
ATOM   1470   CB ASP A 195      28.464  18.572   4.616  4.00  1.00            
ATOM   1471   CG ASP A 195      29.297  18.757   3.356  4.00  1.00            
ATOM   1472  OD1 ASP A 195      29.322  19.897   2.819  4.00  1.00            
ATOM   1473  OD2 ASP A 195      29.906  17.751   2.904  4.00  1.00            
ATOM   1474    C ASP A 195      26.575  19.399   3.324  4.00  1.00            
ATOM   1475    O ASP A 195      26.590  20.268   2.454  4.00  1.00            
ATOM   1476    N SER A 196      25.874  18.257   3.169  4.00  1.00            
ATOM   1477   CA SER A 196      25.242  18.064   1.896  4.00  1.00            
ATOM   1478   CB SER A 196      26.236  18.033   0.722  4.00  1.00            
ATOM   1479   OG SER A 196      27.104  16.917   0.849  4.00  1.00            
ATOM   1480    C SER A 196      24.512  16.758   1.886  4.00  1.00            
ATOM   1481    O SER A 196      24.520  16.007   2.860  4.00  1.00            
ATOM   1482    N ILE A 197      23.836  16.484   0.751  4.00  1.00            
ATOM   1483   CA ILE A 197      23.084  15.283   0.531  4.00  1.00            
ATOM   1484   CB ILE A 197      21.617  15.548   0.369  4.00  1.00            
ATOM   1485  CG1 ILE A 197      20.853  14.246   0.073  4.00  1.00            
ATOM   1486  CG2 ILE A 197      21.445  16.672  -0.660  4.00  1.00            
ATOM   1487  CD1 ILE A 197      19.337  14.427   0.030  4.00  1.00            
ATOM   1488    C ILE A 197      23.573  14.655  -0.723  4.00  1.00            
ATOM   1489    O ILE A 197      23.886  15.337  -1.696  4.00  1.00            
ATOM   1490    N THR A 198      23.666  13.315  -0.716  4.00  1.00            
ATOM   1491   CA THR A 198      24.163  12.660  -1.881  4.00  1.00            
ATOM   1492   CB THR A 198      25.576  12.171  -1.698  4.00  1.00            
ATOM   1493  OG1 THR A 198      26.446  13.262  -1.443  4.00  1.00            
ATOM   1494  CG2 THR A 198      26.031  11.388  -2.942  4.00  1.00            
ATOM   1495    C THR A 198      23.337  11.458  -2.163  4.00  1.00            
ATOM   1496    O THR A 198      22.763  10.841  -1.269  4.00  1.00            
ATOM   1497    N MET A 199      23.266  11.117  -3.460  4.00  1.00            
ATOM   1498   CA MET A 199      22.654   9.907  -3.901  4.00  1.00            
ATOM   1499   CB MET A 199      21.858  10.038  -5.216  4.00  1.00            
ATOM   1500   CG MET A 199      22.597  10.706  -6.375  4.00  1.00            
ATOM   1501   SD MET A 199      21.662  10.724  -7.934  4.00  1.00            
ATOM   1502   CE MET A 199      22.056   9.008  -8.380  4.00  1.00            
ATOM   1503    C MET A 199      23.848   9.022  -4.083  4.00  1.00            
ATOM   1504    O MET A 199      24.484   8.650  -3.099  4.00  1.00            
ATOM   1505    N ASP A 200      24.209   8.647  -5.323  3.00  1.00            
ATOM   1506   CA ASP A 200      25.370   7.814  -5.426  3.00  1.00            
ATOM   1507   CB ASP A 200      25.092   6.518  -6.207  3.00  1.00            
ATOM   1508   CG ASP A 200      24.091   5.703  -5.393  3.00  1.00            
ATOM   1509  OD1 ASP A 200      23.878   6.053  -4.201  3.00  1.00            
ATOM   1510  OD2 ASP A 200      23.522   4.728  -5.952  3.00  1.00            
ATOM   1511    C ASP A 200      26.474   8.551  -6.113  3.00  1.00            
ATOM   1512    O ASP A 200      26.564   8.556  -7.340  3.00  1.00            
ATOM   1513    N GLY A 201      27.344   9.201  -5.315  3.00  1.00            
ATOM   1514   CA GLY A 201      28.516   9.846  -5.833  3.00  1.00            
ATOM   1515    C GLY A 201      28.169  11.170  -6.435  3.00  1.00            
ATOM   1516    O GLY A 201      29.002  11.787  -7.099  3.00  1.00            
ATOM   1517    N GLU A 202      26.932  11.654  -6.233  4.00  1.00            
ATOM   1518   CA GLU A 202      26.606  12.933  -6.794  4.00  1.00            
ATOM   1519   CB GLU A 202      25.473  12.870  -7.837  4.00  1.00            
ATOM   1520   CG GLU A 202      25.817  12.088  -9.108  4.00  1.00            
ATOM   1521   CD GLU A 202      24.579  12.065  -9.999  4.00  1.00            
ATOM   1522  OE1 GLU A 202      24.321  13.092 -10.683  4.00  1.00            
ATOM   1523  OE2 GLU A 202      23.872  11.022 -10.004  4.00  1.00            
ATOM   1524    C GLU A 202      26.070  13.772  -5.666  4.00  1.00            
ATOM   1525    O GLU A 202      25.347  13.268  -4.811  4.00  1.00            
ATOM   1526    N THR A 203      26.390  15.084  -5.629  4.00  1.00            
ATOM   1527   CA THR A 203      25.908  15.889  -4.536  4.00  1.00            
ATOM   1528   CB THR A 203      26.890  16.931  -4.087  4.00  1.00            
ATOM   1529  OG1 THR A 203      28.103  16.317  -3.676  4.00  1.00            
ATOM   1530  CG2 THR A 203      26.273  17.722  -2.921  4.00  1.00            
ATOM   1531    C THR A 203      24.675  16.615  -4.997  4.00  1.00            
ATOM   1532    O THR A 203      24.755  17.618  -5.703  4.00  1.00            
ATOM   1533    N ILE A 204      23.491  16.099  -4.602  4.00  1.00            
ATOM   1534   CA ILE A 204      22.217  16.622  -5.024  4.00  1.00            
ATOM   1535   CB ILE A 204      21.097  15.651  -4.773  4.00  1.00            
ATOM   1536  CG1 ILE A 204      19.802  16.165  -5.415  4.00  1.00            
ATOM   1537  CG2 ILE A 204      20.996  15.381  -3.266  4.00  1.00            
ATOM   1538  CD1 ILE A 204      19.885  16.236  -6.938  4.00  1.00            
ATOM   1539    C ILE A 204      21.841  17.944  -4.446  4.00  1.00            
ATOM   1540    O ILE A 204      21.426  18.835  -5.184  4.00  1.00            
ATOM   1541    N ALA A 205      21.975  18.144  -3.124  4.00  1.00            
ATOM   1542   CA ALA A 205      21.430  19.380  -2.651  4.00  1.00            
ATOM   1543   CB ALA A 205      20.042  19.224  -2.005  4.00  1.00            
ATOM   1544    C ALA A 205      22.316  19.972  -1.621  4.00  1.00            
ATOM   1545    O ALA A 205      23.142  19.285  -1.019  4.00  1.00            
ATOM   1546    N CYS A 206      22.129  21.291  -1.406  1.00  1.00            
ATOM   1547   CA CYS A 206      22.872  22.042  -0.442  1.00  1.00            
ATOM   1548   CB CYS A 206      22.476  21.707   1.007  1.00  1.00            
ATOM   1549   SG CYS A 206      20.724  22.061   1.345  1.00  1.00            
ATOM   1550    C CYS A 206      24.306  21.725  -0.625  1.00  1.00            
ATOM   1551    O CYS A 206      24.943  21.138   0.248  1.00  1.00            
ATOM   1552    N SER A 207      24.836  22.105  -1.798  3.00  1.00            
ATOM   1553   CA SER A 207      26.194  21.810  -2.120  3.00  1.00            
ATOM   1554   CB SER A 207      26.640  22.484  -3.428  3.00  1.00            
ATOM   1555   OG SER A 207      27.995  22.167  -3.704  3.00  1.00            
ATOM   1556    C SER A 207      27.042  22.354  -1.024  3.00  1.00            
ATOM   1557    O SER A 207      27.831  21.625  -0.425  3.00  1.00            
ATOM   1558    N GLY A 208      26.891  23.651  -0.710  3.00  1.00            
ATOM   1559   CA GLY A 208      27.657  24.162   0.381  3.00  1.00            
ATOM   1560    C GLY A 208      26.939  23.689   1.600  3.00  1.00            
ATOM   1561    O GLY A 208      25.797  23.241   1.520  3.00  1.00            
ATOM   1562    N GLY A 209      27.588  23.758   2.773  1.00  1.00            
ATOM   1563   CA GLY A 209      26.868  23.306   3.920  1.00  1.00            
ATOM   1564    C GLY A 209      25.765  24.281   4.144  1.00  1.00            
ATOM   1565    O GLY A 209      26.000  25.480   4.292  1.00  1.00            
ATOM   1566    N CYS A 210      24.519  23.779   4.199  4.00  1.00            
ATOM   1567   CA CYS A 210      23.404  24.648   4.416  4.00  1.00            
ATOM   1568   CB CYS A 210      22.183  24.340   3.533  4.00  1.00            
ATOM   1569   SG CYS A 210      22.482  24.697   1.776  4.00  1.00            
ATOM   1570    C CYS A 210      22.989  24.452   5.820  4.00  1.00            
ATOM   1571    O CYS A 210      23.541  23.620   6.539  4.00  1.00            
ATOM   1572    N GLN A 211      22.005  25.248   6.256  4.00  1.00            
ATOM   1573   CA GLN A 211      21.588  25.108   7.607  4.00  1.00            
ATOM   1574   CB GLN A 211      20.841  26.336   8.151  4.00  1.00            
ATOM   1575   CG GLN A 211      21.691  27.607   8.193  4.00  1.00            
ATOM   1576   CD GLN A 211      21.875  28.092   6.763  4.00  1.00            
ATOM   1577  OE1 GLN A 211      22.838  27.730   6.087  4.00  1.00            
ATOM   1578  NE2 GLN A 211      20.919  28.933   6.285  4.00  1.00            
ATOM   1579    C GLN A 211      20.647  23.938   7.689  4.00  1.00            
ATOM   1580    O GLN A 211      19.903  23.661   6.751  4.00  1.00            
ATOM   1581    N ALA A 212      20.682  23.202   8.823  4.00  1.00            
ATOM   1582   CA ALA A 212      19.794  22.089   9.040  4.00  1.00            
ATOM   1583   CB ALA A 212      20.498  20.722   9.030  4.00  1.00            
ATOM   1584    C ALA A 212      19.222  22.274  10.421  4.00  1.00            
ATOM   1585    O ALA A 212      19.882  22.837  11.290  4.00  1.00            
ATOM   1586    N ILE A 213      17.957  21.857  10.656  4.00  1.00            
ATOM   1587   CA ILE A 213      17.379  21.968  11.975  4.00  1.00            
ATOM   1588   CB ILE A 213      16.276  22.987  12.021  4.00  1.00            
ATOM   1589  CG1 ILE A 213      16.822  24.381  11.670  4.00  1.00            
ATOM   1590  CG2 ILE A 213      15.593  22.906  13.396  4.00  1.00            
ATOM   1591  CD1 ILE A 213      15.730  25.405  11.358  4.00  1.00            
ATOM   1592    C ILE A 213      16.755  20.633  12.285  4.00  1.00            
ATOM   1593    O ILE A 213      15.845  20.201  11.578  4.00  1.00            
ATOM   1594    N VAL A 214      17.221  19.934  13.347  4.00  1.00            
ATOM   1595   CA VAL A 214      16.599  18.684  13.707  4.00  1.00            
ATOM   1596   CB VAL A 214      17.440  17.808  14.588  4.00  1.00            
ATOM   1597  CG1 VAL A 214      16.583  16.621  15.057  4.00  1.00            
ATOM   1598  CG2 VAL A 214      18.689  17.385  13.796  4.00  1.00            
ATOM   1599    C VAL A 214      15.366  19.067  14.466  4.00  1.00            
ATOM   1600    O VAL A 214      15.414  19.971  15.299  4.00  1.00            
ATOM   1601    N ASP A 215      14.214  18.415  14.196  1.00  1.00            
ATOM   1602   CA ASP A 215      13.039  18.889  14.873  1.00  1.00            
ATOM   1603   CB ASP A 215      12.304  19.964  14.046  1.00  1.00            
ATOM   1604   CG ASP A 215      11.308  20.697  14.928  1.00  1.00            
ATOM   1605  OD1 ASP A 215      11.168  20.303  16.115  1.00  1.00            
ATOM   1606  OD2 ASP A 215      10.678  21.667  14.429  1.00  1.00            
ATOM   1607    C ASP A 215      12.078  17.787  15.118  1.00  1.00            
ATOM   1608    O ASP A 215      11.660  17.082  14.202  1.00  1.00            
ATOM   1609    N THR A 216      11.727  17.602  16.398  3.00  1.00            
ATOM   1610   CA THR A 216      10.634  16.742  16.696  3.00  1.00            
ATOM   1611   CB THR A 216      10.692  16.164  18.078  3.00  1.00            
ATOM   1612  OG1 THR A 216      11.870  15.388  18.243  3.00  1.00            
ATOM   1613  CG2 THR A 216       9.446  15.298  18.309  3.00  1.00            
ATOM   1614    C THR A 216       9.515  17.752  16.675  3.00  1.00            
ATOM   1615    O THR A 216       9.597  18.762  17.370  3.00  1.00            
ATOM   1616    N GLY A 217       8.425  17.523  15.913  3.00  1.00            
ATOM   1617   CA GLY A 217       7.437  18.567  15.762  3.00  1.00            
ATOM   1618    C GLY A 217       7.165  18.727  14.293  3.00  1.00            
ATOM   1619    O GLY A 217       6.068  19.130  13.909  3.00  1.00            
ATOM   1620    N THR A 218       8.152  18.423  13.424  1.00  1.00            
ATOM   1621   CA THR A 218       7.891  18.462  12.009  1.00  1.00            
ATOM   1622   CB THR A 218       8.840  19.344  11.241  1.00  1.00            
ATOM   1623  OG1 THR A 218       8.498  19.346   9.862  1.00  1.00            
ATOM   1624  CG2 THR A 218      10.286  18.863  11.442  1.00  1.00            
ATOM   1625    C THR A 218       8.021  17.059  11.534  1.00  1.00            
ATOM   1626    O THR A 218       9.065  16.423  11.671  1.00  1.00            
ATOM   1627    N SER A 219       6.919  16.529  10.988  1.00  1.00            
ATOM   1628   CA SER A 219       6.890  15.160  10.596  1.00  1.00            
ATOM   1629   CB SER A 219       5.470  14.660  10.287  1.00  1.00            
ATOM   1630   OG SER A 219       4.693  14.656  11.476  1.00  1.00            
ATOM   1631    C SER A 219       7.730  14.891   9.407  1.00  1.00            
ATOM   1632    O SER A 219       8.453  13.898   9.369  1.00  1.00            
ATOM   1633    N LEU A 220       7.687  15.775   8.402  1.00  1.00            
ATOM   1634   CA LEU A 220       8.366  15.361   7.223  1.00  1.00            
ATOM   1635   CB LEU A 220       7.516  15.425   5.943  1.00  1.00            
ATOM   1636   CG LEU A 220       6.386  14.380   5.915  1.00  1.00            
ATOM   1637  CD1 LEU A 220       6.952  12.951   5.937  1.00  1.00            
ATOM   1638  CD2 LEU A 220       5.350  14.638   7.019  1.00  1.00            
ATOM   1639    C LEU A 220       9.611  16.144   6.970  1.00  1.00            
ATOM   1640    O LEU A 220       9.871  17.170   7.597  1.00  1.00            
ATOM   1641    N LEU A 221      10.432  15.621   6.030  4.00  1.00            
ATOM   1642   CA LEU A 221      11.651  16.260   5.635  4.00  1.00            
ATOM   1643   CB LEU A 221      12.496  15.428   4.656  4.00  1.00            
ATOM   1644   CG LEU A 221      12.994  14.114   5.277  4.00  1.00            
ATOM   1645  CD1 LEU A 221      13.871  14.403   6.502  4.00  1.00            
ATOM   1646  CD2 LEU A 221      11.836  13.148   5.574  4.00  1.00            
ATOM   1647    C LEU A 221      11.256  17.499   4.953  4.00  1.00            
ATOM   1648    O LEU A 221      10.347  17.499   4.130  4.00  1.00            
ATOM   1649    N THR A 222      11.906  18.614   5.294  4.00  1.00            
ATOM   1650   CA THR A 222      11.496  19.779   4.599  4.00  1.00            
ATOM   1651   CB THR A 222      10.780  20.781   5.459  4.00  1.00            
ATOM   1652  OG1 THR A 222      10.385  21.901   4.681  4.00  1.00            
ATOM   1653  CG2 THR A 222      11.701  21.216   6.611  4.00  1.00            
ATOM   1654    C THR A 222      12.695  20.409   4.042  4.00  1.00            
ATOM   1655    O THR A 222      13.784  20.346   4.609  4.00  1.00            
ATOM   1656    N GLY A 223      12.505  21.028   2.878  4.00  1.00            
ATOM   1657   CA GLY A 223      13.620  21.652   2.283  4.00  1.00            
ATOM   1658    C GLY A 223      13.091  22.733   1.426  4.00  1.00            
ATOM   1659    O GLY A 223      11.882  22.835   1.211  4.00  1.00            
ATOM   1660    N PRO A 224      14.002  23.551   0.972  1.00  1.00            
ATOM   1661   CA PRO A 224      13.650  24.638   0.112  1.00  1.00            
ATOM   1662   CD PRO A 224      15.380  23.136   0.793  1.00  1.00            
ATOM   1663   CB PRO A 224      14.973  25.245  -0.332  1.00  1.00            
ATOM   1664   CG PRO A 224      15.922  24.032  -0.337  1.00  1.00            
ATOM   1665    C PRO A 224      12.989  23.924  -1.029  1.00  1.00            
ATOM   1666    O PRO A 224      13.392  22.801  -1.324  1.00  1.00            
ATOM   1667    N THR A 225      11.970  24.520  -1.661  2.00  1.00            
ATOM   1668   CA THR A 225      11.250  23.812  -2.676  2.00  1.00            
ATOM   1669   CB THR A 225      10.067  24.571  -3.211  2.00  1.00            
ATOM   1670  OG1 THR A 225      10.486  25.805  -3.773  2.00  1.00            
ATOM   1671  CG2 THR A 225       9.068  24.810  -2.065  2.00  1.00            
ATOM   1672    C THR A 225      12.143  23.492  -3.822  2.00  1.00            
ATOM   1673    O THR A 225      12.046  22.411  -4.404  2.00  1.00            
ATOM   1674    N SER A 226      13.045  24.420  -4.175  2.00  1.00            
ATOM   1675   CA SER A 226      13.865  24.190  -5.323  2.00  1.00            
ATOM   1676   CB SER A 226      14.880  25.317  -5.563  2.00  1.00            
ATOM   1677   OG SER A 226      14.201  26.523  -5.882  2.00  1.00            
ATOM   1678    C SER A 226      14.635  22.911  -5.151  2.00  1.00            
ATOM   1679    O SER A 226      14.533  22.005  -5.976  2.00  1.00            
ATOM   1680    N ALA A 227      15.419  22.796  -4.063  2.00  1.00            
ATOM   1681   CA ALA A 227      16.242  21.640  -3.834  2.00  1.00            
ATOM   1682   CB ALA A 227      17.148  21.797  -2.600  2.00  1.00            
ATOM   1683    C ALA A 227      15.397  20.421  -3.614  2.00  1.00            
ATOM   1684    O ALA A 227      15.716  19.351  -4.129  2.00  1.00            
ATOM   1685    N ILE A 228      14.287  20.542  -2.855  2.00  1.00            
ATOM   1686   CA ILE A 228      13.506  19.367  -2.579  2.00  1.00            
ATOM   1687   CB ILE A 228      12.290  19.585  -1.743  2.00  1.00            
ATOM   1688  CG1 ILE A 228      11.616  18.215  -1.557  2.00  1.00            
ATOM   1689  CG2 ILE A 228      11.394  20.641  -2.410  2.00  1.00            
ATOM   1690  CD1 ILE A 228      10.507  18.202  -0.519  2.00  1.00            
ATOM   1691    C ILE A 228      13.034  18.825  -3.885  2.00  1.00            
ATOM   1692    O ILE A 228      13.054  17.616  -4.111  2.00  1.00            
ATOM   1693    N ALA A 229      12.609  19.720  -4.791  2.00  1.00            
ATOM   1694   CA ALA A 229      12.119  19.285  -6.062  2.00  1.00            
ATOM   1695   CB ALA A 229      11.693  20.454  -6.966  2.00  1.00            
ATOM   1696    C ALA A 229      13.227  18.561  -6.759  2.00  1.00            
ATOM   1697    O ALA A 229      13.000  17.540  -7.408  2.00  1.00            
ATOM   1698    N ASN A 230      14.468  19.063  -6.627  2.00  1.00            
ATOM   1699   CA ASN A 230      15.567  18.474  -7.336  2.00  1.00            
ATOM   1700   CB ASN A 230      16.904  19.191  -7.061  2.00  1.00            
ATOM   1701   CG ASN A 230      16.858  20.582  -7.680  2.00  1.00            
ATOM   1702  OD1 ASN A 230      16.046  20.860  -8.561  2.00  1.00            
ATOM   1703  ND2 ASN A 230      17.768  21.481  -7.214  2.00  1.00            
ATOM   1704    C ASN A 230      15.751  17.042  -6.935  2.00  1.00            
ATOM   1705    O ASN A 230      15.857  16.164  -7.790  2.00  1.00            
ATOM   1706    N ILE A 231      15.783  16.766  -5.620  2.00  1.00            
ATOM   1707   CA ILE A 231      16.002  15.438  -5.116  2.00  1.00            
ATOM   1708   CB ILE A 231      16.178  15.423  -3.627  2.00  1.00            
ATOM   1709  CG1 ILE A 231      17.466  16.187  -3.267  2.00  1.00            
ATOM   1710  CG2 ILE A 231      16.160  13.966  -3.140  2.00  1.00            
ATOM   1711  CD1 ILE A 231      17.622  16.480  -1.777  2.00  1.00            
ATOM   1712    C ILE A 231      14.848  14.567  -5.504  2.00  1.00            
ATOM   1713    O ILE A 231      15.037  13.404  -5.857  2.00  1.00            
ATOM   1714    N GLN A 232      13.616  15.111  -5.471  2.00  1.00            
ATOM   1715   CA GLN A 232      12.454  14.302  -5.711  2.00  1.00            
ATOM   1716   CB GLN A 232      11.127  15.048  -5.519  2.00  1.00            
ATOM   1717   CG GLN A 232       9.935  14.118  -5.724  2.00  1.00            
ATOM   1718   CD GLN A 232       8.702  14.747  -5.101  2.00  1.00            
ATOM   1719  OE1 GLN A 232       7.623  14.158  -5.130  2.00  1.00            
ATOM   1720  NE2 GLN A 232       8.865  15.960  -4.508  2.00  1.00            
ATOM   1721    C GLN A 232      12.475  13.705  -7.086  2.00  1.00            
ATOM   1722    O GLN A 232      12.124  12.537  -7.248  2.00  1.00            
ATOM   1723    N SER A 233      12.894  14.461  -8.119  2.00  1.00            
ATOM   1724   CA SER A 233      12.891  13.894  -9.440  2.00  1.00            
ATOM   1725   CB SER A 233      13.435  14.862 -10.509  2.00  1.00            
ATOM   1726   OG SER A 233      12.584  15.991 -10.632  2.00  1.00            
ATOM   1727    C SER A 233      13.803  12.711  -9.414  2.00  1.00            
ATOM   1728    O SER A 233      13.526  11.683 -10.028  2.00  1.00            
ATOM   1729    N ASP A 234      14.919  12.835  -8.675  2.00  1.00            
ATOM   1730   CA ASP A 234      15.904  11.798  -8.607  2.00  1.00            
ATOM   1731   CB ASP A 234      17.158  12.250  -7.843  2.00  1.00            
ATOM   1732   CG ASP A 234      17.796  13.356  -8.675  2.00  1.00            
ATOM   1733  OD1 ASP A 234      17.869  13.192  -9.923  2.00  1.00            
ATOM   1734  OD2 ASP A 234      18.212  14.381  -8.074  2.00  1.00            
ATOM   1735    C ASP A 234      15.338  10.577  -7.946  2.00  1.00            
ATOM   1736    O ASP A 234      15.554   9.460  -8.414  2.00  1.00            
ATOM   1737    N ILE A 235      14.579  10.759  -6.849  2.00  1.00            
ATOM   1738   CA ILE A 235      13.985   9.658  -6.140  2.00  1.00            
ATOM   1739   CB ILE A 235      13.198  10.114  -4.951  2.00  1.00            
ATOM   1740  CG1 ILE A 235      14.128  10.863  -3.980  2.00  1.00            
ATOM   1741  CG2 ILE A 235      12.513   8.886  -4.332  2.00  1.00            
ATOM   1742  CD1 ILE A 235      15.320  10.029  -3.511  2.00  1.00            
ATOM   1743    C ILE A 235      13.058   9.021  -7.127  2.00  1.00            
ATOM   1744    O ILE A 235      12.920   7.799  -7.162  2.00  1.00            
ATOM   1745    N GLY A 236      12.415   9.848  -7.979  3.00  1.00            
ATOM   1746   CA GLY A 236      11.515   9.321  -8.966  3.00  1.00            
ATOM   1747    C GLY A 236      10.115   9.661  -8.586  3.00  1.00            
ATOM   1748    O GLY A 236       9.171   9.253  -9.260  3.00  1.00            
ATOM   1749    N ALA A 237       9.935  10.416  -7.487  1.00  1.00            
ATOM   1750   CA ALA A 237       8.596  10.781  -7.139  1.00  1.00            
ATOM   1751   CB ALA A 237       8.481  11.556  -5.816  1.00  1.00            
ATOM   1752    C ALA A 237       8.094  11.648  -8.232  1.00  1.00            
ATOM   1753    O ALA A 237       8.837  12.436  -8.815  1.00  1.00            
ATOM   1754    N SER A 238       6.805  11.483  -8.557  1.00  1.00            
ATOM   1755   CA SER A 238       6.220  12.285  -9.577  1.00  1.00            
ATOM   1756   CB SER A 238       5.818  11.490 -10.831  1.00  1.00            
ATOM   1757   OG SER A 238       4.809  10.543 -10.506  1.00  1.00            
ATOM   1758    C SER A 238       4.973  12.834  -8.986  1.00  1.00            
ATOM   1759    O SER A 238       4.387  12.244  -8.080  1.00  1.00            
ATOM   1760    N GLU A 239       4.551  14.010  -9.470  1.00  1.00            
ATOM   1761   CA GLU A 239       3.353  14.592  -8.960  1.00  1.00            
ATOM   1762   CB GLU A 239       3.284  16.105  -9.244  1.00  1.00            
ATOM   1763   CG GLU A 239       1.996  16.790  -8.793  1.00  1.00            
ATOM   1764   CD GLU A 239       1.121  16.959 -10.026  1.00  1.00            
ATOM   1765  OE1 GLU A 239       1.615  16.657 -11.144  1.00  1.00            
ATOM   1766  OE2 GLU A 239      -0.048  17.400  -9.868  1.00  1.00            
ATOM   1767    C GLU A 239       2.209  13.909  -9.630  1.00  1.00            
ATOM   1768    O GLU A 239       2.251  13.626 -10.827  1.00  1.00            
ATOM   1769    N ASN A 240       1.156  13.611  -8.850  1.00  1.00            
ATOM   1770   CA ASN A 240      -0.014  12.984  -9.383  1.00  1.00            
ATOM   1771   CB ASN A 240      -0.284  11.554  -8.881  1.00  1.00            
ATOM   1772   CG ASN A 240       0.599  10.601  -9.677  1.00  1.00            
ATOM   1773  OD1 ASN A 240       1.711  10.945 -10.072  1.00  1.00            
ATOM   1774  ND2 ASN A 240       0.083   9.367  -9.931  1.00  1.00            
ATOM   1775    C ASN A 240      -1.164  13.838  -8.969  1.00  1.00            
ATOM   1776    O ASN A 240      -0.990  15.008  -8.634  1.00  1.00            
ATOM   1777    N SER A 241      -2.382  13.272  -8.993  3.00  1.00            
ATOM   1778   CA SER A 241      -3.533  14.060  -8.677  3.00  1.00            
ATOM   1779   CB SER A 241      -4.858  13.281  -8.753  3.00  1.00            
ATOM   1780   OG SER A 241      -5.947  14.133  -8.427  3.00  1.00            
ATOM   1781    C SER A 241      -3.381  14.600  -7.296  3.00  1.00            
ATOM   1782    O SER A 241      -2.751  13.995  -6.432  3.00  1.00            
ATOM   1783    N ASP A 242      -3.964  15.797  -7.080  3.00  1.00            
ATOM   1784   CA ASP A 242      -3.879  16.526  -5.849  3.00  1.00            
ATOM   1785   CB ASP A 242      -4.339  15.737  -4.617  3.00  1.00            
ATOM   1786   CG ASP A 242      -4.540  16.757  -3.508  3.00  1.00            
ATOM   1787  OD1 ASP A 242      -4.769  17.949  -3.845  3.00  1.00            
ATOM   1788  OD2 ASP A 242      -4.462  16.366  -2.313  3.00  1.00            
ATOM   1789    C ASP A 242      -2.446  16.887  -5.666  3.00  1.00            
ATOM   1790    O ASP A 242      -2.027  17.302  -4.585  3.00  1.00            
ATOM   1791    N GLY A 243      -1.658  16.755  -6.747  1.00  1.00            
ATOM   1792   CA GLY A 243      -0.275  17.097  -6.682  1.00  1.00            
ATOM   1793    C GLY A 243       0.331  16.255  -5.623  1.00  1.00            
ATOM   1794    O GLY A 243       1.323  16.632  -5.001  1.00  1.00            
ATOM   1795    N GLU A 244      -0.261  15.076  -5.394  1.00  1.00            
ATOM   1796   CA GLU A 244       0.242  14.224  -4.367  1.00  1.00            
ATOM   1797   CB GLU A 244      -0.651  12.994  -4.130  1.00  1.00            
ATOM   1798   CG GLU A 244      -0.151  12.049  -3.039  1.00  1.00            
ATOM   1799   CD GLU A 244      -1.219  10.981  -2.853  1.00  1.00            
ATOM   1800  OE1 GLU A 244      -2.406  11.285  -3.148  1.00  1.00            
ATOM   1801  OE2 GLU A 244      -0.868   9.855  -2.410  1.00  1.00            
ATOM   1802    C GLU A 244       1.571  13.741  -4.792  1.00  1.00            
ATOM   1803    O GLU A 244       1.817  13.493  -5.971  1.00  1.00            
ATOM   1804    N MET A 245       2.487  13.614  -3.822  1.00  1.00            
ATOM   1805   CA MET A 245       3.759  13.115  -4.208  1.00  1.00            
ATOM   1806   CB MET A 245       4.841  13.285  -3.127  1.00  1.00            
ATOM   1807   CG MET A 245       5.068  14.738  -2.687  1.00  1.00            
ATOM   1808   SD MET A 245       5.651  15.884  -3.976  1.00  1.00            
ATOM   1809   CE MET A 245       4.022  16.168  -4.725  1.00  1.00            
ATOM   1810    C MET A 245       3.544  11.650  -4.442  1.00  1.00            
ATOM   1811    O MET A 245       2.907  10.982  -3.630  1.00  1.00            
ATOM   1812    N VAL A 246       4.056  11.100  -5.564  4.00  1.00            
ATOM   1813   CA VAL A 246       3.788   9.713  -5.838  4.00  1.00            
ATOM   1814   CB VAL A 246       3.028   9.504  -7.111  4.00  1.00            
ATOM   1815  CG1 VAL A 246       2.918   7.996  -7.386  4.00  1.00            
ATOM   1816  CG2 VAL A 246       1.669  10.210  -6.963  4.00  1.00            
ATOM   1817    C VAL A 246       5.070   8.974  -5.943  4.00  1.00            
ATOM   1818    O VAL A 246       6.067   9.482  -6.453  4.00  1.00            
ATOM   1819    N ILE A 247       5.066   7.739  -5.417  4.00  1.00            
ATOM   1820   CA ILE A 247       6.236   6.929  -5.481  4.00  1.00            
ATOM   1821   CB ILE A 247       7.031   6.954  -4.207  4.00  1.00            
ATOM   1822  CG1 ILE A 247       8.446   6.397  -4.427  4.00  1.00            
ATOM   1823  CG2 ILE A 247       6.224   6.211  -3.130  4.00  1.00            
ATOM   1824  CD1 ILE A 247       9.400   6.704  -3.272  4.00  1.00            
ATOM   1825    C ILE A 247       5.795   5.532  -5.726  4.00  1.00            
ATOM   1826    O ILE A 247       4.660   5.164  -5.428  4.00  1.00            
ATOM   1827    N SER A 248       6.685   4.718  -6.314  1.00  1.00            
ATOM   1828   CA SER A 248       6.331   3.351  -6.517  1.00  1.00            
ATOM   1829   CB SER A 248       6.839   2.772  -7.849  1.00  1.00            
ATOM   1830   OG SER A 248       8.259   2.758  -7.869  1.00  1.00            
ATOM   1831    C SER A 248       7.000   2.605  -5.417  1.00  1.00            
ATOM   1832    O SER A 248       8.120   2.921  -5.027  1.00  1.00            
ATOM   1833    N CYS A 249       6.302   1.600  -4.873  3.00  1.00            
ATOM   1834   CA CYS A 249       6.784   0.854  -3.753  3.00  1.00            
ATOM   1835   CB CYS A 249       5.718  -0.101  -3.187  3.00  1.00            
ATOM   1836   SG CYS A 249       5.218  -1.371  -4.387  3.00  1.00            
ATOM   1837    C CYS A 249       7.967   0.032  -4.100  3.00  1.00            
ATOM   1838    O CYS A 249       8.852  -0.151  -3.268  3.00  1.00            
ATOM   1839    N SER A 250       8.027  -0.504  -5.325  2.00  1.00            
ATOM   1840   CA SER A 250       9.133  -1.362  -5.620  2.00  1.00            
ATOM   1841   CB SER A 250       9.074  -1.984  -7.026  2.00  1.00            
ATOM   1842   OG SER A 250       9.214  -0.978  -8.018  2.00  1.00            
ATOM   1843    C SER A 250      10.381  -0.544  -5.524  2.00  1.00            
ATOM   1844    O SER A 250      11.477  -1.081  -5.370  2.00  1.00            
ATOM   1845    N SER A 251      10.239   0.792  -5.597  2.00  1.00            
ATOM   1846   CA SER A 251      11.374   1.662  -5.537  2.00  1.00            
ATOM   1847   CB SER A 251      11.027   3.153  -5.686  2.00  1.00            
ATOM   1848   OG SER A 251      10.520   3.655  -4.458  2.00  1.00            
ATOM   1849    C SER A 251      11.976   1.529  -4.185  2.00  1.00            
ATOM   1850    O SER A 251      13.117   1.933  -3.966  2.00  1.00            
ATOM   1851    N ILE A 252      11.221   0.941  -3.242  2.00  1.00            
ATOM   1852   CA ILE A 252      11.695   0.882  -1.900  2.00  1.00            
ATOM   1853   CB ILE A 252      10.741   0.182  -0.964  2.00  1.00            
ATOM   1854  CG1 ILE A 252      10.497  -1.280  -1.389  2.00  1.00            
ATOM   1855  CG2 ILE A 252       9.465   1.033  -0.870  2.00  1.00            
ATOM   1856  CD1 ILE A 252       9.769  -2.121  -0.341  2.00  1.00            
ATOM   1857    C ILE A 252      13.009   0.153  -1.881  2.00  1.00            
ATOM   1858    O ILE A 252      13.989   0.665  -1.343  2.00  1.00            
ATOM   1859    N ASP A 253      13.085  -1.051  -2.475  2.00  1.00            
ATOM   1860   CA ASP A 253      14.327  -1.763  -2.437  2.00  1.00            
ATOM   1861   CB ASP A 253      14.204  -3.290  -2.625  2.00  1.00            
ATOM   1862   CG ASP A 253      13.590  -3.612  -3.975  2.00  1.00            
ATOM   1863  OD1 ASP A 253      12.438  -3.169  -4.222  2.00  1.00            
ATOM   1864  OD2 ASP A 253      14.266  -4.311  -4.778  2.00  1.00            
ATOM   1865    C ASP A 253      15.352  -1.220  -3.389  2.00  1.00            
ATOM   1866    O ASP A 253      16.535  -1.151  -3.064  2.00  1.00            
ATOM   1867    N SER A 254      14.913  -0.800  -4.587  2.00  1.00            
ATOM   1868   CA SER A 254      15.793  -0.419  -5.657  2.00  1.00            
ATOM   1869   CB SER A 254      15.040  -0.250  -6.988  2.00  1.00            
ATOM   1870   OG SER A 254      14.436  -1.477  -7.363  2.00  1.00            
ATOM   1871    C SER A 254      16.499   0.879  -5.390  2.00  1.00            
ATOM   1872    O SER A 254      17.458   1.204  -6.088  2.00  1.00            
ATOM   1873    N LEU A 255      16.074   1.669  -4.387  1.00  1.00            
ATOM   1874   CA LEU A 255      16.662   2.977  -4.306  1.00  1.00            
ATOM   1875   CB LEU A 255      15.653   4.082  -3.954  1.00  1.00            
ATOM   1876   CG LEU A 255      14.585   4.283  -5.038  1.00  1.00            
ATOM   1877  CD1 LEU A 255      13.638   5.442  -4.682  1.00  1.00            
ATOM   1878  CD2 LEU A 255      15.226   4.440  -6.424  1.00  1.00            
ATOM   1879    C LEU A 255      17.803   3.092  -3.355  1.00  1.00            
ATOM   1880    O LEU A 255      17.976   2.344  -2.393  1.00  1.00            
ATOM   1881    N PRO A 256      18.616   4.064  -3.718  1.00  1.00            
ATOM   1882   CA PRO A 256      19.784   4.417  -2.951  1.00  1.00            
ATOM   1883   CD PRO A 256      18.826   4.271  -5.133  1.00  1.00            
ATOM   1884   CB PRO A 256      20.708   5.176  -3.908  1.00  1.00            
ATOM   1885   CG PRO A 256      20.309   4.647  -5.294  1.00  1.00            
ATOM   1886    C PRO A 256      19.451   5.182  -1.732  1.00  1.00            
ATOM   1887    O PRO A 256      18.350   5.720  -1.642  1.00  1.00            
ATOM   1888    N ASP A 257      20.404   5.239  -0.790  1.00  1.00            
ATOM   1889   CA ASP A 257      20.219   5.921   0.454  1.00  1.00            
ATOM   1890   CB ASP A 257      21.228   5.466   1.530  1.00  1.00            
ATOM   1891   CG ASP A 257      22.674   5.681   1.064  1.00  1.00            
ATOM   1892  OD1 ASP A 257      22.930   6.482   0.124  1.00  1.00            
ATOM   1893  OD2 ASP A 257      23.558   5.006   1.654  1.00  1.00            
ATOM   1894    C ASP A 257      20.361   7.383   0.253  1.00  1.00            
ATOM   1895    O ASP A 257      20.785   7.848  -0.805  1.00  1.00            
ATOM   1896    N ILE A 258      19.967   8.148   1.283  4.00  1.00            
ATOM   1897   CA ILE A 258      20.184   9.553   1.222  4.00  1.00            
ATOM   1898   CB ILE A 258      19.005  10.352   1.679  4.00  1.00            
ATOM   1899  CG1 ILE A 258      17.732   9.913   0.936  4.00  1.00            
ATOM   1900  CG2 ILE A 258      19.346  11.821   1.408  4.00  1.00            
ATOM   1901  CD1 ILE A 258      16.447  10.451   1.565  4.00  1.00            
ATOM   1902    C ILE A 258      21.298   9.746   2.195  4.00  1.00            
ATOM   1903    O ILE A 258      21.141   9.527   3.395  4.00  1.00            
ATOM   1904    N VAL A 259      22.464  10.154   1.677  4.00  1.00            
ATOM   1905   CA VAL A 259      23.670  10.160   2.445  4.00  1.00            
ATOM   1906   CB VAL A 259      24.838  10.594   1.611  4.00  1.00            
ATOM   1907  CG1 VAL A 259      26.082  10.711   2.503  4.00  1.00            
ATOM   1908  CG2 VAL A 259      24.985   9.602   0.444  4.00  1.00            
ATOM   1909    C VAL A 259      23.629  11.047   3.644  4.00  1.00            
ATOM   1910    O VAL A 259      23.791  10.566   4.764  4.00  1.00            
ATOM   1911    N PHE A 260      23.335  12.341   3.434  4.00  1.00            
ATOM   1912   CA PHE A 260      23.424  13.383   4.423  4.00  1.00            
ATOM   1913   CB PHE A 260      22.202  13.537   5.343  4.00  1.00            
ATOM   1914   CG PHE A 260      21.129  14.161   4.520  4.00  1.00            
ATOM   1915  CD1 PHE A 260      21.231  15.485   4.159  4.00  1.00            
ATOM   1916  CD2 PHE A 260      20.049  13.434   4.080  4.00  1.00            
ATOM   1917  CE1 PHE A 260      20.261  16.087   3.394  4.00  1.00            
ATOM   1918  CE2 PHE A 260      19.074  14.036   3.318  4.00  1.00            
ATOM   1919   CZ PHE A 260      19.175  15.361   2.975  4.00  1.00            
ATOM   1920    C PHE A 260      24.681  13.326   5.222  4.00  1.00            
ATOM   1921    O PHE A 260      24.915  12.432   6.032  4.00  1.00            
ATOM   1922    N THR A 261      25.530  14.350   5.008  4.00  1.00            
ATOM   1923   CA THR A 261      26.769  14.423   5.710  4.00  1.00            
ATOM   1924   CB THR A 261      27.954  14.545   4.792  4.00  1.00            
ATOM   1925  OG1 THR A 261      29.154  14.603   5.546  4.00  1.00            
ATOM   1926  CG2 THR A 261      27.795  15.792   3.908  4.00  1.00            
ATOM   1927    C THR A 261      26.710  15.609   6.635  4.00  1.00            
ATOM   1928    O THR A 261      26.619  16.752   6.192  4.00  1.00            
ATOM   1929    N ILE A 262      26.738  15.356   7.966  4.00  1.00            
ATOM   1930   CA ILE A 262      26.716  16.428   8.927  4.00  1.00            
ATOM   1931   CB ILE A 262      25.677  16.305  10.001  4.00  1.00            
ATOM   1932  CG1 ILE A 262      24.272  16.474   9.404  4.00  1.00            
ATOM   1933  CG2 ILE A 262      26.012  17.326  11.101  4.00  1.00            
ATOM   1934  CD1 ILE A 262      23.153  16.218  10.412  4.00  1.00            
ATOM   1935    C ILE A 262      28.050  16.446   9.612  4.00  1.00            
ATOM   1936    O ILE A 262      28.474  15.457  10.206  4.00  1.00            
ATOM   1937    N ASP A 263      28.754  17.591   9.517  3.00  1.00            
ATOM   1938   CA ASP A 263      30.023  17.804  10.157  3.00  1.00            
ATOM   1939   CB ASP A 263      29.937  18.029  11.673  3.00  1.00            
ATOM   1940   CG ASP A 263      29.311  19.399  11.859  3.00  1.00            
ATOM   1941  OD1 ASP A 263      28.506  19.791  10.973  3.00  1.00            
ATOM   1942  OD2 ASP A 263      29.638  20.077  12.868  3.00  1.00            
ATOM   1943    C ASP A 263      30.959  16.665   9.891  3.00  1.00            
ATOM   1944    O ASP A 263      31.619  16.178  10.807  3.00  1.00            
ATOM   1945    N GLY A 264      31.065  16.219   8.625  3.00  1.00            
ATOM   1946   CA GLY A 264      32.001  15.172   8.332  3.00  1.00            
ATOM   1947    C GLY A 264      31.457  13.879   8.857  3.00  1.00            
ATOM   1948    O GLY A 264      32.218  12.983   9.220  3.00  1.00            
ATOM   1949    N VAL A 265      30.116  13.750   8.913  4.00  1.00            
ATOM   1950   CA VAL A 265      29.532  12.543   9.427  4.00  1.00            
ATOM   1951   CB VAL A 265      28.745  12.771  10.688  4.00  1.00            
ATOM   1952  CG1 VAL A 265      28.143  11.444  11.181  4.00  1.00            
ATOM   1953  CG2 VAL A 265      29.682  13.439  11.708  4.00  1.00            
ATOM   1954    C VAL A 265      28.612  12.002   8.361  4.00  1.00            
ATOM   1955    O VAL A 265      28.256  12.712   7.421  4.00  1.00            
ATOM   1956    N GLN A 266      28.229  10.707   8.463  4.00  1.00            
ATOM   1957   CA GLN A 266      27.409  10.067   7.466  4.00  1.00            
ATOM   1958   CB GLN A 266      28.070   8.801   6.892  4.00  1.00            
ATOM   1959   CG GLN A 266      27.136   7.949   6.031  4.00  1.00            
ATOM   1960   CD GLN A 266      26.955   8.638   4.692  4.00  1.00            
ATOM   1961  OE1 GLN A 266      27.746   9.502   4.317  4.00  1.00            
ATOM   1962  NE2 GLN A 266      25.888   8.242   3.948  4.00  1.00            
ATOM   1963    C GLN A 266      26.100   9.602   8.060  4.00  1.00            
ATOM   1964    O GLN A 266      26.071   9.118   9.191  4.00  1.00            
ATOM   1965    N TYR A 267      24.966   9.760   7.322  4.00  1.00            
ATOM   1966   CA TYR A 267      23.699   9.349   7.878  4.00  1.00            
ATOM   1967   CB TYR A 267      22.460  10.012   7.250  4.00  1.00            
ATOM   1968   CG TYR A 267      22.120  11.148   8.158  4.00  1.00            
ATOM   1969  CD1 TYR A 267      22.662  12.404   8.018  4.00  1.00            
ATOM   1970  CD2 TYR A 267      21.247  10.920   9.198  4.00  1.00            
ATOM   1971  CE1 TYR A 267      22.319  13.415   8.889  4.00  1.00            
ATOM   1972  CE2 TYR A 267      20.899  11.922  10.071  4.00  1.00            
ATOM   1973   CZ TYR A 267      21.435  13.177   9.915  4.00  1.00            
ATOM   1974   OH TYR A 267      21.082  14.210  10.809  4.00  1.00            
ATOM   1975    C TYR A 267      23.434   7.870   8.066  4.00  1.00            
ATOM   1976    O TYR A 267      23.360   7.483   9.230  4.00  1.00            
ATOM   1977    N PRO A 268      23.285   6.961   7.117  4.00  1.00            
ATOM   1978   CA PRO A 268      22.426   7.047   5.947  4.00  1.00            
ATOM   1979   CD PRO A 268      24.047   5.725   7.153  4.00  1.00            
ATOM   1980   CB PRO A 268      22.857   5.888   5.050  4.00  1.00            
ATOM   1981   CG PRO A 268      23.449   4.861   6.033  4.00  1.00            
ATOM   1982    C PRO A 268      20.979   6.934   6.320  4.00  1.00            
ATOM   1983    O PRO A 268      20.669   6.407   7.388  4.00  1.00            
ATOM   1984    N LEU A 269      20.092   7.434   5.438  4.00  1.00            
ATOM   1985   CA LEU A 269      18.662   7.401   5.584  4.00  1.00            
ATOM   1986   CB LEU A 269      18.078   8.772   5.180  4.00  1.00            
ATOM   1987   CG LEU A 269      16.595   9.012   5.495  4.00  1.00            
ATOM   1988  CD1 LEU A 269      15.696   8.204   4.570  4.00  1.00            
ATOM   1989  CD2 LEU A 269      16.286   8.777   6.981  4.00  1.00            
ATOM   1990    C LEU A 269      18.250   6.313   4.642  4.00  1.00            
ATOM   1991    O LEU A 269      19.019   5.940   3.759  4.00  1.00            
ATOM   1992    N SER A 270      17.047   5.738   4.811  1.00  1.00            
ATOM   1993   CA SER A 270      16.703   4.606   3.999  1.00  1.00            
ATOM   1994   CB SER A 270      16.367   3.372   4.859  1.00  1.00            
ATOM   1995   OG SER A 270      16.024   2.261   4.045  1.00  1.00            
ATOM   1996    C SER A 270      15.513   4.903   3.184  1.00  1.00            
ATOM   1997    O SER A 270      14.841   5.905   3.377  1.00  1.00            
ATOM   1998    N PRO A 271      15.269   4.097   2.206  2.00  1.00            
ATOM   1999   CA PRO A 271      14.064   4.270   1.464  2.00  1.00            
ATOM   2000   CD PRO A 271      16.304   3.425   1.440  2.00  1.00            
ATOM   2001   CB PRO A 271      14.237   3.445   0.184  2.00  1.00            
ATOM   2002   CG PRO A 271      15.502   2.595   0.428  2.00  1.00            
ATOM   2003    C PRO A 271      12.935   3.863   2.323  2.00  1.00            
ATOM   2004    O PRO A 271      11.829   4.375   2.153  2.00  1.00            
ATOM   2005    N SER A 272      13.195   2.925   3.245  2.00  1.00            
ATOM   2006   CA SER A 272      12.147   2.526   4.114  2.00  1.00            
ATOM   2007   CB SER A 272      12.545   1.370   5.048  2.00  1.00            
ATOM   2008   OG SER A 272      12.795   0.196   4.288  2.00  1.00            
ATOM   2009    C SER A 272      11.832   3.729   4.955  2.00  1.00            
ATOM   2010    O SER A 272      10.671   4.110   5.100  2.00  1.00            
ATOM   2011    N ALA A 273      12.879   4.373   5.519  2.00  1.00            
ATOM   2012   CA ALA A 273      12.697   5.521   6.371  2.00  1.00            
ATOM   2013   CB ALA A 273      14.018   6.022   6.978  2.00  1.00            
ATOM   2014    C ALA A 273      12.115   6.650   5.580  2.00  1.00            
ATOM   2015    O ALA A 273      11.124   7.257   5.985  2.00  1.00            
ATOM   2016    N TYR A 274      12.704   6.940   4.404  2.00  1.00            
ATOM   2017   CA TYR A 274      12.234   7.996   3.559  2.00  1.00            
ATOM   2018   CB TYR A 274      13.327   8.921   2.995  2.00  1.00            
ATOM   2019   CG TYR A 274      12.740   9.699   1.866  2.00  1.00            
ATOM   2020  CD1 TYR A 274      11.750  10.631   2.072  2.00  1.00            
ATOM   2021  CD2 TYR A 274      13.210   9.495   0.589  2.00  1.00            
ATOM   2022  CE1 TYR A 274      11.230  11.333   1.010  2.00  1.00            
ATOM   2023  CE2 TYR A 274      12.695  10.194  -0.475  2.00  1.00            
ATOM   2024   CZ TYR A 274      11.699  11.116  -0.264  2.00  1.00            
ATOM   2025   OH TYR A 274      11.166  11.839  -1.351  2.00  1.00            
ATOM   2026    C TYR A 274      11.522   7.364   2.408  2.00  1.00            
ATOM   2027    O TYR A 274      12.106   7.084   1.362  2.00  1.00            
ATOM   2028    N ILE A 275      10.221   7.112   2.640  4.00  1.00            
ATOM   2029   CA ILE A 275       9.190   6.600   1.782  4.00  1.00            
ATOM   2030   CB ILE A 275       9.486   5.357   0.984  4.00  1.00            
ATOM   2031  CG1 ILE A 275      10.408   5.644  -0.213  4.00  1.00            
ATOM   2032  CG2 ILE A 275       8.133   4.753   0.568  4.00  1.00            
ATOM   2033  CD1 ILE A 275      10.887   4.384  -0.931  4.00  1.00            
ATOM   2034    C ILE A 275       8.101   6.228   2.752  4.00  1.00            
ATOM   2035    O ILE A 275       8.311   5.372   3.611  4.00  1.00            
ATOM   2036    N LEU A 276       6.911   6.865   2.671  4.00  1.00            
ATOM   2037   CA LEU A 276       5.856   6.550   3.603  4.00  1.00            
ATOM   2038   CB LEU A 276       5.212   7.788   4.251  4.00  1.00            
ATOM   2039   CG LEU A 276       6.157   8.496   5.242  4.00  1.00            
ATOM   2040  CD1 LEU A 276       7.445   8.972   4.552  4.00  1.00            
ATOM   2041  CD2 LEU A 276       5.435   9.623   5.998  4.00  1.00            
ATOM   2042    C LEU A 276       4.802   5.787   2.866  4.00  1.00            
ATOM   2043    O LEU A 276       4.415   6.159   1.759  4.00  1.00            
ATOM   2044    N GLN A 277       4.319   4.675   3.460  4.00  1.00            
ATOM   2045   CA GLN A 277       3.340   3.886   2.771  4.00  1.00            
ATOM   2046   CB GLN A 277       3.876   2.508   2.343  4.00  1.00            
ATOM   2047   CG GLN A 277       4.366   1.622   3.488  4.00  1.00            
ATOM   2048   CD GLN A 277       5.159   0.486   2.853  4.00  1.00            
ATOM   2049  OE1 GLN A 277       5.857  -0.262   3.535  4.00  1.00            
ATOM   2050  NE2 GLN A 277       5.063   0.365   1.501  4.00  1.00            
ATOM   2051    C GLN A 277       2.109   3.746   3.580  4.00  1.00            
ATOM   2052    O GLN A 277       2.137   3.409   4.762  4.00  1.00            
ATOM   2053    N ASP A 278       0.980   4.046   2.916  4.00  1.00            
ATOM   2054   CA ASP A 278      -0.307   3.894   3.499  4.00  1.00            
ATOM   2055   CB ASP A 278      -1.391   4.797   2.882  4.00  1.00            
ATOM   2056   CG ASP A 278      -2.603   4.762   3.804  4.00  1.00            
ATOM   2057  OD1 ASP A 278      -2.574   3.978   4.789  4.00  1.00            
ATOM   2058  OD2 ASP A 278      -3.576   5.516   3.533  4.00  1.00            
ATOM   2059    C ASP A 278      -0.645   2.477   3.199  4.00  1.00            
ATOM   2060    O ASP A 278       0.222   1.608   3.274  4.00  1.00            
ATOM   2061    N ASP A 279      -1.914   2.185   2.871  3.00  1.00            
ATOM   2062   CA ASP A 279      -2.201   0.816   2.595  3.00  1.00            
ATOM   2063   CB ASP A 279      -3.683   0.543   2.285  3.00  1.00            
ATOM   2064   CG ASP A 279      -4.465   0.668   3.588  3.00  1.00            
ATOM   2065  OD1 ASP A 279      -4.081   1.519   4.435  3.00  1.00            
ATOM   2066  OD2 ASP A 279      -5.448  -0.100   3.760  3.00  1.00            
ATOM   2067    C ASP A 279      -1.388   0.373   1.426  3.00  1.00            
ATOM   2068    O ASP A 279      -0.704  -0.647   1.495  3.00  1.00            
ATOM   2069    N ASP A 280      -1.425   1.130   0.317  3.00  1.00            
ATOM   2070   CA ASP A 280      -0.628   0.751  -0.812  3.00  1.00            
ATOM   2071   CB ASP A 280      -1.354  -0.209  -1.770  3.00  1.00            
ATOM   2072   CG ASP A 280      -2.565   0.511  -2.353  3.00  1.00            
ATOM   2073  OD1 ASP A 280      -3.069   1.460  -1.697  3.00  1.00            
ATOM   2074  OD2 ASP A 280      -3.001   0.119  -3.470  3.00  1.00            
ATOM   2075    C ASP A 280      -0.370   2.007  -1.580  3.00  1.00            
ATOM   2076    O ASP A 280       0.041   1.970  -2.739  3.00  1.00            
ATOM   2077    N SER A 281      -0.597   3.161  -0.928  4.00  1.00            
ATOM   2078   CA SER A 281      -0.498   4.428  -1.589  4.00  1.00            
ATOM   2079   CB SER A 281      -1.014   5.592  -0.728  4.00  1.00            
ATOM   2080   OG SER A 281      -2.416   5.465  -0.539  4.00  1.00            
ATOM   2081    C SER A 281       0.897   4.763  -2.028  4.00  1.00            
ATOM   2082    O SER A 281       1.143   4.978  -3.213  4.00  1.00            
ATOM   2083    N CYS A 282       1.851   4.817  -1.079  4.00  1.00            
ATOM   2084   CA CYS A 282       3.210   5.178  -1.385  4.00  1.00            
ATOM   2085   CB CYS A 282       3.787   4.516  -2.649  4.00  1.00            
ATOM   2086   SG CYS A 282       4.105   2.741  -2.418  4.00  1.00            
ATOM   2087    C CYS A 282       3.339   6.658  -1.516  4.00  1.00            
ATOM   2088    O CYS A 282       2.610   7.293  -2.277  4.00  1.00            
ATOM   2089    N THR A 283       4.273   7.254  -0.740  4.00  1.00            
ATOM   2090   CA THR A 283       4.489   8.666  -0.852  4.00  1.00            
ATOM   2091   CB THR A 283       3.567   9.499  -0.011  4.00  1.00            
ATOM   2092  OG1 THR A 283       3.678  10.866  -0.377  4.00  1.00            
ATOM   2093  CG2 THR A 283       3.927   9.311   1.471  4.00  1.00            
ATOM   2094    C THR A 283       5.902   9.002  -0.463  4.00  1.00            
ATOM   2095    O THR A 283       6.592   8.200   0.162  4.00  1.00            
ATOM   2096    N SER A 284       6.368  10.217  -0.843  4.00  1.00            
ATOM   2097   CA SER A 284       7.696  10.672  -0.512  4.00  1.00            
ATOM   2098   CB SER A 284       8.341  11.551  -1.596  4.00  1.00            
ATOM   2099   OG SER A 284       7.617  12.766  -1.729  4.00  1.00            
ATOM   2100    C SER A 284       7.549  11.527   0.716  4.00  1.00            
ATOM   2101    O SER A 284       6.593  12.292   0.842  4.00  1.00            
ATOM   2102    N GLY A 285       8.486  11.385   1.676  1.00  1.00            
ATOM   2103   CA GLY A 285       8.495  12.119   2.915  1.00  1.00            
ATOM   2104    C GLY A 285       8.745  13.552   2.656  1.00  1.00            
ATOM   2105    O GLY A 285       8.208  14.422   3.340  1.00  1.00            
ATOM   2106    N PHE A 286       9.588  13.825   1.652  4.00  1.00            
ATOM   2107   CA PHE A 286       9.991  15.167   1.413  4.00  1.00            
ATOM   2108   CB PHE A 286      10.891  15.367   0.174  4.00  1.00            
ATOM   2109   CG PHE A 286      12.311  15.051   0.508  4.00  1.00            
ATOM   2110  CD1 PHE A 286      12.796  13.765   0.472  4.00  1.00            
ATOM   2111  CD2 PHE A 286      13.171  16.070   0.849  4.00  1.00            
ATOM   2112  CE1 PHE A 286      14.110  13.500   0.780  4.00  1.00            
ATOM   2113  CE2 PHE A 286      14.486  15.815   1.158  4.00  1.00            
ATOM   2114   CZ PHE A 286      14.959  14.525   1.124  4.00  1.00            
ATOM   2115    C PHE A 286       8.855  16.082   1.260  4.00  1.00            
ATOM   2116    O PHE A 286       7.837  15.781   0.637  4.00  1.00            
ATOM   2117    N GLU A 287       9.039  17.246   1.894  4.00  1.00            
ATOM   2118   CA GLU A 287       8.104  18.296   1.798  4.00  1.00            
ATOM   2119   CB GLU A 287       7.261  18.549   3.059  4.00  1.00            
ATOM   2120   CG GLU A 287       6.254  19.685   2.850  4.00  1.00            
ATOM   2121   CD GLU A 287       5.390  19.824   4.094  4.00  1.00            
ATOM   2122  OE1 GLU A 287       5.962  19.943   5.209  4.00  1.00            
ATOM   2123  OE2 GLU A 287       4.139  19.814   3.941  4.00  1.00            
ATOM   2124    C GLU A 287       8.855  19.517   1.519  4.00  1.00            
ATOM   2125    O GLU A 287       9.913  19.765   2.095  4.00  1.00            
ATOM   2126    N GLY A 288       8.327  20.317   0.593  4.00  1.00            
ATOM   2127   CA GLY A 288       9.100  21.460   0.311  4.00  1.00            
ATOM   2128    C GLY A 288       8.441  22.614   0.953  4.00  1.00            
ATOM   2129    O GLY A 288       7.621  23.303   0.348  4.00  1.00            
ATOM   2130    N MET A 289       8.796  22.851   2.222  1.00  1.00            
ATOM   2131   CA MET A 289       8.291  24.031   2.824  1.00  1.00            
ATOM   2132   CB MET A 289       7.833  23.868   4.284  1.00  1.00            
ATOM   2133   CG MET A 289       6.622  22.942   4.436  1.00  1.00            
ATOM   2134   SD MET A 289       5.136  23.473   3.526  1.00  1.00            
ATOM   2135   CE MET A 289       4.728  24.855   4.631  1.00  1.00            
ATOM   2136    C MET A 289       9.461  24.956   2.788  1.00  1.00            
ATOM   2137    O MET A 289      10.500  24.679   3.384  1.00  1.00            
ATOM   2138    N ASP A 290       9.330  26.077   2.056  1.00  1.00            
ATOM   2139   CA ASP A 290      10.450  26.954   1.892  1.00  1.00            
ATOM   2140   CB ASP A 290      10.480  27.627   0.510  1.00  1.00            
ATOM   2141   CG ASP A 290      11.829  28.304   0.333  1.00  1.00            
ATOM   2142  OD1 ASP A 290      12.865  27.588   0.400  1.00  1.00            
ATOM   2143  OD2 ASP A 290      11.844  29.549   0.140  1.00  1.00            
ATOM   2144    C ASP A 290      10.347  28.036   2.902  1.00  1.00            
ATOM   2145    O ASP A 290       9.478  28.902   2.811  1.00  1.00            
ATOM   2146    N VAL A 291      11.234  28.011   3.912  1.00  1.00            
ATOM   2147   CA VAL A 291      11.163  29.065   4.859  1.00  1.00            
ATOM   2148   CB VAL A 291      10.942  28.609   6.277  1.00  1.00            
ATOM   2149  CG1 VAL A 291      11.087  29.825   7.204  1.00  1.00            
ATOM   2150  CG2 VAL A 291       9.564  27.931   6.359  1.00  1.00            
ATOM   2151    C VAL A 291      12.463  29.812   4.859  1.00  1.00            
ATOM   2152    O VAL A 291      13.526  29.248   5.105  1.00  1.00            
ATOM   2153    N PRO A 292      12.387  31.073   4.540  4.00  1.00            
ATOM   2154   CA PRO A 292      13.595  31.857   4.515  4.00  1.00            
ATOM   2155   CD PRO A 292      11.501  31.446   3.437  4.00  1.00            
ATOM   2156   CB PRO A 292      13.363  32.987   3.520  4.00  1.00            
ATOM   2157   CG PRO A 292      12.302  32.418   2.564  4.00  1.00            
ATOM   2158    C PRO A 292      13.998  32.354   5.867  4.00  1.00            
ATOM   2159    O PRO A 292      13.132  32.553   6.716  4.00  1.00            
ATOM   2160    N THR A 293      15.315  32.544   6.071  1.00  1.00            
ATOM   2161   CA THR A 293      15.832  33.158   7.256  1.00  1.00            
ATOM   2162   CB THR A 293      16.286  32.215   8.339  1.00  1.00            
ATOM   2163  OG1 THR A 293      16.493  32.935   9.544  1.00  1.00            
ATOM   2164  CG2 THR A 293      17.597  31.533   7.920  1.00  1.00            
ATOM   2165    C THR A 293      17.005  33.940   6.789  1.00  1.00            
ATOM   2166    O THR A 293      17.404  33.827   5.633  1.00  1.00            
ATOM   2167    N SER A 294      17.574  34.781   7.661  1.00  1.00            
ATOM   2168   CA SER A 294      18.691  35.540   7.202  1.00  1.00            
ATOM   2169   CB SER A 294      19.198  36.564   8.236  1.00  1.00            
ATOM   2170   OG SER A 294      19.725  35.898   9.374  1.00  1.00            
ATOM   2171    C SER A 294      19.798  34.589   6.915  1.00  1.00            
ATOM   2172    O SER A 294      20.574  34.786   5.981  1.00  1.00            
ATOM   2173    N SER A 295      19.876  33.508   7.708  1.00  1.00            
ATOM   2174   CA SER A 295      20.932  32.562   7.521  1.00  1.00            
ATOM   2175   CB SER A 295      20.803  31.340   8.445  1.00  1.00            
ATOM   2176   OG SER A 295      20.891  31.739   9.803  1.00  1.00            
ATOM   2177    C SER A 295      20.830  32.055   6.127  1.00  1.00            
ATOM   2178    O SER A 295      21.782  32.127   5.352  1.00  1.00            
ATOM   2179    N GLY A 296      19.637  31.556   5.768  1.00  1.00            
ATOM   2180   CA GLY A 296      19.449  30.999   4.468  1.00  1.00            
ATOM   2181    C GLY A 296      18.142  30.302   4.511  1.00  1.00            
ATOM   2182    O GLY A 296      17.322  30.535   5.393  1.00  1.00            
ATOM   2183    N GLU A 297      17.893  29.433   3.529  4.00  1.00            
ATOM   2184   CA GLU A 297      16.674  28.702   3.594  4.00  1.00            
ATOM   2185   CB GLU A 297      16.375  27.984   2.265  4.00  1.00            
ATOM   2186   CG GLU A 297      16.179  28.948   1.089  4.00  1.00            
ATOM   2187   CD GLU A 297      16.420  28.184  -0.208  4.00  1.00            
ATOM   2188  OE1 GLU A 297      17.082  27.114  -0.147  4.00  1.00            
ATOM   2189  OE2 GLU A 297      15.963  28.669  -1.277  4.00  1.00            
ATOM   2190    C GLU A 297      16.899  27.663   4.634  4.00  1.00            
ATOM   2191    O GLU A 297      17.989  27.104   4.740  4.00  1.00            
ATOM   2192    N LEU A 298      15.869  27.383   5.448  1.00  1.00            
ATOM   2193   CA LEU A 298      16.046  26.405   6.475  1.00  1.00            
ATOM   2194   CB LEU A 298      15.210  26.687   7.734  1.00  1.00            
ATOM   2195   CG LEU A 298      15.567  28.011   8.433  1.00  1.00            
ATOM   2196  CD1 LEU A 298      15.265  29.216   7.527  1.00  1.00            
ATOM   2197  CD2 LEU A 298      14.889  28.116   9.808  1.00  1.00            
ATOM   2198    C LEU A 298      15.568  25.111   5.936  1.00  1.00            
ATOM   2199    O LEU A 298      14.788  25.049   4.987  1.00  1.00            
ATOM   2200    N TRP A 299      16.086  24.033   6.533  4.00  1.00            
ATOM   2201   CA TRP A 299      15.719  22.698   6.199  4.00  1.00            
ATOM   2202   CB TRP A 299      16.940  21.940   5.649  4.00  1.00            
ATOM   2203   CG TRP A 299      16.746  20.504   5.231  4.00  1.00            
ATOM   2204  CD2 TRP A 299      16.722  20.082   3.859  4.00  1.00            
ATOM   2205  CD1 TRP A 299      16.669  19.372   5.986  4.00  1.00            
ATOM   2206  NE1 TRP A 299      16.587  18.268   5.170  4.00  1.00            
ATOM   2207  CE2 TRP A 299      16.626  18.691   3.859  4.00  1.00            
ATOM   2208  CE3 TRP A 299      16.793  20.794   2.697  4.00  1.00            
ATOM   2209  CZ2 TRP A 299      16.599  17.988   2.686  4.00  1.00            
ATOM   2210  CZ3 TRP A 299      16.751  20.084   1.518  4.00  1.00            
ATOM   2211  CH2 TRP A 299      16.657  18.708   1.514  4.00  1.00            
ATOM   2212    C TRP A 299      15.435  22.120   7.523  4.00  1.00            
ATOM   2213    O TRP A 299      16.206  22.313   8.461  4.00  1.00            
ATOM   2214    N ILE A 300      14.311  21.418   7.668  4.00  1.00            
ATOM   2215   CA ILE A 300      14.154  20.923   8.984  4.00  1.00            
ATOM   2216   CB ILE A 300      12.902  21.403   9.661  4.00  1.00            
ATOM   2217  CG1 ILE A 300      12.928  22.937   9.778  4.00  1.00            
ATOM   2218  CG2 ILE A 300      12.789  20.692  11.021  4.00  1.00            
ATOM   2219  CD1 ILE A 300      11.588  23.549  10.179  4.00  1.00            
ATOM   2220    C ILE A 300      14.111  19.425   8.915  4.00  1.00            
ATOM   2221    O ILE A 300      13.194  18.853   8.329  4.00  1.00            
ATOM   2222    N LEU A 301      15.122  18.744   9.504  4.00  1.00            
ATOM   2223   CA LEU A 301      15.072  17.308   9.535  4.00  1.00            
ATOM   2224   CB LEU A 301      16.343  16.635  10.081  4.00  1.00            
ATOM   2225   CG LEU A 301      17.603  16.861   9.230  4.00  1.00            
ATOM   2226  CD1 LEU A 301      18.799  16.083   9.802  4.00  1.00            
ATOM   2227  CD2 LEU A 301      17.342  16.561   7.746  4.00  1.00            
ATOM   2228    C LEU A 301      14.010  17.036  10.532  4.00  1.00            
ATOM   2229    O LEU A 301      14.056  17.536  11.655  4.00  1.00            
ATOM   2230    N GLY A 302      12.998  16.254  10.144  1.00  1.00            
ATOM   2231   CA GLY A 302      11.956  16.034  11.087  1.00  1.00            
ATOM   2232    C GLY A 302      11.999  14.625  11.526  1.00  1.00            
ATOM   2233    O GLY A 302      13.063  14.032  11.649  1.00  1.00            
ATOM   2234    N ASP A 303      10.791  14.083  11.732  2.00  1.00            
ATOM   2235   CA ASP A 303      10.448  12.805  12.274  2.00  1.00            
ATOM   2236   CB ASP A 303       8.915  12.698  12.401  2.00  1.00            
ATOM   2237   CG ASP A 303       8.499  11.451  13.163  2.00  1.00            
ATOM   2238  OD1 ASP A 303       9.391  10.723  13.671  2.00  1.00            
ATOM   2239  OD2 ASP A 303       7.264  11.213  13.252  2.00  1.00            
ATOM   2240    C ASP A 303      10.904  11.644  11.447  2.00  1.00            
ATOM   2241    O ASP A 303      11.323  10.644  12.029  2.00  1.00            
ATOM   2242    N VAL A 304      10.807  11.718  10.097  2.00  1.00            
ATOM   2243   CA VAL A 304      11.254  10.613   9.283  2.00  1.00            
ATOM   2244   CB VAL A 304      11.241  10.916   7.813  2.00  1.00            
ATOM   2245  CG1 VAL A 304      11.900   9.739   7.072  2.00  1.00            
ATOM   2246  CG2 VAL A 304       9.794  11.191   7.373  2.00  1.00            
ATOM   2247    C VAL A 304      12.674  10.475   9.685  2.00  1.00            
ATOM   2248    O VAL A 304      13.167   9.377   9.937  2.00  1.00            
ATOM   2249    N PHE A 305      13.355  11.628   9.783  2.00  1.00            
ATOM   2250   CA PHE A 305      14.693  11.594  10.260  2.00  1.00            
ATOM   2251   CB PHE A 305      15.518  12.856   9.970  2.00  1.00            
ATOM   2252   CG PHE A 305      16.280  12.517   8.739  2.00  1.00            
ATOM   2253  CD1 PHE A 305      15.649  12.305   7.538  2.00  1.00            
ATOM   2254  CD2 PHE A 305      17.650  12.407   8.799  2.00  1.00            
ATOM   2255  CE1 PHE A 305      16.373  11.990   6.414  2.00  1.00            
ATOM   2256  CE2 PHE A 305      18.382  12.093   7.680  2.00  1.00            
ATOM   2257   CZ PHE A 305      17.741  11.883   6.484  2.00  1.00            
ATOM   2258    C PHE A 305      14.836  11.224  11.722  2.00  1.00            
ATOM   2259    O PHE A 305      15.568  10.291  12.043  2.00  1.00            
ATOM   2260    N ILE A 306      14.120  11.897  12.650  2.00  1.00            
ATOM   2261   CA ILE A 306      14.263  11.670  14.067  2.00  1.00            
ATOM   2262   CB ILE A 306      14.015  12.925  14.867  2.00  1.00            
ATOM   2263  CG1 ILE A 306      14.170  12.651  16.372  2.00  1.00            
ATOM   2264  CG2 ILE A 306      12.672  13.546  14.440  2.00  1.00            
ATOM   2265  CD1 ILE A 306      14.106  13.911  17.233  2.00  1.00            
ATOM   2266    C ILE A 306      13.246  10.670  14.456  2.00  1.00            
ATOM   2267    O ILE A 306      12.251  10.939  15.127  2.00  1.00            
ATOM   2268    N ARG A 307      13.528   9.445  14.033  3.00  1.00            
ATOM   2269   CA ARG A 307      12.697   8.336  14.306  3.00  1.00            
ATOM   2270   CB ARG A 307      11.669   8.103  13.187  3.00  1.00            
ATOM   2271   CG ARG A 307      10.595   7.061  13.502  3.00  1.00            
ATOM   2272   CD ARG A 307       9.605   6.882  12.349  3.00  1.00            
ATOM   2273   NE ARG A 307       9.088   8.238  12.011  3.00  1.00            
ATOM   2274   CZ ARG A 307       8.552   8.487  10.778  3.00  1.00            
ATOM   2275  NH1 ARG A 307       8.416   7.477   9.873  3.00  1.00            
ATOM   2276  NH2 ARG A 307       8.156   9.753  10.456  3.00  1.00            
ATOM   2277    C ARG A 307      13.695   7.247  14.233  3.00  1.00            
ATOM   2278    O ARG A 307      13.859   6.442  15.149  3.00  1.00            
ATOM   2279    N GLN A 308      14.410   7.235  13.093  3.00  1.00            
ATOM   2280   CA GLN A 308      15.466   6.304  12.888  3.00  1.00            
ATOM   2281   CB GLN A 308      16.072   6.277  11.472  3.00  1.00            
ATOM   2282   CG GLN A 308      15.191   5.585  10.430  3.00  1.00            
ATOM   2283   CD GLN A 308      16.079   5.203   9.251  3.00  1.00            
ATOM   2284  OE1 GLN A 308      16.064   4.059   8.797  3.00  1.00            
ATOM   2285  NE2 GLN A 308      16.880   6.177   8.743  3.00  1.00            
ATOM   2286    C GLN A 308      16.581   6.599  13.841  3.00  1.00            
ATOM   2287    O GLN A 308      17.231   5.673  14.323  3.00  1.00            
ATOM   2288    N TYR A 309      16.844   7.884  14.167  4.00  1.00            
ATOM   2289   CA TYR A 309      18.020   8.069  14.968  4.00  1.00            
ATOM   2290   CB TYR A 309      19.146   8.891  14.296  4.00  1.00            
ATOM   2291   CG TYR A 309      18.739  10.301  14.033  4.00  1.00            
ATOM   2292  CD1 TYR A 309      18.947  11.282  14.974  4.00  1.00            
ATOM   2293  CD2 TYR A 309      18.167  10.649  12.832  4.00  1.00            
ATOM   2294  CE1 TYR A 309      18.576  12.582  14.719  4.00  1.00            
ATOM   2295  CE2 TYR A 309      17.793  11.948  12.573  4.00  1.00            
ATOM   2296   CZ TYR A 309      17.998  12.918  13.521  4.00  1.00            
ATOM   2297   OH TYR A 309      17.621  14.254  13.270  4.00  1.00            
ATOM   2298    C TYR A 309      17.746   8.611  16.332  4.00  1.00            
ATOM   2299    O TYR A 309      16.771   9.327  16.559  4.00  1.00            
ATOM   2300    N TYR A 310      18.625   8.221  17.290  4.00  1.00            
ATOM   2301   CA TYR A 310      18.511   8.634  18.660  4.00  1.00            
ATOM   2302   CB TYR A 310      19.228   7.711  19.655  4.00  1.00            
ATOM   2303   CG TYR A 310      18.677   8.055  20.995  4.00  1.00            
ATOM   2304  CD1 TYR A 310      17.424   7.607  21.346  4.00  1.00            
ATOM   2305  CD2 TYR A 310      19.393   8.807  21.896  4.00  1.00            
ATOM   2306  CE1 TYR A 310      16.886   7.906  22.574  4.00  1.00            
ATOM   2307  CE2 TYR A 310      18.860   9.110  23.128  4.00  1.00            
ATOM   2308   CZ TYR A 310      17.605   8.659  23.467  4.00  1.00            
ATOM   2309   OH TYR A 310      17.059   8.969  24.731  4.00  1.00            
ATOM   2310    C TYR A 310      19.122   9.999  18.726  4.00  1.00            
ATOM   2311    O TYR A 310      20.261  10.198  18.308  4.00  1.00            
ATOM   2312    N THR A 311      18.363  10.988  19.242  4.00  1.00            
ATOM   2313   CA THR A 311      18.865  12.334  19.279  4.00  1.00            
ATOM   2314   CB THR A 311      17.945  13.336  18.649  4.00  1.00            
ATOM   2315  OG1 THR A 311      17.658  12.975  17.309  4.00  1.00            
ATOM   2316  CG2 THR A 311      18.629  14.714  18.686  4.00  1.00            
ATOM   2317    C THR A 311      18.935  12.745  20.716  4.00  1.00            
ATOM   2318    O THR A 311      18.076  12.377  21.516  4.00  1.00            
ATOM   2319    N VAL A 312      19.983  13.507  21.089  4.00  1.00            
ATOM   2320   CA VAL A 312      20.061  14.011  22.430  4.00  1.00            
ATOM   2321   CB VAL A 312      21.166  13.411  23.251  4.00  1.00            
ATOM   2322  CG1 VAL A 312      20.920  11.897  23.364  4.00  1.00            
ATOM   2323  CG2 VAL A 312      22.518  13.786  22.628  4.00  1.00            
ATOM   2324    C VAL A 312      20.339  15.492  22.303  4.00  1.00            
ATOM   2325    O VAL A 312      21.089  15.907  21.424  4.00  1.00            
ATOM   2326    N PHE A 313      19.718  16.348  23.149  4.00  1.00            
ATOM   2327   CA PHE A 313      19.995  17.767  23.121  4.00  1.00            
ATOM   2328   CB PHE A 313      18.742  18.656  23.061  4.00  1.00            
ATOM   2329   CG PHE A 313      19.204  20.049  23.317  4.00  1.00            
ATOM   2330  CD1 PHE A 313      19.886  20.756  22.354  4.00  1.00            
ATOM   2331  CD2 PHE A 313      18.947  20.650  24.526  4.00  1.00            
ATOM   2332  CE1 PHE A 313      20.309  22.040  22.601  4.00  1.00            
ATOM   2333  CE2 PHE A 313      19.368  21.936  24.778  4.00  1.00            
ATOM   2334   CZ PHE A 313      20.051  22.634  23.813  4.00  1.00            
ATOM   2335    C PHE A 313      20.689  18.063  24.410  4.00  1.00            
ATOM   2336    O PHE A 313      20.286  17.558  25.454  4.00  1.00            
ATOM   2337    N ASP A 314      21.780  18.853  24.393  4.00  1.00            
ATOM   2338   CA ASP A 314      22.397  19.110  25.663  4.00  1.00            
ATOM   2339   CB ASP A 314      23.758  18.429  25.859  4.00  1.00            
ATOM   2340   CG ASP A 314      24.020  18.426  27.358  4.00  1.00            
ATOM   2341  OD1 ASP A 314      23.088  18.813  28.114  4.00  1.00            
ATOM   2342  OD2 ASP A 314      25.146  18.038  27.769  4.00  1.00            
ATOM   2343    C ASP A 314      22.608  20.576  25.803  4.00  1.00            
ATOM   2344    O ASP A 314      23.381  21.176  25.058  4.00  1.00            
ATOM   2345    N ARG A 315      21.891  21.208  26.748  3.00  1.00            
ATOM   2346   CA ARG A 315      22.043  22.622  26.861  3.00  1.00            
ATOM   2347   CB ARG A 315      20.948  23.295  27.714  3.00  1.00            
ATOM   2348   CG ARG A 315      20.823  24.800  27.446  3.00  1.00            
ATOM   2349   CD ARG A 315      19.547  25.429  28.015  3.00  1.00            
ATOM   2350   NE ARG A 315      19.513  26.859  27.596  3.00  1.00            
ATOM   2351   CZ ARG A 315      20.060  27.823  28.395  3.00  1.00            
ATOM   2352  NH1 ARG A 315      20.656  27.473  29.571  3.00  1.00            
ATOM   2353  NH2 ARG A 315      20.004  29.134  28.022  3.00  1.00            
ATOM   2354    C ARG A 315      23.377  23.016  27.390  3.00  1.00            
ATOM   2355    O ARG A 315      24.034  23.874  26.802  3.00  1.00            
ATOM   2356    N ALA A 316      23.812  22.420  28.521  3.00  1.00            
ATOM   2357   CA ALA A 316      25.165  22.687  28.901  3.00  1.00            
ATOM   2358   CB ALA A 316      25.610  21.967  30.185  3.00  1.00            
ATOM   2359    C ALA A 316      25.806  22.022  27.740  3.00  1.00            
ATOM   2360    O ALA A 316      25.275  21.031  27.243  3.00  1.00            
ATOM   2361    N ASN A 317      26.942  22.520  27.250  3.00  1.00            
ATOM   2362   CA ASN A 317      27.428  21.872  26.075  3.00  1.00            
ATOM   2363   CB ASN A 317      27.826  20.410  26.337  3.00  1.00            
ATOM   2364   CG ASN A 317      29.054  20.448  27.239  3.00  1.00            
ATOM   2365  OD1 ASN A 317      30.176  20.642  26.774  3.00  1.00            
ATOM   2366  ND2 ASN A 317      28.839  20.280  28.572  3.00  1.00            
ATOM   2367    C ASN A 317      26.448  21.945  24.938  3.00  1.00            
ATOM   2368    O ASN A 317      25.855  20.937  24.558  3.00  1.00            
ATOM   2369    N ASN A 318      26.264  23.170  24.374  3.00  1.00            
ATOM   2370   CA ASN A 318      25.394  23.419  23.246  3.00  1.00            
ATOM   2371   CB ASN A 318      25.598  24.810  22.624  3.00  1.00            
ATOM   2372   CG ASN A 318      25.203  25.836  23.677  3.00  1.00            
ATOM   2373  OD1 ASN A 318      25.675  26.970  23.666  3.00  1.00            
ATOM   2374  ND2 ASN A 318      24.317  25.423  24.624  3.00  1.00            
ATOM   2375    C ASN A 318      25.735  22.386  22.237  3.00  1.00            
ATOM   2376    O ASN A 318      26.784  22.445  21.598  3.00  1.00            
ATOM   2377    N LYS A 319      24.845  21.388  22.085  4.00  1.00            
ATOM   2378   CA LYS A 319      25.196  20.332  21.193  4.00  1.00            
ATOM   2379   CB LYS A 319      26.140  19.306  21.841  4.00  1.00            
ATOM   2380   CG LYS A 319      27.438  19.898  22.390  4.00  1.00            
ATOM   2381   CD LYS A 319      28.145  18.964  23.375  4.00  1.00            
ATOM   2382   CE LYS A 319      29.411  19.556  23.998  4.00  1.00            
ATOM   2383   NZ LYS A 319      29.986  18.598  24.970  4.00  1.00            
ATOM   2384    C LYS A 319      23.972  19.559  20.846  4.00  1.00            
ATOM   2385    O LYS A 319      22.942  19.646  21.512  4.00  1.00            
ATOM   2386    N VAL A 320      24.070  18.799  19.741  4.00  1.00            
ATOM   2387   CA VAL A 320      23.040  17.882  19.370  4.00  1.00            
ATOM   2388   CB VAL A 320      22.457  18.157  18.015  4.00  1.00            
ATOM   2389  CG1 VAL A 320      21.482  17.020  17.658  4.00  1.00            
ATOM   2390  CG2 VAL A 320      21.807  19.551  18.038  4.00  1.00            
ATOM   2391    C VAL A 320      23.741  16.555  19.292  4.00  1.00            
ATOM   2392    O VAL A 320      24.681  16.393  18.518  4.00  1.00            
ATOM   2393    N GLY A 321      23.325  15.574  20.122  4.00  1.00            
ATOM   2394   CA GLY A 321      23.931  14.270  20.091  4.00  1.00            
ATOM   2395    C GLY A 321      23.173  13.480  19.103  4.00  1.00            
ATOM   2396    O GLY A 321      21.968  13.657  18.933  4.00  1.00            
ATOM   2397    N LEU A 322      23.871  12.565  18.423  4.00  1.00            
ATOM   2398   CA LEU A 322      23.154  11.798  17.472  4.00  1.00            
ATOM   2399   CB LEU A 322      23.457  12.149  16.003  4.00  1.00            
ATOM   2400   CG LEU A 322      23.019  13.553  15.555  4.00  1.00            
ATOM   2401  CD1 LEU A 322      23.781  14.647  16.318  4.00  1.00            
ATOM   2402  CD2 LEU A 322      23.135  13.701  14.030  4.00  1.00            
ATOM   2403    C LEU A 322      23.563  10.382  17.606  4.00  1.00            
ATOM   2404    O LEU A 322      24.596  10.066  18.195  4.00  1.00            
ATOM   2405    N ALA A 323      22.726   9.479  17.066  4.00  1.00            
ATOM   2406   CA ALA A 323      23.113   8.113  17.095  4.00  1.00            
ATOM   2407   CB ALA A 323      23.211   7.535  18.516  4.00  1.00            
ATOM   2408    C ALA A 323      22.080   7.307  16.372  4.00  1.00            
ATOM   2409    O ALA A 323      20.969   7.763  16.089  4.00  1.00            
ATOM   2410    N PRO A 324      22.470   6.108  16.055  4.00  1.00            
ATOM   2411   CA PRO A 324      21.589   5.201  15.370  4.00  1.00            
ATOM   2412   CD PRO A 324      23.850   5.929  15.620  4.00  1.00            
ATOM   2413   CB PRO A 324      22.478   4.160  14.698  4.00  1.00            
ATOM   2414   CG PRO A 324      23.802   4.907  14.475  4.00  1.00            
ATOM   2415    C PRO A 324      20.600   4.601  16.319  4.00  1.00            
ATOM   2416    O PRO A 324      20.774   4.733  17.526  4.00  1.00            
ATOM   2417    N VAL A 325      19.559   3.938  15.779  4.00  1.00            
ATOM   2418   CA VAL A 325      18.533   3.370  16.601  4.00  1.00            
ATOM   2419   CB VAL A 325      17.152   3.526  16.031  4.00  1.00            
ATOM   2420  CG1 VAL A 325      17.068   2.714  14.726  4.00  1.00            
ATOM   2421  CG2 VAL A 325      16.132   3.086  17.094  4.00  1.00            
ATOM   2422    C VAL A 325      18.762   1.902  16.752  4.00  1.00            
ATOM   2423    O VAL A 325      19.418   1.267  15.928  4.00  1.00            
ATOM   2424    N ALA A 326      18.225   1.335  17.849  1.00  1.00            
ATOM   2425   CA ALA A 326      18.352  -0.067  18.108  1.00  1.00            
ATOM   2426   CB ALA A 326      18.299  -0.420  19.605  1.00  1.00            
ATOM   2427    C ALA A 326      17.184  -0.772  17.432  1.00  1.00            
ATOM   2428    O ALA A 326      17.421  -1.468  16.409  1.00  1.00            
ATOM   2429  OXT ALA A 326      16.038  -0.632  17.936  1.00  1.00            
ATOM   2430    N THR B   1       0.649  23.494  -2.687  1.00  0.00            
ATOM   2431   CA THR B   1       1.941  23.197  -3.345  1.00  0.00            
ATOM   2432   CB THR B   1       3.082  23.577  -2.452  1.00  0.00            
ATOM   2433  OG1 THR B   1       3.069  22.770  -1.283  1.00  0.00            
ATOM   2434  CG2 THR B   1       2.943  25.058  -2.068  1.00  0.00            
ATOM   2435    C THR B   1       2.056  21.723  -3.580  1.00  0.00            
ATOM   2436    O THR B   1       1.091  20.982  -3.396  1.00  0.00            
ATOM   2437    N MET B   2       3.246  21.257  -4.018  1.00  0.00            
ATOM   2438   CA MET B   2       3.445  19.843  -4.169  1.00  0.00            
ATOM   2439   CB MET B   2       4.461  19.492  -5.267  1.00  0.00            
ATOM   2440   CG MET B   2       3.978  19.864  -6.670  1.00  0.00            
ATOM   2441   SD MET B   2       5.262  19.774  -7.951  1.00  0.00            
ATOM   2442   CE MET B   2       6.170  21.212  -7.312  1.00  0.00            
ATOM   2443    C MET B   2       4.018  19.417  -2.859  1.00  0.00            
ATOM   2444    O MET B   2       5.085  18.811  -2.775  1.00  0.00            
ATOM   2445    N ALA B   3       3.262  19.746  -1.800  1.00  0.00            
ATOM   2446   CA ALA B   3       3.654  19.629  -0.430  1.00  0.00            
ATOM   2447   CB ALA B   3       2.698  20.383   0.511  1.00  0.00            
ATOM   2448    C ALA B   3       3.813  18.272   0.141  1.00  0.00            
ATOM   2449    O ALA B   3       4.785  18.019   0.850  1.00  0.00            
ATOM   2450    N ARG B   4       2.867  17.375  -0.156  1.00  0.00            
ATOM   2451   CA ARG B   4       2.822  16.082   0.449  1.00  0.00            
ATOM   2452   CB ARG B   4       4.196  15.377   0.525  1.00  0.00            
ATOM   2453   CG ARG B   4       4.178  13.987   1.168  1.00  0.00            
ATOM   2454   CD ARG B   4       4.988  13.869   2.466  1.00  0.00            
ATOM   2455   NE ARG B   4       4.100  14.245   3.602  1.00  0.00            
ATOM   2456   CZ ARG B   4       4.235  15.460   4.213  1.00  0.00            
ATOM   2457  NH1 ARG B   4       5.240  16.304   3.846  1.00  0.00            
ATOM   2458  NH2 ARG B   4       3.372  15.817   5.210  1.00  0.00            
ATOM   2459    C ARG B   4       2.232  16.161   1.817  1.00  0.00            
ATOM   2460    O ARG B   4       1.899  15.132   2.403  1.00  0.00            
ATOM   2461    N HIS B   5       2.050  17.376   2.365  1.00  0.00            
ATOM   2462   CA HIS B   5       1.212  17.423   3.527  1.00  0.00            
ATOM   2463  ND1 HIS B   5       0.376  18.631   6.560  1.00  0.00            
ATOM   2464   CG HIS B   5       0.017  18.814   5.243  1.00  0.00            
ATOM   2465   CB HIS B   5       0.973  18.833   4.088  1.00  0.00            
ATOM   2466  NE2 HIS B   5      -1.837  18.850   6.531  1.00  0.00            
ATOM   2467  CD2 HIS B   5      -1.338  18.946   5.245  1.00  0.00            
ATOM   2468  CE1 HIS B   5      -0.769  18.662   7.287  1.00  0.00            
ATOM   2469    C HIS B   5      -0.089  16.942   2.941  1.00  0.00            
ATOM   2470    O HIS B   5      -0.818  16.180   3.576  1.00  0.00            
ATOM   2471    N PRO B   6      -0.395  17.355   1.718  1.00  0.00            
ATOM   2472   CA PRO B   6      -1.511  16.758   1.046  1.00  0.00            
ATOM   2473   CD PRO B   6      -0.245  18.747   1.303  1.00  0.00            
ATOM   2474   CB PRO B   6      -1.708  17.545  -0.242  1.00  0.00            
ATOM   2475   CG PRO B   6      -1.273  18.965   0.174  1.00  0.00            
ATOM   2476    C PRO B   6      -1.278  15.287   0.926  1.00  0.00            
ATOM   2477    O PRO B   6      -0.239  14.897   0.395  1.00  0.00            
ATOM   2478    N HIS B   7      -2.224  14.450   1.410  1.00  0.00            
ATOM   2479   CA HIS B   7      -2.000  13.038   1.301  1.00  0.00            
ATOM   2480  ND1 HIS B   7      -1.976   9.887   1.747  1.00  0.00            
ATOM   2481   CG HIS B   7      -1.280  10.891   2.383  1.00  0.00            
ATOM   2482   CB HIS B   7      -1.823  12.271   2.621  1.00  0.00            
ATOM   2483  NE2 HIS B   7       0.016   9.047   2.267  1.00  0.00            
ATOM   2484  CD2 HIS B   7      -0.065  10.361   2.696  1.00  0.00            
ATOM   2485  CE1 HIS B   7      -1.153   8.808   1.703  1.00  0.00            
ATOM   2486    C HIS B   7      -3.112  12.442   0.462  1.00  0.00            
ATOM   2487    O HIS B   7      -2.780  12.025  -0.646  1.00  0.00            
ATOM   2488    N PRO B   8      -4.394  12.331   0.795  1.00  0.00            
ATOM   2489   CA PRO B   8      -5.037  12.700   2.034  1.00  0.00            
ATOM   2490   CD PRO B   8      -5.363  11.953  -0.220  1.00  0.00            
ATOM   2491   CB PRO B   8      -6.540  12.693   1.754  1.00  0.00            
ATOM   2492   CG PRO B   8      -6.684  11.761   0.540  1.00  0.00            
ATOM   2493    C PRO B   8      -4.648  11.679   3.052  1.00  0.00            
ATOM   2494    O PRO B   8      -4.419  10.532   2.668  1.00  0.00            
ATOM   2495    N HIS B   9      -4.554  12.098   4.330  1.00  0.00            
ATOM   2496   CA HIS B   9      -4.075  11.339   5.456  1.00  0.00            
ATOM   2497  ND1 HIS B   9      -5.281   8.267   6.313  1.00  0.00            
ATOM   2498   CG HIS B   9      -4.820   8.914   5.188  1.00  0.00            
ATOM   2499   CB HIS B   9      -3.670   9.873   5.206  1.00  0.00            
ATOM   2500  NE2 HIS B   9      -6.548   7.579   4.621  1.00  0.00            
ATOM   2501  CD2 HIS B   9      -5.606   8.482   4.162  1.00  0.00            
ATOM   2502  CE1 HIS B   9      -6.313   7.482   5.918  1.00  0.00            
ATOM   2503    C HIS B   9      -2.820  12.061   5.822  1.00  0.00            
ATOM   2504    O HIS B   9      -2.488  13.046   5.163  1.00  0.00            
ATOM   2505    N LEU B  10      -2.096  11.587   6.861  1.00  0.00            
ATOM   2506   CA LEU B  10      -0.872  12.217   7.287  1.00  0.00            
ATOM   2507   CB LEU B  10       0.236  12.145   6.212  1.00  0.00            
ATOM   2508   CG LEU B  10       1.691  12.393   6.686  1.00  0.00            
ATOM   2509  CD1 LEU B  10       2.622  12.587   5.479  1.00  0.00            
ATOM   2510  CD2 LEU B  10       1.832  13.494   7.749  1.00  0.00            
ATOM   2511    C LEU B  10      -1.244  13.637   7.501  1.00  0.00            
ATOM   2512    O LEU B  10      -0.575  14.564   7.045  1.00  0.00            
ATOM   2513    N SER B  11      -2.380  13.847   8.181  1.00  0.00            
ATOM   2514   CA SER B  11      -2.810  15.199   8.228  1.00  0.00            
ATOM   2515   CB SER B  11      -4.296  15.373   7.875  1.00  0.00            
ATOM   2516   OG SER B  11      -4.530  14.949   6.539  1.00  0.00            
ATOM   2517    C SER B  11      -2.612  15.779   9.566  1.00  0.00            
ATOM   2518    O SER B  11      -3.266  15.373  10.525  1.00  0.00            
ATOM   2519    N PHE B  12      -1.669  16.744   9.613  1.00  0.00            
ATOM   2520   CA PHE B  12      -1.387  17.587  10.730  1.00  0.00            
ATOM   2521   CB PHE B  12      -1.872  17.081  12.107  1.00  0.00            
ATOM   2522   CG PHE B  12      -1.427  18.044  13.153  1.00  0.00            
ATOM   2523  CD1 PHE B  12      -2.177  19.154  13.465  1.00  0.00            
ATOM   2524  CD2 PHE B  12      -0.242  17.831  13.820  1.00  0.00            
ATOM   2525  CE1 PHE B  12      -1.750  20.035  14.431  1.00  0.00            
ATOM   2526  CE2 PHE B  12       0.189  18.707  14.787  1.00  0.00            
ATOM   2527   CZ PHE B  12      -0.567  19.812  15.094  1.00  0.00            
ATOM   2528    C PHE B  12       0.063  17.758  10.870  1.00  0.00            
ATOM   2529    O PHE B  12       0.852  16.848  10.625  1.00  0.00            
ATOM   2530    N MET B  13       0.439  18.979  11.255  1.00  0.00            
ATOM   2531   CA MET B  13       1.785  19.168  11.628  1.00  0.00            
ATOM   2532   CB MET B  13       2.815  19.010  10.492  1.00  0.00            
ATOM   2533   CG MET B  13       2.747  20.053   9.378  1.00  0.00            
ATOM   2534   SD MET B  13       4.018  19.807   8.100  1.00  0.00            
ATOM   2535   CE MET B  13       3.522  21.224   7.081  1.00  0.00            
ATOM   2536    C MET B  13       1.892  20.516  12.207  1.00  0.00            
ATOM   2537    O MET B  13       1.533  21.515  11.585  1.00  0.00            
ATOM   2538    N ALA B  14       2.381  20.569  13.451  1.00  0.00            
ATOM   2539   CA ALA B  14       2.557  21.852  14.023  1.00  0.00            
ATOM   2540   CB ALA B  14       2.179  21.929  15.511  1.00  0.00            
ATOM   2541    C ALA B  14       4.034  22.104  13.909  1.00  0.00            
ATOM   2542    O ALA B  14       4.834  21.314  14.410  1.00  0.00            
ATOM   2543    N ILE B  15       4.445  23.205  13.241  1.00  0.00            
ATOM   2544   CA ILE B  15       5.856  23.417  13.041  1.00  0.00            
ATOM   2545   CB ILE B  15       6.283  23.265  11.607  1.00  0.00            
ATOM   2546  CG1 ILE B  15       5.894  21.880  11.070  1.00  0.00            
ATOM   2547  CG2 ILE B  15       7.796  23.532  11.522  1.00  0.00            
ATOM   2548  CD1 ILE B  15       6.039  21.771   9.553  1.00  0.00            
ATOM   2549    C ILE B  15       6.209  24.817  13.422  1.00  0.00            
ATOM   2550    O ILE B  15       5.445  25.774  13.310  1.00  0.00            
ATOM   2551    N PRO B  16       7.398  24.856  13.934  1.00  0.00            
ATOM   2552   CA PRO B  16       8.005  26.078  14.393  1.00  0.00            
ATOM   2553   CD PRO B  16       7.761  23.725  14.777  1.00  0.00            
ATOM   2554   CB PRO B  16       8.980  25.657  15.502  1.00  0.00            
ATOM   2555   CG PRO B  16       8.439  24.319  16.014  1.00  0.00            
ATOM   2556    C PRO B  16       8.686  26.738  13.227  1.00  0.00            
ATOM   2557    O PRO B  16       8.307  26.337  12.127  1.00  0.00            
ATOM   2558    N PRO B  17       9.641  27.665  13.280  1.00  0.00            
ATOM   2559   CA PRO B  17      10.190  28.266  14.490  1.00  0.00            
ATOM   2560   CD PRO B  17      10.695  27.469  12.295  1.00  0.00            
ATOM   2561   CB PRO B  17      11.704  28.112  14.383  1.00  0.00            
ATOM   2562   CG PRO B  17      11.954  28.130  12.872  1.00  0.00            
ATOM   2563    C PRO B  17       9.837  29.696  14.651  1.00  0.00            
ATOM   2564    O PRO B  17       9.106  30.250  13.832  1.00  0.00            
ATOM   2565    N LYS B  18      10.381  30.301  15.723  1.00  0.00            
ATOM   2566   CA LYS B  18      10.327  31.716  15.868  1.00  0.00            
ATOM   2567   CB LYS B  18       9.772  32.245  17.199  1.00  0.00            
ATOM   2568   CG LYS B  18       9.777  33.776  17.214  1.00  0.00            
ATOM   2569   CD LYS B  18       8.950  34.425  18.323  1.00  0.00            
ATOM   2570   CE LYS B  18       8.979  35.955  18.261  1.00  0.00            
ATOM   2571   NZ LYS B  18       7.944  36.522  19.154  1.00  0.00            
ATOM   2572    C LYS B  18      11.749  32.170  15.802  1.00  0.00            
ATOM   2573    O LYS B  18      12.652  31.491  16.286  1.00  0.00            
ATOM   2574    N LYS B  19      11.981  33.330  15.163  1.00  0.00            
ATOM   2575   CA LYS B  19      13.295  33.888  15.053  1.00  0.00            
ATOM   2576   CB LYS B  19      13.869  33.811  13.622  1.00  0.00            
ATOM   2577   CG LYS B  19      15.330  34.253  13.502  1.00  0.00            
ATOM   2578   CD LYS B  19      16.302  33.406  14.324  1.00  0.00            
ATOM   2579   CE LYS B  19      17.743  33.918  14.270  1.00  0.00            
ATOM   2580   NZ LYS B  19      18.554  33.265  15.322  1.00  0.00            
ATOM   2581    C LYS B  19      13.122  35.323  15.451  1.00  0.00            
ATOM   2582    O LYS B  19      12.126  35.676  16.081  1.00  0.00            
ATOM   2583    N ASN B  20      14.085  36.197  15.111  1.00  0.00            
ATOM   2584   CA ASN B  20      13.968  37.568  15.507  1.00  0.00            
ATOM   2585   CB ASN B  20      15.139  38.432  15.007  1.00  0.00            
ATOM   2586   CG ASN B  20      16.374  38.027  15.802  1.00  0.00            
ATOM   2587  OD1 ASN B  20      16.300  37.793  17.007  1.00  0.00            
ATOM   2588  ND2 ASN B  20      17.543  37.937  15.113  1.00  0.00            
ATOM   2589    C ASN B  20      12.703  38.105  14.928  1.00  0.00            
ATOM   2590    O ASN B  20      11.949  38.796  15.613  1.00  0.00            
ATOM   2591    N GLN B  21      12.421  37.803  13.648  1.00  0.00            
ATOM   2592   CA GLN B  21      11.182  38.276  13.110  1.00  0.00            
ATOM   2593   CB GLN B  21      11.266  38.730  11.642  1.00  0.00            
ATOM   2594   CG GLN B  21       9.928  39.241  11.102  1.00  0.00            
ATOM   2595   CD GLN B  21      10.115  39.673   9.654  1.00  0.00            
ATOM   2596  OE1 GLN B  21      10.173  38.845   8.745  1.00  0.00            
ATOM   2597  NE2 GLN B  21      10.212  41.011   9.432  1.00  0.00            
ATOM   2598    C GLN B  21      10.221  37.094  13.161  1.00  0.00            
ATOM   2599    O GLN B  21      10.703  35.951  13.384  1.00  0.00            
ATOM   2600  OXT GLN B  21       8.995  37.319  12.975  1.00  0.00            
END
