# Supplementary material for: Integrative modeling of diverse protein-peptide systems using CABS-dock
Source: PLoS Comput Biol. 2023 Jul 5;19(7):e1011275. doi: 10.1371/journal.pcbi.1011275 (PMC10351741; doi:10.1371/journal.pcbi.1011275)
Supplement: S1 File — Files in pdb format containing atomic coordinates of the structures obtained in this study: the highest-scored amyloid models and 10 examples of the docked peptide for each enzyme-substrate complex. (ZIP) [file pcbi.1011275.s006.zip › 5_pepsin_TMARHPHPHLSFMAIPPKKNQ/808.pdb]

CRYST1    0.000    0.000    0.000   0.00   0.00   0.00 P 1           1
ATOM      1    N ILE A   1      15.347  10.351  35.244  1.00  1.00            
ATOM      2   CA ILE A   1      14.471  11.330  35.929  1.00  1.00            
ATOM      3   CB ILE A   1      14.940  12.730  35.661  1.00  1.00            
ATOM      4  CG1 ILE A   1      16.322  12.949  36.295  1.00  1.00            
ATOM      5  CG2 ILE A   1      13.862  13.703  36.176  1.00  1.00            
ATOM      6  CD1 ILE A   1      16.982  14.266  35.891  1.00  1.00            
ATOM      7    C ILE A   1      13.055  11.203  35.510  1.00  1.00            
ATOM      8    O ILE A   1      12.259  10.539  36.174  1.00  1.00            
ATOM      9    N GLY A   2      12.695  11.835  34.383  4.00  1.00            
ATOM     10   CA GLY A   2      11.323  11.755  34.010  4.00  1.00            
ATOM     11    C GLY A   2      11.204  10.938  32.767  4.00  1.00            
ATOM     12    O GLY A   2      11.868  11.206  31.767  4.00  1.00            
ATOM     13    N ASP A   3      10.342   9.903  32.812  4.00  1.00            
ATOM     14   CA ASP A   3      10.074   9.136  31.635  4.00  1.00            
ATOM     15   CB ASP A   3      10.139   7.609  31.790  4.00  1.00            
ATOM     16   CG ASP A   3      11.589   7.165  31.704  4.00  1.00            
ATOM     17  OD1 ASP A   3      12.492   7.989  32.008  4.00  1.00            
ATOM     18  OD2 ASP A   3      11.815   5.990  31.306  4.00  1.00            
ATOM     19    C ASP A   3       8.672   9.468  31.234  4.00  1.00            
ATOM     20    O ASP A   3       7.722   8.999  31.860  4.00  1.00            
ATOM     21    N GLU A   4       8.515  10.311  30.203  4.00  1.00            
ATOM     22   CA GLU A   4       7.197  10.610  29.759  4.00  1.00            
ATOM     23   CB GLU A   4       6.928  12.113  29.522  4.00  1.00            
ATOM     24   CG GLU A   4       5.466  12.398  29.196  4.00  1.00            
ATOM     25   CD GLU A   4       5.258  13.904  29.229  4.00  1.00            
ATOM     26  OE1 GLU A   4       6.137  14.613  29.791  4.00  1.00            
ATOM     27  OE2 GLU A   4       4.214  14.368  28.699  4.00  1.00            
ATOM     28    C GLU A   4       7.006   9.892  28.458  4.00  1.00            
ATOM     29    O GLU A   4       7.645  10.203  27.455  4.00  1.00            
ATOM     30    N PRO A   5       6.165   8.891  28.469  4.00  1.00            
ATOM     31   CA PRO A   5       5.935   8.151  27.256  4.00  1.00            
ATOM     32   CD PRO A   5       6.114   8.020  29.638  4.00  1.00            
ATOM     33   CB PRO A   5       5.346   6.809  27.682  4.00  1.00            
ATOM     34   CG PRO A   5       5.916   6.597  29.098  4.00  1.00            
ATOM     35    C PRO A   5       5.077   8.909  26.314  4.00  1.00            
ATOM     36    O PRO A   5       4.286   9.738  26.765  4.00  1.00            
ATOM     37    N LEU A   6       5.207   8.642  25.000  4.00  1.00            
ATOM     38   CA LEU A   6       4.419   9.383  24.075  4.00  1.00            
ATOM     39   CB LEU A   6       5.246  10.343  23.205  4.00  1.00            
ATOM     40   CG LEU A   6       6.093  11.313  24.050  4.00  1.00            
ATOM     41  CD1 LEU A   6       6.633  12.475  23.212  4.00  1.00            
ATOM     42  CD2 LEU A   6       5.341  11.789  25.297  4.00  1.00            
ATOM     43    C LEU A   6       3.725   8.446  23.165  4.00  1.00            
ATOM     44    O LEU A   6       4.227   7.365  22.858  4.00  1.00            
ATOM     45    N GLU A   7       2.509   8.829  22.740  4.00  1.00            
ATOM     46   CA GLU A   7       1.881   8.001  21.773  4.00  1.00            
ATOM     47   CB GLU A   7       0.373   8.218  21.578  4.00  1.00            
ATOM     48   CG GLU A   7      -0.187   7.594  20.292  4.00  1.00            
ATOM     49   CD GLU A   7      -0.187   6.075  20.396  4.00  1.00            
ATOM     50  OE1 GLU A   7      -0.751   5.543  21.388  4.00  1.00            
ATOM     51  OE2 GLU A   7       0.368   5.426  19.469  4.00  1.00            
ATOM     52    C GLU A   7       2.558   8.278  20.467  4.00  1.00            
ATOM     53    O GLU A   7       2.907   9.418  20.168  4.00  1.00            
ATOM     54    N ASN A   8       2.788   7.217  19.668  4.00  1.00            
ATOM     55   CA ASN A   8       3.441   7.331  18.391  4.00  1.00            
ATOM     56   CB ASN A   8       3.682   5.956  17.743  4.00  1.00            
ATOM     57   CG ASN A   8       4.616   6.133  16.555  4.00  1.00            
ATOM     58  OD1 ASN A   8       5.011   7.247  16.217  4.00  1.00            
ATOM     59  ND2 ASN A   8       4.981   4.998  15.900  4.00  1.00            
ATOM     60    C ASN A   8       2.550   8.097  17.482  4.00  1.00            
ATOM     61    O ASN A   8       2.988   8.943  16.704  4.00  1.00            
ATOM     62    N TYR A   9       1.250   7.800  17.597  4.00  1.00            
ATOM     63   CA TYR A   9       0.184   8.385  16.853  4.00  1.00            
ATOM     64   CB TYR A   9      -0.306   9.752  17.357  4.00  1.00            
ATOM     65   CG TYR A   9      -1.484  10.049  16.495  4.00  1.00            
ATOM     66  CD1 TYR A   9      -2.608   9.262  16.596  4.00  1.00            
ATOM     67  CD2 TYR A   9      -1.482  11.098  15.605  4.00  1.00            
ATOM     68  CE1 TYR A   9      -3.711   9.505  15.815  4.00  1.00            
ATOM     69  CE2 TYR A   9      -2.583  11.348  14.821  4.00  1.00            
ATOM     70   CZ TYR A   9      -3.699  10.551  14.924  4.00  1.00            
ATOM     71   OH TYR A   9      -4.827  10.809  14.117  4.00  1.00            
ATOM     72    C TYR A   9       0.403   8.467  15.359  4.00  1.00            
ATOM     73    O TYR A   9       0.667   9.538  14.817  4.00  1.00            
ATOM     74    N LEU A  10       0.306   7.306  14.667  3.00  1.00            
ATOM     75   CA LEU A  10       0.236   7.183  13.223  3.00  1.00            
ATOM     76   CB LEU A  10      -1.025   7.883  12.671  3.00  1.00            
ATOM     77   CG LEU A  10      -1.333   7.605  11.189  3.00  1.00            
ATOM     78  CD1 LEU A  10      -1.710   6.130  10.969  3.00  1.00            
ATOM     79  CD2 LEU A  10      -2.380   8.587  10.640  3.00  1.00            
ATOM     80    C LEU A  10       1.450   7.731  12.497  3.00  1.00            
ATOM     81    O LEU A  10       1.320   8.238  11.384  3.00  1.00            
ATOM     82    N ASP A  11       2.666   7.645  13.082  3.00  1.00            
ATOM     83   CA ASP A  11       3.887   8.018  12.392  3.00  1.00            
ATOM     84   CB ASP A  11       4.234   7.038  11.258  3.00  1.00            
ATOM     85   CG ASP A  11       5.725   7.131  10.972  3.00  1.00            
ATOM     86  OD1 ASP A  11       6.435   7.843  11.733  3.00  1.00            
ATOM     87  OD2 ASP A  11       6.178   6.482   9.992  3.00  1.00            
ATOM     88    C ASP A  11       3.768   9.399  11.819  3.00  1.00            
ATOM     89    O ASP A  11       4.183   9.652  10.689  3.00  1.00            
ATOM     90    N THR A  12       3.198  10.333  12.601  3.00  1.00            
ATOM     91   CA THR A  12       3.028  11.710  12.226  3.00  1.00            
ATOM     92   CB THR A  12       1.632  12.022  11.773  3.00  1.00            
ATOM     93  OG1 THR A  12       1.300  11.241  10.635  3.00  1.00            
ATOM     94  CG2 THR A  12       1.542  13.519  11.437  3.00  1.00            
ATOM     95    C THR A  12       3.246  12.449  13.514  3.00  1.00            
ATOM     96    O THR A  12       4.375  12.789  13.863  3.00  1.00            
ATOM     97    N GLU A  13       2.149  12.697  14.263  4.00  1.00            
ATOM     98   CA GLU A  13       2.208  13.453  15.482  4.00  1.00            
ATOM     99   CB GLU A  13       0.868  14.083  15.904  4.00  1.00            
ATOM    100   CG GLU A  13       0.551  15.401  15.194  4.00  1.00            
ATOM    101   CD GLU A  13       1.369  16.498  15.869  4.00  1.00            
ATOM    102  OE1 GLU A  13       2.615  16.338  15.958  4.00  1.00            
ATOM    103  OE2 GLU A  13       0.757  17.506  16.315  4.00  1.00            
ATOM    104    C GLU A  13       2.728  12.693  16.641  4.00  1.00            
ATOM    105    O GLU A  13       2.687  11.466  16.700  4.00  1.00            
ATOM    106    N TYR A  14       3.248  13.479  17.605  4.00  1.00            
ATOM    107   CA TYR A  14       3.886  12.962  18.769  4.00  1.00            
ATOM    108   CB TYR A  14       5.393  13.269  18.613  4.00  1.00            
ATOM    109   CG TYR A  14       6.321  12.498  19.486  4.00  1.00            
ATOM    110  CD1 TYR A  14       6.189  11.141  19.672  4.00  1.00            
ATOM    111  CD2 TYR A  14       7.412  13.140  20.027  4.00  1.00            
ATOM    112  CE1 TYR A  14       7.090  10.456  20.456  4.00  1.00            
ATOM    113  CE2 TYR A  14       8.317  12.462  20.806  4.00  1.00            
ATOM    114   CZ TYR A  14       8.150  11.118  21.030  4.00  1.00            
ATOM    115   OH TYR A  14       9.077  10.419  21.830  4.00  1.00            
ATOM    116    C TYR A  14       3.267  13.644  19.947  4.00  1.00            
ATOM    117    O TYR A  14       3.280  14.872  20.028  4.00  1.00            
ATOM    118    N PHE A  15       2.675  12.879  20.890  4.00  1.00            
ATOM    119   CA PHE A  15       2.107  13.609  21.982  4.00  1.00            
ATOM    120   CB PHE A  15       0.578  13.830  21.920  4.00  1.00            
ATOM    121   CG PHE A  15      -0.203  12.560  21.981  4.00  1.00            
ATOM    122  CD1 PHE A  15      -0.504  11.965  23.186  4.00  1.00            
ATOM    123  CD2 PHE A  15      -0.664  11.982  20.821  4.00  1.00            
ATOM    124  CE1 PHE A  15      -1.243  10.807  23.232  4.00  1.00            
ATOM    125  CE2 PHE A  15      -1.403  10.825  20.859  4.00  1.00            
ATOM    126   CZ PHE A  15      -1.695  10.237  22.067  4.00  1.00            
ATOM    127    C PHE A  15       2.479  13.010  23.302  4.00  1.00            
ATOM    128    O PHE A  15       2.581  11.794  23.455  4.00  1.00            
ATOM    129    N GLY A  16       2.712  13.904  24.286  4.00  1.00            
ATOM    130   CA GLY A  16       3.024  13.575  25.644  4.00  1.00            
ATOM    131    C GLY A  16       1.927  14.202  26.447  4.00  1.00            
ATOM    132    O GLY A  16       1.398  15.236  26.054  4.00  1.00            
ATOM    133    N THR A  17       1.547  13.620  27.600  4.00  1.00            
ATOM    134   CA THR A  17       0.433  14.198  28.302  4.00  1.00            
ATOM    135   CB THR A  17      -0.606  13.186  28.676  4.00  1.00            
ATOM    136  OG1 THR A  17      -1.085  12.537  27.507  4.00  1.00            
ATOM    137  CG2 THR A  17      -1.758  13.903  29.397  4.00  1.00            
ATOM    138    C THR A  17       0.944  14.825  29.572  4.00  1.00            
ATOM    139    O THR A  17       1.777  14.238  30.261  4.00  1.00            
ATOM    140    N ILE A  18       0.464  16.049  29.914  4.00  1.00            
ATOM    141   CA ILE A  18       0.939  16.700  31.113  4.00  1.00            
ATOM    142   CB ILE A  18       1.721  17.970  30.911  4.00  1.00            
ATOM    143  CG1 ILE A  18       0.822  19.094  30.385  4.00  1.00            
ATOM    144  CG2 ILE A  18       2.927  17.649  30.011  4.00  1.00            
ATOM    145  CD1 ILE A  18       0.085  18.733  29.105  4.00  1.00            
ATOM    146    C ILE A  18      -0.226  17.068  31.964  4.00  1.00            
ATOM    147    O ILE A  18      -1.357  17.169  31.491  4.00  1.00            
ATOM    148    N GLY A  19       0.030  17.257  33.275  4.00  1.00            
ATOM    149   CA GLY A  19      -1.040  17.613  34.154  4.00  1.00            
ATOM    150    C GLY A  19      -0.779  18.991  34.682  4.00  1.00            
ATOM    151    O GLY A  19       0.251  19.266  35.293  4.00  1.00            
ATOM    152    N ILE A  20      -1.747  19.888  34.425  4.00  1.00            
ATOM    153   CA ILE A  20      -1.649  21.296  34.673  4.00  1.00            
ATOM    154   CB ILE A  20      -2.635  22.068  33.848  4.00  1.00            
ATOM    155  CG1 ILE A  20      -2.345  21.860  32.353  4.00  1.00            
ATOM    156  CG2 ILE A  20      -2.572  23.540  34.286  4.00  1.00            
ATOM    157  CD1 ILE A  20      -0.945  22.319  31.953  4.00  1.00            
ATOM    158    C ILE A  20      -1.761  21.862  36.052  4.00  1.00            
ATOM    159    O ILE A  20      -0.913  22.659  36.442  4.00  1.00            
ATOM    160    N GLY A  21      -2.799  21.517  36.833  3.00  1.00            
ATOM    161   CA GLY A  21      -2.961  22.236  38.071  3.00  1.00            
ATOM    162    C GLY A  21      -3.019  21.206  39.151  3.00  1.00            
ATOM    163    O GLY A  21      -2.689  20.045  38.921  3.00  1.00            
ATOM    164    N THR A  22      -3.440  21.595  40.370  3.00  1.00            
ATOM    165   CA THR A  22      -3.363  20.616  41.409  3.00  1.00            
ATOM    166   CB THR A  22      -3.399  21.162  42.829  3.00  1.00            
ATOM    167  OG1 THR A  22      -3.164  20.108  43.752  3.00  1.00            
ATOM    168  CG2 THR A  22      -4.700  21.902  43.167  3.00  1.00            
ATOM    169    C THR A  22      -4.264  19.439  41.197  3.00  1.00            
ATOM    170    O THR A  22      -3.771  18.325  41.375  3.00  1.00            
ATOM    171    N PRO A  23      -5.521  19.508  40.845  3.00  1.00            
ATOM    172   CA PRO A  23      -6.216  18.280  40.603  3.00  1.00            
ATOM    173   CD PRO A  23      -6.426  20.619  41.076  3.00  1.00            
ATOM    174   CB PRO A  23      -7.708  18.623  40.622  3.00  1.00            
ATOM    175   CG PRO A  23      -7.758  20.153  40.468  3.00  1.00            
ATOM    176    C PRO A  23      -5.704  17.807  39.301  3.00  1.00            
ATOM    177    O PRO A  23      -5.838  16.629  38.972  3.00  1.00            
ATOM    178    N ALA A  24      -5.130  18.752  38.544  3.00  1.00            
ATOM    179   CA ALA A  24      -4.556  18.469  37.276  3.00  1.00            
ATOM    180   CB ALA A  24      -3.757  17.156  37.241  3.00  1.00            
ATOM    181    C ALA A  24      -5.639  18.380  36.271  3.00  1.00            
ATOM    182    O ALA A  24      -6.755  17.951  36.558  3.00  1.00            
ATOM    183    N GLN A  25      -5.316  18.819  35.046  4.00  1.00            
ATOM    184   CA GLN A  25      -6.243  18.726  33.972  4.00  1.00            
ATOM    185   CB GLN A  25      -6.729  20.101  33.487  4.00  1.00            
ATOM    186   CG GLN A  25      -8.012  20.056  32.658  4.00  1.00            
ATOM    187   CD GLN A  25      -9.174  19.972  33.639  4.00  1.00            
ATOM    188  OE1 GLN A  25      -9.216  20.693  34.635  4.00  1.00            
ATOM    189  NE2 GLN A  25     -10.145  19.064  33.354  4.00  1.00            
ATOM    190    C GLN A  25      -5.438  18.107  32.885  4.00  1.00            
ATOM    191    O GLN A  25      -4.303  18.513  32.640  4.00  1.00            
ATOM    192    N ASP A  26      -5.994  17.096  32.200  4.00  1.00            
ATOM    193   CA ASP A  26      -5.187  16.429  31.229  4.00  1.00            
ATOM    194   CB ASP A  26      -5.669  15.008  30.892  4.00  1.00            
ATOM    195   CG ASP A  26      -5.471  14.093  32.087  4.00  1.00            
ATOM    196  OD1 ASP A  26      -4.715  14.476  33.018  4.00  1.00            
ATOM    197  OD2 ASP A  26      -6.073  12.987  32.076  4.00  1.00            
ATOM    198    C ASP A  26      -5.279  17.168  29.937  4.00  1.00            
ATOM    199    O ASP A  26      -6.300  17.130  29.255  4.00  1.00            
ATOM    200    N PHE A  27      -4.205  17.879  29.565  4.00  1.00            
ATOM    201   CA PHE A  27      -4.169  18.485  28.271  4.00  1.00            
ATOM    202   CB PHE A  27      -3.718  19.948  28.286  4.00  1.00            
ATOM    203   CG PHE A  27      -4.801  20.730  28.930  4.00  1.00            
ATOM    204  CD1 PHE A  27      -5.013  20.631  30.286  4.00  1.00            
ATOM    205  CD2 PHE A  27      -5.586  21.575  28.179  4.00  1.00            
ATOM    206  CE1 PHE A  27      -6.009  21.356  30.888  4.00  1.00            
ATOM    207  CE2 PHE A  27      -6.582  22.305  28.776  4.00  1.00            
ATOM    208   CZ PHE A  27      -6.789  22.189  30.128  4.00  1.00            
ATOM    209    C PHE A  27      -3.112  17.707  27.571  4.00  1.00            
ATOM    210    O PHE A  27      -2.096  17.366  28.173  4.00  1.00            
ATOM    211    N THR A  28      -3.320  17.353  26.294  4.00  1.00            
ATOM    212   CA THR A  28      -2.270  16.590  25.699  4.00  1.00            
ATOM    213   CB THR A  28      -2.737  15.662  24.615  4.00  1.00            
ATOM    214  OG1 THR A  28      -3.737  14.790  25.120  4.00  1.00            
ATOM    215  CG2 THR A  28      -1.534  14.837  24.126  4.00  1.00            
ATOM    216    C THR A  28      -1.281  17.575  25.139  4.00  1.00            
ATOM    217    O THR A  28      -1.626  18.722  24.857  4.00  1.00            
ATOM    218    N VAL A  29      -0.010  17.151  24.987  4.00  1.00            
ATOM    219   CA VAL A  29       1.060  18.002  24.530  4.00  1.00            
ATOM    220   CB VAL A  29       2.067  18.307  25.618  4.00  1.00            
ATOM    221  CG1 VAL A  29       3.375  18.877  25.039  4.00  1.00            
ATOM    222  CG2 VAL A  29       1.409  19.322  26.554  4.00  1.00            
ATOM    223    C VAL A  29       1.775  17.350  23.409  4.00  1.00            
ATOM    224    O VAL A  29       1.797  16.129  23.276  4.00  1.00            
ATOM    225    N ILE A  30       2.334  18.189  22.528  4.00  1.00            
ATOM    226   CA ILE A  30       3.161  17.698  21.485  4.00  1.00            
ATOM    227   CB ILE A  30       2.797  18.304  20.164  4.00  1.00            
ATOM    228  CG1 ILE A  30       1.275  18.222  19.934  4.00  1.00            
ATOM    229  CG2 ILE A  30       3.639  17.611  19.081  4.00  1.00            
ATOM    230  CD1 ILE A  30       0.693  16.812  20.001  4.00  1.00            
ATOM    231    C ILE A  30       4.516  18.278  21.849  4.00  1.00            
ATOM    232    O ILE A  30       4.683  19.495  21.784  4.00  1.00            
ATOM    233    N PHE A  31       5.518  17.466  22.273  4.00  1.00            
ATOM    234   CA PHE A  31       6.805  18.064  22.574  4.00  1.00            
ATOM    235   CB PHE A  31       7.849  17.105  23.175  4.00  1.00            
ATOM    236   CG PHE A  31       7.590  16.960  24.633  4.00  1.00            
ATOM    237  CD1 PHE A  31       6.641  16.094  25.120  4.00  1.00            
ATOM    238  CD2 PHE A  31       8.329  17.705  25.522  4.00  1.00            
ATOM    239  CE1 PHE A  31       6.431  15.984  26.475  4.00  1.00            
ATOM    240  CE2 PHE A  31       8.125  17.602  26.876  4.00  1.00            
ATOM    241   CZ PHE A  31       7.172  16.738  27.354  4.00  1.00            
ATOM    242    C PHE A  31       7.353  18.513  21.257  4.00  1.00            
ATOM    243    O PHE A  31       7.495  17.716  20.333  4.00  1.00            
ATOM    244    N ASP A  32       7.673  19.817  21.131  4.00  1.00            
ATOM    245   CA ASP A  32       8.189  20.274  19.875  4.00  1.00            
ATOM    246   CB ASP A  32       7.387  21.439  19.264  4.00  1.00            
ATOM    247   CG ASP A  32       7.724  21.515  17.779  4.00  1.00            
ATOM    248  OD1 ASP A  32       8.876  21.897  17.442  4.00  1.00            
ATOM    249  OD2 ASP A  32       6.831  21.171  16.959  4.00  1.00            
ATOM    250    C ASP A  32       9.575  20.711  20.103  4.00  1.00            
ATOM    251    O ASP A  32       9.844  21.600  20.910  4.00  1.00            
ATOM    252    N THR A  33      10.503  20.053  19.402  3.00  1.00            
ATOM    253   CA THR A  33      11.856  20.427  19.590  3.00  1.00            
ATOM    254   CB THR A  33      12.789  19.616  18.738  3.00  1.00            
ATOM    255  OG1 THR A  33      12.622  18.232  19.005  3.00  1.00            
ATOM    256  CG2 THR A  33      14.233  20.044  19.044  3.00  1.00            
ATOM    257    C THR A  33      11.977  21.846  19.134  3.00  1.00            
ATOM    258    O THR A  33      12.507  22.704  19.837  3.00  1.00            
ATOM    259    N GLY A  34      11.439  22.113  17.928  3.00  1.00            
ATOM    260   CA GLY A  34      11.546  23.379  17.263  3.00  1.00            
ATOM    261    C GLY A  34      10.821  24.509  17.965  3.00  1.00            
ATOM    262    O GLY A  34      11.388  25.590  18.126  3.00  1.00            
ATOM    263    N SER A  35       9.556  24.315  18.404  1.00  1.00            
ATOM    264   CA SER A  35       8.803  25.425  18.950  1.00  1.00            
ATOM    265   CB SER A  35       7.282  25.195  18.898  1.00  1.00            
ATOM    266   OG SER A  35       6.593  26.342  19.367  1.00  1.00            
ATOM    267    C SER A  35       9.205  25.650  20.359  1.00  1.00            
ATOM    268    O SER A  35       9.555  24.716  21.079  1.00  1.00            
ATOM    269    N SER A  36       9.174  26.926  20.784  1.00  1.00            
ATOM    270   CA SER A  36       9.541  27.219  22.130  1.00  1.00            
ATOM    271   CB SER A  36      10.816  28.075  22.228  1.00  1.00            
ATOM    272   OG SER A  36      11.134  28.334  23.588  1.00  1.00            
ATOM    273    C SER A  36       8.438  27.990  22.763  1.00  1.00            
ATOM    274    O SER A  36       8.282  29.184  22.509  1.00  1.00            
ATOM    275    N ASN A  37       7.652  27.313  23.622  1.00  1.00            
ATOM    276   CA ASN A  37       6.583  27.991  24.283  1.00  1.00            
ATOM    277   CB ASN A  37       5.700  28.835  23.345  1.00  1.00            
ATOM    278   CG ASN A  37       5.103  27.912  22.294  1.00  1.00            
ATOM    279  OD1 ASN A  37       5.812  27.102  21.702  1.00  1.00            
ATOM    280  ND2 ASN A  37       3.769  28.028  22.049  1.00  1.00            
ATOM    281    C ASN A  37       5.717  26.973  24.914  1.00  1.00            
ATOM    282    O ASN A  37       6.044  25.787  24.967  1.00  1.00            
ATOM    283    N LEU A  38       4.579  27.453  25.432  4.00  1.00            
ATOM    284   CA LEU A  38       3.616  26.610  26.049  4.00  1.00            
ATOM    285   CB LEU A  38       3.335  26.974  27.512  4.00  1.00            
ATOM    286   CG LEU A  38       4.548  26.727  28.424  4.00  1.00            
ATOM    287  CD1 LEU A  38       5.748  27.591  28.002  4.00  1.00            
ATOM    288  CD2 LEU A  38       4.175  26.903  29.901  4.00  1.00            
ATOM    289    C LEU A  38       2.360  26.783  25.296  4.00  1.00            
ATOM    290    O LEU A  38       2.342  27.244  24.156  4.00  1.00            
ATOM    291    N TRP A  39       1.259  26.398  25.946  4.00  1.00            
ATOM    292   CA TRP A  39       0.033  26.335  25.240  4.00  1.00            
ATOM    293   CB TRP A  39       0.002  25.001  24.513  4.00  1.00            
ATOM    294   CG TRP A  39       0.472  23.936  25.507  4.00  1.00            
ATOM    295  CD2 TRP A  39      -0.326  23.201  26.458  4.00  1.00            
ATOM    296  CD1 TRP A  39       1.759  23.545  25.737  4.00  1.00            
ATOM    297  NE1 TRP A  39       1.814  22.637  26.763  4.00  1.00            
ATOM    298  CE2 TRP A  39       0.539  22.415  27.219  4.00  1.00            
ATOM    299  CE3 TRP A  39      -1.665  23.171  26.685  4.00  1.00            
ATOM    300  CZ2 TRP A  39       0.078  21.601  28.212  4.00  1.00            
ATOM    301  CZ3 TRP A  39      -2.133  22.362  27.694  4.00  1.00            
ATOM    302  CH2 TRP A  39      -1.276  21.589  28.447  4.00  1.00            
ATOM    303    C TRP A  39      -0.999  26.094  26.241  4.00  1.00            
ATOM    304    O TRP A  39      -0.746  25.931  27.434  4.00  1.00            
ATOM    305    N VAL A  40      -2.215  26.110  25.712  4.00  1.00            
ATOM    306   CA VAL A  40      -3.312  25.552  26.387  4.00  1.00            
ATOM    307   CB VAL A  40      -3.456  25.861  27.848  4.00  1.00            
ATOM    308  CG1 VAL A  40      -3.919  27.305  28.004  4.00  1.00            
ATOM    309  CG2 VAL A  40      -4.427  24.837  28.460  4.00  1.00            
ATOM    310    C VAL A  40      -4.507  26.045  25.666  4.00  1.00            
ATOM    311    O VAL A  40      -4.636  27.230  25.363  4.00  1.00            
ATOM    312    N PRO A  41      -5.368  25.146  25.330  1.00  1.00            
ATOM    313   CA PRO A  41      -6.600  25.630  24.814  1.00  1.00            
ATOM    314   CD PRO A  41      -4.942  23.927  24.658  1.00  1.00            
ATOM    315   CB PRO A  41      -7.220  24.479  24.029  1.00  1.00            
ATOM    316   CG PRO A  41      -5.993  23.679  23.562  1.00  1.00            
ATOM    317    C PRO A  41      -7.309  25.999  26.071  1.00  1.00            
ATOM    318    O PRO A  41      -6.886  25.516  27.121  1.00  1.00            
ATOM    319    N SER A  42      -8.362  26.832  26.049  4.00  1.00            
ATOM    320   CA SER A  42      -8.806  27.156  27.367  4.00  1.00            
ATOM    321   CB SER A  42      -8.075  28.373  27.912  4.00  1.00            
ATOM    322   OG SER A  42      -6.678  28.131  27.829  4.00  1.00            
ATOM    323    C SER A  42     -10.267  27.430  27.389  4.00  1.00            
ATOM    324    O SER A  42     -10.933  27.496  26.357  4.00  1.00            
ATOM    325    N VAL A  43     -10.793  27.566  28.619  3.00  1.00            
ATOM    326   CA VAL A  43     -12.178  27.838  28.827  3.00  1.00            
ATOM    327   CB VAL A  43     -12.578  27.886  30.267  3.00  1.00            
ATOM    328  CG1 VAL A  43     -12.467  26.484  30.884  3.00  1.00            
ATOM    329  CG2 VAL A  43     -11.698  28.951  30.936  3.00  1.00            
ATOM    330    C VAL A  43     -12.489  29.168  28.253  3.00  1.00            
ATOM    331    O VAL A  43     -13.554  29.362  27.669  3.00  1.00            
ATOM    332    N TYR A  44     -11.568  30.135  28.403  3.00  1.00            
ATOM    333   CA TYR A  44     -11.874  31.378  27.796  3.00  1.00            
ATOM    334   CB TYR A  44     -11.099  32.587  28.356  3.00  1.00            
ATOM    335   CG TYR A  44     -11.770  33.104  29.581  3.00  1.00            
ATOM    336  CD1 TYR A  44     -11.652  32.479  30.802  3.00  1.00            
ATOM    337  CD2 TYR A  44     -12.521  34.253  29.490  3.00  1.00            
ATOM    338  CE1 TYR A  44     -12.284  33.000  31.908  3.00  1.00            
ATOM    339  CE2 TYR A  44     -13.154  34.777  30.591  3.00  1.00            
ATOM    340   CZ TYR A  44     -13.036  34.149  31.805  3.00  1.00            
ATOM    341   OH TYR A  44     -13.682  34.683  32.941  3.00  1.00            
ATOM    342    C TYR A  44     -11.429  31.200  26.406  3.00  1.00            
ATOM    343    O TYR A  44     -10.400  31.716  25.975  3.00  1.00            
ATOM    344    N CYS A  45     -12.229  30.422  25.672  1.00  1.00            
ATOM    345   CA CYS A  45     -11.910  30.184  24.316  1.00  1.00            
ATOM    346   CB CYS A  45     -10.862  29.077  24.116  1.00  1.00            
ATOM    347   SG CYS A  45     -10.478  28.798  22.361  1.00  1.00            
ATOM    348    C CYS A  45     -13.155  29.735  23.648  1.00  1.00            
ATOM    349    O CYS A  45     -13.861  28.857  24.138  1.00  1.00            
ATOM    350    N SER A  46     -13.469  30.381  22.519  1.00  1.00            
ATOM    351   CA SER A  46     -14.562  29.972  21.699  1.00  1.00            
ATOM    352   CB SER A  46     -15.681  31.026  21.642  1.00  1.00            
ATOM    353   OG SER A  46     -15.164  32.267  21.183  1.00  1.00            
ATOM    354    C SER A  46     -13.930  29.899  20.349  1.00  1.00            
ATOM    355    O SER A  46     -13.453  30.901  19.821  1.00  1.00            
ATOM    356    N SER A  47     -13.872  28.696  19.760  1.00  1.00            
ATOM    357   CA SER A  47     -13.242  28.579  18.480  1.00  1.00            
ATOM    358   CB SER A  47     -11.707  28.542  18.547  1.00  1.00            
ATOM    359   OG SER A  47     -11.211  29.770  19.058  1.00  1.00            
ATOM    360    C SER A  47     -13.661  27.250  17.962  1.00  1.00            
ATOM    361    O SER A  47     -14.298  26.470  18.668  1.00  1.00            
ATOM    362    N LEU A  48     -13.345  26.966  16.689  2.00  1.00            
ATOM    363   CA LEU A  48     -13.603  25.637  16.242  2.00  1.00            
ATOM    364   CB LEU A  48     -13.698  25.509  14.710  2.00  1.00            
ATOM    365   CG LEU A  48     -14.841  26.326  14.081  2.00  1.00            
ATOM    366  CD1 LEU A  48     -16.218  25.812  14.531  2.00  1.00            
ATOM    367  CD2 LEU A  48     -14.648  27.830  14.332  2.00  1.00            
ATOM    368    C LEU A  48     -12.351  24.943  16.654  2.00  1.00            
ATOM    369    O LEU A  48     -11.346  24.998  15.949  2.00  1.00            
ATOM    370    N ALA A  49     -12.375  24.278  17.822  2.00  1.00            
ATOM    371   CA ALA A  49     -11.143  23.752  18.327  2.00  1.00            
ATOM    372   CB ALA A  49     -10.024  24.805  18.392  2.00  1.00            
ATOM    373    C ALA A  49     -11.423  23.329  19.729  2.00  1.00            
ATOM    374    O ALA A  49     -11.531  22.145  20.049  2.00  1.00            
ATOM    375    N CYS A  50     -11.576  24.344  20.593  2.00  1.00            
ATOM    376   CA CYS A  50     -11.699  24.215  22.010  2.00  1.00            
ATOM    377   CB CYS A  50     -11.921  25.566  22.710  2.00  1.00            
ATOM    378   SG CYS A  50     -13.482  26.356  22.220  2.00  1.00            
ATOM    379    C CYS A  50     -12.845  23.326  22.381  2.00  1.00            
ATOM    380    O CYS A  50     -12.756  22.618  23.383  2.00  1.00            
ATOM    381    N SER A  51     -13.950  23.337  21.607  2.00  1.00            
ATOM    382   CA SER A  51     -15.083  22.525  21.964  2.00  1.00            
ATOM    383   CB SER A  51     -16.208  22.570  20.916  2.00  1.00            
ATOM    384   OG SER A  51     -17.287  21.743  21.327  2.00  1.00            
ATOM    385    C SER A  51     -14.621  21.105  22.083  2.00  1.00            
ATOM    386    O SER A  51     -14.857  20.452  23.099  2.00  1.00            
ATOM    387    N ASP A  52     -13.930  20.600  21.045  2.00  1.00            
ATOM    388   CA ASP A  52     -13.470  19.240  21.027  2.00  1.00            
ATOM    389   CB ASP A  52     -12.954  18.829  19.638  2.00  1.00            
ATOM    390   CG ASP A  52     -14.151  18.835  18.694  2.00  1.00            
ATOM    391  OD1 ASP A  52     -15.282  19.102  19.180  2.00  1.00            
ATOM    392  OD2 ASP A  52     -13.951  18.577  17.477  2.00  1.00            
ATOM    393    C ASP A  52     -12.371  18.988  22.026  2.00  1.00            
ATOM    394    O ASP A  52     -12.420  18.008  22.769  2.00  1.00            
ATOM    395    N HIS A  53     -11.357  19.877  22.097  1.00  1.00            
ATOM    396   CA HIS A  53     -10.202  19.642  22.927  1.00  1.00            
ATOM    397  ND1 HIS A  53      -7.462  19.109  21.216  1.00  1.00            
ATOM    398   CG HIS A  53      -8.216  20.248  21.395  1.00  1.00            
ATOM    399   CB HIS A  53      -8.990  20.556  22.645  1.00  1.00            
ATOM    400  NE2 HIS A  53      -7.191  20.343  19.387  1.00  1.00            
ATOM    401  CD2 HIS A  53      -8.041  20.988  20.268  1.00  1.00            
ATOM    402  CE1 HIS A  53      -6.871  19.218  20.000  1.00  1.00            
ATOM    403    C HIS A  53     -10.523  19.844  24.360  1.00  1.00            
ATOM    404    O HIS A  53     -11.584  20.345  24.725  1.00  1.00            
ATOM    405    N ASN A  54      -9.582  19.399  25.213  1.00  1.00            
ATOM    406   CA ASN A  54      -9.738  19.549  26.622  1.00  1.00            
ATOM    407   CB ASN A  54      -8.856  18.600  27.449  1.00  1.00            
ATOM    408   CG ASN A  54      -9.463  18.508  28.842  1.00  1.00            
ATOM    409  OD1 ASN A  54     -10.458  19.166  29.145  1.00  1.00            
ATOM    410  ND2 ASN A  54      -8.866  17.653  29.715  1.00  1.00            
ATOM    411    C ASN A  54      -9.395  20.952  26.964  1.00  1.00            
ATOM    412    O ASN A  54      -8.517  21.564  26.355  1.00  1.00            
ATOM    413    N GLN A  55     -10.109  21.501  27.960  1.00  1.00            
ATOM    414   CA GLN A  55      -9.883  22.866  28.301  1.00  1.00            
ATOM    415   CB GLN A  55     -11.100  23.763  28.013  1.00  1.00            
ATOM    416   CG GLN A  55     -11.474  23.814  26.531  1.00  1.00            
ATOM    417   CD GLN A  55     -12.697  24.708  26.375  1.00  1.00            
ATOM    418  OE1 GLN A  55     -12.696  25.656  25.591  1.00  1.00            
ATOM    419  NE2 GLN A  55     -13.779  24.393  27.136  1.00  1.00            
ATOM    420    C GLN A  55      -9.602  22.961  29.764  1.00  1.00            
ATOM    421    O GLN A  55      -9.962  22.068  30.531  1.00  1.00            
ATOM    422    N PHE A  56      -8.915  24.047  30.185  4.00  1.00            
ATOM    423   CA PHE A  56      -8.613  24.223  31.577  4.00  1.00            
ATOM    424   CB PHE A  56      -7.141  24.534  31.884  4.00  1.00            
ATOM    425   CG PHE A  56      -7.002  24.336  33.351  4.00  1.00            
ATOM    426  CD1 PHE A  56      -6.752  23.080  33.854  4.00  1.00            
ATOM    427  CD2 PHE A  56      -7.140  25.385  34.227  4.00  1.00            
ATOM    428  CE1 PHE A  56      -6.630  22.876  35.208  4.00  1.00            
ATOM    429  CE2 PHE A  56      -7.019  25.187  35.582  4.00  1.00            
ATOM    430   CZ PHE A  56      -6.762  23.931  36.076  4.00  1.00            
ATOM    431    C PHE A  56      -9.455  25.364  32.051  4.00  1.00            
ATOM    432    O PHE A  56      -9.769  26.279  31.293  4.00  1.00            
ATOM    433    N ASN A  57      -9.822  25.317  33.345  1.00  1.00            
ATOM    434   CA ASN A  57     -10.831  26.144  33.936  1.00  1.00            
ATOM    435   CB ASN A  57     -11.173  25.676  35.357  1.00  1.00            
ATOM    436   CG ASN A  57     -11.767  24.277  35.227  1.00  1.00            
ATOM    437  OD1 ASN A  57     -11.061  23.310  34.945  1.00  1.00            
ATOM    438  ND2 ASN A  57     -13.106  24.163  35.433  1.00  1.00            
ATOM    439    C ASN A  57     -10.615  27.643  33.973  1.00  1.00            
ATOM    440    O ASN A  57     -11.583  28.272  33.556  1.00  1.00            
ATOM    441    N PRO A  58      -9.623  28.403  34.421  2.00  1.00            
ATOM    442   CA PRO A  58      -8.496  28.067  35.262  2.00  1.00            
ATOM    443   CD PRO A  58      -9.375  29.638  33.690  2.00  1.00            
ATOM    444   CB PRO A  58      -7.392  29.070  34.926  2.00  1.00            
ATOM    445   CG PRO A  58      -8.147  30.275  34.355  2.00  1.00            
ATOM    446    C PRO A  58      -8.799  28.060  36.732  2.00  1.00            
ATOM    447    O PRO A  58      -7.924  27.683  37.512  2.00  1.00            
ATOM    448    N ASP A  59     -10.019  28.454  37.134  2.00  1.00            
ATOM    449   CA ASP A  59     -10.363  28.684  38.514  2.00  1.00            
ATOM    450   CB ASP A  59     -11.799  29.202  38.680  2.00  1.00            
ATOM    451   CG ASP A  59     -11.790  30.633  38.167  2.00  1.00            
ATOM    452  OD1 ASP A  59     -10.671  31.194  38.020  2.00  1.00            
ATOM    453  OD2 ASP A  59     -12.893  31.186  37.914  2.00  1.00            
ATOM    454    C ASP A  59     -10.202  27.448  39.352  2.00  1.00            
ATOM    455    O ASP A  59     -10.007  27.555  40.562  2.00  1.00            
ATOM    456    N ASP A  60     -10.274  26.239  38.762  2.00  1.00            
ATOM    457   CA ASP A  60     -10.248  25.051  39.577  2.00  1.00            
ATOM    458   CB ASP A  60     -10.252  23.744  38.762  2.00  1.00            
ATOM    459   CG ASP A  60     -11.682  23.421  38.356  2.00  1.00            
ATOM    460  OD1 ASP A  60     -12.620  23.972  38.992  2.00  1.00            
ATOM    461  OD2 ASP A  60     -11.855  22.603  37.414  2.00  1.00            
ATOM    462    C ASP A  60      -9.043  24.986  40.464  2.00  1.00            
ATOM    463    O ASP A  60      -9.185  24.760  41.664  2.00  1.00            
ATOM    464    N SER A  61      -7.824  25.191  39.939  1.00  1.00            
ATOM    465   CA SER A  61      -6.710  25.024  40.826  1.00  1.00            
ATOM    466   CB SER A  61      -5.366  24.821  40.101  1.00  1.00            
ATOM    467   OG SER A  61      -5.373  23.611  39.359  1.00  1.00            
ATOM    468    C SER A  61      -6.550  26.249  41.651  1.00  1.00            
ATOM    469    O SER A  61      -6.799  27.367  41.198  1.00  1.00            
ATOM    470    N SER A  62      -6.145  26.039  42.916  1.00  1.00            
ATOM    471   CA SER A  62      -5.809  27.107  43.804  1.00  1.00            
ATOM    472   CB SER A  62      -5.469  26.593  45.209  1.00  1.00            
ATOM    473   OG SER A  62      -6.538  25.808  45.716  1.00  1.00            
ATOM    474    C SER A  62      -4.533  27.632  43.244  1.00  1.00            
ATOM    475    O SER A  62      -4.222  28.821  43.307  1.00  1.00            
ATOM    476    N THR A  63      -3.782  26.697  42.641  1.00  1.00            
ATOM    477   CA THR A  63      -2.459  26.920  42.161  1.00  1.00            
ATOM    478   CB THR A  63      -1.808  25.672  41.644  1.00  1.00            
ATOM    479  OG1 THR A  63      -2.492  25.202  40.492  1.00  1.00            
ATOM    480  CG2 THR A  63      -1.836  24.609  42.756  1.00  1.00            
ATOM    481    C THR A  63      -2.391  27.936  41.053  1.00  1.00            
ATOM    482    O THR A  63      -1.525  28.809  41.074  1.00  1.00            
ATOM    483    N PHE A  64      -3.297  27.874  40.058  1.00  1.00            
ATOM    484   CA PHE A  64      -3.183  28.752  38.922  1.00  1.00            
ATOM    485   CB PHE A  64      -4.286  28.513  37.874  1.00  1.00            
ATOM    486   CG PHE A  64      -4.039  29.384  36.693  1.00  1.00            
ATOM    487  CD1 PHE A  64      -3.128  29.013  35.728  1.00  1.00            
ATOM    488  CD2 PHE A  64      -4.732  30.563  36.539  1.00  1.00            
ATOM    489  CE1 PHE A  64      -2.898  29.811  34.632  1.00  1.00            
ATOM    490  CE2 PHE A  64      -4.506  31.363  35.444  1.00  1.00            
ATOM    491   CZ PHE A  64      -3.588  30.990  34.492  1.00  1.00            
ATOM    492    C PHE A  64      -3.279  30.173  39.405  1.00  1.00            
ATOM    493    O PHE A  64      -4.070  30.492  40.291  1.00  1.00            
ATOM    494    N GLU A  65      -2.432  31.059  38.838  4.00  1.00            
ATOM    495   CA GLU A  65      -2.400  32.464  39.157  4.00  1.00            
ATOM    496   CB GLU A  65      -1.044  32.927  39.708  4.00  1.00            
ATOM    497   CG GLU A  65      -0.979  34.426  39.991  4.00  1.00            
ATOM    498   CD GLU A  65       0.406  34.720  40.546  4.00  1.00            
ATOM    499  OE1 GLU A  65       0.657  34.349  41.723  4.00  1.00            
ATOM    500  OE2 GLU A  65       1.233  35.314  39.803  4.00  1.00            
ATOM    501    C GLU A  65      -2.626  33.187  37.878  4.00  1.00            
ATOM    502    O GLU A  65      -2.402  32.640  36.799  4.00  1.00            
ATOM    503    N ALA A  66      -3.101  34.441  37.954  4.00  1.00            
ATOM    504   CA ALA A  66      -3.346  35.102  36.713  4.00  1.00            
ATOM    505   CB ALA A  66      -4.802  35.569  36.545  4.00  1.00            
ATOM    506    C ALA A  66      -2.484  36.318  36.613  4.00  1.00            
ATOM    507    O ALA A  66      -2.330  37.074  37.572  4.00  1.00            
ATOM    508    N THR A  67      -1.876  36.509  35.424  4.00  1.00            
ATOM    509   CA THR A  67      -1.097  37.674  35.118  4.00  1.00            
ATOM    510   CB THR A  67       0.369  37.415  34.913  4.00  1.00            
ATOM    511  OG1 THR A  67       0.567  36.476  33.865  4.00  1.00            
ATOM    512  CG2 THR A  67       0.976  36.907  36.233  4.00  1.00            
ATOM    513    C THR A  67      -1.660  38.193  33.845  4.00  1.00            
ATOM    514    O THR A  67      -2.141  37.421  33.017  4.00  1.00            
ATOM    515    N SER A  68      -1.655  39.523  33.656  4.00  1.00            
ATOM    516   CA SER A  68      -2.214  39.990  32.429  4.00  1.00            
ATOM    517   CB SER A  68      -3.126  41.219  32.591  4.00  1.00            
ATOM    518   OG SER A  68      -3.637  41.613  31.326  4.00  1.00            
ATOM    519    C SER A  68      -1.083  40.386  31.551  4.00  1.00            
ATOM    520    O SER A  68      -0.434  41.408  31.762  4.00  1.00            
ATOM    521    N GLN A  69      -0.811  39.543  30.543  4.00  1.00            
ATOM    522   CA GLN A  69       0.198  39.831  29.576  4.00  1.00            
ATOM    523   CB GLN A  69       1.611  39.470  30.055  4.00  1.00            
ATOM    524   CG GLN A  69       2.716  40.108  29.219  4.00  1.00            
ATOM    525   CD GLN A  69       3.961  40.137  30.092  4.00  1.00            
ATOM    526  OE1 GLN A  69       5.034  40.539  29.650  4.00  1.00            
ATOM    527  NE2 GLN A  69       3.809  39.706  31.374  4.00  1.00            
ATOM    528    C GLN A  69      -0.209  39.005  28.398  4.00  1.00            
ATOM    529    O GLN A  69      -0.790  37.934  28.567  4.00  1.00            
ATOM    530    N GLU A  70       0.037  39.477  27.162  4.00  1.00            
ATOM    531   CA GLU A  70      -0.441  38.698  26.057  4.00  1.00            
ATOM    532   CB GLU A  70      -1.396  39.450  25.114  4.00  1.00            
ATOM    533   CG GLU A  70      -2.777  39.727  25.708  4.00  1.00            
ATOM    534   CD GLU A  70      -3.596  40.432  24.636  4.00  1.00            
ATOM    535  OE1 GLU A  70      -3.337  41.640  24.391  4.00  1.00            
ATOM    536  OE2 GLU A  70      -4.489  39.771  24.043  4.00  1.00            
ATOM    537    C GLU A  70       0.700  38.254  25.214  4.00  1.00            
ATOM    538    O GLU A  70       1.712  38.941  25.080  4.00  1.00            
ATOM    539    N LEU A  71       0.550  37.049  24.637  4.00  1.00            
ATOM    540   CA LEU A  71       1.543  36.518  23.763  4.00  1.00            
ATOM    541   CB LEU A  71       2.365  35.349  24.359  4.00  1.00            
ATOM    542   CG LEU A  71       1.580  34.204  25.045  4.00  1.00            
ATOM    543  CD1 LEU A  71       2.551  33.135  25.569  4.00  1.00            
ATOM    544  CD2 LEU A  71       0.662  34.702  26.173  4.00  1.00            
ATOM    545    C LEU A  71       0.876  36.068  22.516  4.00  1.00            
ATOM    546    O LEU A  71       0.014  35.190  22.533  4.00  1.00            
ATOM    547    N SER A  72       1.266  36.691  21.389  4.00  1.00            
ATOM    548   CA SER A  72       0.712  36.296  20.134  4.00  1.00            
ATOM    549   CB SER A  72       0.394  37.482  19.209  4.00  1.00            
ATOM    550   OG SER A  72      -0.155  37.013  17.986  4.00  1.00            
ATOM    551    C SER A  72       1.786  35.483  19.504  4.00  1.00            
ATOM    552    O SER A  72       2.905  35.955  19.304  4.00  1.00            
ATOM    553    N ILE A  73       1.460  34.219  19.184  4.00  1.00            
ATOM    554   CA ILE A  73       2.460  33.340  18.671  4.00  1.00            
ATOM    555   CB ILE A  73       2.731  32.190  19.597  4.00  1.00            
ATOM    556  CG1 ILE A  73       1.445  31.383  19.832  4.00  1.00            
ATOM    557  CG2 ILE A  73       3.365  32.754  20.881  4.00  1.00            
ATOM    558  CD1 ILE A  73       1.669  30.102  20.633  4.00  1.00            
ATOM    559    C ILE A  73       2.056  32.834  17.361  4.00  1.00            
ATOM    560    O ILE A  73       0.902  32.479  17.126  4.00  1.00            
ATOM    561    N THR A  74       3.030  32.835  16.447  4.00  1.00            
ATOM    562   CA THR A  74       2.700  32.328  15.172  4.00  1.00            
ATOM    563   CB THR A  74       2.712  33.368  14.091  4.00  1.00            
ATOM    564  OG1 THR A  74       4.005  33.943  13.974  4.00  1.00            
ATOM    565  CG2 THR A  74       1.673  34.447  14.443  4.00  1.00            
ATOM    566    C THR A  74       3.657  31.271  14.820  4.00  1.00            
ATOM    567    O THR A  74       4.872  31.419  14.936  4.00  1.00            
ATOM    568    N TYR A  75       3.071  30.146  14.409  4.00  1.00            
ATOM    569   CA TYR A  75       3.833  29.131  13.794  4.00  1.00            
ATOM    570   CB TYR A  75       3.679  27.676  14.356  4.00  1.00            
ATOM    571   CG TYR A  75       4.270  26.809  13.293  4.00  1.00            
ATOM    572  CD1 TYR A  75       5.579  26.975  12.892  4.00  1.00            
ATOM    573  CD2 TYR A  75       3.506  25.876  12.639  4.00  1.00            
ATOM    574  CE1 TYR A  75       6.106  26.218  11.867  4.00  1.00            
ATOM    575  CE2 TYR A  75       4.030  25.118  11.622  4.00  1.00            
ATOM    576   CZ TYR A  75       5.331  25.286  11.230  4.00  1.00            
ATOM    577   OH TYR A  75       5.868  24.507  10.184  4.00  1.00            
ATOM    578    C TYR A  75       3.349  29.290  12.385  4.00  1.00            
ATOM    579    O TYR A  75       2.313  29.915  12.162  4.00  1.00            
ATOM    580    N GLY A  76       4.092  28.781  11.389  3.00  1.00            
ATOM    581   CA GLY A  76       3.751  28.833  10.022  3.00  1.00            
ATOM    582    C GLY A  76       2.346  28.330   9.926  3.00  1.00            
ATOM    583    O GLY A  76       1.573  28.748   9.066  3.00  1.00            
ATOM    584    N THR A  77       1.995  27.405  10.831  3.00  1.00            
ATOM    585   CA THR A  77       0.720  26.785  10.892  3.00  1.00            
ATOM    586   CB THR A  77       0.625  25.758  11.991  3.00  1.00            
ATOM    587  OG1 THR A  77      -0.598  25.044  11.882  3.00  1.00            
ATOM    588  CG2 THR A  77       0.718  26.452  13.364  3.00  1.00            
ATOM    589    C THR A  77      -0.401  27.766  11.080  3.00  1.00            
ATOM    590    O THR A  77      -1.403  27.696  10.372  3.00  1.00            
ATOM    591    N GLY A  78      -0.280  28.719  12.019  4.00  1.00            
ATOM    592   CA GLY A  78      -1.373  29.618  12.267  4.00  1.00            
ATOM    593    C GLY A  78      -1.051  30.240  13.584  4.00  1.00            
ATOM    594    O GLY A  78       0.021  29.993  14.134  4.00  1.00            
ATOM    595    N SER A  79      -1.953  31.066  14.148  4.00  1.00            
ATOM    596   CA SER A  79      -1.537  31.624  15.396  4.00  1.00            
ATOM    597   CB SER A  79      -1.254  33.140  15.347  4.00  1.00            
ATOM    598   OG SER A  79      -2.441  33.864  15.057  4.00  1.00            
ATOM    599    C SER A  79      -2.551  31.381  16.460  4.00  1.00            
ATOM    600    O SER A  79      -3.755  31.514  16.253  4.00  1.00            
ATOM    601    N MET A  80      -2.040  31.003  17.648  4.00  1.00            
ATOM    602   CA MET A  80      -2.821  30.796  18.830  4.00  1.00            
ATOM    603   CB MET A  80      -2.317  29.603  19.655  4.00  1.00            
ATOM    604   CG MET A  80      -2.331  28.300  18.856  4.00  1.00            
ATOM    605   SD MET A  80      -1.361  26.948  19.587  4.00  1.00            
ATOM    606   CE MET A  80      -1.441  25.920  18.091  4.00  1.00            
ATOM    607    C MET A  80      -2.537  32.044  19.609  4.00  1.00            
ATOM    608    O MET A  80      -1.395  32.500  19.636  4.00  1.00            
ATOM    609    N THR A  81      -3.559  32.664  20.233  4.00  1.00            
ATOM    610   CA THR A  81      -3.249  33.863  20.959  4.00  1.00            
ATOM    611   CB THR A  81      -4.169  35.021  20.687  4.00  1.00            
ATOM    612  OG1 THR A  81      -3.627  36.214  21.233  4.00  1.00            
ATOM    613  CG2 THR A  81      -5.546  34.734  21.307  4.00  1.00            
ATOM    614    C THR A  81      -3.300  33.520  22.395  4.00  1.00            
ATOM    615    O THR A  81      -3.973  32.567  22.785  4.00  1.00            
ATOM    616    N GLY A  82      -2.581  34.273  23.243  4.00  1.00            
ATOM    617   CA GLY A  82      -2.607  33.741  24.560  4.00  1.00            
ATOM    618    C GLY A  82      -2.539  34.763  25.620  4.00  1.00            
ATOM    619    O GLY A  82      -2.032  35.871  25.454  4.00  1.00            
ATOM    620    N ILE A  83      -3.071  34.337  26.776  4.00  1.00            
ATOM    621   CA ILE A  83      -3.008  35.091  27.973  4.00  1.00            
ATOM    622   CB ILE A  83      -4.328  35.314  28.663  4.00  1.00            
ATOM    623  CG1 ILE A  83      -4.957  33.976  29.068  4.00  1.00            
ATOM    624  CG2 ILE A  83      -5.214  36.180  27.758  4.00  1.00            
ATOM    625  CD1 ILE A  83      -6.125  34.106  30.044  4.00  1.00            
ATOM    626    C ILE A  83      -2.139  34.273  28.884  4.00  1.00            
ATOM    627    O ILE A  83      -2.274  33.052  28.940  4.00  1.00            
ATOM    628    N LEU A  84      -1.193  34.917  29.601  4.00  1.00            
ATOM    629   CA LEU A  84      -0.286  34.187  30.449  4.00  1.00            
ATOM    630   CB LEU A  84       0.956  34.971  30.908  4.00  1.00            
ATOM    631   CG LEU A  84       1.995  35.191  29.792  4.00  1.00            
ATOM    632  CD1 LEU A  84       3.220  35.957  30.315  4.00  1.00            
ATOM    633  CD2 LEU A  84       2.377  33.862  29.121  4.00  1.00            
ATOM    634    C LEU A  84      -0.998  33.713  31.669  4.00  1.00            
ATOM    635    O LEU A  84      -2.116  34.133  31.965  4.00  1.00            
ATOM    636    N GLY A  85      -0.359  32.763  32.382  4.00  1.00            
ATOM    637   CA GLY A  85      -0.891  32.209  33.592  4.00  1.00            
ATOM    638    C GLY A  85       0.294  31.900  34.457  4.00  1.00            
ATOM    639    O GLY A  85       1.408  32.337  34.175  4.00  1.00            
ATOM    640    N TYR A  86       0.073  31.206  35.588  4.00  1.00            
ATOM    641   CA TYR A  86       1.166  30.774  36.417  4.00  1.00            
ATOM    642   CB TYR A  86       1.324  31.685  37.644  4.00  1.00            
ATOM    643   CG TYR A  86       2.681  31.510  38.229  4.00  1.00            
ATOM    644  CD1 TYR A  86       3.738  32.226  37.713  4.00  1.00            
ATOM    645  CD2 TYR A  86       2.901  30.657  39.285  4.00  1.00            
ATOM    646  CE1 TYR A  86       5.001  32.093  38.235  4.00  1.00            
ATOM    647  CE2 TYR A  86       4.163  30.519  39.814  4.00  1.00            
ATOM    648   CZ TYR A  86       5.210  31.237  39.288  4.00  1.00            
ATOM    649   OH TYR A  86       6.506  31.100  39.826  4.00  1.00            
ATOM    650    C TYR A  86       0.684  29.425  36.888  4.00  1.00            
ATOM    651    O TYR A  86      -0.403  29.340  37.459  4.00  1.00            
ATOM    652    N ASP A  87       1.440  28.324  36.673  4.00  1.00            
ATOM    653   CA ASP A  87       0.872  27.044  37.031  4.00  1.00            
ATOM    654   CB ASP A  87       0.509  26.164  35.825  4.00  1.00            
ATOM    655   CG ASP A  87      -0.627  26.830  35.066  4.00  1.00            
ATOM    656  OD1 ASP A  87      -0.471  28.024  34.697  4.00  1.00            
ATOM    657  OD2 ASP A  87      -1.674  26.158  34.863  4.00  1.00            
ATOM    658    C ASP A  87       1.816  26.231  37.838  4.00  1.00            
ATOM    659    O ASP A  87       2.995  26.548  37.978  4.00  1.00            
ATOM    660    N THR A  88       1.252  25.161  38.430  4.00  1.00            
ATOM    661   CA THR A  88       2.039  24.170  39.086  4.00  1.00            
ATOM    662   CB THR A  88       1.576  23.829  40.474  4.00  1.00            
ATOM    663  OG1 THR A  88       0.244  23.339  40.457  4.00  1.00            
ATOM    664  CG2 THR A  88       1.671  25.097  41.346  4.00  1.00            
ATOM    665    C THR A  88       1.923  22.971  38.213  4.00  1.00            
ATOM    666    O THR A  88       0.884  22.318  38.177  4.00  1.00            
ATOM    667    N VAL A  89       3.017  22.624  37.512  4.00  1.00            
ATOM    668   CA VAL A  89       2.867  21.653  36.476  4.00  1.00            
ATOM    669   CB VAL A  89       3.490  22.087  35.180  4.00  1.00            
ATOM    670  CG1 VAL A  89       2.763  23.355  34.696  4.00  1.00            
ATOM    671  CG2 VAL A  89       4.998  22.283  35.401  4.00  1.00            
ATOM    672    C VAL A  89       3.447  20.350  36.834  4.00  1.00            
ATOM    673    O VAL A  89       4.178  20.198  37.807  4.00  1.00            
ATOM    674    N GLN A  90       3.035  19.352  36.038  4.00  1.00            
ATOM    675   CA GLN A  90       3.545  18.035  36.170  4.00  1.00            
ATOM    676   CB GLN A  90       2.465  17.001  36.504  4.00  1.00            
ATOM    677   CG GLN A  90       3.007  15.580  36.647  4.00  1.00            
ATOM    678   CD GLN A  90       1.819  14.675  36.929  4.00  1.00            
ATOM    679  OE1 GLN A  90       1.831  13.890  37.875  4.00  1.00            
ATOM    680  NE2 GLN A  90       0.761  14.781  36.080  4.00  1.00            
ATOM    681    C GLN A  90       4.061  17.652  34.815  4.00  1.00            
ATOM    682    O GLN A  90       3.302  17.599  33.848  4.00  1.00            
ATOM    683    N VAL A  91       5.381  17.405  34.697  4.00  1.00            
ATOM    684   CA VAL A  91       5.908  16.895  33.462  4.00  1.00            
ATOM    685   CB VAL A  91       7.021  17.725  32.878  4.00  1.00            
ATOM    686  CG1 VAL A  91       8.172  17.855  33.893  4.00  1.00            
ATOM    687  CG2 VAL A  91       7.440  17.094  31.540  4.00  1.00            
ATOM    688    C VAL A  91       6.423  15.537  33.821  4.00  1.00            
ATOM    689    O VAL A  91       7.273  15.397  34.698  4.00  1.00            
ATOM    690    N GLY A  92       5.900  14.483  33.168  3.00  1.00            
ATOM    691   CA GLY A  92       6.306  13.175  33.591  3.00  1.00            
ATOM    692    C GLY A  92       5.808  13.091  35.005  3.00  1.00            
ATOM    693    O GLY A  92       4.816  13.724  35.362  3.00  1.00            
ATOM    694    N GLY A  93       6.497  12.305  35.852  3.00  1.00            
ATOM    695   CA GLY A  93       6.145  12.162  37.238  3.00  1.00            
ATOM    696    C GLY A  93       6.371  13.465  37.940  3.00  1.00            
ATOM    697    O GLY A  93       5.670  13.809  38.890  3.00  1.00            
ATOM    698    N ILE A  94       7.391  14.207  37.477  4.00  1.00            
ATOM    699   CA ILE A  94       7.877  15.418  38.071  4.00  1.00            
ATOM    700   CB ILE A  94       8.878  16.134  37.217  4.00  1.00            
ATOM    701  CG1 ILE A  94      10.044  15.205  36.849  4.00  1.00            
ATOM    702  CG2 ILE A  94       9.316  17.392  37.985  4.00  1.00            
ATOM    703  CD1 ILE A  94      10.906  15.754  35.713  4.00  1.00            
ATOM    704    C ILE A  94       6.798  16.408  38.344  4.00  1.00            
ATOM    705    O ILE A  94       5.861  16.576  37.565  4.00  1.00            
ATOM    706    N SER A  95       6.909  17.069  39.514  4.00  1.00            
ATOM    707   CA SER A  95       6.043  18.163  39.823  4.00  1.00            
ATOM    708   CB SER A  95       5.505  18.170  41.266  4.00  1.00            
ATOM    709   OG SER A  95       4.601  17.093  41.464  4.00  1.00            
ATOM    710    C SER A  95       6.896  19.384  39.676  4.00  1.00            
ATOM    711    O SER A  95       7.769  19.650  40.502  4.00  1.00            
ATOM    712    N ASP A  96       6.665  20.153  38.596  4.00  1.00            
ATOM    713   CA ASP A  96       7.388  21.363  38.343  4.00  1.00            
ATOM    714   CB ASP A  96       7.500  21.697  36.848  4.00  1.00            
ATOM    715   CG ASP A  96       8.488  22.840  36.683  4.00  1.00            
ATOM    716  OD1 ASP A  96       9.081  23.259  37.713  4.00  1.00            
ATOM    717  OD2 ASP A  96       8.660  23.312  35.528  4.00  1.00            
ATOM    718    C ASP A  96       6.593  22.430  38.997  4.00  1.00            
ATOM    719    O ASP A  96       5.387  22.545  38.786  4.00  1.00            
ATOM    720    N THR A  97       7.270  23.236  39.828  4.00  1.00            
ATOM    721   CA THR A  97       6.565  24.166  40.644  4.00  1.00            
ATOM    722   CB THR A  97       7.464  24.854  41.632  4.00  1.00            
ATOM    723  OG1 THR A  97       6.710  25.738  42.446  4.00  1.00            
ATOM    724  CG2 THR A  97       8.573  25.614  40.883  4.00  1.00            
ATOM    725    C THR A  97       5.807  25.202  39.899  4.00  1.00            
ATOM    726    O THR A  97       4.595  25.327  40.072  4.00  1.00            
ATOM    727    N ASN A  98       6.478  25.962  39.027  4.00  1.00            
ATOM    728   CA ASN A  98       5.738  27.004  38.399  4.00  1.00            
ATOM    729   CB ASN A  98       6.130  28.414  38.876  4.00  1.00            
ATOM    730   CG ASN A  98       7.611  28.621  38.598  4.00  1.00            
ATOM    731  OD1 ASN A  98       8.464  28.008  39.237  4.00  1.00            
ATOM    732  ND2 ASN A  98       7.929  29.506  37.618  4.00  1.00            
ATOM    733    C ASN A  98       6.003  26.924  36.958  4.00  1.00            
ATOM    734    O ASN A  98       7.055  26.464  36.517  4.00  1.00            
ATOM    735    N GLN A  99       5.007  27.348  36.178  4.00  1.00            
ATOM    736   CA GLN A  99       5.216  27.305  34.782  4.00  1.00            
ATOM    737   CB GLN A  99       4.522  26.115  34.104  4.00  1.00            
ATOM    738   CG GLN A  99       4.865  26.003  32.621  4.00  1.00            
ATOM    739   CD GLN A  99       4.106  24.815  32.058  4.00  1.00            
ATOM    740  OE1 GLN A  99       2.935  24.926  31.702  4.00  1.00            
ATOM    741  NE2 GLN A  99       4.789  23.642  31.980  4.00  1.00            
ATOM    742    C GLN A  99       4.610  28.532  34.219  4.00  1.00            
ATOM    743    O GLN A  99       3.667  29.093  34.775  4.00  1.00            
ATOM    744    N ILE A 100       5.168  28.991  33.094  4.00  1.00            
ATOM    745   CA ILE A 100       4.703  30.214  32.540  4.00  1.00            
ATOM    746   CB ILE A 100       5.602  30.703  31.435  4.00  1.00            
ATOM    747  CG1 ILE A 100       5.077  32.029  30.858  4.00  1.00            
ATOM    748  CG2 ILE A 100       5.750  29.579  30.393  4.00  1.00            
ATOM    749  CD1 ILE A 100       5.135  33.196  31.845  4.00  1.00            
ATOM    750    C ILE A 100       3.310  30.147  31.975  4.00  1.00            
ATOM    751    O ILE A 100       2.471  30.962  32.347  4.00  1.00            
ATOM    752    N PHE A 101       3.020  29.212  31.044  4.00  1.00            
ATOM    753   CA PHE A 101       1.670  29.036  30.567  4.00  1.00            
ATOM    754   CB PHE A 101       0.694  28.963  31.765  4.00  1.00            
ATOM    755   CG PHE A 101      -0.675  28.488  31.426  4.00  1.00            
ATOM    756  CD1 PHE A 101      -0.944  27.140  31.364  4.00  1.00            
ATOM    757  CD2 PHE A 101      -1.694  29.386  31.208  4.00  1.00            
ATOM    758  CE1 PHE A 101      -2.210  26.690  31.071  4.00  1.00            
ATOM    759  CE2 PHE A 101      -2.963  28.944  30.915  4.00  1.00            
ATOM    760   CZ PHE A 101      -3.219  27.595  30.846  4.00  1.00            
ATOM    761    C PHE A 101       1.227  30.088  29.610  4.00  1.00            
ATOM    762    O PHE A 101       1.638  31.245  29.673  4.00  1.00            
ATOM    763    N GLY A 102       0.356  29.656  28.675  4.00  1.00            
ATOM    764   CA GLY A 102      -0.255  30.513  27.707  4.00  1.00            
ATOM    765    C GLY A 102      -1.629  29.940  27.484  4.00  1.00            
ATOM    766    O GLY A 102      -1.796  28.955  26.766  4.00  1.00            
ATOM    767    N LEU A 103      -2.646  30.560  28.115  4.00  1.00            
ATOM    768   CA LEU A 103      -4.047  30.227  28.017  4.00  1.00            
ATOM    769   CB LEU A 103      -4.781  31.045  29.102  4.00  1.00            
ATOM    770   CG LEU A 103      -6.297  30.905  29.317  4.00  1.00            
ATOM    771  CD1 LEU A 103      -7.077  31.132  28.014  4.00  1.00            
ATOM    772  CD2 LEU A 103      -6.653  29.658  30.143  4.00  1.00            
ATOM    773    C LEU A 103      -4.402  30.728  26.642  4.00  1.00            
ATOM    774    O LEU A 103      -4.042  31.851  26.295  4.00  1.00            
ATOM    775    N SER A 104      -5.112  29.936  25.808  4.00  1.00            
ATOM    776   CA SER A 104      -5.272  30.400  24.452  4.00  1.00            
ATOM    777   CB SER A 104      -4.996  29.313  23.399  4.00  1.00            
ATOM    778   OG SER A 104      -3.638  28.902  23.462  4.00  1.00            
ATOM    779    C SER A 104      -6.645  30.893  24.203  4.00  1.00            
ATOM    780    O SER A 104      -7.625  30.157  24.307  4.00  1.00            
ATOM    781    N GLU A 105      -6.735  32.194  23.888  4.00  1.00            
ATOM    782   CA GLU A 105      -8.004  32.752  23.569  4.00  1.00            
ATOM    783   CB GLU A 105      -7.993  34.288  23.503  4.00  1.00            
ATOM    784   CG GLU A 105      -7.705  34.985  24.832  4.00  1.00            
ATOM    785   CD GLU A 105      -7.791  36.484  24.582  4.00  1.00            
ATOM    786  OE1 GLU A 105      -8.240  36.872  23.470  4.00  1.00            
ATOM    787  OE2 GLU A 105      -7.419  37.264  25.499  4.00  1.00            
ATOM    788    C GLU A 105      -8.457  32.311  22.223  4.00  1.00            
ATOM    789    O GLU A 105      -9.576  31.826  22.070  4.00  1.00            
ATOM    790    N THR A 106      -7.591  32.451  21.199  4.00  1.00            
ATOM    791   CA THR A 106      -8.121  32.160  19.904  4.00  1.00            
ATOM    792   CB THR A 106      -8.389  33.391  19.090  4.00  1.00            
ATOM    793  OG1 THR A 106      -9.248  34.263  19.811  4.00  1.00            
ATOM    794  CG2 THR A 106      -9.083  32.973  17.783  4.00  1.00            
ATOM    795    C THR A 106      -7.212  31.278  19.147  4.00  1.00            
ATOM    796    O THR A 106      -6.087  31.649  18.821  4.00  1.00            
ATOM    797    N GLU A 107      -7.705  30.072  18.851  1.00  1.00            
ATOM    798   CA GLU A 107      -6.933  29.197  18.053  1.00  1.00            
ATOM    799   CB GLU A 107      -6.724  27.818  18.693  1.00  1.00            
ATOM    800   CG GLU A 107      -5.778  27.868  19.891  1.00  1.00            
ATOM    801   CD GLU A 107      -5.425  26.441  20.268  1.00  1.00            
ATOM    802  OE1 GLU A 107      -6.362  25.604  20.368  1.00  1.00            
ATOM    803  OE2 GLU A 107      -4.211  26.170  20.467  1.00  1.00            
ATOM    804    C GLU A 107      -7.691  29.001  16.782  1.00  1.00            
ATOM    805    O GLU A 107      -8.620  28.196  16.715  1.00  1.00            
ATOM    806    N PRO A 108      -7.357  29.761  15.776  1.00  1.00            
ATOM    807   CA PRO A 108      -8.044  29.631  14.520  1.00  1.00            
ATOM    808   CD PRO A 108      -6.795  31.089  15.963  1.00  1.00            
ATOM    809   CB PRO A 108      -7.851  30.958  13.789  1.00  1.00            
ATOM    810   CG PRO A 108      -6.695  31.651  14.536  1.00  1.00            
ATOM    811    C PRO A 108      -7.404  28.481  13.849  1.00  1.00            
ATOM    812    O PRO A 108      -6.218  28.230  14.076  1.00  1.00            
ATOM    813    N GLY A 109      -8.161  27.749  13.029  1.00  1.00            
ATOM    814   CA GLY A 109      -7.473  26.700  12.378  1.00  1.00            
ATOM    815    C GLY A 109      -8.441  25.618  12.094  1.00  1.00            
ATOM    816    O GLY A 109      -9.123  25.122  12.987  1.00  1.00            
ATOM    817    N SER A 110      -8.544  25.261  10.806  2.00  1.00            
ATOM    818   CA SER A 110      -9.247  24.072  10.460  2.00  1.00            
ATOM    819   CB SER A 110      -9.437  23.911   8.944  2.00  1.00            
ATOM    820   OG SER A 110     -10.222  24.974   8.427  2.00  1.00            
ATOM    821    C SER A 110      -8.255  23.050  10.888  2.00  1.00            
ATOM    822    O SER A 110      -8.576  21.894  11.160  2.00  1.00            
ATOM    823    N PHE A 111      -6.986  23.511  10.928  2.00  1.00            
ATOM    824   CA PHE A 111      -5.860  22.743  11.340  2.00  1.00            
ATOM    825   CB PHE A 111      -4.551  23.530  11.200  2.00  1.00            
ATOM    826   CG PHE A 111      -4.444  23.825   9.741  2.00  1.00            
ATOM    827  CD1 PHE A 111      -5.032  24.952   9.211  2.00  1.00            
ATOM    828  CD2 PHE A 111      -3.779  22.967   8.896  2.00  1.00            
ATOM    829  CE1 PHE A 111      -4.947  25.230   7.866  2.00  1.00            
ATOM    830  CE2 PHE A 111      -3.691  23.240   7.550  2.00  1.00            
ATOM    831   CZ PHE A 111      -4.272  24.372   7.032  2.00  1.00            
ATOM    832    C PHE A 111      -6.093  22.368  12.766  2.00  1.00            
ATOM    833    O PHE A 111      -6.009  21.197  13.133  2.00  1.00            
ATOM    834    N LEU A 112      -6.423  23.354  13.619  2.00  1.00            
ATOM    835   CA LEU A 112      -6.835  22.983  14.939  2.00  1.00            
ATOM    836   CB LEU A 112      -6.841  24.143  15.940  2.00  1.00            
ATOM    837   CG LEU A 112      -5.404  24.640  16.166  2.00  1.00            
ATOM    838  CD1 LEU A 112      -5.312  25.626  17.334  2.00  1.00            
ATOM    839  CD2 LEU A 112      -4.435  23.456  16.307  2.00  1.00            
ATOM    840    C LEU A 112      -8.226  22.482  14.665  2.00  1.00            
ATOM    841    O LEU A 112      -8.738  22.685  13.567  2.00  1.00            
ATOM    842    N TYR A 113      -8.867  21.780  15.619  2.00  1.00            
ATOM    843   CA TYR A 113     -10.118  21.106  15.358  2.00  1.00            
ATOM    844   CB TYR A 113     -11.171  21.944  14.583  2.00  1.00            
ATOM    845   CG TYR A 113     -12.433  21.151  14.368  2.00  1.00            
ATOM    846  CD1 TYR A 113     -13.357  20.972  15.375  2.00  1.00            
ATOM    847  CD2 TYR A 113     -12.717  20.597  13.138  2.00  1.00            
ATOM    848  CE1 TYR A 113     -14.515  20.249  15.169  2.00  1.00            
ATOM    849  CE2 TYR A 113     -13.870  19.873  12.921  2.00  1.00            
ATOM    850   CZ TYR A 113     -14.776  19.695  13.938  2.00  1.00            
ATOM    851   OH TYR A 113     -15.957  18.952  13.719  2.00  1.00            
ATOM    852    C TYR A 113      -9.750  19.916  14.547  2.00  1.00            
ATOM    853    O TYR A 113     -10.589  19.148  14.078  2.00  1.00            
ATOM    854    N TYR A 114      -8.434  19.692  14.414  2.00  1.00            
ATOM    855   CA TYR A 114      -8.061  18.590  13.612  2.00  1.00            
ATOM    856   CB TYR A 114      -7.451  19.014  12.264  2.00  1.00            
ATOM    857   CG TYR A 114      -7.380  17.803  11.398  2.00  1.00            
ATOM    858  CD1 TYR A 114      -6.283  16.974  11.417  2.00  1.00            
ATOM    859  CD2 TYR A 114      -8.433  17.498  10.565  2.00  1.00            
ATOM    860  CE1 TYR A 114      -6.234  15.860  10.611  2.00  1.00            
ATOM    861  CE2 TYR A 114      -8.390  16.388   9.758  2.00  1.00            
ATOM    862   CZ TYR A 114      -7.288  15.569   9.780  2.00  1.00            
ATOM    863   OH TYR A 114      -7.238  14.428   8.954  2.00  1.00            
ATOM    864    C TYR A 114      -7.034  17.789  14.358  2.00  1.00            
ATOM    865    O TYR A 114      -7.046  16.559  14.312  2.00  1.00            
ATOM    866    N ALA A 115      -6.118  18.465  15.082  1.00  1.00            
ATOM    867   CA ALA A 115      -5.045  17.764  15.735  1.00  1.00            
ATOM    868   CB ALA A 115      -3.884  18.687  16.147  1.00  1.00            
ATOM    869    C ALA A 115      -5.510  17.043  16.949  1.00  1.00            
ATOM    870    O ALA A 115      -6.304  17.548  17.741  1.00  1.00            
ATOM    871    N PRO A 116      -5.029  15.835  17.085  1.00  1.00            
ATOM    872   CA PRO A 116      -5.108  15.185  18.356  1.00  1.00            
ATOM    873   CD PRO A 116      -4.899  14.901  15.980  1.00  1.00            
ATOM    874   CB PRO A 116      -4.662  13.745  18.116  1.00  1.00            
ATOM    875   CG PRO A 116      -5.004  13.510  16.630  1.00  1.00            
ATOM    876    C PRO A 116      -4.059  16.059  18.959  1.00  1.00            
ATOM    877    O PRO A 116      -3.088  16.306  18.246  1.00  1.00            
ATOM    878    N PHE A 117      -4.155  16.535  20.216  1.00  1.00            
ATOM    879   CA PHE A 117      -3.172  17.561  20.426  1.00  1.00            
ATOM    880   CB PHE A 117      -3.454  18.727  19.449  1.00  1.00            
ATOM    881   CG PHE A 117      -2.272  19.600  19.210  1.00  1.00            
ATOM    882  CD1 PHE A 117      -2.031  20.711  19.984  1.00  1.00            
ATOM    883  CD2 PHE A 117      -1.415  19.306  18.176  1.00  1.00            
ATOM    884  CE1 PHE A 117      -0.941  21.510  19.735  1.00  1.00            
ATOM    885  CE2 PHE A 117      -0.324  20.101  17.922  1.00  1.00            
ATOM    886   CZ PHE A 117      -0.083  21.206  18.704  1.00  1.00            
ATOM    887    C PHE A 117      -3.357  18.145  21.783  1.00  1.00            
ATOM    888    O PHE A 117      -2.801  17.690  22.780  1.00  1.00            
ATOM    889    N ASP A 118      -4.166  19.219  21.809  1.00  1.00            
ATOM    890   CA ASP A 118      -4.506  19.964  22.980  1.00  1.00            
ATOM    891   CB ASP A 118      -5.105  19.083  24.096  1.00  1.00            
ATOM    892   CG ASP A 118      -5.782  19.966  25.140  1.00  1.00            
ATOM    893  OD1 ASP A 118      -5.867  21.201  24.911  1.00  1.00            
ATOM    894  OD2 ASP A 118      -6.227  19.416  26.181  1.00  1.00            
ATOM    895    C ASP A 118      -3.352  20.722  23.556  1.00  1.00            
ATOM    896    O ASP A 118      -3.204  20.810  24.773  1.00  1.00            
ATOM    897    N GLY A 119      -2.485  21.298  22.709  4.00  1.00            
ATOM    898   CA GLY A 119      -1.509  22.160  23.303  4.00  1.00            
ATOM    899    C GLY A 119      -0.174  21.874  22.740  4.00  1.00            
ATOM    900    O GLY A 119       0.086  20.786  22.229  4.00  1.00            
ATOM    901    N ILE A 120       0.725  22.870  22.825  4.00  1.00            
ATOM    902   CA ILE A 120       2.013  22.587  22.305  4.00  1.00            
ATOM    903   CB ILE A 120       2.237  23.091  20.908  4.00  1.00            
ATOM    904  CG1 ILE A 120       3.508  22.453  20.316  4.00  1.00            
ATOM    905  CG2 ILE A 120       2.261  24.627  20.934  4.00  1.00            
ATOM    906  CD1 ILE A 120       3.628  22.619  18.802  4.00  1.00            
ATOM    907    C ILE A 120       3.112  23.107  23.158  4.00  1.00            
ATOM    908    O ILE A 120       3.154  24.284  23.514  4.00  1.00            
ATOM    909    N LEU A 121       4.069  22.208  23.452  4.00  1.00            
ATOM    910   CA LEU A 121       5.193  22.502  24.288  4.00  1.00            
ATOM    911   CB LEU A 121       5.485  21.399  25.322  4.00  1.00            
ATOM    912   CG LEU A 121       4.499  21.380  26.500  4.00  1.00            
ATOM    913  CD1 LEU A 121       4.767  20.188  27.431  4.00  1.00            
ATOM    914  CD2 LEU A 121       4.546  22.715  27.263  4.00  1.00            
ATOM    915    C LEU A 121       6.397  22.633  23.458  4.00  1.00            
ATOM    916    O LEU A 121       6.378  22.408  22.250  4.00  1.00            
ATOM    917    N GLY A 122       7.498  23.036  24.107  4.00  1.00            
ATOM    918   CA GLY A 122       8.652  23.173  23.306  4.00  1.00            
ATOM    919    C GLY A 122       9.863  22.870  24.084  4.00  1.00            
ATOM    920    O GLY A 122       9.940  23.102  25.289  4.00  1.00            
ATOM    921    N LEU A 123      10.854  22.314  23.375  1.00  1.00            
ATOM    922   CA LEU A 123      12.084  22.089  24.032  1.00  1.00            
ATOM    923   CB LEU A 123      12.562  20.625  23.972  1.00  1.00            
ATOM    924   CG LEU A 123      11.582  19.584  24.545  1.00  1.00            
ATOM    925  CD1 LEU A 123      11.269  19.856  26.025  1.00  1.00            
ATOM    926  CD2 LEU A 123      10.331  19.442  23.662  1.00  1.00            
ATOM    927    C LEU A 123      13.102  22.851  23.244  1.00  1.00            
ATOM    928    O LEU A 123      14.262  22.451  23.162  1.00  1.00            
ATOM    929    N ALA A 124      12.682  23.981  22.645  1.00  1.00            
ATOM    930   CA ALA A 124      13.564  24.815  21.875  1.00  1.00            
ATOM    931   CB ALA A 124      12.841  25.705  20.853  1.00  1.00            
ATOM    932    C ALA A 124      14.221  25.711  22.860  1.00  1.00            
ATOM    933    O ALA A 124      13.971  25.630  24.062  1.00  1.00            
ATOM    934    N TYR A 125      15.111  26.572  22.361  1.00  1.00            
ATOM    935   CA TYR A 125      15.850  27.438  23.216  1.00  1.00            
ATOM    936   CB TYR A 125      17.198  27.859  22.597  1.00  1.00            
ATOM    937   CG TYR A 125      17.956  28.700  23.571  1.00  1.00            
ATOM    938  CD1 TYR A 125      18.645  28.108  24.606  1.00  1.00            
ATOM    939  CD2 TYR A 125      17.982  30.071  23.453  1.00  1.00            
ATOM    940  CE1 TYR A 125      19.350  28.871  25.507  1.00  1.00            
ATOM    941  CE2 TYR A 125      18.687  30.838  24.351  1.00  1.00            
ATOM    942   CZ TYR A 125      19.373  30.238  25.381  1.00  1.00            
ATOM    943   OH TYR A 125      20.098  31.019  26.308  1.00  1.00            
ATOM    944    C TYR A 125      15.056  28.689  23.493  1.00  1.00            
ATOM    945    O TYR A 125      14.229  29.129  22.700  1.00  1.00            
ATOM    946    N PRO A 126      15.278  29.225  24.666  2.00  1.00            
ATOM    947   CA PRO A 126      14.607  30.410  25.167  2.00  1.00            
ATOM    948   CD PRO A 126      15.819  28.417  25.742  2.00  1.00            
ATOM    949   CB PRO A 126      14.797  30.381  26.682  2.00  1.00            
ATOM    950   CG PRO A 126      15.939  29.389  26.923  2.00  1.00            
ATOM    951    C PRO A 126      14.856  31.771  24.651  2.00  1.00            
ATOM    952    O PRO A 126      14.042  32.639  24.972  2.00  1.00            
ATOM    953    N SER A 127      15.940  32.033  23.902  2.00  1.00            
ATOM    954   CA SER A 127      15.995  33.364  23.378  2.00  1.00            
ATOM    955   CB SER A 127      17.252  33.644  22.539  2.00  1.00            
ATOM    956   OG SER A 127      18.404  33.682  23.370  2.00  1.00            
ATOM    957    C SER A 127      14.808  33.423  22.476  2.00  1.00            
ATOM    958    O SER A 127      14.246  34.495  22.268  2.00  1.00            
ATOM    959    N ILE A 128      14.376  32.251  21.948  2.00  1.00            
ATOM    960   CA ILE A 128      13.199  32.247  21.146  2.00  1.00            
ATOM    961   CB ILE A 128      13.252  31.295  19.968  2.00  1.00            
ATOM    962  CG1 ILE A 128      13.058  29.814  20.329  2.00  1.00            
ATOM    963  CG2 ILE A 128      14.656  31.490  19.368  2.00  1.00            
ATOM    964  CD1 ILE A 128      12.657  28.951  19.132  2.00  1.00            
ATOM    965    C ILE A 128      12.065  31.853  22.050  2.00  1.00            
ATOM    966    O ILE A 128      12.045  30.784  22.659  2.00  1.00            
ATOM    967    N SER A 129      11.120  32.790  22.217  1.00  1.00            
ATOM    968   CA SER A 129       9.905  32.643  22.964  1.00  1.00            
ATOM    969   CB SER A 129      10.110  32.564  24.488  1.00  1.00            
ATOM    970   OG SER A 129      10.796  31.370  24.838  1.00  1.00            
ATOM    971    C SER A 129       9.231  33.945  22.677  1.00  1.00            
ATOM    972    O SER A 129       9.910  34.963  22.549  1.00  1.00            
ATOM    973    N ALA A 130       7.895  33.979  22.535  2.00  1.00            
ATOM    974   CA ALA A 130       7.337  35.244  22.145  2.00  1.00            
ATOM    975   CB ALA A 130       5.825  35.160  21.875  2.00  1.00            
ATOM    976    C ALA A 130       7.532  36.283  23.210  2.00  1.00            
ATOM    977    O ALA A 130       8.124  37.332  22.963  2.00  1.00            
ATOM    978    N SER A 131       7.050  36.001  24.437  2.00  1.00            
ATOM    979   CA SER A 131       7.091  36.935  25.532  2.00  1.00            
ATOM    980   CB SER A 131       5.982  36.681  26.570  2.00  1.00            
ATOM    981   OG SER A 131       6.173  35.421  27.196  2.00  1.00            
ATOM    982    C SER A 131       8.388  36.863  26.258  2.00  1.00            
ATOM    983    O SER A 131       8.712  37.754  27.041  2.00  1.00            
ATOM    984    N GLY A 132       9.184  35.811  26.010  2.00  1.00            
ATOM    985   CA GLY A 132      10.321  35.640  26.861  2.00  1.00            
ATOM    986    C GLY A 132       9.836  34.706  27.916  2.00  1.00            
ATOM    987    O GLY A 132      10.470  34.531  28.957  2.00  1.00            
ATOM    988    N ALA A 133       8.662  34.090  27.650  1.00  1.00            
ATOM    989   CA ALA A 133       8.102  33.138  28.566  1.00  1.00            
ATOM    990   CB ALA A 133       6.842  32.433  28.022  1.00  1.00            
ATOM    991    C ALA A 133       9.171  32.117  28.733  1.00  1.00            
ATOM    992    O ALA A 133       9.798  31.705  27.758  1.00  1.00            
ATOM    993    N THR A 134       9.444  31.695  29.981  1.00  1.00            
ATOM    994   CA THR A 134      10.509  30.740  30.107  1.00  1.00            
ATOM    995   CB THR A 134      11.099  30.606  31.473  1.00  1.00            
ATOM    996  OG1 THR A 134      12.301  29.851  31.410  1.00  1.00            
ATOM    997  CG2 THR A 134      10.089  29.899  32.392  1.00  1.00            
ATOM    998    C THR A 134       9.968  29.410  29.659  1.00  1.00            
ATOM    999    O THR A 134       8.811  29.071  29.922  1.00  1.00            
ATOM   1000    N PRO A 135      10.783  28.658  28.958  1.00  1.00            
ATOM   1001   CA PRO A 135      10.378  27.356  28.478  1.00  1.00            
ATOM   1002   CD PRO A 135      11.774  29.266  28.096  1.00  1.00            
ATOM   1003   CB PRO A 135      11.353  27.008  27.342  1.00  1.00            
ATOM   1004   CG PRO A 135      12.465  28.064  27.429  1.00  1.00            
ATOM   1005    C PRO A 135      10.335  26.359  29.594  1.00  1.00            
ATOM   1006    O PRO A 135      10.922  26.602  30.650  1.00  1.00            
ATOM   1007    N VAL A 136       9.616  25.242  29.379  2.00  1.00            
ATOM   1008   CA VAL A 136       9.428  24.235  30.386  2.00  1.00            
ATOM   1009   CB VAL A 136       8.585  23.091  29.907  2.00  1.00            
ATOM   1010  CG1 VAL A 136       8.510  22.034  31.025  2.00  1.00            
ATOM   1011  CG2 VAL A 136       7.216  23.637  29.468  2.00  1.00            
ATOM   1012    C VAL A 136      10.767  23.681  30.773  2.00  1.00            
ATOM   1013    O VAL A 136      11.047  23.512  31.959  2.00  1.00            
ATOM   1014    N PHE A 137      11.645  23.399  29.787  2.00  1.00            
ATOM   1015   CA PHE A 137      12.905  22.791  30.116  2.00  1.00            
ATOM   1016   CB PHE A 137      13.802  22.495  28.902  2.00  1.00            
ATOM   1017   CG PHE A 137      14.849  21.535  29.366  2.00  1.00            
ATOM   1018  CD1 PHE A 137      15.968  21.971  30.039  2.00  1.00            
ATOM   1019  CD2 PHE A 137      14.693  20.184  29.147  2.00  1.00            
ATOM   1020  CE1 PHE A 137      16.921  21.077  30.469  2.00  1.00            
ATOM   1021  CE2 PHE A 137      15.643  19.288  29.573  2.00  1.00            
ATOM   1022   CZ PHE A 137      16.761  19.733  30.235  2.00  1.00            
ATOM   1023    C PHE A 137      13.666  23.757  30.989  2.00  1.00            
ATOM   1024    O PHE A 137      14.230  23.364  32.009  2.00  1.00            
ATOM   1025    N ASP A 138      13.675  25.063  30.627  2.00  1.00            
ATOM   1026   CA ASP A 138      14.429  26.051  31.361  2.00  1.00            
ATOM   1027   CB ASP A 138      14.311  27.474  30.795  2.00  1.00            
ATOM   1028   CG ASP A 138      15.174  27.553  29.550  2.00  1.00            
ATOM   1029  OD1 ASP A 138      14.901  26.794  28.583  2.00  1.00            
ATOM   1030  OD2 ASP A 138      16.118  28.388  29.554  2.00  1.00            
ATOM   1031    C ASP A 138      13.929  26.114  32.786  2.00  1.00            
ATOM   1032    O ASP A 138      14.718  26.184  33.726  2.00  1.00            
ATOM   1033    N ASN A 139      12.604  26.086  33.019  2.00  1.00            
ATOM   1034   CA ASN A 139      12.157  26.174  34.386  2.00  1.00            
ATOM   1035   CB ASN A 139      10.622  26.179  34.518  2.00  1.00            
ATOM   1036   CG ASN A 139      10.264  26.389  35.983  2.00  1.00            
ATOM   1037  OD1 ASN A 139      10.658  25.608  36.847  2.00  1.00            
ATOM   1038  ND2 ASN A 139       9.505  27.480  36.277  2.00  1.00            
ATOM   1039    C ASN A 139      12.676  24.979  35.096  2.00  1.00            
ATOM   1040    O ASN A 139      13.100  25.050  36.248  2.00  1.00            
ATOM   1041    N LEU A 140      12.649  23.839  34.390  2.00  1.00            
ATOM   1042   CA LEU A 140      13.116  22.606  34.935  2.00  1.00            
ATOM   1043   CB LEU A 140      12.886  21.410  33.993  2.00  1.00            
ATOM   1044   CG LEU A 140      11.405  21.032  33.814  2.00  1.00            
ATOM   1045  CD1 LEU A 140      11.254  19.830  32.867  2.00  1.00            
ATOM   1046  CD2 LEU A 140      10.724  20.794  35.173  2.00  1.00            
ATOM   1047    C LEU A 140      14.593  22.682  35.179  2.00  1.00            
ATOM   1048    O LEU A 140      15.039  22.097  36.150  2.00  1.00            
ATOM   1049    N TRP A 141      15.427  23.341  34.340  2.00  1.00            
ATOM   1050   CA TRP A 141      16.835  23.285  34.679  2.00  1.00            
ATOM   1051   CB TRP A 141      17.820  23.858  33.626  2.00  1.00            
ATOM   1052   CG TRP A 141      17.931  25.356  33.427  2.00  1.00            
ATOM   1053  CD2 TRP A 141      18.940  26.175  34.044  2.00  1.00            
ATOM   1054  CD1 TRP A 141      17.208  26.184  32.621  2.00  1.00            
ATOM   1055  NE1 TRP A 141      17.688  27.468  32.710  2.00  1.00            
ATOM   1056  CE2 TRP A 141      18.760  27.475  33.576  2.00  1.00            
ATOM   1057  CE3 TRP A 141      19.940  25.866  34.923  2.00  1.00            
ATOM   1058  CZ2 TRP A 141      19.580  28.490  33.980  2.00  1.00            
ATOM   1059  CZ3 TRP A 141      20.762  26.892  35.335  2.00  1.00            
ATOM   1060  CH2 TRP A 141      20.583  28.180  34.870  2.00  1.00            
ATOM   1061    C TRP A 141      17.016  23.986  35.982  2.00  1.00            
ATOM   1062    O TRP A 141      17.712  23.493  36.867  2.00  1.00            
ATOM   1063    N ASP A 142      16.375  25.157  36.140  2.00  1.00            
ATOM   1064   CA ASP A 142      16.430  25.795  37.419  2.00  1.00            
ATOM   1065   CB ASP A 142      16.046  27.285  37.420  2.00  1.00            
ATOM   1066   CG ASP A 142      17.256  28.047  36.904  2.00  1.00            
ATOM   1067  OD1 ASP A 142      18.293  27.380  36.641  2.00  1.00            
ATOM   1068  OD2 ASP A 142      17.170  29.298  36.775  2.00  1.00            
ATOM   1069    C ASP A 142      15.447  25.048  38.252  2.00  1.00            
ATOM   1070    O ASP A 142      14.858  24.068  37.796  2.00  1.00            
ATOM   1071    N GLN A 143      15.269  25.471  39.511  3.00  1.00            
ATOM   1072   CA GLN A 143      14.340  24.802  40.365  3.00  1.00            
ATOM   1073   CB GLN A 143      12.887  24.862  39.857  3.00  1.00            
ATOM   1074   CG GLN A 143      12.334  26.289  39.752  3.00  1.00            
ATOM   1075   CD GLN A 143      12.257  26.903  41.145  3.00  1.00            
ATOM   1076  OE1 GLN A 143      11.808  26.269  42.099  3.00  1.00            
ATOM   1077  NE2 GLN A 143      12.718  28.177  41.262  3.00  1.00            
ATOM   1078    C GLN A 143      14.755  23.377  40.518  3.00  1.00            
ATOM   1079    O GLN A 143      13.908  22.509  40.732  3.00  1.00            
ATOM   1080    N GLY A 144      16.081  23.114  40.455  3.00  1.00            
ATOM   1081   CA GLY A 144      16.567  21.768  40.572  3.00  1.00            
ATOM   1082    C GLY A 144      15.848  21.031  39.507  3.00  1.00            
ATOM   1083    O GLY A 144      15.955  21.406  38.351  3.00  1.00            
ATOM   1084    N LEU A 145      15.150  19.938  39.863  1.00  1.00            
ATOM   1085   CA LEU A 145      14.239  19.232  39.004  1.00  1.00            
ATOM   1086   CB LEU A 145      13.173  20.142  38.364  1.00  1.00            
ATOM   1087   CG LEU A 145      12.226  20.777  39.400  1.00  1.00            
ATOM   1088  CD1 LEU A 145      11.047  21.491  38.719  1.00  1.00            
ATOM   1089  CD2 LEU A 145      11.775  19.749  40.453  1.00  1.00            
ATOM   1090    C LEU A 145      14.972  18.486  37.915  1.00  1.00            
ATOM   1091    O LEU A 145      14.480  17.467  37.434  1.00  1.00            
ATOM   1092    N VAL A 146      16.170  18.945  37.493  1.00  1.00            
ATOM   1093   CA VAL A 146      16.935  18.175  36.545  1.00  1.00            
ATOM   1094   CB VAL A 146      16.377  18.163  35.144  1.00  1.00            
ATOM   1095  CG1 VAL A 146      16.416  19.581  34.556  1.00  1.00            
ATOM   1096  CG2 VAL A 146      17.147  17.110  34.328  1.00  1.00            
ATOM   1097    C VAL A 146      18.334  18.705  36.555  1.00  1.00            
ATOM   1098    O VAL A 146      18.581  19.861  36.216  1.00  1.00            
ATOM   1099    N SER A 147      19.287  17.849  36.976  1.00  1.00            
ATOM   1100   CA SER A 147      20.667  18.226  37.111  1.00  1.00            
ATOM   1101   CB SER A 147      21.489  17.169  37.867  1.00  1.00            
ATOM   1102   OG SER A 147      20.947  16.964  39.162  1.00  1.00            
ATOM   1103    C SER A 147      21.334  18.393  35.774  1.00  1.00            
ATOM   1104    O SER A 147      21.884  19.448  35.463  1.00  1.00            
ATOM   1105    N GLN A 148      21.254  17.338  34.943  1.00  1.00            
ATOM   1106   CA GLN A 148      22.014  17.153  33.735  1.00  1.00            
ATOM   1107   CB GLN A 148      21.926  15.706  33.241  1.00  1.00            
ATOM   1108   CG GLN A 148      22.519  14.780  34.307  1.00  1.00            
ATOM   1109   CD GLN A 148      22.461  13.331  33.855  1.00  1.00            
ATOM   1110  OE1 GLN A 148      21.403  12.808  33.509  1.00  1.00            
ATOM   1111  NE2 GLN A 148      23.642  12.656  33.871  1.00  1.00            
ATOM   1112    C GLN A 148      21.718  18.115  32.627  1.00  1.00            
ATOM   1113    O GLN A 148      22.625  18.504  31.892  1.00  1.00            
ATOM   1114    N ASP A 149      20.459  18.546  32.469  1.00  1.00            
ATOM   1115   CA ASP A 149      20.149  19.440  31.391  1.00  1.00            
ATOM   1116   CB ASP A 149      20.949  20.754  31.423  1.00  1.00            
ATOM   1117   CG ASP A 149      20.426  21.568  32.603  1.00  1.00            
ATOM   1118  OD1 ASP A 149      20.063  20.942  33.634  1.00  1.00            
ATOM   1119  OD2 ASP A 149      20.359  22.821  32.482  1.00  1.00            
ATOM   1120    C ASP A 149      20.304  18.786  30.065  1.00  1.00            
ATOM   1121    O ASP A 149      20.715  19.424  29.097  1.00  1.00            
ATOM   1122    N LEU A 150      19.967  17.483  29.976  4.00  1.00            
ATOM   1123   CA LEU A 150      20.001  16.874  28.682  4.00  1.00            
ATOM   1124   CB LEU A 150      21.271  16.042  28.405  4.00  1.00            
ATOM   1125   CG LEU A 150      21.332  14.653  29.074  4.00  1.00            
ATOM   1126  CD1 LEU A 150      21.073  14.748  30.584  4.00  1.00            
ATOM   1127  CD2 LEU A 150      20.483  13.599  28.340  4.00  1.00            
ATOM   1128    C LEU A 150      18.804  16.002  28.529  4.00  1.00            
ATOM   1129    O LEU A 150      18.309  15.450  29.510  4.00  1.00            
ATOM   1130    N PHE A 151      18.275  15.872  27.292  4.00  1.00            
ATOM   1131   CA PHE A 151      17.173  14.968  27.159  4.00  1.00            
ATOM   1132   CB PHE A 151      15.760  15.591  27.243  4.00  1.00            
ATOM   1133   CG PHE A 151      15.497  16.556  26.138  4.00  1.00            
ATOM   1134  CD1 PHE A 151      15.325  16.119  24.845  4.00  1.00            
ATOM   1135  CD2 PHE A 151      15.375  17.900  26.411  4.00  1.00            
ATOM   1136  CE1 PHE A 151      15.067  17.012  23.833  4.00  1.00            
ATOM   1137  CE2 PHE A 151      15.117  18.797  25.402  4.00  1.00            
ATOM   1138   CZ PHE A 151      14.965  18.354  24.109  4.00  1.00            
ATOM   1139    C PHE A 151      17.281  14.148  25.879  4.00  1.00            
ATOM   1140    O PHE A 151      18.000  14.533  24.960  4.00  1.00            
ATOM   1141    N SER A 152      16.579  12.976  25.800  4.00  1.00            
ATOM   1142   CA SER A 152      16.628  12.074  24.655  4.00  1.00            
ATOM   1143   CB SER A 152      17.133  10.668  25.017  4.00  1.00            
ATOM   1144   OG SER A 152      16.238  10.057  25.935  4.00  1.00            
ATOM   1145    C SER A 152      15.237  11.907  24.069  4.00  1.00            
ATOM   1146    O SER A 152      14.277  11.653  24.795  4.00  1.00            
ATOM   1147    N VAL A 153      15.107  12.072  22.726  4.00  1.00            
ATOM   1148   CA VAL A 153      13.871  12.032  21.963  4.00  1.00            
ATOM   1149   CB VAL A 153      14.008  12.661  20.613  4.00  1.00            
ATOM   1150  CG1 VAL A 153      12.737  12.367  19.801  4.00  1.00            
ATOM   1151  CG2 VAL A 153      14.255  14.166  20.826  4.00  1.00            
ATOM   1152    C VAL A 153      13.215  10.712  21.769  4.00  1.00            
ATOM   1153    O VAL A 153      12.011  10.582  21.983  4.00  1.00            
ATOM   1154    N TYR A 154      13.987   9.715  21.322  4.00  1.00            
ATOM   1155   CA TYR A 154      13.499   8.401  21.034  4.00  1.00            
ATOM   1156   CB TYR A 154      13.519   7.384  22.193  4.00  1.00            
ATOM   1157   CG TYR A 154      13.177   6.072  21.558  4.00  1.00            
ATOM   1158  CD1 TYR A 154      14.177   5.291  21.022  4.00  1.00            
ATOM   1159  CD2 TYR A 154      11.877   5.619  21.471  4.00  1.00            
ATOM   1160  CE1 TYR A 154      13.892   4.087  20.423  4.00  1.00            
ATOM   1161  CE2 TYR A 154      11.585   4.417  20.872  4.00  1.00            
ATOM   1162   CZ TYR A 154      12.594   3.647  20.346  4.00  1.00            
ATOM   1163   OH TYR A 154      12.298   2.412  19.730  4.00  1.00            
ATOM   1164    C TYR A 154      12.160   8.346  20.420  4.00  1.00            
ATOM   1165    O TYR A 154      11.145   8.237  21.106  4.00  1.00            
ATOM   1166    N LEU A 155      12.127   8.448  19.091  1.00  1.00            
ATOM   1167   CA LEU A 155      10.887   8.219  18.442  1.00  1.00            
ATOM   1168   CB LEU A 155      10.686   9.105  17.199  1.00  1.00            
ATOM   1169   CG LEU A 155       9.403   8.802  16.403  1.00  1.00            
ATOM   1170  CD1 LEU A 155       8.141   9.035  17.251  1.00  1.00            
ATOM   1171  CD2 LEU A 155       9.381   9.575  15.074  1.00  1.00            
ATOM   1172    C LEU A 155      10.917   6.799  17.983  1.00  1.00            
ATOM   1173    O LEU A 155      11.987   6.220  17.800  1.00  1.00            
ATOM   1174    N SER A 156       9.734   6.188  17.801  1.00  1.00            
ATOM   1175   CA SER A 156       9.722   4.816  17.401  1.00  1.00            
ATOM   1176   CB SER A 156       9.232   3.870  18.515  1.00  1.00            
ATOM   1177   OG SER A 156       9.297   2.514  18.095  1.00  1.00            
ATOM   1178    C SER A 156       8.788   4.701  16.236  1.00  1.00            
ATOM   1179    O SER A 156       8.241   5.697  15.767  1.00  1.00            
ATOM   1180    N SER A 157       8.595   3.470  15.718  1.00  1.00            
ATOM   1181   CA SER A 157       7.777   3.315  14.551  1.00  1.00            
ATOM   1182   CB SER A 157       8.596   3.076  13.270  1.00  1.00            
ATOM   1183   OG SER A 157       9.354   1.881  13.389  1.00  1.00            
ATOM   1184    C SER A 157       6.860   2.154  14.705  1.00  1.00            
ATOM   1185    O SER A 157       6.772   1.530  15.762  1.00  1.00            
ATOM   1186    N ASN A 158       6.137   1.863  13.607  3.00  1.00            
ATOM   1187   CA ASN A 158       5.203   0.783  13.539  3.00  1.00            
ATOM   1188   CB ASN A 158       5.837  -0.579  13.864  3.00  1.00            
ATOM   1189   CG ASN A 158       6.855  -0.910  12.781  3.00  1.00            
ATOM   1190  OD1 ASN A 158       6.559  -0.848  11.589  3.00  1.00            
ATOM   1191  ND2 ASN A 158       8.098  -1.254  13.210  3.00  1.00            
ATOM   1192    C ASN A 158       4.102   1.004  14.521  3.00  1.00            
ATOM   1193    O ASN A 158       3.580   0.051  15.097  3.00  1.00            
ATOM   1194    N ASP A 159       3.730   2.280  14.726  3.00  1.00            
ATOM   1195   CA ASP A 159       2.633   2.643  15.574  3.00  1.00            
ATOM   1196   CB ASP A 159       1.239   2.435  14.943  3.00  1.00            
ATOM   1197   CG ASP A 159       1.042   0.965  14.605  3.00  1.00            
ATOM   1198  OD1 ASP A 159       1.574   0.526  13.551  3.00  1.00            
ATOM   1199  OD2 ASP A 159       0.351   0.261  15.391  3.00  1.00            
ATOM   1200    C ASP A 159       2.701   1.934  16.882  3.00  1.00            
ATOM   1201    O ASP A 159       1.708   1.373  17.343  3.00  1.00            
ATOM   1202    N ASP A 160       3.881   1.951  17.527  1.00  1.00            
ATOM   1203   CA ASP A 160       4.000   1.293  18.791  1.00  1.00            
ATOM   1204   CB ASP A 160       5.160   0.286  18.854  1.00  1.00            
ATOM   1205   CG ASP A 160       4.756  -0.930  18.032  1.00  1.00            
ATOM   1206  OD1 ASP A 160       3.528  -1.197  17.936  1.00  1.00            
ATOM   1207  OD2 ASP A 160       5.668  -1.604  17.485  1.00  1.00            
ATOM   1208    C ASP A 160       4.239   2.317  19.854  1.00  1.00            
ATOM   1209    O ASP A 160       4.525   3.480  19.569  1.00  1.00            
ATOM   1210    N SER A 161       4.071   1.894  21.124  1.00  1.00            
ATOM   1211   CA SER A 161       4.312   2.727  22.268  1.00  1.00            
ATOM   1212   CB SER A 161       3.523   2.274  23.511  1.00  1.00            
ATOM   1213   OG SER A 161       3.800   3.130  24.609  1.00  1.00            
ATOM   1214    C SER A 161       5.771   2.603  22.578  1.00  1.00            
ATOM   1215    O SER A 161       6.493   1.843  21.933  1.00  1.00            
ATOM   1216    N GLY A 162       6.255   3.364  23.579  1.00  1.00            
ATOM   1217   CA GLY A 162       7.638   3.265  23.942  1.00  1.00            
ATOM   1218    C GLY A 162       8.390   4.459  23.443  1.00  1.00            
ATOM   1219    O GLY A 162       9.527   4.687  23.856  1.00  1.00            
ATOM   1220    N SER A 163       7.788   5.266  22.547  4.00  1.00            
ATOM   1221   CA SER A 163       8.511   6.415  22.074  4.00  1.00            
ATOM   1222   CB SER A 163       7.715   7.254  21.059  4.00  1.00            
ATOM   1223   OG SER A 163       7.322   6.449  19.957  4.00  1.00            
ATOM   1224    C SER A 163       8.726   7.265  23.262  4.00  1.00            
ATOM   1225    O SER A 163       7.821   7.413  24.084  4.00  1.00            
ATOM   1226    N VAL A 164       9.927   7.849  23.424  4.00  1.00            
ATOM   1227   CA VAL A 164       9.942   8.570  24.647  4.00  1.00            
ATOM   1228   CB VAL A 164      10.210   7.698  25.840  4.00  1.00            
ATOM   1229  CG1 VAL A 164      11.636   7.132  25.725  4.00  1.00            
ATOM   1230  CG2 VAL A 164       9.971   8.529  27.113  4.00  1.00            
ATOM   1231    C VAL A 164      10.908   9.678  24.711  4.00  1.00            
ATOM   1232    O VAL A 164      12.057   9.563  24.290  4.00  1.00            
ATOM   1233    N VAL A 165      10.435  10.781  25.315  4.00  1.00            
ATOM   1234   CA VAL A 165      11.286  11.896  25.534  4.00  1.00            
ATOM   1235   CB VAL A 165      10.609  13.218  25.332  4.00  1.00            
ATOM   1236  CG1 VAL A 165      11.612  14.340  25.650  4.00  1.00            
ATOM   1237  CG2 VAL A 165      10.052  13.265  23.898  4.00  1.00            
ATOM   1238    C VAL A 165      11.712  11.809  26.950  4.00  1.00            
ATOM   1239    O VAL A 165      10.962  12.137  27.867  4.00  1.00            
ATOM   1240    N LEU A 166      12.949  11.332  27.161  4.00  1.00            
ATOM   1241   CA LEU A 166      13.459  11.256  28.490  4.00  1.00            
ATOM   1242   CB LEU A 166      14.658  10.302  28.639  4.00  1.00            
ATOM   1243   CG LEU A 166      14.323   8.830  28.343  4.00  1.00            
ATOM   1244  CD1 LEU A 166      15.557   7.932  28.507  4.00  1.00            
ATOM   1245  CD2 LEU A 166      13.129   8.349  29.181  4.00  1.00            
ATOM   1246    C LEU A 166      13.928  12.609  28.789  4.00  1.00            
ATOM   1247    O LEU A 166      14.263  13.386  27.898  4.00  1.00            
ATOM   1248    N LEU A 167      13.936  12.927  30.077  4.00  1.00            
ATOM   1249   CA LEU A 167      14.368  14.221  30.435  4.00  1.00            
ATOM   1250   CB LEU A 167      13.547  14.781  31.608  4.00  1.00            
ATOM   1251   CG LEU A 167      12.032  14.784  31.312  4.00  1.00            
ATOM   1252  CD1 LEU A 167      11.227  15.429  32.451  4.00  1.00            
ATOM   1253  CD2 LEU A 167      11.729  15.398  29.935  4.00  1.00            
ATOM   1254    C LEU A 167      15.773  14.042  30.862  4.00  1.00            
ATOM   1255    O LEU A 167      16.610  13.621  30.063  4.00  1.00            
ATOM   1256    N GLY A 168      16.077  14.390  32.126  3.00  1.00            
ATOM   1257   CA GLY A 168      17.413  14.171  32.580  3.00  1.00            
ATOM   1258    C GLY A 168      17.664  12.721  32.414  3.00  1.00            
ATOM   1259    O GLY A 168      17.016  11.887  33.045  3.00  1.00            
ATOM   1260    N GLY A 169      18.635  12.390  31.552  1.00  1.00            
ATOM   1261   CA GLY A 169      18.930  11.013  31.361  1.00  1.00            
ATOM   1262    C GLY A 169      18.672  10.602  29.953  1.00  1.00            
ATOM   1263    O GLY A 169      17.643  10.925  29.363  1.00  1.00            
ATOM   1264    N ILE A 170      19.652   9.869  29.387  1.00  1.00            
ATOM   1265   CA ILE A 170      19.545   9.304  28.080  1.00  1.00            
ATOM   1266   CB ILE A 170      20.522   9.871  27.084  1.00  1.00            
ATOM   1267  CG1 ILE A 170      20.139   9.481  25.640  1.00  1.00            
ATOM   1268  CG2 ILE A 170      21.940   9.447  27.498  1.00  1.00            
ATOM   1269  CD1 ILE A 170      20.230   7.986  25.341  1.00  1.00            
ATOM   1270    C ILE A 170      19.816   7.833  28.258  1.00  1.00            
ATOM   1271    O ILE A 170      20.750   7.453  28.962  1.00  1.00            
ATOM   1272    N ASP A 171      18.991   6.955  27.646  1.00  1.00            
ATOM   1273   CA ASP A 171      19.189   5.539  27.799  1.00  1.00            
ATOM   1274   CB ASP A 171      17.868   4.750  27.725  1.00  1.00            
ATOM   1275   CG ASP A 171      18.095   3.336  28.238  1.00  1.00            
ATOM   1276  OD1 ASP A 171      19.274   2.970  28.491  1.00  1.00            
ATOM   1277  OD2 ASP A 171      17.082   2.601  28.384  1.00  1.00            
ATOM   1278    C ASP A 171      20.101   5.063  26.699  1.00  1.00            
ATOM   1279    O ASP A 171      19.766   5.141  25.517  1.00  1.00            
ATOM   1280    N SER A 172      21.297   4.564  27.083  3.00  1.00            
ATOM   1281   CA SER A 172      22.329   4.099  26.189  3.00  1.00            
ATOM   1282   CB SER A 172      23.669   3.882  26.912  3.00  1.00            
ATOM   1283   OG SER A 172      23.518   2.920  27.946  3.00  1.00            
ATOM   1284    C SER A 172      21.947   2.824  25.534  3.00  1.00            
ATOM   1285    O SER A 172      22.446   2.524  24.454  3.00  1.00            
ATOM   1286    N SER A 173      21.074   2.023  26.166  3.00  1.00            
ATOM   1287   CA SER A 173      20.696   0.792  25.541  3.00  1.00            
ATOM   1288   CB SER A 173      19.652   0.020  26.361  3.00  1.00            
ATOM   1289   OG SER A 173      20.188  -0.310  27.634  3.00  1.00            
ATOM   1290    C SER A 173      20.066   1.193  24.236  3.00  1.00            
ATOM   1291    O SER A 173      20.273   0.545  23.211  3.00  1.00            
ATOM   1292    N TYR A 174      19.293   2.302  24.243  1.00  1.00            
ATOM   1293   CA TYR A 174      18.637   2.764  23.048  1.00  1.00            
ATOM   1294   CB TYR A 174      17.709   3.967  23.281  1.00  1.00            
ATOM   1295   CG TYR A 174      16.519   3.488  24.035  1.00  1.00            
ATOM   1296  CD1 TYR A 174      15.452   2.950  23.356  1.00  1.00            
ATOM   1297  CD2 TYR A 174      16.463   3.572  25.408  1.00  1.00            
ATOM   1298  CE1 TYR A 174      14.342   2.501  24.030  1.00  1.00            
ATOM   1299  CE2 TYR A 174      15.355   3.124  26.089  1.00  1.00            
ATOM   1300   CZ TYR A 174      14.293   2.588  25.399  1.00  1.00            
ATOM   1301   OH TYR A 174      13.155   2.124  26.093  1.00  1.00            
ATOM   1302    C TYR A 174      19.642   3.193  22.011  1.00  1.00            
ATOM   1303    O TYR A 174      19.585   2.745  20.868  1.00  1.00            
ATOM   1304    N TYR A 175      20.610   4.058  22.382  4.00  1.00            
ATOM   1305   CA TYR A 175      21.618   4.496  21.446  4.00  1.00            
ATOM   1306   CB TYR A 175      22.654   5.482  21.993  4.00  1.00            
ATOM   1307   CG TYR A 175      22.221   6.892  21.889  4.00  1.00            
ATOM   1308  CD1 TYR A 175      22.137   7.474  20.646  4.00  1.00            
ATOM   1309  CD2 TYR A 175      21.985   7.651  23.008  4.00  1.00            
ATOM   1310  CE1 TYR A 175      21.777   8.792  20.521  4.00  1.00            
ATOM   1311  CE2 TYR A 175      21.622   8.971  22.889  4.00  1.00            
ATOM   1312   CZ TYR A 175      21.517   9.537  21.643  4.00  1.00            
ATOM   1313   OH TYR A 175      21.151  10.886  21.513  4.00  1.00            
ATOM   1314    C TYR A 175      22.474   3.325  21.125  4.00  1.00            
ATOM   1315    O TYR A 175      22.659   2.425  21.939  4.00  1.00            
ATOM   1316    N THR A 176      23.008   3.282  19.899  1.00  1.00            
ATOM   1317   CA THR A 176      23.884   2.188  19.644  1.00  1.00            
ATOM   1318   CB THR A 176      23.351   1.241  18.618  1.00  1.00            
ATOM   1319  OG1 THR A 176      22.086   0.765  19.049  1.00  1.00            
ATOM   1320  CG2 THR A 176      24.319   0.056  18.475  1.00  1.00            
ATOM   1321    C THR A 176      25.163   2.745  19.157  1.00  1.00            
ATOM   1322    O THR A 176      25.205   3.872  18.667  1.00  1.00            
ATOM   1323    N GLY A 177      26.247   1.958  19.280  1.00  1.00            
ATOM   1324   CA GLY A 177      27.507   2.512  18.917  1.00  1.00            
ATOM   1325    C GLY A 177      27.662   3.647  19.862  1.00  1.00            
ATOM   1326    O GLY A 177      27.826   3.443  21.064  1.00  1.00            
ATOM   1327    N SER A 178      27.596   4.885  19.351  1.00  1.00            
ATOM   1328   CA SER A 178      27.735   5.965  20.272  1.00  1.00            
ATOM   1329   CB SER A 178      29.202   6.325  20.560  1.00  1.00            
ATOM   1330   OG SER A 178      29.881   6.630  19.352  1.00  1.00            
ATOM   1331    C SER A 178      27.032   7.157  19.742  1.00  1.00            
ATOM   1332    O SER A 178      26.285   7.078  18.768  1.00  1.00            
ATOM   1333    N LEU A 179      27.241   8.303  20.409  1.00  1.00            
ATOM   1334   CA LEU A 179      26.548   9.477  20.001  1.00  1.00            
ATOM   1335   CB LEU A 179      26.189  10.404  21.169  1.00  1.00            
ATOM   1336   CG LEU A 179      25.531   9.631  22.314  1.00  1.00            
ATOM   1337  CD1 LEU A 179      24.820  10.560  23.311  1.00  1.00            
ATOM   1338  CD2 LEU A 179      24.668   8.504  21.754  1.00  1.00            
ATOM   1339    C LEU A 179      27.482  10.289  19.168  1.00  1.00            
ATOM   1340    O LEU A 179      28.536  10.712  19.644  1.00  1.00            
ATOM   1341    N ASN A 180      27.123  10.523  17.892  4.00  1.00            
ATOM   1342   CA ASN A 180      27.908  11.436  17.119  4.00  1.00            
ATOM   1343   CB ASN A 180      27.530  11.488  15.630  4.00  1.00            
ATOM   1344   CG ASN A 180      28.061  10.229  14.963  4.00  1.00            
ATOM   1345  OD1 ASN A 180      29.268   9.997  14.922  4.00  1.00            
ATOM   1346  ND2 ASN A 180      27.135   9.388  14.429  4.00  1.00            
ATOM   1347    C ASN A 180      27.543  12.763  17.729  4.00  1.00            
ATOM   1348    O ASN A 180      26.412  12.946  18.178  4.00  1.00            
ATOM   1349    N TRP A 181      28.494  13.715  17.790  4.00  1.00            
ATOM   1350   CA TRP A 181      28.260  15.006  18.401  4.00  1.00            
ATOM   1351   CB TRP A 181      29.472  15.419  19.266  4.00  1.00            
ATOM   1352   CG TRP A 181      29.552  16.865  19.709  4.00  1.00            
ATOM   1353  CD2 TRP A 181      30.303  17.864  18.994  4.00  1.00            
ATOM   1354  CD1 TRP A 181      29.029  17.487  20.805  4.00  1.00            
ATOM   1355  NE1 TRP A 181      29.408  18.811  20.821  4.00  1.00            
ATOM   1356  CE2 TRP A 181      30.194  19.055  19.712  4.00  1.00            
ATOM   1357  CE3 TRP A 181      31.021  17.794  17.834  4.00  1.00            
ATOM   1358  CZ2 TRP A 181      30.804  20.197  19.275  4.00  1.00            
ATOM   1359  CZ3 TRP A 181      31.645  18.945  17.399  4.00  1.00            
ATOM   1360  CH2 TRP A 181      31.535  20.123  18.110  4.00  1.00            
ATOM   1361    C TRP A 181      28.143  16.025  17.300  4.00  1.00            
ATOM   1362    O TRP A 181      28.924  16.011  16.349  4.00  1.00            
ATOM   1363    N VAL A 182      27.138  16.934  17.382  4.00  1.00            
ATOM   1364   CA VAL A 182      27.033  17.972  16.392  4.00  1.00            
ATOM   1365   CB VAL A 182      25.791  17.932  15.543  4.00  1.00            
ATOM   1366  CG1 VAL A 182      24.572  18.252  16.415  4.00  1.00            
ATOM   1367  CG2 VAL A 182      25.980  18.909  14.367  4.00  1.00            
ATOM   1368    C VAL A 182      27.070  19.282  17.116  4.00  1.00            
ATOM   1369    O VAL A 182      26.443  19.439  18.165  4.00  1.00            
ATOM   1370    N PRO A 183      27.819  20.216  16.598  4.00  1.00            
ATOM   1371   CA PRO A 183      27.916  21.506  17.226  4.00  1.00            
ATOM   1372   CD PRO A 183      29.009  19.901  15.827  4.00  1.00            
ATOM   1373   CB PRO A 183      29.198  22.154  16.699  4.00  1.00            
ATOM   1374   CG PRO A 183      29.614  21.278  15.502  4.00  1.00            
ATOM   1375    C PRO A 183      26.667  22.262  16.917  4.00  1.00            
ATOM   1376    O PRO A 183      26.026  21.944  15.918  4.00  1.00            
ATOM   1377    N VAL A 184      26.300  23.238  17.764  1.00  1.00            
ATOM   1378   CA VAL A 184      25.101  23.983  17.509  1.00  1.00            
ATOM   1379   CB VAL A 184      24.340  24.269  18.768  1.00  1.00            
ATOM   1380  CG1 VAL A 184      23.083  25.087  18.419  1.00  1.00            
ATOM   1381  CG2 VAL A 184      24.054  22.935  19.476  1.00  1.00            
ATOM   1382    C VAL A 184      25.542  25.304  16.934  1.00  1.00            
ATOM   1383    O VAL A 184      26.192  26.095  17.616  1.00  1.00            
ATOM   1384    N SER A 185      25.204  25.570  15.650  1.00  1.00            
ATOM   1385   CA SER A 185      25.619  26.774  14.970  1.00  1.00            
ATOM   1386   CB SER A 185      25.191  26.781  13.491  1.00  1.00            
ATOM   1387   OG SER A 185      25.615  27.978  12.857  1.00  1.00            
ATOM   1388    C SER A 185      25.004  27.956  15.626  1.00  1.00            
ATOM   1389    O SER A 185      25.695  28.796  16.199  1.00  1.00            
ATOM   1390    N VAL A 186      23.665  28.045  15.566  1.00  1.00            
ATOM   1391   CA VAL A 186      23.022  29.164  16.172  1.00  1.00            
ATOM   1392   CB VAL A 186      22.313  30.057  15.198  1.00  1.00            
ATOM   1393  CG1 VAL A 186      21.622  31.168  16.003  1.00  1.00            
ATOM   1394  CG2 VAL A 186      23.329  30.574  14.164  1.00  1.00            
ATOM   1395    C VAL A 186      21.999  28.613  17.087  1.00  1.00            
ATOM   1396    O VAL A 186      21.328  27.628  16.784  1.00  1.00            
ATOM   1397    N GLU A 187      21.880  29.242  18.261  4.00  1.00            
ATOM   1398   CA GLU A 187      20.881  28.849  19.196  4.00  1.00            
ATOM   1399   CB GLU A 187      21.129  29.386  20.619  4.00  1.00            
ATOM   1400   CG GLU A 187      21.150  30.916  20.706  4.00  1.00            
ATOM   1401   CD GLU A 187      22.521  31.419  20.267  4.00  1.00            
ATOM   1402  OE1 GLU A 187      23.495  31.230  21.043  4.00  1.00            
ATOM   1403  OE2 GLU A 187      22.612  32.005  19.155  4.00  1.00            
ATOM   1404    C GLU A 187      19.648  29.495  18.695  4.00  1.00            
ATOM   1405    O GLU A 187      19.675  30.235  17.712  4.00  1.00            
ATOM   1406    N GLY A 188      18.525  29.209  19.354  3.00  1.00            
ATOM   1407   CA GLY A 188      17.287  29.753  18.917  3.00  1.00            
ATOM   1408    C GLY A 188      16.472  28.586  18.538  3.00  1.00            
ATOM   1409    O GLY A 188      15.336  28.411  18.968  3.00  1.00            
ATOM   1410    N TYR A 189      17.092  27.736  17.725  3.00  1.00            
ATOM   1411   CA TYR A 189      16.553  26.499  17.293  3.00  1.00            
ATOM   1412   CB TYR A 189      16.209  26.544  15.799  3.00  1.00            
ATOM   1413   CG TYR A 189      15.236  25.471  15.496  3.00  1.00            
ATOM   1414  CD1 TYR A 189      15.587  24.146  15.578  3.00  1.00            
ATOM   1415  CD2 TYR A 189      13.948  25.815  15.163  3.00  1.00            
ATOM   1416  CE1 TYR A 189      14.658  23.177  15.301  3.00  1.00            
ATOM   1417  CE2 TYR A 189      13.017  24.845  14.883  3.00  1.00            
ATOM   1418   CZ TYR A 189      13.375  23.520  14.950  3.00  1.00            
ATOM   1419   OH TYR A 189      12.426  22.515  14.666  3.00  1.00            
ATOM   1420    C TYR A 189      17.828  25.725  17.366  3.00  1.00            
ATOM   1421    O TYR A 189      18.896  26.335  17.324  3.00  1.00            
ATOM   1422    N TRP A 190      17.818  24.394  17.499  4.00  1.00            
ATOM   1423   CA TRP A 190      19.139  23.842  17.538  4.00  1.00            
ATOM   1424   CB TRP A 190      19.161  22.480  18.233  4.00  1.00            
ATOM   1425   CG TRP A 190      18.498  22.691  19.564  4.00  1.00            
ATOM   1426  CD2 TRP A 190      18.944  23.652  20.534  4.00  1.00            
ATOM   1427  CD1 TRP A 190      17.324  22.181  20.030  4.00  1.00            
ATOM   1428  NE1 TRP A 190      16.999  22.776  21.225  4.00  1.00            
ATOM   1429  CE2 TRP A 190      17.988  23.682  21.549  4.00  1.00            
ATOM   1430  CE3 TRP A 190      20.045  24.458  20.564  4.00  1.00            
ATOM   1431  CZ2 TRP A 190      18.124  24.518  22.619  4.00  1.00            
ATOM   1432  CZ3 TRP A 190      20.184  25.292  21.652  4.00  1.00            
ATOM   1433  CH2 TRP A 190      19.241  25.321  22.660  4.00  1.00            
ATOM   1434    C TRP A 190      19.532  23.755  16.120  4.00  1.00            
ATOM   1435    O TRP A 190      18.917  23.041  15.331  4.00  1.00            
ATOM   1436    N GLN A 191      20.571  24.517  15.752  4.00  1.00            
ATOM   1437   CA GLN A 191      20.880  24.520  14.369  4.00  1.00            
ATOM   1438   CB GLN A 191      21.096  25.909  13.743  4.00  1.00            
ATOM   1439   CG GLN A 191      19.822  26.735  13.554  4.00  1.00            
ATOM   1440   CD GLN A 191      20.189  27.926  12.677  4.00  1.00            
ATOM   1441  OE1 GLN A 191      21.005  28.768  13.051  4.00  1.00            
ATOM   1442  NE2 GLN A 191      19.576  27.991  11.465  4.00  1.00            
ATOM   1443    C GLN A 191      22.124  23.776  14.136  4.00  1.00            
ATOM   1444    O GLN A 191      22.996  23.663  14.996  4.00  1.00            
ATOM   1445    N ILE A 192      22.200  23.235  12.916  4.00  1.00            
ATOM   1446   CA ILE A 192      23.332  22.485  12.537  4.00  1.00            
ATOM   1447   CB ILE A 192      23.109  21.006  12.643  4.00  1.00            
ATOM   1448  CG1 ILE A 192      21.949  20.563  11.743  4.00  1.00            
ATOM   1449  CG2 ILE A 192      22.909  20.672  14.133  4.00  1.00            
ATOM   1450  CD1 ILE A 192      21.811  19.046  11.627  4.00  1.00            
ATOM   1451    C ILE A 192      23.695  22.838  11.126  4.00  1.00            
ATOM   1452    O ILE A 192      22.880  23.381  10.387  4.00  1.00            
ATOM   1453    N THR A 193      24.956  22.573  10.723  4.00  1.00            
ATOM   1454   CA THR A 193      25.343  22.861   9.369  4.00  1.00            
ATOM   1455   CB THR A 193      26.690  23.510   9.231  4.00  1.00            
ATOM   1456  OG1 THR A 193      26.707  24.760   9.904  4.00  1.00            
ATOM   1457  CG2 THR A 193      26.996  23.704   7.734  4.00  1.00            
ATOM   1458    C THR A 193      25.401  21.569   8.649  4.00  1.00            
ATOM   1459    O THR A 193      26.022  20.608   9.104  4.00  1.00            
ATOM   1460    N LEU A 194      24.714  21.516   7.500  4.00  1.00            
ATOM   1461   CA LEU A 194      24.707  20.312   6.742  4.00  1.00            
ATOM   1462   CB LEU A 194      23.288  19.780   6.483  4.00  1.00            
ATOM   1463   CG LEU A 194      22.632  19.238   7.769  4.00  1.00            
ATOM   1464  CD1 LEU A 194      22.580  20.305   8.874  4.00  1.00            
ATOM   1465  CD2 LEU A 194      21.253  18.625   7.485  4.00  1.00            
ATOM   1466    C LEU A 194      25.390  20.639   5.459  4.00  1.00            
ATOM   1467    O LEU A 194      25.031  21.597   4.776  4.00  1.00            
ATOM   1468    N ASP A 195      26.416  19.842   5.113  4.00  1.00            
ATOM   1469   CA ASP A 195      27.187  20.077   3.929  4.00  1.00            
ATOM   1470   CB ASP A 195      28.469  19.232   3.870  4.00  1.00            
ATOM   1471   CG ASP A 195      29.435  19.792   4.905  4.00  1.00            
ATOM   1472  OD1 ASP A 195      29.869  20.963   4.737  4.00  1.00            
ATOM   1473  OD2 ASP A 195      29.756  19.053   5.875  4.00  1.00            
ATOM   1474    C ASP A 195      26.321  19.709   2.770  4.00  1.00            
ATOM   1475    O ASP A 195      25.190  20.178   2.659  4.00  1.00            
ATOM   1476    N SER A 196      26.850  18.878   1.851  4.00  1.00            
ATOM   1477   CA SER A 196      26.075  18.481   0.714  4.00  1.00            
ATOM   1478   CB SER A 196      26.921  18.211  -0.536  4.00  1.00            
ATOM   1479   OG SER A 196      27.777  17.102  -0.303  4.00  1.00            
ATOM   1480    C SER A 196      25.362  17.209   1.043  4.00  1.00            
ATOM   1481    O SER A 196      25.861  16.376   1.797  4.00  1.00            
ATOM   1482    N ILE A 197      24.152  17.047   0.473  4.00  1.00            
ATOM   1483   CA ILE A 197      23.375  15.847   0.596  4.00  1.00            
ATOM   1484   CB ILE A 197      21.893  16.056   0.469  4.00  1.00            
ATOM   1485  CG1 ILE A 197      21.387  17.026   1.550  4.00  1.00            
ATOM   1486  CG2 ILE A 197      21.211  14.679   0.518  4.00  1.00            
ATOM   1487  CD1 ILE A 197      19.960  17.512   1.307  4.00  1.00            
ATOM   1488    C ILE A 197      23.802  15.073  -0.605  4.00  1.00            
ATOM   1489    O ILE A 197      24.271  15.667  -1.573  4.00  1.00            
ATOM   1490    N THR A 198      23.761  13.730  -0.572  4.00  1.00            
ATOM   1491   CA THR A 198      24.214  13.120  -1.784  4.00  1.00            
ATOM   1492   CB THR A 198      25.684  12.794  -1.781  4.00  1.00            
ATOM   1493  OG1 THR A 198      25.969  11.847  -0.762  4.00  1.00            
ATOM   1494  CG2 THR A 198      26.501  14.077  -1.551  4.00  1.00            
ATOM   1495    C THR A 198      23.514  11.847  -2.039  4.00  1.00            
ATOM   1496    O THR A 198      22.723  11.359  -1.234  4.00  1.00            
ATOM   1497    N MET A 199      23.824  11.287  -3.220  4.00  1.00            
ATOM   1498   CA MET A 199      23.267  10.046  -3.633  4.00  1.00            
ATOM   1499   CB MET A 199      22.108  10.162  -4.636  4.00  1.00            
ATOM   1500   CG MET A 199      20.852  10.741  -3.979  4.00  1.00            
ATOM   1501   SD MET A 199      19.323  10.545  -4.938  4.00  1.00            
ATOM   1502   CE MET A 199      18.286  11.371  -3.697  4.00  1.00            
ATOM   1503    C MET A 199      24.361   9.229  -4.218  4.00  1.00            
ATOM   1504    O MET A 199      25.423   9.102  -3.614  4.00  1.00            
ATOM   1505    N ASP A 200      24.112   8.631  -5.398  3.00  1.00            
ATOM   1506   CA ASP A 200      25.067   7.743  -5.988  3.00  1.00            
ATOM   1507   CB ASP A 200      24.483   6.948  -7.169  3.00  1.00            
ATOM   1508   CG ASP A 200      23.428   6.004  -6.600  3.00  1.00            
ATOM   1509  OD1 ASP A 200      23.681   5.417  -5.514  3.00  1.00            
ATOM   1510  OD2 ASP A 200      22.351   5.866  -7.240  3.00  1.00            
ATOM   1511    C ASP A 200      26.255   8.511  -6.457  3.00  1.00            
ATOM   1512    O ASP A 200      26.366   8.866  -7.630  3.00  1.00            
ATOM   1513    N GLY A 201      27.177   8.784  -5.515  3.00  1.00            
ATOM   1514   CA GLY A 201      28.413   9.442  -5.800  3.00  1.00            
ATOM   1515    C GLY A 201      28.122  10.770  -6.399  3.00  1.00            
ATOM   1516    O GLY A 201      28.867  11.234  -7.261  3.00  1.00            
ATOM   1517    N GLU A 202      27.033  11.436  -5.976  4.00  1.00            
ATOM   1518   CA GLU A 202      26.815  12.690  -6.623  4.00  1.00            
ATOM   1519   CB GLU A 202      25.751  12.649  -7.734  4.00  1.00            
ATOM   1520   CG GLU A 202      24.342  12.301  -7.255  4.00  1.00            
ATOM   1521   CD GLU A 202      23.445  12.275  -8.487  4.00  1.00            
ATOM   1522  OE1 GLU A 202      23.875  11.678  -9.510  4.00  1.00            
ATOM   1523  OE2 GLU A 202      22.327  12.852  -8.427  4.00  1.00            
ATOM   1524    C GLU A 202      26.436  13.733  -5.653  4.00  1.00            
ATOM   1525    O GLU A 202      25.952  13.463  -4.556  4.00  1.00            
ATOM   1526    N THR A 203      26.707  14.984  -6.055  4.00  1.00            
ATOM   1527   CA THR A 203      26.283  16.091  -5.275  4.00  1.00            
ATOM   1528   CB THR A 203      26.908  17.384  -5.705  4.00  1.00            
ATOM   1529  OG1 THR A 203      26.605  18.417  -4.779  4.00  1.00            
ATOM   1530  CG2 THR A 203      26.365  17.740  -7.100  4.00  1.00            
ATOM   1531    C THR A 203      24.840  16.164  -5.567  4.00  1.00            
ATOM   1532    O THR A 203      24.367  15.619  -6.564  4.00  1.00            
ATOM   1533    N ILE A 204      24.094  16.819  -4.683  4.00  1.00            
ATOM   1534   CA ILE A 204      22.699  16.916  -4.914  4.00  1.00            
ATOM   1535   CB ILE A 204      21.870  16.001  -4.024  4.00  1.00            
ATOM   1536  CG1 ILE A 204      20.469  15.824  -4.625  4.00  1.00            
ATOM   1537  CG2 ILE A 204      21.867  16.469  -2.557  4.00  1.00            
ATOM   1538  CD1 ILE A 204      20.478  14.986  -5.904  4.00  1.00            
ATOM   1539    C ILE A 204      22.410  18.371  -4.685  4.00  1.00            
ATOM   1540    O ILE A 204      23.229  19.228  -5.012  4.00  1.00            
ATOM   1541    N ALA A 205      21.237  18.691  -4.126  4.00  1.00            
ATOM   1542   CA ALA A 205      20.731  20.018  -4.027  4.00  1.00            
ATOM   1543   CB ALA A 205      19.296  20.037  -3.477  4.00  1.00            
ATOM   1544    C ALA A 205      21.497  21.045  -3.260  4.00  1.00            
ATOM   1545    O ALA A 205      21.609  22.168  -3.750  4.00  1.00            
ATOM   1546    N CYS A 206      22.035  20.729  -2.069  1.00  1.00            
ATOM   1547   CA CYS A 206      22.575  21.789  -1.255  1.00  1.00            
ATOM   1548   CB CYS A 206      23.201  21.254   0.040  1.00  1.00            
ATOM   1549   SG CYS A 206      22.001  20.368   1.077  1.00  1.00            
ATOM   1550    C CYS A 206      23.653  22.504  -1.980  1.00  1.00            
ATOM   1551    O CYS A 206      23.565  23.717  -2.164  1.00  1.00            
ATOM   1552    N SER A 207      24.657  21.746  -2.454  3.00  1.00            
ATOM   1553   CA SER A 207      25.739  22.309  -3.197  3.00  1.00            
ATOM   1554   CB SER A 207      25.350  22.715  -4.633  3.00  1.00            
ATOM   1555   OG SER A 207      25.000  21.568  -5.394  3.00  1.00            
ATOM   1556    C SER A 207      26.258  23.530  -2.519  3.00  1.00            
ATOM   1557    O SER A 207      26.169  24.639  -3.047  3.00  1.00            
ATOM   1558    N GLY A 208      26.812  23.346  -1.318  3.00  1.00            
ATOM   1559   CA GLY A 208      27.266  24.442  -0.525  3.00  1.00            
ATOM   1560    C GLY A 208      27.014  23.938   0.850  3.00  1.00            
ATOM   1561    O GLY A 208      27.501  22.870   1.218  3.00  1.00            
ATOM   1562    N GLY A 209      26.251  24.684   1.658  1.00  1.00            
ATOM   1563   CA GLY A 209      25.942  24.134   2.938  1.00  1.00            
ATOM   1564    C GLY A 209      24.612  24.687   3.342  1.00  1.00            
ATOM   1565    O GLY A 209      24.320  25.857   3.100  1.00  1.00            
ATOM   1566    N CYS A 210      23.764  23.852   3.980  4.00  1.00            
ATOM   1567   CA CYS A 210      22.477  24.330   4.399  4.00  1.00            
ATOM   1568   CB CYS A 210      21.288  23.543   3.827  4.00  1.00            
ATOM   1569   SG CYS A 210      21.032  23.872   2.057  4.00  1.00            
ATOM   1570    C CYS A 210      22.403  24.250   5.893  4.00  1.00            
ATOM   1571    O CYS A 210      22.989  23.359   6.505  4.00  1.00            
ATOM   1572    N GLN A 211      21.697  25.217   6.522  4.00  1.00            
ATOM   1573   CA GLN A 211      21.539  25.195   7.950  4.00  1.00            
ATOM   1574   CB GLN A 211      21.147  26.546   8.572  4.00  1.00            
ATOM   1575   CG GLN A 211      22.170  27.660   8.349  4.00  1.00            
ATOM   1576   CD GLN A 211      21.811  28.367   7.052  4.00  1.00            
ATOM   1577  OE1 GLN A 211      20.832  28.021   6.392  4.00  1.00            
ATOM   1578  NE2 GLN A 211      22.620  29.394   6.681  4.00  1.00            
ATOM   1579    C GLN A 211      20.405  24.250   8.226  4.00  1.00            
ATOM   1580    O GLN A 211      19.413  24.247   7.498  4.00  1.00            
ATOM   1581    N ALA A 212      20.520  23.398   9.269  4.00  1.00            
ATOM   1582   CA ALA A 212      19.443  22.488   9.552  4.00  1.00            
ATOM   1583   CB ALA A 212      19.763  21.002   9.339  4.00  1.00            
ATOM   1584    C ALA A 212      19.024  22.644  10.977  4.00  1.00            
ATOM   1585    O ALA A 212      19.838  22.902  11.861  4.00  1.00            
ATOM   1586    N ILE A 213      17.707  22.515  11.220  4.00  1.00            
ATOM   1587   CA ILE A 213      17.175  22.573  12.547  4.00  1.00            
ATOM   1588   CB ILE A 213      16.157  23.665  12.727  4.00  1.00            
ATOM   1589  CG1 ILE A 213      14.987  23.470  11.748  4.00  1.00            
ATOM   1590  CG2 ILE A 213      16.873  25.022  12.593  4.00  1.00            
ATOM   1591  CD1 ILE A 213      13.827  24.439  11.974  4.00  1.00            
ATOM   1592    C ILE A 213      16.506  21.248  12.775  4.00  1.00            
ATOM   1593    O ILE A 213      15.698  20.807  11.958  4.00  1.00            
ATOM   1594    N VAL A 214      16.843  20.576  13.896  4.00  1.00            
ATOM   1595   CA VAL A 214      16.299  19.278  14.193  4.00  1.00            
ATOM   1596   CB VAL A 214      16.966  18.625  15.367  4.00  1.00            
ATOM   1597  CG1 VAL A 214      16.733  19.508  16.605  4.00  1.00            
ATOM   1598  CG2 VAL A 214      16.420  17.195  15.522  4.00  1.00            
ATOM   1599    C VAL A 214      14.851  19.454  14.556  4.00  1.00            
ATOM   1600    O VAL A 214      14.494  20.451  15.177  4.00  1.00            
ATOM   1601    N ASP A 215      13.950  18.506  14.190  1.00  1.00            
ATOM   1602   CA ASP A 215      12.578  18.795  14.529  1.00  1.00            
ATOM   1603   CB ASP A 215      11.859  19.587  13.423  1.00  1.00            
ATOM   1604   CG ASP A 215      10.555  20.127  13.991  1.00  1.00            
ATOM   1605  OD1 ASP A 215      10.487  20.313  15.235  1.00  1.00            
ATOM   1606  OD2 ASP A 215       9.615  20.370  13.188  1.00  1.00            
ATOM   1607    C ASP A 215      11.749  17.581  14.796  1.00  1.00            
ATOM   1608    O ASP A 215      11.621  16.687  13.959  1.00  1.00            
ATOM   1609    N THR A 216      11.176  17.538  16.014  3.00  1.00            
ATOM   1610   CA THR A 216      10.118  16.632  16.356  3.00  1.00            
ATOM   1611   CB THR A 216      10.182  16.080  17.757  3.00  1.00            
ATOM   1612  OG1 THR A 216      11.395  15.376  17.975  3.00  1.00            
ATOM   1613  CG2 THR A 216       8.980  15.140  17.951  3.00  1.00            
ATOM   1614    C THR A 216       9.007  17.635  16.397  3.00  1.00            
ATOM   1615    O THR A 216       9.073  18.599  17.159  3.00  1.00            
ATOM   1616    N GLY A 217       7.967  17.457  15.572  3.00  1.00            
ATOM   1617   CA GLY A 217       6.961  18.468  15.422  3.00  1.00            
ATOM   1618    C GLY A 217       6.496  18.218  14.031  3.00  1.00            
ATOM   1619    O GLY A 217       5.466  17.581  13.812  3.00  1.00            
ATOM   1620    N THR A 218       7.255  18.726  13.041  1.00  1.00            
ATOM   1621   CA THR A 218       6.896  18.422  11.694  1.00  1.00            
ATOM   1622   CB THR A 218       7.449  19.359  10.658  1.00  1.00            
ATOM   1623  OG1 THR A 218       6.780  19.169   9.419  1.00  1.00            
ATOM   1624  CG2 THR A 218       8.946  19.057  10.479  1.00  1.00            
ATOM   1625    C THR A 218       7.445  17.082  11.411  1.00  1.00            
ATOM   1626    O THR A 218       8.484  16.684  11.938  1.00  1.00            
ATOM   1627    N SER A 219       6.717  16.331  10.583  1.00  1.00            
ATOM   1628   CA SER A 219       7.099  14.987  10.345  1.00  1.00            
ATOM   1629   CB SER A 219       5.929  14.106   9.874  1.00  1.00            
ATOM   1630   OG SER A 219       6.355  12.755   9.764  1.00  1.00            
ATOM   1631    C SER A 219       8.214  14.811   9.389  1.00  1.00            
ATOM   1632    O SER A 219       8.952  13.831   9.485  1.00  1.00            
ATOM   1633    N LEU A 220       8.412  15.742   8.451  1.00  1.00            
ATOM   1634   CA LEU A 220       9.287  15.267   7.431  1.00  1.00            
ATOM   1635   CB LEU A 220       8.578  15.139   6.069  1.00  1.00            
ATOM   1636   CG LEU A 220       7.358  14.196   6.065  1.00  1.00            
ATOM   1637  CD1 LEU A 220       7.764  12.746   6.366  1.00  1.00            
ATOM   1638  CD2 LEU A 220       6.233  14.712   6.979  1.00  1.00            
ATOM   1639    C LEU A 220      10.462  16.137   7.183  1.00  1.00            
ATOM   1640    O LEU A 220      10.658  17.171   7.819  1.00  1.00            
ATOM   1641    N LEU A 221      11.296  15.678   6.222  4.00  1.00            
ATOM   1642   CA LEU A 221      12.425  16.451   5.826  4.00  1.00            
ATOM   1643   CB LEU A 221      13.586  15.660   5.207  4.00  1.00            
ATOM   1644   CG LEU A 221      14.222  14.709   6.243  4.00  1.00            
ATOM   1645  CD1 LEU A 221      15.591  14.188   5.782  4.00  1.00            
ATOM   1646  CD2 LEU A 221      14.250  15.348   7.641  4.00  1.00            
ATOM   1647    C LEU A 221      11.915  17.476   4.890  4.00  1.00            
ATOM   1648    O LEU A 221      11.747  17.246   3.693  4.00  1.00            
ATOM   1649    N THR A 222      11.613  18.652   5.466  4.00  1.00            
ATOM   1650   CA THR A 222      11.160  19.755   4.692  4.00  1.00            
ATOM   1651   CB THR A 222      10.538  20.844   5.514  4.00  1.00            
ATOM   1652  OG1 THR A 222       9.999  21.852   4.671  4.00  1.00            
ATOM   1653  CG2 THR A 222      11.623  21.437   6.435  4.00  1.00            
ATOM   1654    C THR A 222      12.407  20.300   4.108  4.00  1.00            
ATOM   1655    O THR A 222      13.508  19.973   4.552  4.00  1.00            
ATOM   1656    N GLY A 223      12.273  21.137   3.072  4.00  1.00            
ATOM   1657   CA GLY A 223      13.458  21.670   2.477  4.00  1.00            
ATOM   1658    C GLY A 223      13.017  22.863   1.718  4.00  1.00            
ATOM   1659    O GLY A 223      11.871  23.295   1.786  4.00  1.00            
ATOM   1660    N PRO A 224      13.937  23.398   0.987  1.00  1.00            
ATOM   1661   CA PRO A 224      13.641  24.554   0.192  1.00  1.00            
ATOM   1662   CD PRO A 224      15.336  23.332   1.359  1.00  1.00            
ATOM   1663   CB PRO A 224      14.974  25.259  -0.043  1.00  1.00            
ATOM   1664   CG PRO A 224      16.043  24.213   0.322  1.00  1.00            
ATOM   1665    C PRO A 224      12.944  24.190  -1.048  1.00  1.00            
ATOM   1666    O PRO A 224      12.960  23.018  -1.430  1.00  1.00            
ATOM   1667    N THR A 225      12.317  25.184  -1.693  2.00  1.00            
ATOM   1668   CA THR A 225      11.680  24.869  -2.911  2.00  1.00            
ATOM   1669   CB THR A 225      10.771  25.954  -3.416  2.00  1.00            
ATOM   1670  OG1 THR A 225      11.523  27.119  -3.714  2.00  1.00            
ATOM   1671  CG2 THR A 225       9.726  26.257  -2.327  2.00  1.00            
ATOM   1672    C THR A 225      12.766  24.686  -3.925  2.00  1.00            
ATOM   1673    O THR A 225      13.851  25.252  -3.804  2.00  1.00            
ATOM   1674    N SER A 226      12.485  23.858  -4.942  2.00  1.00            
ATOM   1675   CA SER A 226      13.373  23.566  -6.027  2.00  1.00            
ATOM   1676   CB SER A 226      14.104  24.817  -6.548  2.00  1.00            
ATOM   1677   OG SER A 226      14.950  24.466  -7.633  2.00  1.00            
ATOM   1678    C SER A 226      14.411  22.587  -5.582  2.00  1.00            
ATOM   1679    O SER A 226      14.817  21.719  -6.353  2.00  1.00            
ATOM   1680    N ALA A 227      14.870  22.688  -4.324  2.00  1.00            
ATOM   1681   CA ALA A 227      15.799  21.702  -3.861  2.00  1.00            
ATOM   1682   CB ALA A 227      16.453  22.081  -2.520  2.00  1.00            
ATOM   1683    C ALA A 227      15.055  20.422  -3.656  2.00  1.00            
ATOM   1684    O ALA A 227      15.478  19.356  -4.101  2.00  1.00            
ATOM   1685    N ILE A 228      13.881  20.526  -2.996  2.00  1.00            
ATOM   1686   CA ILE A 228      13.073  19.394  -2.641  2.00  1.00            
ATOM   1687   CB ILE A 228      11.870  19.763  -1.825  2.00  1.00            
ATOM   1688  CG1 ILE A 228      11.212  18.490  -1.268  2.00  1.00            
ATOM   1689  CG2 ILE A 228      10.948  20.643  -2.682  2.00  1.00            
ATOM   1690  CD1 ILE A 228      12.082  17.750  -0.253  2.00  1.00            
ATOM   1691    C ILE A 228      12.628  18.733  -3.903  2.00  1.00            
ATOM   1692    O ILE A 228      12.608  17.506  -4.003  2.00  1.00            
ATOM   1693    N ALA A 229      12.274  19.541  -4.915  2.00  1.00            
ATOM   1694   CA ALA A 229      11.831  19.008  -6.166  2.00  1.00            
ATOM   1695   CB ALA A 229      11.510  20.106  -7.193  2.00  1.00            
ATOM   1696    C ALA A 229      12.959  18.186  -6.710  2.00  1.00            
ATOM   1697    O ALA A 229      12.737  17.129  -7.295  2.00  1.00            
ATOM   1698    N ASN A 230      14.209  18.654  -6.519  2.00  1.00            
ATOM   1699   CA ASN A 230      15.364  17.983  -7.057  2.00  1.00            
ATOM   1700   CB ASN A 230      16.664  18.741  -6.727  2.00  1.00            
ATOM   1701   CG ASN A 230      17.804  18.188  -7.569  2.00  1.00            
ATOM   1702  OD1 ASN A 230      18.502  17.259  -7.166  2.00  1.00            
ATOM   1703  ND2 ASN A 230      17.998  18.775  -8.782  2.00  1.00            
ATOM   1704    C ASN A 230      15.466  16.603  -6.481  2.00  1.00            
ATOM   1705    O ASN A 230      15.633  15.631  -7.218  2.00  1.00            
ATOM   1706    N ILE A 231      15.347  16.479  -5.145  2.00  1.00            
ATOM   1707   CA ILE A 231      15.420  15.198  -4.499  2.00  1.00            
ATOM   1708   CB ILE A 231      15.243  15.282  -3.006  2.00  1.00            
ATOM   1709  CG1 ILE A 231      16.480  15.898  -2.329  2.00  1.00            
ATOM   1710  CG2 ILE A 231      14.871  13.885  -2.487  2.00  1.00            
ATOM   1711  CD1 ILE A 231      16.716  17.368  -2.671  2.00  1.00            
ATOM   1712    C ILE A 231      14.274  14.388  -4.993  2.00  1.00            
ATOM   1713    O ILE A 231      14.431  13.212  -5.308  2.00  1.00            
ATOM   1714    N GLN A 232      13.091  15.019  -5.095  2.00  1.00            
ATOM   1715   CA GLN A 232      11.922  14.314  -5.518  2.00  1.00            
ATOM   1716   CB GLN A 232      10.708  15.247  -5.685  2.00  1.00            
ATOM   1717   CG GLN A 232       9.437  14.531  -6.144  2.00  1.00            
ATOM   1718   CD GLN A 232       8.355  15.585  -6.339  2.00  1.00            
ATOM   1719  OE1 GLN A 232       8.273  16.554  -5.588  2.00  1.00            
ATOM   1720  NE2 GLN A 232       7.504  15.400  -7.384  2.00  1.00            
ATOM   1721    C GLN A 232      12.236  13.756  -6.865  2.00  1.00            
ATOM   1722    O GLN A 232      11.892  12.617  -7.177  2.00  1.00            
ATOM   1723    N SER A 233      12.921  14.553  -7.704  2.00  1.00            
ATOM   1724   CA SER A 233      13.266  14.081  -9.008  2.00  1.00            
ATOM   1725   CB SER A 233      14.028  15.121  -9.848  2.00  1.00            
ATOM   1726   OG SER A 233      14.342  14.591 -11.129  2.00  1.00            
ATOM   1727    C SER A 233      14.154  12.887  -8.826  2.00  1.00            
ATOM   1728    O SER A 233      13.993  11.876  -9.510  2.00  1.00            
ATOM   1729    N ASP A 234      15.106  12.972  -7.875  2.00  1.00            
ATOM   1730   CA ASP A 234      16.057  11.918  -7.649  2.00  1.00            
ATOM   1731   CB ASP A 234      17.145  12.323  -6.644  2.00  1.00            
ATOM   1732   CG ASP A 234      18.059  13.305  -7.365  2.00  1.00            
ATOM   1733  OD1 ASP A 234      18.799  12.855  -8.279  2.00  1.00            
ATOM   1734  OD2 ASP A 234      18.014  14.519  -7.027  2.00  1.00            
ATOM   1735    C ASP A 234      15.383  10.657  -7.167  2.00  1.00            
ATOM   1736    O ASP A 234      15.609   9.588  -7.731  2.00  1.00            
ATOM   1737    N ILE A 235      14.518  10.735  -6.132  2.00  1.00            
ATOM   1738   CA ILE A 235      13.873   9.558  -5.599  2.00  1.00            
ATOM   1739   CB ILE A 235      13.083   9.821  -4.348  2.00  1.00            
ATOM   1740  CG1 ILE A 235      13.110   8.563  -3.461  2.00  1.00            
ATOM   1741  CG2 ILE A 235      11.672  10.295  -4.730  2.00  1.00            
ATOM   1742  CD1 ILE A 235      12.785   7.268  -4.198  2.00  1.00            
ATOM   1743    C ILE A 235      12.961   9.074  -6.686  2.00  1.00            
ATOM   1744    O ILE A 235      12.791   7.871  -6.879  2.00  1.00            
ATOM   1745    N GLY A 236      12.363  10.021  -7.450  3.00  1.00            
ATOM   1746   CA GLY A 236      11.494   9.649  -8.533  3.00  1.00            
ATOM   1747    C GLY A 236      10.055   9.913  -8.196  3.00  1.00            
ATOM   1748    O GLY A 236       9.157   9.409  -8.871  3.00  1.00            
ATOM   1749    N ALA A 237       9.786  10.703  -7.140  1.00  1.00            
ATOM   1750   CA ALA A 237       8.418  10.983  -6.793  1.00  1.00            
ATOM   1751   CB ALA A 237       8.245  11.528  -5.364  1.00  1.00            
ATOM   1752    C ALA A 237       7.840  11.976  -7.735  1.00  1.00            
ATOM   1753    O ALA A 237       8.552  12.803  -8.303  1.00  1.00            
ATOM   1754    N SER A 238       6.510  11.896  -7.939  1.00  1.00            
ATOM   1755   CA SER A 238       5.907  12.860  -8.802  1.00  1.00            
ATOM   1756   CB SER A 238       5.516  12.332 -10.191  1.00  1.00            
ATOM   1757   OG SER A 238       5.078  13.413 -11.000  1.00  1.00            
ATOM   1758    C SER A 238       4.687  13.391  -8.151  1.00  1.00            
ATOM   1759    O SER A 238       3.928  12.660  -7.514  1.00  1.00            
ATOM   1760    N GLU A 239       4.491  14.714  -8.275  1.00  1.00            
ATOM   1761   CA GLU A 239       3.283  15.269  -7.769  1.00  1.00            
ATOM   1762   CB GLU A 239       3.232  16.798  -7.917  1.00  1.00            
ATOM   1763   CG GLU A 239       4.315  17.517  -7.113  1.00  1.00            
ATOM   1764   CD GLU A 239       4.460  18.927  -7.666  1.00  1.00            
ATOM   1765  OE1 GLU A 239       3.481  19.426  -8.285  1.00  1.00            
ATOM   1766  OE2 GLU A 239       5.553  19.523  -7.480  1.00  1.00            
ATOM   1767    C GLU A 239       2.266  14.690  -8.708  1.00  1.00            
ATOM   1768    O GLU A 239       2.445  14.763  -9.922  1.00  1.00            
ATOM   1769    N ASN A 240       1.177  14.075  -8.203  1.00  1.00            
ATOM   1770   CA ASN A 240       0.321  13.453  -9.175  1.00  1.00            
ATOM   1771   CB ASN A 240       0.070  11.957  -8.899  1.00  1.00            
ATOM   1772   CG ASN A 240      -0.615  11.806  -7.549  1.00  1.00            
ATOM   1773  OD1 ASN A 240      -0.293  12.511  -6.593  1.00  1.00            
ATOM   1774  ND2 ASN A 240      -1.598  10.871  -7.470  1.00  1.00            
ATOM   1775    C ASN A 240      -1.011  14.144  -9.274  1.00  1.00            
ATOM   1776    O ASN A 240      -2.060  13.519  -9.122  1.00  1.00            
ATOM   1777    N SER A 241      -1.008  15.455  -9.578  3.00  1.00            
ATOM   1778   CA SER A 241      -2.242  16.160  -9.787  3.00  1.00            
ATOM   1779   CB SER A 241      -3.041  15.648 -10.996  3.00  1.00            
ATOM   1780   OG SER A 241      -2.354  15.942 -12.203  3.00  1.00            
ATOM   1781    C SER A 241      -3.122  16.037  -8.583  3.00  1.00            
ATOM   1782    O SER A 241      -4.338  16.192  -8.686  3.00  1.00            
ATOM   1783    N ASP A 242      -2.546  15.767  -7.397  3.00  1.00            
ATOM   1784   CA ASP A 242      -3.394  15.686  -6.242  3.00  1.00            
ATOM   1785   CB ASP A 242      -3.746  14.244  -5.850  3.00  1.00            
ATOM   1786   CG ASP A 242      -4.774  13.737  -6.850  3.00  1.00            
ATOM   1787  OD1 ASP A 242      -5.808  14.432  -7.032  3.00  1.00            
ATOM   1788  OD2 ASP A 242      -4.543  12.647  -7.438  3.00  1.00            
ATOM   1789    C ASP A 242      -2.652  16.286  -5.098  3.00  1.00            
ATOM   1790    O ASP A 242      -3.213  16.488  -4.022  3.00  1.00            
ATOM   1791    N GLY A 243      -1.366  16.619  -5.306  1.00  1.00            
ATOM   1792   CA GLY A 243      -0.631  17.244  -4.248  1.00  1.00            
ATOM   1793    C GLY A 243       0.001  16.217  -3.350  1.00  1.00            
ATOM   1794    O GLY A 243       0.446  16.548  -2.251  1.00  1.00            
ATOM   1795    N GLU A 244       0.061  14.939  -3.774  1.00  1.00            
ATOM   1796   CA GLU A 244       0.671  13.942  -2.931  1.00  1.00            
ATOM   1797   CB GLU A 244      -0.301  12.822  -2.528  1.00  1.00            
ATOM   1798   CG GLU A 244      -1.457  13.285  -1.645  1.00  1.00            
ATOM   1799   CD GLU A 244      -2.451  12.135  -1.563  1.00  1.00            
ATOM   1800  OE1 GLU A 244      -2.281  11.149  -2.331  1.00  1.00            
ATOM   1801  OE2 GLU A 244      -3.397  12.231  -0.738  1.00  1.00            
ATOM   1802    C GLU A 244       1.735  13.266  -3.743  1.00  1.00            
ATOM   1803    O GLU A 244       1.633  13.191  -4.967  1.00  1.00            
ATOM   1804    N MET A 245       2.801  12.762  -3.084  1.00  1.00            
ATOM   1805   CA MET A 245       3.830  12.078  -3.820  1.00  1.00            
ATOM   1806   CB MET A 245       5.233  12.171  -3.195  1.00  1.00            
ATOM   1807   CG MET A 245       5.907  13.524  -3.427  1.00  1.00            
ATOM   1808   SD MET A 245       7.507  13.721  -2.592  1.00  1.00            
ATOM   1809   CE MET A 245       6.775  14.325  -1.044  1.00  1.00            
ATOM   1810    C MET A 245       3.471  10.634  -3.917  1.00  1.00            
ATOM   1811    O MET A 245       2.989  10.028  -2.963  1.00  1.00            
ATOM   1812    N VAL A 246       3.691  10.060  -5.114  4.00  1.00            
ATOM   1813   CA VAL A 246       3.443   8.670  -5.351  4.00  1.00            
ATOM   1814   CB VAL A 246       2.465   8.442  -6.468  4.00  1.00            
ATOM   1815  CG1 VAL A 246       2.971   9.184  -7.717  4.00  1.00            
ATOM   1816  CG2 VAL A 246       2.301   6.928  -6.682  4.00  1.00            
ATOM   1817    C VAL A 246       4.751   8.095  -5.754  4.00  1.00            
ATOM   1818    O VAL A 246       5.475   8.673  -6.565  4.00  1.00            
ATOM   1819    N ILE A 247       5.106   6.945  -5.164  4.00  1.00            
ATOM   1820   CA ILE A 247       6.360   6.370  -5.518  4.00  1.00            
ATOM   1821   CB ILE A 247       7.396   6.601  -4.461  4.00  1.00            
ATOM   1822  CG1 ILE A 247       8.802   6.346  -5.003  4.00  1.00            
ATOM   1823  CG2 ILE A 247       7.034   5.769  -3.225  4.00  1.00            
ATOM   1824  CD1 ILE A 247       9.875   6.889  -4.070  4.00  1.00            
ATOM   1825    C ILE A 247       6.115   4.911  -5.692  4.00  1.00            
ATOM   1826    O ILE A 247       5.246   4.333  -5.039  4.00  1.00            
ATOM   1827    N SER A 248       6.869   4.276  -6.602  1.00  1.00            
ATOM   1828   CA SER A 248       6.638   2.888  -6.847  1.00  1.00            
ATOM   1829   CB SER A 248       7.298   2.378  -8.141  1.00  1.00            
ATOM   1830   OG SER A 248       7.018   0.997  -8.315  1.00  1.00            
ATOM   1831    C SER A 248       7.199   2.104  -5.700  1.00  1.00            
ATOM   1832    O SER A 248       8.006   2.604  -4.918  1.00  1.00            
ATOM   1833    N CYS A 249       6.734   0.847  -5.564  3.00  1.00            
ATOM   1834   CA CYS A 249       7.165  -0.039  -4.523  3.00  1.00            
ATOM   1835   CB CYS A 249       6.376  -1.361  -4.487  3.00  1.00            
ATOM   1836   SG CYS A 249       6.544  -2.336  -6.014  3.00  1.00            
ATOM   1837    C CYS A 249       8.586  -0.374  -4.735  3.00  1.00            
ATOM   1838    O CYS A 249       9.366  -0.465  -3.787  3.00  1.00            
ATOM   1839    N SER A 250       8.969  -0.542  -6.009  2.00  1.00            
ATOM   1840   CA SER A 250      10.315  -0.918  -6.286  2.00  1.00            
ATOM   1841   CB SER A 250      10.588  -1.226  -7.766  2.00  1.00            
ATOM   1842   OG SER A 250      11.947  -1.605  -7.930  2.00  1.00            
ATOM   1843    C SER A 250      11.200   0.200  -5.866  2.00  1.00            
ATOM   1844    O SER A 250      12.411   0.039  -5.727  2.00  1.00            
ATOM   1845    N SER A 251      10.597   1.371  -5.626  2.00  1.00            
ATOM   1846   CA SER A 251      11.365   2.500  -5.232  2.00  1.00            
ATOM   1847   CB SER A 251      10.494   3.739  -4.996  2.00  1.00            
ATOM   1848   OG SER A 251       9.818   4.056  -6.204  2.00  1.00            
ATOM   1849    C SER A 251      12.100   2.144  -3.985  2.00  1.00            
ATOM   1850    O SER A 251      13.232   2.582  -3.780  2.00  1.00            
ATOM   1851    N ILE A 252      11.486   1.326  -3.110  2.00  1.00            
ATOM   1852   CA ILE A 252      12.233   0.921  -1.960  2.00  1.00            
ATOM   1853   CB ILE A 252      11.379   0.817  -0.716  2.00  1.00            
ATOM   1854  CG1 ILE A 252      12.237   0.577   0.544  2.00  1.00            
ATOM   1855  CG2 ILE A 252      10.231  -0.181  -0.950  2.00  1.00            
ATOM   1856  CD1 ILE A 252      13.005  -0.742   0.570  2.00  1.00            
ATOM   1857    C ILE A 252      12.860  -0.387  -2.349  2.00  1.00            
ATOM   1858    O ILE A 252      12.316  -1.472  -2.146  2.00  1.00            
ATOM   1859    N ASP A 253      14.044  -0.281  -2.982  2.00  1.00            
ATOM   1860   CA ASP A 253      14.805  -1.409  -3.422  2.00  1.00            
ATOM   1861   CB ASP A 253      14.201  -2.146  -4.629  2.00  1.00            
ATOM   1862   CG ASP A 253      15.108  -3.323  -4.986  2.00  1.00            
ATOM   1863  OD1 ASP A 253      16.118  -3.546  -4.265  2.00  1.00            
ATOM   1864  OD2 ASP A 253      14.799  -4.017  -5.991  2.00  1.00            
ATOM   1865    C ASP A 253      16.102  -0.829  -3.895  2.00  1.00            
ATOM   1866    O ASP A 253      17.103  -0.804  -3.179  2.00  1.00            
ATOM   1867    N SER A 254      16.072  -0.335  -5.148  2.00  1.00            
ATOM   1868   CA SER A 254      17.182   0.225  -5.865  2.00  1.00            
ATOM   1869   CB SER A 254      16.841   0.490  -7.341  2.00  1.00            
ATOM   1870   OG SER A 254      16.461  -0.725  -7.972  2.00  1.00            
ATOM   1871    C SER A 254      17.621   1.517  -5.266  2.00  1.00            
ATOM   1872    O SER A 254      18.803   1.855  -5.307  2.00  1.00            
ATOM   1873    N LEU A 255      16.687   2.279  -4.668  1.00  1.00            
ATOM   1874   CA LEU A 255      16.982   3.594  -4.167  1.00  1.00            
ATOM   1875   CB LEU A 255      15.702   4.217  -3.572  1.00  1.00            
ATOM   1876   CG LEU A 255      15.789   5.630  -2.975  1.00  1.00            
ATOM   1877  CD1 LEU A 255      16.423   5.629  -1.575  1.00  1.00            
ATOM   1878  CD2 LEU A 255      16.472   6.606  -3.946  1.00  1.00            
ATOM   1879    C LEU A 255      18.085   3.488  -3.170  1.00  1.00            
ATOM   1880    O LEU A 255      18.041   2.747  -2.191  1.00  1.00            
ATOM   1881    N PRO A 256      19.098   4.237  -3.503  1.00  1.00            
ATOM   1882   CA PRO A 256      20.310   4.353  -2.740  1.00  1.00            
ATOM   1883   CD PRO A 256      19.279   4.614  -4.894  1.00  1.00            
ATOM   1884   CB PRO A 256      21.392   4.769  -3.743  1.00  1.00            
ATOM   1885   CG PRO A 256      20.605   5.377  -4.922  1.00  1.00            
ATOM   1886    C PRO A 256      20.173   5.334  -1.632  1.00  1.00            
ATOM   1887    O PRO A 256      19.131   5.972  -1.518  1.00  1.00            
ATOM   1888    N ASP A 257      21.241   5.491  -0.843  1.00  1.00            
ATOM   1889   CA ASP A 257      21.250   6.287   0.348  1.00  1.00            
ATOM   1890   CB ASP A 257      22.612   6.283   1.073  1.00  1.00            
ATOM   1891   CG ASP A 257      22.887   4.888   1.606  1.00  1.00            
ATOM   1892  OD1 ASP A 257      21.899   4.152   1.864  1.00  1.00            
ATOM   1893  OD2 ASP A 257      24.089   4.542   1.761  1.00  1.00            
ATOM   1894    C ASP A 257      20.954   7.720   0.093  1.00  1.00            
ATOM   1895    O ASP A 257      21.384   8.312  -0.896  1.00  1.00            
ATOM   1896    N ILE A 258      20.162   8.292   1.018  4.00  1.00            
ATOM   1897   CA ILE A 258      20.009   9.708   1.094  4.00  1.00            
ATOM   1898   CB ILE A 258      18.659  10.154   1.564  4.00  1.00            
ATOM   1899  CG1 ILE A 258      17.573   9.702   0.577  4.00  1.00            
ATOM   1900  CG2 ILE A 258      18.709  11.678   1.763  4.00  1.00            
ATOM   1901  CD1 ILE A 258      16.155   9.871   1.123  4.00  1.00            
ATOM   1902    C ILE A 258      20.991   9.980   2.183  4.00  1.00            
ATOM   1903    O ILE A 258      20.653   9.991   3.366  4.00  1.00            
ATOM   1904    N VAL A 259      22.254  10.192   1.774  4.00  1.00            
ATOM   1905   CA VAL A 259      23.369  10.173   2.672  4.00  1.00            
ATOM   1906   CB VAL A 259      24.685  10.246   1.957  4.00  1.00            
ATOM   1907  CG1 VAL A 259      25.808  10.293   3.006  4.00  1.00            
ATOM   1908  CG2 VAL A 259      24.776   9.043   1.003  4.00  1.00            
ATOM   1909    C VAL A 259      23.364  11.213   3.736  4.00  1.00            
ATOM   1910    O VAL A 259      23.506  10.884   4.910  4.00  1.00            
ATOM   1911    N PHE A 260      23.175  12.488   3.377  4.00  1.00            
ATOM   1912   CA PHE A 260      23.300  13.518   4.362  4.00  1.00            
ATOM   1913   CB PHE A 260      22.305  13.449   5.528  4.00  1.00            
ATOM   1914   CG PHE A 260      21.047  14.025   4.975  4.00  1.00            
ATOM   1915  CD1 PHE A 260      20.892  15.392   4.912  4.00  1.00            
ATOM   1916  CD2 PHE A 260      20.037  13.218   4.514  4.00  1.00            
ATOM   1917  CE1 PHE A 260      19.744  15.949   4.403  4.00  1.00            
ATOM   1918  CE2 PHE A 260      18.885  13.769   4.004  4.00  1.00            
ATOM   1919   CZ PHE A 260      18.736  15.134   3.948  4.00  1.00            
ATOM   1920    C PHE A 260      24.696  13.601   4.856  4.00  1.00            
ATOM   1921    O PHE A 260      25.306  12.624   5.285  4.00  1.00            
ATOM   1922    N THR A 261      25.250  14.820   4.759  4.00  1.00            
ATOM   1923   CA THR A 261      26.578  15.027   5.223  4.00  1.00            
ATOM   1924   CB THR A 261      27.509  15.470   4.136  4.00  1.00            
ATOM   1925  OG1 THR A 261      27.526  14.507   3.092  4.00  1.00            
ATOM   1926  CG2 THR A 261      28.919  15.626   4.725  4.00  1.00            
ATOM   1927    C THR A 261      26.504  16.123   6.226  4.00  1.00            
ATOM   1928    O THR A 261      26.529  17.301   5.874  4.00  1.00            
ATOM   1929    N ILE A 262      26.420  15.755   7.518  4.00  1.00            
ATOM   1930   CA ILE A 262      26.307  16.753   8.538  4.00  1.00            
ATOM   1931   CB ILE A 262      25.138  16.499   9.440  4.00  1.00            
ATOM   1932  CG1 ILE A 262      23.841  16.565   8.613  4.00  1.00            
ATOM   1933  CG2 ILE A 262      25.191  17.494  10.612  4.00  1.00            
ATOM   1934  CD1 ILE A 262      22.615  16.012   9.338  4.00  1.00            
ATOM   1935    C ILE A 262      27.563  16.701   9.339  4.00  1.00            
ATOM   1936    O ILE A 262      27.847  15.721  10.024  4.00  1.00            
ATOM   1937    N ASP A 263      28.353  17.782   9.236  3.00  1.00            
ATOM   1938   CA ASP A 263      29.556  17.981   9.985  3.00  1.00            
ATOM   1939   CB ASP A 263      29.284  18.183  11.484  3.00  1.00            
ATOM   1940   CG ASP A 263      28.483  19.466  11.637  3.00  1.00            
ATOM   1941  OD1 ASP A 263      28.193  20.113  10.595  3.00  1.00            
ATOM   1942  OD2 ASP A 263      28.144  19.815  12.799  3.00  1.00            
ATOM   1943    C ASP A 263      30.529  16.845   9.846  3.00  1.00            
ATOM   1944    O ASP A 263      31.110  16.409  10.838  3.00  1.00            
ATOM   1945    N GLY A 264      30.737  16.320   8.625  3.00  1.00            
ATOM   1946   CA GLY A 264      31.799  15.365   8.442  3.00  1.00            
ATOM   1947    C GLY A 264      31.347  13.966   8.720  3.00  1.00            
ATOM   1948    O GLY A 264      32.111  13.027   8.506  3.00  1.00            
ATOM   1949    N VAL A 265      30.105  13.769   9.200  4.00  1.00            
ATOM   1950   CA VAL A 265      29.685  12.420   9.457  4.00  1.00            
ATOM   1951   CB VAL A 265      29.136  12.195  10.832  4.00  1.00            
ATOM   1952  CG1 VAL A 265      30.267  12.476  11.836  4.00  1.00            
ATOM   1953  CG2 VAL A 265      27.886  13.069  11.028  4.00  1.00            
ATOM   1954    C VAL A 265      28.625  12.100   8.450  4.00  1.00            
ATOM   1955    O VAL A 265      27.943  12.993   7.949  4.00  1.00            
ATOM   1956    N GLN A 266      28.484  10.807   8.095  4.00  1.00            
ATOM   1957   CA GLN A 266      27.528  10.430   7.094  4.00  1.00            
ATOM   1958   CB GLN A 266      28.070   9.390   6.099  4.00  1.00            
ATOM   1959   CG GLN A 266      29.243   9.917   5.271  4.00  1.00            
ATOM   1960   CD GLN A 266      29.706   8.813   4.332  4.00  1.00            
ATOM   1961  OE1 GLN A 266      29.884   9.037   3.135  4.00  1.00            
ATOM   1962  NE2 GLN A 266      29.919   7.590   4.886  4.00  1.00            
ATOM   1963    C GLN A 266      26.322   9.818   7.773  4.00  1.00            
ATOM   1964    O GLN A 266      26.464   9.148   8.794  4.00  1.00            
ATOM   1965    N TYR A 267      25.091  10.048   7.239  4.00  1.00            
ATOM   1966   CA TYR A 267      23.919   9.596   7.956  4.00  1.00            
ATOM   1967   CB TYR A 267      22.598  10.130   7.379  4.00  1.00            
ATOM   1968   CG TYR A 267      21.566   9.969   8.442  4.00  1.00            
ATOM   1969  CD1 TYR A 267      21.429  10.949   9.398  4.00  1.00            
ATOM   1970  CD2 TYR A 267      20.751   8.862   8.498  4.00  1.00            
ATOM   1971  CE1 TYR A 267      20.492  10.836  10.395  4.00  1.00            
ATOM   1972  CE2 TYR A 267      19.811   8.741   9.495  4.00  1.00            
ATOM   1973   CZ TYR A 267      19.681   9.727  10.443  4.00  1.00            
ATOM   1974   OH TYR A 267      18.717   9.605  11.464  4.00  1.00            
ATOM   1975    C TYR A 267      23.798   8.089   8.022  4.00  1.00            
ATOM   1976    O TYR A 267      23.897   7.574   9.133  4.00  1.00            
ATOM   1977    N PRO A 268      23.616   7.289   6.977  4.00  1.00            
ATOM   1978   CA PRO A 268      22.747   7.506   5.827  4.00  1.00            
ATOM   1979   CD PRO A 268      24.545   6.194   6.754  4.00  1.00            
ATOM   1980   CB PRO A 268      23.323   6.631   4.713  4.00  1.00            
ATOM   1981   CG PRO A 268      24.059   5.510   5.466  4.00  1.00            
ATOM   1982    C PRO A 268      21.334   7.098   6.156  4.00  1.00            
ATOM   1983    O PRO A 268      21.124   6.473   7.195  4.00  1.00            
ATOM   1984    N LEU A 269      20.354   7.438   5.281  4.00  1.00            
ATOM   1985   CA LEU A 269      18.963   7.094   5.460  4.00  1.00            
ATOM   1986   CB LEU A 269      17.968   8.104   4.853  4.00  1.00            
ATOM   1987   CG LEU A 269      18.040   9.532   5.416  4.00  1.00            
ATOM   1988  CD1 LEU A 269      16.854  10.371   4.911  4.00  1.00            
ATOM   1989  CD2 LEU A 269      18.180   9.535   6.944  4.00  1.00            
ATOM   1990    C LEU A 269      18.698   5.851   4.714  4.00  1.00            
ATOM   1991    O LEU A 269      19.566   5.289   4.045  4.00  1.00            
ATOM   1992    N SER A 270      17.451   5.355   4.856  1.00  1.00            
ATOM   1993   CA SER A 270      17.061   4.229   4.080  1.00  1.00            
ATOM   1994   CB SER A 270      16.807   2.945   4.892  1.00  1.00            
ATOM   1995   OG SER A 270      15.652   3.084   5.697  1.00  1.00            
ATOM   1996    C SER A 270      15.771   4.570   3.431  1.00  1.00            
ATOM   1997    O SER A 270      14.905   5.227   4.005  1.00  1.00            
ATOM   1998    N PRO A 271      15.653   4.129   2.216  2.00  1.00            
ATOM   1999   CA PRO A 271      14.484   4.389   1.438  2.00  1.00            
ATOM   2000   CD PRO A 271      16.430   3.015   1.708  2.00  1.00            
ATOM   2001   CB PRO A 271      14.695   3.631   0.130  2.00  1.00            
ATOM   2002   CG PRO A 271      15.582   2.445   0.558  2.00  1.00            
ATOM   2003    C PRO A 271      13.290   3.846   2.178  2.00  1.00            
ATOM   2004    O PRO A 271      12.190   4.353   1.970  2.00  1.00            
ATOM   2005    N SER A 272      13.475   2.808   3.019  2.00  1.00            
ATOM   2006   CA SER A 272      12.352   2.263   3.751  2.00  1.00            
ATOM   2007   CB SER A 272      12.775   1.216   4.793  2.00  1.00            
ATOM   2008   OG SER A 272      13.466   0.142   4.175  2.00  1.00            
ATOM   2009    C SER A 272      11.824   3.407   4.527  2.00  1.00            
ATOM   2010    O SER A 272      10.636   3.721   4.494  2.00  1.00            
ATOM   2011    N ALA A 273      12.742   4.063   5.250  2.00  1.00            
ATOM   2012   CA ALA A 273      12.399   5.155   6.095  2.00  1.00            
ATOM   2013   CB ALA A 273      13.583   5.642   6.949  2.00  1.00            
ATOM   2014    C ALA A 273      11.910   6.317   5.299  2.00  1.00            
ATOM   2015    O ALA A 273      10.927   6.967   5.654  2.00  1.00            
ATOM   2016    N TYR A 274      12.591   6.587   4.179  2.00  1.00            
ATOM   2017   CA TYR A 274      12.313   7.714   3.341  2.00  1.00            
ATOM   2018   CB TYR A 274      13.255   7.696   2.123  2.00  1.00            
ATOM   2019   CG TYR A 274      12.784   8.646   1.084  2.00  1.00            
ATOM   2020  CD1 TYR A 274      13.204   9.953   1.078  2.00  1.00            
ATOM   2021  CD2 TYR A 274      11.921   8.217   0.105  2.00  1.00            
ATOM   2022  CE1 TYR A 274      12.763  10.820   0.106  2.00  1.00            
ATOM   2023  CE2 TYR A 274      11.477   9.077  -0.868  2.00  1.00            
ATOM   2024   CZ TYR A 274      11.898  10.383  -0.865  2.00  1.00            
ATOM   2025   OH TYR A 274      11.443  11.270  -1.863  2.00  1.00            
ATOM   2026    C TYR A 274      10.912   7.606   2.825  2.00  1.00            
ATOM   2027    O TYR A 274      10.171   8.587   2.841  2.00  1.00            
ATOM   2028    N ILE A 275      10.494   6.407   2.371  4.00  1.00            
ATOM   2029   CA ILE A 275       9.186   6.326   1.786  4.00  1.00            
ATOM   2030   CB ILE A 275       9.121   5.464   0.557  4.00  1.00            
ATOM   2031  CG1 ILE A 275      10.105   5.963  -0.514  4.00  1.00            
ATOM   2032  CG2 ILE A 275       7.658   5.439   0.081  4.00  1.00            
ATOM   2033  CD1 ILE A 275      10.299   4.973  -1.662  4.00  1.00            
ATOM   2034    C ILE A 275       8.242   5.719   2.769  4.00  1.00            
ATOM   2035    O ILE A 275       8.461   4.612   3.260  4.00  1.00            
ATOM   2036    N LEU A 276       7.158   6.456   3.089  4.00  1.00            
ATOM   2037   CA LEU A 276       6.152   5.915   3.949  4.00  1.00            
ATOM   2038   CB LEU A 276       5.181   6.970   4.520  4.00  1.00            
ATOM   2039   CG LEU A 276       4.190   6.415   5.566  4.00  1.00            
ATOM   2040  CD1 LEU A 276       3.159   5.464   4.935  4.00  1.00            
ATOM   2041  CD2 LEU A 276       4.935   5.779   6.754  4.00  1.00            
ATOM   2042    C LEU A 276       5.399   4.971   3.087  4.00  1.00            
ATOM   2043    O LEU A 276       4.899   5.339   2.025  4.00  1.00            
ATOM   2044    N GLN A 277       5.323   3.707   3.522  4.00  1.00            
ATOM   2045   CA GLN A 277       4.654   2.730   2.729  4.00  1.00            
ATOM   2046   CB GLN A 277       5.394   1.378   2.730  4.00  1.00            
ATOM   2047   CG GLN A 277       4.981   0.398   1.633  4.00  1.00            
ATOM   2048   CD GLN A 277       6.017   0.500   0.520  4.00  1.00            
ATOM   2049  OE1 GLN A 277       6.923   1.331   0.569  4.00  1.00            
ATOM   2050  NE2 GLN A 277       5.886  -0.379  -0.510  4.00  1.00            
ATOM   2051    C GLN A 277       3.339   2.503   3.419  4.00  1.00            
ATOM   2052    O GLN A 277       3.300   2.178   4.604  4.00  1.00            
ATOM   2053    N ASP A 278       2.221   2.691   2.690  4.00  1.00            
ATOM   2054   CA ASP A 278       0.901   2.535   3.245  4.00  1.00            
ATOM   2055   CB ASP A 278      -0.147   3.470   2.617  4.00  1.00            
ATOM   2056   CG ASP A 278       0.260   4.909   2.883  4.00  1.00            
ATOM   2057  OD1 ASP A 278       1.399   5.278   2.491  4.00  1.00            
ATOM   2058  OD2 ASP A 278      -0.558   5.656   3.484  4.00  1.00            
ATOM   2059    C ASP A 278       0.437   1.163   2.901  4.00  1.00            
ATOM   2060    O ASP A 278       1.209   0.204   2.877  4.00  1.00            
ATOM   2061    N ASP A 279      -0.879   1.065   2.632  3.00  1.00            
ATOM   2062   CA ASP A 279      -1.533  -0.164   2.299  3.00  1.00            
ATOM   2063   CB ASP A 279      -3.017   0.083   1.974  3.00  1.00            
ATOM   2064   CG ASP A 279      -3.771  -1.233   1.863  3.00  1.00            
ATOM   2065  OD1 ASP A 279      -3.110  -2.305   1.875  3.00  1.00            
ATOM   2066  OD2 ASP A 279      -5.027  -1.175   1.769  3.00  1.00            
ATOM   2067    C ASP A 279      -0.877  -0.715   1.076  3.00  1.00            
ATOM   2068    O ASP A 279      -0.433  -1.863   1.056  3.00  1.00            
ATOM   2069    N ASP A 280      -0.785   0.110   0.018  3.00  1.00            
ATOM   2070   CA ASP A 280      -0.128  -0.312  -1.182  3.00  1.00            
ATOM   2071   CB ASP A 280      -1.100  -0.915  -2.210  3.00  1.00            
ATOM   2072   CG ASP A 280      -1.544  -2.267  -1.673  3.00  1.00            
ATOM   2073  OD1 ASP A 280      -0.656  -3.143  -1.488  3.00  1.00            
ATOM   2074  OD2 ASP A 280      -2.769  -2.447  -1.440  3.00  1.00            
ATOM   2075    C ASP A 280       0.448   0.925  -1.773  3.00  1.00            
ATOM   2076    O ASP A 280       1.371   0.873  -2.583  3.00  1.00            
ATOM   2077    N SER A 281      -0.084   2.090  -1.357  4.00  1.00            
ATOM   2078   CA SER A 281       0.410   3.321  -1.889  4.00  1.00            
ATOM   2079   CB SER A 281      -0.566   4.500  -1.753  4.00  1.00            
ATOM   2080   OG SER A 281      -1.699   4.290  -2.584  4.00  1.00            
ATOM   2081    C SER A 281       1.687   3.662  -1.192  4.00  1.00            
ATOM   2082    O SER A 281       1.846   3.408   0.001  4.00  1.00            
ATOM   2083    N CYS A 282       2.643   4.246  -1.943  4.00  1.00            
ATOM   2084   CA CYS A 282       3.900   4.598  -1.356  4.00  1.00            
ATOM   2085   CB CYS A 282       5.094   3.910  -2.028  4.00  1.00            
ATOM   2086   SG CYS A 282       4.998   2.098  -1.940  4.00  1.00            
ATOM   2087    C CYS A 282       4.069   6.080  -1.513  4.00  1.00            
ATOM   2088    O CYS A 282       3.936   6.616  -2.611  4.00  1.00            
ATOM   2089    N THR A 283       4.348   6.789  -0.401  4.00  1.00            
ATOM   2090   CA THR A 283       4.544   8.210  -0.467  4.00  1.00            
ATOM   2091   CB THR A 283       3.570   8.993   0.365  4.00  1.00            
ATOM   2092  OG1 THR A 283       3.732  10.382   0.125  4.00  1.00            
ATOM   2093  CG2 THR A 283       3.817   8.672   1.848  4.00  1.00            
ATOM   2094    C THR A 283       5.912   8.474   0.072  4.00  1.00            
ATOM   2095    O THR A 283       6.369   7.796   0.988  4.00  1.00            
ATOM   2096    N SER A 284       6.612   9.464  -0.505  4.00  1.00            
ATOM   2097   CA SER A 284       7.937   9.783  -0.061  4.00  1.00            
ATOM   2098   CB SER A 284       8.669  10.731  -1.025  4.00  1.00            
ATOM   2099   OG SER A 284       8.661  10.198  -2.340  4.00  1.00            
ATOM   2100    C SER A 284       7.773  10.543   1.202  4.00  1.00            
ATOM   2101    O SER A 284       6.659  10.910   1.576  4.00  1.00            
ATOM   2102    N GLY A 285       8.886  10.783   1.915  1.00  1.00            
ATOM   2103   CA GLY A 285       8.732  11.546   3.109  1.00  1.00            
ATOM   2104    C GLY A 285       9.641  12.710   3.021  1.00  1.00            
ATOM   2105    O GLY A 285      10.557  12.884   3.825  1.00  1.00            
ATOM   2106    N PHE A 286       9.375  13.547   2.015  4.00  1.00            
ATOM   2107   CA PHE A 286      10.083  14.762   1.810  4.00  1.00            
ATOM   2108   CB PHE A 286      10.993  14.755   0.571  4.00  1.00            
ATOM   2109   CG PHE A 286      12.329  14.255   0.997  4.00  1.00            
ATOM   2110  CD1 PHE A 286      12.451  13.177   1.840  4.00  1.00            
ATOM   2111  CD2 PHE A 286      13.469  14.852   0.509  4.00  1.00            
ATOM   2112  CE1 PHE A 286      13.693  12.723   2.216  4.00  1.00            
ATOM   2113  CE2 PHE A 286      14.714  14.401   0.878  4.00  1.00            
ATOM   2114   CZ PHE A 286      14.826  13.337   1.739  4.00  1.00            
ATOM   2115    C PHE A 286       9.033  15.790   1.601  4.00  1.00            
ATOM   2116    O PHE A 286       7.927  15.478   1.167  4.00  1.00            
ATOM   2117    N GLU A 287       9.338  17.050   1.937  4.00  1.00            
ATOM   2118   CA GLU A 287       8.310  18.022   1.769  4.00  1.00            
ATOM   2119   CB GLU A 287       7.493  18.266   3.046  4.00  1.00            
ATOM   2120   CG GLU A 287       8.349  18.687   4.237  4.00  1.00            
ATOM   2121   CD GLU A 287       7.410  19.184   5.321  4.00  1.00            
ATOM   2122  OE1 GLU A 287       6.538  18.393   5.774  4.00  1.00            
ATOM   2123  OE2 GLU A 287       7.560  20.371   5.713  4.00  1.00            
ATOM   2124    C GLU A 287       8.932  19.319   1.367  4.00  1.00            
ATOM   2125    O GLU A 287      10.153  19.465   1.374  4.00  1.00            
ATOM   2126    N GLY A 288       8.092  20.309   0.993  4.00  1.00            
ATOM   2127   CA GLY A 288       8.650  21.553   0.547  4.00  1.00            
ATOM   2128    C GLY A 288       8.052  22.709   1.298  4.00  1.00            
ATOM   2129    O GLY A 288       6.833  22.829   1.404  4.00  1.00            
ATOM   2130    N MET A 289       8.921  23.593   1.850  1.00  1.00            
ATOM   2131   CA MET A 289       8.500  24.820   2.481  1.00  1.00            
ATOM   2132   CB MET A 289       8.188  24.712   3.988  1.00  1.00            
ATOM   2133   CG MET A 289       6.855  24.012   4.279  1.00  1.00            
ATOM   2134   SD MET A 289       5.381  24.936   3.740  1.00  1.00            
ATOM   2135   CE MET A 289       5.301  26.011   5.202  1.00  1.00            
ATOM   2136    C MET A 289       9.594  25.826   2.291  1.00  1.00            
ATOM   2137    O MET A 289      10.737  25.587   2.679  1.00  1.00            
ATOM   2138    N ASP A 290       9.273  26.987   1.676  1.00  1.00            
ATOM   2139   CA ASP A 290      10.271  28.009   1.497  1.00  1.00            
ATOM   2140   CB ASP A 290       9.899  29.043   0.414  1.00  1.00            
ATOM   2141   CG ASP A 290      11.089  29.965   0.178  1.00  1.00            
ATOM   2142  OD1 ASP A 290      11.990  30.018   1.057  1.00  1.00            
ATOM   2143  OD2 ASP A 290      11.114  30.624  -0.895  1.00  1.00            
ATOM   2144    C ASP A 290      10.325  28.701   2.800  1.00  1.00            
ATOM   2145    O ASP A 290       9.489  29.549   3.110  1.00  1.00            
ATOM   2146    N VAL A 291      11.311  28.319   3.615  1.00  1.00            
ATOM   2147   CA VAL A 291      11.356  28.922   4.895  1.00  1.00            
ATOM   2148   CB VAL A 291      11.473  27.926   6.016  1.00  1.00            
ATOM   2149  CG1 VAL A 291      11.750  28.689   7.323  1.00  1.00            
ATOM   2150  CG2 VAL A 291      10.191  27.080   6.053  1.00  1.00            
ATOM   2151    C VAL A 291      12.552  29.782   4.991  1.00  1.00            
ATOM   2152    O VAL A 291      13.694  29.358   4.821  1.00  1.00            
ATOM   2153    N PRO A 292      12.261  31.020   5.218  4.00  1.00            
ATOM   2154   CA PRO A 292      13.341  31.940   5.344  4.00  1.00            
ATOM   2155   CD PRO A 292      11.102  31.625   4.580  4.00  1.00            
ATOM   2156   CB PRO A 292      12.861  33.258   4.747  4.00  1.00            
ATOM   2157   CG PRO A 292      11.332  33.136   4.722  4.00  1.00            
ATOM   2158    C PRO A 292      13.808  32.076   6.750  4.00  1.00            
ATOM   2159    O PRO A 292      13.034  31.876   7.688  4.00  1.00            
ATOM   2160    N THR A 293      15.100  32.390   6.880  1.00  1.00            
ATOM   2161   CA THR A 293      15.751  32.771   8.087  1.00  1.00            
ATOM   2162   CB THR A 293      16.490  31.650   8.752  1.00  1.00            
ATOM   2163  OG1 THR A 293      15.601  30.580   9.038  1.00  1.00            
ATOM   2164  CG2 THR A 293      17.103  32.181  10.059  1.00  1.00            
ATOM   2165    C THR A 293      16.763  33.695   7.503  1.00  1.00            
ATOM   2166    O THR A 293      17.237  33.445   6.396  1.00  1.00            
ATOM   2167    N SER A 294      17.119  34.792   8.184  1.00  1.00            
ATOM   2168   CA SER A 294      18.054  35.659   7.534  1.00  1.00            
ATOM   2169   CB SER A 294      18.324  36.948   8.329  1.00  1.00            
ATOM   2170   OG SER A 294      18.886  36.636   9.595  1.00  1.00            
ATOM   2171    C SER A 294      19.334  34.908   7.385  1.00  1.00            
ATOM   2172    O SER A 294      20.065  35.091   6.412  1.00  1.00            
ATOM   2173    N SER A 295      19.625  34.015   8.347  1.00  1.00            
ATOM   2174   CA SER A 295      20.829  33.246   8.269  1.00  1.00            
ATOM   2175   CB SER A 295      20.978  32.262   9.443  1.00  1.00            
ATOM   2176   OG SER A 295      21.038  32.968  10.674  1.00  1.00            
ATOM   2177    C SER A 295      20.743  32.442   7.025  1.00  1.00            
ATOM   2178    O SER A 295      21.734  32.257   6.319  1.00  1.00            
ATOM   2179    N GLY A 296      19.538  31.934   6.714  1.00  1.00            
ATOM   2180   CA GLY A 296      19.442  31.195   5.500  1.00  1.00            
ATOM   2181    C GLY A 296      18.126  30.531   5.435  1.00  1.00            
ATOM   2182    O GLY A 296      17.379  30.469   6.411  1.00  1.00            
ATOM   2183    N GLU A 297      17.820  30.010   4.239  4.00  1.00            
ATOM   2184   CA GLU A 297      16.636  29.243   4.081  4.00  1.00            
ATOM   2185   CB GLU A 297      16.469  28.686   2.658  4.00  1.00            
ATOM   2186   CG GLU A 297      17.539  27.650   2.278  4.00  1.00            
ATOM   2187   CD GLU A 297      18.907  28.323   2.260  4.00  1.00            
ATOM   2188  OE1 GLU A 297      19.041  29.381   1.591  4.00  1.00            
ATOM   2189  OE2 GLU A 297      19.834  27.793   2.932  4.00  1.00            
ATOM   2190    C GLU A 297      16.912  28.072   4.954  4.00  1.00            
ATOM   2191    O GLU A 297      18.068  27.682   5.114  4.00  1.00            
ATOM   2192    N LEU A 298      15.886  27.477   5.577  1.00  1.00            
ATOM   2193   CA LEU A 298      16.260  26.405   6.444  1.00  1.00            
ATOM   2194   CB LEU A 298      15.823  26.554   7.912  1.00  1.00            
ATOM   2195   CG LEU A 298      16.686  27.523   8.732  1.00  1.00            
ATOM   2196  CD1 LEU A 298      16.242  27.547  10.204  1.00  1.00            
ATOM   2197  CD2 LEU A 298      18.176  27.181   8.575  1.00  1.00            
ATOM   2198    C LEU A 298      15.719  25.089   5.996  1.00  1.00            
ATOM   2199    O LEU A 298      14.726  25.002   5.274  1.00  1.00            
ATOM   2200    N TRP A 299      16.427  24.020   6.419  4.00  1.00            
ATOM   2201   CA TRP A 299      16.006  22.668   6.211  4.00  1.00            
ATOM   2202   CB TRP A 299      17.130  21.703   5.799  4.00  1.00            
ATOM   2203   CG TRP A 299      16.663  20.285   5.548  4.00  1.00            
ATOM   2204  CD2 TRP A 299      16.353  19.767   4.245  4.00  1.00            
ATOM   2205  CD1 TRP A 299      16.470  19.259   6.426  4.00  1.00            
ATOM   2206  NE1 TRP A 299      16.054  18.135   5.752  4.00  1.00            
ATOM   2207  CE2 TRP A 299      15.980  18.433   4.408  4.00  1.00            
ATOM   2208  CE3 TRP A 299      16.385  20.352   3.012  4.00  1.00            
ATOM   2209  CZ2 TRP A 299      15.634  17.660   3.337  4.00  1.00            
ATOM   2210  CZ3 TRP A 299      16.025  19.572   1.935  4.00  1.00            
ATOM   2211  CH2 TRP A 299      15.657  18.252   2.093  4.00  1.00            
ATOM   2212    C TRP A 299      15.553  22.230   7.561  4.00  1.00            
ATOM   2213    O TRP A 299      16.232  22.479   8.556  4.00  1.00            
ATOM   2214    N ILE A 300      14.372  21.594   7.648  4.00  1.00            
ATOM   2215   CA ILE A 300      13.950  21.154   8.941  4.00  1.00            
ATOM   2216   CB ILE A 300      12.546  21.553   9.283  4.00  1.00            
ATOM   2217  CG1 ILE A 300      12.405  23.083   9.294  4.00  1.00            
ATOM   2218  CG2 ILE A 300      12.181  20.891  10.623  4.00  1.00            
ATOM   2219  CD1 ILE A 300      10.955  23.561   9.335  4.00  1.00            
ATOM   2220    C ILE A 300      13.967  19.670   8.885  4.00  1.00            
ATOM   2221    O ILE A 300      13.321  19.054   8.039  4.00  1.00            
ATOM   2222    N LEU A 301      14.737  19.060   9.795  4.00  1.00            
ATOM   2223   CA LEU A 301      14.830  17.638   9.861  4.00  1.00            
ATOM   2224   CB LEU A 301      16.042  17.195  10.694  4.00  1.00            
ATOM   2225   CG LEU A 301      17.373  17.725  10.119  4.00  1.00            
ATOM   2226  CD1 LEU A 301      18.580  17.267  10.950  4.00  1.00            
ATOM   2227  CD2 LEU A 301      17.513  17.363   8.634  4.00  1.00            
ATOM   2228    C LEU A 301      13.577  17.208  10.564  4.00  1.00            
ATOM   2229    O LEU A 301      12.882  18.044  11.139  4.00  1.00            
ATOM   2230    N GLY A 302      13.217  15.907  10.540  1.00  1.00            
ATOM   2231   CA GLY A 302      11.953  15.619  11.157  1.00  1.00            
ATOM   2232    C GLY A 302      11.873  14.231  11.654  1.00  1.00            
ATOM   2233    O GLY A 302      12.865  13.587  11.966  1.00  1.00            
ATOM   2234    N ASP A 303      10.627  13.760  11.779  2.00  1.00            
ATOM   2235   CA ASP A 303      10.362  12.464  12.302  2.00  1.00            
ATOM   2236   CB ASP A 303       8.853  12.188  12.424  2.00  1.00            
ATOM   2237   CG ASP A 303       8.262  13.184  13.411  2.00  1.00            
ATOM   2238  OD1 ASP A 303       9.036  14.024  13.943  2.00  1.00            
ATOM   2239  OD2 ASP A 303       7.028  13.114  13.648  2.00  1.00            
ATOM   2240    C ASP A 303      10.909  11.443  11.379  2.00  1.00            
ATOM   2241    O ASP A 303      11.426  10.425  11.838  2.00  1.00            
ATOM   2242    N VAL A 304      10.800  11.655  10.051  2.00  1.00            
ATOM   2243   CA VAL A 304      11.458  10.698   9.209  2.00  1.00            
ATOM   2244   CB VAL A 304      10.953  10.670   7.797  2.00  1.00            
ATOM   2245  CG1 VAL A 304      11.809   9.676   6.993  2.00  1.00            
ATOM   2246  CG2 VAL A 304       9.460  10.304   7.836  2.00  1.00            
ATOM   2247    C VAL A 304      12.881  11.167   9.212  2.00  1.00            
ATOM   2248    O VAL A 304      13.425  11.585   8.191  2.00  1.00            
ATOM   2249    N PHE A 305      13.504  11.097  10.407  2.00  1.00            
ATOM   2250   CA PHE A 305      14.830  11.533  10.684  2.00  1.00            
ATOM   2251   CB PHE A 305      15.079  13.039  10.478  2.00  1.00            
ATOM   2252   CG PHE A 305      16.551  13.286  10.436  2.00  1.00            
ATOM   2253  CD1 PHE A 305      17.271  13.526  11.583  2.00  1.00            
ATOM   2254  CD2 PHE A 305      17.216  13.274   9.230  2.00  1.00            
ATOM   2255  CE1 PHE A 305      18.626  13.755  11.526  2.00  1.00            
ATOM   2256  CE2 PHE A 305      18.569  13.503   9.165  2.00  1.00            
ATOM   2257   CZ PHE A 305      19.278  13.744  10.317  2.00  1.00            
ATOM   2258    C PHE A 305      15.106  11.183  12.129  2.00  1.00            
ATOM   2259    O PHE A 305      16.058  10.462  12.410  2.00  1.00            
ATOM   2260    N ILE A 306      14.300  11.722  13.083  2.00  1.00            
ATOM   2261   CA ILE A 306      14.385  11.408  14.495  2.00  1.00            
ATOM   2262   CB ILE A 306      13.273  12.034  15.278  2.00  1.00            
ATOM   2263  CG1 ILE A 306      13.290  13.563  15.131  2.00  1.00            
ATOM   2264  CG2 ILE A 306      13.373  11.538  16.729  2.00  1.00            
ATOM   2265  CD1 ILE A 306      11.963  14.208  15.518  2.00  1.00            
ATOM   2266    C ILE A 306      14.095   9.943  14.530  2.00  1.00            
ATOM   2267    O ILE A 306      14.801   9.179  15.182  2.00  1.00            
ATOM   2268    N ARG A 307      13.040   9.507  13.809  3.00  1.00            
ATOM   2269   CA ARG A 307      12.819   8.092  13.725  3.00  1.00            
ATOM   2270   CB ARG A 307      11.606   7.690  12.871  3.00  1.00            
ATOM   2271   CG ARG A 307      11.297   6.192  12.924  3.00  1.00            
ATOM   2272   CD ARG A 307      12.218   5.336  12.054  3.00  1.00            
ATOM   2273   NE ARG A 307      12.082   5.830  10.656  3.00  1.00            
ATOM   2274   CZ ARG A 307      10.974   5.506   9.927  3.00  1.00            
ATOM   2275  NH1 ARG A 307       9.982   4.759  10.494  3.00  1.00            
ATOM   2276  NH2 ARG A 307      10.853   5.954   8.643  3.00  1.00            
ATOM   2277    C ARG A 307      14.058   7.667  13.022  3.00  1.00            
ATOM   2278    O ARG A 307      14.588   8.423  12.217  3.00  1.00            
ATOM   2279    N GLN A 308      14.552   6.457  13.300  3.00  1.00            
ATOM   2280   CA GLN A 308      15.820   6.010  12.807  3.00  1.00            
ATOM   2281   CB GLN A 308      15.946   5.742  11.289  3.00  1.00            
ATOM   2282   CG GLN A 308      15.931   6.950  10.355  3.00  1.00            
ATOM   2283   CD GLN A 308      16.158   6.424   8.947  3.00  1.00            
ATOM   2284  OE1 GLN A 308      15.833   7.084   7.962  3.00  1.00            
ATOM   2285  NE2 GLN A 308      16.728   5.193   8.848  3.00  1.00            
ATOM   2286    C GLN A 308      16.930   6.896  13.260  3.00  1.00            
ATOM   2287    O GLN A 308      17.817   7.244  12.482  3.00  1.00            
ATOM   2288    N TYR A 309      16.930   7.254  14.563  4.00  1.00            
ATOM   2289   CA TYR A 309      17.935   8.159  15.037  4.00  1.00            
ATOM   2290   CB TYR A 309      17.870   9.427  14.174  4.00  1.00            
ATOM   2291   CG TYR A 309      18.426  10.632  14.828  4.00  1.00            
ATOM   2292  CD1 TYR A 309      19.762  10.762  15.097  4.00  1.00            
ATOM   2293  CD2 TYR A 309      17.568  11.665  15.122  4.00  1.00            
ATOM   2294  CE1 TYR A 309      20.212  11.917  15.686  4.00  1.00            
ATOM   2295  CE2 TYR A 309      18.020  12.819  15.706  4.00  1.00            
ATOM   2296   CZ TYR A 309      19.354  12.943  15.993  4.00  1.00            
ATOM   2297   OH TYR A 309      19.837  14.124  16.593  4.00  1.00            
ATOM   2298    C TYR A 309      17.689   8.439  16.493  4.00  1.00            
ATOM   2299    O TYR A 309      16.565   8.703  16.914  4.00  1.00            
ATOM   2300    N TYR A 310      18.736   8.362  17.336  4.00  1.00            
ATOM   2301   CA TYR A 310      18.481   8.638  18.722  4.00  1.00            
ATOM   2302   CB TYR A 310      19.194   7.663  19.668  4.00  1.00            
ATOM   2303   CG TYR A 310      18.435   7.661  20.948  4.00  1.00            
ATOM   2304  CD1 TYR A 310      17.293   6.901  21.037  4.00  1.00            
ATOM   2305  CD2 TYR A 310      18.840   8.385  22.045  4.00  1.00            
ATOM   2306  CE1 TYR A 310      16.560   6.865  22.196  4.00  1.00            
ATOM   2307  CE2 TYR A 310      18.112   8.355  23.211  4.00  1.00            
ATOM   2308   CZ TYR A 310      16.971   7.593  23.285  4.00  1.00            
ATOM   2309   OH TYR A 310      16.220   7.558  24.478  4.00  1.00            
ATOM   2310    C TYR A 310      19.042   9.990  18.915  4.00  1.00            
ATOM   2311    O TYR A 310      20.242  10.207  18.752  4.00  1.00            
ATOM   2312    N THR A 311      18.169  10.953  19.241  4.00  1.00            
ATOM   2313   CA THR A 311      18.685  12.272  19.346  4.00  1.00            
ATOM   2314   CB THR A 311      17.901  13.307  18.602  4.00  1.00            
ATOM   2315  OG1 THR A 311      18.481  14.589  18.786  4.00  1.00            
ATOM   2316  CG2 THR A 311      16.450  13.284  19.082  4.00  1.00            
ATOM   2317    C THR A 311      18.750  12.682  20.765  4.00  1.00            
ATOM   2318    O THR A 311      17.795  12.533  21.527  4.00  1.00            
ATOM   2319    N VAL A 312      19.923  13.210  21.152  4.00  1.00            
ATOM   2320   CA VAL A 312      20.081  13.663  22.489  4.00  1.00            
ATOM   2321   CB VAL A 312      21.261  13.079  23.210  4.00  1.00            
ATOM   2322  CG1 VAL A 312      22.550  13.444  22.451  4.00  1.00            
ATOM   2323  CG2 VAL A 312      21.235  13.582  24.659  4.00  1.00            
ATOM   2324    C VAL A 312      20.274  15.162  22.428  4.00  1.00            
ATOM   2325    O VAL A 312      21.123  15.666  21.695  4.00  1.00            
ATOM   2326    N PHE A 313      19.452  15.905  23.201  4.00  1.00            
ATOM   2327   CA PHE A 313      19.347  17.346  23.224  4.00  1.00            
ATOM   2328   CB PHE A 313      18.114  17.770  24.039  4.00  1.00            
ATOM   2329   CG PHE A 313      18.195  19.235  24.261  4.00  1.00            
ATOM   2330  CD1 PHE A 313      17.842  20.121  23.271  4.00  1.00            
ATOM   2331  CD2 PHE A 313      18.620  19.719  25.478  4.00  1.00            
ATOM   2332  CE1 PHE A 313      17.923  21.473  23.500  4.00  1.00            
ATOM   2333  CE2 PHE A 313      18.700  21.072  25.704  4.00  1.00            
ATOM   2334   CZ PHE A 313      18.353  21.956  24.712  4.00  1.00            
ATOM   2335    C PHE A 313      20.540  18.144  23.756  4.00  1.00            
ATOM   2336    O PHE A 313      21.013  19.050  23.073  4.00  1.00            
ATOM   2337    N ASP A 314      21.046  17.859  24.981  4.00  1.00            
ATOM   2338   CA ASP A 314      22.171  18.506  25.658  4.00  1.00            
ATOM   2339   CB ASP A 314      23.546  17.875  25.381  4.00  1.00            
ATOM   2340   CG ASP A 314      24.461  18.390  26.484  4.00  1.00            
ATOM   2341  OD1 ASP A 314      23.920  18.895  27.503  4.00  1.00            
ATOM   2342  OD2 ASP A 314      25.706  18.285  26.336  4.00  1.00            
ATOM   2343    C ASP A 314      22.315  20.001  25.503  4.00  1.00            
ATOM   2344    O ASP A 314      23.024  20.462  24.613  4.00  1.00            
ATOM   2345    N ARG A 315      21.607  20.796  26.340  3.00  1.00            
ATOM   2346   CA ARG A 315      21.678  22.243  26.341  3.00  1.00            
ATOM   2347   CB ARG A 315      20.539  22.877  27.148  3.00  1.00            
ATOM   2348   CG ARG A 315      20.593  24.401  27.150  3.00  1.00            
ATOM   2349   CD ARG A 315      19.372  25.037  27.810  3.00  1.00            
ATOM   2350   NE ARG A 315      19.687  26.466  28.070  3.00  1.00            
ATOM   2351   CZ ARG A 315      19.290  26.994  29.260  3.00  1.00            
ATOM   2352  NH1 ARG A 315      18.615  26.198  30.137  3.00  1.00            
ATOM   2353  NH2 ARG A 315      19.575  28.290  29.576  3.00  1.00            
ATOM   2354    C ARG A 315      22.950  22.840  26.858  3.00  1.00            
ATOM   2355    O ARG A 315      23.543  23.681  26.184  3.00  1.00            
ATOM   2356    N ALA A 316      23.421  22.425  28.056  3.00  1.00            
ATOM   2357   CA ALA A 316      24.544  23.115  28.637  3.00  1.00            
ATOM   2358   CB ALA A 316      24.957  22.529  29.998  3.00  1.00            
ATOM   2359    C ALA A 316      25.691  22.959  27.715  3.00  1.00            
ATOM   2360    O ALA A 316      26.344  23.931  27.340  3.00  1.00            
ATOM   2361    N ASN A 317      25.958  21.716  27.295  3.00  1.00            
ATOM   2362   CA ASN A 317      26.919  21.602  26.255  3.00  1.00            
ATOM   2363   CB ASN A 317      27.748  20.305  26.297  3.00  1.00            
ATOM   2364   CG ASN A 317      28.759  20.428  27.430  3.00  1.00            
ATOM   2365  OD1 ASN A 317      28.394  20.458  28.604  3.00  1.00            
ATOM   2366  ND2 ASN A 317      30.069  20.516  27.075  3.00  1.00            
ATOM   2367    C ASN A 317      26.031  21.567  25.081  3.00  1.00            
ATOM   2368    O ASN A 317      25.548  20.501  24.710  3.00  1.00            
ATOM   2369    N ASN A 318      25.784  22.747  24.482  3.00  1.00            
ATOM   2370   CA ASN A 318      24.800  22.790  23.454  3.00  1.00            
ATOM   2371   CB ASN A 318      24.498  24.202  22.907  3.00  1.00            
ATOM   2372   CG ASN A 318      25.757  24.823  22.329  3.00  1.00            
ATOM   2373  OD1 ASN A 318      26.864  24.593  22.814  3.00  1.00            
ATOM   2374  ND2 ASN A 318      25.579  25.656  21.269  3.00  1.00            
ATOM   2375    C ASN A 318      25.228  21.881  22.368  3.00  1.00            
ATOM   2376    O ASN A 318      26.143  22.176  21.601  3.00  1.00            
ATOM   2377    N LYS A 319      24.556  20.714  22.303  4.00  1.00            
ATOM   2378   CA LYS A 319      24.964  19.757  21.335  4.00  1.00            
ATOM   2379   CB LYS A 319      26.127  18.869  21.816  4.00  1.00            
ATOM   2380   CG LYS A 319      25.800  18.054  23.074  4.00  1.00            
ATOM   2381   CD LYS A 319      26.758  16.884  23.341  4.00  1.00            
ATOM   2382   CE LYS A 319      28.139  17.293  23.862  4.00  1.00            
ATOM   2383   NZ LYS A 319      28.086  17.526  25.320  4.00  1.00            
ATOM   2384    C LYS A 319      23.846  18.826  20.988  4.00  1.00            
ATOM   2385    O LYS A 319      23.121  18.360  21.862  4.00  1.00            
ATOM   2386    N VAL A 320      23.703  18.502  19.683  4.00  1.00            
ATOM   2387   CA VAL A 320      22.695  17.567  19.271  4.00  1.00            
ATOM   2388   CB VAL A 320      21.969  17.955  18.020  4.00  1.00            
ATOM   2389  CG1 VAL A 320      21.043  16.793  17.628  4.00  1.00            
ATOM   2390  CG2 VAL A 320      21.228  19.280  18.280  4.00  1.00            
ATOM   2391    C VAL A 320      23.396  16.269  19.013  4.00  1.00            
ATOM   2392    O VAL A 320      24.338  16.205  18.226  4.00  1.00            
ATOM   2393    N GLY A 321      22.973  15.192  19.705  4.00  1.00            
ATOM   2394   CA GLY A 321      23.604  13.920  19.492  4.00  1.00            
ATOM   2395    C GLY A 321      22.879  13.230  18.395  4.00  1.00            
ATOM   2396    O GLY A 321      21.668  13.378  18.245  4.00  1.00            
ATOM   2397    N LEU A 322      23.622  12.447  17.599  4.00  1.00            
ATOM   2398   CA LEU A 322      23.008  11.706  16.542  4.00  1.00            
ATOM   2399   CB LEU A 322      23.273  12.346  15.158  4.00  1.00            
ATOM   2400   CG LEU A 322      22.664  11.649  13.915  4.00  1.00            
ATOM   2401  CD1 LEU A 322      22.881  12.511  12.659  4.00  1.00            
ATOM   2402  CD2 LEU A 322      23.212  10.230  13.688  4.00  1.00            
ATOM   2403    C LEU A 322      23.630  10.352  16.590  4.00  1.00            
ATOM   2404    O LEU A 322      24.852  10.220  16.626  4.00  1.00            
ATOM   2405    N ALA A 323      22.793   9.301  16.609  4.00  1.00            
ATOM   2406   CA ALA A 323      23.298   7.961  16.621  4.00  1.00            
ATOM   2407   CB ALA A 323      23.514   7.388  18.031  4.00  1.00            
ATOM   2408    C ALA A 323      22.254   7.129  15.967  4.00  1.00            
ATOM   2409    O ALA A 323      21.098   7.532  15.850  4.00  1.00            
ATOM   2410    N PRO A 324      22.651   5.987  15.491  4.00  1.00            
ATOM   2411   CA PRO A 324      21.688   5.101  14.920  4.00  1.00            
ATOM   2412   CD PRO A 324      23.971   5.800  14.918  4.00  1.00            
ATOM   2413   CB PRO A 324      22.472   4.113  14.051  4.00  1.00            
ATOM   2414   CG PRO A 324      23.949   4.344  14.427  4.00  1.00            
ATOM   2415    C PRO A 324      21.020   4.508  16.108  4.00  1.00            
ATOM   2416    O PRO A 324      21.574   4.616  17.202  4.00  1.00            
ATOM   2417    N VAL A 325      19.833   3.902  15.955  4.00  1.00            
ATOM   2418   CA VAL A 325      19.208   3.441  17.154  4.00  1.00            
ATOM   2419   CB VAL A 325      17.876   4.085  17.401  4.00  1.00            
ATOM   2420  CG1 VAL A 325      17.282   3.522  18.705  4.00  1.00            
ATOM   2421  CG2 VAL A 325      18.064   5.611  17.397  4.00  1.00            
ATOM   2422    C VAL A 325      18.969   1.978  17.077  4.00  1.00            
ATOM   2423    O VAL A 325      18.628   1.439  16.025  4.00  1.00            
ATOM   2424    N ALA A 326      19.168   1.288  18.213  1.00  1.00            
ATOM   2425   CA ALA A 326      18.859  -0.103  18.238  1.00  1.00            
ATOM   2426   CB ALA A 326      19.995  -1.025  18.706  1.00  1.00            
ATOM   2427    C ALA A 326      17.733  -0.255  19.251  1.00  1.00            
ATOM   2428    O ALA A 326      17.911  -1.044  20.218  1.00  1.00            
ATOM   2429  OXT ALA A 326      16.687   0.426  19.078  1.00  1.00            
ATOM   2430    N THR B   1       1.925  23.137  -7.645  1.00  0.00            
ATOM   2431   CA THR B   1       2.770  23.477  -6.478  1.00  0.00            
ATOM   2432   CB THR B   1       1.915  23.891  -5.318  1.00  0.00            
ATOM   2433  OG1 THR B   1       1.041  22.834  -4.949  1.00  0.00            
ATOM   2434  CG2 THR B   1       1.113  25.140  -5.723  1.00  0.00            
ATOM   2435    C THR B   1       3.616  22.328  -6.070  1.00  0.00            
ATOM   2436    O THR B   1       4.275  21.704  -6.900  1.00  0.00            
ATOM   2437    N MET B   2       3.617  22.015  -4.765  1.00  0.00            
ATOM   2438   CA MET B   2       4.447  20.944  -4.318  1.00  0.00            
ATOM   2439   CB MET B   2       5.718  21.385  -3.564  1.00  0.00            
ATOM   2440   CG MET B   2       6.735  22.128  -4.434  1.00  0.00            
ATOM   2441   SD MET B   2       8.298  22.525  -3.593  1.00  0.00            
ATOM   2442   CE MET B   2       7.558  23.572  -2.307  1.00  0.00            
ATOM   2443    C MET B   2       3.678  20.116  -3.366  1.00  0.00            
ATOM   2444    O MET B   2       2.448  20.083  -3.367  1.00  0.00            
ATOM   2445    N ALA B   3       4.436  19.404  -2.525  1.00  0.00            
ATOM   2446   CA ALA B   3       3.852  18.501  -1.602  1.00  0.00            
ATOM   2447   CB ALA B   3       4.879  17.642  -0.841  1.00  0.00            
ATOM   2448    C ALA B   3       3.042  19.223  -0.625  1.00  0.00            
ATOM   2449    O ALA B   3       3.269  20.395  -0.326  1.00  0.00            
ATOM   2450    N ARG B   4       2.034  18.513  -0.111  1.00  0.00            
ATOM   2451   CA ARG B   4       1.203  19.210   0.789  1.00  0.00            
ATOM   2452   CB ARG B   4      -0.077  19.755   0.137  1.00  0.00            
ATOM   2453   CG ARG B   4       0.191  20.988  -0.722  1.00  0.00            
ATOM   2454   CD ARG B   4      -1.062  21.635  -1.308  1.00  0.00            
ATOM   2455   NE ARG B   4      -0.653  22.994  -1.764  1.00  0.00            
ATOM   2456   CZ ARG B   4      -1.501  23.777  -2.492  1.00  0.00            
ATOM   2457  NH1 ARG B   4      -2.693  23.278  -2.931  1.00  0.00            
ATOM   2458  NH2 ARG B   4      -1.153  25.068  -2.774  1.00  0.00            
ATOM   2459    C ARG B   4       0.787  18.348   1.918  1.00  0.00            
ATOM   2460    O ARG B   4       0.918  17.125   1.924  1.00  0.00            
ATOM   2461    N HIS B   5       0.284  19.071   2.922  1.00  0.00            
ATOM   2462   CA HIS B   5      -0.219  18.675   4.192  1.00  0.00            
ATOM   2463  ND1 HIS B   5      -2.791  20.754   5.061  1.00  0.00            
ATOM   2464   CG HIS B   5      -1.473  20.824   4.665  1.00  0.00            
ATOM   2465   CB HIS B   5      -0.409  19.879   5.135  1.00  0.00            
ATOM   2466  NE2 HIS B   5      -2.651  22.441   3.621  1.00  0.00            
ATOM   2467  CD2 HIS B   5      -1.406  21.861   3.784  1.00  0.00            
ATOM   2468  CE1 HIS B   5      -3.450  21.742   4.407  1.00  0.00            
ATOM   2469    C HIS B   5      -1.541  17.949   4.150  1.00  0.00            
ATOM   2470    O HIS B   5      -1.814  17.227   5.108  1.00  0.00            
ATOM   2471    N PRO B   6      -2.402  18.046   3.165  1.00  0.00            
ATOM   2472   CA PRO B   6      -3.669  17.374   3.263  1.00  0.00            
ATOM   2473   CD PRO B   6      -2.514  19.199   2.282  1.00  0.00            
ATOM   2474   CB PRO B   6      -4.552  17.920   2.136  1.00  0.00            
ATOM   2475   CG PRO B   6      -3.618  18.803   1.294  1.00  0.00            
ATOM   2476    C PRO B   6      -3.606  15.891   3.326  1.00  0.00            
ATOM   2477    O PRO B   6      -4.680  15.294   3.222  1.00  0.00            
ATOM   2478    N HIS B   7      -2.391  15.293   3.427  1.00  0.00            
ATOM   2479   CA HIS B   7      -2.293  13.878   3.675  1.00  0.00            
ATOM   2480  ND1 HIS B   7       0.497  12.373   2.362  1.00  0.00            
ATOM   2481   CG HIS B   7       0.189  13.429   3.191  1.00  0.00            
ATOM   2482   CB HIS B   7      -0.921  13.406   4.195  1.00  0.00            
ATOM   2483  NE2 HIS B   7       1.975  13.975   1.924  1.00  0.00            
ATOM   2484  CD2 HIS B   7       1.100  14.399   2.909  1.00  0.00            
ATOM   2485  CE1 HIS B   7       1.571  12.754   1.626  1.00  0.00            
ATOM   2486    C HIS B   7      -3.226  13.682   4.829  1.00  0.00            
ATOM   2487    O HIS B   7      -3.297  14.554   5.695  1.00  0.00            
ATOM   2488    N PRO B   8      -3.960  12.602   4.872  1.00  0.00            
ATOM   2489   CA PRO B   8      -4.949  12.407   5.895  1.00  0.00            
ATOM   2490   CD PRO B   8      -4.149  11.716   3.737  1.00  0.00            
ATOM   2491   CB PRO B   8      -5.580  11.047   5.598  1.00  0.00            
ATOM   2492   CG PRO B   8      -5.419  10.909   4.069  1.00  0.00            
ATOM   2493    C PRO B   8      -4.306  12.539   7.231  1.00  0.00            
ATOM   2494    O PRO B   8      -3.208  12.016   7.417  1.00  0.00            
ATOM   2495    N HIS B   9      -5.000  13.212   8.169  1.00  0.00            
ATOM   2496   CA HIS B   9      -4.372  13.653   9.376  1.00  0.00            
ATOM   2497  ND1 HIS B   9      -3.753  13.758  12.446  1.00  0.00            
ATOM   2498   CG HIS B   9      -3.024  13.180  11.430  1.00  0.00            
ATOM   2499   CB HIS B   9      -3.636  12.583  10.195  1.00  0.00            
ATOM   2500  NE2 HIS B   9      -1.612  13.945  13.012  1.00  0.00            
ATOM   2501  CD2 HIS B   9      -1.719  13.302  11.793  1.00  0.00            
ATOM   2502  CE1 HIS B   9      -2.858  14.200  13.365  1.00  0.00            
ATOM   2503    C HIS B   9      -3.361  14.642   8.876  1.00  0.00            
ATOM   2504    O HIS B   9      -2.419  14.307   8.164  1.00  0.00            
ATOM   2505    N LEU B  10      -3.544  15.912   9.252  1.00  0.00            
ATOM   2506   CA LEU B  10      -2.793  16.984   8.678  1.00  0.00            
ATOM   2507   CB LEU B  10      -3.380  18.375   8.961  1.00  0.00            
ATOM   2508   CG LEU B  10      -4.806  18.530   8.389  1.00  0.00            
ATOM   2509  CD1 LEU B  10      -5.222  20.007   8.308  1.00  0.00            
ATOM   2510  CD2 LEU B  10      -4.980  17.763   7.070  1.00  0.00            
ATOM   2511    C LEU B  10      -1.331  16.993   9.019  1.00  0.00            
ATOM   2512    O LEU B  10      -0.535  17.491   8.224  1.00  0.00            
ATOM   2513    N SER B  11      -0.901  16.444  10.170  1.00  0.00            
ATOM   2514   CA SER B  11       0.503  16.565  10.472  1.00  0.00            
ATOM   2515   CB SER B  11       1.412  15.920   9.409  1.00  0.00            
ATOM   2516   OG SER B  11       2.777  16.074   9.766  1.00  0.00            
ATOM   2517    C SER B  11       0.886  18.016  10.588  1.00  0.00            
ATOM   2518    O SER B  11       1.621  18.550   9.760  1.00  0.00            
ATOM   2519    N PHE B  12       0.359  18.686  11.644  1.00  0.00            
ATOM   2520   CA PHE B  12       0.606  20.078  11.946  1.00  0.00            
ATOM   2521   CB PHE B  12      -0.208  20.522  13.168  1.00  0.00            
ATOM   2522   CG PHE B  12      -1.601  20.120  12.801  1.00  0.00            
ATOM   2523  CD1 PHE B  12      -2.063  18.862  13.117  1.00  0.00            
ATOM   2524  CD2 PHE B  12      -2.433  20.979  12.120  1.00  0.00            
ATOM   2525  CE1 PHE B  12      -3.336  18.470  12.776  1.00  0.00            
ATOM   2526  CE2 PHE B  12      -3.707  20.592  11.777  1.00  0.00            
ATOM   2527   CZ PHE B  12      -4.164  19.337  12.105  1.00  0.00            
ATOM   2528    C PHE B  12       2.067  20.235  12.191  1.00  0.00            
ATOM   2529    O PHE B  12       2.649  19.598  13.069  1.00  0.00            
ATOM   2530    N MET B  13       2.695  21.099  11.374  1.00  0.00            
ATOM   2531   CA MET B  13       4.095  21.373  11.468  1.00  0.00            
ATOM   2532   CB MET B  13       4.644  21.997  10.177  1.00  0.00            
ATOM   2533   CG MET B  13       4.484  21.055   8.980  1.00  0.00            
ATOM   2534   SD MET B  13       5.017  21.749   7.390  1.00  0.00            
ATOM   2535   CE MET B  13       6.761  21.850   7.885  1.00  0.00            
ATOM   2536    C MET B  13       4.215  22.355  12.597  1.00  0.00            
ATOM   2537    O MET B  13       3.211  22.925  13.021  1.00  0.00            
ATOM   2538    N ALA B  14       5.423  22.520  13.178  1.00  0.00            
ATOM   2539   CA ALA B  14       5.617  23.534  14.184  1.00  0.00            
ATOM   2540   CB ALA B  14       5.352  23.052  15.619  1.00  0.00            
ATOM   2541    C ALA B  14       7.078  23.913  14.093  1.00  0.00            
ATOM   2542    O ALA B  14       7.926  23.027  14.009  1.00  0.00            
ATOM   2543    N ILE B  15       7.404  25.233  14.119  1.00  0.00            
ATOM   2544   CA ILE B  15       8.742  25.746  13.929  1.00  0.00            
ATOM   2545   CB ILE B  15       9.250  25.651  12.513  1.00  0.00            
ATOM   2546  CG1 ILE B  15       9.372  24.207  12.012  1.00  0.00            
ATOM   2547  CG2 ILE B  15      10.587  26.407  12.470  1.00  0.00            
ATOM   2548  CD1 ILE B  15      10.375  23.376  12.811  1.00  0.00            
ATOM   2549    C ILE B  15       8.792  27.244  14.179  1.00  0.00            
ATOM   2550    O ILE B  15       8.236  27.999  13.384  1.00  0.00            
ATOM   2551    N PRO B  16       9.402  27.731  15.242  1.00  0.00            
ATOM   2552   CA PRO B  16       9.623  29.155  15.386  1.00  0.00            
ATOM   2553   CD PRO B  16       9.193  27.108  16.520  1.00  0.00            
ATOM   2554   CB PRO B  16       9.456  29.480  16.869  1.00  0.00            
ATOM   2555   CG PRO B  16       9.677  28.128  17.563  1.00  0.00            
ATOM   2556    C PRO B  16      10.988  29.529  14.863  1.00  0.00            
ATOM   2557    O PRO B  16      11.959  28.986  15.387  1.00  0.00            
ATOM   2558    N PRO B  17      11.125  30.394  13.892  1.00  0.00            
ATOM   2559   CA PRO B  17      12.434  30.842  13.459  1.00  0.00            
ATOM   2560   CD PRO B  17      10.166  30.399  12.799  1.00  0.00            
ATOM   2561   CB PRO B  17      12.307  31.122  11.961  1.00  0.00            
ATOM   2562   CG PRO B  17      10.799  31.291  11.724  1.00  0.00            
ATOM   2563    C PRO B  17      12.920  32.026  14.225  1.00  0.00            
ATOM   2564    O PRO B  17      14.064  32.432  14.030  1.00  0.00            
ATOM   2565    N LYS B  18      12.075  32.585  15.102  1.00  0.00            
ATOM   2566   CA LYS B  18      12.343  33.880  15.644  1.00  0.00            
ATOM   2567   CB LYS B  18      11.099  34.572  16.231  1.00  0.00            
ATOM   2568   CG LYS B  18       9.987  34.833  15.213  1.00  0.00            
ATOM   2569   CD LYS B  18       8.701  35.367  15.850  1.00  0.00            
ATOM   2570   CE LYS B  18       8.207  34.529  17.032  1.00  0.00            
ATOM   2571   NZ LYS B  18       6.989  35.138  17.612  1.00  0.00            
ATOM   2572    C LYS B  18      13.376  33.945  16.690  1.00  0.00            
ATOM   2573    O LYS B  18      13.848  32.937  17.207  1.00  0.00            
ATOM   2574    N LYS B  19      13.781  35.203  16.973  1.00  0.00            
ATOM   2575   CA LYS B  19      14.719  35.504  18.004  1.00  0.00            
ATOM   2576   CB LYS B  19      14.426  34.683  19.266  1.00  0.00            
ATOM   2577   CG LYS B  19      13.053  35.018  19.867  1.00  0.00            
ATOM   2578   CD LYS B  19      12.956  36.379  20.572  1.00  0.00            
ATOM   2579   CE LYS B  19      13.733  37.517  19.907  1.00  0.00            
ATOM   2580   NZ LYS B  19      13.563  38.772  20.672  1.00  0.00            
ATOM   2581    C LYS B  19      16.076  35.185  17.457  1.00  0.00            
ATOM   2582    O LYS B  19      17.024  35.952  17.626  1.00  0.00            
ATOM   2583    N ASN B  20      16.188  34.036  16.764  1.00  0.00            
ATOM   2584   CA ASN B  20      17.394  33.677  16.084  1.00  0.00            
ATOM   2585   CB ASN B  20      17.206  32.419  15.219  1.00  0.00            
ATOM   2586   CG ASN B  20      18.353  32.347  14.220  1.00  0.00            
ATOM   2587  OD1 ASN B  20      19.514  32.195  14.593  1.00  0.00            
ATOM   2588  ND2 ASN B  20      18.018  32.472  12.907  1.00  0.00            
ATOM   2589    C ASN B  20      17.618  34.785  15.139  1.00  0.00            
ATOM   2590    O ASN B  20      18.723  35.304  14.985  1.00  0.00            
ATOM   2591    N GLN B  21      16.516  35.182  14.500  1.00  0.00            
ATOM   2592   CA GLN B  21      16.554  36.222  13.538  1.00  0.00            
ATOM   2593   CB GLN B  21      15.280  36.218  12.688  1.00  0.00            
ATOM   2594   CG GLN B  21      15.136  34.896  11.929  1.00  0.00            
ATOM   2595   CD GLN B  21      13.686  34.727  11.513  1.00  0.00            
ATOM   2596  OE1 GLN B  21      12.826  35.533  11.865  1.00  0.00            
ATOM   2597  NE2 GLN B  21      13.398  33.636  10.752  1.00  0.00            
ATOM   2598    C GLN B  21      16.652  37.541  14.299  1.00  0.00            
ATOM   2599    O GLN B  21      16.878  38.592  13.641  1.00  0.00            
ATOM   2600  OXT GLN B  21      16.506  37.515  15.550  1.00  0.00            
END
