# Supplementary material for: Integrative modeling of diverse protein-peptide systems using CABS-dock
Source: PLoS Comput Biol. 2023 Jul 5;19(7):e1011275. doi: 10.1371/journal.pcbi.1011275 (PMC10351741; doi:10.1371/journal.pcbi.1011275)
Supplement: S1 File — Files in pdb format containing atomic coordinates of the structures obtained in this study: the highest-scored amyloid models and 10 examples of the docked peptide for each enzyme-substrate complex. (ZIP) [file pcbi.1011275.s006.zip › 5_pepsin_TMARHPHPHLSFMAIPPKKNQ/931.pdb]

CRYST1    0.000    0.000    0.000   0.00   0.00   0.00 P 1           1
ATOM      1    N ILE A   1      15.695  11.368  36.713  1.00  1.00            
ATOM      2   CA ILE A   1      15.351  11.617  35.295  1.00  1.00            
ATOM      3   CB ILE A   1      15.751  10.444  34.450  1.00  1.00            
ATOM      4  CG1 ILE A   1      15.627  10.771  32.953  1.00  1.00            
ATOM      5  CG2 ILE A   1      14.906   9.238  34.895  1.00  1.00            
ATOM      6  CD1 ILE A   1      16.267   9.720  32.047  1.00  1.00            
ATOM      7    C ILE A   1      13.888  11.800  35.148  1.00  1.00            
ATOM      8    O ILE A   1      13.113  11.505  36.057  1.00  1.00            
ATOM      9    N GLY A   2      13.481  12.323  33.985  4.00  1.00            
ATOM     10   CA GLY A   2      12.088  12.465  33.731  4.00  1.00            
ATOM     11    C GLY A   2      11.857  11.675  32.490  4.00  1.00            
ATOM     12    O GLY A   2      12.565  11.838  31.498  4.00  1.00            
ATOM     13    N ASP A   3      10.857  10.781  32.519  4.00  1.00            
ATOM     14   CA ASP A   3      10.621   9.963  31.372  4.00  1.00            
ATOM     15   CB ASP A   3      10.684   8.460  31.698  4.00  1.00            
ATOM     16   CG ASP A   3      10.428   7.650  30.435  4.00  1.00            
ATOM     17  OD1 ASP A   3      10.319   8.259  29.337  4.00  1.00            
ATOM     18  OD2 ASP A   3      10.326   6.400  30.557  4.00  1.00            
ATOM     19    C ASP A   3       9.231  10.243  30.885  4.00  1.00            
ATOM     20    O ASP A   3       8.261  10.063  31.622  4.00  1.00            
ATOM     21    N GLU A   4       9.099  10.721  29.630  4.00  1.00            
ATOM     22   CA GLU A   4       7.797  10.919  29.056  4.00  1.00            
ATOM     23   CB GLU A   4       7.652  12.248  28.294  4.00  1.00            
ATOM     24   CG GLU A   4       7.606  13.488  29.187  4.00  1.00            
ATOM     25   CD GLU A   4       6.211  13.566  29.790  4.00  1.00            
ATOM     26  OE1 GLU A   4       5.562  12.494  29.915  4.00  1.00            
ATOM     27  OE2 GLU A   4       5.774  14.698  30.129  4.00  1.00            
ATOM     28    C GLU A   4       7.654   9.840  28.031  4.00  1.00            
ATOM     29    O GLU A   4       8.313   9.897  26.994  4.00  1.00            
ATOM     30    N PRO A   5       6.859   8.835  28.273  4.00  1.00            
ATOM     31   CA PRO A   5       6.667   7.869  27.228  4.00  1.00            
ATOM     32   CD PRO A   5       6.778   8.230  29.592  4.00  1.00            
ATOM     33   CB PRO A   5       6.036   6.650  27.894  4.00  1.00            
ATOM     34   CG PRO A   5       6.562   6.728  29.340  4.00  1.00            
ATOM     35    C PRO A   5       5.777   8.613  26.297  4.00  1.00            
ATOM     36    O PRO A   5       4.965   9.404  26.776  4.00  1.00            
ATOM     37    N LEU A   6       5.895   8.404  24.980  4.00  1.00            
ATOM     38   CA LEU A   6       5.069   9.203  24.132  4.00  1.00            
ATOM     39   CB LEU A   6       5.833   9.983  23.053  4.00  1.00            
ATOM     40   CG LEU A   6       6.825  11.014  23.609  4.00  1.00            
ATOM     41  CD1 LEU A   6       8.014  10.339  24.307  4.00  1.00            
ATOM     42  CD2 LEU A   6       7.254  11.995  22.514  4.00  1.00            
ATOM     43    C LEU A   6       4.151   8.307  23.397  4.00  1.00            
ATOM     44    O LEU A   6       4.293   7.085  23.417  4.00  1.00            
ATOM     45    N GLU A   7       3.149   8.913  22.740  4.00  1.00            
ATOM     46   CA GLU A   7       2.255   8.111  21.981  4.00  1.00            
ATOM     47   CB GLU A   7       0.783   8.336  22.357  4.00  1.00            
ATOM     48   CG GLU A   7       0.498   7.785  23.759  4.00  1.00            
ATOM     49   CD GLU A   7      -0.876   8.236  24.224  4.00  1.00            
ATOM     50  OE1 GLU A   7      -1.870   7.976  23.496  4.00  1.00            
ATOM     51  OE2 GLU A   7      -0.948   8.846  25.323  4.00  1.00            
ATOM     52    C GLU A   7       2.495   8.410  20.526  4.00  1.00            
ATOM     53    O GLU A   7       2.540   9.569  20.118  4.00  1.00            
ATOM     54    N ASN A   8       2.698   7.348  19.711  4.00  1.00            
ATOM     55   CA ASN A   8       3.028   7.466  18.309  4.00  1.00            
ATOM     56   CB ASN A   8       3.334   6.100  17.670  4.00  1.00            
ATOM     57   CG ASN A   8       3.830   6.328  16.249  4.00  1.00            
ATOM     58  OD1 ASN A   8       3.275   5.794  15.290  4.00  1.00            
ATOM     59  ND2 ASN A   8       4.908   7.145  16.110  4.00  1.00            
ATOM     60    C ASN A   8       1.891   8.086  17.524  4.00  1.00            
ATOM     61    O ASN A   8       2.103   9.084  16.837  4.00  1.00            
ATOM     62    N TYR A   9       0.651   7.538  17.626  4.00  1.00            
ATOM     63   CA TYR A   9      -0.494   8.028  16.882  4.00  1.00            
ATOM     64   CB TYR A   9      -1.296   9.163  17.543  4.00  1.00            
ATOM     65   CG TYR A   9      -2.323   8.513  18.405  4.00  1.00            
ATOM     66  CD1 TYR A   9      -2.040   8.063  19.673  4.00  1.00            
ATOM     67  CD2 TYR A   9      -3.596   8.354  17.908  4.00  1.00            
ATOM     68  CE1 TYR A   9      -3.024   7.465  20.430  4.00  1.00            
ATOM     69  CE2 TYR A   9      -4.581   7.759  18.658  4.00  1.00            
ATOM     70   CZ TYR A   9      -4.293   7.312  19.923  4.00  1.00            
ATOM     71   OH TYR A   9      -5.303   6.701  20.696  4.00  1.00            
ATOM     72    C TYR A   9      -0.168   8.391  15.473  4.00  1.00            
ATOM     73    O TYR A   9      -0.039   9.570  15.149  4.00  1.00            
ATOM     74    N LEU A  10      -0.009   7.369  14.597  3.00  1.00            
ATOM     75   CA LEU A  10       0.393   7.572  13.229  3.00  1.00            
ATOM     76   CB LEU A  10      -0.306   8.773  12.548  3.00  1.00            
ATOM     77   CG LEU A  10      -0.139   8.888  11.015  3.00  1.00            
ATOM     78  CD1 LEU A  10       1.284   9.280  10.598  3.00  1.00            
ATOM     79  CD2 LEU A  10      -0.640   7.618  10.311  3.00  1.00            
ATOM     80    C LEU A  10       1.875   7.799  13.388  3.00  1.00            
ATOM     81    O LEU A  10       2.343   8.135  14.476  3.00  1.00            
ATOM     82    N ASP A  11       2.691   7.576  12.348  3.00  1.00            
ATOM     83   CA ASP A  11       4.099   7.793  12.539  3.00  1.00            
ATOM     84   CB ASP A  11       4.932   7.542  11.269  3.00  1.00            
ATOM     85   CG ASP A  11       5.129   6.043  11.096  3.00  1.00            
ATOM     86  OD1 ASP A  11       5.696   5.412  12.027  3.00  1.00            
ATOM     87  OD2 ASP A  11       4.714   5.508  10.034  3.00  1.00            
ATOM     88    C ASP A  11       4.264   9.246  12.883  3.00  1.00            
ATOM     89    O ASP A  11       5.167   9.633  13.625  3.00  1.00            
ATOM     90    N THR A  12       3.352  10.076  12.349  3.00  1.00            
ATOM     91   CA THR A  12       3.417  11.509  12.389  3.00  1.00            
ATOM     92   CB THR A  12       2.345  12.149  11.549  3.00  1.00            
ATOM     93  OG1 THR A  12       2.551  13.551  11.484  3.00  1.00            
ATOM     94  CG2 THR A  12       0.967  11.838  12.160  3.00  1.00            
ATOM     95    C THR A  12       3.384  12.189  13.723  3.00  1.00            
ATOM     96    O THR A  12       4.260  13.003  14.011  3.00  1.00            
ATOM     97    N GLU A  13       2.409  11.883  14.589  4.00  1.00            
ATOM     98   CA GLU A  13       2.246  12.727  15.741  4.00  1.00            
ATOM     99   CB GLU A  13       0.816  12.646  16.294  4.00  1.00            
ATOM    100   CG GLU A  13      -0.278  12.670  15.214  4.00  1.00            
ATOM    101   CD GLU A  13      -0.140  13.876  14.290  4.00  1.00            
ATOM    102  OE1 GLU A  13       0.974  14.114  13.750  4.00  1.00            
ATOM    103  OE2 GLU A  13      -1.169  14.581  14.106  4.00  1.00            
ATOM    104    C GLU A  13       3.193  12.288  16.819  4.00  1.00            
ATOM    105    O GLU A  13       3.721  11.178  16.809  4.00  1.00            
ATOM    106    N TYR A  14       3.431  13.209  17.770  4.00  1.00            
ATOM    107   CA TYR A  14       4.305  13.100  18.907  4.00  1.00            
ATOM    108   CB TYR A  14       5.358  14.214  18.747  4.00  1.00            
ATOM    109   CG TYR A  14       6.552  14.173  19.635  4.00  1.00            
ATOM    110  CD1 TYR A  14       7.671  13.471  19.248  4.00  1.00            
ATOM    111  CD2 TYR A  14       6.580  14.866  20.822  4.00  1.00            
ATOM    112  CE1 TYR A  14       8.791  13.447  20.040  4.00  1.00            
ATOM    113  CE2 TYR A  14       7.700  14.846  21.620  4.00  1.00            
ATOM    114   CZ TYR A  14       8.808  14.135  21.226  4.00  1.00            
ATOM    115   OH TYR A  14       9.964  14.108  22.031  4.00  1.00            
ATOM    116    C TYR A  14       3.396  13.492  20.007  4.00  1.00            
ATOM    117    O TYR A  14       2.527  14.342  19.817  4.00  1.00            
ATOM    118    N PHE A  15       3.533  12.882  21.186  4.00  1.00            
ATOM    119   CA PHE A  15       2.577  13.271  22.164  4.00  1.00            
ATOM    120   CB PHE A  15       1.417  12.276  22.350  4.00  1.00            
ATOM    121   CG PHE A  15       0.488  12.318  21.187  4.00  1.00            
ATOM    122  CD1 PHE A  15       0.801  11.685  20.009  4.00  1.00            
ATOM    123  CD2 PHE A  15      -0.718  12.972  21.290  4.00  1.00            
ATOM    124  CE1 PHE A  15      -0.067  11.719  18.945  4.00  1.00            
ATOM    125  CE2 PHE A  15      -1.589  13.011  20.228  4.00  1.00            
ATOM    126   CZ PHE A  15      -1.264  12.384  19.051  4.00  1.00            
ATOM    127    C PHE A  15       3.227  13.309  23.495  4.00  1.00            
ATOM    128    O PHE A  15       4.426  13.076  23.644  4.00  1.00            
ATOM    129    N GLY A  16       2.402  13.646  24.500  4.00  1.00            
ATOM    130   CA GLY A  16       2.834  13.659  25.855  4.00  1.00            
ATOM    131    C GLY A  16       1.626  13.960  26.680  4.00  1.00            
ATOM    132    O GLY A  16       0.705  14.633  26.222  4.00  1.00            
ATOM    133    N THR A  17       1.590  13.467  27.932  4.00  1.00            
ATOM    134   CA THR A  17       0.465  13.762  28.770  4.00  1.00            
ATOM    135   CB THR A  17      -0.064  12.576  29.526  4.00  1.00            
ATOM    136  OG1 THR A  17      -1.223  12.944  30.258  4.00  1.00            
ATOM    137  CG2 THR A  17       1.025  12.049  30.477  4.00  1.00            
ATOM    138    C THR A  17       0.958  14.763  29.769  4.00  1.00            
ATOM    139    O THR A  17       2.029  14.598  30.351  4.00  1.00            
ATOM    140    N ILE A  18       0.203  15.862  29.967  4.00  1.00            
ATOM    141   CA ILE A  18       0.645  16.859  30.898  4.00  1.00            
ATOM    142   CB ILE A  18       0.964  18.172  30.242  4.00  1.00            
ATOM    143  CG1 ILE A  18       2.080  17.998  29.195  4.00  1.00            
ATOM    144  CG2 ILE A  18       1.313  19.180  31.348  4.00  1.00            
ATOM    145  CD1 ILE A  18       3.401  17.503  29.778  4.00  1.00            
ATOM    146    C ILE A  18      -0.462  17.108  31.843  4.00  1.00            
ATOM    147    O ILE A  18      -1.616  17.268  31.448  4.00  1.00            
ATOM    148    N GLY A  19      -0.126  17.131  33.139  4.00  1.00            
ATOM    149   CA GLY A  19      -1.133  17.434  34.093  4.00  1.00            
ATOM    150    C GLY A  19      -0.913  18.866  34.445  4.00  1.00            
ATOM    151    O GLY A  19       0.225  19.300  34.617  4.00  1.00            
ATOM    152    N ILE A  20      -2.001  19.649  34.557  4.00  1.00            
ATOM    153   CA ILE A  20      -1.803  21.035  34.853  4.00  1.00            
ATOM    154   CB ILE A  20      -2.191  21.949  33.728  4.00  1.00            
ATOM    155  CG1 ILE A  20      -1.359  21.651  32.471  4.00  1.00            
ATOM    156  CG2 ILE A  20      -2.055  23.394  34.234  4.00  1.00            
ATOM    157  CD1 ILE A  20      -1.686  20.304  31.826  4.00  1.00            
ATOM    158    C ILE A  20      -2.677  21.400  35.998  4.00  1.00            
ATOM    159    O ILE A  20      -3.821  20.958  36.096  4.00  1.00            
ATOM    160    N GLY A  21      -2.130  22.212  36.915  3.00  1.00            
ATOM    161   CA GLY A  21      -2.915  22.703  38.000  3.00  1.00            
ATOM    162    C GLY A  21      -3.000  21.645  39.042  3.00  1.00            
ATOM    163    O GLY A  21      -2.651  20.489  38.808  3.00  1.00            
ATOM    164    N THR A  22      -3.481  22.034  40.236  3.00  1.00            
ATOM    165   CA THR A  22      -3.506  21.110  41.323  3.00  1.00            
ATOM    166   CB THR A  22      -3.802  21.759  42.647  3.00  1.00            
ATOM    167  OG1 THR A  22      -2.819  22.739  42.944  3.00  1.00            
ATOM    168  CG2 THR A  22      -3.805  20.672  43.736  3.00  1.00            
ATOM    169    C THR A  22      -4.449  19.980  41.128  3.00  1.00            
ATOM    170    O THR A  22      -4.018  18.832  41.210  3.00  1.00            
ATOM    171    N PRO A  23      -5.706  20.189  40.866  3.00  1.00            
ATOM    172   CA PRO A  23      -6.503  19.051  40.556  3.00  1.00            
ATOM    173   CD PRO A  23      -6.496  21.304  41.354  3.00  1.00            
ATOM    174   CB PRO A  23      -7.958  19.528  40.602  3.00  1.00            
ATOM    175   CG PRO A  23      -7.869  21.065  40.707  3.00  1.00            
ATOM    176    C PRO A  23      -5.908  18.879  39.219  3.00  1.00            
ATOM    177    O PRO A  23      -5.552  19.891  38.617  3.00  1.00            
ATOM    178    N ALA A  24      -5.758  17.660  38.708  3.00  1.00            
ATOM    179   CA ALA A  24      -5.001  17.713  37.507  3.00  1.00            
ATOM    180   CB ALA A  24      -4.162  16.448  37.253  3.00  1.00            
ATOM    181    C ALA A  24      -5.916  17.877  36.353  3.00  1.00            
ATOM    182    O ALA A  24      -6.864  17.117  36.166  3.00  1.00            
ATOM    183    N GLN A  25      -5.639  18.917  35.553  4.00  1.00            
ATOM    184   CA GLN A  25      -6.367  19.114  34.345  4.00  1.00            
ATOM    185   CB GLN A  25      -6.516  20.597  33.985  4.00  1.00            
ATOM    186   CG GLN A  25      -7.305  21.373  35.042  4.00  1.00            
ATOM    187   CD GLN A  25      -8.772  21.398  34.647  4.00  1.00            
ATOM    188  OE1 GLN A  25      -9.179  22.185  33.794  4.00  1.00            
ATOM    189  NE2 GLN A  25      -9.593  20.520  35.283  4.00  1.00            
ATOM    190    C GLN A  25      -5.485  18.448  33.337  4.00  1.00            
ATOM    191    O GLN A  25      -4.342  18.860  33.148  4.00  1.00            
ATOM    192    N ASP A  26      -5.970  17.381  32.672  4.00  1.00            
ATOM    193   CA ASP A  26      -5.051  16.682  31.826  4.00  1.00            
ATOM    194   CB ASP A  26      -5.329  15.173  31.639  4.00  1.00            
ATOM    195   CG ASP A  26      -6.624  14.952  30.879  4.00  1.00            
ATOM    196  OD1 ASP A  26      -7.578  15.753  31.064  4.00  1.00            
ATOM    197  OD2 ASP A  26      -6.677  13.958  30.106  4.00  1.00            
ATOM    198    C ASP A  26      -4.943  17.323  30.519  4.00  1.00            
ATOM    199    O ASP A  26      -5.652  18.273  30.194  4.00  1.00            
ATOM    200    N PHE A  27      -3.998  16.797  29.736  4.00  1.00            
ATOM    201   CA PHE A  27      -3.735  17.480  28.533  4.00  1.00            
ATOM    202   CB PHE A  27      -2.842  18.677  28.898  4.00  1.00            
ATOM    203   CG PHE A  27      -2.688  19.708  27.843  4.00  1.00            
ATOM    204  CD1 PHE A  27      -3.707  20.594  27.590  4.00  1.00            
ATOM    205  CD2 PHE A  27      -1.505  19.825  27.152  4.00  1.00            
ATOM    206  CE1 PHE A  27      -3.553  21.567  26.634  4.00  1.00            
ATOM    207  CE2 PHE A  27      -1.348  20.798  26.196  4.00  1.00            
ATOM    208   CZ PHE A  27      -2.375  21.672  25.935  4.00  1.00            
ATOM    209    C PHE A  27      -2.965  16.557  27.689  4.00  1.00            
ATOM    210    O PHE A  27      -2.179  15.747  28.176  4.00  1.00            
ATOM    211    N THR A  28      -3.204  16.640  26.381  4.00  1.00            
ATOM    212   CA THR A  28      -2.333  15.905  25.549  4.00  1.00            
ATOM    213   CB THR A  28      -2.996  15.087  24.473  4.00  1.00            
ATOM    214  OG1 THR A  28      -2.013  14.432  23.686  4.00  1.00            
ATOM    215  CG2 THR A  28      -3.902  15.962  23.612  4.00  1.00            
ATOM    216    C THR A  28      -1.445  16.954  24.985  4.00  1.00            
ATOM    217    O THR A  28      -1.885  18.072  24.743  4.00  1.00            
ATOM    218    N VAL A  29      -0.148  16.664  24.810  4.00  1.00            
ATOM    219   CA VAL A  29       0.694  17.744  24.404  4.00  1.00            
ATOM    220   CB VAL A  29       1.406  18.373  25.572  4.00  1.00            
ATOM    221  CG1 VAL A  29       2.421  17.357  26.120  4.00  1.00            
ATOM    222  CG2 VAL A  29       2.014  19.721  25.150  4.00  1.00            
ATOM    223    C VAL A  29       1.712  17.218  23.467  4.00  1.00            
ATOM    224    O VAL A  29       1.833  16.013  23.255  4.00  1.00            
ATOM    225    N ILE A  30       2.458  18.146  22.854  4.00  1.00            
ATOM    226   CA ILE A  30       3.459  17.758  21.923  4.00  1.00            
ATOM    227   CB ILE A  30       3.297  18.422  20.589  4.00  1.00            
ATOM    228  CG1 ILE A  30       1.900  18.188  20.000  4.00  1.00            
ATOM    229  CG2 ILE A  30       4.443  17.935  19.685  4.00  1.00            
ATOM    230  CD1 ILE A  30       1.567  19.196  18.899  4.00  1.00            
ATOM    231    C ILE A  30       4.735  18.317  22.432  4.00  1.00            
ATOM    232    O ILE A  30       4.771  19.428  22.949  4.00  1.00            
ATOM    233    N PHE A  31       5.833  17.563  22.337  4.00  1.00            
ATOM    234   CA PHE A  31       7.049  18.211  22.699  4.00  1.00            
ATOM    235   CB PHE A  31       8.094  17.296  23.369  4.00  1.00            
ATOM    236   CG PHE A  31       7.721  17.054  24.791  4.00  1.00            
ATOM    237  CD1 PHE A  31       6.711  16.182  25.126  4.00  1.00            
ATOM    238  CD2 PHE A  31       8.413  17.690  25.796  4.00  1.00            
ATOM    239  CE1 PHE A  31       6.388  15.968  26.446  4.00  1.00            
ATOM    240  CE2 PHE A  31       8.096  17.478  27.116  4.00  1.00            
ATOM    241   CZ PHE A  31       7.079  16.615  27.443  4.00  1.00            
ATOM    242    C PHE A  31       7.658  18.642  21.386  4.00  1.00            
ATOM    243    O PHE A  31       7.571  17.908  20.405  4.00  1.00            
ATOM    244    N ASP A  32       8.272  19.850  21.309  4.00  1.00            
ATOM    245   CA ASP A  32       8.798  20.277  20.032  4.00  1.00            
ATOM    246   CB ASP A  32       7.879  21.277  19.312  4.00  1.00            
ATOM    247   CG ASP A  32       6.604  20.537  18.925  4.00  1.00            
ATOM    248  OD1 ASP A  32       6.712  19.367  18.471  4.00  1.00            
ATOM    249  OD2 ASP A  32       5.503  21.126  19.094  4.00  1.00            
ATOM    250    C ASP A  32      10.130  20.939  20.189  4.00  1.00            
ATOM    251    O ASP A  32      10.321  21.802  21.043  4.00  1.00            
ATOM    252    N THR A  33      11.094  20.511  19.350  3.00  1.00            
ATOM    253   CA THR A  33      12.408  21.086  19.270  3.00  1.00            
ATOM    254   CB THR A  33      13.329  20.293  18.399  3.00  1.00            
ATOM    255  OG1 THR A  33      12.831  20.278  17.071  3.00  1.00            
ATOM    256  CG2 THR A  33      13.419  18.857  18.946  3.00  1.00            
ATOM    257    C THR A  33      12.257  22.455  18.644  3.00  1.00            
ATOM    258    O THR A  33      13.011  23.372  18.959  3.00  1.00            
ATOM    259    N GLY A  34      11.269  22.620  17.732  3.00  1.00            
ATOM    260   CA GLY A  34      11.104  23.803  16.918  3.00  1.00            
ATOM    261    C GLY A  34      10.838  25.086  17.659  3.00  1.00            
ATOM    262    O GLY A  34      11.508  26.085  17.402  3.00  1.00            
ATOM    263    N SER A  35       9.869  25.120  18.593  1.00  1.00            
ATOM    264   CA SER A  35       9.533  26.382  19.202  1.00  1.00            
ATOM    265   CB SER A  35       8.023  26.681  19.202  1.00  1.00            
ATOM    266   OG SER A  35       7.558  26.853  17.872  1.00  1.00            
ATOM    267    C SER A  35       9.976  26.380  20.611  1.00  1.00            
ATOM    268    O SER A  35      10.907  25.677  21.002  1.00  1.00            
ATOM    269    N SER A  36       9.287  27.211  21.408  1.00  1.00            
ATOM    270   CA SER A  36       9.666  27.380  22.766  1.00  1.00            
ATOM    271   CB SER A  36      10.283  28.762  23.046  1.00  1.00            
ATOM    272   OG SER A  36      10.637  28.867  24.418  1.00  1.00            
ATOM    273    C SER A  36       8.441  27.273  23.637  1.00  1.00            
ATOM    274    O SER A  36       7.987  26.185  23.978  1.00  1.00            
ATOM    275    N ASN A  37       7.877  28.432  24.022  1.00  1.00            
ATOM    276   CA ASN A  37       6.773  28.566  24.940  1.00  1.00            
ATOM    277   CB ASN A  37       6.118  29.961  24.831  1.00  1.00            
ATOM    278   CG ASN A  37       4.848  30.030  25.666  1.00  1.00            
ATOM    279  OD1 ASN A  37       3.756  30.226  25.133  1.00  1.00            
ATOM    280  ND2 ASN A  37       4.984  29.856  27.008  1.00  1.00            
ATOM    281    C ASN A  37       5.719  27.539  24.719  1.00  1.00            
ATOM    282    O ASN A  37       5.549  27.014  23.620  1.00  1.00            
ATOM    283    N LEU A  38       4.995  27.218  25.815  4.00  1.00            
ATOM    284   CA LEU A  38       4.019  26.179  25.760  4.00  1.00            
ATOM    285   CB LEU A  38       4.298  25.043  26.788  4.00  1.00            
ATOM    286   CG LEU A  38       3.543  23.683  26.669  4.00  1.00            
ATOM    287  CD1 LEU A  38       3.972  22.738  27.802  4.00  1.00            
ATOM    288  CD2 LEU A  38       2.012  23.773  26.636  4.00  1.00            
ATOM    289    C LEU A  38       2.652  26.712  26.024  4.00  1.00            
ATOM    290    O LEU A  38       2.525  27.704  26.739  4.00  1.00            
ATOM    291    N TRP A  39       1.640  26.180  25.278  4.00  1.00            
ATOM    292   CA TRP A  39       0.320  26.135  25.848  4.00  1.00            
ATOM    293   CB TRP A  39       0.046  26.752  27.240  4.00  1.00            
ATOM    294   CG TRP A  39       0.375  25.691  28.279  4.00  1.00            
ATOM    295  CD2 TRP A  39       1.616  25.498  28.991  4.00  1.00            
ATOM    296  CD1 TRP A  39      -0.440  24.665  28.665  4.00  1.00            
ATOM    297  NE1 TRP A  39       0.221  23.829  29.529  4.00  1.00            
ATOM    298  CE2 TRP A  39       1.487  24.331  29.742  4.00  1.00            
ATOM    299  CE3 TRP A  39       2.776  26.219  29.011  4.00  1.00            
ATOM    300  CZ2 TRP A  39       2.517  23.865  30.513  4.00  1.00            
ATOM    301  CZ3 TRP A  39       3.807  25.757  29.797  4.00  1.00            
ATOM    302  CH2 TRP A  39       3.682  24.598  30.533  4.00  1.00            
ATOM    303    C TRP A  39      -0.942  25.943  25.096  4.00  1.00            
ATOM    304    O TRP A  39      -1.095  26.056  23.881  4.00  1.00            
ATOM    305    N VAL A  40      -1.865  25.605  26.019  4.00  1.00            
ATOM    306   CA VAL A  40      -3.186  25.081  26.153  4.00  1.00            
ATOM    307   CB VAL A  40      -3.521  24.979  27.626  4.00  1.00            
ATOM    308  CG1 VAL A  40      -3.506  26.407  28.198  4.00  1.00            
ATOM    309  CG2 VAL A  40      -4.849  24.243  27.866  4.00  1.00            
ATOM    310    C VAL A  40      -4.320  25.815  25.495  4.00  1.00            
ATOM    311    O VAL A  40      -4.262  26.994  25.165  4.00  1.00            
ATOM    312    N PRO A  41      -5.320  24.992  25.226  1.00  1.00            
ATOM    313   CA PRO A  41      -6.579  25.364  24.607  1.00  1.00            
ATOM    314   CD PRO A  41      -4.996  23.609  24.924  1.00  1.00            
ATOM    315   CB PRO A  41      -7.202  24.075  24.072  1.00  1.00            
ATOM    316   CG PRO A  41      -6.360  22.955  24.695  1.00  1.00            
ATOM    317    C PRO A  41      -7.596  26.231  25.266  1.00  1.00            
ATOM    318    O PRO A  41      -8.184  27.050  24.564  1.00  1.00            
ATOM    319    N SER A  42      -7.889  26.037  26.562  4.00  1.00            
ATOM    320   CA SER A  42      -8.752  26.951  27.255  4.00  1.00            
ATOM    321   CB SER A  42      -8.423  28.398  26.934  4.00  1.00            
ATOM    322   OG SER A  42      -7.021  28.471  26.811  4.00  1.00            
ATOM    323    C SER A  42     -10.198  26.813  26.924  4.00  1.00            
ATOM    324    O SER A  42     -10.577  26.550  25.786  4.00  1.00            
ATOM    325    N VAL A  43     -11.032  26.983  27.970  3.00  1.00            
ATOM    326   CA VAL A  43     -12.460  27.100  27.899  3.00  1.00            
ATOM    327   CB VAL A  43     -13.131  26.944  29.229  3.00  1.00            
ATOM    328  CG1 VAL A  43     -14.637  27.197  29.039  3.00  1.00            
ATOM    329  CG2 VAL A  43     -12.801  25.546  29.783  3.00  1.00            
ATOM    330    C VAL A  43     -12.738  28.476  27.395  3.00  1.00            
ATOM    331    O VAL A  43     -13.764  28.727  26.763  3.00  1.00            
ATOM    332    N TYR A  44     -11.791  29.399  27.662  3.00  1.00            
ATOM    333   CA TYR A  44     -11.943  30.788  27.335  3.00  1.00            
ATOM    334   CB TYR A  44     -10.672  31.616  27.561  3.00  1.00            
ATOM    335   CG TYR A  44     -11.084  33.026  27.339  3.00  1.00            
ATOM    336  CD1 TYR A  44     -11.640  33.747  28.369  3.00  1.00            
ATOM    337  CD2 TYR A  44     -10.935  33.626  26.108  3.00  1.00            
ATOM    338  CE1 TYR A  44     -12.033  35.049  28.183  3.00  1.00            
ATOM    339  CE2 TYR A  44     -11.327  34.929  25.916  3.00  1.00            
ATOM    340   CZ TYR A  44     -11.876  35.643  26.955  3.00  1.00            
ATOM    341   OH TYR A  44     -12.281  36.980  26.763  3.00  1.00            
ATOM    342    C TYR A  44     -12.234  30.819  25.871  3.00  1.00            
ATOM    343    O TYR A  44     -13.076  31.580  25.397  3.00  1.00            
ATOM    344    N CYS A  45     -11.537  29.947  25.128  1.00  1.00            
ATOM    345   CA CYS A  45     -11.638  29.846  23.705  1.00  1.00            
ATOM    346   CB CYS A  45     -10.677  28.762  23.170  1.00  1.00            
ATOM    347   SG CYS A  45     -10.837  28.392  21.395  1.00  1.00            
ATOM    348    C CYS A  45     -13.010  29.464  23.274  1.00  1.00            
ATOM    349    O CYS A  45     -13.600  28.500  23.758  1.00  1.00            
ATOM    350    N SER A  46     -13.544  30.273  22.344  1.00  1.00            
ATOM    351   CA SER A  46     -14.817  30.072  21.727  1.00  1.00            
ATOM    352   CB SER A  46     -15.369  31.363  21.101  1.00  1.00            
ATOM    353   OG SER A  46     -14.519  31.787  20.046  1.00  1.00            
ATOM    354    C SER A  46     -14.702  29.068  20.610  1.00  1.00            
ATOM    355    O SER A  46     -15.706  28.513  20.166  1.00  1.00            
ATOM    356    N SER A  47     -13.469  28.792  20.137  1.00  1.00            
ATOM    357   CA SER A  47     -13.251  28.018  18.940  1.00  1.00            
ATOM    358   CB SER A  47     -11.775  27.932  18.507  1.00  1.00            
ATOM    359   OG SER A  47     -11.311  29.207  18.088  1.00  1.00            
ATOM    360    C SER A  47     -13.778  26.616  19.002  1.00  1.00            
ATOM    361    O SER A  47     -13.947  26.022  20.066  1.00  1.00            
ATOM    362    N LEU A  48     -14.069  26.084  17.789  2.00  1.00            
ATOM    363   CA LEU A  48     -14.572  24.763  17.519  2.00  1.00            
ATOM    364   CB LEU A  48     -14.878  24.541  16.029  2.00  1.00            
ATOM    365   CG LEU A  48     -15.976  25.469  15.479  2.00  1.00            
ATOM    366  CD1 LEU A  48     -16.239  25.201  13.989  2.00  1.00            
ATOM    367  CD2 LEU A  48     -17.252  25.388  16.331  2.00  1.00            
ATOM    368    C LEU A  48     -13.523  23.760  17.898  2.00  1.00            
ATOM    369    O LEU A  48     -13.828  22.725  18.489  2.00  1.00            
ATOM    370    N ALA A  49     -12.247  24.053  17.573  2.00  1.00            
ATOM    371   CA ALA A  49     -11.169  23.149  17.863  2.00  1.00            
ATOM    372   CB ALA A  49      -9.793  23.697  17.445  2.00  1.00            
ATOM    373    C ALA A  49     -11.170  22.985  19.337  2.00  1.00            
ATOM    374    O ALA A  49     -10.939  21.902  19.871  2.00  1.00            
ATOM    375    N CYS A  50     -11.457  24.093  20.028  2.00  1.00            
ATOM    376   CA CYS A  50     -11.473  24.111  21.451  2.00  1.00            
ATOM    377   CB CYS A  50     -11.855  25.493  21.997  2.00  1.00            
ATOM    378   SG CYS A  50     -12.254  25.426  23.765  2.00  1.00            
ATOM    379    C CYS A  50     -12.494  23.164  21.980  2.00  1.00            
ATOM    380    O CYS A  50     -12.209  22.411  22.909  2.00  1.00            
ATOM    381    N SER A  51     -13.707  23.165  21.398  2.00  1.00            
ATOM    382   CA SER A  51     -14.741  22.335  21.941  2.00  1.00            
ATOM    383   CB SER A  51     -16.069  22.431  21.169  2.00  1.00            
ATOM    384   OG SER A  51     -15.908  21.929  19.851  2.00  1.00            
ATOM    385    C SER A  51     -14.270  20.922  21.889  2.00  1.00            
ATOM    386    O SER A  51     -14.428  20.170  22.850  2.00  1.00            
ATOM    387    N ASP A  52     -13.652  20.528  20.764  2.00  1.00            
ATOM    388   CA ASP A  52     -13.288  19.154  20.642  2.00  1.00            
ATOM    389   CB ASP A  52     -12.933  18.720  19.203  2.00  1.00            
ATOM    390   CG ASP A  52     -11.728  19.495  18.697  2.00  1.00            
ATOM    391  OD1 ASP A  52     -10.579  19.060  18.976  2.00  1.00            
ATOM    392  OD2 ASP A  52     -11.946  20.519  17.997  2.00  1.00            
ATOM    393    C ASP A  52     -12.208  18.696  21.557  2.00  1.00            
ATOM    394    O ASP A  52     -12.364  17.685  22.240  2.00  1.00            
ATOM    395    N HIS A  53     -11.087  19.423  21.618  1.00  1.00            
ATOM    396   CA HIS A  53     -10.029  18.952  22.456  1.00  1.00            
ATOM    397  ND1 HIS A  53      -7.487  19.927  20.019  1.00  1.00            
ATOM    398   CG HIS A  53      -7.861  19.159  21.100  1.00  1.00            
ATOM    399   CB HIS A  53      -8.681  19.650  22.247  1.00  1.00            
ATOM    400  NE2 HIS A  53      -6.554  17.929  19.741  1.00  1.00            
ATOM    401  CD2 HIS A  53      -7.288  17.941  20.911  1.00  1.00            
ATOM    402  CE1 HIS A  53      -6.704  19.141  19.238  1.00  1.00            
ATOM    403    C HIS A  53     -10.398  19.262  23.866  1.00  1.00            
ATOM    404    O HIS A  53     -11.351  19.995  24.128  1.00  1.00            
ATOM    405    N ASN A  54      -9.650  18.676  24.822  1.00  1.00            
ATOM    406   CA ASN A  54      -9.917  18.947  26.201  1.00  1.00            
ATOM    407   CB ASN A  54      -9.125  18.067  27.183  1.00  1.00            
ATOM    408   CG ASN A  54      -9.706  16.661  27.113  1.00  1.00            
ATOM    409  OD1 ASN A  54      -9.334  15.781  27.888  1.00  1.00            
ATOM    410  ND2 ASN A  54     -10.652  16.443  26.160  1.00  1.00            
ATOM    411    C ASN A  54      -9.587  20.361  26.448  1.00  1.00            
ATOM    412    O ASN A  54      -8.619  20.906  25.921  1.00  1.00            
ATOM    413    N GLN A  55     -10.438  20.996  27.258  1.00  1.00            
ATOM    414   CA GLN A  55     -10.242  22.366  27.558  1.00  1.00            
ATOM    415   CB GLN A  55     -11.477  23.219  27.225  1.00  1.00            
ATOM    416   CG GLN A  55     -12.728  22.834  28.015  1.00  1.00            
ATOM    417   CD GLN A  55     -13.916  23.490  27.324  1.00  1.00            
ATOM    418  OE1 GLN A  55     -14.937  23.774  27.949  1.00  1.00            
ATOM    419  NE2 GLN A  55     -13.784  23.726  25.992  1.00  1.00            
ATOM    420    C GLN A  55      -9.953  22.447  29.003  1.00  1.00            
ATOM    421    O GLN A  55     -10.264  21.542  29.777  1.00  1.00            
ATOM    422    N PHE A  56      -9.319  23.555  29.389  4.00  1.00            
ATOM    423   CA PHE A  56      -8.880  23.698  30.730  4.00  1.00            
ATOM    424   CB PHE A  56      -7.357  23.940  30.753  4.00  1.00            
ATOM    425   CG PHE A  56      -6.861  24.396  32.083  4.00  1.00            
ATOM    426  CD1 PHE A  56      -6.570  23.504  33.090  4.00  1.00            
ATOM    427  CD2 PHE A  56      -6.657  25.739  32.307  4.00  1.00            
ATOM    428  CE1 PHE A  56      -6.100  23.952  34.302  4.00  1.00            
ATOM    429  CE2 PHE A  56      -6.187  26.190  33.519  4.00  1.00            
ATOM    430   CZ PHE A  56      -5.910  25.294  34.521  4.00  1.00            
ATOM    431    C PHE A  56      -9.555  24.877  31.342  4.00  1.00            
ATOM    432    O PHE A  56      -9.817  25.878  30.675  4.00  1.00            
ATOM    433    N ASN A  57      -9.873  24.766  32.647  1.00  1.00            
ATOM    434   CA ASN A  57     -10.506  25.854  33.325  1.00  1.00            
ATOM    435   CB ASN A  57     -11.860  25.477  33.943  1.00  1.00            
ATOM    436   CG ASN A  57     -12.512  26.755  34.440  1.00  1.00            
ATOM    437  OD1 ASN A  57     -11.970  27.847  34.277  1.00  1.00            
ATOM    438  ND2 ASN A  57     -13.707  26.618  35.073  1.00  1.00            
ATOM    439    C ASN A  57      -9.627  26.276  34.441  1.00  1.00            
ATOM    440    O ASN A  57      -9.460  25.525  35.398  1.00  1.00            
ATOM    441    N PRO A  58      -9.021  27.426  34.384  2.00  1.00            
ATOM    442   CA PRO A  58      -8.395  27.906  35.570  2.00  1.00            
ATOM    443   CD PRO A  58      -8.534  28.071  33.180  2.00  1.00            
ATOM    444   CB PRO A  58      -7.511  29.078  35.138  2.00  1.00            
ATOM    445   CG PRO A  58      -7.978  29.408  33.702  2.00  1.00            
ATOM    446    C PRO A  58      -9.619  28.263  36.342  2.00  1.00            
ATOM    447    O PRO A  58     -10.409  29.075  35.864  2.00  1.00            
ATOM    448    N ASP A  59      -9.794  27.672  37.527  2.00  1.00            
ATOM    449   CA ASP A  59     -10.968  27.883  38.313  2.00  1.00            
ATOM    450   CB ASP A  59     -12.276  27.901  37.507  2.00  1.00            
ATOM    451   CG ASP A  59     -13.377  28.325  38.469  2.00  1.00            
ATOM    452  OD1 ASP A  59     -13.035  28.710  39.619  2.00  1.00            
ATOM    453  OD2 ASP A  59     -14.572  28.274  38.068  2.00  1.00            
ATOM    454    C ASP A  59     -10.993  26.659  39.153  2.00  1.00            
ATOM    455    O ASP A  59     -11.114  26.718  40.375  2.00  1.00            
ATOM    456    N ASP A  60     -10.843  25.497  38.482  2.00  1.00            
ATOM    457   CA ASP A  60     -10.872  24.266  39.203  2.00  1.00            
ATOM    458   CB ASP A  60     -10.910  22.977  38.350  2.00  1.00            
ATOM    459   CG ASP A  60      -9.552  22.697  37.722  2.00  1.00            
ATOM    460  OD1 ASP A  60      -9.110  23.487  36.849  2.00  1.00            
ATOM    461  OD2 ASP A  60      -8.929  21.680  38.128  2.00  1.00            
ATOM    462    C ASP A  60      -9.661  24.177  40.069  2.00  1.00            
ATOM    463    O ASP A  60      -9.748  23.771  41.227  2.00  1.00            
ATOM    464    N SER A  61      -8.490  24.578  39.535  1.00  1.00            
ATOM    465   CA SER A  61      -7.283  24.388  40.280  1.00  1.00            
ATOM    466   CB SER A  61      -6.017  24.323  39.407  1.00  1.00            
ATOM    467   OG SER A  61      -6.048  23.158  38.593  1.00  1.00            
ATOM    468    C SER A  61      -7.083  25.478  41.277  1.00  1.00            
ATOM    469    O SER A  61      -7.408  26.640  41.037  1.00  1.00            
ATOM    470    N SER A  62      -6.554  25.092  42.456  1.00  1.00            
ATOM    471   CA SER A  62      -6.227  26.016  43.500  1.00  1.00            
ATOM    472   CB SER A  62      -5.885  25.322  44.828  1.00  1.00            
ATOM    473   OG SER A  62      -5.572  26.291  45.815  1.00  1.00            
ATOM    474    C SER A  62      -5.027  26.792  43.074  1.00  1.00            
ATOM    475    O SER A  62      -4.973  28.009  43.247  1.00  1.00            
ATOM    476    N THR A  63      -4.030  26.107  42.477  1.00  1.00            
ATOM    477   CA THR A  63      -2.842  26.811  42.097  1.00  1.00            
ATOM    478   CB THR A  63      -1.573  26.002  42.221  1.00  1.00            
ATOM    479  OG1 THR A  63      -0.456  26.785  41.827  1.00  1.00            
ATOM    480  CG2 THR A  63      -1.665  24.724  41.372  1.00  1.00            
ATOM    481    C THR A  63      -3.008  27.272  40.693  1.00  1.00            
ATOM    482    O THR A  63      -2.923  26.512  39.730  1.00  1.00            
ATOM    483    N PHE A  64      -3.306  28.571  40.570  1.00  1.00            
ATOM    484   CA PHE A  64      -3.460  29.195  39.299  1.00  1.00            
ATOM    485   CB PHE A  64      -4.849  28.935  38.686  1.00  1.00            
ATOM    486   CG PHE A  64      -5.011  29.773  37.465  1.00  1.00            
ATOM    487  CD1 PHE A  64      -4.447  29.406  36.265  1.00  1.00            
ATOM    488  CD2 PHE A  64      -5.754  30.930  37.528  1.00  1.00            
ATOM    489  CE1 PHE A  64      -4.613  30.190  35.147  1.00  1.00            
ATOM    490  CE2 PHE A  64      -5.923  31.719  36.416  1.00  1.00            
ATOM    491   CZ PHE A  64      -5.351  31.349  35.222  1.00  1.00            
ATOM    492    C PHE A  64      -3.342  30.643  39.582  1.00  1.00            
ATOM    493    O PHE A  64      -3.782  31.124  40.625  1.00  1.00            
ATOM    494    N GLU A  65      -2.703  31.376  38.666  4.00  1.00            
ATOM    495   CA GLU A  65      -2.629  32.783  38.857  4.00  1.00            
ATOM    496   CB GLU A  65      -1.286  33.299  39.393  4.00  1.00            
ATOM    497   CG GLU A  65      -1.345  34.788  39.743  4.00  1.00            
ATOM    498   CD GLU A  65      -0.031  35.183  40.397  4.00  1.00            
ATOM    499  OE1 GLU A  65       1.012  34.560  40.065  4.00  1.00            
ATOM    500  OE2 GLU A  65      -0.056  36.121  41.238  4.00  1.00            
ATOM    501    C GLU A  65      -2.817  33.352  37.496  4.00  1.00            
ATOM    502    O GLU A  65      -2.721  32.635  36.501  4.00  1.00            
ATOM    503    N ALA A  66      -3.112  34.656  37.406  4.00  1.00            
ATOM    504   CA ALA A  66      -3.327  35.176  36.096  4.00  1.00            
ATOM    505   CB ALA A  66      -4.642  35.962  35.945  4.00  1.00            
ATOM    506    C ALA A  66      -2.215  36.115  35.767  4.00  1.00            
ATOM    507    O ALA A  66      -1.676  36.792  36.641  4.00  1.00            
ATOM    508    N THR A  67      -1.827  36.150  34.478  4.00  1.00            
ATOM    509   CA THR A  67      -0.789  37.033  34.032  4.00  1.00            
ATOM    510   CB THR A  67       0.368  36.307  33.408  4.00  1.00            
ATOM    511  OG1 THR A  67       0.919  35.377  34.329  4.00  1.00            
ATOM    512  CG2 THR A  67       1.433  37.336  32.999  4.00  1.00            
ATOM    513    C THR A  67      -1.404  37.884  32.959  4.00  1.00            
ATOM    514    O THR A  67      -2.242  37.421  32.186  4.00  1.00            
ATOM    515    N SER A  68      -1.006  39.168  32.914  4.00  1.00            
ATOM    516   CA SER A  68      -1.553  40.163  32.031  4.00  1.00            
ATOM    517   CB SER A  68      -1.136  41.583  32.457  4.00  1.00            
ATOM    518   OG SER A  68      -1.574  41.847  33.782  4.00  1.00            
ATOM    519    C SER A  68      -1.126  40.004  30.598  4.00  1.00            
ATOM    520    O SER A  68      -1.874  40.369  29.693  4.00  1.00            
ATOM    521    N GLN A  69       0.071  39.449  30.333  4.00  1.00            
ATOM    522   CA GLN A  69       0.596  39.482  28.990  4.00  1.00            
ATOM    523   CB GLN A  69       2.028  38.943  28.868  4.00  1.00            
ATOM    524   CG GLN A  69       3.057  39.778  29.629  4.00  1.00            
ATOM    525   CD GLN A  69       4.420  39.141  29.411  4.00  1.00            
ATOM    526  OE1 GLN A  69       4.564  38.210  28.620  4.00  1.00            
ATOM    527  NE2 GLN A  69       5.452  39.658  30.131  4.00  1.00            
ATOM    528    C GLN A  69      -0.246  38.709  28.019  4.00  1.00            
ATOM    529    O GLN A  69      -0.864  37.702  28.359  4.00  1.00            
ATOM    530    N GLU A  70      -0.298  39.221  26.765  4.00  1.00            
ATOM    531   CA GLU A  70      -0.950  38.576  25.657  4.00  1.00            
ATOM    532   CB GLU A  70      -1.544  39.522  24.597  4.00  1.00            
ATOM    533   CG GLU A  70      -2.827  40.246  25.001  4.00  1.00            
ATOM    534   CD GLU A  70      -3.335  40.957  23.753  4.00  1.00            
ATOM    535  OE1 GLU A  70      -2.607  41.854  23.250  4.00  1.00            
ATOM    536  OE2 GLU A  70      -4.446  40.603  23.278  4.00  1.00            
ATOM    537    C GLU A  70       0.115  37.818  24.952  4.00  1.00            
ATOM    538    O GLU A  70       1.295  38.155  25.039  4.00  1.00            
ATOM    539    N LEU A  71      -0.276  36.751  24.238  4.00  1.00            
ATOM    540   CA LEU A  71       0.723  35.994  23.558  4.00  1.00            
ATOM    541   CB LEU A  71       0.717  34.501  23.931  4.00  1.00            
ATOM    542   CG LEU A  71       0.726  34.215  25.444  4.00  1.00            
ATOM    543  CD1 LEU A  71       0.980  32.725  25.728  4.00  1.00            
ATOM    544  CD2 LEU A  71       1.672  35.153  26.200  4.00  1.00            
ATOM    545    C LEU A  71       0.374  36.013  22.121  4.00  1.00            
ATOM    546    O LEU A  71      -0.788  35.851  21.752  4.00  1.00            
ATOM    547    N SER A  72       1.373  36.238  21.260  4.00  1.00            
ATOM    548   CA SER A  72       1.051  36.111  19.882  4.00  1.00            
ATOM    549   CB SER A  72       1.231  37.409  19.069  4.00  1.00            
ATOM    550   OG SER A  72       2.589  37.821  19.079  4.00  1.00            
ATOM    551    C SER A  72       1.993  35.077  19.342  4.00  1.00            
ATOM    552    O SER A  72       3.194  35.318  19.237  4.00  1.00            
ATOM    553    N ILE A  73       1.476  33.877  18.998  4.00  1.00            
ATOM    554   CA ILE A  73       2.353  32.863  18.485  4.00  1.00            
ATOM    555   CB ILE A  73       2.498  31.671  19.386  4.00  1.00            
ATOM    556  CG1 ILE A  73       3.102  32.087  20.738  4.00  1.00            
ATOM    557  CG2 ILE A  73       3.346  30.623  18.646  4.00  1.00            
ATOM    558  CD1 ILE A  73       2.172  32.958  21.583  4.00  1.00            
ATOM    559    C ILE A  73       1.797  32.376  17.185  4.00  1.00            
ATOM    560    O ILE A  73       0.640  31.966  17.118  4.00  1.00            
ATOM    561    N THR A  74       2.606  32.423  16.104  4.00  1.00            
ATOM    562   CA THR A  74       2.099  31.947  14.849  4.00  1.00            
ATOM    563   CB THR A  74       1.829  33.053  13.871  4.00  1.00            
ATOM    564  OG1 THR A  74       3.019  33.773  13.586  4.00  1.00            
ATOM    565  CG2 THR A  74       0.780  33.995  14.486  4.00  1.00            
ATOM    566    C THR A  74       3.088  31.008  14.223  4.00  1.00            
ATOM    567    O THR A  74       4.103  31.437  13.678  4.00  1.00            
ATOM    568    N TYR A  75       2.833  29.685  14.309  4.00  1.00            
ATOM    569   CA TYR A  75       3.604  28.809  13.478  4.00  1.00            
ATOM    570   CB TYR A  75       3.732  27.291  13.878  4.00  1.00            
ATOM    571   CG TYR A  75       4.189  26.455  12.693  4.00  1.00            
ATOM    572  CD1 TYR A  75       5.340  26.720  11.961  4.00  1.00            
ATOM    573  CD2 TYR A  75       3.478  25.346  12.301  4.00  1.00            
ATOM    574  CE1 TYR A  75       5.738  25.985  10.875  4.00  1.00            
ATOM    575  CE2 TYR A  75       3.879  24.602  11.212  4.00  1.00            
ATOM    576   CZ TYR A  75       4.995  24.912  10.485  4.00  1.00            
ATOM    577   OH TYR A  75       5.377  24.134   9.371  4.00  1.00            
ATOM    578    C TYR A  75       2.939  28.988  12.147  4.00  1.00            
ATOM    579    O TYR A  75       1.814  29.474  12.068  4.00  1.00            
ATOM    580    N GLY A  76       3.640  28.634  11.059  3.00  1.00            
ATOM    581   CA GLY A  76       3.179  28.602   9.727  3.00  1.00            
ATOM    582    C GLY A  76       1.861  27.898   9.825  3.00  1.00            
ATOM    583    O GLY A  76       0.914  28.236   9.117  3.00  1.00            
ATOM    584    N THR A  77       1.768  26.898  10.720  3.00  1.00            
ATOM    585   CA THR A  77       0.520  26.258  10.958  3.00  1.00            
ATOM    586   CB THR A  77       0.615  24.856  11.491  3.00  1.00            
ATOM    587  OG1 THR A  77       1.251  24.011  10.544  3.00  1.00            
ATOM    588  CG2 THR A  77      -0.805  24.339  11.789  3.00  1.00            
ATOM    589    C THR A  77      -0.309  27.054  11.928  3.00  1.00            
ATOM    590    O THR A  77      -0.210  26.883  13.143  3.00  1.00            
ATOM    591    N GLY A  78      -1.141  27.970  11.384  4.00  1.00            
ATOM    592   CA GLY A  78      -2.166  28.689  12.100  4.00  1.00            
ATOM    593    C GLY A  78      -1.633  29.724  13.040  4.00  1.00            
ATOM    594    O GLY A  78      -0.429  29.946  13.145  4.00  1.00            
ATOM    595    N SER A  79      -2.567  30.387  13.764  4.00  1.00            
ATOM    596   CA SER A  79      -2.201  31.393  14.721  4.00  1.00            
ATOM    597   CB SER A  79      -2.552  32.828  14.295  4.00  1.00            
ATOM    598   OG SER A  79      -1.728  33.230  13.211  4.00  1.00            
ATOM    599    C SER A  79      -2.883  31.117  15.997  4.00  1.00            
ATOM    600    O SER A  79      -4.053  30.742  16.035  4.00  1.00            
ATOM    601    N MET A  80      -2.134  31.299  17.091  4.00  1.00            
ATOM    602   CA MET A  80      -2.721  31.071  18.363  4.00  1.00            
ATOM    603   CB MET A  80      -2.018  29.969  19.178  4.00  1.00            
ATOM    604   CG MET A  80      -2.752  29.613  20.473  4.00  1.00            
ATOM    605   SD MET A  80      -1.972  28.313  21.476  4.00  1.00            
ATOM    606   CE MET A  80      -0.651  29.373  22.127  4.00  1.00            
ATOM    607    C MET A  80      -2.596  32.332  19.127  4.00  1.00            
ATOM    608    O MET A  80      -1.549  32.978  19.125  4.00  1.00            
ATOM    609    N THR A  81      -3.690  32.725  19.792  4.00  1.00            
ATOM    610   CA THR A  81      -3.623  33.910  20.575  4.00  1.00            
ATOM    611   CB THR A  81      -4.565  34.987  20.124  4.00  1.00            
ATOM    612  OG1 THR A  81      -4.386  36.157  20.910  4.00  1.00            
ATOM    613  CG2 THR A  81      -6.009  34.475  20.236  4.00  1.00            
ATOM    614    C THR A  81      -3.974  33.522  21.963  4.00  1.00            
ATOM    615    O THR A  81      -4.758  32.597  22.174  4.00  1.00            
ATOM    616    N GLY A  82      -3.389  34.205  22.964  4.00  1.00            
ATOM    617   CA GLY A  82      -3.742  33.756  24.268  4.00  1.00            
ATOM    618    C GLY A  82      -3.088  34.573  25.318  4.00  1.00            
ATOM    619    O GLY A  82      -2.486  35.609  25.048  4.00  1.00            
ATOM    620    N ILE A  83      -3.219  34.102  26.573  4.00  1.00            
ATOM    621   CA ILE A  83      -2.664  34.818  27.673  4.00  1.00            
ATOM    622   CB ILE A  83      -3.691  35.502  28.531  4.00  1.00            
ATOM    623  CG1 ILE A  83      -4.637  34.480  29.178  4.00  1.00            
ATOM    624  CG2 ILE A  83      -4.407  36.550  27.665  4.00  1.00            
ATOM    625  CD1 ILE A  83      -5.532  35.089  30.256  4.00  1.00            
ATOM    626    C ILE A  83      -1.882  33.877  28.545  4.00  1.00            
ATOM    627    O ILE A  83      -2.070  32.662  28.503  4.00  1.00            
ATOM    628    N LEU A  84      -0.958  34.449  29.347  4.00  1.00            
ATOM    629   CA LEU A  84      -0.078  33.729  30.231  4.00  1.00            
ATOM    630   CB LEU A  84       1.107  34.576  30.733  4.00  1.00            
ATOM    631   CG LEU A  84       2.088  35.023  29.635  4.00  1.00            
ATOM    632  CD1 LEU A  84       3.237  35.861  30.223  4.00  1.00            
ATOM    633  CD2 LEU A  84       2.591  33.823  28.820  4.00  1.00            
ATOM    634    C LEU A  84      -0.828  33.316  31.450  4.00  1.00            
ATOM    635    O LEU A  84      -1.856  33.898  31.791  4.00  1.00            
ATOM    636    N GLY A  85      -0.329  32.262  32.135  4.00  1.00            
ATOM    637   CA GLY A  85      -0.968  31.864  33.352  4.00  1.00            
ATOM    638    C GLY A  85      -0.076  30.957  34.113  4.00  1.00            
ATOM    639    O GLY A  85       0.247  29.854  33.679  4.00  1.00            
ATOM    640    N TYR A  86       0.288  31.399  35.325  4.00  1.00            
ATOM    641   CA TYR A  86       1.143  30.633  36.167  4.00  1.00            
ATOM    642   CB TYR A  86       1.753  31.468  37.308  4.00  1.00            
ATOM    643   CG TYR A  86       1.940  30.561  38.476  4.00  1.00            
ATOM    644  CD1 TYR A  86       3.021  29.715  38.583  4.00  1.00            
ATOM    645  CD2 TYR A  86       0.983  30.553  39.468  4.00  1.00            
ATOM    646  CE1 TYR A  86       3.145  28.888  39.677  4.00  1.00            
ATOM    647  CE2 TYR A  86       1.103  29.732  40.562  4.00  1.00            
ATOM    648   CZ TYR A  86       2.188  28.897  40.666  4.00  1.00            
ATOM    649   OH TYR A  86       2.315  28.049  41.787  4.00  1.00            
ATOM    650    C TYR A  86       0.383  29.497  36.785  4.00  1.00            
ATOM    651    O TYR A  86      -0.677  29.690  37.378  4.00  1.00            
ATOM    652    N ASP A  87       0.918  28.265  36.632  4.00  1.00            
ATOM    653   CA ASP A  87       0.350  27.099  37.252  4.00  1.00            
ATOM    654   CB ASP A  87      -1.025  26.677  36.693  4.00  1.00            
ATOM    655   CG ASP A  87      -0.925  26.434  35.200  4.00  1.00            
ATOM    656  OD1 ASP A  87       0.216  26.475  34.673  4.00  1.00            
ATOM    657  OD2 ASP A  87      -1.990  26.217  34.564  4.00  1.00            
ATOM    658    C ASP A  87       1.336  25.986  37.178  4.00  1.00            
ATOM    659    O ASP A  87       2.287  26.025  36.398  4.00  1.00            
ATOM    660    N THR A  88       1.131  24.967  38.029  4.00  1.00            
ATOM    661   CA THR A  88       2.047  23.875  38.133  4.00  1.00            
ATOM    662   CB THR A  88       1.777  23.005  39.327  4.00  1.00            
ATOM    663  OG1 THR A  88       2.826  22.069  39.514  4.00  1.00            
ATOM    664  CG2 THR A  88       0.450  22.260  39.095  4.00  1.00            
ATOM    665    C THR A  88       1.916  23.010  36.941  4.00  1.00            
ATOM    666    O THR A  88       0.900  23.017  36.247  4.00  1.00            
ATOM    667    N VAL A  89       2.989  22.253  36.658  4.00  1.00            
ATOM    668   CA VAL A  89       2.925  21.364  35.551  4.00  1.00            
ATOM    669   CB VAL A  89       3.657  21.877  34.344  4.00  1.00            
ATOM    670  CG1 VAL A  89       5.135  22.075  34.718  4.00  1.00            
ATOM    671  CG2 VAL A  89       3.439  20.895  33.180  4.00  1.00            
ATOM    672    C VAL A  89       3.567  20.077  35.952  4.00  1.00            
ATOM    673    O VAL A  89       4.626  20.065  36.577  4.00  1.00            
ATOM    674    N GLN A  90       2.917  18.950  35.608  4.00  1.00            
ATOM    675   CA GLN A  90       3.493  17.664  35.869  4.00  1.00            
ATOM    676   CB GLN A  90       2.458  16.584  36.223  4.00  1.00            
ATOM    677   CG GLN A  90       1.637  16.932  37.467  4.00  1.00            
ATOM    678   CD GLN A  90       2.608  17.136  38.619  4.00  1.00            
ATOM    679  OE1 GLN A  90       3.365  16.234  38.973  4.00  1.00            
ATOM    680  NE2 GLN A  90       2.595  18.360  39.214  4.00  1.00            
ATOM    681    C GLN A  90       4.115  17.293  34.556  4.00  1.00            
ATOM    682    O GLN A  90       3.599  17.663  33.503  4.00  1.00            
ATOM    683    N VAL A  91       5.254  16.575  34.569  4.00  1.00            
ATOM    684   CA VAL A  91       5.868  16.218  33.320  4.00  1.00            
ATOM    685   CB VAL A  91       7.193  16.899  33.077  4.00  1.00            
ATOM    686  CG1 VAL A  91       7.783  16.518  31.704  4.00  1.00            
ATOM    687  CG2 VAL A  91       6.939  18.409  33.210  4.00  1.00            
ATOM    688    C VAL A  91       5.956  14.732  33.381  4.00  1.00            
ATOM    689    O VAL A  91       4.984  14.100  33.791  4.00  1.00            
ATOM    690    N GLY A  92       7.056  14.108  32.925  3.00  1.00            
ATOM    691   CA GLY A  92       7.086  12.689  33.058  3.00  1.00            
ATOM    692    C GLY A  92       7.433  12.425  34.493  3.00  1.00            
ATOM    693    O GLY A  92       8.541  11.997  34.810  3.00  1.00            
ATOM    694    N GLY A  93       6.466  12.687  35.397  3.00  1.00            
ATOM    695   CA GLY A  93       6.586  12.441  36.801  3.00  1.00            
ATOM    696    C GLY A  93       7.347  13.549  37.470  3.00  1.00            
ATOM    697    O GLY A  93       7.581  13.493  38.676  3.00  1.00            
ATOM    698    N ILE A  94       7.753  14.594  36.723  4.00  1.00            
ATOM    699   CA ILE A  94       8.612  15.575  37.326  4.00  1.00            
ATOM    700   CB ILE A  94       9.382  16.462  36.392  4.00  1.00            
ATOM    701  CG1 ILE A  94       8.485  17.451  35.652  4.00  1.00            
ATOM    702  CG2 ILE A  94      10.204  15.550  35.466  4.00  1.00            
ATOM    703  CD1 ILE A  94       9.292  18.551  34.961  4.00  1.00            
ATOM    704    C ILE A  94       7.964  16.467  38.361  4.00  1.00            
ATOM    705    O ILE A  94       8.590  16.760  39.379  4.00  1.00            
ATOM    706    N SER A  95       6.703  16.913  38.170  4.00  1.00            
ATOM    707   CA SER A  95       6.077  17.823  39.108  4.00  1.00            
ATOM    708   CB SER A  95       6.062  17.274  40.546  4.00  1.00            
ATOM    709   OG SER A  95       5.356  16.044  40.604  4.00  1.00            
ATOM    710    C SER A  95       6.734  19.181  39.172  4.00  1.00            
ATOM    711    O SER A  95       7.134  19.625  40.248  4.00  1.00            
ATOM    712    N ASP A  96       6.860  19.885  38.021  4.00  1.00            
ATOM    713   CA ASP A  96       7.397  21.227  38.006  4.00  1.00            
ATOM    714   CB ASP A  96       7.699  21.744  36.588  4.00  1.00            
ATOM    715   CG ASP A  96       8.580  22.981  36.692  4.00  1.00            
ATOM    716  OD1 ASP A  96       9.002  23.321  37.829  4.00  1.00            
ATOM    717  OD2 ASP A  96       8.847  23.602  35.628  4.00  1.00            
ATOM    718    C ASP A  96       6.384  22.136  38.622  4.00  1.00            
ATOM    719    O ASP A  96       5.181  21.927  38.483  4.00  1.00            
ATOM    720    N THR A  97       6.865  23.174  39.336  4.00  1.00            
ATOM    721   CA THR A  97       6.017  24.151  39.957  4.00  1.00            
ATOM    722   CB THR A  97       6.275  24.327  41.423  4.00  1.00            
ATOM    723  OG1 THR A  97       5.342  25.242  41.978  4.00  1.00            
ATOM    724  CG2 THR A  97       7.711  24.848  41.610  4.00  1.00            
ATOM    725    C THR A  97       6.362  25.443  39.289  4.00  1.00            
ATOM    726    O THR A  97       7.375  25.542  38.599  4.00  1.00            
ATOM    727    N ASN A  98       5.505  26.464  39.460  4.00  1.00            
ATOM    728   CA ASN A  98       5.779  27.768  38.929  4.00  1.00            
ATOM    729   CB ASN A  98       6.937  28.479  39.651  4.00  1.00            
ATOM    730   CG ASN A  98       6.510  28.843  41.065  4.00  1.00            
ATOM    731  OD1 ASN A  98       5.717  29.759  41.271  4.00  1.00            
ATOM    732  ND2 ASN A  98       7.058  28.107  42.068  4.00  1.00            
ATOM    733    C ASN A  98       6.162  27.728  37.468  4.00  1.00            
ATOM    734    O ASN A  98       7.303  28.039  37.129  4.00  1.00            
ATOM    735    N GLN A  99       5.238  27.347  36.555  4.00  1.00            
ATOM    736   CA GLN A  99       5.576  27.358  35.149  4.00  1.00            
ATOM    737   CB GLN A  99       5.343  26.008  34.454  4.00  1.00            
ATOM    738   CG GLN A  99       5.858  25.970  33.015  4.00  1.00            
ATOM    739   CD GLN A  99       7.377  25.925  33.073  4.00  1.00            
ATOM    740  OE1 GLN A  99       7.961  25.030  33.682  4.00  1.00            
ATOM    741  NE2 GLN A  99       8.039  26.923  32.429  4.00  1.00            
ATOM    742    C GLN A  99       4.698  28.363  34.465  4.00  1.00            
ATOM    743    O GLN A  99       3.606  28.677  34.939  4.00  1.00            
ATOM    744    N ILE A 100       5.185  28.905  33.330  4.00  1.00            
ATOM    745   CA ILE A 100       4.549  30.015  32.679  4.00  1.00            
ATOM    746   CB ILE A 100       5.460  30.714  31.709  4.00  1.00            
ATOM    747  CG1 ILE A 100       4.809  32.029  31.250  4.00  1.00            
ATOM    748  CG2 ILE A 100       5.808  29.747  30.567  4.00  1.00            
ATOM    749  CD1 ILE A 100       4.654  33.050  32.376  4.00  1.00            
ATOM    750    C ILE A 100       3.239  29.814  31.986  4.00  1.00            
ATOM    751    O ILE A 100       2.273  30.501  32.312  4.00  1.00            
ATOM    752    N PHE A 101       3.147  28.903  31.003  4.00  1.00            
ATOM    753   CA PHE A 101       1.876  28.668  30.382  4.00  1.00            
ATOM    754   CB PHE A 101       0.772  28.388  31.419  4.00  1.00            
ATOM    755   CG PHE A 101       1.108  27.082  32.062  4.00  1.00            
ATOM    756  CD1 PHE A 101       2.239  26.944  32.834  4.00  1.00            
ATOM    757  CD2 PHE A 101       0.270  26.001  31.916  4.00  1.00            
ATOM    758  CE1 PHE A 101       2.543  25.739  33.426  4.00  1.00            
ATOM    759  CE2 PHE A 101       0.565  24.796  32.507  4.00  1.00            
ATOM    760   CZ PHE A 101       1.707  24.660  33.261  4.00  1.00            
ATOM    761    C PHE A 101       1.429  29.723  29.453  4.00  1.00            
ATOM    762    O PHE A 101       1.857  30.874  29.499  4.00  1.00            
ATOM    763    N GLY A 102       0.528  29.283  28.555  4.00  1.00            
ATOM    764   CA GLY A 102      -0.097  30.140  27.613  4.00  1.00            
ATOM    765    C GLY A 102      -1.418  29.506  27.257  4.00  1.00            
ATOM    766    O GLY A 102      -1.532  28.775  26.273  4.00  1.00            
ATOM    767    N LEU A 103      -2.455  29.802  28.068  4.00  1.00            
ATOM    768   CA LEU A 103      -3.836  29.408  27.918  4.00  1.00            
ATOM    769   CB LEU A 103      -4.560  30.015  29.153  4.00  1.00            
ATOM    770   CG LEU A 103      -6.086  29.937  29.350  4.00  1.00            
ATOM    771  CD1 LEU A 103      -6.838  30.787  28.313  4.00  1.00            
ATOM    772  CD2 LEU A 103      -6.575  28.494  29.543  4.00  1.00            
ATOM    773    C LEU A 103      -4.220  30.141  26.648  4.00  1.00            
ATOM    774    O LEU A 103      -3.910  31.323  26.509  4.00  1.00            
ATOM    775    N SER A 104      -4.880  29.468  25.676  4.00  1.00            
ATOM    776   CA SER A 104      -5.157  30.050  24.385  4.00  1.00            
ATOM    777   CB SER A 104      -4.686  29.185  23.207  4.00  1.00            
ATOM    778   OG SER A 104      -5.075  29.796  21.988  4.00  1.00            
ATOM    779    C SER A 104      -6.596  30.312  24.133  4.00  1.00            
ATOM    780    O SER A 104      -7.451  29.450  24.303  4.00  1.00            
ATOM    781    N GLU A 105      -6.899  31.563  23.747  4.00  1.00            
ATOM    782   CA GLU A 105      -8.242  31.907  23.412  4.00  1.00            
ATOM    783   CB GLU A 105      -8.551  33.410  23.548  4.00  1.00            
ATOM    784   CG GLU A 105      -7.735  34.305  22.617  4.00  1.00            
ATOM    785   CD GLU A 105      -8.365  35.691  22.631  4.00  1.00            
ATOM    786  OE1 GLU A 105      -9.589  35.782  22.921  4.00  1.00            
ATOM    787  OE2 GLU A 105      -7.633  36.678  22.346  4.00  1.00            
ATOM    788    C GLU A 105      -8.668  31.496  22.044  4.00  1.00            
ATOM    789    O GLU A 105      -9.779  31.003  21.876  4.00  1.00            
ATOM    790    N THR A 106      -7.826  31.702  21.012  4.00  1.00            
ATOM    791   CA THR A 106      -8.355  31.395  19.712  4.00  1.00            
ATOM    792   CB THR A 106      -8.563  32.602  18.842  4.00  1.00            
ATOM    793  OG1 THR A 106      -9.463  33.503  19.464  4.00  1.00            
ATOM    794  CG2 THR A 106      -9.129  32.129  17.491  4.00  1.00            
ATOM    795    C THR A 106      -7.405  30.496  18.983  4.00  1.00            
ATOM    796    O THR A 106      -6.226  30.811  18.838  4.00  1.00            
ATOM    797    N GLU A 107      -7.911  29.336  18.532  1.00  1.00            
ATOM    798   CA GLU A 107      -7.135  28.463  17.704  1.00  1.00            
ATOM    799   CB GLU A 107      -6.955  27.050  18.291  1.00  1.00            
ATOM    800   CG GLU A 107      -6.114  27.019  19.567  1.00  1.00            
ATOM    801   CD GLU A 107      -6.044  25.576  20.044  1.00  1.00            
ATOM    802  OE1 GLU A 107      -6.377  24.669  19.233  1.00  1.00            
ATOM    803  OE2 GLU A 107      -5.661  25.361  21.224  1.00  1.00            
ATOM    804    C GLU A 107      -7.956  28.315  16.474  1.00  1.00            
ATOM    805    O GLU A 107      -8.910  27.541  16.418  1.00  1.00            
ATOM    806    N PRO A 108      -7.607  29.088  15.491  1.00  1.00            
ATOM    807   CA PRO A 108      -8.343  29.028  14.259  1.00  1.00            
ATOM    808   CD PRO A 108      -7.113  30.419  15.771  1.00  1.00            
ATOM    809   CB PRO A 108      -8.266  30.435  13.659  1.00  1.00            
ATOM    810   CG PRO A 108      -7.114  31.124  14.407  1.00  1.00            
ATOM    811    C PRO A 108      -7.939  27.968  13.302  1.00  1.00            
ATOM    812    O PRO A 108      -6.844  27.421  13.423  1.00  1.00            
ATOM    813    N GLY A 109      -8.836  27.670  12.340  1.00  1.00            
ATOM    814   CA GLY A 109      -8.569  26.761  11.268  1.00  1.00            
ATOM    815    C GLY A 109      -9.007  25.386  11.639  1.00  1.00            
ATOM    816    O GLY A 109      -9.140  25.046  12.814  1.00  1.00            
ATOM    817    N SER A 110      -9.249  24.566  10.599  2.00  1.00            
ATOM    818   CA SER A 110      -9.618  23.190  10.744  2.00  1.00            
ATOM    819   CB SER A 110     -10.004  22.555   9.399  2.00  1.00            
ATOM    820   OG SER A 110     -11.106  23.248   8.829  2.00  1.00            
ATOM    821    C SER A 110      -8.413  22.500  11.241  2.00  1.00            
ATOM    822    O SER A 110      -8.511  21.441  11.858  2.00  1.00            
ATOM    823    N PHE A 111      -7.235  23.090  10.949  2.00  1.00            
ATOM    824   CA PHE A 111      -6.054  22.512  11.492  2.00  1.00            
ATOM    825   CB PHE A 111      -4.758  23.255  11.124  2.00  1.00            
ATOM    826   CG PHE A 111      -4.612  23.136   9.641  2.00  1.00            
ATOM    827  CD1 PHE A 111      -4.074  22.002   9.076  2.00  1.00            
ATOM    828  CD2 PHE A 111      -5.038  24.150   8.814  2.00  1.00            
ATOM    829  CE1 PHE A 111      -3.944  21.890   7.711  2.00  1.00            
ATOM    830  CE2 PHE A 111      -4.910  24.044   7.450  2.00  1.00            
ATOM    831   CZ PHE A 111      -4.360  22.913   6.893  2.00  1.00            
ATOM    832    C PHE A 111      -6.305  22.602  12.970  2.00  1.00            
ATOM    833    O PHE A 111      -6.773  23.627  13.463  2.00  1.00            
ATOM    834    N LEU A 112      -6.022  21.503  13.698  2.00  1.00            
ATOM    835   CA LEU A 112      -6.265  21.355  15.108  2.00  1.00            
ATOM    836   CB LEU A 112      -5.996  22.646  15.900  2.00  1.00            
ATOM    837   CG LEU A 112      -4.539  23.128  15.772  2.00  1.00            
ATOM    838  CD1 LEU A 112      -4.273  24.370  16.637  2.00  1.00            
ATOM    839  CD2 LEU A 112      -3.549  21.984  16.039  2.00  1.00            
ATOM    840    C LEU A 112      -7.661  20.899  15.389  2.00  1.00            
ATOM    841    O LEU A 112      -7.922  20.324  16.445  2.00  1.00            
ATOM    842    N TYR A 113      -8.601  21.119  14.459  2.00  1.00            
ATOM    843   CA TYR A 113      -9.907  20.543  14.608  2.00  1.00            
ATOM    844   CB TYR A 113     -10.772  20.982  13.409  2.00  1.00            
ATOM    845   CG TYR A 113     -12.165  20.455  13.438  2.00  1.00            
ATOM    846  CD1 TYR A 113     -12.441  19.122  13.228  2.00  1.00            
ATOM    847  CD2 TYR A 113     -13.211  21.329  13.627  2.00  1.00            
ATOM    848  CE1 TYR A 113     -13.739  18.669  13.243  2.00  1.00            
ATOM    849  CE2 TYR A 113     -14.510  20.883  13.641  2.00  1.00            
ATOM    850   CZ TYR A 113     -14.774  19.550  13.452  2.00  1.00            
ATOM    851   OH TYR A 113     -16.109  19.089  13.466  2.00  1.00            
ATOM    852    C TYR A 113      -9.603  19.102  14.443  2.00  1.00            
ATOM    853    O TYR A 113     -10.057  18.246  15.200  2.00  1.00            
ATOM    854    N TYR A 114      -8.767  18.829  13.420  2.00  1.00            
ATOM    855   CA TYR A 114      -8.331  17.498  13.166  2.00  1.00            
ATOM    856   CB TYR A 114      -8.348  17.087  11.679  2.00  1.00            
ATOM    857   CG TYR A 114      -9.741  16.848  11.218  2.00  1.00            
ATOM    858  CD1 TYR A 114     -10.584  17.893  10.923  2.00  1.00            
ATOM    859  CD2 TYR A 114     -10.190  15.558  11.051  2.00  1.00            
ATOM    860  CE1 TYR A 114     -11.864  17.650  10.485  2.00  1.00            
ATOM    861  CE2 TYR A 114     -11.468  15.308  10.613  2.00  1.00            
ATOM    862   CZ TYR A 114     -12.306  16.357  10.330  2.00  1.00            
ATOM    863   OH TYR A 114     -13.619  16.106   9.878  2.00  1.00            
ATOM    864    C TYR A 114      -6.894  17.402  13.555  2.00  1.00            
ATOM    865    O TYR A 114      -6.004  17.579  12.726  2.00  1.00            
ATOM    866    N ALA A 115      -6.641  17.115  14.832  1.00  1.00            
ATOM    867   CA ALA A 115      -5.312  16.883  15.312  1.00  1.00            
ATOM    868   CB ALA A 115      -4.472  18.164  15.461  1.00  1.00            
ATOM    869    C ALA A 115      -5.539  16.351  16.682  1.00  1.00            
ATOM    870    O ALA A 115      -6.430  16.817  17.383  1.00  1.00            
ATOM    871    N PRO A 116      -4.821  15.339  17.060  1.00  1.00            
ATOM    872   CA PRO A 116      -4.987  14.788  18.378  1.00  1.00            
ATOM    873   CD PRO A 116      -4.319  14.365  16.110  1.00  1.00            
ATOM    874   CB PRO A 116      -4.514  13.332  18.283  1.00  1.00            
ATOM    875   CG PRO A 116      -3.685  13.276  16.987  1.00  1.00            
ATOM    876    C PRO A 116      -4.220  15.577  19.393  1.00  1.00            
ATOM    877    O PRO A 116      -4.355  15.310  20.586  1.00  1.00            
ATOM    878    N PHE A 117      -3.412  16.557  18.943  1.00  1.00            
ATOM    879   CA PHE A 117      -2.425  17.215  19.753  1.00  1.00            
ATOM    880   CB PHE A 117      -1.633  18.274  18.974  1.00  1.00            
ATOM    881   CG PHE A 117      -0.931  17.595  17.854  1.00  1.00            
ATOM    882  CD1 PHE A 117       0.132  16.757  18.099  1.00  1.00            
ATOM    883  CD2 PHE A 117      -1.327  17.816  16.556  1.00  1.00            
ATOM    884  CE1 PHE A 117       0.790  16.141  17.063  1.00  1.00            
ATOM    885  CE2 PHE A 117      -0.674  17.201  15.515  1.00  1.00            
ATOM    886   CZ PHE A 117       0.386  16.365  15.770  1.00  1.00            
ATOM    887    C PHE A 117      -2.937  17.923  20.958  1.00  1.00            
ATOM    888    O PHE A 117      -2.451  17.690  22.064  1.00  1.00            
ATOM    889    N ASP A 118      -3.927  18.809  20.795  1.00  1.00            
ATOM    890   CA ASP A 118      -4.423  19.490  21.950  1.00  1.00            
ATOM    891   CB ASP A 118      -5.148  18.524  22.911  1.00  1.00            
ATOM    892   CG ASP A 118      -5.861  19.270  24.028  1.00  1.00            
ATOM    893  OD1 ASP A 118      -6.484  20.319  23.731  1.00  1.00            
ATOM    894  OD2 ASP A 118      -5.771  18.809  25.196  1.00  1.00            
ATOM    895    C ASP A 118      -3.338  20.207  22.722  1.00  1.00            
ATOM    896    O ASP A 118      -3.241  20.032  23.932  1.00  1.00            
ATOM    897    N GLY A 119      -2.502  21.057  22.084  4.00  1.00            
ATOM    898   CA GLY A 119      -1.533  21.807  22.857  4.00  1.00            
ATOM    899    C GLY A 119      -0.158  21.445  22.433  4.00  1.00            
ATOM    900    O GLY A 119       0.140  20.292  22.121  4.00  1.00            
ATOM    901    N ILE A 120       0.721  22.465  22.419  4.00  1.00            
ATOM    902   CA ILE A 120       2.080  22.255  22.037  4.00  1.00            
ATOM    903   CB ILE A 120       2.512  23.082  20.861  4.00  1.00            
ATOM    904  CG1 ILE A 120       2.428  24.580  21.201  4.00  1.00            
ATOM    905  CG2 ILE A 120       1.662  22.668  19.647  4.00  1.00            
ATOM    906  CD1 ILE A 120       3.141  25.480  20.192  4.00  1.00            
ATOM    907    C ILE A 120       2.949  22.674  23.193  4.00  1.00            
ATOM    908    O ILE A 120       2.756  23.733  23.789  4.00  1.00            
ATOM    909    N LEU A 121       3.914  21.806  23.549  4.00  1.00            
ATOM    910   CA LEU A 121       4.938  22.031  24.534  4.00  1.00            
ATOM    911   CB LEU A 121       5.259  20.790  25.395  4.00  1.00            
ATOM    912   CG LEU A 121       6.568  20.859  26.221  4.00  1.00            
ATOM    913  CD1 LEU A 121       7.799  20.550  25.352  4.00  1.00            
ATOM    914  CD2 LEU A 121       6.732  22.196  26.960  4.00  1.00            
ATOM    915    C LEU A 121       6.141  22.373  23.741  4.00  1.00            
ATOM    916    O LEU A 121       6.281  21.926  22.604  4.00  1.00            
ATOM    917    N GLY A 122       7.049  23.191  24.300  4.00  1.00            
ATOM    918   CA GLY A 122       8.128  23.518  23.430  4.00  1.00            
ATOM    919    C GLY A 122       9.434  23.435  24.122  4.00  1.00            
ATOM    920    O GLY A 122       9.684  24.080  25.139  4.00  1.00            
ATOM    921    N LEU A 123      10.299  22.597  23.538  1.00  1.00            
ATOM    922   CA LEU A 123      11.608  22.320  24.016  1.00  1.00            
ATOM    923   CB LEU A 123      12.226  21.077  23.358  1.00  1.00            
ATOM    924   CG LEU A 123      13.715  20.905  23.711  1.00  1.00            
ATOM    925  CD1 LEU A 123      13.918  20.673  25.215  1.00  1.00            
ATOM    926  CD2 LEU A 123      14.385  19.836  22.833  1.00  1.00            
ATOM    927    C LEU A 123      12.648  23.396  23.833  1.00  1.00            
ATOM    928    O LEU A 123      13.374  23.723  24.770  1.00  1.00            
ATOM    929    N ALA A 124      12.730  23.995  22.629  1.00  1.00            
ATOM    930   CA ALA A 124      13.861  24.790  22.224  1.00  1.00            
ATOM    931   CB ALA A 124      13.792  25.269  20.768  1.00  1.00            
ATOM    932    C ALA A 124      14.077  26.012  23.045  1.00  1.00            
ATOM    933    O ALA A 124      13.276  26.409  23.887  1.00  1.00            
ATOM    934    N TYR A 125      15.259  26.596  22.775  1.00  1.00            
ATOM    935   CA TYR A 125      15.841  27.766  23.347  1.00  1.00            
ATOM    936   CB TYR A 125      16.994  28.364  22.515  1.00  1.00            
ATOM    937   CG TYR A 125      18.236  27.553  22.617  1.00  1.00            
ATOM    938  CD1 TYR A 125      18.357  26.340  21.979  1.00  1.00            
ATOM    939  CD2 TYR A 125      19.306  28.045  23.327  1.00  1.00            
ATOM    940  CE1 TYR A 125      19.524  25.618  22.074  1.00  1.00            
ATOM    941  CE2 TYR A 125      20.473  27.329  23.425  1.00  1.00            
ATOM    942   CZ TYR A 125      20.583  26.111  22.799  1.00  1.00            
ATOM    943   OH TYR A 125      21.780  25.373  22.902  1.00  1.00            
ATOM    944    C TYR A 125      14.863  28.898  23.455  1.00  1.00            
ATOM    945    O TYR A 125      13.937  29.071  22.664  1.00  1.00            
ATOM    946    N PRO A 126      15.109  29.656  24.495  2.00  1.00            
ATOM    947   CA PRO A 126      14.364  30.826  24.890  2.00  1.00            
ATOM    948   CD PRO A 126      16.314  29.474  25.284  2.00  1.00            
ATOM    949   CB PRO A 126      14.975  31.256  26.224  2.00  1.00            
ATOM    950   CG PRO A 126      16.426  30.751  26.134  2.00  1.00            
ATOM    951    C PRO A 126      14.400  31.947  23.904  2.00  1.00            
ATOM    952    O PRO A 126      13.504  32.786  23.951  2.00  1.00            
ATOM    953    N SER A 127      15.418  32.016  23.029  2.00  1.00            
ATOM    954   CA SER A 127      15.528  33.145  22.148  2.00  1.00            
ATOM    955   CB SER A 127      16.686  33.005  21.146  2.00  1.00            
ATOM    956   OG SER A 127      16.745  34.147  20.301  2.00  1.00            
ATOM    957    C SER A 127      14.278  33.255  21.359  2.00  1.00            
ATOM    958    O SER A 127      13.668  34.322  21.301  2.00  1.00            
ATOM    959    N ILE A 128      13.834  32.147  20.748  2.00  1.00            
ATOM    960   CA ILE A 128      12.623  32.318  20.026  2.00  1.00            
ATOM    961   CB ILE A 128      12.576  31.596  18.699  2.00  1.00            
ATOM    962  CG1 ILE A 128      12.746  30.074  18.851  2.00  1.00            
ATOM    963  CG2 ILE A 128      13.631  32.242  17.785  2.00  1.00            
ATOM    964  CD1 ILE A 128      12.346  29.292  17.600  2.00  1.00            
ATOM    965    C ILE A 128      11.505  31.866  20.903  2.00  1.00            
ATOM    966    O ILE A 128      11.157  30.690  20.984  2.00  1.00            
ATOM    967    N SER A 129      10.926  32.838  21.624  1.00  1.00            
ATOM    968   CA SER A 129       9.796  32.587  22.457  1.00  1.00            
ATOM    969   CB SER A 129      10.139  32.468  23.952  1.00  1.00            
ATOM    970   OG SER A 129       8.963  32.221  24.707  1.00  1.00            
ATOM    971    C SER A 129       8.952  33.821  22.283  1.00  1.00            
ATOM    972    O SER A 129       9.489  34.925  22.212  1.00  1.00            
ATOM    973    N ALA A 130       7.612  33.686  22.192  2.00  1.00            
ATOM    974   CA ALA A 130       6.820  34.853  21.891  2.00  1.00            
ATOM    975   CB ALA A 130       5.328  34.524  21.723  2.00  1.00            
ATOM    976    C ALA A 130       6.914  35.890  22.972  2.00  1.00            
ATOM    977    O ALA A 130       7.304  37.027  22.715  2.00  1.00            
ATOM    978    N SER A 131       6.576  35.514  24.219  2.00  1.00            
ATOM    979   CA SER A 131       6.563  36.452  25.309  2.00  1.00            
ATOM    980   CB SER A 131       5.695  35.985  26.485  2.00  1.00            
ATOM    981   OG SER A 131       4.337  35.919  26.084  2.00  1.00            
ATOM    982    C SER A 131       7.928  36.634  25.874  2.00  1.00            
ATOM    983    O SER A 131       8.261  37.704  26.382  2.00  1.00            
ATOM    984    N GLY A 132       8.766  35.592  25.778  2.00  1.00            
ATOM    985   CA GLY A 132       9.987  35.635  26.518  2.00  1.00            
ATOM    986    C GLY A 132       9.674  34.847  27.754  2.00  1.00            
ATOM    987    O GLY A 132      10.487  34.750  28.673  2.00  1.00            
ATOM    988    N ALA A 133       8.453  34.261  27.793  1.00  1.00            
ATOM    989   CA ALA A 133       8.043  33.421  28.885  1.00  1.00            
ATOM    990   CB ALA A 133       6.633  32.831  28.723  1.00  1.00            
ATOM    991    C ALA A 133       9.020  32.291  28.849  1.00  1.00            
ATOM    992    O ALA A 133       9.572  31.974  27.796  1.00  1.00            
ATOM    993    N THR A 134       9.285  31.667  30.008  1.00  1.00            
ATOM    994   CA THR A 134      10.303  30.662  30.055  1.00  1.00            
ATOM    995   CB THR A 134      10.839  30.463  31.447  1.00  1.00            
ATOM    996  OG1 THR A 134      11.350  31.689  31.947  1.00  1.00            
ATOM    997  CG2 THR A 134      11.957  29.405  31.427  1.00  1.00            
ATOM    998    C THR A 134       9.770  29.358  29.584  1.00  1.00            
ATOM    999    O THR A 134       8.580  29.055  29.633  1.00  1.00            
ATOM   1000    N PRO A 135      10.708  28.615  29.073  1.00  1.00            
ATOM   1001   CA PRO A 135      10.430  27.312  28.554  1.00  1.00            
ATOM   1002   CD PRO A 135      11.840  29.232  28.403  1.00  1.00            
ATOM   1003   CB PRO A 135      11.538  27.000  27.544  1.00  1.00            
ATOM   1004   CG PRO A 135      12.627  28.048  27.824  1.00  1.00            
ATOM   1005    C PRO A 135      10.355  26.362  29.697  1.00  1.00            
ATOM   1006    O PRO A 135      10.824  26.702  30.781  1.00  1.00            
ATOM   1007    N VAL A 136       9.759  25.176  29.484  2.00  1.00            
ATOM   1008   CA VAL A 136       9.621  24.255  30.568  2.00  1.00            
ATOM   1009   CB VAL A 136       8.901  23.000  30.172  2.00  1.00            
ATOM   1010  CG1 VAL A 136       8.887  22.039  31.372  2.00  1.00            
ATOM   1011  CG2 VAL A 136       7.499  23.387  29.668  2.00  1.00            
ATOM   1012    C VAL A 136      10.982  23.864  31.061  2.00  1.00            
ATOM   1013    O VAL A 136      11.276  23.987  32.248  2.00  1.00            
ATOM   1014    N PHE A 137      11.874  23.454  30.139  2.00  1.00            
ATOM   1015   CA PHE A 137      13.162  22.915  30.486  2.00  1.00            
ATOM   1016   CB PHE A 137      13.947  22.446  29.248  2.00  1.00            
ATOM   1017   CG PHE A 137      14.978  21.476  29.710  2.00  1.00            
ATOM   1018  CD1 PHE A 137      14.621  20.165  29.930  2.00  1.00            
ATOM   1019  CD2 PHE A 137      16.284  21.853  29.913  2.00  1.00            
ATOM   1020  CE1 PHE A 137      15.546  19.243  30.352  2.00  1.00            
ATOM   1021  CE2 PHE A 137      17.216  20.932  30.336  2.00  1.00            
ATOM   1022   CZ PHE A 137      16.849  19.627  30.558  2.00  1.00            
ATOM   1023    C PHE A 137      13.952  23.966  31.172  2.00  1.00            
ATOM   1024    O PHE A 137      14.667  23.677  32.131  2.00  1.00            
ATOM   1025    N ASP A 138      13.840  25.220  30.697  2.00  1.00            
ATOM   1026   CA ASP A 138      14.588  26.271  31.309  2.00  1.00            
ATOM   1027   CB ASP A 138      14.312  27.651  30.686  2.00  1.00            
ATOM   1028   CG ASP A 138      15.346  28.624  31.238  2.00  1.00            
ATOM   1029  OD1 ASP A 138      15.418  28.766  32.488  2.00  1.00            
ATOM   1030  OD2 ASP A 138      16.088  29.224  30.416  2.00  1.00            
ATOM   1031    C ASP A 138      14.164  26.297  32.734  2.00  1.00            
ATOM   1032    O ASP A 138      14.979  26.448  33.643  2.00  1.00            
ATOM   1033    N ASN A 139      12.854  26.115  32.956  2.00  1.00            
ATOM   1034   CA ASN A 139      12.327  26.116  34.281  2.00  1.00            
ATOM   1035   CB ASN A 139      10.789  26.109  34.309  2.00  1.00            
ATOM   1036   CG ASN A 139      10.352  26.446  35.726  2.00  1.00            
ATOM   1037  OD1 ASN A 139      10.619  25.701  36.666  2.00  1.00            
ATOM   1038  ND2 ASN A 139       9.666  27.610  35.887  2.00  1.00            
ATOM   1039    C ASN A 139      12.814  24.923  35.037  2.00  1.00            
ATOM   1040    O ASN A 139      13.142  25.040  36.217  2.00  1.00            
ATOM   1041    N LEU A 140      12.878  23.743  34.386  2.00  1.00            
ATOM   1042   CA LEU A 140      13.347  22.586  35.095  2.00  1.00            
ATOM   1043   CB LEU A 140      13.509  21.320  34.227  2.00  1.00            
ATOM   1044   CG LEU A 140      12.225  20.545  33.875  2.00  1.00            
ATOM   1045  CD1 LEU A 140      11.230  21.382  33.066  2.00  1.00            
ATOM   1046  CD2 LEU A 140      12.576  19.226  33.168  2.00  1.00            
ATOM   1047    C LEU A 140      14.732  22.919  35.542  2.00  1.00            
ATOM   1048    O LEU A 140      15.106  22.680  36.689  2.00  1.00            
ATOM   1049    N TRP A 141      15.522  23.509  34.629  2.00  1.00            
ATOM   1050   CA TRP A 141      16.888  23.806  34.929  2.00  1.00            
ATOM   1051   CB TRP A 141      17.716  24.299  33.730  2.00  1.00            
ATOM   1052   CG TRP A 141      19.035  24.907  34.154  2.00  1.00            
ATOM   1053  CD2 TRP A 141      20.123  24.176  34.744  2.00  1.00            
ATOM   1054  CD1 TRP A 141      19.417  26.218  34.143  2.00  1.00            
ATOM   1055  NE1 TRP A 141      20.676  26.347  34.676  2.00  1.00            
ATOM   1056  CE2 TRP A 141      21.121  25.100  35.056  2.00  1.00            
ATOM   1057  CE3 TRP A 141      20.273  22.847  35.018  2.00  1.00            
ATOM   1058  CZ2 TRP A 141      22.288  24.705  35.646  2.00  1.00            
ATOM   1059  CZ3 TRP A 141      21.457  22.452  35.602  2.00  1.00            
ATOM   1060  CH2 TRP A 141      22.446  23.364  35.911  2.00  1.00            
ATOM   1061    C TRP A 141      17.064  24.826  36.004  2.00  1.00            
ATOM   1062    O TRP A 141      17.840  24.604  36.932  2.00  1.00            
ATOM   1063    N ASP A 142      16.360  25.970  35.923  2.00  1.00            
ATOM   1064   CA ASP A 142      16.647  26.991  36.886  2.00  1.00            
ATOM   1065   CB ASP A 142      15.845  28.288  36.675  2.00  1.00            
ATOM   1066   CG ASP A 142      16.260  29.288  37.751  2.00  1.00            
ATOM   1067  OD1 ASP A 142      15.886  29.084  38.937  2.00  1.00            
ATOM   1068  OD2 ASP A 142      16.969  30.269  37.400  2.00  1.00            
ATOM   1069    C ASP A 142      16.336  26.469  38.256  2.00  1.00            
ATOM   1070    O ASP A 142      17.125  26.632  39.184  2.00  1.00            
ATOM   1071    N GLN A 143      15.177  25.806  38.408  3.00  1.00            
ATOM   1072   CA GLN A 143      14.763  25.313  39.690  3.00  1.00            
ATOM   1073   CB GLN A 143      13.329  24.766  39.675  3.00  1.00            
ATOM   1074   CG GLN A 143      12.826  24.368  41.061  3.00  1.00            
ATOM   1075   CD GLN A 143      12.750  25.640  41.891  3.00  1.00            
ATOM   1076  OE1 GLN A 143      13.248  25.692  43.014  3.00  1.00            
ATOM   1077  NE2 GLN A 143      12.108  26.697  41.323  3.00  1.00            
ATOM   1078    C GLN A 143      15.680  24.213  40.134  3.00  1.00            
ATOM   1079    O GLN A 143      16.017  24.124  41.313  3.00  1.00            
ATOM   1080    N GLY A 144      16.136  23.350  39.202  3.00  1.00            
ATOM   1081   CA GLY A 144      17.009  22.289  39.624  3.00  1.00            
ATOM   1082    C GLY A 144      16.279  20.974  39.679  3.00  1.00            
ATOM   1083    O GLY A 144      16.809  20.006  40.221  3.00  1.00            
ATOM   1084    N LEU A 145      15.049  20.885  39.127  1.00  1.00            
ATOM   1085   CA LEU A 145      14.351  19.625  39.188  1.00  1.00            
ATOM   1086   CB LEU A 145      12.918  19.659  38.636  1.00  1.00            
ATOM   1087   CG LEU A 145      11.974  20.545  39.466  1.00  1.00            
ATOM   1088  CD1 LEU A 145      11.921  20.089  40.934  1.00  1.00            
ATOM   1089  CD2 LEU A 145      12.315  22.031  39.303  1.00  1.00            
ATOM   1090    C LEU A 145      15.118  18.579  38.418  1.00  1.00            
ATOM   1091    O LEU A 145      15.324  17.476  38.920  1.00  1.00            
ATOM   1092    N VAL A 146      15.597  18.892  37.191  1.00  1.00            
ATOM   1093   CA VAL A 146      16.297  17.891  36.423  1.00  1.00            
ATOM   1094   CB VAL A 146      16.033  17.977  34.945  1.00  1.00            
ATOM   1095  CG1 VAL A 146      14.549  17.647  34.709  1.00  1.00            
ATOM   1096  CG2 VAL A 146      16.425  19.377  34.437  1.00  1.00            
ATOM   1097    C VAL A 146      17.765  18.056  36.662  1.00  1.00            
ATOM   1098    O VAL A 146      18.345  19.101  36.371  1.00  1.00            
ATOM   1099    N SER A 147      18.405  17.021  37.241  1.00  1.00            
ATOM   1100   CA SER A 147      19.828  17.093  37.381  1.00  1.00            
ATOM   1101   CB SER A 147      20.429  16.037  38.325  1.00  1.00            
ATOM   1102   OG SER A 147      20.200  14.735  37.812  1.00  1.00            
ATOM   1103    C SER A 147      20.317  16.832  35.998  1.00  1.00            
ATOM   1104    O SER A 147      19.670  16.122  35.231  1.00  1.00            
ATOM   1105    N GLN A 148      21.476  17.406  35.647  1.00  1.00            
ATOM   1106   CA GLN A 148      22.008  17.287  34.324  1.00  1.00            
ATOM   1107   CB GLN A 148      22.301  15.846  33.863  1.00  1.00            
ATOM   1108   CG GLN A 148      22.960  15.802  32.480  1.00  1.00            
ATOM   1109   CD GLN A 148      23.263  14.354  32.118  1.00  1.00            
ATOM   1110  OE1 GLN A 148      22.654  13.425  32.646  1.00  1.00            
ATOM   1111  NE2 GLN A 148      24.238  14.154  31.191  1.00  1.00            
ATOM   1112    C GLN A 148      21.077  17.928  33.356  1.00  1.00            
ATOM   1113    O GLN A 148      19.988  17.426  33.080  1.00  1.00            
ATOM   1114    N ASP A 149      21.498  19.084  32.810  1.00  1.00            
ATOM   1115   CA ASP A 149      20.704  19.691  31.792  1.00  1.00            
ATOM   1116   CB ASP A 149      21.107  21.144  31.463  1.00  1.00            
ATOM   1117   CG ASP A 149      22.592  21.246  31.127  1.00  1.00            
ATOM   1118  OD1 ASP A 149      23.364  20.295  31.424  1.00  1.00            
ATOM   1119  OD2 ASP A 149      22.977  22.317  30.589  1.00  1.00            
ATOM   1120    C ASP A 149      20.878  18.797  30.631  1.00  1.00            
ATOM   1121    O ASP A 149      21.957  18.696  30.053  1.00  1.00            
ATOM   1122    N LEU A 150      19.817  18.047  30.307  4.00  1.00            
ATOM   1123   CA LEU A 150      19.985  17.120  29.244  4.00  1.00            
ATOM   1124   CB LEU A 150      20.714  15.847  29.741  4.00  1.00            
ATOM   1125   CG LEU A 150      21.069  14.743  28.719  4.00  1.00            
ATOM   1126  CD1 LEU A 150      21.925  13.659  29.395  4.00  1.00            
ATOM   1127  CD2 LEU A 150      19.835  14.111  28.057  4.00  1.00            
ATOM   1128    C LEU A 150      18.609  16.771  28.757  4.00  1.00            
ATOM   1129    O LEU A 150      17.648  16.772  29.523  4.00  1.00            
ATOM   1130    N PHE A 151      18.485  16.497  27.447  4.00  1.00            
ATOM   1131   CA PHE A 151      17.237  16.155  26.829  4.00  1.00            
ATOM   1132   CB PHE A 151      16.750  17.366  26.004  4.00  1.00            
ATOM   1133   CG PHE A 151      15.483  17.132  25.257  4.00  1.00            
ATOM   1134  CD1 PHE A 151      14.261  17.354  25.850  4.00  1.00            
ATOM   1135  CD2 PHE A 151      15.526  16.726  23.944  4.00  1.00            
ATOM   1136  CE1 PHE A 151      13.099  17.149  25.143  4.00  1.00            
ATOM   1137  CE2 PHE A 151      14.367  16.519  23.234  4.00  1.00            
ATOM   1138   CZ PHE A 151      13.151  16.730  23.835  4.00  1.00            
ATOM   1139    C PHE A 151      17.568  15.037  25.869  4.00  1.00            
ATOM   1140    O PHE A 151      18.668  15.011  25.323  4.00  1.00            
ATOM   1141    N SER A 152      16.651  14.065  25.649  4.00  1.00            
ATOM   1142   CA SER A 152      16.965  12.999  24.727  4.00  1.00            
ATOM   1143   CB SER A 152      17.497  11.741  25.426  4.00  1.00            
ATOM   1144   OG SER A 152      18.735  12.027  26.061  4.00  1.00            
ATOM   1145    C SER A 152      15.731  12.626  24.001  4.00  1.00            
ATOM   1146    O SER A 152      14.644  12.600  24.577  4.00  1.00            
ATOM   1147    N VAL A 153      15.857  12.336  22.693  4.00  1.00            
ATOM   1148   CA VAL A 153      14.646  11.947  22.058  4.00  1.00            
ATOM   1149   CB VAL A 153      14.047  12.981  21.148  4.00  1.00            
ATOM   1150  CG1 VAL A 153      14.882  13.082  19.869  4.00  1.00            
ATOM   1151  CG2 VAL A 153      12.573  12.616  20.911  4.00  1.00            
ATOM   1152    C VAL A 153      14.841  10.672  21.298  4.00  1.00            
ATOM   1153    O VAL A 153      15.745  10.552  20.473  4.00  1.00            
ATOM   1154    N TYR A 154      13.991   9.662  21.596  4.00  1.00            
ATOM   1155   CA TYR A 154      14.017   8.412  20.889  4.00  1.00            
ATOM   1156   CB TYR A 154      14.432   7.239  21.794  4.00  1.00            
ATOM   1157   CG TYR A 154      14.517   6.001  20.971  4.00  1.00            
ATOM   1158  CD1 TYR A 154      15.558   5.841  20.089  4.00  1.00            
ATOM   1159  CD2 TYR A 154      13.584   4.998  21.095  4.00  1.00            
ATOM   1160  CE1 TYR A 154      15.656   4.702  19.330  4.00  1.00            
ATOM   1161  CE2 TYR A 154      13.680   3.855  20.335  4.00  1.00            
ATOM   1162   CZ TYR A 154      14.719   3.706  19.448  4.00  1.00            
ATOM   1163   OH TYR A 154      14.826   2.538  18.664  4.00  1.00            
ATOM   1164    C TYR A 154      12.632   8.193  20.440  4.00  1.00            
ATOM   1165    O TYR A 154      11.749   7.869  21.231  4.00  1.00            
ATOM   1166    N LEU A 155      12.400   8.376  19.139  1.00  1.00            
ATOM   1167   CA LEU A 155      11.081   8.135  18.680  1.00  1.00            
ATOM   1168   CB LEU A 155      10.580   9.135  17.624  1.00  1.00            
ATOM   1169   CG LEU A 155      10.493  10.580  18.127  1.00  1.00            
ATOM   1170  CD1 LEU A 155       9.494  10.689  19.287  1.00  1.00            
ATOM   1171  CD2 LEU A 155      11.884  11.141  18.453  1.00  1.00            
ATOM   1172    C LEU A 155      11.172   6.830  17.959  1.00  1.00            
ATOM   1173    O LEU A 155      12.156   6.561  17.272  1.00  1.00            
ATOM   1174    N SER A 156      10.156   5.965  18.116  1.00  1.00            
ATOM   1175   CA SER A 156      10.185   4.704  17.438  1.00  1.00            
ATOM   1176   CB SER A 156       9.527   3.560  18.231  1.00  1.00            
ATOM   1177   OG SER A 156      10.242   3.317  19.433  1.00  1.00            
ATOM   1178    C SER A 156       9.421   4.844  16.173  1.00  1.00            
ATOM   1179    O SER A 156       9.051   5.944  15.768  1.00  1.00            
ATOM   1180    N SER A 157       9.187   3.702  15.502  1.00  1.00            
ATOM   1181   CA SER A 157       8.458   3.738  14.277  1.00  1.00            
ATOM   1182   CB SER A 157       9.296   3.385  13.036  1.00  1.00            
ATOM   1183   OG SER A 157      10.294   4.371  12.823  1.00  1.00            
ATOM   1184    C SER A 157       7.352   2.723  14.355  1.00  1.00            
ATOM   1185    O SER A 157       7.279   1.928  15.291  1.00  1.00            
ATOM   1186    N ASN A 158       6.445   2.756  13.355  3.00  1.00            
ATOM   1187   CA ASN A 158       5.358   1.826  13.200  3.00  1.00            
ATOM   1188   CB ASN A 158       5.828   0.405  12.840  3.00  1.00            
ATOM   1189   CG ASN A 158       6.454   0.447  11.455  3.00  1.00            
ATOM   1190  OD1 ASN A 158       6.421   1.473  10.775  3.00  1.00            
ATOM   1191  ND2 ASN A 158       7.035  -0.702  11.016  3.00  1.00            
ATOM   1192    C ASN A 158       4.494   1.721  14.422  3.00  1.00            
ATOM   1193    O ASN A 158       4.250   0.624  14.921  3.00  1.00            
ATOM   1194    N ASP A 159       4.000   2.862  14.936  3.00  1.00            
ATOM   1195   CA ASP A 159       3.071   2.861  16.033  3.00  1.00            
ATOM   1196   CB ASP A 159       1.679   2.307  15.681  3.00  1.00            
ATOM   1197   CG ASP A 159       0.959   3.309  14.788  3.00  1.00            
ATOM   1198  OD1 ASP A 159       1.657   4.099  14.098  3.00  1.00            
ATOM   1199  OD2 ASP A 159      -0.301   3.302  14.796  3.00  1.00            
ATOM   1200    C ASP A 159       3.591   2.073  17.178  3.00  1.00            
ATOM   1201    O ASP A 159       2.836   1.353  17.830  3.00  1.00            
ATOM   1202    N ASP A 160       4.895   2.185  17.466  1.00  1.00            
ATOM   1203   CA ASP A 160       5.372   1.485  18.613  1.00  1.00            
ATOM   1204   CB ASP A 160       6.884   1.216  18.588  1.00  1.00            
ATOM   1205   CG ASP A 160       7.125   0.154  17.527  1.00  1.00            
ATOM   1206  OD1 ASP A 160       6.150  -0.573  17.194  1.00  1.00            
ATOM   1207  OD2 ASP A 160       8.281   0.054  17.038  1.00  1.00            
ATOM   1208    C ASP A 160       5.064   2.339  19.792  1.00  1.00            
ATOM   1209    O ASP A 160       5.061   3.567  19.705  1.00  1.00            
ATOM   1210    N SER A 161       4.765   1.692  20.929  1.00  1.00            
ATOM   1211   CA SER A 161       4.410   2.419  22.105  1.00  1.00            
ATOM   1212   CB SER A 161       3.939   1.508  23.252  1.00  1.00            
ATOM   1213   OG SER A 161       5.012   0.694  23.701  1.00  1.00            
ATOM   1214    C SER A 161       5.569   3.203  22.606  1.00  1.00            
ATOM   1215    O SER A 161       5.471   4.412  22.812  1.00  1.00            
ATOM   1216    N GLY A 162       6.716   2.531  22.798  1.00  1.00            
ATOM   1217   CA GLY A 162       7.817   3.226  23.384  1.00  1.00            
ATOM   1218    C GLY A 162       8.256   4.319  22.459  1.00  1.00            
ATOM   1219    O GLY A 162       8.649   4.085  21.317  1.00  1.00            
ATOM   1220    N SER A 163       8.187   5.560  22.969  4.00  1.00            
ATOM   1221   CA SER A 163       8.677   6.747  22.330  4.00  1.00            
ATOM   1222   CB SER A 163       7.578   7.593  21.663  4.00  1.00            
ATOM   1223   OG SER A 163       8.144   8.745  21.057  4.00  1.00            
ATOM   1224    C SER A 163       9.175   7.502  23.499  4.00  1.00            
ATOM   1225    O SER A 163       8.561   7.448  24.563  4.00  1.00            
ATOM   1226    N VAL A 164      10.303   8.216  23.390  4.00  1.00            
ATOM   1227   CA VAL A 164      10.694   8.726  24.658  4.00  1.00            
ATOM   1228   CB VAL A 164      11.668   7.812  25.367  4.00  1.00            
ATOM   1229  CG1 VAL A 164      12.080   8.429  26.715  4.00  1.00            
ATOM   1230  CG2 VAL A 164      11.034   6.418  25.506  4.00  1.00            
ATOM   1231    C VAL A 164      11.352  10.041  24.548  4.00  1.00            
ATOM   1232    O VAL A 164      12.010  10.371  23.564  4.00  1.00            
ATOM   1233    N VAL A 165      11.127  10.835  25.601  4.00  1.00            
ATOM   1234   CA VAL A 165      11.826  12.053  25.781  4.00  1.00            
ATOM   1235   CB VAL A 165      10.932  13.248  25.910  4.00  1.00            
ATOM   1236  CG1 VAL A 165      11.807  14.495  26.117  4.00  1.00            
ATOM   1237  CG2 VAL A 165      10.002  13.309  24.691  4.00  1.00            
ATOM   1238    C VAL A 165      12.449  11.888  27.121  4.00  1.00            
ATOM   1239    O VAL A 165      11.747  11.678  28.109  4.00  1.00            
ATOM   1240    N LEU A 166      13.785  11.960  27.206  4.00  1.00            
ATOM   1241   CA LEU A 166      14.345  11.811  28.511  4.00  1.00            
ATOM   1242   CB LEU A 166      15.599  10.919  28.590  4.00  1.00            
ATOM   1243   CG LEU A 166      15.361   9.438  28.255  4.00  1.00            
ATOM   1244  CD1 LEU A 166      15.024   9.245  26.768  4.00  1.00            
ATOM   1245  CD2 LEU A 166      16.539   8.570  28.729  4.00  1.00            
ATOM   1246    C LEU A 166      14.790  13.148  28.929  4.00  1.00            
ATOM   1247    O LEU A 166      15.354  13.912  28.148  4.00  1.00            
ATOM   1248    N LEU A 167      14.512  13.477  30.192  4.00  1.00            
ATOM   1249   CA LEU A 167      14.990  14.731  30.640  4.00  1.00            
ATOM   1250   CB LEU A 167      13.946  15.560  31.410  4.00  1.00            
ATOM   1251   CG LEU A 167      12.739  16.010  30.569  4.00  1.00            
ATOM   1252  CD1 LEU A 167      13.153  17.012  29.480  4.00  1.00            
ATOM   1253  CD2 LEU A 167      11.966  14.803  30.013  4.00  1.00            
ATOM   1254    C LEU A 167      16.073  14.421  31.621  4.00  1.00            
ATOM   1255    O LEU A 167      15.876  13.635  32.547  4.00  1.00            
ATOM   1256    N GLY A 168      17.264  15.018  31.431  3.00  1.00            
ATOM   1257   CA GLY A 168      18.325  14.820  32.371  3.00  1.00            
ATOM   1258    C GLY A 168      18.878  13.455  32.214  3.00  1.00            
ATOM   1259    O GLY A 168      19.449  12.910  33.158  3.00  1.00            
ATOM   1260    N GLY A 169      18.737  12.836  31.029  1.00  1.00            
ATOM   1261   CA GLY A 169      19.325  11.539  31.042  1.00  1.00            
ATOM   1262    C GLY A 169      19.447  10.956  29.692  1.00  1.00            
ATOM   1263    O GLY A 169      18.692  11.270  28.773  1.00  1.00            
ATOM   1264    N ILE A 170      20.443  10.062  29.572  1.00  1.00            
ATOM   1265   CA ILE A 170      20.620   9.350  28.356  1.00  1.00            
ATOM   1266   CB ILE A 170      21.963   9.548  27.703  1.00  1.00            
ATOM   1267  CG1 ILE A 170      23.113   9.060  28.599  1.00  1.00            
ATOM   1268  CG2 ILE A 170      22.073  11.029  27.304  1.00  1.00            
ATOM   1269  CD1 ILE A 170      24.447   8.949  27.863  1.00  1.00            
ATOM   1270    C ILE A 170      20.435   7.901  28.661  1.00  1.00            
ATOM   1271    O ILE A 170      21.174   7.320  29.454  1.00  1.00            
ATOM   1272    N ASP A 171      19.411   7.275  28.051  1.00  1.00            
ATOM   1273   CA ASP A 171      19.268   5.871  28.271  1.00  1.00            
ATOM   1274   CB ASP A 171      17.864   5.310  27.947  1.00  1.00            
ATOM   1275   CG ASP A 171      17.537   5.536  26.475  1.00  1.00            
ATOM   1276  OD1 ASP A 171      17.987   6.574  25.922  1.00  1.00            
ATOM   1277  OD2 ASP A 171      16.835   4.672  25.883  1.00  1.00            
ATOM   1278    C ASP A 171      20.284   5.254  27.358  1.00  1.00            
ATOM   1279    O ASP A 171      20.252   5.443  26.144  1.00  1.00            
ATOM   1280    N SER A 172      21.255   4.524  27.933  3.00  1.00            
ATOM   1281   CA SER A 172      22.322   3.991  27.136  3.00  1.00            
ATOM   1282   CB SER A 172      23.368   3.233  27.971  3.00  1.00            
ATOM   1283   OG SER A 172      24.396   2.732  27.131  3.00  1.00            
ATOM   1284    C SER A 172      21.781   3.039  26.135  3.00  1.00            
ATOM   1285    O SER A 172      22.077   3.154  24.947  3.00  1.00            
ATOM   1286    N SER A 173      20.954   2.074  26.577  3.00  1.00            
ATOM   1287   CA SER A 173      20.376   1.209  25.596  3.00  1.00            
ATOM   1288   CB SER A 173      19.471   0.116  26.188  3.00  1.00            
ATOM   1289   OG SER A 173      18.942  -0.693  25.146  3.00  1.00            
ATOM   1290    C SER A 173      19.524   2.152  24.803  3.00  1.00            
ATOM   1291    O SER A 173      19.201   3.245  25.265  3.00  1.00            
ATOM   1292    N TYR A 174      19.112   1.767  23.589  1.00  1.00            
ATOM   1293   CA TYR A 174      18.394   2.711  22.787  1.00  1.00            
ATOM   1294   CB TYR A 174      17.128   3.277  23.457  1.00  1.00            
ATOM   1295   CG TYR A 174      16.150   2.157  23.515  1.00  1.00            
ATOM   1296  CD1 TYR A 174      15.335   1.903  22.436  1.00  1.00            
ATOM   1297  CD2 TYR A 174      16.057   1.351  24.625  1.00  1.00            
ATOM   1298  CE1 TYR A 174      14.428   0.870  22.466  1.00  1.00            
ATOM   1299  CE2 TYR A 174      15.151   0.315  24.661  1.00  1.00            
ATOM   1300   CZ TYR A 174      14.335   0.075  23.581  1.00  1.00            
ATOM   1301   OH TYR A 174      13.405  -0.986  23.613  1.00  1.00            
ATOM   1302    C TYR A 174      19.306   3.833  22.418  1.00  1.00            
ATOM   1303    O TYR A 174      18.894   4.987  22.309  1.00  1.00            
ATOM   1304    N TYR A 175      20.589   3.488  22.214  4.00  1.00            
ATOM   1305   CA TYR A 175      21.607   4.383  21.749  4.00  1.00            
ATOM   1306   CB TYR A 175      22.527   4.891  22.873  4.00  1.00            
ATOM   1307   CG TYR A 175      23.093   6.186  22.404  4.00  1.00            
ATOM   1308  CD1 TYR A 175      22.283   7.299  22.421  4.00  1.00            
ATOM   1309  CD2 TYR A 175      24.392   6.313  21.970  4.00  1.00            
ATOM   1310  CE1 TYR A 175      22.745   8.521  22.002  4.00  1.00            
ATOM   1311  CE2 TYR A 175      24.864   7.538  21.548  4.00  1.00            
ATOM   1312   CZ TYR A 175      24.039   8.640  21.563  4.00  1.00            
ATOM   1313   OH TYR A 175      24.514   9.897  21.131  4.00  1.00            
ATOM   1314    C TYR A 175      22.380   3.456  20.863  4.00  1.00            
ATOM   1315    O TYR A 175      21.843   2.429  20.450  4.00  1.00            
ATOM   1316    N THR A 176      23.638   3.764  20.520  1.00  1.00            
ATOM   1317   CA THR A 176      24.291   2.864  19.612  1.00  1.00            
ATOM   1318   CB THR A 176      24.134   3.351  18.190  1.00  1.00            
ATOM   1319  OG1 THR A 176      24.613   2.399  17.252  1.00  1.00            
ATOM   1320  CG2 THR A 176      24.845   4.710  18.034  1.00  1.00            
ATOM   1321    C THR A 176      25.737   2.804  19.979  1.00  1.00            
ATOM   1322    O THR A 176      26.093   2.822  21.156  1.00  1.00            
ATOM   1323    N GLY A 177      26.613   2.721  18.960  1.00  1.00            
ATOM   1324   CA GLY A 177      28.008   2.563  19.198  1.00  1.00            
ATOM   1325    C GLY A 177      28.507   3.697  20.015  1.00  1.00            
ATOM   1326    O GLY A 177      29.196   3.490  21.011  1.00  1.00            
ATOM   1327    N SER A 178      28.159   4.931  19.626  1.00  1.00            
ATOM   1328   CA SER A 178      28.655   6.027  20.390  1.00  1.00            
ATOM   1329   CB SER A 178      30.139   6.356  20.141  1.00  1.00            
ATOM   1330   OG SER A 178      30.974   5.314  20.622  1.00  1.00            
ATOM   1331    C SER A 178      27.897   7.225  19.993  1.00  1.00            
ATOM   1332    O SER A 178      26.890   7.154  19.291  1.00  1.00            
ATOM   1333    N LEU A 179      28.379   8.374  20.476  1.00  1.00            
ATOM   1334   CA LEU A 179      27.740   9.595  20.143  1.00  1.00            
ATOM   1335   CB LEU A 179      27.644  10.573  21.324  1.00  1.00            
ATOM   1336   CG LEU A 179      26.896  10.038  22.555  1.00  1.00            
ATOM   1337  CD1 LEU A 179      27.617   8.825  23.165  1.00  1.00            
ATOM   1338  CD2 LEU A 179      26.652  11.160  23.577  1.00  1.00            
ATOM   1339    C LEU A 179      28.635  10.284  19.176  1.00  1.00            
ATOM   1340    O LEU A 179      29.857  10.164  19.245  1.00  1.00            
ATOM   1341    N ASN A 180      28.032  10.998  18.215  4.00  1.00            
ATOM   1342   CA ASN A 180      28.812  11.817  17.346  4.00  1.00            
ATOM   1343   CB ASN A 180      28.594  11.511  15.857  4.00  1.00            
ATOM   1344   CG ASN A 180      29.189  10.128  15.608  4.00  1.00            
ATOM   1345  OD1 ASN A 180      28.671   9.120  16.087  4.00  1.00            
ATOM   1346  ND2 ASN A 180      30.311  10.075  14.842  4.00  1.00            
ATOM   1347    C ASN A 180      28.324  13.182  17.662  4.00  1.00            
ATOM   1348    O ASN A 180      27.118  13.419  17.711  4.00  1.00            
ATOM   1349    N TRP A 181      29.247  14.124  17.901  4.00  1.00            
ATOM   1350   CA TRP A 181      28.753  15.365  18.400  4.00  1.00            
ATOM   1351   CB TRP A 181      29.442  15.792  19.706  4.00  1.00            
ATOM   1352   CG TRP A 181      29.252  14.855  20.877  4.00  1.00            
ATOM   1353  CD2 TRP A 181      30.035  14.928  22.077  4.00  1.00            
ATOM   1354  CD1 TRP A 181      28.391  13.809  21.037  4.00  1.00            
ATOM   1355  NE1 TRP A 181      28.587  13.226  22.267  4.00  1.00            
ATOM   1356  CE2 TRP A 181      29.599  13.904  22.917  4.00  1.00            
ATOM   1357  CE3 TRP A 181      31.038  15.777  22.447  4.00  1.00            
ATOM   1358  CZ2 TRP A 181      30.163  13.715  24.145  4.00  1.00            
ATOM   1359  CZ3 TRP A 181      31.605  15.585  23.687  4.00  1.00            
ATOM   1360  CH2 TRP A 181      31.175  14.572  24.521  4.00  1.00            
ATOM   1361    C TRP A 181      29.032  16.451  17.445  4.00  1.00            
ATOM   1362    O TRP A 181      30.062  16.481  16.771  4.00  1.00            
ATOM   1363    N VAL A 182      28.070  17.388  17.357  4.00  1.00            
ATOM   1364   CA VAL A 182      28.299  18.543  16.560  4.00  1.00            
ATOM   1365   CB VAL A 182      27.634  18.509  15.223  4.00  1.00            
ATOM   1366  CG1 VAL A 182      26.107  18.529  15.421  4.00  1.00            
ATOM   1367  CG2 VAL A 182      28.170  19.676  14.377  4.00  1.00            
ATOM   1368    C VAL A 182      27.757  19.696  17.339  4.00  1.00            
ATOM   1369    O VAL A 182      26.674  19.612  17.915  4.00  1.00            
ATOM   1370    N PRO A 183      28.489  20.775  17.385  4.00  1.00            
ATOM   1371   CA PRO A 183      27.987  21.902  18.118  4.00  1.00            
ATOM   1372   CD PRO A 183      29.933  20.659  17.509  4.00  1.00            
ATOM   1373   CB PRO A 183      29.194  22.790  18.411  4.00  1.00            
ATOM   1374   CG PRO A 183      30.360  21.791  18.463  4.00  1.00            
ATOM   1375    C PRO A 183      26.879  22.570  17.340  4.00  1.00            
ATOM   1376    O PRO A 183      26.855  22.435  16.119  4.00  1.00            
ATOM   1377    N VAL A 184      25.954  23.269  18.031  1.00  1.00            
ATOM   1378   CA VAL A 184      24.829  23.944  17.408  1.00  1.00            
ATOM   1379   CB VAL A 184      23.770  24.342  18.388  1.00  1.00            
ATOM   1380  CG1 VAL A 184      22.784  25.276  17.668  1.00  1.00            
ATOM   1381  CG2 VAL A 184      23.133  23.077  18.986  1.00  1.00            
ATOM   1382    C VAL A 184      25.313  25.232  16.816  1.00  1.00            
ATOM   1383    O VAL A 184      26.155  25.921  17.393  1.00  1.00            
ATOM   1384    N SER A 185      24.788  25.580  15.623  1.00  1.00            
ATOM   1385   CA SER A 185      25.187  26.776  14.935  1.00  1.00            
ATOM   1386   CB SER A 185      24.664  26.826  13.490  1.00  1.00            
ATOM   1387   OG SER A 185      25.088  28.029  12.866  1.00  1.00            
ATOM   1388    C SER A 185      24.721  28.033  15.631  1.00  1.00            
ATOM   1389    O SER A 185      25.539  28.797  16.140  1.00  1.00            
ATOM   1390    N VAL A 186      23.389  28.281  15.680  1.00  1.00            
ATOM   1391   CA VAL A 186      22.861  29.498  16.258  1.00  1.00            
ATOM   1392   CB VAL A 186      22.011  30.288  15.304  1.00  1.00            
ATOM   1393  CG1 VAL A 186      21.451  31.515  16.044  1.00  1.00            
ATOM   1394  CG2 VAL A 186      22.847  30.625  14.058  1.00  1.00            
ATOM   1395    C VAL A 186      21.951  29.083  17.375  1.00  1.00            
ATOM   1396    O VAL A 186      21.243  28.085  17.258  1.00  1.00            
ATOM   1397    N GLU A 187      21.953  29.821  18.508  4.00  1.00            
ATOM   1398   CA GLU A 187      21.032  29.460  19.549  4.00  1.00            
ATOM   1399   CB GLU A 187      21.261  30.133  20.915  4.00  1.00            
ATOM   1400   CG GLU A 187      20.998  31.639  20.928  4.00  1.00            
ATOM   1401   CD GLU A 187      20.863  32.066  22.384  4.00  1.00            
ATOM   1402  OE1 GLU A 187      19.941  31.546  23.069  4.00  1.00            
ATOM   1403  OE2 GLU A 187      21.683  32.911  22.833  4.00  1.00            
ATOM   1404    C GLU A 187      19.699  29.925  19.052  4.00  1.00            
ATOM   1405    O GLU A 187      19.626  30.879  18.279  4.00  1.00            
ATOM   1406    N GLY A 188      18.602  29.261  19.464  3.00  1.00            
ATOM   1407   CA GLY A 188      17.319  29.656  18.952  3.00  1.00            
ATOM   1408    C GLY A 188      16.518  28.406  18.789  3.00  1.00            
ATOM   1409    O GLY A 188      15.715  28.031  19.642  3.00  1.00            
ATOM   1410    N TYR A 189      16.758  27.736  17.654  3.00  1.00            
ATOM   1411   CA TYR A 189      16.155  26.505  17.244  3.00  1.00            
ATOM   1412   CB TYR A 189      15.944  26.513  15.720  3.00  1.00            
ATOM   1413   CG TYR A 189      15.027  25.433  15.281  3.00  1.00            
ATOM   1414  CD1 TYR A 189      15.488  24.162  15.022  3.00  1.00            
ATOM   1415  CD2 TYR A 189      13.692  25.712  15.128  3.00  1.00            
ATOM   1416  CE1 TYR A 189      14.616  23.185  14.605  3.00  1.00            
ATOM   1417  CE2 TYR A 189      12.819  24.741  14.712  3.00  1.00            
ATOM   1418   CZ TYR A 189      13.283  23.479  14.451  3.00  1.00            
ATOM   1419   OH TYR A 189      12.382  22.486  14.022  3.00  1.00            
ATOM   1420    C TYR A 189      17.320  25.594  17.523  3.00  1.00            
ATOM   1421    O TYR A 189      18.415  26.080  17.804  3.00  1.00            
ATOM   1422    N TRP A 190      17.136  24.266  17.485  4.00  1.00            
ATOM   1423   CA TRP A 190      18.177  23.336  17.854  4.00  1.00            
ATOM   1424   CB TRP A 190      17.712  21.914  17.493  4.00  1.00            
ATOM   1425   CG TRP A 190      18.441  20.722  18.061  4.00  1.00            
ATOM   1426  CD2 TRP A 190      17.862  19.867  19.061  4.00  1.00            
ATOM   1427  CD1 TRP A 190      19.620  20.142  17.695  4.00  1.00            
ATOM   1428  NE1 TRP A 190      19.817  18.986  18.417  4.00  1.00            
ATOM   1429  CE2 TRP A 190      18.738  18.801  19.255  4.00  1.00            
ATOM   1430  CE3 TRP A 190      16.685  19.957  19.749  4.00  1.00            
ATOM   1431  CZ2 TRP A 190      18.452  17.804  20.141  4.00  1.00            
ATOM   1432  CZ3 TRP A 190      16.403  18.956  20.652  4.00  1.00            
ATOM   1433  CH2 TRP A 190      17.269  17.900  20.843  4.00  1.00            
ATOM   1434    C TRP A 190      19.380  23.642  17.000  4.00  1.00            
ATOM   1435    O TRP A 190      20.482  23.805  17.515  4.00  1.00            
ATOM   1436    N GLN A 191      19.188  23.732  15.666  4.00  1.00            
ATOM   1437   CA GLN A 191      20.203  24.118  14.716  4.00  1.00            
ATOM   1438   CB GLN A 191      20.846  25.480  15.022  4.00  1.00            
ATOM   1439   CG GLN A 191      21.916  25.865  14.002  4.00  1.00            
ATOM   1440   CD GLN A 191      21.243  25.908  12.638  4.00  1.00            
ATOM   1441  OE1 GLN A 191      21.436  25.021  11.807  4.00  1.00            
ATOM   1442  NE2 GLN A 191      20.416  26.962  12.403  4.00  1.00            
ATOM   1443    C GLN A 191      21.295  23.104  14.579  4.00  1.00            
ATOM   1444    O GLN A 191      21.859  22.623  15.561  4.00  1.00            
ATOM   1445    N ILE A 192      21.597  22.753  13.308  4.00  1.00            
ATOM   1446   CA ILE A 192      22.663  21.858  12.956  4.00  1.00            
ATOM   1447   CB ILE A 192      22.216  20.433  12.784  4.00  1.00            
ATOM   1448  CG1 ILE A 192      21.756  19.881  14.138  4.00  1.00            
ATOM   1449  CG2 ILE A 192      23.367  19.618  12.169  4.00  1.00            
ATOM   1450  CD1 ILE A 192      22.889  19.865  15.160  4.00  1.00            
ATOM   1451    C ILE A 192      23.230  22.315  11.662  4.00  1.00            
ATOM   1452    O ILE A 192      22.529  22.889  10.830  4.00  1.00            
ATOM   1453    N THR A 193      24.539  22.088  11.472  4.00  1.00            
ATOM   1454   CA THR A 193      25.118  22.412  10.211  4.00  1.00            
ATOM   1455   CB THR A 193      26.480  23.039  10.319  4.00  1.00            
ATOM   1456  OG1 THR A 193      26.967  23.369   9.027  4.00  1.00            
ATOM   1457  CG2 THR A 193      27.442  22.077  11.036  4.00  1.00            
ATOM   1458    C THR A 193      25.238  21.097   9.495  4.00  1.00            
ATOM   1459    O THR A 193      25.795  20.136  10.024  4.00  1.00            
ATOM   1460    N LEU A 194      24.680  21.013   8.272  4.00  1.00            
ATOM   1461   CA LEU A 194      24.676  19.787   7.522  4.00  1.00            
ATOM   1462   CB LEU A 194      23.261  19.473   6.991  4.00  1.00            
ATOM   1463   CG LEU A 194      23.027  18.060   6.423  4.00  1.00            
ATOM   1464  CD1 LEU A 194      23.890  17.770   5.187  4.00  1.00            
ATOM   1465  CD2 LEU A 194      23.146  16.998   7.527  4.00  1.00            
ATOM   1466    C LEU A 194      25.563  20.040   6.351  4.00  1.00            
ATOM   1467    O LEU A 194      25.613  21.152   5.828  4.00  1.00            
ATOM   1468    N ASP A 195      26.312  19.012   5.924  4.00  1.00            
ATOM   1469   CA ASP A 195      27.159  19.177   4.786  4.00  1.00            
ATOM   1470   CB ASP A 195      28.296  18.148   4.707  4.00  1.00            
ATOM   1471   CG ASP A 195      29.227  18.344   5.892  4.00  1.00            
ATOM   1472  OD1 ASP A 195      28.996  19.304   6.673  4.00  1.00            
ATOM   1473  OD2 ASP A 195      30.177  17.528   6.037  4.00  1.00            
ATOM   1474    C ASP A 195      26.278  18.950   3.601  4.00  1.00            
ATOM   1475    O ASP A 195      25.190  19.514   3.509  4.00  1.00            
ATOM   1476    N SER A 196      26.747  18.135   2.635  4.00  1.00            
ATOM   1477   CA SER A 196      25.959  17.897   1.462  4.00  1.00            
ATOM   1478   CB SER A 196      26.798  17.724   0.186  4.00  1.00            
ATOM   1479   OG SER A 196      27.613  16.566   0.288  4.00  1.00            
ATOM   1480    C SER A 196      25.122  16.677   1.625  4.00  1.00            
ATOM   1481    O SER A 196      25.412  15.790   2.427  4.00  1.00            
ATOM   1482    N ILE A 197      24.036  16.629   0.832  4.00  1.00            
ATOM   1483   CA ILE A 197      23.143  15.514   0.808  4.00  1.00            
ATOM   1484   CB ILE A 197      21.724  15.907   0.515  4.00  1.00            
ATOM   1485  CG1 ILE A 197      21.206  16.867   1.599  4.00  1.00            
ATOM   1486  CG2 ILE A 197      20.888  14.624   0.371  4.00  1.00            
ATOM   1487  CD1 ILE A 197      19.915  17.588   1.213  4.00  1.00            
ATOM   1488    C ILE A 197      23.626  14.687  -0.338  4.00  1.00            
ATOM   1489    O ILE A 197      23.878  15.217  -1.419  4.00  1.00            
ATOM   1490    N THR A 198      23.793  13.364  -0.140  4.00  1.00            
ATOM   1491   CA THR A 198      24.386  12.624  -1.212  4.00  1.00            
ATOM   1492   CB THR A 198      25.733  12.061  -0.872  4.00  1.00            
ATOM   1493  OG1 THR A 198      25.621  11.133   0.197  4.00  1.00            
ATOM   1494  CG2 THR A 198      26.657  13.224  -0.474  4.00  1.00            
ATOM   1495    C THR A 198      23.530  11.484  -1.645  4.00  1.00            
ATOM   1496    O THR A 198      22.647  11.017  -0.927  4.00  1.00            
ATOM   1497    N MET A 199      23.792  11.043  -2.891  4.00  1.00            
ATOM   1498   CA MET A 199      23.191   9.901  -3.506  4.00  1.00            
ATOM   1499   CB MET A 199      22.525  10.138  -4.870  4.00  1.00            
ATOM   1500   CG MET A 199      21.102  10.679  -4.733  4.00  1.00            
ATOM   1501   SD MET A 199      19.933   9.532  -3.942  4.00  1.00            
ATOM   1502   CE MET A 199      18.520  10.673  -3.997  4.00  1.00            
ATOM   1503    C MET A 199      24.316   8.944  -3.684  4.00  1.00            
ATOM   1504    O MET A 199      25.109   8.762  -2.763  4.00  1.00            
ATOM   1505    N ASP A 200      24.411   8.276  -4.850  3.00  1.00            
ATOM   1506   CA ASP A 200      25.498   7.353  -4.986  3.00  1.00            
ATOM   1507   CB ASP A 200      25.308   6.319  -6.109  3.00  1.00            
ATOM   1508   CG ASP A 200      26.402   5.266  -5.965  3.00  1.00            
ATOM   1509  OD1 ASP A 200      27.604   5.634  -6.046  3.00  1.00            
ATOM   1510  OD2 ASP A 200      26.047   4.071  -5.774  3.00  1.00            
ATOM   1511    C ASP A 200      26.739   8.125  -5.283  3.00  1.00            
ATOM   1512    O ASP A 200      27.244   8.122  -6.405  3.00  1.00            
ATOM   1513    N GLY A 201      27.250   8.830  -4.259  3.00  1.00            
ATOM   1514   CA GLY A 201      28.480   9.543  -4.380  3.00  1.00            
ATOM   1515    C GLY A 201      28.225  10.790  -5.151  3.00  1.00            
ATOM   1516    O GLY A 201      29.110  11.633  -5.292  3.00  1.00            
ATOM   1517    N GLU A 202      26.997  10.954  -5.674  4.00  1.00            
ATOM   1518   CA GLU A 202      26.772  12.157  -6.408  4.00  1.00            
ATOM   1519   CB GLU A 202      25.868  12.004  -7.645  4.00  1.00            
ATOM   1520   CG GLU A 202      24.447  11.519  -7.358  4.00  1.00            
ATOM   1521   CD GLU A 202      23.734  11.437  -8.701  4.00  1.00            
ATOM   1522  OE1 GLU A 202      24.394  11.021  -9.690  4.00  1.00            
ATOM   1523  OE2 GLU A 202      22.526  11.793  -8.758  4.00  1.00            
ATOM   1524    C GLU A 202      26.169  13.131  -5.464  4.00  1.00            
ATOM   1525    O GLU A 202      25.195  12.829  -4.775  4.00  1.00            
ATOM   1526    N THR A 203      26.756  14.338  -5.394  4.00  1.00            
ATOM   1527   CA THR A 203      26.243  15.286  -4.460  4.00  1.00            
ATOM   1528   CB THR A 203      27.182  16.430  -4.186  4.00  1.00            
ATOM   1529  OG1 THR A 203      27.442  17.169  -5.370  4.00  1.00            
ATOM   1530  CG2 THR A 203      28.496  15.858  -3.626  4.00  1.00            
ATOM   1531    C THR A 203      24.971  15.837  -5.030  4.00  1.00            
ATOM   1532    O THR A 203      24.981  16.664  -5.941  4.00  1.00            
ATOM   1533    N ILE A 204      23.826  15.348  -4.515  4.00  1.00            
ATOM   1534   CA ILE A 204      22.549  15.773  -5.008  4.00  1.00            
ATOM   1535   CB ILE A 204      21.411  14.938  -4.510  4.00  1.00            
ATOM   1536  CG1 ILE A 204      21.459  13.559  -5.169  4.00  1.00            
ATOM   1537  CG2 ILE A 204      20.099  15.699  -4.767  4.00  1.00            
ATOM   1538  CD1 ILE A 204      21.286  13.616  -6.686  4.00  1.00            
ATOM   1539    C ILE A 204      22.220  17.176  -4.654  4.00  1.00            
ATOM   1540    O ILE A 204      21.853  17.969  -5.520  4.00  1.00            
ATOM   1541    N ALA A 205      22.362  17.539  -3.373  4.00  1.00            
ATOM   1542   CA ALA A 205      21.889  18.839  -3.026  4.00  1.00            
ATOM   1543   CB ALA A 205      20.420  18.851  -2.576  4.00  1.00            
ATOM   1544    C ALA A 205      22.698  19.343  -1.885  4.00  1.00            
ATOM   1545    O ALA A 205      23.556  18.645  -1.347  4.00  1.00            
ATOM   1546    N CYS A 206      22.434  20.605  -1.508  1.00  1.00            
ATOM   1547   CA CYS A 206      23.099  21.218  -0.406  1.00  1.00            
ATOM   1548   CB CYS A 206      22.690  20.634   0.958  1.00  1.00            
ATOM   1549   SG CYS A 206      20.946  20.954   1.355  1.00  1.00            
ATOM   1550    C CYS A 206      24.570  21.068  -0.548  1.00  1.00            
ATOM   1551    O CYS A 206      25.244  20.535   0.332  1.00  1.00            
ATOM   1552    N SER A 207      25.111  21.544  -1.678  3.00  1.00            
ATOM   1553   CA SER A 207      26.526  21.481  -1.836  3.00  1.00            
ATOM   1554   CB SER A 207      27.005  21.905  -3.236  3.00  1.00            
ATOM   1555   OG SER A 207      28.419  21.820  -3.314  3.00  1.00            
ATOM   1556    C SER A 207      27.081  22.442  -0.850  3.00  1.00            
ATOM   1557    O SER A 207      26.345  23.236  -0.268  3.00  1.00            
ATOM   1558    N GLY A 208      28.404  22.389  -0.618  3.00  1.00            
ATOM   1559   CA GLY A 208      28.923  23.245   0.399  3.00  1.00            
ATOM   1560    C GLY A 208      28.263  22.748   1.635  3.00  1.00            
ATOM   1561    O GLY A 208      28.306  21.556   1.933  3.00  1.00            
ATOM   1562    N GLY A 209      27.621  23.650   2.392  1.00  1.00            
ATOM   1563   CA GLY A 209      26.937  23.177   3.554  1.00  1.00            
ATOM   1564    C GLY A 209      25.832  24.144   3.837  1.00  1.00            
ATOM   1565    O GLY A 209      25.932  25.328   3.515  1.00  1.00            
ATOM   1566    N CYS A 210      24.747  23.659   4.469  4.00  1.00            
ATOM   1567   CA CYS A 210      23.628  24.516   4.732  4.00  1.00            
ATOM   1568   CB CYS A 210      22.414  24.207   3.845  4.00  1.00            
ATOM   1569   SG CYS A 210      22.734  24.571   2.093  4.00  1.00            
ATOM   1570    C CYS A 210      23.207  24.331   6.175  4.00  1.00            
ATOM   1571    O CYS A 210      23.927  23.707   6.953  4.00  1.00            
ATOM   1572    N GLN A 211      22.031  24.886   6.578  4.00  1.00            
ATOM   1573   CA GLN A 211      21.594  24.821   7.959  4.00  1.00            
ATOM   1574   CB GLN A 211      21.181  26.184   8.535  4.00  1.00            
ATOM   1575   CG GLN A 211      22.304  27.222   8.479  4.00  1.00            
ATOM   1576   CD GLN A 211      23.529  26.631   9.159  4.00  1.00            
ATOM   1577  OE1 GLN A 211      24.595  26.519   8.555  4.00  1.00            
ATOM   1578  NE2 GLN A 211      23.379  26.239  10.452  4.00  1.00            
ATOM   1579    C GLN A 211      20.398  23.898   8.100  4.00  1.00            
ATOM   1580    O GLN A 211      19.381  24.051   7.426  4.00  1.00            
ATOM   1581    N ALA A 212      20.552  22.892   8.991  4.00  1.00            
ATOM   1582   CA ALA A 212      19.711  21.755   9.299  4.00  1.00            
ATOM   1583   CB ALA A 212      20.523  20.636   9.975  4.00  1.00            
ATOM   1584    C ALA A 212      18.419  21.814  10.067  4.00  1.00            
ATOM   1585    O ALA A 212      17.509  21.078   9.704  4.00  1.00            
ATOM   1586    N ILE A 213      18.309  22.604  11.153  4.00  1.00            
ATOM   1587   CA ILE A 213      17.215  22.599  12.111  4.00  1.00            
ATOM   1588   CB ILE A 213      16.272  23.761  11.954  4.00  1.00            
ATOM   1589  CG1 ILE A 213      15.611  23.773  10.571  4.00  1.00            
ATOM   1590  CG2 ILE A 213      17.062  25.043  12.276  4.00  1.00            
ATOM   1591  CD1 ILE A 213      14.613  24.918  10.408  4.00  1.00            
ATOM   1592    C ILE A 213      16.463  21.290  12.243  4.00  1.00            
ATOM   1593    O ILE A 213      15.661  20.902  11.395  4.00  1.00            
ATOM   1594    N VAL A 214      16.655  20.615  13.411  4.00  1.00            
ATOM   1595   CA VAL A 214      16.039  19.342  13.718  4.00  1.00            
ATOM   1596   CB VAL A 214      16.863  18.453  14.602  4.00  1.00            
ATOM   1597  CG1 VAL A 214      18.145  18.072  13.843  4.00  1.00            
ATOM   1598  CG2 VAL A 214      17.122  19.176  15.928  4.00  1.00            
ATOM   1599    C VAL A 214      14.710  19.597  14.386  4.00  1.00            
ATOM   1600    O VAL A 214      14.606  20.499  15.215  4.00  1.00            
ATOM   1601    N ASP A 215      13.647  18.824  14.033  1.00  1.00            
ATOM   1602   CA ASP A 215      12.344  19.082  14.607  1.00  1.00            
ATOM   1603   CB ASP A 215      11.428  19.902  13.690  1.00  1.00            
ATOM   1604   CG ASP A 215      10.210  20.293  14.511  1.00  1.00            
ATOM   1605  OD1 ASP A 215      10.398  20.909  15.594  1.00  1.00            
ATOM   1606  OD2 ASP A 215       9.075  19.963  14.078  1.00  1.00            
ATOM   1607    C ASP A 215      11.593  17.836  14.863  1.00  1.00            
ATOM   1608    O ASP A 215      11.085  17.208  13.936  1.00  1.00            
ATOM   1609    N THR A 216      11.512  17.427  16.135  3.00  1.00            
ATOM   1610   CA THR A 216      10.515  16.439  16.344  3.00  1.00            
ATOM   1611   CB THR A 216      10.584  15.754  17.675  3.00  1.00            
ATOM   1612  OG1 THR A 216       9.687  14.653  17.696  3.00  1.00            
ATOM   1613  CG2 THR A 216      10.223  16.762  18.781  3.00  1.00            
ATOM   1614    C THR A 216       9.295  17.322  16.315  3.00  1.00            
ATOM   1615    O THR A 216       9.365  18.457  16.786  3.00  1.00            
ATOM   1616    N GLY A 217       8.147  16.883  15.756  3.00  1.00            
ATOM   1617   CA GLY A 217       7.029  17.797  15.716  3.00  1.00            
ATOM   1618    C GLY A 217       6.611  18.044  14.286  3.00  1.00            
ATOM   1619    O GLY A 217       5.434  18.295  14.030  3.00  1.00            
ATOM   1620    N THR A 218       7.543  17.987  13.312  1.00  1.00            
ATOM   1621   CA THR A 218       7.182  18.153  11.923  1.00  1.00            
ATOM   1622   CB THR A 218       7.998  19.185  11.199  1.00  1.00            
ATOM   1623  OG1 THR A 218       7.495  19.370   9.884  1.00  1.00            
ATOM   1624  CG2 THR A 218       9.464  18.722  11.146  1.00  1.00            
ATOM   1625    C THR A 218       7.500  16.834  11.305  1.00  1.00            
ATOM   1626    O THR A 218       8.501  16.199  11.631  1.00  1.00            
ATOM   1627    N SER A 219       6.617  16.375  10.413  1.00  1.00            
ATOM   1628   CA SER A 219       6.736  15.060   9.873  1.00  1.00            
ATOM   1629   CB SER A 219       5.421  14.577   9.236  1.00  1.00            
ATOM   1630   OG SER A 219       5.583  13.266   8.715  1.00  1.00            
ATOM   1631    C SER A 219       7.796  14.876   8.852  1.00  1.00            
ATOM   1632    O SER A 219       8.421  13.818   8.804  1.00  1.00            
ATOM   1633    N LEU A 220       8.065  15.880   8.008  1.00  1.00            
ATOM   1634   CA LEU A 220       8.847  15.478   6.881  1.00  1.00            
ATOM   1635   CB LEU A 220       8.077  15.656   5.573  1.00  1.00            
ATOM   1636   CG LEU A 220       6.890  14.685   5.438  1.00  1.00            
ATOM   1637  CD1 LEU A 220       6.194  14.835   4.077  1.00  1.00            
ATOM   1638  CD2 LEU A 220       7.322  13.240   5.731  1.00  1.00            
ATOM   1639    C LEU A 220      10.139  16.192   6.737  1.00  1.00            
ATOM   1640    O LEU A 220      10.439  17.171   7.418  1.00  1.00            
ATOM   1641    N LEU A 221      10.949  15.638   5.810  4.00  1.00            
ATOM   1642   CA LEU A 221      12.213  16.179   5.431  4.00  1.00            
ATOM   1643   CB LEU A 221      13.020  15.168   4.582  4.00  1.00            
ATOM   1644   CG LEU A 221      14.424  15.589   4.089  4.00  1.00            
ATOM   1645  CD1 LEU A 221      15.056  14.450   3.269  4.00  1.00            
ATOM   1646  CD2 LEU A 221      14.422  16.907   3.295  4.00  1.00            
ATOM   1647    C LEU A 221      11.831  17.352   4.601  4.00  1.00            
ATOM   1648    O LEU A 221      11.426  17.211   3.448  4.00  1.00            
ATOM   1649    N THR A 222      11.946  18.556   5.190  4.00  1.00            
ATOM   1650   CA THR A 222      11.561  19.734   4.477  4.00  1.00            
ATOM   1651   CB THR A 222      10.772  20.708   5.299  4.00  1.00            
ATOM   1652  OG1 THR A 222      11.551  21.164   6.394  4.00  1.00            
ATOM   1653  CG2 THR A 222       9.497  20.009   5.804  4.00  1.00            
ATOM   1654    C THR A 222      12.819  20.416   4.080  4.00  1.00            
ATOM   1655    O THR A 222      13.816  20.394   4.802  4.00  1.00            
ATOM   1656    N GLY A 223      12.796  21.027   2.886  4.00  1.00            
ATOM   1657   CA GLY A 223      13.933  21.726   2.373  4.00  1.00            
ATOM   1658    C GLY A 223      13.363  22.864   1.614  4.00  1.00            
ATOM   1659    O GLY A 223      12.146  23.029   1.548  4.00  1.00            
ATOM   1660    N PRO A 224      14.190  23.668   1.027  1.00  1.00            
ATOM   1661   CA PRO A 224      13.652  24.759   0.290  1.00  1.00            
ATOM   1662   CD PRO A 224      15.518  23.950   1.542  1.00  1.00            
ATOM   1663   CB PRO A 224      14.845  25.615  -0.112  1.00  1.00            
ATOM   1664   CG PRO A 224      15.845  25.368   1.040  1.00  1.00            
ATOM   1665    C PRO A 224      12.647  24.494  -0.759  1.00  1.00            
ATOM   1666    O PRO A 224      11.463  24.706  -0.511  1.00  1.00            
ATOM   1667    N THR A 225      13.071  23.965  -1.907  2.00  1.00            
ATOM   1668   CA THR A 225      12.134  23.811  -2.964  2.00  1.00            
ATOM   1669   CB THR A 225      11.706  25.106  -3.616  2.00  1.00            
ATOM   1670  OG1 THR A 225      11.096  25.993  -2.694  2.00  1.00            
ATOM   1671  CG2 THR A 225      10.726  24.772  -4.751  2.00  1.00            
ATOM   1672    C THR A 225      12.868  23.129  -4.051  2.00  1.00            
ATOM   1673    O THR A 225      12.706  21.936  -4.286  2.00  1.00            
ATOM   1674    N SER A 226      13.723  23.919  -4.729  2.00  1.00            
ATOM   1675   CA SER A 226      14.473  23.454  -5.851  2.00  1.00            
ATOM   1676   CB SER A 226      15.536  24.465  -6.317  2.00  1.00            
ATOM   1677   OG SER A 226      16.258  23.950  -7.427  2.00  1.00            
ATOM   1678    C SER A 226      15.188  22.228  -5.411  2.00  1.00            
ATOM   1679    O SER A 226      15.203  21.216  -6.110  2.00  1.00            
ATOM   1680    N ALA A 227      15.784  22.282  -4.210  2.00  1.00            
ATOM   1681   CA ALA A 227      16.509  21.149  -3.736  2.00  1.00            
ATOM   1682   CB ALA A 227      17.189  21.403  -2.382  2.00  1.00            
ATOM   1683    C ALA A 227      15.582  19.996  -3.556  2.00  1.00            
ATOM   1684    O ALA A 227      15.885  18.874  -3.961  2.00  1.00            
ATOM   1685    N ILE A 228      14.410  20.250  -2.957  2.00  1.00            
ATOM   1686   CA ILE A 228      13.510  19.178  -2.676  2.00  1.00            
ATOM   1687   CB ILE A 228      12.311  19.637  -1.903  2.00  1.00            
ATOM   1688  CG1 ILE A 228      12.761  20.202  -0.545  2.00  1.00            
ATOM   1689  CG2 ILE A 228      11.329  18.460  -1.794  2.00  1.00            
ATOM   1690  CD1 ILE A 228      13.537  19.197   0.305  2.00  1.00            
ATOM   1691    C ILE A 228      13.056  18.579  -3.972  2.00  1.00            
ATOM   1692    O ILE A 228      12.984  17.362  -4.121  2.00  1.00            
ATOM   1693    N ALA A 229      12.738  19.427  -4.960  2.00  1.00            
ATOM   1694   CA ALA A 229      12.312  18.950  -6.237  2.00  1.00            
ATOM   1695   CB ALA A 229      11.995  20.085  -7.224  2.00  1.00            
ATOM   1696    C ALA A 229      13.462  18.178  -6.791  2.00  1.00            
ATOM   1697    O ALA A 229      13.295  17.156  -7.453  2.00  1.00            
ATOM   1698    N ASN A 230      14.689  18.653  -6.538  2.00  1.00            
ATOM   1699   CA ASN A 230      15.804  17.953  -7.089  2.00  1.00            
ATOM   1700   CB ASN A 230      17.146  18.628  -6.756  2.00  1.00            
ATOM   1701   CG ASN A 230      18.232  17.933  -7.559  2.00  1.00            
ATOM   1702  OD1 ASN A 230      19.320  17.668  -7.053  2.00  1.00            
ATOM   1703  ND2 ASN A 230      17.933  17.636  -8.852  2.00  1.00            
ATOM   1704    C ASN A 230      15.852  16.564  -6.540  2.00  1.00            
ATOM   1705    O ASN A 230      15.960  15.598  -7.294  2.00  1.00            
ATOM   1706    N ILE A 231      15.747  16.425  -5.205  2.00  1.00            
ATOM   1707   CA ILE A 231      15.826  15.124  -4.608  2.00  1.00            
ATOM   1708   CB ILE A 231      15.806  15.141  -3.102  2.00  1.00            
ATOM   1709  CG1 ILE A 231      14.468  15.672  -2.567  2.00  1.00            
ATOM   1710  CG2 ILE A 231      17.023  15.950  -2.624  2.00  1.00            
ATOM   1711  CD1 ILE A 231      14.283  15.478  -1.062  2.00  1.00            
ATOM   1712    C ILE A 231      14.639  14.339  -5.076  2.00  1.00            
ATOM   1713    O ILE A 231      14.758  13.154  -5.379  2.00  1.00            
ATOM   1714    N GLN A 232      13.459  14.987  -5.170  2.00  1.00            
ATOM   1715   CA GLN A 232      12.279  14.248  -5.522  2.00  1.00            
ATOM   1716   CB GLN A 232      10.973  15.061  -5.604  2.00  1.00            
ATOM   1717   CG GLN A 232      10.908  16.001  -6.808  2.00  1.00            
ATOM   1718   CD GLN A 232       9.490  16.528  -6.967  2.00  1.00            
ATOM   1719  OE1 GLN A 232       9.280  17.670  -7.371  2.00  1.00            
ATOM   1720  NE2 GLN A 232       8.485  15.663  -6.664  2.00  1.00            
ATOM   1721    C GLN A 232      12.460  13.662  -6.872  2.00  1.00            
ATOM   1722    O GLN A 232      12.058  12.526  -7.113  2.00  1.00            
ATOM   1723    N SER A 233      13.077  14.422  -7.792  2.00  1.00            
ATOM   1724   CA SER A 233      13.225  13.916  -9.121  2.00  1.00            
ATOM   1725   CB SER A 233      14.004  14.860 -10.053  2.00  1.00            
ATOM   1726   OG SER A 233      13.271  16.057 -10.266  2.00  1.00            
ATOM   1727    C SER A 233      14.007  12.644  -9.034  2.00  1.00            
ATOM   1728    O SER A 233      13.690  11.664  -9.705  2.00  1.00            
ATOM   1729    N ASP A 234      15.049  12.621  -8.181  2.00  1.00            
ATOM   1730   CA ASP A 234      15.868  11.448  -8.105  2.00  1.00            
ATOM   1731   CB ASP A 234      17.099  11.617  -7.201  2.00  1.00            
ATOM   1732   CG ASP A 234      18.071  10.494  -7.547  2.00  1.00            
ATOM   1733  OD1 ASP A 234      17.673   9.587  -8.325  2.00  1.00            
ATOM   1734  OD2 ASP A 234      19.227  10.534  -7.046  2.00  1.00            
ATOM   1735    C ASP A 234      15.063  10.293  -7.591  2.00  1.00            
ATOM   1736    O ASP A 234      15.095   9.205  -8.165  2.00  1.00            
ATOM   1737    N ILE A 235      14.297  10.506  -6.505  2.00  1.00            
ATOM   1738   CA ILE A 235      13.542   9.429  -5.926  2.00  1.00            
ATOM   1739   CB ILE A 235      12.896   9.795  -4.617  2.00  1.00            
ATOM   1740  CG1 ILE A 235      12.302   8.540  -3.955  2.00  1.00            
ATOM   1741  CG2 ILE A 235      11.885  10.931  -4.851  2.00  1.00            
ATOM   1742  CD1 ILE A 235      11.910   8.748  -2.493  2.00  1.00            
ATOM   1743    C ILE A 235      12.490   8.982  -6.883  2.00  1.00            
ATOM   1744    O ILE A 235      12.299   7.787  -7.102  2.00  1.00            
ATOM   1745    N GLY A 236      11.793   9.951  -7.498  3.00  1.00            
ATOM   1746   CA GLY A 236      10.712   9.667  -8.389  3.00  1.00            
ATOM   1747    C GLY A 236       9.485   9.915  -7.588  3.00  1.00            
ATOM   1748    O GLY A 236       9.016   9.049  -6.851  3.00  1.00            
ATOM   1749    N ALA A 237       8.939  11.134  -7.716  1.00  1.00            
ATOM   1750   CA ALA A 237       7.743  11.469  -7.016  1.00  1.00            
ATOM   1751   CB ALA A 237       7.944  12.527  -5.919  1.00  1.00            
ATOM   1752    C ALA A 237       6.856  12.057  -8.041  1.00  1.00            
ATOM   1753    O ALA A 237       7.311  12.762  -8.941  1.00  1.00            
ATOM   1754    N SER A 238       5.554  11.765  -7.945  1.00  1.00            
ATOM   1755   CA SER A 238       4.695  12.320  -8.932  1.00  1.00            
ATOM   1756   CB SER A 238       3.921  11.262  -9.739  1.00  1.00            
ATOM   1757   OG SER A 238       3.084  10.503  -8.881  1.00  1.00            
ATOM   1758    C SER A 238       3.713  13.167  -8.235  1.00  1.00            
ATOM   1759    O SER A 238       3.301  12.887  -7.110  1.00  1.00            
ATOM   1760    N GLU A 239       3.332  14.260  -8.907  1.00  1.00            
ATOM   1761   CA GLU A 239       2.386  15.150  -8.334  1.00  1.00            
ATOM   1762   CB GLU A 239       2.703  16.611  -8.676  1.00  1.00            
ATOM   1763   CG GLU A 239       4.061  17.055  -8.127  1.00  1.00            
ATOM   1764   CD GLU A 239       4.500  18.311  -8.860  1.00  1.00            
ATOM   1765  OE1 GLU A 239       4.812  18.206 -10.077  1.00  1.00            
ATOM   1766  OE2 GLU A 239       4.534  19.392  -8.215  1.00  1.00            
ATOM   1767    C GLU A 239       1.085  14.809  -8.979  1.00  1.00            
ATOM   1768    O GLU A 239       0.947  14.896 -10.199  1.00  1.00            
ATOM   1769    N ASN A 240       0.096  14.381  -8.176  1.00  1.00            
ATOM   1770   CA ASN A 240      -1.182  14.077  -8.741  1.00  1.00            
ATOM   1771   CB ASN A 240      -2.023  13.057  -7.945  1.00  1.00            
ATOM   1772   CG ASN A 240      -2.393  13.629  -6.584  1.00  1.00            
ATOM   1773  OD1 ASN A 240      -3.570  13.769  -6.256  1.00  1.00            
ATOM   1774  ND2 ASN A 240      -1.364  13.961  -5.761  1.00  1.00            
ATOM   1775    C ASN A 240      -1.920  15.370  -8.789  1.00  1.00            
ATOM   1776    O ASN A 240      -1.341  16.431  -8.563  1.00  1.00            
ATOM   1777    N SER A 241      -3.221  15.320  -9.118  3.00  1.00            
ATOM   1778   CA SER A 241      -3.977  16.529  -9.240  3.00  1.00            
ATOM   1779   CB SER A 241      -5.457  16.265  -9.569  3.00  1.00            
ATOM   1780   OG SER A 241      -6.077  15.549  -8.511  3.00  1.00            
ATOM   1781    C SER A 241      -3.935  17.272  -7.958  3.00  1.00            
ATOM   1782    O SER A 241      -3.576  18.449  -7.928  3.00  1.00            
ATOM   1783    N ASP A 242      -4.283  16.603  -6.851  3.00  1.00            
ATOM   1784   CA ASP A 242      -4.194  17.312  -5.619  3.00  1.00            
ATOM   1785   CB ASP A 242      -4.774  16.550  -4.415  3.00  1.00            
ATOM   1786   CG ASP A 242      -6.289  16.683  -4.489  3.00  1.00            
ATOM   1787  OD1 ASP A 242      -6.768  17.848  -4.548  3.00  1.00            
ATOM   1788  OD2 ASP A 242      -6.987  15.633  -4.501  3.00  1.00            
ATOM   1789    C ASP A 242      -2.723  17.511  -5.430  3.00  1.00            
ATOM   1790    O ASP A 242      -1.909  16.924  -6.139  3.00  1.00            
ATOM   1791    N GLY A 243      -2.346  18.357  -4.464  1.00  1.00            
ATOM   1792   CA GLY A 243      -0.988  18.777  -4.290  1.00  1.00            
ATOM   1793    C GLY A 243      -0.039  17.654  -3.963  1.00  1.00            
ATOM   1794    O GLY A 243       1.128  17.704  -4.353  1.00  1.00            
ATOM   1795    N GLU A 244      -0.493  16.617  -3.239  1.00  1.00            
ATOM   1796   CA GLU A 244       0.405  15.632  -2.694  1.00  1.00            
ATOM   1797   CB GLU A 244      -0.290  14.574  -1.812  1.00  1.00            
ATOM   1798   CG GLU A 244       0.684  13.635  -1.089  1.00  1.00            
ATOM   1799   CD GLU A 244       1.564  14.466  -0.158  1.00  1.00            
ATOM   1800  OE1 GLU A 244       2.368  15.283  -0.681  1.00  1.00            
ATOM   1801  OE2 GLU A 244       1.449  14.295   1.085  1.00  1.00            
ATOM   1802    C GLU A 244       1.273  14.933  -3.686  1.00  1.00            
ATOM   1803    O GLU A 244       0.980  14.853  -4.878  1.00  1.00            
ATOM   1804    N MET A 245       2.420  14.440  -3.163  1.00  1.00            
ATOM   1805   CA MET A 245       3.420  13.740  -3.912  1.00  1.00            
ATOM   1806   CB MET A 245       4.843  14.127  -3.490  1.00  1.00            
ATOM   1807   CG MET A 245       5.041  15.640  -3.571  1.00  1.00            
ATOM   1808   SD MET A 245       4.740  16.337  -5.221  1.00  1.00            
ATOM   1809   CE MET A 245       4.345  18.006  -4.622  1.00  1.00            
ATOM   1810    C MET A 245       3.229  12.282  -3.661  1.00  1.00            
ATOM   1811    O MET A 245       3.158  11.844  -2.513  1.00  1.00            
ATOM   1812    N VAL A 246       3.118  11.489  -4.744  4.00  1.00            
ATOM   1813   CA VAL A 246       2.929  10.084  -4.565  4.00  1.00            
ATOM   1814   CB VAL A 246       1.629   9.569  -5.113  4.00  1.00            
ATOM   1815  CG1 VAL A 246       0.477  10.249  -4.352  4.00  1.00            
ATOM   1816  CG2 VAL A 246       1.598   9.807  -6.631  4.00  1.00            
ATOM   1817    C VAL A 246       4.032   9.378  -5.285  4.00  1.00            
ATOM   1818    O VAL A 246       4.489   9.827  -6.335  4.00  1.00            
ATOM   1819    N ILE A 247       4.505   8.251  -4.716  4.00  1.00            
ATOM   1820   CA ILE A 247       5.532   7.492  -5.367  4.00  1.00            
ATOM   1821   CB ILE A 247       6.789   7.275  -4.579  4.00  1.00            
ATOM   1822  CG1 ILE A 247       6.511   6.395  -3.350  4.00  1.00            
ATOM   1823  CG2 ILE A 247       7.393   8.648  -4.248  4.00  1.00            
ATOM   1824  CD1 ILE A 247       7.780   5.817  -2.723  4.00  1.00            
ATOM   1825    C ILE A 247       4.963   6.140  -5.566  4.00  1.00            
ATOM   1826    O ILE A 247       4.083   5.715  -4.820  4.00  1.00            
ATOM   1827    N SER A 248       5.414   5.428  -6.608  1.00  1.00            
ATOM   1828   CA SER A 248       4.890   4.109  -6.723  1.00  1.00            
ATOM   1829   CB SER A 248       5.186   3.414  -8.065  1.00  1.00            
ATOM   1830   OG SER A 248       6.583   3.230  -8.231  1.00  1.00            
ATOM   1831    C SER A 248       5.514   3.324  -5.618  1.00  1.00            
ATOM   1832    O SER A 248       6.554   3.704  -5.084  1.00  1.00            
ATOM   1833    N CYS A 249       4.870   2.210  -5.236  3.00  1.00            
ATOM   1834   CA CYS A 249       5.321   1.410  -4.136  3.00  1.00            
ATOM   1835   CB CYS A 249       4.369   0.246  -3.814  3.00  1.00            
ATOM   1836   SG CYS A 249       4.246  -0.960  -5.169  3.00  1.00            
ATOM   1837    C CYS A 249       6.663   0.820  -4.458  3.00  1.00            
ATOM   1838    O CYS A 249       7.514   0.674  -3.582  3.00  1.00            
ATOM   1839    N SER A 250       6.888   0.490  -5.740  2.00  1.00            
ATOM   1840   CA SER A 250       8.047  -0.231  -6.189  2.00  1.00            
ATOM   1841   CB SER A 250       8.025  -0.461  -7.712  2.00  1.00            
ATOM   1842   OG SER A 250       6.864  -1.184  -8.090  2.00  1.00            
ATOM   1843    C SER A 250       9.330   0.491  -5.903  2.00  1.00            
ATOM   1844    O SER A 250      10.347  -0.146  -5.633  2.00  1.00            
ATOM   1845    N SER A 251       9.334   1.834  -5.930  2.00  1.00            
ATOM   1846   CA SER A 251      10.570   2.558  -5.788  2.00  1.00            
ATOM   1847   CB SER A 251      10.364   4.081  -5.830  2.00  1.00            
ATOM   1848   OG SER A 251      11.609   4.748  -5.683  2.00  1.00            
ATOM   1849    C SER A 251      11.184   2.227  -4.463  2.00  1.00            
ATOM   1850    O SER A 251      12.398   2.329  -4.302  2.00  1.00            
ATOM   1851    N ILE A 252      10.373   1.800  -3.478  2.00  1.00            
ATOM   1852   CA ILE A 252      10.928   1.504  -2.187  2.00  1.00            
ATOM   1853   CB ILE A 252       9.898   1.050  -1.192  2.00  1.00            
ATOM   1854  CG1 ILE A 252       9.229  -0.260  -1.638  2.00  1.00            
ATOM   1855  CG2 ILE A 252       8.910   2.210  -0.984  2.00  1.00            
ATOM   1856  CD1 ILE A 252       8.365  -0.896  -0.548  2.00  1.00            
ATOM   1857    C ILE A 252      11.937   0.423  -2.377  2.00  1.00            
ATOM   1858    O ILE A 252      13.018   0.464  -1.791  2.00  1.00            
ATOM   1859    N ASP A 253      11.616  -0.572  -3.222  2.00  1.00            
ATOM   1860   CA ASP A 253      12.547  -1.632  -3.467  2.00  1.00            
ATOM   1861   CB ASP A 253      12.005  -2.659  -4.479  2.00  1.00            
ATOM   1862   CG ASP A 253      12.928  -3.872  -4.518  2.00  1.00            
ATOM   1863  OD1 ASP A 253      14.146  -3.715  -4.240  2.00  1.00            
ATOM   1864  OD2 ASP A 253      12.416  -4.982  -4.827  2.00  1.00            
ATOM   1865    C ASP A 253      13.777  -1.004  -4.052  2.00  1.00            
ATOM   1866    O ASP A 253      14.895  -1.345  -3.667  2.00  1.00            
ATOM   1867    N SER A 254      13.603  -0.044  -4.983  2.00  1.00            
ATOM   1868   CA SER A 254      14.732   0.595  -5.601  2.00  1.00            
ATOM   1869   CB SER A 254      14.395   1.344  -6.900  2.00  1.00            
ATOM   1870   OG SER A 254      14.014   0.413  -7.902  2.00  1.00            
ATOM   1871    C SER A 254      15.301   1.568  -4.624  2.00  1.00            
ATOM   1872    O SER A 254      14.758   1.771  -3.539  2.00  1.00            
ATOM   1873    N LEU A 255      16.443   2.180  -4.988  1.00  1.00            
ATOM   1874   CA LEU A 255      17.135   3.026  -4.064  1.00  1.00            
ATOM   1875   CB LEU A 255      18.326   2.258  -3.448  1.00  1.00            
ATOM   1876   CG LEU A 255      17.958   0.956  -2.708  1.00  1.00            
ATOM   1877  CD1 LEU A 255      16.969   1.221  -1.562  1.00  1.00            
ATOM   1878  CD2 LEU A 255      17.505  -0.144  -3.680  1.00  1.00            
ATOM   1879    C LEU A 255      17.611   4.269  -4.781  1.00  1.00            
ATOM   1880    O LEU A 255      16.887   4.657  -5.696  1.00  1.00            
ATOM   1881    N PRO A 256      18.709   5.003  -4.528  1.00  1.00            
ATOM   1882   CA PRO A 256      19.740   4.839  -3.502  1.00  1.00            
ATOM   1883   CD PRO A 256      19.213   5.794  -5.641  1.00  1.00            
ATOM   1884   CB PRO A 256      21.008   5.481  -4.068  1.00  1.00            
ATOM   1885   CG PRO A 256      20.497   6.460  -5.132  1.00  1.00            
ATOM   1886    C PRO A 256      19.384   5.418  -2.181  1.00  1.00            
ATOM   1887    O PRO A 256      18.432   6.192  -2.093  1.00  1.00            
ATOM   1888    N ASP A 257      20.151   5.038  -1.140  1.00  1.00            
ATOM   1889   CA ASP A 257      19.968   5.605   0.159  1.00  1.00            
ATOM   1890   CB ASP A 257      20.754   4.884   1.268  1.00  1.00            
ATOM   1891   CG ASP A 257      22.240   5.007   0.961  1.00  1.00            
ATOM   1892  OD1 ASP A 257      22.611   4.912  -0.240  1.00  1.00            
ATOM   1893  OD2 ASP A 257      23.025   5.207   1.925  1.00  1.00            
ATOM   1894    C ASP A 257      20.461   7.009   0.071  1.00  1.00            
ATOM   1895    O ASP A 257      21.472   7.283  -0.575  1.00  1.00            
ATOM   1896    N ILE A 258      19.741   7.950   0.708  4.00  1.00            
ATOM   1897   CA ILE A 258      20.202   9.305   0.687  4.00  1.00            
ATOM   1898   CB ILE A 258      19.099  10.322   0.772  4.00  1.00            
ATOM   1899  CG1 ILE A 258      18.171  10.212  -0.450  4.00  1.00            
ATOM   1900  CG2 ILE A 258      19.743  11.708   0.936  4.00  1.00            
ATOM   1901  CD1 ILE A 258      16.871  11.002  -0.297  4.00  1.00            
ATOM   1902    C ILE A 258      21.034   9.437   1.933  4.00  1.00            
ATOM   1903    O ILE A 258      20.559   9.157   3.033  4.00  1.00            
ATOM   1904    N VAL A 259      22.314   9.846   1.794  4.00  1.00            
ATOM   1905   CA VAL A 259      23.187   9.928   2.938  4.00  1.00            
ATOM   1906   CB VAL A 259      24.573   9.426   2.655  4.00  1.00            
ATOM   1907  CG1 VAL A 259      25.434   9.611   3.916  4.00  1.00            
ATOM   1908  CG2 VAL A 259      24.476   7.975   2.154  4.00  1.00            
ATOM   1909    C VAL A 259      23.321  11.357   3.316  4.00  1.00            
ATOM   1910    O VAL A 259      23.480  12.230   2.463  4.00  1.00            
ATOM   1911    N PHE A 260      23.232  11.629   4.629  4.00  1.00            
ATOM   1912   CA PHE A 260      23.433  12.962   5.094  4.00  1.00            
ATOM   1913   CB PHE A 260      22.363  13.464   6.082  4.00  1.00            
ATOM   1914   CG PHE A 260      21.199  13.965   5.297  4.00  1.00            
ATOM   1915  CD1 PHE A 260      20.183  13.130   4.891  4.00  1.00            
ATOM   1916  CD2 PHE A 260      21.138  15.297   4.959  4.00  1.00            
ATOM   1917  CE1 PHE A 260      19.124  13.625   4.165  4.00  1.00            
ATOM   1918  CE2 PHE A 260      20.083  15.799   4.235  4.00  1.00            
ATOM   1919   CZ PHE A 260      19.072  14.959   3.837  4.00  1.00            
ATOM   1920    C PHE A 260      24.753  13.000   5.781  4.00  1.00            
ATOM   1921    O PHE A 260      25.035  12.189   6.662  4.00  1.00            
ATOM   1922    N THR A 261      25.610  13.951   5.369  4.00  1.00            
ATOM   1923   CA THR A 261      26.888  14.083   5.998  4.00  1.00            
ATOM   1924   CB THR A 261      27.999  14.331   5.023  4.00  1.00            
ATOM   1925  OG1 THR A 261      27.710  15.476   4.236  4.00  1.00            
ATOM   1926  CG2 THR A 261      28.143  13.094   4.121  4.00  1.00            
ATOM   1927    C THR A 261      26.768  15.238   6.942  4.00  1.00            
ATOM   1928    O THR A 261      26.711  16.392   6.522  4.00  1.00            
ATOM   1929    N ILE A 262      26.708  14.942   8.261  4.00  1.00            
ATOM   1930   CA ILE A 262      26.552  15.982   9.242  4.00  1.00            
ATOM   1931   CB ILE A 262      25.552  15.658  10.318  4.00  1.00            
ATOM   1932  CG1 ILE A 262      24.173  15.326   9.724  4.00  1.00            
ATOM   1933  CG2 ILE A 262      25.523  16.854  11.284  4.00  1.00            
ATOM   1934  CD1 ILE A 262      24.133  14.005   8.956  4.00  1.00            
ATOM   1935    C ILE A 262      27.861  16.105   9.935  4.00  1.00            
ATOM   1936    O ILE A 262      28.234  15.257  10.743  4.00  1.00            
ATOM   1937    N ASP A 263      28.595  17.178   9.606  3.00  1.00            
ATOM   1938   CA ASP A 263      29.844  17.466  10.236  3.00  1.00            
ATOM   1939   CB ASP A 263      29.697  17.903  11.704  3.00  1.00            
ATOM   1940   CG ASP A 263      31.023  18.499  12.154  3.00  1.00            
ATOM   1941  OD1 ASP A 263      31.902  18.709  11.275  3.00  1.00            
ATOM   1942  OD2 ASP A 263      31.173  18.752  13.379  3.00  1.00            
ATOM   1943    C ASP A 263      30.728  16.252  10.188  3.00  1.00            
ATOM   1944    O ASP A 263      31.472  15.990  11.131  3.00  1.00            
ATOM   1945    N GLY A 264      30.677  15.474   9.088  3.00  1.00            
ATOM   1946   CA GLY A 264      31.577  14.359   8.949  3.00  1.00            
ATOM   1947    C GLY A 264      30.933  13.064   9.353  3.00  1.00            
ATOM   1948    O GLY A 264      31.468  11.999   9.050  3.00  1.00            
ATOM   1949    N VAL A 265      29.780  13.094  10.049  4.00  1.00            
ATOM   1950   CA VAL A 265      29.167  11.840  10.401  4.00  1.00            
ATOM   1951   CB VAL A 265      28.513  11.838  11.750  4.00  1.00            
ATOM   1952  CG1 VAL A 265      27.846  10.469  11.962  4.00  1.00            
ATOM   1953  CG2 VAL A 265      29.579  12.180  12.806  4.00  1.00            
ATOM   1954    C VAL A 265      28.117  11.585   9.368  4.00  1.00            
ATOM   1955    O VAL A 265      27.430  12.509   8.936  4.00  1.00            
ATOM   1956    N GLN A 266      27.974  10.319   8.926  4.00  1.00            
ATOM   1957   CA GLN A 266      27.023  10.034   7.887  4.00  1.00            
ATOM   1958   CB GLN A 266      27.525   8.985   6.878  4.00  1.00            
ATOM   1959   CG GLN A 266      28.805   9.392   6.151  4.00  1.00            
ATOM   1960   CD GLN A 266      29.964   9.226   7.124  4.00  1.00            
ATOM   1961  OE1 GLN A 266      29.828   8.592   8.170  4.00  1.00            
ATOM   1962  NE2 GLN A 266      31.138   9.812   6.773  4.00  1.00            
ATOM   1963    C GLN A 266      25.795   9.448   8.513  4.00  1.00            
ATOM   1964    O GLN A 266      25.889   8.509   9.302  4.00  1.00            
ATOM   1965    N TYR A 267      24.601  10.000   8.199  4.00  1.00            
ATOM   1966   CA TYR A 267      23.425   9.359   8.702  4.00  1.00            
ATOM   1967   CB TYR A 267      22.513  10.232   9.584  4.00  1.00            
ATOM   1968   CG TYR A 267      21.767   9.210  10.365  4.00  1.00            
ATOM   1969  CD1 TYR A 267      22.390   8.634  11.448  4.00  1.00            
ATOM   1970  CD2 TYR A 267      20.493   8.814  10.032  4.00  1.00            
ATOM   1971  CE1 TYR A 267      21.757   7.677  12.199  4.00  1.00            
ATOM   1972  CE2 TYR A 267      19.854   7.854  10.782  4.00  1.00            
ATOM   1973   CZ TYR A 267      20.486   7.287  11.865  4.00  1.00            
ATOM   1974   OH TYR A 267      19.835   6.302  12.636  4.00  1.00            
ATOM   1975    C TYR A 267      22.653   8.950   7.503  4.00  1.00            
ATOM   1976    O TYR A 267      22.244   9.776   6.686  4.00  1.00            
ATOM   1977    N PRO A 268      22.492   7.670   7.353  4.00  1.00            
ATOM   1978   CA PRO A 268      21.779   7.190   6.211  4.00  1.00            
ATOM   1979   CD PRO A 268      23.496   6.722   7.799  4.00  1.00            
ATOM   1980   CB PRO A 268      22.197   5.732   6.016  4.00  1.00            
ATOM   1981   CG PRO A 268      22.960   5.370   7.302  4.00  1.00            
ATOM   1982    C PRO A 268      20.305   7.399   6.325  4.00  1.00            
ATOM   1983    O PRO A 268      19.736   7.154   7.387  4.00  1.00            
ATOM   1984    N LEU A 269      19.678   7.861   5.229  4.00  1.00            
ATOM   1985   CA LEU A 269      18.251   7.942   5.197  4.00  1.00            
ATOM   1986   CB LEU A 269      17.682   9.320   4.821  4.00  1.00            
ATOM   1987   CG LEU A 269      17.873  10.361   5.937  4.00  1.00            
ATOM   1988  CD1 LEU A 269      17.139  11.673   5.618  4.00  1.00            
ATOM   1989  CD2 LEU A 269      17.486   9.780   7.306  4.00  1.00            
ATOM   1990    C LEU A 269      17.852   6.947   4.161  4.00  1.00            
ATOM   1991    O LEU A 269      18.120   7.124   2.974  4.00  1.00            
ATOM   1992    N SER A 270      17.211   5.842   4.598  1.00  1.00            
ATOM   1993   CA SER A 270      16.875   4.786   3.687  1.00  1.00            
ATOM   1994   CB SER A 270      16.720   3.416   4.350  1.00  1.00            
ATOM   1995   OG SER A 270      15.608   3.427   5.243  1.00  1.00            
ATOM   1996    C SER A 270      15.598   5.110   3.006  1.00  1.00            
ATOM   1997    O SER A 270      14.817   5.968   3.422  1.00  1.00            
ATOM   1998    N PRO A 271      15.419   4.422   1.915  2.00  1.00            
ATOM   1999   CA PRO A 271      14.216   4.591   1.157  2.00  1.00            
ATOM   2000   CD PRO A 271      16.541   4.028   1.086  2.00  1.00            
ATOM   2001   CB PRO A 271      14.463   3.877  -0.170  2.00  1.00            
ATOM   2002   CG PRO A 271      15.988   3.983  -0.351  2.00  1.00            
ATOM   2003    C PRO A 271      13.046   4.104   1.928  2.00  1.00            
ATOM   2004    O PRO A 271      11.940   4.594   1.712  2.00  1.00            
ATOM   2005    N SER A 272      13.267   3.126   2.820  2.00  1.00            
ATOM   2006   CA SER A 272      12.177   2.606   3.595  2.00  1.00            
ATOM   2007   CB SER A 272      12.595   1.417   4.465  2.00  1.00            
ATOM   2008   OG SER A 272      12.994   0.325   3.649  2.00  1.00            
ATOM   2009    C SER A 272      11.685   3.685   4.491  2.00  1.00            
ATOM   2010    O SER A 272      10.495   3.977   4.530  2.00  1.00            
ATOM   2011    N ALA A 273      12.602   4.298   5.254  2.00  1.00            
ATOM   2012   CA ALA A 273      12.220   5.318   6.181  2.00  1.00            
ATOM   2013   CB ALA A 273      13.389   5.781   7.065  2.00  1.00            
ATOM   2014    C ALA A 273      11.714   6.518   5.454  2.00  1.00            
ATOM   2015    O ALA A 273      10.707   7.118   5.832  2.00  1.00            
ATOM   2016    N TYR A 274      12.408   6.874   4.363  2.00  1.00            
ATOM   2017   CA TYR A 274      12.152   8.058   3.600  2.00  1.00            
ATOM   2018   CB TYR A 274      13.113   8.132   2.396  2.00  1.00            
ATOM   2019   CG TYR A 274      13.025   9.456   1.720  2.00  1.00            
ATOM   2020  CD1 TYR A 274      11.915   9.814   0.991  2.00  1.00            
ATOM   2021  CD2 TYR A 274      14.085  10.329   1.793  2.00  1.00            
ATOM   2022  CE1 TYR A 274      11.859  11.038   0.365  2.00  1.00            
ATOM   2023  CE2 TYR A 274      14.034  11.553   1.170  2.00  1.00            
ATOM   2024   CZ TYR A 274      12.917  11.909   0.455  2.00  1.00            
ATOM   2025   OH TYR A 274      12.860  13.164  -0.187  2.00  1.00            
ATOM   2026    C TYR A 274      10.781   7.966   3.062  2.00  1.00            
ATOM   2027    O TYR A 274      10.020   8.933   3.074  2.00  1.00            
ATOM   2028    N ILE A 275      10.422   6.769   2.593  4.00  1.00            
ATOM   2029   CA ILE A 275       9.162   6.662   1.952  4.00  1.00            
ATOM   2030   CB ILE A 275       9.179   5.751   0.759  4.00  1.00            
ATOM   2031  CG1 ILE A 275      10.163   6.257  -0.306  4.00  1.00            
ATOM   2032  CG2 ILE A 275       7.733   5.611   0.253  4.00  1.00            
ATOM   2033  CD1 ILE A 275      10.459   5.224  -1.393  4.00  1.00            
ATOM   2034    C ILE A 275       8.159   6.083   2.890  4.00  1.00            
ATOM   2035    O ILE A 275       8.441   5.136   3.618  4.00  1.00            
ATOM   2036    N LEU A 276       6.939   6.655   2.910  4.00  1.00            
ATOM   2037   CA LEU A 276       5.957   6.100   3.790  4.00  1.00            
ATOM   2038   CB LEU A 276       5.240   7.133   4.678  4.00  1.00            
ATOM   2039   CG LEU A 276       6.149   7.755   5.753  4.00  1.00            
ATOM   2040  CD1 LEU A 276       5.354   8.684   6.685  4.00  1.00            
ATOM   2041  CD2 LEU A 276       6.925   6.671   6.517  4.00  1.00            
ATOM   2042    C LEU A 276       4.910   5.388   3.001  4.00  1.00            
ATOM   2043    O LEU A 276       4.321   5.937   2.072  4.00  1.00            
ATOM   2044    N GLN A 277       4.681   4.111   3.360  4.00  1.00            
ATOM   2045   CA GLN A 277       3.766   3.268   2.654  4.00  1.00            
ATOM   2046   CB GLN A 277       3.850   1.808   3.128  4.00  1.00            
ATOM   2047   CG GLN A 277       2.886   0.872   2.395  4.00  1.00            
ATOM   2048   CD GLN A 277       2.846  -0.449   3.149  4.00  1.00            
ATOM   2049  OE1 GLN A 277       3.284  -0.539   4.295  4.00  1.00            
ATOM   2050  NE2 GLN A 277       2.293  -1.506   2.494  4.00  1.00            
ATOM   2051    C GLN A 277       2.313   3.633   2.802  4.00  1.00            
ATOM   2052    O GLN A 277       1.628   3.891   1.814  4.00  1.00            
ATOM   2053    N ASP A 278       1.818   3.684   4.053  4.00  1.00            
ATOM   2054   CA ASP A 278       0.438   3.957   4.365  4.00  1.00            
ATOM   2055   CB ASP A 278       0.109   5.459   4.376  4.00  1.00            
ATOM   2056   CG ASP A 278       0.808   6.040   5.599  4.00  1.00            
ATOM   2057  OD1 ASP A 278       1.254   5.233   6.458  4.00  1.00            
ATOM   2058  OD2 ASP A 278       0.906   7.293   5.693  4.00  1.00            
ATOM   2059    C ASP A 278      -0.526   3.217   3.497  4.00  1.00            
ATOM   2060    O ASP A 278      -1.290   3.829   2.753  4.00  1.00            
ATOM   2061    N ASP A 279      -0.507   1.870   3.592  3.00  1.00            
ATOM   2062   CA ASP A 279      -1.459   1.006   2.950  3.00  1.00            
ATOM   2063   CB ASP A 279      -2.804   0.984   3.691  3.00  1.00            
ATOM   2064   CG ASP A 279      -2.524   0.398   5.069  3.00  1.00            
ATOM   2065  OD1 ASP A 279      -1.665  -0.520   5.157  3.00  1.00            
ATOM   2066  OD2 ASP A 279      -3.145   0.877   6.055  3.00  1.00            
ATOM   2067    C ASP A 279      -1.685   1.424   1.520  3.00  1.00            
ATOM   2068    O ASP A 279      -2.761   1.903   1.165  3.00  1.00            
ATOM   2069    N ASP A 280      -0.650   1.250   0.670  3.00  1.00            
ATOM   2070   CA ASP A 280      -0.704   1.478  -0.753  3.00  1.00            
ATOM   2071   CB ASP A 280      -2.027   0.978  -1.361  3.00  1.00            
ATOM   2072   CG ASP A 280      -2.135  -0.523  -1.148  3.00  1.00            
ATOM   2073  OD1 ASP A 280      -1.070  -1.185  -1.029  3.00  1.00            
ATOM   2074  OD2 ASP A 280      -3.289  -1.029  -1.096  3.00  1.00            
ATOM   2075    C ASP A 280      -0.612   2.937  -1.147  3.00  1.00            
ATOM   2076    O ASP A 280      -0.687   3.237  -2.337  3.00  1.00            
ATOM   2077    N SER A 281      -0.436   3.893  -0.211  4.00  1.00            
ATOM   2078   CA SER A 281      -0.362   5.277  -0.633  4.00  1.00            
ATOM   2079   CB SER A 281      -0.599   6.264   0.522  4.00  1.00            
ATOM   2080   OG SER A 281      -0.513   7.600   0.045  4.00  1.00            
ATOM   2081    C SER A 281       0.970   5.632  -1.240  4.00  1.00            
ATOM   2082    O SER A 281       1.035   6.124  -2.365  4.00  1.00            
ATOM   2083    N CYS A 282       2.070   5.367  -0.505  4.00  1.00            
ATOM   2084   CA CYS A 282       3.401   5.750  -0.904  4.00  1.00            
ATOM   2085   CB CYS A 282       3.885   5.039  -2.176  4.00  1.00            
ATOM   2086   SG CYS A 282       4.092   3.247  -1.938  4.00  1.00            
ATOM   2087    C CYS A 282       3.449   7.231  -1.097  4.00  1.00            
ATOM   2088    O CYS A 282       3.007   7.757  -2.118  4.00  1.00            
ATOM   2089    N THR A 283       3.983   7.941  -0.080  4.00  1.00            
ATOM   2090   CA THR A 283       4.155   9.363  -0.144  4.00  1.00            
ATOM   2091   CB THR A 283       3.324  10.120   0.851  4.00  1.00            
ATOM   2092  OG1 THR A 283       1.945   9.850   0.644  4.00  1.00            
ATOM   2093  CG2 THR A 283       3.599  11.623   0.680  4.00  1.00            
ATOM   2094    C THR A 283       5.582   9.615   0.195  4.00  1.00            
ATOM   2095    O THR A 283       6.126   9.007   1.115  4.00  1.00            
ATOM   2096    N SER A 284       6.241  10.513  -0.557  4.00  1.00            
ATOM   2097   CA SER A 284       7.618  10.759  -0.261  4.00  1.00            
ATOM   2098   CB SER A 284       8.384  11.444  -1.402  4.00  1.00            
ATOM   2099   OG SER A 284       8.419  10.596  -2.540  4.00  1.00            
ATOM   2100    C SER A 284       7.674  11.664   0.924  4.00  1.00            
ATOM   2101    O SER A 284       6.779  12.477   1.147  4.00  1.00            
ATOM   2102    N GLY A 285       8.739  11.511   1.732  1.00  1.00            
ATOM   2103   CA GLY A 285       8.949  12.316   2.898  1.00  1.00            
ATOM   2104    C GLY A 285       9.222  13.726   2.475  1.00  1.00            
ATOM   2105    O GLY A 285       8.797  14.661   3.145  1.00  1.00            
ATOM   2106    N PHE A 286       9.931  13.935   1.346  4.00  1.00            
ATOM   2107   CA PHE A 286      10.360  15.265   1.006  4.00  1.00            
ATOM   2108   CB PHE A 286      11.164  15.371  -0.309  4.00  1.00            
ATOM   2109   CG PHE A 286      10.276  15.103  -1.473  4.00  1.00            
ATOM   2110  CD1 PHE A 286       9.511  16.114  -2.010  4.00  1.00            
ATOM   2111  CD2 PHE A 286      10.214  13.851  -2.042  4.00  1.00            
ATOM   2112  CE1 PHE A 286       8.692  15.884  -3.088  4.00  1.00            
ATOM   2113  CE2 PHE A 286       9.395  13.616  -3.122  4.00  1.00            
ATOM   2114   CZ PHE A 286       8.631  14.631  -3.646  4.00  1.00            
ATOM   2115    C PHE A 286       9.207  16.199   0.920  4.00  1.00            
ATOM   2116    O PHE A 286       8.136  15.859   0.418  4.00  1.00            
ATOM   2117    N GLU A 287       9.414  17.422   1.447  4.00  1.00            
ATOM   2118   CA GLU A 287       8.358  18.379   1.461  4.00  1.00            
ATOM   2119   CB GLU A 287       7.748  18.508   2.864  4.00  1.00            
ATOM   2120   CG GLU A 287       6.285  18.928   2.862  4.00  1.00            
ATOM   2121   CD GLU A 287       5.408  17.686   2.768  4.00  1.00            
ATOM   2122  OE1 GLU A 287       5.238  17.162   1.635  4.00  1.00            
ATOM   2123  OE2 GLU A 287       4.893  17.246   3.831  4.00  1.00            
ATOM   2124    C GLU A 287       8.944  19.685   1.072  4.00  1.00            
ATOM   2125    O GLU A 287      10.052  20.031   1.476  4.00  1.00            
ATOM   2126    N GLY A 288       8.211  20.442   0.244  4.00  1.00            
ATOM   2127   CA GLY A 288       8.742  21.701  -0.154  4.00  1.00            
ATOM   2128    C GLY A 288       8.567  22.647   0.966  4.00  1.00            
ATOM   2129    O GLY A 288       7.574  22.592   1.691  4.00  1.00            
ATOM   2130    N MET A 289       9.539  23.556   1.144  1.00  1.00            
ATOM   2131   CA MET A 289       9.303  24.481   2.196  1.00  1.00            
ATOM   2132   CB MET A 289       9.541  23.886   3.596  1.00  1.00            
ATOM   2133   CG MET A 289       9.158  24.822   4.747  1.00  1.00            
ATOM   2134   SD MET A 289      10.334  26.170   5.074  1.00  1.00            
ATOM   2135   CE MET A 289       9.201  27.121   6.129  1.00  1.00            
ATOM   2136    C MET A 289      10.193  25.673   2.049  1.00  1.00            
ATOM   2137    O MET A 289      11.403  25.553   1.868  1.00  1.00            
ATOM   2138    N ASP A 290       9.597  26.873   2.170  1.00  1.00            
ATOM   2139   CA ASP A 290      10.328  28.099   2.035  1.00  1.00            
ATOM   2140   CB ASP A 290       9.599  29.116   1.132  1.00  1.00            
ATOM   2141   CG ASP A 290      10.420  30.396   1.027  1.00  1.00            
ATOM   2142  OD1 ASP A 290      11.670  30.312   1.169  1.00  1.00            
ATOM   2143  OD2 ASP A 290       9.807  31.472   0.796  1.00  1.00            
ATOM   2144    C ASP A 290      10.424  28.745   3.400  1.00  1.00            
ATOM   2145    O ASP A 290       9.425  29.246   3.913  1.00  1.00            
ATOM   2146    N VAL A 291      11.621  28.743   4.042  1.00  1.00            
ATOM   2147   CA VAL A 291      11.729  29.267   5.388  1.00  1.00            
ATOM   2148   CB VAL A 291      13.077  28.986   5.990  1.00  1.00            
ATOM   2149  CG1 VAL A 291      13.132  29.612   7.391  1.00  1.00            
ATOM   2150  CG2 VAL A 291      13.312  27.465   5.974  1.00  1.00            
ATOM   2151    C VAL A 291      11.434  30.746   5.486  1.00  1.00            
ATOM   2152    O VAL A 291      10.346  31.051   5.973  1.00  1.00            
ATOM   2153    N PRO A 292      12.233  31.726   5.078  4.00  1.00            
ATOM   2154   CA PRO A 292      13.687  31.792   5.212  4.00  1.00            
ATOM   2155   CD PRO A 292      11.763  32.549   3.974  4.00  1.00            
ATOM   2156   CB PRO A 292      14.160  32.782   4.151  4.00  1.00            
ATOM   2157   CG PRO A 292      13.011  32.848   3.133  4.00  1.00            
ATOM   2158    C PRO A 292      14.020  32.309   6.578  4.00  1.00            
ATOM   2159    O PRO A 292      13.113  32.727   7.297  4.00  1.00            
ATOM   2160    N THR A 293      15.314  32.284   6.951  1.00  1.00            
ATOM   2161   CA THR A 293      15.752  32.850   8.194  1.00  1.00            
ATOM   2162   CB THR A 293      16.367  31.858   9.130  1.00  1.00            
ATOM   2163  OG1 THR A 293      17.570  31.358   8.569  1.00  1.00            
ATOM   2164  CG2 THR A 293      15.368  30.712   9.368  1.00  1.00            
ATOM   2165    C THR A 293      16.846  33.795   7.822  1.00  1.00            
ATOM   2166    O THR A 293      17.282  33.832   6.672  1.00  1.00            
ATOM   2167    N SER A 294      17.308  34.608   8.786  1.00  1.00            
ATOM   2168   CA SER A 294      18.358  35.535   8.492  1.00  1.00            
ATOM   2169   CB SER A 294      18.679  36.466   9.675  1.00  1.00            
ATOM   2170   OG SER A 294      19.179  35.710  10.768  1.00  1.00            
ATOM   2171    C SER A 294      19.594  34.760   8.179  1.00  1.00            
ATOM   2172    O SER A 294      20.391  35.157   7.330  1.00  1.00            
ATOM   2173    N SER A 295      19.779  33.612   8.854  1.00  1.00            
ATOM   2174   CA SER A 295      20.969  32.845   8.646  1.00  1.00            
ATOM   2175   CB SER A 295      21.058  31.609   9.559  1.00  1.00            
ATOM   2176   OG SER A 295      20.009  30.699   9.263  1.00  1.00            
ATOM   2177    C SER A 295      21.017  32.385   7.220  1.00  1.00            
ATOM   2178    O SER A 295      22.072  32.424   6.588  1.00  1.00            
ATOM   2179    N GLY A 296      19.869  31.949   6.663  1.00  1.00            
ATOM   2180   CA GLY A 296      19.849  31.485   5.302  1.00  1.00            
ATOM   2181    C GLY A 296      18.619  30.643   5.163  1.00  1.00            
ATOM   2182    O GLY A 296      17.788  30.603   6.067  1.00  1.00            
ATOM   2183    N GLU A 297      18.458  29.957   4.010  4.00  1.00            
ATOM   2184   CA GLU A 297      17.318  29.097   3.828  4.00  1.00            
ATOM   2185   CB GLU A 297      17.118  28.627   2.376  4.00  1.00            
ATOM   2186   CG GLU A 297      16.677  29.742   1.423  4.00  1.00            
ATOM   2187   CD GLU A 297      17.876  30.631   1.129  4.00  1.00            
ATOM   2188  OE1 GLU A 297      18.935  30.088   0.715  4.00  1.00            
ATOM   2189  OE2 GLU A 297      17.746  31.870   1.315  4.00  1.00            
ATOM   2190    C GLU A 297      17.564  27.897   4.677  4.00  1.00            
ATOM   2191    O GLU A 297      18.708  27.480   4.855  4.00  1.00            
ATOM   2192    N LEU A 298      16.494  27.312   5.248  1.00  1.00            
ATOM   2193   CA LEU A 298      16.738  26.180   6.089  1.00  1.00            
ATOM   2194   CB LEU A 298      16.333  26.335   7.567  1.00  1.00            
ATOM   2195   CG LEU A 298      17.271  27.220   8.403  1.00  1.00            
ATOM   2196  CD1 LEU A 298      17.227  28.673   7.928  1.00  1.00            
ATOM   2197  CD2 LEU A 298      16.983  27.071   9.905  1.00  1.00            
ATOM   2198    C LEU A 298      16.030  24.972   5.622  1.00  1.00            
ATOM   2199    O LEU A 298      15.012  25.021   4.934  1.00  1.00            
ATOM   2200    N TRP A 299      16.631  23.835   6.000  4.00  1.00            
ATOM   2201   CA TRP A 299      16.060  22.548   5.822  4.00  1.00            
ATOM   2202   CB TRP A 299      17.087  21.526   5.319  4.00  1.00            
ATOM   2203   CG TRP A 299      17.487  21.832   3.893  4.00  1.00            
ATOM   2204  CD2 TRP A 299      18.279  22.967   3.512  4.00  1.00            
ATOM   2205  CD1 TRP A 299      17.147  21.196   2.733  4.00  1.00            
ATOM   2206  NE1 TRP A 299      17.685  21.860   1.656  4.00  1.00            
ATOM   2207  CE2 TRP A 299      18.383  22.956   2.121  4.00  1.00            
ATOM   2208  CE3 TRP A 299      18.862  23.949   4.261  4.00  1.00            
ATOM   2209  CZ2 TRP A 299      19.075  23.927   1.457  4.00  1.00            
ATOM   2210  CZ3 TRP A 299      19.567  24.921   3.588  4.00  1.00            
ATOM   2211  CH2 TRP A 299      19.672  24.912   2.212  4.00  1.00            
ATOM   2212    C TRP A 299      15.597  22.235   7.201  4.00  1.00            
ATOM   2213    O TRP A 299      16.261  22.617   8.159  4.00  1.00            
ATOM   2214    N ILE A 300      14.404  21.635   7.362  4.00  1.00            
ATOM   2215   CA ILE A 300      13.986  21.338   8.703  4.00  1.00            
ATOM   2216   CB ILE A 300      12.625  21.883   9.027  4.00  1.00            
ATOM   2217  CG1 ILE A 300      12.614  23.413   8.849  4.00  1.00            
ATOM   2218  CG2 ILE A 300      12.257  21.436  10.452  4.00  1.00            
ATOM   2219  CD1 ILE A 300      11.218  24.034   8.889  4.00  1.00            
ATOM   2220    C ILE A 300      13.918  19.855   8.771  4.00  1.00            
ATOM   2221    O ILE A 300      13.040  19.238   8.171  4.00  1.00            
ATOM   2222    N LEU A 301      14.863  19.234   9.498  4.00  1.00            
ATOM   2223   CA LEU A 301      14.802  17.812   9.612  4.00  1.00            
ATOM   2224   CB LEU A 301      16.094  17.137  10.109  4.00  1.00            
ATOM   2225   CG LEU A 301      17.216  17.120   9.052  4.00  1.00            
ATOM   2226  CD1 LEU A 301      17.658  18.540   8.677  4.00  1.00            
ATOM   2227  CD2 LEU A 301      18.386  16.223   9.485  4.00  1.00            
ATOM   2228    C LEU A 301      13.729  17.531  10.558  4.00  1.00            
ATOM   2229    O LEU A 301      13.355  18.375  11.372  4.00  1.00            
ATOM   2230    N GLY A 302      13.176  16.325  10.464  1.00  1.00            
ATOM   2231   CA GLY A 302      12.084  16.157  11.334  1.00  1.00            
ATOM   2232    C GLY A 302      12.004  14.751  11.758  1.00  1.00            
ATOM   2233    O GLY A 302      12.999  14.038  11.848  1.00  1.00            
ATOM   2234    N ASP A 303      10.760  14.337  12.021  2.00  1.00            
ATOM   2235   CA ASP A 303      10.480  13.053  12.548  2.00  1.00            
ATOM   2236   CB ASP A 303       8.981  12.835  12.811  2.00  1.00            
ATOM   2237   CG ASP A 303       8.572  13.764  13.946  2.00  1.00            
ATOM   2238  OD1 ASP A 303       9.219  14.836  14.097  2.00  1.00            
ATOM   2239  OD2 ASP A 303       7.614  13.410  14.685  2.00  1.00            
ATOM   2240    C ASP A 303      10.933  11.992  11.597  2.00  1.00            
ATOM   2241    O ASP A 303      11.388  10.940  12.049  2.00  1.00            
ATOM   2242    N VAL A 304      10.821  12.221  10.267  2.00  1.00            
ATOM   2243   CA VAL A 304      11.261  11.215   9.335  2.00  1.00            
ATOM   2244   CB VAL A 304      11.144  11.619   7.897  2.00  1.00            
ATOM   2245  CG1 VAL A 304       9.650  11.715   7.548  2.00  1.00            
ATOM   2246  CG2 VAL A 304      11.919  12.929   7.681  2.00  1.00            
ATOM   2247    C VAL A 304      12.707  10.975   9.665  2.00  1.00            
ATOM   2248    O VAL A 304      13.154   9.831   9.738  2.00  1.00            
ATOM   2249    N PHE A 305      13.470  12.064   9.892  2.00  1.00            
ATOM   2250   CA PHE A 305      14.873  11.985  10.196  2.00  1.00            
ATOM   2251   CB PHE A 305      15.569  13.341   9.976  2.00  1.00            
ATOM   2252   CG PHE A 305      17.024  13.088   9.773  2.00  1.00            
ATOM   2253  CD1 PHE A 305      17.471  12.568   8.579  2.00  1.00            
ATOM   2254  CD2 PHE A 305      17.941  13.393  10.747  2.00  1.00            
ATOM   2255  CE1 PHE A 305      18.809  12.334   8.369  2.00  1.00            
ATOM   2256  CE2 PHE A 305      19.281  13.159  10.546  2.00  1.00            
ATOM   2257   CZ PHE A 305      19.717  12.628   9.357  2.00  1.00            
ATOM   2258    C PHE A 305      15.173  11.490  11.606  2.00  1.00            
ATOM   2259    O PHE A 305      16.012  10.609  11.784  2.00  1.00            
ATOM   2260    N ILE A 306      14.481  12.033  12.638  2.00  1.00            
ATOM   2261   CA ILE A 306      14.715  11.794  14.054  2.00  1.00            
ATOM   2262   CB ILE A 306      13.799  12.600  14.927  2.00  1.00            
ATOM   2263  CG1 ILE A 306      14.017  14.105  14.707  2.00  1.00            
ATOM   2264  CG2 ILE A 306      14.020  12.147  16.379  2.00  1.00            
ATOM   2265  CD1 ILE A 306      15.423  14.573  15.070  2.00  1.00            
ATOM   2266    C ILE A 306      14.446  10.362  14.400  2.00  1.00            
ATOM   2267    O ILE A 306      15.162   9.774  15.203  2.00  1.00            
ATOM   2268    N ARG A 307      13.402   9.751  13.815  3.00  1.00            
ATOM   2269   CA ARG A 307      13.015   8.433  14.235  3.00  1.00            
ATOM   2270   CB ARG A 307      11.854   7.865  13.400  3.00  1.00            
ATOM   2271   CG ARG A 307      10.585   8.720  13.450  3.00  1.00            
ATOM   2272   CD ARG A 307       9.459   8.187  12.560  3.00  1.00            
ATOM   2273   NE ARG A 307       8.375   9.209  12.549  3.00  1.00            
ATOM   2274   CZ ARG A 307       7.669   9.432  11.402  3.00  1.00            
ATOM   2275  NH1 ARG A 307       7.944   8.713  10.276  3.00  1.00            
ATOM   2276  NH2 ARG A 307       6.688  10.382  11.381  3.00  1.00            
ATOM   2277    C ARG A 307      14.158   7.494  14.071  3.00  1.00            
ATOM   2278    O ARG A 307      14.463   6.703  14.962  3.00  1.00            
ATOM   2279    N GLN A 308      14.840   7.582  12.926  3.00  1.00            
ATOM   2280   CA GLN A 308      15.919   6.690  12.657  3.00  1.00            
ATOM   2281   CB GLN A 308      16.443   6.850  11.219  3.00  1.00            
ATOM   2282   CG GLN A 308      17.431   5.768  10.785  3.00  1.00            
ATOM   2283   CD GLN A 308      17.624   5.908   9.282  3.00  1.00            
ATOM   2284  OE1 GLN A 308      18.455   5.226   8.684  3.00  1.00            
ATOM   2285  NE2 GLN A 308      16.832   6.816   8.651  3.00  1.00            
ATOM   2286    C GLN A 308      17.033   6.954  13.625  3.00  1.00            
ATOM   2287    O GLN A 308      17.699   6.011  14.047  3.00  1.00            
ATOM   2288    N TYR A 309      17.279   8.227  14.022  4.00  1.00            
ATOM   2289   CA TYR A 309      18.443   8.402  14.847  4.00  1.00            
ATOM   2290   CB TYR A 309      19.541   9.241  14.174  4.00  1.00            
ATOM   2291   CG TYR A 309      19.160  10.678  14.244  4.00  1.00            
ATOM   2292  CD1 TYR A 309      18.144  11.187  13.469  4.00  1.00            
ATOM   2293  CD2 TYR A 309      19.808  11.515  15.119  4.00  1.00            
ATOM   2294  CE1 TYR A 309      17.807  12.518  13.549  4.00  1.00            
ATOM   2295  CE2 TYR A 309      19.476  12.844  15.200  4.00  1.00            
ATOM   2296   CZ TYR A 309      18.476  13.354  14.411  4.00  1.00            
ATOM   2297   OH TYR A 309      18.141  14.722  14.497  4.00  1.00            
ATOM   2298    C TYR A 309      18.137   9.036  16.181  4.00  1.00            
ATOM   2299    O TYR A 309      17.427  10.034  16.275  4.00  1.00            
ATOM   2300    N TYR A 310      18.729   8.470  17.258  4.00  1.00            
ATOM   2301   CA TYR A 310      18.544   8.923  18.614  4.00  1.00            
ATOM   2302   CB TYR A 310      19.246   7.978  19.608  4.00  1.00            
ATOM   2303   CG TYR A 310      18.858   8.271  21.016  4.00  1.00            
ATOM   2304  CD1 TYR A 310      17.705   7.729  21.534  4.00  1.00            
ATOM   2305  CD2 TYR A 310      19.645   9.059  21.824  4.00  1.00            
ATOM   2306  CE1 TYR A 310      17.335   7.973  22.834  4.00  1.00            
ATOM   2307  CE2 TYR A 310      19.280   9.307  23.127  4.00  1.00            
ATOM   2308   CZ TYR A 310      18.122   8.763  23.633  4.00  1.00            
ATOM   2309   OH TYR A 310      17.741   9.009  24.968  4.00  1.00            
ATOM   2310    C TYR A 310      19.192  10.245  18.698  4.00  1.00            
ATOM   2311    O TYR A 310      20.355  10.401  18.330  4.00  1.00            
ATOM   2312    N THR A 311      18.448  11.256  19.168  4.00  1.00            
ATOM   2313   CA THR A 311      19.145  12.489  19.207  4.00  1.00            
ATOM   2314   CB THR A 311      18.706  13.505  18.187  4.00  1.00            
ATOM   2315  OG1 THR A 311      19.647  14.567  18.129  4.00  1.00            
ATOM   2316  CG2 THR A 311      17.326  14.054  18.563  4.00  1.00            
ATOM   2317    C THR A 311      19.068  13.082  20.564  4.00  1.00            
ATOM   2318    O THR A 311      18.062  12.960  21.261  4.00  1.00            
ATOM   2319    N VAL A 312      20.173  13.735  20.976  4.00  1.00            
ATOM   2320   CA VAL A 312      20.205  14.302  22.284  4.00  1.00            
ATOM   2321   CB VAL A 312      21.201  13.644  23.194  4.00  1.00            
ATOM   2322  CG1 VAL A 312      21.238  14.415  24.525  4.00  1.00            
ATOM   2323  CG2 VAL A 312      20.816  12.162  23.347  4.00  1.00            
ATOM   2324    C VAL A 312      20.575  15.739  22.193  4.00  1.00            
ATOM   2325    O VAL A 312      21.404  16.134  21.374  4.00  1.00            
ATOM   2326    N PHE A 313      19.932  16.571  23.035  4.00  1.00            
ATOM   2327   CA PHE A 313      20.302  17.950  23.054  4.00  1.00            
ATOM   2328   CB PHE A 313      19.118  18.921  22.900  4.00  1.00            
ATOM   2329   CG PHE A 313      19.692  20.267  22.621  4.00  1.00            
ATOM   2330  CD1 PHE A 313      20.056  20.606  21.337  4.00  1.00            
ATOM   2331  CD2 PHE A 313      19.868  21.183  23.629  4.00  1.00            
ATOM   2332  CE1 PHE A 313      20.587  21.843  21.062  4.00  1.00            
ATOM   2333  CE2 PHE A 313      20.399  22.422  23.360  4.00  1.00            
ATOM   2334   CZ PHE A 313      20.761  22.754  22.077  4.00  1.00            
ATOM   2335    C PHE A 313      20.903  18.188  24.418  4.00  1.00            
ATOM   2336    O PHE A 313      20.203  18.095  25.424  4.00  1.00            
ATOM   2337    N ASP A 314      22.225  18.480  24.496  4.00  1.00            
ATOM   2338   CA ASP A 314      22.879  18.584  25.781  4.00  1.00            
ATOM   2339   CB ASP A 314      24.415  18.535  25.700  4.00  1.00            
ATOM   2340   CG ASP A 314      24.927  18.071  27.062  4.00  1.00            
ATOM   2341  OD1 ASP A 314      24.240  18.333  28.085  4.00  1.00            
ATOM   2342  OD2 ASP A 314      26.009  17.427  27.094  4.00  1.00            
ATOM   2343    C ASP A 314      22.479  19.802  26.584  4.00  1.00            
ATOM   2344    O ASP A 314      22.062  19.682  27.732  4.00  1.00            
ATOM   2345    N ARG A 315      22.556  21.004  25.989  3.00  1.00            
ATOM   2346   CA ARG A 315      22.252  22.281  26.595  3.00  1.00            
ATOM   2347   CB ARG A 315      20.942  22.278  27.403  3.00  1.00            
ATOM   2348   CG ARG A 315      20.534  23.681  27.861  3.00  1.00            
ATOM   2349   CD ARG A 315      19.205  23.728  28.617  3.00  1.00            
ATOM   2350   NE ARG A 315      18.955  25.150  28.987  3.00  1.00            
ATOM   2351   CZ ARG A 315      17.913  25.831  28.428  3.00  1.00            
ATOM   2352  NH1 ARG A 315      17.089  25.201  27.541  3.00  1.00            
ATOM   2353  NH2 ARG A 315      17.694  27.139  28.754  3.00  1.00            
ATOM   2354    C ARG A 315      23.349  22.808  27.491  3.00  1.00            
ATOM   2355    O ARG A 315      23.564  24.019  27.508  3.00  1.00            
ATOM   2356    N ALA A 316      24.096  21.974  28.249  3.00  1.00            
ATOM   2357   CA ALA A 316      25.200  22.574  28.972  3.00  1.00            
ATOM   2358   CB ALA A 316      25.969  21.571  29.847  3.00  1.00            
ATOM   2359    C ALA A 316      26.084  22.974  27.863  3.00  1.00            
ATOM   2360    O ALA A 316      26.644  24.067  27.819  3.00  1.00            
ATOM   2361    N ASN A 317      26.177  22.033  26.912  3.00  1.00            
ATOM   2362   CA ASN A 317      26.873  22.217  25.691  3.00  1.00            
ATOM   2363   CB ASN A 317      27.812  21.054  25.327  3.00  1.00            
ATOM   2364   CG ASN A 317      28.510  21.388  24.014  3.00  1.00            
ATOM   2365  OD1 ASN A 317      28.432  22.513  23.522  3.00  1.00            
ATOM   2366  ND2 ASN A 317      29.205  20.381  23.421  3.00  1.00            
ATOM   2367    C ASN A 317      25.775  22.224  24.674  3.00  1.00            
ATOM   2368    O ASN A 317      24.824  21.455  24.781  3.00  1.00            
ATOM   2369    N ASN A 318      25.876  23.084  23.650  3.00  1.00            
ATOM   2370   CA ASN A 318      24.837  23.219  22.667  3.00  1.00            
ATOM   2371   CB ASN A 318      25.172  24.252  21.578  3.00  1.00            
ATOM   2372   CG ASN A 318      25.185  25.641  22.199  3.00  1.00            
ATOM   2373  OD1 ASN A 318      24.467  25.918  23.159  3.00  1.00            
ATOM   2374  ND2 ASN A 318      26.025  26.547  21.630  3.00  1.00            
ATOM   2375    C ASN A 318      24.677  21.908  21.967  3.00  1.00            
ATOM   2376    O ASN A 318      23.607  21.578  21.460  3.00  1.00            
ATOM   2377    N LYS A 319      25.764  21.124  21.959  4.00  1.00            
ATOM   2378   CA LYS A 319      25.933  19.927  21.192  4.00  1.00            
ATOM   2379   CB LYS A 319      27.034  18.998  21.738  4.00  1.00            
ATOM   2380   CG LYS A 319      26.745  18.406  23.121  4.00  1.00            
ATOM   2381   CD LYS A 319      27.734  17.305  23.516  4.00  1.00            
ATOM   2382   CE LYS A 319      27.475  16.688  24.893  4.00  1.00            
ATOM   2383   NZ LYS A 319      26.616  15.490  24.764  4.00  1.00            
ATOM   2384    C LYS A 319      24.716  19.114  20.966  4.00  1.00            
ATOM   2385    O LYS A 319      23.849  18.953  21.823  4.00  1.00            
ATOM   2386    N VAL A 320      24.654  18.609  19.715  4.00  1.00            
ATOM   2387   CA VAL A 320      23.645  17.715  19.251  4.00  1.00            
ATOM   2388   CB VAL A 320      23.099  18.093  17.912  4.00  1.00            
ATOM   2389  CG1 VAL A 320      22.067  17.042  17.470  4.00  1.00            
ATOM   2390  CG2 VAL A 320      22.524  19.511  18.055  4.00  1.00            
ATOM   2391    C VAL A 320      24.320  16.390  19.161  4.00  1.00            
ATOM   2392    O VAL A 320      25.320  16.238  18.461  4.00  1.00            
ATOM   2393    N GLY A 321      23.793  15.394  19.897  4.00  1.00            
ATOM   2394   CA GLY A 321      24.420  14.109  19.891  4.00  1.00            
ATOM   2395    C GLY A 321      23.605  13.235  19.003  4.00  1.00            
ATOM   2396    O GLY A 321      22.377  13.304  19.012  4.00  1.00            
ATOM   2397    N LEU A 322      24.271  12.374  18.208  4.00  1.00            
ATOM   2398   CA LEU A 322      23.511  11.577  17.295  4.00  1.00            
ATOM   2399   CB LEU A 322      23.698  12.004  15.828  4.00  1.00            
ATOM   2400   CG LEU A 322      23.354  13.485  15.571  4.00  1.00            
ATOM   2401  CD1 LEU A 322      23.402  13.823  14.072  4.00  1.00            
ATOM   2402  CD2 LEU A 322      22.030  13.887  16.242  4.00  1.00            
ATOM   2403    C LEU A 322      23.941  10.159  17.395  4.00  1.00            
ATOM   2404    O LEU A 322      25.105   9.864  17.658  4.00  1.00            
ATOM   2405    N ALA A 323      22.980   9.238  17.200  4.00  1.00            
ATOM   2406   CA ALA A 323      23.320   7.853  17.224  4.00  1.00            
ATOM   2407   CB ALA A 323      23.229   7.221  18.623  4.00  1.00            
ATOM   2408    C ALA A 323      22.345   7.140  16.357  4.00  1.00            
ATOM   2409    O ALA A 323      21.212   7.583  16.177  4.00  1.00            
ATOM   2410    N PRO A 324      22.772   6.050  15.787  4.00  1.00            
ATOM   2411   CA PRO A 324      21.839   5.221  15.090  4.00  1.00            
ATOM   2412   CD PRO A 324      24.131   5.902  15.297  4.00  1.00            
ATOM   2413   CB PRO A 324      22.685   4.166  14.381  4.00  1.00            
ATOM   2414   CG PRO A 324      24.029   4.885  14.145  4.00  1.00            
ATOM   2415    C PRO A 324      21.077   4.740  16.290  4.00  1.00            
ATOM   2416    O PRO A 324      21.689   4.606  17.348  4.00  1.00            
ATOM   2417    N VAL A 325      19.761   4.501  16.180  4.00  1.00            
ATOM   2418   CA VAL A 325      18.978   4.274  17.365  4.00  1.00            
ATOM   2419   CB VAL A 325      17.505   4.275  17.082  4.00  1.00            
ATOM   2420  CG1 VAL A 325      17.076   5.700  16.692  4.00  1.00            
ATOM   2421  CG2 VAL A 325      17.205   3.214  16.010  4.00  1.00            
ATOM   2422    C VAL A 325      19.248   3.050  18.163  4.00  1.00            
ATOM   2423    O VAL A 325      19.572   3.146  19.345  4.00  1.00            
ATOM   2424    N ALA A 326      19.147   1.861  17.557  1.00  1.00            
ATOM   2425   CA ALA A 326      19.220   0.724  18.418  1.00  1.00            
ATOM   2426   CB ALA A 326      18.697  -0.570  17.771  1.00  1.00            
ATOM   2427    C ALA A 326      20.667   0.482  18.816  1.00  1.00            
ATOM   2428    O ALA A 326      20.891  -0.386  19.700  1.00  1.00            
ATOM   2429  OXT ALA A 326      21.565   1.156  18.245  1.00  1.00            
ATOM   2430    N THR B   1       0.755  29.811   4.312  1.00  0.00            
ATOM   2431   CA THR B   1       0.865  28.407   4.764  1.00  0.00            
ATOM   2432   CB THR B   1      -0.109  27.543   4.018  1.00  0.00            
ATOM   2433  OG1 THR B   1       0.168  27.577   2.626  1.00  0.00            
ATOM   2434  CG2 THR B   1      -1.532  28.058   4.290  1.00  0.00            
ATOM   2435    C THR B   1       2.241  27.881   4.557  1.00  0.00            
ATOM   2436    O THR B   1       3.198  28.646   4.463  1.00  0.00            
ATOM   2437    N MET B   2       2.366  26.544   4.468  1.00  0.00            
ATOM   2438   CA MET B   2       3.658  25.932   4.374  1.00  0.00            
ATOM   2439   CB MET B   2       4.054  25.152   5.639  1.00  0.00            
ATOM   2440   CG MET B   2       4.334  26.029   6.862  1.00  0.00            
ATOM   2441   SD MET B   2       5.966  26.837   6.882  1.00  0.00            
ATOM   2442   CE MET B   2       5.628  28.057   5.581  1.00  0.00            
ATOM   2443    C MET B   2       3.644  24.956   3.261  1.00  0.00            
ATOM   2444    O MET B   2       3.157  25.214   2.161  1.00  0.00            
ATOM   2445    N ALA B   3       4.206  23.784   3.576  1.00  0.00            
ATOM   2446   CA ALA B   3       4.404  22.697   2.682  1.00  0.00            
ATOM   2447   CB ALA B   3       4.974  21.482   3.401  1.00  0.00            
ATOM   2448    C ALA B   3       3.092  22.314   2.081  1.00  0.00            
ATOM   2449    O ALA B   3       2.032  22.803   2.466  1.00  0.00            
ATOM   2450    N ARG B   4       3.176  21.418   1.081  1.00  0.00            
ATOM   2451   CA ARG B   4       2.105  21.050   0.207  1.00  0.00            
ATOM   2452   CB ARG B   4       2.549  19.987  -0.808  1.00  0.00            
ATOM   2453   CG ARG B   4       3.604  20.532  -1.763  1.00  0.00            
ATOM   2454   CD ARG B   4       2.994  21.331  -2.913  1.00  0.00            
ATOM   2455   NE ARG B   4       4.080  22.176  -3.477  1.00  0.00            
ATOM   2456   CZ ARG B   4       4.261  22.254  -4.826  1.00  0.00            
ATOM   2457  NH1 ARG B   4       3.500  21.491  -5.665  1.00  0.00            
ATOM   2458  NH2 ARG B   4       5.207  23.095  -5.334  1.00  0.00            
ATOM   2459    C ARG B   4       0.888  20.508   0.873  1.00  0.00            
ATOM   2460    O ARG B   4      -0.199  21.048   0.670  1.00  0.00            
ATOM   2461    N HIS B   5       1.005  19.450   1.693  1.00  0.00            
ATOM   2462   CA HIS B   5      -0.223  18.884   2.169  1.00  0.00            
ATOM   2463  ND1 HIS B   5      -0.191  19.312   5.313  1.00  0.00            
ATOM   2464   CG HIS B   5      -0.388  20.218   4.295  1.00  0.00            
ATOM   2465   CB HIS B   5      -1.058  19.881   2.996  1.00  0.00            
ATOM   2466  NE2 HIS B   5       0.657  21.245   6.011  1.00  0.00            
ATOM   2467  CD2 HIS B   5       0.136  21.394   4.738  1.00  0.00            
ATOM   2468  CE1 HIS B   5       0.439  19.979   6.314  1.00  0.00            
ATOM   2469    C HIS B   5      -0.933  18.364   0.936  1.00  0.00            
ATOM   2470    O HIS B   5      -0.255  18.215  -0.080  1.00  0.00            
ATOM   2471    N PRO B   6      -2.203  18.015   0.888  1.00  0.00            
ATOM   2472   CA PRO B   6      -3.089  17.951   2.016  1.00  0.00            
ATOM   2473   CD PRO B   6      -2.933  18.209  -0.357  1.00  0.00            
ATOM   2474   CB PRO B   6      -4.502  17.822   1.448  1.00  0.00            
ATOM   2475   CG PRO B   6      -4.392  18.459   0.053  1.00  0.00            
ATOM   2476    C PRO B   6      -2.754  16.873   2.996  1.00  0.00            
ATOM   2477    O PRO B   6      -2.620  17.177   4.181  1.00  0.00            
ATOM   2478    N HIS B   7      -2.565  15.629   2.504  1.00  0.00            
ATOM   2479   CA HIS B   7      -2.353  14.474   3.334  1.00  0.00            
ATOM   2480  ND1 HIS B   7      -5.189  15.973   4.806  1.00  0.00            
ATOM   2481   CG HIS B   7      -4.181  15.085   5.107  1.00  0.00            
ATOM   2482   CB HIS B   7      -3.629  14.094   4.127  1.00  0.00            
ATOM   2483  NE2 HIS B   7      -4.663  16.310   6.941  1.00  0.00            
ATOM   2484  CD2 HIS B   7      -3.871  15.304   6.415  1.00  0.00            
ATOM   2485  CE1 HIS B   7      -5.439  16.680   5.938  1.00  0.00            
ATOM   2486    C HIS B   7      -1.917  13.367   2.387  1.00  0.00            
ATOM   2487    O HIS B   7      -0.914  13.633   1.730  1.00  0.00            
ATOM   2488    N PRO B   8      -2.450  12.158   2.165  1.00  0.00            
ATOM   2489   CA PRO B   8      -3.585  11.492   2.779  1.00  0.00            
ATOM   2490   CD PRO B   8      -1.869  11.346   1.109  1.00  0.00            
ATOM   2491   CB PRO B   8      -3.844  10.238   1.946  1.00  0.00            
ATOM   2492   CG PRO B   8      -2.489   9.951   1.279  1.00  0.00            
ATOM   2493    C PRO B   8      -3.333  11.172   4.221  1.00  0.00            
ATOM   2494    O PRO B   8      -4.282  11.183   5.003  1.00  0.00            
ATOM   2495    N HIS B   9      -2.074  10.867   4.592  1.00  0.00            
ATOM   2496   CA HIS B   9      -1.762  10.583   5.963  1.00  0.00            
ATOM   2497  ND1 HIS B   9       1.395  11.678   5.529  1.00  0.00            
ATOM   2498   CG HIS B   9       0.643  10.565   5.225  1.00  0.00            
ATOM   2499   CB HIS B   9      -0.374   9.944   6.133  1.00  0.00            
ATOM   2500  NE2 HIS B   9       1.981  11.055   3.475  1.00  0.00            
ATOM   2501  CD2 HIS B   9       1.013  10.199   3.966  1.00  0.00            
ATOM   2502  CE1 HIS B   9       2.177  11.927   4.447  1.00  0.00            
ATOM   2503    C HIS B   9      -1.780  11.905   6.661  1.00  0.00            
ATOM   2504    O HIS B   9      -1.434  12.930   6.074  1.00  0.00            
ATOM   2505    N LEU B  10      -2.214  11.918   7.935  1.00  0.00            
ATOM   2506   CA LEU B  10      -2.331  13.153   8.655  1.00  0.00            
ATOM   2507   CB LEU B  10      -3.247  13.025   9.887  1.00  0.00            
ATOM   2508   CG LEU B  10      -3.485  14.345  10.639  1.00  0.00            
ATOM   2509  CD1 LEU B  10      -4.267  15.343   9.769  1.00  0.00            
ATOM   2510  CD2 LEU B  10      -4.149  14.093  12.003  1.00  0.00            
ATOM   2511    C LEU B  10      -0.973  13.565   9.129  1.00  0.00            
ATOM   2512    O LEU B  10      -0.175  12.729   9.549  1.00  0.00            
ATOM   2513    N SER B  11      -0.670  14.879   9.048  1.00  0.00            
ATOM   2514   CA SER B  11       0.601  15.357   9.516  1.00  0.00            
ATOM   2515   CB SER B  11       1.683  15.403   8.423  1.00  0.00            
ATOM   2516   OG SER B  11       2.902  15.893   8.965  1.00  0.00            
ATOM   2517    C SER B  11       0.419  16.739   9.993  1.00  0.00            
ATOM   2518    O SER B  11      -0.402  17.498   9.478  1.00  0.00            
ATOM   2519    N PHE B  12       1.184  17.091  11.033  1.00  0.00            
ATOM   2520   CA PHE B  12       1.112  18.434  11.480  1.00  0.00            
ATOM   2521   CB PHE B  12       0.387  18.648  12.821  1.00  0.00            
ATOM   2522   CG PHE B  12      -1.074  18.749  12.545  1.00  0.00            
ATOM   2523  CD1 PHE B  12      -1.874  17.637  12.431  1.00  0.00            
ATOM   2524  CD2 PHE B  12      -1.641  19.994  12.400  1.00  0.00            
ATOM   2525  CE1 PHE B  12      -3.219  17.775  12.177  1.00  0.00            
ATOM   2526  CE2 PHE B  12      -2.983  20.139  12.146  1.00  0.00            
ATOM   2527   CZ PHE B  12      -3.775  19.024  12.032  1.00  0.00            
ATOM   2528    C PHE B  12       2.465  18.965  11.616  1.00  0.00            
ATOM   2529    O PHE B  12       3.400  18.292  12.045  1.00  0.00            
ATOM   2530    N MET B  13       2.587  20.221  11.202  1.00  0.00            
ATOM   2531   CA MET B  13       3.826  20.851  11.405  1.00  0.00            
ATOM   2532   CB MET B  13       4.411  21.499  10.138  1.00  0.00            
ATOM   2533   CG MET B  13       4.834  20.468   9.091  1.00  0.00            
ATOM   2534   SD MET B  13       5.531  21.158   7.561  1.00  0.00            
ATOM   2535   CE MET B  13       5.807  19.537   6.787  1.00  0.00            
ATOM   2536    C MET B  13       3.528  21.933  12.401  1.00  0.00            
ATOM   2537    O MET B  13       2.471  22.561  12.342  1.00  0.00            
ATOM   2538    N ALA B  14       4.405  22.091  13.411  1.00  0.00            
ATOM   2539   CA ALA B  14       4.374  23.199  14.329  1.00  0.00            
ATOM   2540   CB ALA B  14       4.037  22.800  15.776  1.00  0.00            
ATOM   2541    C ALA B  14       5.835  23.594  14.301  1.00  0.00            
ATOM   2542    O ALA B  14       6.685  22.809  14.715  1.00  0.00            
ATOM   2543    N ILE B  15       6.177  24.807  13.814  1.00  0.00            
ATOM   2544   CA ILE B  15       7.561  25.164  13.586  1.00  0.00            
ATOM   2545   CB ILE B  15       8.012  24.737  12.190  1.00  0.00            
ATOM   2546  CG1 ILE B  15       7.717  23.248  11.979  1.00  0.00            
ATOM   2547  CG2 ILE B  15       9.501  25.025  11.926  1.00  0.00            
ATOM   2548  CD1 ILE B  15       8.615  22.347  12.816  1.00  0.00            
ATOM   2549    C ILE B  15       7.748  26.665  13.756  1.00  0.00            
ATOM   2550    O ILE B  15       6.840  27.425  14.088  1.00  0.00            
ATOM   2551    N PRO B  16       8.984  27.069  13.704  1.00  0.00            
ATOM   2552   CA PRO B  16       9.323  28.470  13.574  1.00  0.00            
ATOM   2553   CD PRO B  16       9.917  26.379  14.589  1.00  0.00            
ATOM   2554   CB PRO B  16      10.443  28.711  14.598  1.00  0.00            
ATOM   2555   CG PRO B  16      11.090  27.339  14.796  1.00  0.00            
ATOM   2556    C PRO B  16       9.698  28.770  12.146  1.00  0.00            
ATOM   2557    O PRO B  16       9.236  27.980  11.324  1.00  0.00            
ATOM   2558    N PRO B  17      10.469  29.772  11.716  1.00  0.00            
ATOM   2559   CA PRO B  17      11.173  30.781  12.494  1.00  0.00            
ATOM   2560   CD PRO B  17      10.975  29.710  10.355  1.00  0.00            
ATOM   2561   CB PRO B  17      12.260  31.346  11.576  1.00  0.00            
ATOM   2562   CG PRO B  17      11.774  31.006  10.159  1.00  0.00            
ATOM   2563    C PRO B  17      10.223  31.820  12.957  1.00  0.00            
ATOM   2564    O PRO B  17       9.065  31.800  12.543  1.00  0.00            
ATOM   2565    N LYS B  18      10.693  32.739  13.819  1.00  0.00            
ATOM   2566   CA LYS B  18       9.775  33.684  14.357  1.00  0.00            
ATOM   2567   CB LYS B  18       9.397  33.352  15.810  1.00  0.00            
ATOM   2568   CG LYS B  18       8.293  34.242  16.383  1.00  0.00            
ATOM   2569   CD LYS B  18       7.603  33.626  17.601  1.00  0.00            
ATOM   2570   CE LYS B  18       6.404  34.433  18.098  1.00  0.00            
ATOM   2571   NZ LYS B  18       5.576  33.593  18.985  1.00  0.00            
ATOM   2572    C LYS B  18      10.345  35.062  14.340  1.00  0.00            
ATOM   2573    O LYS B  18      10.119  35.843  13.417  1.00  0.00            
ATOM   2574    N LYS B  19      11.125  35.373  15.386  1.00  0.00            
ATOM   2575   CA LYS B  19      11.535  36.710  15.681  1.00  0.00            
ATOM   2576   CB LYS B  19      12.389  36.797  16.958  1.00  0.00            
ATOM   2577   CG LYS B  19      12.586  38.233  17.446  1.00  0.00            
ATOM   2578   CD LYS B  19      11.287  38.882  17.927  1.00  0.00            
ATOM   2579   CE LYS B  19      11.455  40.320  18.422  1.00  0.00            
ATOM   2580   NZ LYS B  19      10.132  40.896  18.756  1.00  0.00            
ATOM   2581    C LYS B  19      12.301  37.394  14.599  1.00  0.00            
ATOM   2582    O LYS B  19      11.999  38.545  14.288  1.00  0.00            
ATOM   2583    N ASN B  20      13.297  36.736  13.986  1.00  0.00            
ATOM   2584   CA ASN B  20      14.093  37.475  13.047  1.00  0.00            
ATOM   2585   CB ASN B  20      15.232  36.654  12.427  1.00  0.00            
ATOM   2586   CG ASN B  20      15.969  37.577  11.465  1.00  0.00            
ATOM   2587  OD1 ASN B  20      15.552  37.761  10.321  1.00  0.00            
ATOM   2588  ND2 ASN B  20      17.081  38.192  11.944  1.00  0.00            
ATOM   2589    C ASN B  20      13.242  37.963  11.920  1.00  0.00            
ATOM   2590    O ASN B  20      13.299  39.135  11.549  1.00  0.00            
ATOM   2591    N GLN B  21      12.409  37.072  11.364  1.00  0.00            
ATOM   2592   CA GLN B  21      11.576  37.409  10.248  1.00  0.00            
ATOM   2593   CB GLN B  21      11.011  36.131   9.601  1.00  0.00            
ATOM   2594   CG GLN B  21      10.111  36.330   8.383  1.00  0.00            
ATOM   2595   CD GLN B  21       9.757  34.935   7.884  1.00  0.00            
ATOM   2596  OE1 GLN B  21       9.327  34.078   8.655  1.00  0.00            
ATOM   2597  NE2 GLN B  21       9.958  34.692   6.560  1.00  0.00            
ATOM   2598    C GLN B  21      10.421  38.242  10.788  1.00  0.00            
ATOM   2599    O GLN B  21       9.729  37.765  11.726  1.00  0.00            
ATOM   2600  OXT GLN B  21      10.217  39.373  10.270  1.00  0.00            
END
