# Supplementary material for: Integrative modeling of diverse protein-peptide systems using CABS-dock
Source: PLoS Comput Biol. 2023 Jul 5;19(7):e1011275. doi: 10.1371/journal.pcbi.1011275 (PMC10351741; doi:10.1371/journal.pcbi.1011275)
Supplement: S1 File — Files in pdb format containing atomic coordinates of the structures obtained in this study: the highest-scored amyloid models and 10 examples of the docked peptide for each enzyme-substrate complex. (ZIP) [file pcbi.1011275.s006.zip › 5_pepsin_TMARHPHPHLSFMAIPPKKNQ/950.pdb]

CRYST1    0.000    0.000    0.000   0.00   0.00   0.00 P 1           1
ATOM      1    N ILE A   1      14.809  12.357  36.863  1.00  1.00            
ATOM      2   CA ILE A   1      15.103  11.989  35.459  1.00  1.00            
ATOM      3   CB ILE A   1      15.150  10.497  35.332  1.00  1.00            
ATOM      4  CG1 ILE A   1      16.258   9.930  36.239  1.00  1.00            
ATOM      5  CG2 ILE A   1      15.349  10.155  33.848  1.00  1.00            
ATOM      6  CD1 ILE A   1      16.204   8.412  36.399  1.00  1.00            
ATOM      7    C ILE A   1      14.062  12.549  34.554  1.00  1.00            
ATOM      8    O ILE A   1      14.341  13.463  33.784  1.00  1.00            
ATOM      9    N GLY A   2      12.823  12.031  34.644  4.00  1.00            
ATOM     10   CA GLY A   2      11.758  12.525  33.821  4.00  1.00            
ATOM     11    C GLY A   2      11.395  11.458  32.858  4.00  1.00            
ATOM     12    O GLY A   2      12.261  10.837  32.246  4.00  1.00            
ATOM     13    N ASP A   3      10.079  11.216  32.703  4.00  1.00            
ATOM     14   CA ASP A   3       9.689  10.181  31.803  4.00  1.00            
ATOM     15   CB ASP A   3       9.473   8.835  32.521  4.00  1.00            
ATOM     16   CG ASP A   3       9.329   7.743  31.474  4.00  1.00            
ATOM     17  OD1 ASP A   3       9.366   8.077  30.260  4.00  1.00            
ATOM     18  OD2 ASP A   3       9.179   6.556  31.874  4.00  1.00            
ATOM     19    C ASP A   3       8.385  10.547  31.159  4.00  1.00            
ATOM     20    O ASP A   3       7.322  10.341  31.744  4.00  1.00            
ATOM     21    N GLU A   4       8.420  11.107  29.929  4.00  1.00            
ATOM     22   CA GLU A   4       7.193  11.398  29.234  4.00  1.00            
ATOM     23   CB GLU A   4       7.183  12.769  28.541  4.00  1.00            
ATOM     24   CG GLU A   4       6.930  13.946  29.482  4.00  1.00            
ATOM     25   CD GLU A   4       5.422  14.089  29.621  4.00  1.00            
ATOM     26  OE1 GLU A   4       4.828  13.346  30.446  4.00  1.00            
ATOM     27  OE2 GLU A   4       4.842  14.940  28.893  4.00  1.00            
ATOM     28    C GLU A   4       7.070  10.378  28.150  4.00  1.00            
ATOM     29    O GLU A   4       7.744  10.462  27.126  4.00  1.00            
ATOM     30    N PRO A   5       6.233   9.403  28.356  4.00  1.00            
ATOM     31   CA PRO A   5       6.082   8.406  27.336  4.00  1.00            
ATOM     32   CD PRO A   5       6.063   8.841  29.688  4.00  1.00            
ATOM     33   CB PRO A   5       5.380   7.227  28.002  4.00  1.00            
ATOM     34   CG PRO A   5       5.819   7.337  29.474  4.00  1.00            
ATOM     35    C PRO A   5       5.277   9.083  26.279  4.00  1.00            
ATOM     36    O PRO A   5       4.564  10.032  26.604  4.00  1.00            
ATOM     37    N LEU A   6       5.377   8.653  25.012  4.00  1.00            
ATOM     38   CA LEU A   6       4.622   9.389  24.048  4.00  1.00            
ATOM     39   CB LEU A   6       5.516  10.283  23.162  4.00  1.00            
ATOM     40   CG LEU A   6       6.303   9.530  22.070  4.00  1.00            
ATOM     41  CD1 LEU A   6       5.432   9.252  20.832  4.00  1.00            
ATOM     42  CD2 LEU A   6       7.641  10.207  21.739  4.00  1.00            
ATOM     43    C LEU A   6       3.873   8.436  23.186  4.00  1.00            
ATOM     44    O LEU A   6       4.281   7.292  22.990  4.00  1.00            
ATOM     45    N GLU A   7       2.731   8.907  22.656  4.00  1.00            
ATOM     46   CA GLU A   7       1.914   8.104  21.801  4.00  1.00            
ATOM     47   CB GLU A   7       0.427   8.156  22.182  4.00  1.00            
ATOM     48   CG GLU A   7      -0.481   7.334  21.271  4.00  1.00            
ATOM     49   CD GLU A   7      -1.912   7.679  21.649  4.00  1.00            
ATOM     50  OE1 GLU A   7      -2.144   8.837  22.088  4.00  1.00            
ATOM     51  OE2 GLU A   7      -2.793   6.789  21.506  4.00  1.00            
ATOM     52    C GLU A   7       2.014   8.691  20.412  4.00  1.00            
ATOM     53    O GLU A   7       1.746   9.877  20.225  4.00  1.00            
ATOM     54    N ASN A   8       2.420   7.880  19.402  4.00  1.00            
ATOM     55   CA ASN A   8       2.638   8.358  18.052  4.00  1.00            
ATOM     56   CB ASN A   8       3.495   7.406  17.189  4.00  1.00            
ATOM     57   CG ASN A   8       2.768   6.088  16.980  4.00  1.00            
ATOM     58  OD1 ASN A   8       1.917   5.969  16.100  4.00  1.00            
ATOM     59  ND2 ASN A   8       3.130   5.061  17.793  4.00  1.00            
ATOM     60    C ASN A   8       1.383   8.708  17.264  4.00  1.00            
ATOM     61    O ASN A   8       1.313   9.788  16.678  4.00  1.00            
ATOM     62    N TYR A   9       0.349   7.834  17.236  4.00  1.00            
ATOM     63   CA TYR A   9      -0.899   8.078  16.529  4.00  1.00            
ATOM     64   CB TYR A   9      -1.799   9.034  17.340  4.00  1.00            
ATOM     65   CG TYR A   9      -3.178   9.078  16.780  4.00  1.00            
ATOM     66  CD1 TYR A   9      -3.993   7.972  16.835  4.00  1.00            
ATOM     67  CD2 TYR A   9      -3.677  10.242  16.245  4.00  1.00            
ATOM     68  CE1 TYR A   9      -5.274   8.021  16.332  4.00  1.00            
ATOM     69  CE2 TYR A   9      -4.955  10.299  15.743  4.00  1.00            
ATOM     70   CZ TYR A   9      -5.757   9.186  15.782  4.00  1.00            
ATOM     71   OH TYR A   9      -7.070   9.245  15.266  4.00  1.00            
ATOM     72    C TYR A   9      -0.701   8.575  15.113  4.00  1.00            
ATOM     73    O TYR A   9      -0.645   9.780  14.868  4.00  1.00            
ATOM     74    N LEU A  10      -0.568   7.628  14.139  3.00  1.00            
ATOM     75   CA LEU A  10      -0.227   7.884  12.751  3.00  1.00            
ATOM     76   CB LEU A  10      -0.799   9.188  12.166  3.00  1.00            
ATOM     77   CG LEU A  10      -2.325   9.139  11.955  3.00  1.00            
ATOM     78  CD1 LEU A  10      -3.079   9.007  13.287  3.00  1.00            
ATOM     79  CD2 LEU A  10      -2.809  10.321  11.100  3.00  1.00            
ATOM     80    C LEU A  10       1.259   7.991  12.886  3.00  1.00            
ATOM     81    O LEU A  10       1.751   8.271  13.980  3.00  1.00            
ATOM     82    N ASP A  11       2.038   7.709  11.834  3.00  1.00            
ATOM     83   CA ASP A  11       3.450   7.856  12.029  3.00  1.00            
ATOM     84   CB ASP A  11       4.274   7.504  10.781  3.00  1.00            
ATOM     85   CG ASP A  11       5.738   7.706  11.137  3.00  1.00            
ATOM     86  OD1 ASP A  11       6.149   8.890  11.268  3.00  1.00            
ATOM     87  OD2 ASP A  11       6.459   6.685  11.298  3.00  1.00            
ATOM     88    C ASP A  11       3.638   9.308  12.319  3.00  1.00            
ATOM     89    O ASP A  11       4.528   9.696  13.073  3.00  1.00            
ATOM     90    N THR A  12       2.756  10.151  11.741  3.00  1.00            
ATOM     91   CA THR A  12       2.912  11.549  11.981  3.00  1.00            
ATOM     92   CB THR A  12       2.723  12.410  10.762  3.00  1.00            
ATOM     93  OG1 THR A  12       3.000  13.767  11.077  3.00  1.00            
ATOM     94  CG2 THR A  12       1.291  12.251  10.228  3.00  1.00            
ATOM     95    C THR A  12       2.035  12.023  13.081  3.00  1.00            
ATOM     96    O THR A  12       0.820  12.130  12.926  3.00  1.00            
ATOM     97    N GLU A  13       2.677  12.274  14.244  4.00  1.00            
ATOM     98   CA GLU A  13       2.070  12.881  15.391  4.00  1.00            
ATOM     99   CB GLU A  13       0.585  12.534  15.619  4.00  1.00            
ATOM    100   CG GLU A  13      -0.106  13.549  16.535  4.00  1.00            
ATOM    101   CD GLU A  13      -1.603  13.563  16.246  4.00  1.00            
ATOM    102  OE1 GLU A  13      -2.298  12.583  16.625  4.00  1.00            
ATOM    103  OE2 GLU A  13      -2.071  14.564  15.640  4.00  1.00            
ATOM    104    C GLU A  13       2.876  12.520  16.599  4.00  1.00            
ATOM    105    O GLU A  13       3.519  11.473  16.642  4.00  1.00            
ATOM    106    N TYR A  14       2.870  13.409  17.611  4.00  1.00            
ATOM    107   CA TYR A  14       3.639  13.243  18.815  4.00  1.00            
ATOM    108   CB TYR A  14       4.835  14.208  18.809  4.00  1.00            
ATOM    109   CG TYR A  14       5.547  14.145  20.104  4.00  1.00            
ATOM    110  CD1 TYR A  14       6.435  13.131  20.367  4.00  1.00            
ATOM    111  CD2 TYR A  14       5.337  15.125  21.041  4.00  1.00            
ATOM    112  CE1 TYR A  14       7.094  13.089  21.570  4.00  1.00            
ATOM    113  CE2 TYR A  14       5.997  15.077  22.241  4.00  1.00            
ATOM    114   CZ TYR A  14       6.874  14.061  22.513  4.00  1.00            
ATOM    115   OH TYR A  14       7.543  14.026  23.754  4.00  1.00            
ATOM    116    C TYR A  14       2.746  13.609  19.933  4.00  1.00            
ATOM    117    O TYR A  14       1.792  14.366  19.766  4.00  1.00            
ATOM    118    N PHE A  15       3.022  13.040  21.112  4.00  1.00            
ATOM    119   CA PHE A  15       2.200  13.400  22.211  4.00  1.00            
ATOM    120   CB PHE A  15       0.945  12.534  22.398  4.00  1.00            
ATOM    121   CG PHE A  15       0.013  12.817  21.275  4.00  1.00            
ATOM    122  CD1 PHE A  15      -0.871  13.871  21.348  4.00  1.00            
ATOM    123  CD2 PHE A  15       0.028  12.037  20.144  4.00  1.00            
ATOM    124  CE1 PHE A  15      -1.736  14.139  20.313  4.00  1.00            
ATOM    125  CE2 PHE A  15      -0.836  12.300  19.108  4.00  1.00            
ATOM    126   CZ PHE A  15      -1.719  13.349  19.190  4.00  1.00            
ATOM    127    C PHE A  15       2.981  13.233  23.441  4.00  1.00            
ATOM    128    O PHE A  15       4.132  12.803  23.451  4.00  1.00            
ATOM    129    N GLY A  16       2.313  13.635  24.517  4.00  1.00            
ATOM    130   CA GLY A  16       2.774  13.524  25.846  4.00  1.00            
ATOM    131    C GLY A  16       1.610  14.082  26.585  4.00  1.00            
ATOM    132    O GLY A  16       1.095  15.138  26.226  4.00  1.00            
ATOM    133    N THR A  17       1.127  13.398  27.629  4.00  1.00            
ATOM    134   CA THR A  17       0.017  14.000  28.296  4.00  1.00            
ATOM    135   CB THR A  17      -0.962  13.012  28.861  4.00  1.00            
ATOM    136  OG1 THR A  17      -1.494  12.193  27.832  4.00  1.00            
ATOM    137  CG2 THR A  17      -2.089  13.785  29.566  4.00  1.00            
ATOM    138    C THR A  17       0.625  14.691  29.479  4.00  1.00            
ATOM    139    O THR A  17       1.338  14.069  30.265  4.00  1.00            
ATOM    140    N ILE A  18       0.375  16.006  29.630  4.00  1.00            
ATOM    141   CA ILE A  18       0.961  16.755  30.710  4.00  1.00            
ATOM    142   CB ILE A  18       1.663  17.990  30.223  4.00  1.00            
ATOM    143  CG1 ILE A  18       2.789  17.618  29.245  4.00  1.00            
ATOM    144  CG2 ILE A  18       2.124  18.807  31.443  4.00  1.00            
ATOM    145  CD1 ILE A  18       3.316  18.806  28.440  4.00  1.00            
ATOM    146    C ILE A  18      -0.166  17.248  31.555  4.00  1.00            
ATOM    147    O ILE A  18      -1.124  17.829  31.045  4.00  1.00            
ATOM    148    N GLY A  19      -0.090  17.007  32.876  4.00  1.00            
ATOM    149   CA GLY A  19      -1.120  17.496  33.744  4.00  1.00            
ATOM    150    C GLY A  19      -0.757  18.902  34.150  4.00  1.00            
ATOM    151    O GLY A  19       0.421  19.227  34.287  4.00  1.00            
ATOM    152    N ILE A  20      -1.769  19.779  34.362  4.00  1.00            
ATOM    153   CA ILE A  20      -1.533  21.140  34.768  4.00  1.00            
ATOM    154   CB ILE A  20      -1.712  22.136  33.659  4.00  1.00            
ATOM    155  CG1 ILE A  20      -0.711  21.851  32.527  4.00  1.00            
ATOM    156  CG2 ILE A  20      -1.577  23.547  34.257  4.00  1.00            
ATOM    157  CD1 ILE A  20      -1.005  22.626  31.244  4.00  1.00            
ATOM    158    C ILE A  20      -2.487  21.502  35.864  4.00  1.00            
ATOM    159    O ILE A  20      -3.687  21.254  35.769  4.00  1.00            
ATOM    160    N GLY A  21      -1.962  22.123  36.943  3.00  1.00            
ATOM    161   CA GLY A  21      -2.778  22.558  38.042  3.00  1.00            
ATOM    162    C GLY A  21      -2.719  21.542  39.134  3.00  1.00            
ATOM    163    O GLY A  21      -2.340  20.392  38.923  3.00  1.00            
ATOM    164    N THR A  22      -3.112  21.978  40.348  3.00  1.00            
ATOM    165   CA THR A  22      -3.051  21.174  41.535  3.00  1.00            
ATOM    166   CB THR A  22      -3.326  21.950  42.786  3.00  1.00            
ATOM    167  OG1 THR A  22      -2.373  22.993  42.928  3.00  1.00            
ATOM    168  CG2 THR A  22      -3.238  20.989  43.982  3.00  1.00            
ATOM    169    C THR A  22      -3.987  20.006  41.496  3.00  1.00            
ATOM    170    O THR A  22      -3.588  18.895  41.844  3.00  1.00            
ATOM    171    N PRO A  23      -5.212  20.190  41.096  3.00  1.00            
ATOM    172   CA PRO A  23      -6.168  19.108  41.034  3.00  1.00            
ATOM    173   CD PRO A  23      -5.865  21.484  41.193  3.00  1.00            
ATOM    174   CB PRO A  23      -7.544  19.763  40.907  3.00  1.00            
ATOM    175   CG PRO A  23      -7.253  21.238  40.582  3.00  1.00            
ATOM    176    C PRO A  23      -5.772  18.244  39.873  3.00  1.00            
ATOM    177    O PRO A  23      -6.421  17.227  39.636  3.00  1.00            
ATOM    178    N ALA A  24      -4.715  18.653  39.150  3.00  1.00            
ATOM    179   CA ALA A  24      -4.204  18.003  37.981  3.00  1.00            
ATOM    180   CB ALA A  24      -3.860  16.518  38.190  3.00  1.00            
ATOM    181    C ALA A  24      -5.273  18.108  36.951  3.00  1.00            
ATOM    182    O ALA A  24      -6.244  17.354  36.954  3.00  1.00            
ATOM    183    N GLN A  25      -5.097  19.069  36.025  4.00  1.00            
ATOM    184   CA GLN A  25      -6.004  19.220  34.932  4.00  1.00            
ATOM    185   CB GLN A  25      -6.347  20.675  34.546  4.00  1.00            
ATOM    186   CG GLN A  25      -7.271  21.383  35.541  4.00  1.00            
ATOM    187   CD GLN A  25      -7.657  22.743  34.966  4.00  1.00            
ATOM    188  OE1 GLN A  25      -7.236  23.785  35.467  4.00  1.00            
ATOM    189  NE2 GLN A  25      -8.485  22.736  33.887  4.00  1.00            
ATOM    190    C GLN A  25      -5.267  18.601  33.786  4.00  1.00            
ATOM    191    O GLN A  25      -4.058  18.767  33.658  4.00  1.00            
ATOM    192    N ASP A  26      -5.951  17.843  32.918  4.00  1.00            
ATOM    193   CA ASP A  26      -5.208  17.148  31.907  4.00  1.00            
ATOM    194   CB ASP A  26      -5.921  15.877  31.411  4.00  1.00            
ATOM    195   CG ASP A  26      -7.262  16.282  30.820  4.00  1.00            
ATOM    196  OD1 ASP A  26      -7.605  17.493  30.903  4.00  1.00            
ATOM    197  OD2 ASP A  26      -7.969  15.385  30.287  4.00  1.00            
ATOM    198    C ASP A  26      -4.907  18.019  30.725  4.00  1.00            
ATOM    199    O ASP A  26      -5.497  19.083  30.543  4.00  1.00            
ATOM    200    N PHE A  27      -3.931  17.563  29.904  4.00  1.00            
ATOM    201   CA PHE A  27      -3.492  18.241  28.715  4.00  1.00            
ATOM    202   CB PHE A  27      -2.459  19.329  29.069  4.00  1.00            
ATOM    203   CG PHE A  27      -1.992  20.040  27.855  4.00  1.00            
ATOM    204  CD1 PHE A  27      -2.782  20.990  27.253  4.00  1.00            
ATOM    205  CD2 PHE A  27      -0.763  19.748  27.316  4.00  1.00            
ATOM    206  CE1 PHE A  27      -2.341  21.650  26.131  4.00  1.00            
ATOM    207  CE2 PHE A  27      -0.319  20.406  26.199  4.00  1.00            
ATOM    208   CZ PHE A  27      -1.107  21.359  25.604  4.00  1.00            
ATOM    209    C PHE A  27      -2.853  17.194  27.843  4.00  1.00            
ATOM    210    O PHE A  27      -2.217  16.266  28.343  4.00  1.00            
ATOM    211    N THR A  28      -3.030  17.309  26.509  4.00  1.00            
ATOM    212   CA THR A  28      -2.421  16.419  25.550  4.00  1.00            
ATOM    213   CB THR A  28      -3.355  15.956  24.470  4.00  1.00            
ATOM    214  OG1 THR A  28      -4.457  15.257  25.030  4.00  1.00            
ATOM    215  CG2 THR A  28      -2.577  15.039  23.513  4.00  1.00            
ATOM    216    C THR A  28      -1.409  17.287  24.888  4.00  1.00            
ATOM    217    O THR A  28      -1.641  18.486  24.752  4.00  1.00            
ATOM    218    N VAL A  29      -0.251  16.749  24.461  4.00  1.00            
ATOM    219   CA VAL A  29       0.638  17.752  23.971  4.00  1.00            
ATOM    220   CB VAL A  29       1.498  18.335  25.064  4.00  1.00            
ATOM    221  CG1 VAL A  29       2.575  17.307  25.448  4.00  1.00            
ATOM    222  CG2 VAL A  29       2.059  19.697  24.617  4.00  1.00            
ATOM    223    C VAL A  29       1.553  17.260  22.919  4.00  1.00            
ATOM    224    O VAL A  29       1.731  16.063  22.704  4.00  1.00            
ATOM    225    N ILE A  30       2.125  18.246  22.206  4.00  1.00            
ATOM    226   CA ILE A  30       3.145  17.983  21.260  4.00  1.00            
ATOM    227   CB ILE A  30       2.851  18.493  19.873  4.00  1.00            
ATOM    228  CG1 ILE A  30       3.991  18.092  18.921  4.00  1.00            
ATOM    229  CG2 ILE A  30       2.547  20.001  19.929  4.00  1.00            
ATOM    230  CD1 ILE A  30       3.662  18.291  17.443  4.00  1.00            
ATOM    231    C ILE A  30       4.373  18.644  21.779  4.00  1.00            
ATOM    232    O ILE A  30       4.450  19.867  21.891  4.00  1.00            
ATOM    233    N PHE A  31       5.370  17.832  22.163  4.00  1.00            
ATOM    234   CA PHE A  31       6.596  18.431  22.576  4.00  1.00            
ATOM    235   CB PHE A  31       7.579  17.450  23.250  4.00  1.00            
ATOM    236   CG PHE A  31       7.158  17.106  24.641  4.00  1.00            
ATOM    237  CD1 PHE A  31       6.050  16.332  24.893  4.00  1.00            
ATOM    238  CD2 PHE A  31       7.913  17.538  25.708  4.00  1.00            
ATOM    239  CE1 PHE A  31       5.684  16.012  26.177  4.00  1.00            
ATOM    240  CE2 PHE A  31       7.555  17.224  26.997  4.00  1.00            
ATOM    241   CZ PHE A  31       6.438  16.460  27.233  4.00  1.00            
ATOM    242    C PHE A  31       7.248  18.839  21.293  4.00  1.00            
ATOM    243    O PHE A  31       7.236  18.075  20.327  4.00  1.00            
ATOM    244    N ASP A  32       7.821  20.057  21.226  4.00  1.00            
ATOM    245   CA ASP A  32       8.424  20.438  19.984  4.00  1.00            
ATOM    246   CB ASP A  32       7.641  21.492  19.174  4.00  1.00            
ATOM    247   CG ASP A  32       6.532  20.792  18.396  4.00  1.00            
ATOM    248  OD1 ASP A  32       6.622  19.546  18.230  4.00  1.00            
ATOM    249  OD2 ASP A  32       5.590  21.495  17.940  4.00  1.00            
ATOM    250    C ASP A  32       9.779  20.964  20.181  4.00  1.00            
ATOM    251    O ASP A  32      10.039  21.807  21.039  4.00  1.00            
ATOM    252    N THR A  33      10.694  20.429  19.368  3.00  1.00            
ATOM    253   CA THR A  33      12.017  20.918  19.419  3.00  1.00            
ATOM    254   CB THR A  33      13.000  20.087  18.672  3.00  1.00            
ATOM    255  OG1 THR A  33      14.316  20.486  19.006  3.00  1.00            
ATOM    256  CG2 THR A  33      12.775  20.326  17.189  3.00  1.00            
ATOM    257    C THR A  33      12.020  22.319  18.849  3.00  1.00            
ATOM    258    O THR A  33      12.739  23.190  19.335  3.00  1.00            
ATOM    259    N GLY A  34      11.182  22.567  17.814  3.00  1.00            
ATOM    260   CA GLY A  34      11.155  23.787  17.036  3.00  1.00            
ATOM    261    C GLY A  34      10.808  25.024  17.830  3.00  1.00            
ATOM    262    O GLY A  34      11.471  26.048  17.674  3.00  1.00            
ATOM    263    N SER A  35       9.785  24.997  18.712  1.00  1.00            
ATOM    264   CA SER A  35       9.391  26.255  19.301  1.00  1.00            
ATOM    265   CB SER A  35       7.947  26.656  18.945  1.00  1.00            
ATOM    266   OG SER A  35       7.607  27.897  19.548  1.00  1.00            
ATOM    267    C SER A  35       9.454  26.192  20.770  1.00  1.00            
ATOM    268    O SER A  35       9.380  25.124  21.374  1.00  1.00            
ATOM    269    N SER A  36       9.609  27.379  21.380  1.00  1.00            
ATOM    270   CA SER A  36       9.647  27.392  22.796  1.00  1.00            
ATOM    271   CB SER A  36      11.018  27.800  23.365  1.00  1.00            
ATOM    272   OG SER A  36      11.340  29.126  22.973  1.00  1.00            
ATOM    273    C SER A  36       8.638  28.366  23.302  1.00  1.00            
ATOM    274    O SER A  36       8.738  29.574  23.090  1.00  1.00            
ATOM    275    N ASN A  37       7.613  27.815  23.972  1.00  1.00            
ATOM    276   CA ASN A  37       6.572  28.526  24.646  1.00  1.00            
ATOM    277   CB ASN A  37       5.693  29.418  23.751  1.00  1.00            
ATOM    278   CG ASN A  37       4.836  28.523  22.870  1.00  1.00            
ATOM    279  OD1 ASN A  37       5.325  27.884  21.940  1.00  1.00            
ATOM    280  ND2 ASN A  37       3.512  28.467  23.183  1.00  1.00            
ATOM    281    C ASN A  37       5.699  27.405  25.116  1.00  1.00            
ATOM    282    O ASN A  37       5.763  26.309  24.564  1.00  1.00            
ATOM    283    N LEU A  38       4.876  27.610  26.155  4.00  1.00            
ATOM    284   CA LEU A  38       4.041  26.512  26.541  4.00  1.00            
ATOM    285   CB LEU A  38       4.229  26.106  28.011  4.00  1.00            
ATOM    286   CG LEU A  38       5.699  25.788  28.339  4.00  1.00            
ATOM    287  CD1 LEU A  38       6.234  24.680  27.419  4.00  1.00            
ATOM    288  CD2 LEU A  38       6.570  27.056  28.345  4.00  1.00            
ATOM    289    C LEU A  38       2.655  27.016  26.358  4.00  1.00            
ATOM    290    O LEU A  38       2.338  28.140  26.744  4.00  1.00            
ATOM    291    N TRP A  39       1.790  26.197  25.743  4.00  1.00            
ATOM    292   CA TRP A  39       0.477  26.668  25.436  4.00  1.00            
ATOM    293   CB TRP A  39       0.304  26.838  23.919  4.00  1.00            
ATOM    294   CG TRP A  39      -0.938  27.561  23.479  4.00  1.00            
ATOM    295  CD2 TRP A  39      -0.936  28.962  23.187  4.00  1.00            
ATOM    296  CD1 TRP A  39      -2.203  27.112  23.237  4.00  1.00            
ATOM    297  NE1 TRP A  39      -2.994  28.154  22.815  4.00  1.00            
ATOM    298  CE2 TRP A  39      -2.224  29.299  22.777  4.00  1.00            
ATOM    299  CE3 TRP A  39       0.065  29.886  23.251  4.00  1.00            
ATOM    300  CZ2 TRP A  39      -2.533  30.581  22.424  4.00  1.00            
ATOM    301  CZ3 TRP A  39      -0.246  31.177  22.900  4.00  1.00            
ATOM    302  CH2 TRP A  39      -1.519  31.512  22.495  4.00  1.00            
ATOM    303    C TRP A  39      -0.454  25.587  25.846  4.00  1.00            
ATOM    304    O TRP A  39      -0.043  24.453  26.081  4.00  1.00            
ATOM    305    N VAL A  40      -1.745  25.934  25.973  4.00  1.00            
ATOM    306   CA VAL A  40      -2.726  24.965  26.332  4.00  1.00            
ATOM    307   CB VAL A  40      -2.792  24.751  27.820  4.00  1.00            
ATOM    308  CG1 VAL A  40      -3.166  26.092  28.465  4.00  1.00            
ATOM    309  CG2 VAL A  40      -3.785  23.622  28.131  4.00  1.00            
ATOM    310    C VAL A  40      -4.055  25.553  25.922  4.00  1.00            
ATOM    311    O VAL A  40      -4.140  26.759  25.704  4.00  1.00            
ATOM    312    N PRO A  41      -5.093  24.762  25.788  1.00  1.00            
ATOM    313   CA PRO A  41      -6.397  25.288  25.441  1.00  1.00            
ATOM    314   CD PRO A  41      -4.933  23.389  25.340  1.00  1.00            
ATOM    315   CB PRO A  41      -7.181  24.121  24.836  1.00  1.00            
ATOM    316   CG PRO A  41      -6.370  22.866  25.205  1.00  1.00            
ATOM    317    C PRO A  41      -7.013  25.892  26.641  1.00  1.00            
ATOM    318    O PRO A  41      -6.574  25.580  27.744  1.00  1.00            
ATOM    319    N SER A  42      -8.015  26.762  26.460  4.00  1.00            
ATOM    320   CA SER A  42      -8.536  27.336  27.651  4.00  1.00            
ATOM    321   CB SER A  42      -7.920  28.703  27.988  4.00  1.00            
ATOM    322   OG SER A  42      -8.256  29.639  26.975  4.00  1.00            
ATOM    323    C SER A  42      -9.990  27.546  27.528  4.00  1.00            
ATOM    324    O SER A  42     -10.565  27.550  26.441  4.00  1.00            
ATOM    325    N VAL A  43     -10.610  27.693  28.712  3.00  1.00            
ATOM    326   CA VAL A  43     -11.910  28.268  28.779  3.00  1.00            
ATOM    327   CB VAL A  43     -12.493  28.307  30.163  3.00  1.00            
ATOM    328  CG1 VAL A  43     -13.808  29.104  30.123  3.00  1.00            
ATOM    329  CG2 VAL A  43     -12.642  26.867  30.681  3.00  1.00            
ATOM    330    C VAL A  43     -11.482  29.664  28.464  3.00  1.00            
ATOM    331    O VAL A  43     -10.308  29.993  28.633  3.00  1.00            
ATOM    332    N TYR A  44     -12.389  30.547  28.048  3.00  1.00            
ATOM    333   CA TYR A  44     -11.909  31.796  27.541  3.00  1.00            
ATOM    334   CB TYR A  44     -10.951  32.624  28.434  3.00  1.00            
ATOM    335   CG TYR A  44     -11.643  33.046  29.683  3.00  1.00            
ATOM    336  CD1 TYR A  44     -12.482  34.136  29.691  3.00  1.00            
ATOM    337  CD2 TYR A  44     -11.455  32.341  30.849  3.00  1.00            
ATOM    338  CE1 TYR A  44     -13.117  34.522  30.848  3.00  1.00            
ATOM    339  CE2 TYR A  44     -12.087  32.722  32.009  3.00  1.00            
ATOM    340   CZ TYR A  44     -12.918  33.815  32.009  3.00  1.00            
ATOM    341   OH TYR A  44     -13.569  34.211  33.198  3.00  1.00            
ATOM    342    C TYR A  44     -11.210  31.529  26.242  3.00  1.00            
ATOM    343    O TYR A  44     -10.135  32.065  25.975  3.00  1.00            
ATOM    344    N CYS A  45     -11.826  30.667  25.402  1.00  1.00            
ATOM    345   CA CYS A  45     -11.321  30.342  24.093  1.00  1.00            
ATOM    346   CB CYS A  45     -10.977  28.852  23.927  1.00  1.00            
ATOM    347   SG CYS A  45     -10.342  28.477  22.264  1.00  1.00            
ATOM    348    C CYS A  45     -12.424  30.632  23.114  1.00  1.00            
ATOM    349    O CYS A  45     -12.485  31.707  22.520  1.00  1.00            
ATOM    350    N SER A  46     -13.341  29.654  22.950  1.00  1.00            
ATOM    351   CA SER A  46     -14.488  29.730  22.083  1.00  1.00            
ATOM    352   CB SER A  46     -15.383  30.948  22.365  1.00  1.00            
ATOM    353   OG SER A  46     -15.998  30.812  23.638  1.00  1.00            
ATOM    354    C SER A  46     -14.112  29.770  20.638  1.00  1.00            
ATOM    355    O SER A  46     -14.847  30.307  19.810  1.00  1.00            
ATOM    356    N SER A  47     -12.955  29.182  20.303  1.00  1.00            
ATOM    357   CA SER A  47     -12.463  29.167  18.959  1.00  1.00            
ATOM    358   CB SER A  47     -10.936  29.009  18.900  1.00  1.00            
ATOM    359   OG SER A  47     -10.310  30.105  19.549  1.00  1.00            
ATOM    360    C SER A  47     -13.055  28.095  18.082  1.00  1.00            
ATOM    361    O SER A  47     -12.894  28.159  16.866  1.00  1.00            
ATOM    362    N LEU A  48     -13.752  27.095  18.656  2.00  1.00            
ATOM    363   CA LEU A  48     -14.247  25.943  17.937  2.00  1.00            
ATOM    364   CB LEU A  48     -14.791  26.220  16.520  2.00  1.00            
ATOM    365   CG LEU A  48     -16.076  27.068  16.474  2.00  1.00            
ATOM    366  CD1 LEU A  48     -16.581  27.218  15.030  2.00  1.00            
ATOM    367  CD2 LEU A  48     -17.156  26.519  17.420  2.00  1.00            
ATOM    368    C LEU A  48     -13.115  24.972  17.811  2.00  1.00            
ATOM    369    O LEU A  48     -13.341  23.781  17.597  2.00  1.00            
ATOM    370    N ALA A  49     -11.859  25.441  17.958  2.00  1.00            
ATOM    371   CA ALA A  49     -10.789  24.490  18.062  2.00  1.00            
ATOM    372   CB ALA A  49      -9.541  24.875  17.249  2.00  1.00            
ATOM    373    C ALA A  49     -10.457  24.600  19.503  2.00  1.00            
ATOM    374    O ALA A  49      -9.429  25.150  19.894  2.00  1.00            
ATOM    375    N CYS A  50     -11.365  24.062  20.334  2.00  1.00            
ATOM    376   CA CYS A  50     -11.206  24.136  21.747  2.00  1.00            
ATOM    377   CB CYS A  50     -11.309  25.562  22.319  2.00  1.00            
ATOM    378   SG CYS A  50     -12.986  26.260  22.240  2.00  1.00            
ATOM    379    C CYS A  50     -12.338  23.352  22.326  2.00  1.00            
ATOM    380    O CYS A  50     -12.192  22.678  23.344  2.00  1.00            
ATOM    381    N SER A  51     -13.507  23.412  21.655  2.00  1.00            
ATOM    382   CA SER A  51     -14.683  22.753  22.141  2.00  1.00            
ATOM    383   CB SER A  51     -15.870  22.866  21.168  2.00  1.00            
ATOM    384   OG SER A  51     -16.276  24.222  21.040  2.00  1.00            
ATOM    385    C SER A  51     -14.374  21.298  22.303  2.00  1.00            
ATOM    386    O SER A  51     -14.486  20.750  23.399  2.00  1.00            
ATOM    387    N ASP A  52     -13.949  20.638  21.208  2.00  1.00            
ATOM    388   CA ASP A  52     -13.694  19.227  21.246  2.00  1.00            
ATOM    389   CB ASP A  52     -13.524  18.604  19.852  2.00  1.00            
ATOM    390   CG ASP A  52     -14.927  18.533  19.261  2.00  1.00            
ATOM    391  OD1 ASP A  52     -15.485  19.612  18.929  2.00  1.00            
ATOM    392  OD2 ASP A  52     -15.468  17.399  19.153  2.00  1.00            
ATOM    393    C ASP A  52     -12.512  18.900  22.108  2.00  1.00            
ATOM    394    O ASP A  52     -12.535  17.921  22.854  2.00  1.00            
ATOM    395    N HIS A  53     -11.453  19.727  22.044  1.00  1.00            
ATOM    396   CA HIS A  53     -10.234  19.493  22.769  1.00  1.00            
ATOM    397  ND1 HIS A  53      -9.802  21.073  19.938  1.00  1.00            
ATOM    398   CG HIS A  53      -8.950  20.413  20.797  1.00  1.00            
ATOM    399   CB HIS A  53      -9.112  20.433  22.295  1.00  1.00            
ATOM    400  NE2 HIS A  53      -8.278  20.068  18.669  1.00  1.00            
ATOM    401  CD2 HIS A  53      -8.026  19.805  20.005  1.00  1.00            
ATOM    402  CE1 HIS A  53      -9.355  20.832  18.681  1.00  1.00            
ATOM    403    C HIS A  53     -10.505  19.774  24.219  1.00  1.00            
ATOM    404    O HIS A  53     -11.467  20.460  24.560  1.00  1.00            
ATOM    405    N ASN A  54      -9.662  19.218  25.116  1.00  1.00            
ATOM    406   CA ASN A  54      -9.817  19.422  26.532  1.00  1.00            
ATOM    407   CB ASN A  54      -8.731  18.742  27.376  1.00  1.00            
ATOM    408   CG ASN A  54      -7.429  19.469  27.072  1.00  1.00            
ATOM    409  OD1 ASN A  54      -7.132  19.781  25.919  1.00  1.00            
ATOM    410  ND2 ASN A  54      -6.637  19.769  28.136  1.00  1.00            
ATOM    411    C ASN A  54      -9.642  20.880  26.747  1.00  1.00            
ATOM    412    O ASN A  54      -9.123  21.590  25.887  1.00  1.00            
ATOM    413    N GLN A  55     -10.105  21.372  27.905  1.00  1.00            
ATOM    414   CA GLN A  55      -9.997  22.774  28.136  1.00  1.00            
ATOM    415   CB GLN A  55     -11.367  23.473  28.145  1.00  1.00            
ATOM    416   CG GLN A  55     -12.099  23.351  26.805  1.00  1.00            
ATOM    417   CD GLN A  55     -13.457  24.027  26.927  1.00  1.00            
ATOM    418  OE1 GLN A  55     -13.796  24.915  26.147  1.00  1.00            
ATOM    419  NE2 GLN A  55     -14.266  23.586  27.928  1.00  1.00            
ATOM    420    C GLN A  55      -9.361  22.989  29.480  1.00  1.00            
ATOM    421    O GLN A  55      -9.212  22.055  30.267  1.00  1.00            
ATOM    422    N PHE A  56      -8.946  24.247  29.760  4.00  1.00            
ATOM    423   CA PHE A  56      -8.307  24.603  31.000  4.00  1.00            
ATOM    424   CB PHE A  56      -6.994  25.378  30.783  4.00  1.00            
ATOM    425   CG PHE A  56      -6.339  25.535  32.108  4.00  1.00            
ATOM    426  CD1 PHE A  56      -6.625  26.623  32.898  4.00  1.00            
ATOM    427  CD2 PHE A  56      -5.448  24.590  32.560  4.00  1.00            
ATOM    428  CE1 PHE A  56      -6.024  26.768  34.125  4.00  1.00            
ATOM    429  CE2 PHE A  56      -4.843  24.731  33.786  4.00  1.00            
ATOM    430   CZ PHE A  56      -5.131  25.822  34.569  4.00  1.00            
ATOM    431    C PHE A  56      -9.253  25.531  31.737  4.00  1.00            
ATOM    432    O PHE A  56      -9.943  26.337  31.111  4.00  1.00            
ATOM    433    N ASN A  57      -9.331  25.432  33.088  1.00  1.00            
ATOM    434   CA ASN A  57     -10.364  26.141  33.811  1.00  1.00            
ATOM    435   CB ASN A  57     -10.526  25.640  35.254  1.00  1.00            
ATOM    436   CG ASN A  57     -11.950  25.958  35.691  1.00  1.00            
ATOM    437  OD1 ASN A  57     -12.302  27.111  35.931  1.00  1.00            
ATOM    438  ND2 ASN A  57     -12.801  24.901  35.779  1.00  1.00            
ATOM    439    C ASN A  57     -10.293  27.649  33.843  1.00  1.00            
ATOM    440    O ASN A  57     -11.094  28.222  33.107  1.00  1.00            
ATOM    441    N PRO A  58      -9.479  28.427  34.558  2.00  1.00            
ATOM    442   CA PRO A  58      -8.586  28.104  35.666  2.00  1.00            
ATOM    443   CD PRO A  58      -9.128  29.707  33.962  2.00  1.00            
ATOM    444   CB PRO A  58      -7.490  29.168  35.641  2.00  1.00            
ATOM    445   CG PRO A  58      -8.150  30.365  34.944  2.00  1.00            
ATOM    446    C PRO A  58      -9.163  28.022  37.052  2.00  1.00            
ATOM    447    O PRO A  58      -8.424  27.623  37.950  2.00  1.00            
ATOM    448    N ASP A  59     -10.441  28.379  37.274  2.00  1.00            
ATOM    449   CA ASP A  59     -10.956  28.502  38.615  2.00  1.00            
ATOM    450   CB ASP A  59     -12.465  28.816  38.644  2.00  1.00            
ATOM    451   CG ASP A  59     -12.665  30.235  38.126  2.00  1.00            
ATOM    452  OD1 ASP A  59     -11.638  30.931  37.908  2.00  1.00            
ATOM    453  OD2 ASP A  59     -13.843  30.644  37.945  2.00  1.00            
ATOM    454    C ASP A  59     -10.758  27.211  39.348  2.00  1.00            
ATOM    455    O ASP A  59     -10.504  27.212  40.551  2.00  1.00            
ATOM    456    N ASP A  60     -10.836  26.070  38.642  2.00  1.00            
ATOM    457   CA ASP A  60     -10.766  24.802  39.308  2.00  1.00            
ATOM    458   CB ASP A  60     -11.044  23.593  38.384  2.00  1.00            
ATOM    459   CG ASP A  60     -10.039  23.497  37.241  2.00  1.00            
ATOM    460  OD1 ASP A  60      -9.091  24.323  37.184  2.00  1.00            
ATOM    461  OD2 ASP A  60     -10.221  22.581  36.395  2.00  1.00            
ATOM    462    C ASP A  60      -9.477  24.617  40.048  2.00  1.00            
ATOM    463    O ASP A  60      -9.458  23.985  41.103  2.00  1.00            
ATOM    464    N SER A  61      -8.364  25.170  39.543  1.00  1.00            
ATOM    465   CA SER A  61      -7.094  24.909  40.150  1.00  1.00            
ATOM    466   CB SER A  61      -5.918  25.358  39.264  1.00  1.00            
ATOM    467   OG SER A  61      -5.968  24.689  38.011  1.00  1.00            
ATOM    468    C SER A  61      -6.950  25.595  41.464  1.00  1.00            
ATOM    469    O SER A  61      -7.415  26.716  41.665  1.00  1.00            
ATOM    470    N SER A  62      -6.318  24.877  42.413  1.00  1.00            
ATOM    471   CA SER A  62      -5.983  25.412  43.696  1.00  1.00            
ATOM    472   CB SER A  62      -5.494  24.329  44.671  1.00  1.00            
ATOM    473   OG SER A  62      -5.176  24.906  45.928  1.00  1.00            
ATOM    474    C SER A  62      -4.858  26.373  43.501  1.00  1.00            
ATOM    475    O SER A  62      -4.893  27.493  44.008  1.00  1.00            
ATOM    476    N THR A  63      -3.832  25.954  42.732  1.00  1.00            
ATOM    477   CA THR A  63      -2.705  26.815  42.529  1.00  1.00            
ATOM    478   CB THR A  63      -1.366  26.127  42.663  1.00  1.00            
ATOM    479  OG1 THR A  63      -0.320  27.084  42.619  1.00  1.00            
ATOM    480  CG2 THR A  63      -1.176  25.087  41.544  1.00  1.00            
ATOM    481    C THR A  63      -2.825  27.407  41.163  1.00  1.00            
ATOM    482    O THR A  63      -2.870  26.709  40.151  1.00  1.00            
ATOM    483    N PHE A  64      -2.950  28.743  41.114  1.00  1.00            
ATOM    484   CA PHE A  64      -3.031  29.437  39.869  1.00  1.00            
ATOM    485   CB PHE A  64      -4.365  29.216  39.136  1.00  1.00            
ATOM    486   CG PHE A  64      -4.458  30.226  38.043  1.00  1.00            
ATOM    487  CD1 PHE A  64      -3.804  30.045  36.848  1.00  1.00            
ATOM    488  CD2 PHE A  64      -5.215  31.363  38.217  1.00  1.00            
ATOM    489  CE1 PHE A  64      -3.902  30.985  35.847  1.00  1.00            
ATOM    490  CE2 PHE A  64      -5.317  32.304  37.220  1.00  1.00            
ATOM    491   CZ PHE A  64      -4.657  32.117  36.030  1.00  1.00            
ATOM    492    C PHE A  64      -2.953  30.873  40.180  1.00  1.00            
ATOM    493    O PHE A  64      -3.494  31.341  41.181  1.00  1.00            
ATOM    494    N GLU A  65      -2.248  31.615  39.325  4.00  1.00            
ATOM    495   CA GLU A  65      -2.229  33.014  39.546  4.00  1.00            
ATOM    496   CB GLU A  65      -0.978  33.496  40.295  4.00  1.00            
ATOM    497   CG GLU A  65      -0.979  33.035  41.756  4.00  1.00            
ATOM    498   CD GLU A  65       0.314  33.479  42.424  4.00  1.00            
ATOM    499  OE1 GLU A  65       1.176  34.078  41.729  4.00  1.00            
ATOM    500  OE2 GLU A  65       0.455  33.218  43.649  4.00  1.00            
ATOM    501    C GLU A  65      -2.276  33.620  38.194  4.00  1.00            
ATOM    502    O GLU A  65      -1.377  33.424  37.378  4.00  1.00            
ATOM    503    N ALA A  66      -3.354  34.364  37.914  4.00  1.00            
ATOM    504   CA ALA A  66      -3.461  34.928  36.611  4.00  1.00            
ATOM    505   CB ALA A  66      -4.877  35.428  36.273  4.00  1.00            
ATOM    506    C ALA A  66      -2.529  36.086  36.527  4.00  1.00            
ATOM    507    O ALA A  66      -2.327  36.820  37.493  4.00  1.00            
ATOM    508    N THR A  67      -1.914  36.255  35.346  4.00  1.00            
ATOM    509   CA THR A  67      -1.048  37.368  35.134  4.00  1.00            
ATOM    510   CB THR A  67       0.395  36.998  34.944  4.00  1.00            
ATOM    511  OG1 THR A  67       0.548  36.187  33.789  4.00  1.00            
ATOM    512  CG2 THR A  67       0.886  36.247  36.193  4.00  1.00            
ATOM    513    C THR A  67      -1.510  37.996  33.871  4.00  1.00            
ATOM    514    O THR A  67      -2.107  37.330  33.027  4.00  1.00            
ATOM    515    N SER A  68      -1.272  39.306  33.711  4.00  1.00            
ATOM    516   CA SER A  68      -1.724  39.909  32.500  4.00  1.00            
ATOM    517   CB SER A  68      -2.499  41.217  32.731  4.00  1.00            
ATOM    518   OG SER A  68      -2.915  41.770  31.492  4.00  1.00            
ATOM    519    C SER A  68      -0.536  40.250  31.681  4.00  1.00            
ATOM    520    O SER A  68       0.242  41.151  31.993  4.00  1.00            
ATOM    521    N GLN A  69      -0.387  39.476  30.603  4.00  1.00            
ATOM    522   CA GLN A  69       0.578  39.665  29.578  4.00  1.00            
ATOM    523   CB GLN A  69       1.977  39.115  29.879  4.00  1.00            
ATOM    524   CG GLN A  69       2.960  39.410  28.747  4.00  1.00            
ATOM    525   CD GLN A  69       4.368  39.162  29.263  4.00  1.00            
ATOM    526  OE1 GLN A  69       5.348  39.504  28.602  4.00  1.00            
ATOM    527  NE2 GLN A  69       4.479  38.567  30.480  4.00  1.00            
ATOM    528    C GLN A  69      -0.025  38.877  28.484  4.00  1.00            
ATOM    529    O GLN A  69      -0.923  38.074  28.729  4.00  1.00            
ATOM    530    N GLU A  70       0.409  39.082  27.241  4.00  1.00            
ATOM    531   CA GLU A  70      -0.299  38.333  26.262  4.00  1.00            
ATOM    532   CB GLU A  70      -1.083  39.227  25.291  4.00  1.00            
ATOM    533   CG GLU A  70      -0.179  40.203  24.535  4.00  1.00            
ATOM    534   CD GLU A  70      -1.049  41.054  23.623  4.00  1.00            
ATOM    535  OE1 GLU A  70      -2.241  40.693  23.437  4.00  1.00            
ATOM    536  OE2 GLU A  70      -0.532  42.078  23.102  4.00  1.00            
ATOM    537    C GLU A  70       0.670  37.567  25.448  4.00  1.00            
ATOM    538    O GLU A  70       1.763  38.042  25.146  4.00  1.00            
ATOM    539    N LEU A  71       0.292  36.330  25.085  4.00  1.00            
ATOM    540   CA LEU A  71       1.159  35.629  24.204  4.00  1.00            
ATOM    541   CB LEU A  71       1.381  34.134  24.501  4.00  1.00            
ATOM    542   CG LEU A  71       2.280  33.853  25.718  4.00  1.00            
ATOM    543  CD1 LEU A  71       1.562  34.183  27.033  4.00  1.00            
ATOM    544  CD2 LEU A  71       2.865  32.431  25.672  4.00  1.00            
ATOM    545    C LEU A  71       0.569  35.720  22.838  4.00  1.00            
ATOM    546    O LEU A  71      -0.593  35.376  22.622  4.00  1.00            
ATOM    547    N SER A  72       1.366  36.228  21.880  4.00  1.00            
ATOM    548   CA SER A  72       0.942  36.318  20.515  4.00  1.00            
ATOM    549   CB SER A  72       1.024  37.748  19.954  4.00  1.00            
ATOM    550   OG SER A  72       2.366  38.212  20.006  4.00  1.00            
ATOM    551    C SER A  72       1.899  35.481  19.749  4.00  1.00            
ATOM    552    O SER A  72       3.103  35.733  19.768  4.00  1.00            
ATOM    553    N ILE A  73       1.389  34.448  19.053  4.00  1.00            
ATOM    554   CA ILE A  73       2.308  33.588  18.378  4.00  1.00            
ATOM    555   CB ILE A  73       2.520  32.298  19.112  4.00  1.00            
ATOM    556  CG1 ILE A  73       1.191  31.528  19.216  4.00  1.00            
ATOM    557  CG2 ILE A  73       3.163  32.626  20.470  4.00  1.00            
ATOM    558  CD1 ILE A  73       1.348  30.086  19.697  4.00  1.00            
ATOM    559    C ILE A  73       1.809  33.247  17.019  4.00  1.00            
ATOM    560    O ILE A  73       0.613  33.048  16.814  4.00  1.00            
ATOM    561    N THR A  74       2.733  33.202  16.039  4.00  1.00            
ATOM    562   CA THR A  74       2.358  32.756  14.734  4.00  1.00            
ATOM    563   CB THR A  74       2.089  33.866  13.759  4.00  1.00            
ATOM    564  OG1 THR A  74       1.604  33.330  12.537  4.00  1.00            
ATOM    565  CG2 THR A  74       3.373  34.678  13.529  4.00  1.00            
ATOM    566    C THR A  74       3.436  31.883  14.204  4.00  1.00            
ATOM    567    O THR A  74       4.594  32.280  14.072  4.00  1.00            
ATOM    568    N TYR A  75       3.041  30.641  13.904  4.00  1.00            
ATOM    569   CA TYR A  75       3.837  29.677  13.220  4.00  1.00            
ATOM    570   CB TYR A  75       4.034  28.317  13.975  4.00  1.00            
ATOM    571   CG TYR A  75       4.441  27.362  12.909  4.00  1.00            
ATOM    572  CD1 TYR A  75       5.575  27.606  12.169  4.00  1.00            
ATOM    573  CD2 TYR A  75       3.667  26.273  12.586  4.00  1.00            
ATOM    574  CE1 TYR A  75       5.926  26.773  11.135  4.00  1.00            
ATOM    575  CE2 TYR A  75       4.025  25.433  11.556  4.00  1.00            
ATOM    576   CZ TYR A  75       5.159  25.679  10.826  4.00  1.00            
ATOM    577   OH TYR A  75       5.534  24.828   9.766  4.00  1.00            
ATOM    578    C TYR A  75       3.003  29.529  11.959  4.00  1.00            
ATOM    579    O TYR A  75       1.852  29.962  11.945  4.00  1.00            
ATOM    580    N GLY A  76       3.548  28.955  10.868  3.00  1.00            
ATOM    581   CA GLY A  76       2.914  28.735   9.625  3.00  1.00            
ATOM    582    C GLY A  76       1.603  28.105   9.944  3.00  1.00            
ATOM    583    O GLY A  76       0.612  28.327   9.250  3.00  1.00            
ATOM    584    N THR A  77       1.559  27.292  11.012  3.00  1.00            
ATOM    585   CA THR A  77       0.301  26.701  11.331  3.00  1.00            
ATOM    586   CB THR A  77       0.415  25.429  12.126  3.00  1.00            
ATOM    587  OG1 THR A  77       1.063  25.666  13.368  3.00  1.00            
ATOM    588  CG2 THR A  77       1.210  24.407  11.297  3.00  1.00            
ATOM    589    C THR A  77      -0.537  27.669  12.105  3.00  1.00            
ATOM    590    O THR A  77      -0.630  27.609  13.330  3.00  1.00            
ATOM    591    N GLY A  78      -1.169  28.607  11.375  4.00  1.00            
ATOM    592   CA GLY A  78      -2.137  29.511  11.923  4.00  1.00            
ATOM    593    C GLY A  78      -1.581  30.359  13.024  4.00  1.00            
ATOM    594    O GLY A  78      -0.392  30.670  13.049  4.00  1.00            
ATOM    595    N SER A  79      -2.467  30.762  13.970  4.00  1.00            
ATOM    596   CA SER A  79      -2.057  31.633  15.032  4.00  1.00            
ATOM    597   CB SER A  79      -2.403  33.112  14.769  4.00  1.00            
ATOM    598   OG SER A  79      -1.970  33.922  15.852  4.00  1.00            
ATOM    599    C SER A  79      -2.679  31.249  16.323  4.00  1.00            
ATOM    600    O SER A  79      -3.762  30.665  16.373  4.00  1.00            
ATOM    601    N MET A  80      -1.960  31.574  17.414  4.00  1.00            
ATOM    602   CA MET A  80      -2.435  31.293  18.729  4.00  1.00            
ATOM    603   CB MET A  80      -1.701  30.116  19.387  4.00  1.00            
ATOM    604   CG MET A  80      -1.995  28.791  18.683  4.00  1.00            
ATOM    605   SD MET A  80      -1.095  27.351  19.326  4.00  1.00            
ATOM    606   CE MET A  80      -1.970  26.158  18.274  4.00  1.00            
ATOM    607    C MET A  80      -2.206  32.521  19.565  4.00  1.00            
ATOM    608    O MET A  80      -1.160  33.160  19.463  4.00  1.00            
ATOM    609    N THR A  81      -3.200  32.895  20.402  4.00  1.00            
ATOM    610   CA THR A  81      -3.070  34.049  21.254  4.00  1.00            
ATOM    611   CB THR A  81      -3.912  35.216  20.833  4.00  1.00            
ATOM    612  OG1 THR A  81      -3.598  36.352  21.623  4.00  1.00            
ATOM    613  CG2 THR A  81      -5.393  34.844  21.006  4.00  1.00            
ATOM    614    C THR A  81      -3.521  33.657  22.617  4.00  1.00            
ATOM    615    O THR A  81      -4.341  32.753  22.767  4.00  1.00            
ATOM    616    N GLY A  82      -2.988  34.318  23.664  4.00  1.00            
ATOM    617   CA GLY A  82      -3.421  33.898  24.958  4.00  1.00            
ATOM    618    C GLY A  82      -2.880  34.806  26.024  4.00  1.00            
ATOM    619    O GLY A  82      -2.187  35.782  25.742  4.00  1.00            
ATOM    620    N ILE A  83      -3.209  34.486  27.297  4.00  1.00            
ATOM    621   CA ILE A  83      -2.759  35.243  28.435  4.00  1.00            
ATOM    622   CB ILE A  83      -3.863  35.889  29.221  4.00  1.00            
ATOM    623  CG1 ILE A  83      -4.811  34.834  29.811  4.00  1.00            
ATOM    624  CG2 ILE A  83      -4.550  36.908  28.297  4.00  1.00            
ATOM    625  CD1 ILE A  83      -5.775  35.398  30.854  4.00  1.00            
ATOM    626    C ILE A  83      -2.013  34.298  29.325  4.00  1.00            
ATOM    627    O ILE A  83      -2.280  33.097  29.334  4.00  1.00            
ATOM    628    N LEU A  84      -1.036  34.827  30.091  4.00  1.00            
ATOM    629   CA LEU A  84      -0.176  33.997  30.885  4.00  1.00            
ATOM    630   CB LEU A  84       1.121  34.667  31.378  4.00  1.00            
ATOM    631   CG LEU A  84       2.135  34.961  30.257  4.00  1.00            
ATOM    632  CD1 LEU A  84       1.619  36.054  29.310  4.00  1.00            
ATOM    633  CD2 LEU A  84       3.534  35.259  30.825  4.00  1.00            
ATOM    634    C LEU A  84      -0.866  33.438  32.094  4.00  1.00            
ATOM    635    O LEU A  84      -1.855  33.985  32.579  4.00  1.00            
ATOM    636    N GLY A  85      -0.345  32.288  32.594  4.00  1.00            
ATOM    637   CA GLY A  85      -0.873  31.649  33.771  4.00  1.00            
ATOM    638    C GLY A  85       0.226  30.906  34.446  4.00  1.00            
ATOM    639    O GLY A  85       0.917  30.105  33.830  4.00  1.00            
ATOM    640    N TYR A  86       0.387  31.112  35.764  4.00  1.00            
ATOM    641   CA TYR A  86       1.450  30.427  36.433  4.00  1.00            
ATOM    642   CB TYR A  86       2.199  31.299  37.462  4.00  1.00            
ATOM    643   CG TYR A  86       3.098  32.239  36.734  4.00  1.00            
ATOM    644  CD1 TYR A  86       2.597  33.304  36.022  4.00  1.00            
ATOM    645  CD2 TYR A  86       4.462  32.058  36.785  4.00  1.00            
ATOM    646  CE1 TYR A  86       3.441  34.164  35.358  4.00  1.00            
ATOM    647  CE2 TYR A  86       5.310  32.914  36.125  4.00  1.00            
ATOM    648   CZ TYR A  86       4.799  33.970  35.408  4.00  1.00            
ATOM    649   OH TYR A  86       5.666  34.852  34.728  4.00  1.00            
ATOM    650    C TYR A  86       0.863  29.273  37.183  4.00  1.00            
ATOM    651    O TYR A  86      -0.029  29.447  38.011  4.00  1.00            
ATOM    652    N ASP A  87       1.350  28.047  36.894  4.00  1.00            
ATOM    653   CA ASP A  87       0.819  26.884  37.546  4.00  1.00            
ATOM    654   CB ASP A  87      -0.050  25.997  36.636  4.00  1.00            
ATOM    655   CG ASP A  87      -1.360  26.699  36.326  4.00  1.00            
ATOM    656  OD1 ASP A  87      -1.377  27.958  36.286  4.00  1.00            
ATOM    657  OD2 ASP A  87      -2.371  25.972  36.133  4.00  1.00            
ATOM    658    C ASP A  87       1.935  25.991  37.950  4.00  1.00            
ATOM    659    O ASP A  87       3.106  26.351  37.916  4.00  1.00            
ATOM    660    N THR A  88       1.542  24.783  38.390  4.00  1.00            
ATOM    661   CA THR A  88       2.454  23.730  38.711  4.00  1.00            
ATOM    662   CB THR A  88       2.151  23.111  40.047  4.00  1.00            
ATOM    663  OG1 THR A  88       2.196  24.094  41.071  4.00  1.00            
ATOM    664  CG2 THR A  88       3.166  21.991  40.332  4.00  1.00            
ATOM    665    C THR A  88       2.137  22.686  37.678  4.00  1.00            
ATOM    666    O THR A  88       1.025  22.160  37.641  4.00  1.00            
ATOM    667    N VAL A  89       3.104  22.354  36.804  4.00  1.00            
ATOM    668   CA VAL A  89       2.842  21.431  35.734  4.00  1.00            
ATOM    669   CB VAL A  89       3.416  21.909  34.430  4.00  1.00            
ATOM    670  CG1 VAL A  89       4.909  22.204  34.655  4.00  1.00            
ATOM    671  CG2 VAL A  89       3.168  20.850  33.341  4.00  1.00            
ATOM    672    C VAL A  89       3.514  20.141  36.047  4.00  1.00            
ATOM    673    O VAL A  89       4.586  20.115  36.649  4.00  1.00            
ATOM    674    N GLN A  90       2.868  19.023  35.665  4.00  1.00            
ATOM    675   CA GLN A  90       3.482  17.744  35.852  4.00  1.00            
ATOM    676   CB GLN A  90       2.523  16.652  36.354  4.00  1.00            
ATOM    677   CG GLN A  90       2.205  16.754  37.846  4.00  1.00            
ATOM    678   CD GLN A  90       1.434  18.040  38.099  4.00  1.00            
ATOM    679  OE1 GLN A  90       0.349  18.250  37.558  4.00  1.00            
ATOM    680  NE2 GLN A  90       2.012  18.929  38.950  4.00  1.00            
ATOM    681    C GLN A  90       3.976  17.316  34.501  4.00  1.00            
ATOM    682    O GLN A  90       3.176  17.037  33.608  4.00  1.00            
ATOM    683    N VAL A  91       5.314  17.282  34.299  4.00  1.00            
ATOM    684   CA VAL A  91       5.847  16.804  33.049  4.00  1.00            
ATOM    685   CB VAL A  91       6.738  17.779  32.337  4.00  1.00            
ATOM    686  CG1 VAL A  91       7.344  17.071  31.113  4.00  1.00            
ATOM    687  CG2 VAL A  91       5.904  19.019  31.972  4.00  1.00            
ATOM    688    C VAL A  91       6.646  15.586  33.379  4.00  1.00            
ATOM    689    O VAL A  91       7.589  15.644  34.167  4.00  1.00            
ATOM    690    N GLY A  92       6.292  14.435  32.774  3.00  1.00            
ATOM    691   CA GLY A  92       6.967  13.227  33.143  3.00  1.00            
ATOM    692    C GLY A  92       6.531  13.012  34.551  3.00  1.00            
ATOM    693    O GLY A  92       5.541  13.595  34.991  3.00  1.00            
ATOM    694    N GLY A  93       7.258  12.173  35.303  3.00  1.00            
ATOM    695   CA GLY A  93       6.933  11.981  36.683  3.00  1.00            
ATOM    696    C GLY A  93       7.177  13.292  37.354  3.00  1.00            
ATOM    697    O GLY A  93       6.512  13.651  38.325  3.00  1.00            
ATOM    698    N ILE A  94       8.170  14.035  36.834  4.00  1.00            
ATOM    699   CA ILE A  94       8.613  15.253  37.434  4.00  1.00            
ATOM    700   CB ILE A  94       9.883  15.782  36.835  4.00  1.00            
ATOM    701  CG1 ILE A  94      11.010  14.751  37.044  4.00  1.00            
ATOM    702  CG2 ILE A  94      10.176  17.148  37.478  4.00  1.00            
ATOM    703  CD1 ILE A  94      12.272  15.015  36.223  4.00  1.00            
ATOM    704    C ILE A  94       7.572  16.318  37.420  4.00  1.00            
ATOM    705    O ILE A  94       6.870  16.531  36.434  4.00  1.00            
ATOM    706    N SER A  95       7.453  17.004  38.577  4.00  1.00            
ATOM    707   CA SER A  95       6.514  18.071  38.747  4.00  1.00            
ATOM    708   CB SER A  95       5.800  18.022  40.111  4.00  1.00            
ATOM    709   OG SER A  95       5.124  16.783  40.270  4.00  1.00            
ATOM    710    C SER A  95       7.300  19.332  38.716  4.00  1.00            
ATOM    711    O SER A  95       8.228  19.521  39.504  4.00  1.00            
ATOM    712    N ASP A  96       6.966  20.217  37.764  4.00  1.00            
ATOM    713   CA ASP A  96       7.600  21.496  37.711  4.00  1.00            
ATOM    714   CB ASP A  96       7.619  22.088  36.291  4.00  1.00            
ATOM    715   CG ASP A  96       8.674  23.182  36.226  4.00  1.00            
ATOM    716  OD1 ASP A  96       9.793  22.959  36.761  4.00  1.00            
ATOM    717  OD2 ASP A  96       8.369  24.258  35.646  4.00  1.00            
ATOM    718    C ASP A  96       6.737  22.363  38.563  4.00  1.00            
ATOM    719    O ASP A  96       5.580  22.028  38.812  4.00  1.00            
ATOM    720    N THR A  97       7.263  23.498  39.056  4.00  1.00            
ATOM    721   CA THR A  97       6.412  24.298  39.883  4.00  1.00            
ATOM    722   CB THR A  97       6.785  24.268  41.339  4.00  1.00            
ATOM    723  OG1 THR A  97       8.079  24.822  41.526  4.00  1.00            
ATOM    724  CG2 THR A  97       6.755  22.813  41.833  4.00  1.00            
ATOM    725    C THR A  97       6.530  25.725  39.450  4.00  1.00            
ATOM    726    O THR A  97       7.543  26.130  38.884  4.00  1.00            
ATOM    727    N ASN A  98       5.466  26.517  39.705  4.00  1.00            
ATOM    728   CA ASN A  98       5.451  27.926  39.419  4.00  1.00            
ATOM    729   CB ASN A  98       6.405  28.743  40.310  4.00  1.00            
ATOM    730   CG ASN A  98       5.910  28.705  41.748  4.00  1.00            
ATOM    731  OD1 ASN A  98       4.708  28.673  42.007  4.00  1.00            
ATOM    732  ND2 ASN A  98       6.867  28.713  42.715  4.00  1.00            
ATOM    733    C ASN A  98       5.897  28.141  38.000  4.00  1.00            
ATOM    734    O ASN A  98       6.733  29.003  37.734  4.00  1.00            
ATOM    735    N GLN A  99       5.352  27.362  37.046  4.00  1.00            
ATOM    736   CA GLN A  99       5.712  27.489  35.661  4.00  1.00            
ATOM    737   CB GLN A  99       5.405  26.226  34.830  4.00  1.00            
ATOM    738   CG GLN A  99       5.385  26.424  33.306  4.00  1.00            
ATOM    739   CD GLN A  99       6.756  26.850  32.801  4.00  1.00            
ATOM    740  OE1 GLN A  99       7.682  27.075  33.580  4.00  1.00            
ATOM    741  NE2 GLN A  99       6.891  26.971  31.453  4.00  1.00            
ATOM    742    C GLN A  99       4.968  28.646  35.031  4.00  1.00            
ATOM    743    O GLN A  99       3.934  29.088  35.530  4.00  1.00            
ATOM    744    N ILE A 100       5.523  29.178  33.915  4.00  1.00            
ATOM    745   CA ILE A 100       5.060  30.343  33.195  4.00  1.00            
ATOM    746   CB ILE A 100       6.047  30.774  32.152  4.00  1.00            
ATOM    747  CG1 ILE A 100       7.420  31.069  32.781  4.00  1.00            
ATOM    748  CG2 ILE A 100       5.438  31.976  31.410  4.00  1.00            
ATOM    749  CD1 ILE A 100       7.409  32.218  33.787  4.00  1.00            
ATOM    750    C ILE A 100       3.750  30.198  32.469  4.00  1.00            
ATOM    751    O ILE A 100       2.888  31.067  32.585  4.00  1.00            
ATOM    752    N PHE A 101       3.592  29.137  31.656  4.00  1.00            
ATOM    753   CA PHE A 101       2.387  28.817  30.931  4.00  1.00            
ATOM    754   CB PHE A 101       1.245  28.285  31.814  4.00  1.00            
ATOM    755   CG PHE A 101       1.588  26.918  32.298  4.00  1.00            
ATOM    756  CD1 PHE A 101       2.348  26.730  33.429  4.00  1.00            
ATOM    757  CD2 PHE A 101       1.129  25.819  31.610  4.00  1.00            
ATOM    758  CE1 PHE A 101       2.651  25.460  33.863  4.00  1.00            
ATOM    759  CE2 PHE A 101       1.427  24.547  32.038  4.00  1.00            
ATOM    760   CZ PHE A 101       2.190  24.368  33.166  4.00  1.00            
ATOM    761    C PHE A 101       1.811  29.864  30.064  4.00  1.00            
ATOM    762    O PHE A 101       2.123  31.051  30.144  4.00  1.00            
ATOM    763    N GLY A 102       0.927  29.358  29.178  4.00  1.00            
ATOM    764   CA GLY A 102       0.167  30.156  28.280  4.00  1.00            
ATOM    765    C GLY A 102      -1.171  29.489  28.091  4.00  1.00            
ATOM    766    O GLY A 102      -1.264  28.438  27.461  4.00  1.00            
ATOM    767    N LEU A 103      -2.248  30.091  28.648  4.00  1.00            
ATOM    768   CA LEU A 103      -3.594  29.628  28.415  4.00  1.00            
ATOM    769   CB LEU A 103      -4.614  30.151  29.440  4.00  1.00            
ATOM    770   CG LEU A 103      -4.336  29.683  30.880  4.00  1.00            
ATOM    771  CD1 LEU A 103      -5.384  30.235  31.860  4.00  1.00            
ATOM    772  CD2 LEU A 103      -4.197  28.154  30.951  4.00  1.00            
ATOM    773    C LEU A 103      -3.912  30.289  27.120  4.00  1.00            
ATOM    774    O LEU A 103      -3.370  31.351  26.817  4.00  1.00            
ATOM    775    N SER A 104      -4.779  29.685  26.301  4.00  1.00            
ATOM    776   CA SER A 104      -5.023  30.297  25.033  4.00  1.00            
ATOM    777   CB SER A 104      -5.502  29.310  23.956  4.00  1.00            
ATOM    778   OG SER A 104      -6.788  28.809  24.292  4.00  1.00            
ATOM    779    C SER A 104      -6.111  31.316  25.181  4.00  1.00            
ATOM    780    O SER A 104      -6.568  31.627  26.280  4.00  1.00            
ATOM    781    N GLU A 105      -6.503  31.888  24.027  4.00  1.00            
ATOM    782   CA GLU A 105      -7.564  32.841  23.870  4.00  1.00            
ATOM    783   CB GLU A 105      -7.061  34.281  23.701  4.00  1.00            
ATOM    784   CG GLU A 105      -6.400  34.826  24.969  4.00  1.00            
ATOM    785   CD GLU A 105      -7.476  35.006  26.033  4.00  1.00            
ATOM    786  OE1 GLU A 105      -8.305  34.074  26.210  4.00  1.00            
ATOM    787  OE2 GLU A 105      -7.473  36.080  26.691  4.00  1.00            
ATOM    788    C GLU A 105      -8.211  32.409  22.583  4.00  1.00            
ATOM    789    O GLU A 105      -9.117  31.579  22.592  4.00  1.00            
ATOM    790    N THR A 106      -7.756  32.952  21.430  4.00  1.00            
ATOM    791   CA THR A 106      -8.326  32.567  20.164  4.00  1.00            
ATOM    792   CB THR A 106      -8.654  33.750  19.298  4.00  1.00            
ATOM    793  OG1 THR A 106      -9.582  34.593  19.963  4.00  1.00            
ATOM    794  CG2 THR A 106      -9.238  33.262  17.961  4.00  1.00            
ATOM    795    C THR A 106      -7.337  31.736  19.417  4.00  1.00            
ATOM    796    O THR A 106      -6.233  32.186  19.113  4.00  1.00            
ATOM    797    N GLU A 107      -7.712  30.475  19.108  1.00  1.00            
ATOM    798   CA GLU A 107      -6.828  29.642  18.352  1.00  1.00            
ATOM    799   CB GLU A 107      -6.331  28.410  19.124  1.00  1.00            
ATOM    800   CG GLU A 107      -7.437  27.506  19.663  1.00  1.00            
ATOM    801   CD GLU A 107      -6.753  26.477  20.549  1.00  1.00            
ATOM    802  OE1 GLU A 107      -6.483  26.806  21.736  1.00  1.00            
ATOM    803  OE2 GLU A 107      -6.476  25.355  20.049  1.00  1.00            
ATOM    804    C GLU A 107      -7.535  29.202  17.102  1.00  1.00            
ATOM    805    O GLU A 107      -8.432  28.362  17.112  1.00  1.00            
ATOM    806    N PRO A 108      -7.129  29.823  16.026  1.00  1.00            
ATOM    807   CA PRO A 108      -7.704  29.528  14.734  1.00  1.00            
ATOM    808   CD PRO A 108      -6.825  31.241  16.153  1.00  1.00            
ATOM    809   CB PRO A 108      -7.548  30.792  13.893  1.00  1.00            
ATOM    810   CG PRO A 108      -7.455  31.919  14.930  1.00  1.00            
ATOM    811    C PRO A 108      -7.065  28.344  14.069  1.00  1.00            
ATOM    812    O PRO A 108      -6.006  27.905  14.517  1.00  1.00            
ATOM    813    N GLY A 109      -7.696  27.830  12.990  1.00  1.00            
ATOM    814   CA GLY A 109      -7.115  26.784  12.191  1.00  1.00            
ATOM    815    C GLY A 109      -7.916  25.522  12.258  1.00  1.00            
ATOM    816    O GLY A 109      -8.277  25.042  13.331  1.00  1.00            
ATOM    817    N SER A 110      -8.209  24.966  11.063  2.00  1.00            
ATOM    818   CA SER A 110      -8.920  23.730  10.907  2.00  1.00            
ATOM    819   CB SER A 110      -9.454  23.501   9.485  2.00  1.00            
ATOM    820   OG SER A 110     -10.529  24.392   9.228  2.00  1.00            
ATOM    821    C SER A 110      -8.012  22.595  11.263  2.00  1.00            
ATOM    822    O SER A 110      -8.470  21.535  11.679  2.00  1.00            
ATOM    823    N PHE A 111      -6.691  22.795  11.113  2.00  1.00            
ATOM    824   CA PHE A 111      -5.730  21.768  11.408  2.00  1.00            
ATOM    825   CB PHE A 111      -4.296  22.281  11.169  2.00  1.00            
ATOM    826   CG PHE A 111      -3.322  21.157  11.251  2.00  1.00            
ATOM    827  CD1 PHE A 111      -3.014  20.426  10.125  2.00  1.00            
ATOM    828  CD2 PHE A 111      -2.715  20.836  12.442  2.00  1.00            
ATOM    829  CE1 PHE A 111      -2.116  19.388  10.184  2.00  1.00            
ATOM    830  CE2 PHE A 111      -1.816  19.799  12.505  2.00  1.00            
ATOM    831   CZ PHE A 111      -1.515  19.073  11.378  2.00  1.00            
ATOM    832    C PHE A 111      -5.901  21.461  12.847  2.00  1.00            
ATOM    833    O PHE A 111      -5.956  20.303  13.255  2.00  1.00            
ATOM    834    N LEU A 112      -6.018  22.522  13.657  2.00  1.00            
ATOM    835   CA LEU A 112      -6.189  22.305  15.051  2.00  1.00            
ATOM    836   CB LEU A 112      -6.279  23.596  15.887  2.00  1.00            
ATOM    837   CG LEU A 112      -5.011  24.470  15.870  2.00  1.00            
ATOM    838  CD1 LEU A 112      -4.788  25.114  14.493  2.00  1.00            
ATOM    839  CD2 LEU A 112      -5.023  25.492  17.020  2.00  1.00            
ATOM    840    C LEU A 112      -7.481  21.600  15.268  2.00  1.00            
ATOM    841    O LEU A 112      -7.556  20.647  16.042  2.00  1.00            
ATOM    842    N TYR A 113      -8.531  22.035  14.554  2.00  1.00            
ATOM    843   CA TYR A 113      -9.831  21.478  14.762  2.00  1.00            
ATOM    844   CB TYR A 113     -10.877  22.086  13.813  2.00  1.00            
ATOM    845   CG TYR A 113     -12.197  21.458  14.087  2.00  1.00            
ATOM    846  CD1 TYR A 113     -13.014  21.979  15.064  2.00  1.00            
ATOM    847  CD2 TYR A 113     -12.617  20.354  13.383  2.00  1.00            
ATOM    848  CE1 TYR A 113     -14.238  21.413  15.330  2.00  1.00            
ATOM    849  CE2 TYR A 113     -13.841  19.784  13.645  2.00  1.00            
ATOM    850   CZ TYR A 113     -14.655  20.314  14.619  2.00  1.00            
ATOM    851   OH TYR A 113     -15.912  19.731  14.889  2.00  1.00            
ATOM    852    C TYR A 113      -9.721  20.016  14.477  2.00  1.00            
ATOM    853    O TYR A 113     -10.241  19.195  15.232  2.00  1.00            
ATOM    854    N TYR A 114      -9.030  19.638  13.386  2.00  1.00            
ATOM    855   CA TYR A 114      -8.903  18.236  13.120  2.00  1.00            
ATOM    856   CB TYR A 114      -9.036  17.868  11.635  2.00  1.00            
ATOM    857   CG TYR A 114     -10.428  18.179  11.222  2.00  1.00            
ATOM    858  CD1 TYR A 114     -11.458  17.337  11.570  2.00  1.00            
ATOM    859  CD2 TYR A 114     -10.699  19.306  10.482  2.00  1.00            
ATOM    860  CE1 TYR A 114     -12.746  17.620  11.188  2.00  1.00            
ATOM    861  CE2 TYR A 114     -11.987  19.594  10.097  2.00  1.00            
ATOM    862   CZ TYR A 114     -13.010  18.749  10.453  2.00  1.00            
ATOM    863   OH TYR A 114     -14.333  19.039  10.062  2.00  1.00            
ATOM    864    C TYR A 114      -7.541  17.830  13.513  2.00  1.00            
ATOM    865    O TYR A 114      -6.681  17.592  12.667  2.00  1.00            
ATOM    866    N ALA A 115      -7.298  17.744  14.826  1.00  1.00            
ATOM    867   CA ALA A 115      -6.015  17.248  15.168  1.00  1.00            
ATOM    868   CB ALA A 115      -4.913  18.321  15.158  1.00  1.00            
ATOM    869    C ALA A 115      -6.106  16.700  16.527  1.00  1.00            
ATOM    870    O ALA A 115      -6.449  17.398  17.480  1.00  1.00            
ATOM    871    N PRO A 116      -5.824  15.447  16.646  1.00  1.00            
ATOM    872   CA PRO A 116      -5.808  14.986  17.980  1.00  1.00            
ATOM    873   CD PRO A 116      -6.333  14.440  15.728  1.00  1.00            
ATOM    874   CB PRO A 116      -5.853  13.463  17.908  1.00  1.00            
ATOM    875   CG PRO A 116      -6.640  13.212  16.606  1.00  1.00            
ATOM    876    C PRO A 116      -4.582  15.584  18.565  1.00  1.00            
ATOM    877    O PRO A 116      -3.482  15.201  18.173  1.00  1.00            
ATOM    878    N PHE A 117      -4.747  16.528  19.497  1.00  1.00            
ATOM    879   CA PHE A 117      -3.609  17.086  20.145  1.00  1.00            
ATOM    880   CB PHE A 117      -2.509  17.625  19.203  1.00  1.00            
ATOM    881   CG PHE A 117      -2.818  18.987  18.680  1.00  1.00            
ATOM    882  CD1 PHE A 117      -3.800  19.201  17.742  1.00  1.00            
ATOM    883  CD2 PHE A 117      -2.109  20.070  19.154  1.00  1.00            
ATOM    884  CE1 PHE A 117      -4.059  20.471  17.280  1.00  1.00            
ATOM    885  CE2 PHE A 117      -2.361  21.341  18.694  1.00  1.00            
ATOM    886   CZ PHE A 117      -3.340  21.543  17.751  1.00  1.00            
ATOM    887    C PHE A 117      -4.173  18.203  20.946  1.00  1.00            
ATOM    888    O PHE A 117      -5.308  18.617  20.708  1.00  1.00            
ATOM    889    N ASP A 118      -3.428  18.728  21.931  1.00  1.00            
ATOM    890   CA ASP A 118      -4.085  19.743  22.690  1.00  1.00            
ATOM    891   CB ASP A 118      -4.334  19.347  24.154  1.00  1.00            
ATOM    892   CG ASP A 118      -5.508  18.382  24.189  1.00  1.00            
ATOM    893  OD1 ASP A 118      -6.336  18.420  23.240  1.00  1.00            
ATOM    894  OD2 ASP A 118      -5.595  17.595  25.169  1.00  1.00            
ATOM    895    C ASP A 118      -3.278  20.985  22.729  1.00  1.00            
ATOM    896    O ASP A 118      -3.833  22.080  22.823  1.00  1.00            
ATOM    897    N GLY A 119      -1.948  20.877  22.650  4.00  1.00            
ATOM    898   CA GLY A 119      -1.262  22.118  22.765  4.00  1.00            
ATOM    899    C GLY A 119       0.180  21.892  22.552  4.00  1.00            
ATOM    900    O GLY A 119       0.609  20.863  22.031  4.00  1.00            
ATOM    901    N ILE A 120       0.971  22.889  22.965  4.00  1.00            
ATOM    902   CA ILE A 120       2.362  22.802  22.709  4.00  1.00            
ATOM    903   CB ILE A 120       2.820  23.875  21.767  4.00  1.00            
ATOM    904  CG1 ILE A 120       4.327  23.760  21.491  4.00  1.00            
ATOM    905  CG2 ILE A 120       2.403  25.226  22.369  4.00  1.00            
ATOM    906  CD1 ILE A 120       4.710  22.507  20.711  4.00  1.00            
ATOM    907    C ILE A 120       3.142  22.985  23.965  4.00  1.00            
ATOM    908    O ILE A 120       2.812  23.809  24.819  4.00  1.00            
ATOM    909    N LEU A 121       4.202  22.168  24.095  4.00  1.00            
ATOM    910   CA LEU A 121       5.183  22.250  25.136  4.00  1.00            
ATOM    911   CB LEU A 121       5.267  20.954  25.967  4.00  1.00            
ATOM    912   CG LEU A 121       6.114  21.034  27.253  4.00  1.00            
ATOM    913  CD1 LEU A 121       7.587  21.357  26.967  4.00  1.00            
ATOM    914  CD2 LEU A 121       5.473  21.970  28.288  4.00  1.00            
ATOM    915    C LEU A 121       6.443  22.375  24.317  4.00  1.00            
ATOM    916    O LEU A 121       6.500  21.807  23.226  4.00  1.00            
ATOM    917    N GLY A 122       7.487  23.111  24.760  4.00  1.00            
ATOM    918   CA GLY A 122       8.570  23.258  23.821  4.00  1.00            
ATOM    919    C GLY A 122       9.885  22.929  24.401  4.00  1.00            
ATOM    920    O GLY A 122      10.186  23.229  25.556  4.00  1.00            
ATOM    921    N LEU A 123      10.699  22.275  23.558  1.00  1.00            
ATOM    922   CA LEU A 123      12.058  22.011  23.879  1.00  1.00            
ATOM    923   CB LEU A 123      12.409  20.515  23.847  1.00  1.00            
ATOM    924   CG LEU A 123      11.629  19.684  24.885  1.00  1.00            
ATOM    925  CD1 LEU A 123      11.976  20.107  26.321  1.00  1.00            
ATOM    926  CD2 LEU A 123      10.116  19.708  24.605  1.00  1.00            
ATOM    927    C LEU A 123      12.817  22.703  22.784  1.00  1.00            
ATOM    928    O LEU A 123      13.121  22.121  21.744  1.00  1.00            
ATOM    929    N ALA A 124      13.122  23.990  23.022  1.00  1.00            
ATOM    930   CA ALA A 124      13.809  24.914  22.159  1.00  1.00            
ATOM    931   CB ALA A 124      12.874  25.797  21.313  1.00  1.00            
ATOM    932    C ALA A 124      14.475  25.814  23.196  1.00  1.00            
ATOM    933    O ALA A 124      14.636  25.386  24.338  1.00  1.00            
ATOM    934    N TYR A 125      14.897  27.061  22.862  1.00  1.00            
ATOM    935   CA TYR A 125      15.821  27.721  23.763  1.00  1.00            
ATOM    936   CB TYR A 125      16.492  28.939  23.105  1.00  1.00            
ATOM    937   CG TYR A 125      17.883  29.019  23.639  1.00  1.00            
ATOM    938  CD1 TYR A 125      18.207  29.647  24.822  1.00  1.00            
ATOM    939  CD2 TYR A 125      18.887  28.413  22.919  1.00  1.00            
ATOM    940  CE1 TYR A 125      19.511  29.687  25.265  1.00  1.00            
ATOM    941  CE2 TYR A 125      20.191  28.447  23.356  1.00  1.00            
ATOM    942   CZ TYR A 125      20.508  29.088  24.530  1.00  1.00            
ATOM    943   OH TYR A 125      21.845  29.129  24.984  1.00  1.00            
ATOM    944    C TYR A 125      15.404  28.184  25.148  1.00  1.00            
ATOM    945    O TYR A 125      15.796  27.446  26.052  1.00  1.00            
ATOM    946    N PRO A 126      14.672  29.233  25.547  2.00  1.00            
ATOM    947   CA PRO A 126      14.115  30.366  24.817  2.00  1.00            
ATOM    948   CD PRO A 126      14.544  29.435  26.982  2.00  1.00            
ATOM    949   CB PRO A 126      13.189  31.063  25.806  2.00  1.00            
ATOM    950   CG PRO A 126      13.885  30.814  27.155  2.00  1.00            
ATOM    951    C PRO A 126      15.136  31.346  24.333  2.00  1.00            
ATOM    952    O PRO A 126      16.193  31.505  24.940  2.00  1.00            
ATOM    953    N SER A 127      14.781  32.011  23.227  2.00  1.00            
ATOM    954   CA SER A 127      15.442  33.070  22.527  2.00  1.00            
ATOM    955   CB SER A 127      16.532  32.564  21.569  2.00  1.00            
ATOM    956   OG SER A 127      17.079  33.646  20.828  2.00  1.00            
ATOM    957    C SER A 127      14.285  33.482  21.691  2.00  1.00            
ATOM    958    O SER A 127      13.939  34.653  21.537  2.00  1.00            
ATOM    959    N ILE A 128      13.654  32.417  21.165  2.00  1.00            
ATOM    960   CA ILE A 128      12.484  32.353  20.347  2.00  1.00            
ATOM    961   CB ILE A 128      12.195  30.953  19.882  2.00  1.00            
ATOM    962  CG1 ILE A 128      13.214  30.493  18.830  2.00  1.00            
ATOM    963  CG2 ILE A 128      10.732  30.896  19.418  2.00  1.00            
ATOM    964  CD1 ILE A 128      14.623  30.316  19.381  2.00  1.00            
ATOM    965    C ILE A 128      11.232  32.780  21.077  2.00  1.00            
ATOM    966    O ILE A 128      10.400  33.476  20.499  2.00  1.00            
ATOM    967    N SER A 129      11.083  32.382  22.365  1.00  1.00            
ATOM    968   CA SER A 129       9.860  32.468  23.139  1.00  1.00            
ATOM    969   CB SER A 129      10.087  32.353  24.657  1.00  1.00            
ATOM    970   OG SER A 129       8.838  32.394  25.331  1.00  1.00            
ATOM    971    C SER A 129       9.081  33.722  22.882  1.00  1.00            
ATOM    972    O SER A 129       9.600  34.832  22.986  1.00  1.00            
ATOM    973    N ALA A 130       7.785  33.544  22.523  2.00  1.00            
ATOM    974   CA ALA A 130       6.894  34.654  22.328  2.00  1.00            
ATOM    975   CB ALA A 130       5.633  34.297  21.523  2.00  1.00            
ATOM    976    C ALA A 130       6.471  34.992  23.703  2.00  1.00            
ATOM    977    O ALA A 130       5.549  34.390  24.250  2.00  1.00            
ATOM    978    N SER A 131       7.181  35.986  24.259  2.00  1.00            
ATOM    979   CA SER A 131       7.103  36.476  25.598  2.00  1.00            
ATOM    980   CB SER A 131       5.931  35.958  26.455  2.00  1.00            
ATOM    981   OG SER A 131       6.110  34.582  26.758  2.00  1.00            
ATOM    982    C SER A 131       8.367  35.982  26.199  2.00  1.00            
ATOM    983    O SER A 131       8.865  34.929  25.803  2.00  1.00            
ATOM    984    N GLY A 132       8.952  36.715  27.155  2.00  1.00            
ATOM    985   CA GLY A 132      10.144  36.141  27.690  2.00  1.00            
ATOM    986    C GLY A 132       9.668  35.261  28.788  2.00  1.00            
ATOM    987    O GLY A 132       9.984  35.461  29.960  2.00  1.00            
ATOM    988    N ALA A 133       8.876  34.245  28.404  1.00  1.00            
ATOM    989   CA ALA A 133       8.356  33.295  29.335  1.00  1.00            
ATOM    990   CB ALA A 133       7.140  32.511  28.812  1.00  1.00            
ATOM    991    C ALA A 133       9.448  32.323  29.558  1.00  1.00            
ATOM    992    O ALA A 133      10.467  32.352  28.868  1.00  1.00            
ATOM    993    N THR A 134       9.286  31.442  30.554  1.00  1.00            
ATOM    994   CA THR A 134      10.362  30.537  30.776  1.00  1.00            
ATOM    995   CB THR A 134      10.755  30.424  32.219  1.00  1.00            
ATOM    996  OG1 THR A 134      11.132  31.697  32.720  1.00  1.00            
ATOM    997  CG2 THR A 134      11.932  29.440  32.337  1.00  1.00            
ATOM    998    C THR A 134       9.946  29.168  30.328  1.00  1.00            
ATOM    999    O THR A 134       8.864  28.679  30.644  1.00  1.00            
ATOM   1000    N PRO A 135      10.819  28.552  29.572  1.00  1.00            
ATOM   1001   CA PRO A 135      10.535  27.226  29.092  1.00  1.00            
ATOM   1002   CD PRO A 135      11.527  29.329  28.571  1.00  1.00            
ATOM   1003   CB PRO A 135      11.450  26.994  27.895  1.00  1.00            
ATOM   1004   CG PRO A 135      11.635  28.415  27.337  1.00  1.00            
ATOM   1005    C PRO A 135      10.594  26.198  30.154  1.00  1.00            
ATOM   1006    O PRO A 135      11.258  26.413  31.170  1.00  1.00            
ATOM   1007    N VAL A 136       9.886  25.084  29.935  2.00  1.00            
ATOM   1008   CA VAL A 136       9.757  24.071  30.929  2.00  1.00            
ATOM   1009   CB VAL A 136       8.818  22.972  30.533  2.00  1.00            
ATOM   1010  CG1 VAL A 136       8.772  21.946  31.678  2.00  1.00            
ATOM   1011  CG2 VAL A 136       7.446  23.594  30.215  2.00  1.00            
ATOM   1012    C VAL A 136      11.080  23.456  31.264  2.00  1.00            
ATOM   1013    O VAL A 136      11.409  23.310  32.439  2.00  1.00            
ATOM   1014    N PHE A 137      11.890  23.099  30.251  2.00  1.00            
ATOM   1015   CA PHE A 137      13.150  22.460  30.521  2.00  1.00            
ATOM   1016   CB PHE A 137      13.914  22.153  29.222  2.00  1.00            
ATOM   1017   CG PHE A 137      15.022  21.206  29.522  2.00  1.00            
ATOM   1018  CD1 PHE A 137      14.777  19.853  29.585  2.00  1.00            
ATOM   1019  CD2 PHE A 137      16.303  21.660  29.730  2.00  1.00            
ATOM   1020  CE1 PHE A 137      15.791  18.964  29.858  2.00  1.00            
ATOM   1021  CE2 PHE A 137      17.319  20.776  30.003  2.00  1.00            
ATOM   1022   CZ PHE A 137      17.067  19.426  30.068  2.00  1.00            
ATOM   1023    C PHE A 137      13.944  23.457  31.321  2.00  1.00            
ATOM   1024    O PHE A 137      14.568  23.106  32.319  2.00  1.00            
ATOM   1025    N ASP A 138      13.910  24.747  30.910  2.00  1.00            
ATOM   1026   CA ASP A 138      14.661  25.786  31.568  2.00  1.00            
ATOM   1027   CB ASP A 138      14.530  27.151  30.865  2.00  1.00            
ATOM   1028   CG ASP A 138      15.614  28.075  31.407  2.00  1.00            
ATOM   1029  OD1 ASP A 138      15.496  28.508  32.585  2.00  1.00            
ATOM   1030  OD2 ASP A 138      16.585  28.347  30.651  2.00  1.00            
ATOM   1031    C ASP A 138      14.183  25.916  32.978  2.00  1.00            
ATOM   1032    O ASP A 138      14.980  25.995  33.913  2.00  1.00            
ATOM   1033    N ASN A 139      12.855  25.903  33.171  2.00  1.00            
ATOM   1034   CA ASN A 139      12.291  26.046  34.478  2.00  1.00            
ATOM   1035   CB ASN A 139      10.753  26.108  34.466  2.00  1.00            
ATOM   1036   CG ASN A 139      10.274  26.526  35.852  2.00  1.00            
ATOM   1037  OD1 ASN A 139      10.683  25.958  36.864  2.00  1.00            
ATOM   1038  ND2 ASN A 139       9.389  27.559  35.903  2.00  1.00            
ATOM   1039    C ASN A 139      12.704  24.851  35.289  2.00  1.00            
ATOM   1040    O ASN A 139      13.001  24.975  36.475  2.00  1.00            
ATOM   1041    N LEU A 140      12.752  23.657  34.661  2.00  1.00            
ATOM   1042   CA LEU A 140      13.116  22.458  35.370  2.00  1.00            
ATOM   1043   CB LEU A 140      13.193  21.226  34.450  2.00  1.00            
ATOM   1044   CG LEU A 140      11.836  20.739  33.906  2.00  1.00            
ATOM   1045  CD1 LEU A 140      12.021  19.544  32.956  2.00  1.00            
ATOM   1046  CD2 LEU A 140      10.863  20.409  35.049  2.00  1.00            
ATOM   1047    C LEU A 140      14.501  22.672  35.913  2.00  1.00            
ATOM   1048    O LEU A 140      14.766  22.386  37.079  2.00  1.00            
ATOM   1049    N TRP A 141      15.420  23.207  35.081  2.00  1.00            
ATOM   1050   CA TRP A 141      16.783  23.394  35.502  2.00  1.00            
ATOM   1051   CB TRP A 141      17.764  23.858  34.413  2.00  1.00            
ATOM   1052   CG TRP A 141      19.102  24.256  35.004  2.00  1.00            
ATOM   1053  CD2 TRP A 141      20.107  23.330  35.450  2.00  1.00            
ATOM   1054  CD1 TRP A 141      19.586  25.504  35.277  2.00  1.00            
ATOM   1055  NE1 TRP A 141      20.827  25.414  35.861  2.00  1.00            
ATOM   1056  CE2 TRP A 141      21.160  24.081  35.977  2.00  1.00            
ATOM   1057  CE3 TRP A 141      20.144  21.966  35.436  2.00  1.00            
ATOM   1058  CZ2 TRP A 141      22.269  23.476  36.494  2.00  1.00            
ATOM   1059  CZ3 TRP A 141      21.268  21.359  35.950  2.00  1.00            
ATOM   1060  CH2 TRP A 141      22.310  22.099  36.470  2.00  1.00            
ATOM   1061    C TRP A 141      16.901  24.397  36.594  2.00  1.00            
ATOM   1062    O TRP A 141      17.676  24.191  37.527  2.00  1.00            
ATOM   1063    N ASP A 142      16.148  25.510  36.503  2.00  1.00            
ATOM   1064   CA ASP A 142      16.300  26.547  37.481  2.00  1.00            
ATOM   1065   CB ASP A 142      15.300  27.701  37.303  2.00  1.00            
ATOM   1066   CG ASP A 142      15.807  28.593  36.185  2.00  1.00            
ATOM   1067  OD1 ASP A 142      16.898  29.193  36.373  2.00  1.00            
ATOM   1068  OD2 ASP A 142      15.115  28.696  35.137  2.00  1.00            
ATOM   1069    C ASP A 142      16.035  25.957  38.813  2.00  1.00            
ATOM   1070    O ASP A 142      16.809  26.134  39.752  2.00  1.00            
ATOM   1071    N GLN A 143      14.938  25.201  38.918  3.00  1.00            
ATOM   1072   CA GLN A 143      14.654  24.608  40.177  3.00  1.00            
ATOM   1073   CB GLN A 143      13.276  23.936  40.222  3.00  1.00            
ATOM   1074   CG GLN A 143      12.738  23.796  41.645  3.00  1.00            
ATOM   1075   CD GLN A 143      12.347  25.200  42.100  3.00  1.00            
ATOM   1076  OE1 GLN A 143      12.821  25.690  43.123  3.00  1.00            
ATOM   1077  NE2 GLN A 143      11.462  25.872  41.315  3.00  1.00            
ATOM   1078    C GLN A 143      15.738  23.598  40.416  3.00  1.00            
ATOM   1079    O GLN A 143      16.170  23.392  41.549  3.00  1.00            
ATOM   1080    N GLY A 144      16.231  22.956  39.332  3.00  1.00            
ATOM   1081   CA GLY A 144      17.299  22.001  39.458  3.00  1.00            
ATOM   1082    C GLY A 144      16.738  20.620  39.587  3.00  1.00            
ATOM   1083    O GLY A 144      17.394  19.730  40.124  3.00  1.00            
ATOM   1084    N LEU A 145      15.506  20.395  39.092  1.00  1.00            
ATOM   1085   CA LEU A 145      14.955  19.076  39.203  1.00  1.00            
ATOM   1086   CB LEU A 145      13.521  18.927  38.668  1.00  1.00            
ATOM   1087   CG LEU A 145      12.470  19.703  39.480  1.00  1.00            
ATOM   1088  CD1 LEU A 145      12.431  19.251  40.950  1.00  1.00            
ATOM   1089  CD2 LEU A 145      12.657  21.212  39.310  1.00  1.00            
ATOM   1090    C LEU A 145      15.821  18.122  38.442  1.00  1.00            
ATOM   1091    O LEU A 145      16.117  17.029  38.923  1.00  1.00            
ATOM   1092    N VAL A 146      16.275  18.518  37.238  1.00  1.00            
ATOM   1093   CA VAL A 146      17.034  17.616  36.420  1.00  1.00            
ATOM   1094   CB VAL A 146      16.907  17.902  34.954  1.00  1.00            
ATOM   1095  CG1 VAL A 146      15.447  17.660  34.538  1.00  1.00            
ATOM   1096  CG2 VAL A 146      17.394  19.337  34.694  1.00  1.00            
ATOM   1097    C VAL A 146      18.496  17.667  36.770  1.00  1.00            
ATOM   1098    O VAL A 146      19.026  18.721  37.117  1.00  1.00            
ATOM   1099    N SER A 147      19.177  16.495  36.702  1.00  1.00            
ATOM   1100   CA SER A 147      20.579  16.392  37.018  1.00  1.00            
ATOM   1101   CB SER A 147      21.100  14.938  36.975  1.00  1.00            
ATOM   1102   OG SER A 147      20.891  14.359  35.696  1.00  1.00            
ATOM   1103    C SER A 147      21.389  17.246  36.088  1.00  1.00            
ATOM   1104    O SER A 147      21.808  18.345  36.450  1.00  1.00            
ATOM   1105    N GLN A 148      21.603  16.775  34.842  1.00  1.00            
ATOM   1106   CA GLN A 148      22.343  17.534  33.870  1.00  1.00            
ATOM   1107   CB GLN A 148      23.411  16.738  33.108  1.00  1.00            
ATOM   1108   CG GLN A 148      24.584  16.294  33.982  1.00  1.00            
ATOM   1109   CD GLN A 148      25.608  15.652  33.061  1.00  1.00            
ATOM   1110  OE1 GLN A 148      25.254  14.911  32.144  1.00  1.00            
ATOM   1111  NE2 GLN A 148      26.913  15.955  33.294  1.00  1.00            
ATOM   1112    C GLN A 148      21.319  17.955  32.889  1.00  1.00            
ATOM   1113    O GLN A 148      20.226  17.392  32.841  1.00  1.00            
ATOM   1114    N ASP A 149      21.635  18.979  32.091  1.00  1.00            
ATOM   1115   CA ASP A 149      20.630  19.439  31.199  1.00  1.00            
ATOM   1116   CB ASP A 149      20.691  20.965  30.987  1.00  1.00            
ATOM   1117   CG ASP A 149      22.105  21.378  30.588  1.00  1.00            
ATOM   1118  OD1 ASP A 149      22.973  20.486  30.403  1.00  1.00            
ATOM   1119  OD2 ASP A 149      22.338  22.613  30.499  1.00  1.00            
ATOM   1120    C ASP A 149      20.714  18.715  29.902  1.00  1.00            
ATOM   1121    O ASP A 149      21.375  19.146  28.961  1.00  1.00            
ATOM   1122    N LEU A 150      20.018  17.565  29.839  4.00  1.00            
ATOM   1123   CA LEU A 150      19.964  16.781  28.646  4.00  1.00            
ATOM   1124   CB LEU A 150      20.684  15.429  28.758  4.00  1.00            
ATOM   1125   CG LEU A 150      22.212  15.529  28.887  4.00  1.00            
ATOM   1126  CD1 LEU A 150      22.839  16.006  27.568  4.00  1.00            
ATOM   1127  CD2 LEU A 150      22.623  16.385  30.096  4.00  1.00            
ATOM   1128    C LEU A 150      18.540  16.442  28.417  4.00  1.00            
ATOM   1129    O LEU A 150      17.760  16.320  29.360  4.00  1.00            
ATOM   1130    N PHE A 151      18.158  16.296  27.139  4.00  1.00            
ATOM   1131   CA PHE A 151      16.805  15.942  26.866  4.00  1.00            
ATOM   1132   CB PHE A 151      16.054  17.193  26.372  4.00  1.00            
ATOM   1133   CG PHE A 151      14.582  17.014  26.440  4.00  1.00            
ATOM   1134  CD1 PHE A 151      13.953  16.904  27.658  4.00  1.00            
ATOM   1135  CD2 PHE A 151      13.827  17.016  25.291  4.00  1.00            
ATOM   1136  CE1 PHE A 151      12.588  16.756  27.727  4.00  1.00            
ATOM   1137  CE2 PHE A 151      12.463  16.871  25.356  4.00  1.00            
ATOM   1138   CZ PHE A 151      11.841  16.737  26.574  4.00  1.00            
ATOM   1139    C PHE A 151      16.877  14.914  25.778  4.00  1.00            
ATOM   1140    O PHE A 151      17.222  15.230  24.640  4.00  1.00            
ATOM   1141    N SER A 152      16.568  13.642  26.105  4.00  1.00            
ATOM   1142   CA SER A 152      16.612  12.614  25.104  4.00  1.00            
ATOM   1143   CB SER A 152      16.895  11.205  25.652  4.00  1.00            
ATOM   1144   OG SER A 152      18.243  11.106  26.083  4.00  1.00            
ATOM   1145    C SER A 152      15.287  12.570  24.472  4.00  1.00            
ATOM   1146    O SER A 152      14.268  12.876  25.089  4.00  1.00            
ATOM   1147    N VAL A 153      15.282  12.214  23.187  4.00  1.00            
ATOM   1148   CA VAL A 153      14.023  12.093  22.553  4.00  1.00            
ATOM   1149   CB VAL A 153      13.700  13.276  21.685  4.00  1.00            
ATOM   1150  CG1 VAL A 153      12.374  13.012  20.949  4.00  1.00            
ATOM   1151  CG2 VAL A 153      13.716  14.543  22.560  4.00  1.00            
ATOM   1152    C VAL A 153      14.123  10.909  21.657  4.00  1.00            
ATOM   1153    O VAL A 153      14.995  10.858  20.791  4.00  1.00            
ATOM   1154    N TYR A 154      13.251   9.903  21.839  4.00  1.00            
ATOM   1155   CA TYR A 154      13.360   8.825  20.910  4.00  1.00            
ATOM   1156   CB TYR A 154      14.101   7.569  21.423  4.00  1.00            
ATOM   1157   CG TYR A 154      13.341   6.809  22.456  4.00  1.00            
ATOM   1158  CD1 TYR A 154      12.442   5.839  22.079  4.00  1.00            
ATOM   1159  CD2 TYR A 154      13.544   7.043  23.798  4.00  1.00            
ATOM   1160  CE1 TYR A 154      11.749   5.120  23.024  4.00  1.00            
ATOM   1161  CE2 TYR A 154      12.853   6.327  24.747  4.00  1.00            
ATOM   1162   CZ TYR A 154      11.954   5.364  24.360  4.00  1.00            
ATOM   1163   OH TYR A 154      11.244   4.625  25.330  4.00  1.00            
ATOM   1164    C TYR A 154      12.011   8.457  20.425  4.00  1.00            
ATOM   1165    O TYR A 154      11.051   8.384  21.191  4.00  1.00            
ATOM   1166    N LEU A 155      11.916   8.226  19.105  1.00  1.00            
ATOM   1167   CA LEU A 155      10.653   7.906  18.528  1.00  1.00            
ATOM   1168   CB LEU A 155      10.227   8.838  17.381  1.00  1.00            
ATOM   1169   CG LEU A 155       9.946  10.280  17.840  1.00  1.00            
ATOM   1170  CD1 LEU A 155       8.727  10.346  18.774  1.00  1.00            
ATOM   1171  CD2 LEU A 155      11.201  10.921  18.456  1.00  1.00            
ATOM   1172    C LEU A 155      10.704   6.529  17.984  1.00  1.00            
ATOM   1173    O LEU A 155      11.770   5.929  17.846  1.00  1.00            
ATOM   1174    N SER A 156       9.513   5.986  17.684  1.00  1.00            
ATOM   1175   CA SER A 156       9.424   4.670  17.145  1.00  1.00            
ATOM   1176   CB SER A 156       8.728   3.667  18.078  1.00  1.00            
ATOM   1177   OG SER A 156       9.500   3.486  19.257  1.00  1.00            
ATOM   1178    C SER A 156       8.620   4.763  15.906  1.00  1.00            
ATOM   1179    O SER A 156       8.083   5.818  15.572  1.00  1.00            
ATOM   1180    N SER A 157       8.543   3.645  15.170  1.00  1.00            
ATOM   1181   CA SER A 157       7.805   3.687  13.954  1.00  1.00            
ATOM   1182   CB SER A 157       8.669   3.541  12.690  1.00  1.00            
ATOM   1183   OG SER A 157       9.229   2.238  12.628  1.00  1.00            
ATOM   1184    C SER A 157       6.836   2.564  13.960  1.00  1.00            
ATOM   1185    O SER A 157       6.776   1.769  14.895  1.00  1.00            
ATOM   1186    N ASN A 158       6.030   2.502  12.889  3.00  1.00            
ATOM   1187   CA ASN A 158       5.076   1.454  12.729  3.00  1.00            
ATOM   1188   CB ASN A 158       5.727   0.062  12.778  3.00  1.00            
ATOM   1189   CG ASN A 158       4.755  -0.936  12.172  3.00  1.00            
ATOM   1190  OD1 ASN A 158       4.606  -2.055  12.662  3.00  1.00            
ATOM   1191  ND2 ASN A 158       4.087  -0.527  11.060  3.00  1.00            
ATOM   1192    C ASN A 158       4.049   1.539  13.806  3.00  1.00            
ATOM   1193    O ASN A 158       3.456   0.534  14.194  3.00  1.00            
ATOM   1194    N ASP A 159       3.801   2.762  14.304  3.00  1.00            
ATOM   1195   CA ASP A 159       2.730   2.972  15.233  3.00  1.00            
ATOM   1196   CB ASP A 159       1.363   2.768  14.540  3.00  1.00            
ATOM   1197   CG ASP A 159       0.207   3.098  15.477  3.00  1.00            
ATOM   1198  OD1 ASP A 159       0.045   4.289  15.847  3.00  1.00            
ATOM   1199  OD2 ASP A 159      -0.530   2.141  15.837  3.00  1.00            
ATOM   1200    C ASP A 159       2.840   2.038  16.403  3.00  1.00            
ATOM   1201    O ASP A 159       1.872   1.385  16.791  3.00  1.00            
ATOM   1202    N ASP A 160       4.038   1.921  16.997  1.00  1.00            
ATOM   1203   CA ASP A 160       4.152   1.133  18.189  1.00  1.00            
ATOM   1204   CB ASP A 160       5.357   0.178  18.204  1.00  1.00            
ATOM   1205   CG ASP A 160       5.026  -1.004  17.306  1.00  1.00            
ATOM   1206  OD1 ASP A 160       3.883  -1.523  17.416  1.00  1.00            
ATOM   1207  OD2 ASP A 160       5.905  -1.402  16.496  1.00  1.00            
ATOM   1208    C ASP A 160       4.328   2.108  19.310  1.00  1.00            
ATOM   1209    O ASP A 160       5.033   3.107  19.172  1.00  1.00            
ATOM   1210    N SER A 161       3.664   1.860  20.453  1.00  1.00            
ATOM   1211   CA SER A 161       3.835   2.758  21.555  1.00  1.00            
ATOM   1212   CB SER A 161       2.865   2.508  22.723  1.00  1.00            
ATOM   1213   OG SER A 161       1.534   2.800  22.323  1.00  1.00            
ATOM   1214    C SER A 161       5.221   2.527  22.040  1.00  1.00            
ATOM   1215    O SER A 161       5.908   1.623  21.567  1.00  1.00            
ATOM   1216    N GLY A 162       5.685   3.346  23.000  1.00  1.00            
ATOM   1217   CA GLY A 162       7.020   3.137  23.464  1.00  1.00            
ATOM   1218    C GLY A 162       7.885   4.295  23.092  1.00  1.00            
ATOM   1219    O GLY A 162       9.007   4.407  23.583  1.00  1.00            
ATOM   1220    N SER A 163       7.405   5.203  22.222  4.00  1.00            
ATOM   1221   CA SER A 163       8.250   6.315  21.898  4.00  1.00            
ATOM   1222   CB SER A 163       7.669   7.244  20.816  4.00  1.00            
ATOM   1223   OG SER A 163       7.500   6.540  19.594  4.00  1.00            
ATOM   1224    C SER A 163       8.404   7.095  23.152  4.00  1.00            
ATOM   1225    O SER A 163       7.477   7.171  23.957  4.00  1.00            
ATOM   1226    N VAL A 164       9.592   7.682  23.376  4.00  1.00            
ATOM   1227   CA VAL A 164       9.698   8.354  24.627  4.00  1.00            
ATOM   1228   CB VAL A 164      10.191   7.456  25.734  4.00  1.00            
ATOM   1229  CG1 VAL A 164      10.460   8.301  26.990  4.00  1.00            
ATOM   1230  CG2 VAL A 164       9.150   6.346  25.969  4.00  1.00            
ATOM   1231    C VAL A 164      10.627   9.505  24.555  4.00  1.00            
ATOM   1232    O VAL A 164      11.629   9.481  23.846  4.00  1.00            
ATOM   1233    N VAL A 165      10.284  10.564  25.312  4.00  1.00            
ATOM   1234   CA VAL A 165      11.147  11.689  25.408  4.00  1.00            
ATOM   1235   CB VAL A 165      10.474  12.961  25.005  4.00  1.00            
ATOM   1236  CG1 VAL A 165      11.449  14.112  25.269  4.00  1.00            
ATOM   1237  CG2 VAL A 165      10.046  12.830  23.530  4.00  1.00            
ATOM   1238    C VAL A 165      11.561  11.771  26.844  4.00  1.00            
ATOM   1239    O VAL A 165      10.777  12.169  27.704  4.00  1.00            
ATOM   1240    N LEU A 166      12.818  11.373  27.138  4.00  1.00            
ATOM   1241   CA LEU A 166      13.310  11.408  28.485  4.00  1.00            
ATOM   1242   CB LEU A 166      14.367  10.344  28.810  4.00  1.00            
ATOM   1243   CG LEU A 166      13.761   8.928  28.828  4.00  1.00            
ATOM   1244  CD1 LEU A 166      14.773   7.890  29.331  4.00  1.00            
ATOM   1245  CD2 LEU A 166      12.439   8.898  29.613  4.00  1.00            
ATOM   1246    C LEU A 166      13.860  12.768  28.727  4.00  1.00            
ATOM   1247    O LEU A 166      14.243  13.476  27.797  4.00  1.00            
ATOM   1248    N LEU A 167      13.877  13.173  30.007  4.00  1.00            
ATOM   1249   CA LEU A 167      14.361  14.466  30.362  4.00  1.00            
ATOM   1250   CB LEU A 167      13.716  15.032  31.638  4.00  1.00            
ATOM   1251   CG LEU A 167      12.176  15.038  31.598  4.00  1.00            
ATOM   1252  CD1 LEU A 167      11.587  15.735  32.835  4.00  1.00            
ATOM   1253  CD2 LEU A 167      11.646  15.601  30.272  4.00  1.00            
ATOM   1254    C LEU A 167      15.813  14.282  30.619  4.00  1.00            
ATOM   1255    O LEU A 167      16.501  13.686  29.791  4.00  1.00            
ATOM   1256    N GLY A 168      16.325  14.827  31.743  3.00  1.00            
ATOM   1257   CA GLY A 168      17.710  14.618  32.051  3.00  1.00            
ATOM   1258    C GLY A 168      17.882  13.140  32.090  3.00  1.00            
ATOM   1259    O GLY A 168      17.473  12.478  33.044  3.00  1.00            
ATOM   1260    N GLY A 169      18.509  12.584  31.038  1.00  1.00            
ATOM   1261   CA GLY A 169      18.660  11.169  30.999  1.00  1.00            
ATOM   1262    C GLY A 169      18.944  10.737  29.599  1.00  1.00            
ATOM   1263    O GLY A 169      18.251  11.124  28.660  1.00  1.00            
ATOM   1264    N ILE A 170      19.979   9.890  29.442  1.00  1.00            
ATOM   1265   CA ILE A 170      20.316   9.326  28.170  1.00  1.00            
ATOM   1266   CB ILE A 170      21.729   9.611  27.739  1.00  1.00            
ATOM   1267  CG1 ILE A 170      21.939   9.206  26.274  1.00  1.00            
ATOM   1268  CG2 ILE A 170      22.709   8.950  28.722  1.00  1.00            
ATOM   1269  CD1 ILE A 170      23.221   9.789  25.685  1.00  1.00            
ATOM   1270    C ILE A 170      20.143   7.845  28.365  1.00  1.00            
ATOM   1271    O ILE A 170      20.634   7.268  29.334  1.00  1.00            
ATOM   1272    N ASP A 171      19.403   7.197  27.448  1.00  1.00            
ATOM   1273   CA ASP A 171      18.967   5.838  27.619  1.00  1.00            
ATOM   1274   CB ASP A 171      18.008   5.437  26.495  1.00  1.00            
ATOM   1275   CG ASP A 171      16.770   6.308  26.652  1.00  1.00            
ATOM   1276  OD1 ASP A 171      16.763   7.138  27.599  1.00  1.00            
ATOM   1277  OD2 ASP A 171      15.820   6.160  25.836  1.00  1.00            
ATOM   1278    C ASP A 171      20.060   4.796  27.683  1.00  1.00            
ATOM   1279    O ASP A 171      20.144   4.052  28.659  1.00  1.00            
ATOM   1280    N SER A 172      20.937   4.724  26.661  3.00  1.00            
ATOM   1281   CA SER A 172      21.999   3.747  26.544  3.00  1.00            
ATOM   1282   CB SER A 172      22.716   3.489  27.881  3.00  1.00            
ATOM   1283   OG SER A 172      23.346   4.676  28.336  3.00  1.00            
ATOM   1284    C SER A 172      21.472   2.424  26.068  3.00  1.00            
ATOM   1285    O SER A 172      22.120   1.766  25.256  3.00  1.00            
ATOM   1286    N SER A 173      20.277   1.996  26.518  3.00  1.00            
ATOM   1287   CA SER A 173      19.757   0.751  26.020  3.00  1.00            
ATOM   1288   CB SER A 173      18.572   0.228  26.844  3.00  1.00            
ATOM   1289   OG SER A 173      19.011  -0.123  28.148  3.00  1.00            
ATOM   1290    C SER A 173      19.272   1.024  24.631  3.00  1.00            
ATOM   1291    O SER A 173      19.426   0.207  23.724  3.00  1.00            
ATOM   1292    N TYR A 174      18.671   2.219  24.451  1.00  1.00            
ATOM   1293   CA TYR A 174      18.081   2.651  23.216  1.00  1.00            
ATOM   1294   CB TYR A 174      17.189   3.891  23.376  1.00  1.00            
ATOM   1295   CG TYR A 174      16.038   3.416  24.204  1.00  1.00            
ATOM   1296  CD1 TYR A 174      16.153   3.350  25.572  1.00  1.00            
ATOM   1297  CD2 TYR A 174      14.854   3.015  23.625  1.00  1.00            
ATOM   1298  CE1 TYR A 174      15.113   2.914  26.358  1.00  1.00            
ATOM   1299  CE2 TYR A 174      13.806   2.576  24.405  1.00  1.00            
ATOM   1300   CZ TYR A 174      13.932   2.526  25.775  1.00  1.00            
ATOM   1301   OH TYR A 174      12.863   2.078  26.582  1.00  1.00            
ATOM   1302    C TYR A 174      19.129   2.862  22.156  1.00  1.00            
ATOM   1303    O TYR A 174      18.910   2.530  20.991  1.00  1.00            
ATOM   1304    N TYR A 175      20.303   3.403  22.531  4.00  1.00            
ATOM   1305   CA TYR A 175      21.324   3.760  21.580  4.00  1.00            
ATOM   1306   CB TYR A 175      22.123   5.002  22.036  4.00  1.00            
ATOM   1307   CG TYR A 175      23.216   5.156  21.051  4.00  1.00            
ATOM   1308  CD1 TYR A 175      22.876   5.216  19.734  4.00  1.00            
ATOM   1309  CD2 TYR A 175      24.538   5.292  21.408  4.00  1.00            
ATOM   1310  CE1 TYR A 175      23.821   5.340  18.756  4.00  1.00            
ATOM   1311  CE2 TYR A 175      25.494   5.429  20.429  4.00  1.00            
ATOM   1312   CZ TYR A 175      25.135   5.442  19.099  4.00  1.00            
ATOM   1313   OH TYR A 175      26.074   5.570  18.058  4.00  1.00            
ATOM   1314    C TYR A 175      22.286   2.641  21.316  4.00  1.00            
ATOM   1315    O TYR A 175      22.717   1.937  22.229  4.00  1.00            
ATOM   1316    N THR A 176      22.618   2.445  20.018  1.00  1.00            
ATOM   1317   CA THR A 176      23.581   1.470  19.616  1.00  1.00            
ATOM   1318   CB THR A 176      23.014   0.421  18.700  1.00  1.00            
ATOM   1319  OG1 THR A 176      22.530   1.007  17.500  1.00  1.00            
ATOM   1320  CG2 THR A 176      21.868  -0.289  19.439  1.00  1.00            
ATOM   1321    C THR A 176      24.734   2.127  18.914  1.00  1.00            
ATOM   1322    O THR A 176      24.554   2.839  17.928  1.00  1.00            
ATOM   1323    N GLY A 177      25.968   1.868  19.401  1.00  1.00            
ATOM   1324   CA GLY A 177      27.150   2.458  18.830  1.00  1.00            
ATOM   1325    C GLY A 177      27.597   3.486  19.814  1.00  1.00            
ATOM   1326    O GLY A 177      27.419   3.307  21.017  1.00  1.00            
ATOM   1327    N SER A 178      28.189   4.602  19.336  1.00  1.00            
ATOM   1328   CA SER A 178      28.568   5.641  20.251  1.00  1.00            
ATOM   1329   CB SER A 178      30.090   5.846  20.356  1.00  1.00            
ATOM   1330   OG SER A 178      30.374   6.886  21.280  1.00  1.00            
ATOM   1331    C SER A 178      27.977   6.937  19.799  1.00  1.00            
ATOM   1332    O SER A 178      27.939   7.245  18.609  1.00  1.00            
ATOM   1333    N LEU A 179      27.533   7.758  20.770  1.00  1.00            
ATOM   1334   CA LEU A 179      26.918   9.019  20.475  1.00  1.00            
ATOM   1335   CB LEU A 179      26.561   9.853  21.723  1.00  1.00            
ATOM   1336   CG LEU A 179      27.729  10.056  22.718  1.00  1.00            
ATOM   1337  CD1 LEU A 179      27.350  11.050  23.826  1.00  1.00            
ATOM   1338  CD2 LEU A 179      28.209   8.723  23.325  1.00  1.00            
ATOM   1339    C LEU A 179      27.901   9.829  19.689  1.00  1.00            
ATOM   1340    O LEU A 179      29.102   9.811  19.961  1.00  1.00            
ATOM   1341    N ASN A 180      27.401  10.539  18.657  4.00  1.00            
ATOM   1342   CA ASN A 180      28.215  11.412  17.858  4.00  1.00            
ATOM   1343   CB ASN A 180      27.864  11.415  16.357  4.00  1.00            
ATOM   1344   CG ASN A 180      28.281  10.087  15.743  4.00  1.00            
ATOM   1345  OD1 ASN A 180      28.857  10.044  14.657  4.00  1.00            
ATOM   1346  ND2 ASN A 180      27.971   8.967  16.450  4.00  1.00            
ATOM   1347    C ASN A 180      27.899  12.783  18.368  4.00  1.00            
ATOM   1348    O ASN A 180      26.874  12.984  19.015  4.00  1.00            
ATOM   1349    N TRP A 181      28.786  13.764  18.118  4.00  1.00            
ATOM   1350   CA TRP A 181      28.547  15.087  18.627  4.00  1.00            
ATOM   1351   CB TRP A 181      29.586  15.457  19.709  4.00  1.00            
ATOM   1352   CG TRP A 181      29.659  16.901  20.169  4.00  1.00            
ATOM   1353  CD2 TRP A 181      30.516  17.326  21.241  4.00  1.00            
ATOM   1354  CD1 TRP A 181      29.030  18.025  19.718  4.00  1.00            
ATOM   1355  NE1 TRP A 181      29.448  19.122  20.432  4.00  1.00            
ATOM   1356  CE2 TRP A 181      30.361  18.705  21.375  4.00  1.00            
ATOM   1357  CE3 TRP A 181      31.364  16.624  22.046  4.00  1.00            
ATOM   1358  CZ2 TRP A 181      31.055  19.404  22.322  4.00  1.00            
ATOM   1359  CZ3 TRP A 181      32.062  17.330  23.001  4.00  1.00            
ATOM   1360  CH2 TRP A 181      31.910  18.693  23.136  4.00  1.00            
ATOM   1361    C TRP A 181      28.703  16.077  17.531  4.00  1.00            
ATOM   1362    O TRP A 181      29.647  16.023  16.740  4.00  1.00            
ATOM   1363    N VAL A 182      27.736  17.018  17.431  4.00  1.00            
ATOM   1364   CA VAL A 182      27.924  18.130  16.558  4.00  1.00            
ATOM   1365   CB VAL A 182      27.214  18.063  15.241  4.00  1.00            
ATOM   1366  CG1 VAL A 182      27.739  16.841  14.467  4.00  1.00            
ATOM   1367  CG2 VAL A 182      25.704  18.061  15.478  4.00  1.00            
ATOM   1368    C VAL A 182      27.470  19.336  17.324  4.00  1.00            
ATOM   1369    O VAL A 182      26.519  19.274  18.099  4.00  1.00            
ATOM   1370    N PRO A 183      28.165  20.422  17.146  4.00  1.00            
ATOM   1371   CA PRO A 183      27.850  21.664  17.802  4.00  1.00            
ATOM   1372   CD PRO A 183      29.520  20.390  16.625  4.00  1.00            
ATOM   1373   CB PRO A 183      29.111  22.526  17.682  4.00  1.00            
ATOM   1374   CG PRO A 183      29.925  21.869  16.550  4.00  1.00            
ATOM   1375    C PRO A 183      26.655  22.265  17.125  4.00  1.00            
ATOM   1376    O PRO A 183      26.360  21.872  15.998  4.00  1.00            
ATOM   1377    N VAL A 184      25.950  23.187  17.797  1.00  1.00            
ATOM   1378   CA VAL A 184      24.808  23.833  17.197  1.00  1.00            
ATOM   1379   CB VAL A 184      23.784  24.252  18.196  1.00  1.00            
ATOM   1380  CG1 VAL A 184      22.763  25.136  17.468  1.00  1.00            
ATOM   1381  CG2 VAL A 184      23.193  22.997  18.859  1.00  1.00            
ATOM   1382    C VAL A 184      25.295  25.079  16.549  1.00  1.00            
ATOM   1383    O VAL A 184      26.055  25.842  17.145  1.00  1.00            
ATOM   1384    N SER A 185      24.865  25.325  15.299  1.00  1.00            
ATOM   1385   CA SER A 185      25.352  26.501  14.649  1.00  1.00            
ATOM   1386   CB SER A 185      25.007  26.599  13.149  1.00  1.00            
ATOM   1387   OG SER A 185      23.617  26.796  12.959  1.00  1.00            
ATOM   1388    C SER A 185      24.838  27.712  15.355  1.00  1.00            
ATOM   1389    O SER A 185      25.597  28.646  15.610  1.00  1.00            
ATOM   1390    N VAL A 186      23.542  27.739  15.719  1.00  1.00            
ATOM   1391   CA VAL A 186      23.088  28.938  16.358  1.00  1.00            
ATOM   1392   CB VAL A 186      22.379  29.882  15.432  1.00  1.00            
ATOM   1393  CG1 VAL A 186      23.382  30.366  14.371  1.00  1.00            
ATOM   1394  CG2 VAL A 186      21.151  29.167  14.845  1.00  1.00            
ATOM   1395    C VAL A 186      22.142  28.612  17.467  1.00  1.00            
ATOM   1396    O VAL A 186      21.496  27.566  17.476  1.00  1.00            
ATOM   1397    N GLU A 187      22.059  29.527  18.451  4.00  1.00            
ATOM   1398   CA GLU A 187      21.139  29.374  19.538  4.00  1.00            
ATOM   1399   CB GLU A 187      21.417  30.327  20.711  4.00  1.00            
ATOM   1400   CG GLU A 187      22.759  30.054  21.395  4.00  1.00            
ATOM   1401   CD GLU A 187      22.924  31.054  22.530  4.00  1.00            
ATOM   1402  OE1 GLU A 187      21.968  31.189  23.339  4.00  1.00            
ATOM   1403  OE2 GLU A 187      24.009  31.689  22.608  4.00  1.00            
ATOM   1404    C GLU A 187      19.816  29.724  18.951  4.00  1.00            
ATOM   1405    O GLU A 187      19.746  30.343  17.891  4.00  1.00            
ATOM   1406    N GLY A 188      18.721  29.313  19.607  3.00  1.00            
ATOM   1407   CA GLY A 188      17.445  29.548  19.013  3.00  1.00            
ATOM   1408    C GLY A 188      16.898  28.179  18.838  3.00  1.00            
ATOM   1409    O GLY A 188      16.729  27.429  19.797  3.00  1.00            
ATOM   1410    N TYR A 189      16.627  27.822  17.575  3.00  1.00            
ATOM   1411   CA TYR A 189      16.201  26.504  17.221  3.00  1.00            
ATOM   1412   CB TYR A 189      16.106  26.284  15.710  3.00  1.00            
ATOM   1413   CG TYR A 189      15.397  27.475  15.217  3.00  1.00            
ATOM   1414  CD1 TYR A 189      14.037  27.546  15.330  3.00  1.00            
ATOM   1415  CD2 TYR A 189      16.105  28.530  14.687  3.00  1.00            
ATOM   1416  CE1 TYR A 189      13.395  28.663  14.881  3.00  1.00            
ATOM   1417  CE2 TYR A 189      15.455  29.651  14.236  3.00  1.00            
ATOM   1418   CZ TYR A 189      14.088  29.714  14.332  3.00  1.00            
ATOM   1419   OH TYR A 189      13.400  30.857  13.874  3.00  1.00            
ATOM   1420    C TYR A 189      17.358  25.644  17.625  3.00  1.00            
ATOM   1421    O TYR A 189      18.451  26.155  17.863  3.00  1.00            
ATOM   1422    N TRP A 190      17.151  24.317  17.735  4.00  1.00            
ATOM   1423   CA TRP A 190      18.252  23.473  18.100  4.00  1.00            
ATOM   1424   CB TRP A 190      17.922  21.977  18.231  4.00  1.00            
ATOM   1425   CG TRP A 190      17.212  21.683  19.531  4.00  1.00            
ATOM   1426  CD2 TRP A 190      16.890  20.371  20.020  4.00  1.00            
ATOM   1427  CD1 TRP A 190      16.750  22.565  20.464  4.00  1.00            
ATOM   1428  NE1 TRP A 190      16.153  21.888  21.499  4.00  1.00            
ATOM   1429  CE2 TRP A 190      16.229  20.536  21.237  4.00  1.00            
ATOM   1430  CE3 TRP A 190      17.116  19.130  19.494  4.00  1.00            
ATOM   1431  CZ2 TRP A 190      15.779  19.461  21.948  4.00  1.00            
ATOM   1432  CZ3 TRP A 190      16.665  18.048  20.218  4.00  1.00            
ATOM   1433  CH2 TRP A 190      16.008  18.210  21.420  4.00  1.00            
ATOM   1434    C TRP A 190      19.334  23.692  17.093  4.00  1.00            
ATOM   1435    O TRP A 190      20.503  23.600  17.449  4.00  1.00            
ATOM   1436    N GLN A 191      18.945  23.985  15.831  4.00  1.00            
ATOM   1437   CA GLN A 191      19.783  24.423  14.737  4.00  1.00            
ATOM   1438   CB GLN A 191      20.193  25.899  14.885  4.00  1.00            
ATOM   1439   CG GLN A 191      20.961  26.450  13.687  4.00  1.00            
ATOM   1440   CD GLN A 191      19.979  26.790  12.573  4.00  1.00            
ATOM   1441  OE1 GLN A 191      19.093  27.626  12.745  4.00  1.00            
ATOM   1442  NE2 GLN A 191      20.140  26.133  11.392  4.00  1.00            
ATOM   1443    C GLN A 191      21.006  23.579  14.555  4.00  1.00            
ATOM   1444    O GLN A 191      21.920  23.545  15.376  4.00  1.00            
ATOM   1445    N ILE A 192      21.068  22.895  13.399  4.00  1.00            
ATOM   1446   CA ILE A 192      22.177  22.038  13.142  4.00  1.00            
ATOM   1447   CB ILE A 192      21.832  20.577  13.234  4.00  1.00            
ATOM   1448  CG1 ILE A 192      20.768  20.181  12.198  4.00  1.00            
ATOM   1449  CG2 ILE A 192      21.413  20.293  14.687  4.00  1.00            
ATOM   1450  CD1 ILE A 192      20.535  18.672  12.112  4.00  1.00            
ATOM   1451    C ILE A 192      22.760  22.331  11.790  4.00  1.00            
ATOM   1452    O ILE A 192      22.074  22.833  10.902  4.00  1.00            
ATOM   1453    N THR A 193      24.071  22.035  11.622  4.00  1.00            
ATOM   1454   CA THR A 193      24.784  22.279  10.393  4.00  1.00            
ATOM   1455   CB THR A 193      26.231  22.614  10.599  4.00  1.00            
ATOM   1456  OG1 THR A 193      26.359  23.785  11.391  4.00  1.00            
ATOM   1457  CG2 THR A 193      26.887  22.820   9.223  4.00  1.00            
ATOM   1458    C THR A 193      24.747  21.018   9.598  4.00  1.00            
ATOM   1459    O THR A 193      25.024  19.937  10.116  4.00  1.00            
ATOM   1460    N LEU A 194      24.362  21.128   8.312  4.00  1.00            
ATOM   1461   CA LEU A 194      24.344  19.976   7.464  4.00  1.00            
ATOM   1462   CB LEU A 194      22.931  19.649   6.935  4.00  1.00            
ATOM   1463   CG LEU A 194      22.778  18.267   6.264  4.00  1.00            
ATOM   1464  CD1 LEU A 194      23.699  18.113   5.044  4.00  1.00            
ATOM   1465  CD2 LEU A 194      22.923  17.128   7.285  4.00  1.00            
ATOM   1466    C LEU A 194      25.208  20.326   6.306  4.00  1.00            
ATOM   1467    O LEU A 194      24.924  21.260   5.558  4.00  1.00            
ATOM   1468    N ASP A 195      26.302  19.569   6.144  4.00  1.00            
ATOM   1469   CA ASP A 195      27.283  19.896   5.160  4.00  1.00            
ATOM   1470   CB ASP A 195      28.505  18.969   5.264  4.00  1.00            
ATOM   1471   CG ASP A 195      29.618  19.523   4.388  4.00  1.00            
ATOM   1472  OD1 ASP A 195      29.531  20.708   3.969  4.00  1.00            
ATOM   1473  OD2 ASP A 195      30.578  18.754   4.128  4.00  1.00            
ATOM   1474    C ASP A 195      26.741  19.834   3.753  4.00  1.00            
ATOM   1475    O ASP A 195      26.743  20.842   3.047  4.00  1.00            
ATOM   1476    N SER A 196      26.224  18.668   3.307  4.00  1.00            
ATOM   1477   CA SER A 196      25.739  18.568   1.951  4.00  1.00            
ATOM   1478   CB SER A 196      26.861  18.458   0.906  4.00  1.00            
ATOM   1479   OG SER A 196      27.659  19.631   0.938  4.00  1.00            
ATOM   1480    C SER A 196      24.916  17.312   1.869  4.00  1.00            
ATOM   1481    O SER A 196      25.079  16.402   2.682  4.00  1.00            
ATOM   1482    N ILE A 197      23.994  17.233   0.884  4.00  1.00            
ATOM   1483   CA ILE A 197      23.193  16.049   0.708  4.00  1.00            
ATOM   1484   CB ILE A 197      21.725  16.326   0.537  4.00  1.00            
ATOM   1485  CG1 ILE A 197      20.950  15.009   0.356  4.00  1.00            
ATOM   1486  CG2 ILE A 197      21.547  17.331  -0.613  4.00  1.00            
ATOM   1487  CD1 ILE A 197      21.002  14.100   1.582  4.00  1.00            
ATOM   1488    C ILE A 197      23.701  15.384  -0.533  4.00  1.00            
ATOM   1489    O ILE A 197      23.779  16.013  -1.588  4.00  1.00            
ATOM   1490    N THR A 198      24.092  14.095  -0.444  4.00  1.00            
ATOM   1491   CA THR A 198      24.649  13.503  -1.626  4.00  1.00            
ATOM   1492   CB THR A 198      26.134  13.305  -1.559  4.00  1.00            
ATOM   1493  OG1 THR A 198      26.782  14.547  -1.327  4.00  1.00            
ATOM   1494  CG2 THR A 198      26.600  12.714  -2.900  4.00  1.00            
ATOM   1495    C THR A 198      24.047  12.165  -1.901  4.00  1.00            
ATOM   1496    O THR A 198      23.673  11.428  -0.989  4.00  1.00            
ATOM   1497    N MET A 199      23.914  11.849  -3.206  4.00  1.00            
ATOM   1498   CA MET A 199      23.510  10.546  -3.642  4.00  1.00            
ATOM   1499   CB MET A 199      22.174  10.472  -4.400  4.00  1.00            
ATOM   1500   CG MET A 199      21.884   9.040  -4.863  4.00  1.00            
ATOM   1501   SD MET A 199      20.265   8.763  -5.637  4.00  1.00            
ATOM   1502   CE MET A 199      19.371   8.646  -4.063  4.00  1.00            
ATOM   1503    C MET A 199      24.566  10.104  -4.609  4.00  1.00            
ATOM   1504    O MET A 199      24.818  10.760  -5.620  4.00  1.00            
ATOM   1505    N ASP A 200      25.226   8.975  -4.302  3.00  1.00            
ATOM   1506   CA ASP A 200      26.225   8.389  -5.151  3.00  1.00            
ATOM   1507   CB ASP A 200      25.665   7.885  -6.490  3.00  1.00            
ATOM   1508   CG ASP A 200      24.786   6.683  -6.191  3.00  1.00            
ATOM   1509  OD1 ASP A 200      24.642   6.345  -4.986  3.00  1.00            
ATOM   1510  OD2 ASP A 200      24.243   6.090  -7.161  3.00  1.00            
ATOM   1511    C ASP A 200      27.341   9.337  -5.444  3.00  1.00            
ATOM   1512    O ASP A 200      27.963   9.259  -6.504  3.00  1.00            
ATOM   1513    N GLY A 201      27.650  10.248  -4.510  3.00  1.00            
ATOM   1514   CA GLY A 201      28.760  11.122  -4.741  3.00  1.00            
ATOM   1515    C GLY A 201      28.275  12.212  -5.631  3.00  1.00            
ATOM   1516    O GLY A 201      28.984  13.183  -5.894  3.00  1.00            
ATOM   1517    N GLU A 202      27.031  12.071  -6.123  4.00  1.00            
ATOM   1518   CA GLU A 202      26.484  13.089  -6.961  4.00  1.00            
ATOM   1519   CB GLU A 202      25.344  12.581  -7.863  4.00  1.00            
ATOM   1520   CG GLU A 202      25.785  11.515  -8.869  4.00  1.00            
ATOM   1521   CD GLU A 202      24.550  11.007  -9.602  4.00  1.00            
ATOM   1522  OE1 GLU A 202      23.566  11.786  -9.719  4.00  1.00            
ATOM   1523  OE2 GLU A 202      24.572   9.831 -10.054  4.00  1.00            
ATOM   1524    C GLU A 202      25.882  14.061  -6.002  4.00  1.00            
ATOM   1525    O GLU A 202      24.892  13.755  -5.340  4.00  1.00            
ATOM   1526    N THR A 203      26.468  15.268  -5.900  4.00  1.00            
ATOM   1527   CA THR A 203      25.974  16.187  -4.920  4.00  1.00            
ATOM   1528   CB THR A 203      26.838  17.399  -4.730  4.00  1.00            
ATOM   1529  OG1 THR A 203      28.144  17.015  -4.329  4.00  1.00            
ATOM   1530  CG2 THR A 203      26.194  18.286  -3.652  4.00  1.00            
ATOM   1531    C THR A 203      24.626  16.669  -5.352  4.00  1.00            
ATOM   1532    O THR A 203      24.503  17.483  -6.267  4.00  1.00            
ATOM   1533    N ILE A 204      23.574  16.136  -4.702  4.00  1.00            
ATOM   1534   CA ILE A 204      22.215  16.455  -5.028  4.00  1.00            
ATOM   1535   CB ILE A 204      21.240  15.479  -4.428  4.00  1.00            
ATOM   1536  CG1 ILE A 204      19.802  15.794  -4.881  4.00  1.00            
ATOM   1537  CG2 ILE A 204      21.429  15.482  -2.902  4.00  1.00            
ATOM   1538  CD1 ILE A 204      19.534  15.528  -6.362  4.00  1.00            
ATOM   1539    C ILE A 204      21.780  17.825  -4.618  4.00  1.00            
ATOM   1540    O ILE A 204      21.250  18.574  -5.437  4.00  1.00            
ATOM   1541    N ALA A 205      22.002  18.213  -3.348  4.00  1.00            
ATOM   1542   CA ALA A 205      21.436  19.467  -2.938  4.00  1.00            
ATOM   1543   CB ALA A 205      20.043  19.330  -2.306  4.00  1.00            
ATOM   1544    C ALA A 205      22.327  20.096  -1.903  4.00  1.00            
ATOM   1545    O ALA A 205      23.190  19.441  -1.323  4.00  1.00            
ATOM   1546    N CYS A 206      22.131  21.414  -1.671  1.00  1.00            
ATOM   1547   CA CYS A 206      22.816  22.176  -0.659  1.00  1.00            
ATOM   1548   CB CYS A 206      22.281  21.915   0.762  1.00  1.00            
ATOM   1549   SG CYS A 206      20.546  22.416   0.967  1.00  1.00            
ATOM   1550    C CYS A 206      24.299  21.913  -0.651  1.00  1.00            
ATOM   1551    O CYS A 206      24.824  21.305   0.280  1.00  1.00            
ATOM   1552    N SER A 207      25.013  22.357  -1.704  3.00  1.00            
ATOM   1553   CA SER A 207      26.427  22.126  -1.848  3.00  1.00            
ATOM   1554   CB SER A 207      26.941  22.545  -3.235  3.00  1.00            
ATOM   1555   OG SER A 207      26.323  21.757  -4.240  3.00  1.00            
ATOM   1556    C SER A 207      27.295  22.826  -0.844  3.00  1.00            
ATOM   1557    O SER A 207      27.975  22.178  -0.049  3.00  1.00            
ATOM   1558    N GLY A 208      27.278  24.173  -0.832  3.00  1.00            
ATOM   1559   CA GLY A 208      28.230  24.908  -0.043  3.00  1.00            
ATOM   1560    C GLY A 208      28.075  24.541   1.388  3.00  1.00            
ATOM   1561    O GLY A 208      29.057  24.365   2.107  3.00  1.00            
ATOM   1562    N GLY A 209      26.821  24.427   1.843  1.00  1.00            
ATOM   1563   CA GLY A 209      26.587  24.081   3.205  1.00  1.00            
ATOM   1564    C GLY A 209      25.130  24.296   3.416  1.00  1.00            
ATOM   1565    O GLY A 209      24.439  24.813   2.539  1.00  1.00            
ATOM   1566    N CYS A 210      24.606  23.897   4.585  4.00  1.00            
ATOM   1567   CA CYS A 210      23.208  24.115   4.768  4.00  1.00            
ATOM   1568   CB CYS A 210      22.341  22.916   4.350  4.00  1.00            
ATOM   1569   SG CYS A 210      20.565  23.204   4.613  4.00  1.00            
ATOM   1570    C CYS A 210      22.944  24.344   6.212  4.00  1.00            
ATOM   1571    O CYS A 210      23.705  23.906   7.073  4.00  1.00            
ATOM   1572    N GLN A 211      21.851  25.074   6.509  4.00  1.00            
ATOM   1573   CA GLN A 211      21.482  25.239   7.875  4.00  1.00            
ATOM   1574   CB GLN A 211      21.264  26.704   8.308  4.00  1.00            
ATOM   1575   CG GLN A 211      22.579  27.499   8.322  4.00  1.00            
ATOM   1576   CD GLN A 211      22.356  28.862   8.968  4.00  1.00            
ATOM   1577  OE1 GLN A 211      21.662  28.982   9.976  4.00  1.00            
ATOM   1578  NE2 GLN A 211      22.972  29.923   8.379  4.00  1.00            
ATOM   1579    C GLN A 211      20.238  24.435   8.066  4.00  1.00            
ATOM   1580    O GLN A 211      19.203  24.712   7.463  4.00  1.00            
ATOM   1581    N ALA A 212      20.330  23.391   8.915  4.00  1.00            
ATOM   1582   CA ALA A 212      19.234  22.489   9.120  4.00  1.00            
ATOM   1583   CB ALA A 212      19.624  21.006   8.993  4.00  1.00            
ATOM   1584    C ALA A 212      18.725  22.697  10.493  4.00  1.00            
ATOM   1585    O ALA A 212      19.441  23.158  11.376  4.00  1.00            
ATOM   1586    N ILE A 213      17.430  22.411  10.678  4.00  1.00            
ATOM   1587   CA ILE A 213      16.856  22.499  11.975  4.00  1.00            
ATOM   1588   CB ILE A 213      15.682  23.429  12.078  4.00  1.00            
ATOM   1589  CG1 ILE A 213      16.081  24.880  11.769  4.00  1.00            
ATOM   1590  CG2 ILE A 213      15.069  23.240  13.476  4.00  1.00            
ATOM   1591  CD1 ILE A 213      14.874  25.789  11.535  4.00  1.00            
ATOM   1592    C ILE A 213      16.308  21.152  12.254  4.00  1.00            
ATOM   1593    O ILE A 213      15.641  20.554  11.412  4.00  1.00            
ATOM   1594    N VAL A 214      16.606  20.610  13.442  4.00  1.00            
ATOM   1595   CA VAL A 214      16.010  19.350  13.724  4.00  1.00            
ATOM   1596   CB VAL A 214      16.781  18.511  14.702  4.00  1.00            
ATOM   1597  CG1 VAL A 214      15.954  17.256  15.031  4.00  1.00            
ATOM   1598  CG2 VAL A 214      18.161  18.198  14.097  4.00  1.00            
ATOM   1599    C VAL A 214      14.672  19.662  14.327  4.00  1.00            
ATOM   1600    O VAL A 214      14.568  20.587  15.129  4.00  1.00            
ATOM   1601    N ASP A 215      13.597  18.927  13.953  1.00  1.00            
ATOM   1602   CA ASP A 215      12.326  19.322  14.494  1.00  1.00            
ATOM   1603   CB ASP A 215      11.608  20.338  13.587  1.00  1.00            
ATOM   1604   CG ASP A 215      10.612  21.127  14.422  1.00  1.00            
ATOM   1605  OD1 ASP A 215       9.541  20.564  14.776  1.00  1.00            
ATOM   1606  OD2 ASP A 215      10.914  22.317  14.710  1.00  1.00            
ATOM   1607    C ASP A 215      11.425  18.134  14.708  1.00  1.00            
ATOM   1608    O ASP A 215      11.255  17.304  13.816  1.00  1.00            
ATOM   1609    N THR A 216      10.854  18.012  15.931  3.00  1.00            
ATOM   1610   CA THR A 216       9.930  16.961  16.290  3.00  1.00            
ATOM   1611   CB THR A 216       9.668  16.861  17.764  3.00  1.00            
ATOM   1612  OG1 THR A 216       8.826  15.750  18.042  3.00  1.00            
ATOM   1613  CG2 THR A 216       9.001  18.159  18.225  3.00  1.00            
ATOM   1614    C THR A 216       8.611  17.145  15.621  3.00  1.00            
ATOM   1615    O THR A 216       7.998  16.186  15.156  3.00  1.00            
ATOM   1616    N GLY A 217       8.154  18.404  15.541  3.00  1.00            
ATOM   1617   CA GLY A 217       6.813  18.666  15.123  3.00  1.00            
ATOM   1618    C GLY A 217       6.520  18.219  13.736  3.00  1.00            
ATOM   1619    O GLY A 217       5.506  17.562  13.506  3.00  1.00            
ATOM   1620    N THR A 218       7.385  18.543  12.765  1.00  1.00            
ATOM   1621   CA THR A 218       6.994  18.196  11.436  1.00  1.00            
ATOM   1622   CB THR A 218       7.639  19.032  10.374  1.00  1.00            
ATOM   1623  OG1 THR A 218       7.064  18.744   9.108  1.00  1.00            
ATOM   1624  CG2 THR A 218       9.148  18.727  10.358  1.00  1.00            
ATOM   1625    C THR A 218       7.404  16.783  11.174  1.00  1.00            
ATOM   1626    O THR A 218       8.489  16.348  11.556  1.00  1.00            
ATOM   1627    N SER A 219       6.507  16.026  10.519  1.00  1.00            
ATOM   1628   CA SER A 219       6.765  14.655  10.200  1.00  1.00            
ATOM   1629   CB SER A 219       5.512  13.880   9.748  1.00  1.00            
ATOM   1630   OG SER A 219       5.086  14.328   8.469  1.00  1.00            
ATOM   1631    C SER A 219       7.748  14.570   9.086  1.00  1.00            
ATOM   1632    O SER A 219       8.448  13.566   8.959  1.00  1.00            
ATOM   1633    N LEU A 220       7.866  15.620   8.249  1.00  1.00            
ATOM   1634   CA LEU A 220       8.630  15.310   7.082  1.00  1.00            
ATOM   1635   CB LEU A 220       7.764  15.215   5.813  1.00  1.00            
ATOM   1636   CG LEU A 220       6.762  14.044   5.893  1.00  1.00            
ATOM   1637  CD1 LEU A 220       5.953  13.886   4.597  1.00  1.00            
ATOM   1638  CD2 LEU A 220       7.464  12.746   6.326  1.00  1.00            
ATOM   1639    C LEU A 220       9.825  16.164   6.796  1.00  1.00            
ATOM   1640    O LEU A 220      10.046  17.213   7.401  1.00  1.00            
ATOM   1641    N LEU A 221      10.644  15.660   5.837  4.00  1.00            
ATOM   1642   CA LEU A 221      11.855  16.278   5.367  4.00  1.00            
ATOM   1643   CB LEU A 221      12.720  15.347   4.502  4.00  1.00            
ATOM   1644   CG LEU A 221      13.240  14.126   5.281  4.00  1.00            
ATOM   1645  CD1 LEU A 221      14.168  13.262   4.414  4.00  1.00            
ATOM   1646  CD2 LEU A 221      13.891  14.552   6.606  4.00  1.00            
ATOM   1647    C LEU A 221      11.433  17.456   4.545  4.00  1.00            
ATOM   1648    O LEU A 221      10.847  17.302   3.475  4.00  1.00            
ATOM   1649    N THR A 222      11.716  18.677   5.050  4.00  1.00            
ATOM   1650   CA THR A 222      11.359  19.890   4.367  4.00  1.00            
ATOM   1651   CB THR A 222      10.602  20.863   5.224  4.00  1.00            
ATOM   1652  OG1 THR A 222       9.399  20.278   5.700  4.00  1.00            
ATOM   1653  CG2 THR A 222      10.294  22.115   4.386  4.00  1.00            
ATOM   1654    C THR A 222      12.635  20.551   3.999  4.00  1.00            
ATOM   1655    O THR A 222      13.612  20.514   4.745  4.00  1.00            
ATOM   1656    N GLY A 223      12.646  21.161   2.806  4.00  1.00            
ATOM   1657   CA GLY A 223      13.800  21.838   2.319  4.00  1.00            
ATOM   1658    C GLY A 223      13.271  22.858   1.387  4.00  1.00            
ATOM   1659    O GLY A 223      12.058  23.015   1.239  4.00  1.00            
ATOM   1660    N PRO A 224      14.146  23.568   0.750  1.00  1.00            
ATOM   1661   CA PRO A 224      13.680  24.553  -0.170  1.00  1.00            
ATOM   1662   CD PRO A 224      15.448  23.889   1.289  1.00  1.00            
ATOM   1663   CB PRO A 224      14.893  25.428  -0.504  1.00  1.00            
ATOM   1664   CG PRO A 224      16.088  24.715   0.161  1.00  1.00            
ATOM   1665    C PRO A 224      13.098  23.782  -1.313  1.00  1.00            
ATOM   1666    O PRO A 224      13.513  22.645  -1.547  1.00  1.00            
ATOM   1667    N THR A 225      12.131  24.380  -2.034  2.00  1.00            
ATOM   1668   CA THR A 225      11.370  23.707  -3.046  2.00  1.00            
ATOM   1669   CB THR A 225      10.306  24.596  -3.613  2.00  1.00            
ATOM   1670  OG1 THR A 225      10.890  25.733  -4.236  2.00  1.00            
ATOM   1671  CG2 THR A 225       9.386  25.038  -2.461  2.00  1.00            
ATOM   1672    C THR A 225      12.212  23.215  -4.172  2.00  1.00            
ATOM   1673    O THR A 225      12.063  22.069  -4.596  2.00  1.00            
ATOM   1674    N SER A 226      13.130  24.051  -4.687  2.00  1.00            
ATOM   1675   CA SER A 226      13.890  23.616  -5.820  2.00  1.00            
ATOM   1676   CB SER A 226      14.909  24.664  -6.307  2.00  1.00            
ATOM   1677   OG SER A 226      14.239  25.806  -6.821  2.00  1.00            
ATOM   1678    C SER A 226      14.654  22.397  -5.424  2.00  1.00            
ATOM   1679    O SER A 226      14.725  21.425  -6.176  2.00  1.00            
ATOM   1680    N ALA A 227      15.234  22.409  -4.213  2.00  1.00            
ATOM   1681   CA ALA A 227      16.019  21.291  -3.788  2.00  1.00            
ATOM   1682   CB ALA A 227      16.696  21.519  -2.425  2.00  1.00            
ATOM   1683    C ALA A 227      15.160  20.063  -3.669  2.00  1.00            
ATOM   1684    O ALA A 227      15.554  18.982  -4.104  2.00  1.00            
ATOM   1685    N ILE A 228      13.953  20.197  -3.080  2.00  1.00            
ATOM   1686   CA ILE A 228      13.078  19.072  -2.869  2.00  1.00            
ATOM   1687   CB ILE A 228      11.858  19.424  -2.046  2.00  1.00            
ATOM   1688  CG1 ILE A 228      11.275  18.169  -1.387  2.00  1.00            
ATOM   1689  CG2 ILE A 228      10.840  20.192  -2.901  2.00  1.00            
ATOM   1690  CD1 ILE A 228      12.079  17.753  -0.160  2.00  1.00            
ATOM   1691    C ILE A 228      12.647  18.572  -4.213  2.00  1.00            
ATOM   1692    O ILE A 228      12.562  17.365  -4.436  2.00  1.00            
ATOM   1693    N ALA A 229      12.363  19.493  -5.156  2.00  1.00            
ATOM   1694   CA ALA A 229      11.881  19.081  -6.440  2.00  1.00            
ATOM   1695   CB ALA A 229      11.583  20.264  -7.374  2.00  1.00            
ATOM   1696    C ALA A 229      12.937  18.249  -7.098  2.00  1.00            
ATOM   1697    O ALA A 229      12.645  17.181  -7.636  2.00  1.00            
ATOM   1698    N ASN A 230      14.204  18.709  -7.047  2.00  1.00            
ATOM   1699   CA ASN A 230      15.276  17.979  -7.662  2.00  1.00            
ATOM   1700   CB ASN A 230      16.626  18.705  -7.569  2.00  1.00            
ATOM   1701   CG ASN A 230      16.586  19.862  -8.557  2.00  1.00            
ATOM   1702  OD1 ASN A 230      16.110  19.718  -9.682  2.00  1.00            
ATOM   1703  ND2 ASN A 230      17.100  21.045  -8.127  2.00  1.00            
ATOM   1704    C ASN A 230      15.372  16.669  -6.942  2.00  1.00            
ATOM   1705    O ASN A 230      15.539  15.624  -7.569  2.00  1.00            
ATOM   1706    N ILE A 231      15.237  16.683  -5.599  2.00  1.00            
ATOM   1707   CA ILE A 231      15.318  15.453  -4.856  2.00  1.00            
ATOM   1708   CB ILE A 231      15.830  15.675  -3.464  2.00  1.00            
ATOM   1709  CG1 ILE A 231      17.201  16.370  -3.499  2.00  1.00            
ATOM   1710  CG2 ILE A 231      15.836  14.323  -2.727  2.00  1.00            
ATOM   1711  CD1 ILE A 231      17.612  16.947  -2.146  2.00  1.00            
ATOM   1712    C ILE A 231      13.915  14.993  -4.696  2.00  1.00            
ATOM   1713    O ILE A 231      13.336  15.024  -3.612  2.00  1.00            
ATOM   1714    N GLN A 232      13.347  14.548  -5.819  2.00  1.00            
ATOM   1715   CA GLN A 232      12.025  14.030  -5.938  2.00  1.00            
ATOM   1716   CB GLN A 232      11.007  15.090  -6.388  2.00  1.00            
ATOM   1717   CG GLN A 232       9.587  14.557  -6.589  2.00  1.00            
ATOM   1718   CD GLN A 232       8.792  15.640  -7.305  2.00  1.00            
ATOM   1719  OE1 GLN A 232       7.591  15.502  -7.531  2.00  1.00            
ATOM   1720  NE2 GLN A 232       9.484  16.749  -7.684  2.00  1.00            
ATOM   1721    C GLN A 232      12.214  13.141  -7.108  2.00  1.00            
ATOM   1722    O GLN A 232      11.838  11.970  -7.122  2.00  1.00            
ATOM   1723    N SER A 233      12.857  13.739  -8.128  2.00  1.00            
ATOM   1724   CA SER A 233      13.167  13.116  -9.371  2.00  1.00            
ATOM   1725   CB SER A 233      13.855  14.080 -10.353  2.00  1.00            
ATOM   1726   OG SER A 233      14.144  13.414 -11.574  2.00  1.00            
ATOM   1727    C SER A 233      14.110  11.978  -9.142  2.00  1.00            
ATOM   1728    O SER A 233      13.895  10.874  -9.642  2.00  1.00            
ATOM   1729    N ASP A 234      15.170  12.212  -8.347  2.00  1.00            
ATOM   1730   CA ASP A 234      16.171  11.205  -8.130  2.00  1.00            
ATOM   1731   CB ASP A 234      17.269  11.689  -7.166  2.00  1.00            
ATOM   1732   CG ASP A 234      18.446  10.730  -7.239  2.00  1.00            
ATOM   1733  OD1 ASP A 234      18.222   9.532  -7.557  2.00  1.00            
ATOM   1734  OD2 ASP A 234      19.592  11.194  -6.988  2.00  1.00            
ATOM   1735    C ASP A 234      15.491  10.031  -7.497  2.00  1.00            
ATOM   1736    O ASP A 234      15.732   8.886  -7.874  2.00  1.00            
ATOM   1737    N ILE A 235      14.593  10.296  -6.531  2.00  1.00            
ATOM   1738   CA ILE A 235      13.903   9.243  -5.840  2.00  1.00            
ATOM   1739   CB ILE A 235      12.926   9.733  -4.811  2.00  1.00            
ATOM   1740  CG1 ILE A 235      13.618  10.585  -3.742  2.00  1.00            
ATOM   1741  CG2 ILE A 235      12.209   8.499  -4.238  2.00  1.00            
ATOM   1742  CD1 ILE A 235      14.077  11.941  -4.271  2.00  1.00            
ATOM   1743    C ILE A 235      13.069   8.508  -6.852  2.00  1.00            
ATOM   1744    O ILE A 235      12.979   7.281  -6.809  2.00  1.00            
ATOM   1745    N GLY A 236      12.446   9.233  -7.811  3.00  1.00            
ATOM   1746   CA GLY A 236      11.591   8.571  -8.763  3.00  1.00            
ATOM   1747    C GLY A 236      10.156   8.904  -8.485  3.00  1.00            
ATOM   1748    O GLY A 236       9.252   8.196  -8.929  3.00  1.00            
ATOM   1749    N ALA A 237       9.909   9.998  -7.738  1.00  1.00            
ATOM   1750   CA ALA A 237       8.568  10.396  -7.411  1.00  1.00            
ATOM   1751   CB ALA A 237       8.502  11.547  -6.393  1.00  1.00            
ATOM   1752    C ALA A 237       7.854  10.837  -8.631  1.00  1.00            
ATOM   1753    O ALA A 237       8.435  11.408  -9.553  1.00  1.00            
ATOM   1754    N SER A 238       6.546  10.537  -8.653  1.00  1.00            
ATOM   1755   CA SER A 238       5.713  10.981  -9.716  1.00  1.00            
ATOM   1756   CB SER A 238       5.080   9.847 -10.538  1.00  1.00            
ATOM   1757   OG SER A 238       4.257  10.393 -11.559  1.00  1.00            
ATOM   1758    C SER A 238       4.609  11.730  -9.064  1.00  1.00            
ATOM   1759    O SER A 238       4.069  11.288  -8.051  1.00  1.00            
ATOM   1760    N GLU A 239       4.248  12.904  -9.608  1.00  1.00            
ATOM   1761   CA GLU A 239       3.175  13.587  -8.967  1.00  1.00            
ATOM   1762   CB GLU A 239       3.318  15.120  -8.968  1.00  1.00            
ATOM   1763   CG GLU A 239       2.407  15.807  -7.947  1.00  1.00            
ATOM   1764   CD GLU A 239       3.015  17.162  -7.606  1.00  1.00            
ATOM   1765  OE1 GLU A 239       3.064  18.042  -8.507  1.00  1.00            
ATOM   1766  OE2 GLU A 239       3.448  17.330  -6.434  1.00  1.00            
ATOM   1767    C GLU A 239       1.946  13.180  -9.700  1.00  1.00            
ATOM   1768    O GLU A 239       1.802  13.428 -10.897  1.00  1.00            
ATOM   1769    N ASN A 240       1.028  12.518  -8.978  1.00  1.00            
ATOM   1770   CA ASN A 240      -0.159  12.005  -9.587  1.00  1.00            
ATOM   1771   CB ASN A 240      -0.992  11.102  -8.659  1.00  1.00            
ATOM   1772   CG ASN A 240      -0.163   9.875  -8.300  1.00  1.00            
ATOM   1773  OD1 ASN A 240       0.971   9.722  -8.748  1.00  1.00            
ATOM   1774  ND2 ASN A 240      -0.746   8.973  -7.466  1.00  1.00            
ATOM   1775    C ASN A 240      -1.009  13.175  -9.936  1.00  1.00            
ATOM   1776    O ASN A 240      -0.703  14.313  -9.583  1.00  1.00            
ATOM   1777    N SER A 241      -2.103  12.914 -10.677  3.00  1.00            
ATOM   1778   CA SER A 241      -3.028  13.949 -11.028  3.00  1.00            
ATOM   1779   CB SER A 241      -4.242  13.422 -11.804  3.00  1.00            
ATOM   1780   OG SER A 241      -5.005  12.566 -10.966  3.00  1.00            
ATOM   1781    C SER A 241      -3.540  14.449  -9.722  3.00  1.00            
ATOM   1782    O SER A 241      -3.924  15.609  -9.579  3.00  1.00            
ATOM   1783    N ASP A 242      -3.521  13.552  -8.721  3.00  1.00            
ATOM   1784   CA ASP A 242      -3.957  13.863  -7.401  3.00  1.00            
ATOM   1785   CB ASP A 242      -3.848  12.664  -6.445  3.00  1.00            
ATOM   1786   CG ASP A 242      -4.967  11.701  -6.816  3.00  1.00            
ATOM   1787  OD1 ASP A 242      -6.111  12.190  -7.021  3.00  1.00            
ATOM   1788  OD2 ASP A 242      -4.698  10.474  -6.913  3.00  1.00            
ATOM   1789    C ASP A 242      -3.094  14.966  -6.890  3.00  1.00            
ATOM   1790    O ASP A 242      -3.560  15.843  -6.163  3.00  1.00            
ATOM   1791    N GLY A 243      -1.808  14.963  -7.278  1.00  1.00            
ATOM   1792   CA GLY A 243      -0.931  15.995  -6.819  1.00  1.00            
ATOM   1793    C GLY A 243      -0.082  15.408  -5.741  1.00  1.00            
ATOM   1794    O GLY A 243       0.902  16.011  -5.317  1.00  1.00            
ATOM   1795    N GLU A 244      -0.449  14.203  -5.264  1.00  1.00            
ATOM   1796   CA GLU A 244       0.332  13.563  -4.247  1.00  1.00            
ATOM   1797   CB GLU A 244      -0.416  12.406  -3.558  1.00  1.00            
ATOM   1798   CG GLU A 244      -0.852  11.297  -4.517  1.00  1.00            
ATOM   1799   CD GLU A 244      -1.874  10.432  -3.795  1.00  1.00            
ATOM   1800  OE1 GLU A 244      -2.423  10.906  -2.764  1.00  1.00            
ATOM   1801  OE2 GLU A 244      -2.129   9.291  -4.266  1.00  1.00            
ATOM   1802    C GLU A 244       1.555  13.024  -4.906  1.00  1.00            
ATOM   1803    O GLU A 244       1.485  12.474  -6.003  1.00  1.00            
ATOM   1804    N MET A 245       2.725  13.190  -4.260  1.00  1.00            
ATOM   1805   CA MET A 245       3.918  12.661  -4.847  1.00  1.00            
ATOM   1806   CB MET A 245       5.204  13.343  -4.353  1.00  1.00            
ATOM   1807   CG MET A 245       5.326  14.801  -4.814  1.00  1.00            
ATOM   1808   SD MET A 245       6.831  15.651  -4.247  1.00  1.00            
ATOM   1809   CE MET A 245       6.307  17.317  -4.750  1.00  1.00            
ATOM   1810    C MET A 245       3.959  11.217  -4.466  1.00  1.00            
ATOM   1811    O MET A 245       3.837  10.877  -3.291  1.00  1.00            
ATOM   1812    N VAL A 246       4.125  10.318  -5.459  4.00  1.00            
ATOM   1813   CA VAL A 246       4.104   8.920  -5.142  4.00  1.00            
ATOM   1814   CB VAL A 246       2.950   8.174  -5.740  4.00  1.00            
ATOM   1815  CG1 VAL A 246       1.647   8.754  -5.171  4.00  1.00            
ATOM   1816  CG2 VAL A 246       3.062   8.243  -7.273  4.00  1.00            
ATOM   1817    C VAL A 246       5.327   8.283  -5.691  4.00  1.00            
ATOM   1818    O VAL A 246       5.945   8.768  -6.636  4.00  1.00            
ATOM   1819    N ILE A 247       5.712   7.169  -5.054  4.00  1.00            
ATOM   1820   CA ILE A 247       6.832   6.398  -5.478  4.00  1.00            
ATOM   1821   CB ILE A 247       7.999   6.468  -4.536  4.00  1.00            
ATOM   1822  CG1 ILE A 247       9.174   5.624  -5.059  4.00  1.00            
ATOM   1823  CG2 ILE A 247       7.504   6.056  -3.146  4.00  1.00            
ATOM   1824  CD1 ILE A 247      10.459   5.771  -4.243  4.00  1.00            
ATOM   1825    C ILE A 247       6.382   4.973  -5.498  4.00  1.00            
ATOM   1826    O ILE A 247       5.502   4.590  -4.729  4.00  1.00            
ATOM   1827    N SER A 248       6.956   4.145  -6.396  1.00  1.00            
ATOM   1828   CA SER A 248       6.568   2.763  -6.410  1.00  1.00            
ATOM   1829   CB SER A 248       7.024   1.992  -7.662  1.00  1.00            
ATOM   1830   OG SER A 248       8.441   1.993  -7.752  1.00  1.00            
ATOM   1831    C SER A 248       7.167   2.124  -5.206  1.00  1.00            
ATOM   1832    O SER A 248       8.232   2.528  -4.743  1.00  1.00            
ATOM   1833    N CYS A 249       6.487   1.100  -4.659  3.00  1.00            
ATOM   1834   CA CYS A 249       6.999   0.482  -3.474  3.00  1.00            
ATOM   1835   CB CYS A 249       6.115  -0.644  -2.916  3.00  1.00            
ATOM   1836   SG CYS A 249       6.748  -1.276  -1.332  3.00  1.00            
ATOM   1837    C CYS A 249       8.319  -0.107  -3.856  3.00  1.00            
ATOM   1838    O CYS A 249       9.268  -0.099  -3.078  3.00  1.00            
ATOM   1839    N SER A 250       8.416  -0.601  -5.101  2.00  1.00            
ATOM   1840   CA SER A 250       9.581  -1.289  -5.577  2.00  1.00            
ATOM   1841   CB SER A 250       9.428  -1.768  -7.028  2.00  1.00            
ATOM   1842   OG SER A 250       9.357  -0.646  -7.893  2.00  1.00            
ATOM   1843    C SER A 250      10.795  -0.407  -5.548  2.00  1.00            
ATOM   1844    O SER A 250      11.898  -0.890  -5.294  2.00  1.00            
ATOM   1845    N SER A 251      10.646   0.908  -5.797  2.00  1.00            
ATOM   1846   CA SER A 251      11.817   1.743  -5.827  2.00  1.00            
ATOM   1847   CB SER A 251      11.522   3.211  -6.176  2.00  1.00            
ATOM   1848   OG SER A 251      11.074   3.306  -7.520  2.00  1.00            
ATOM   1849    C SER A 251      12.424   1.703  -4.463  2.00  1.00            
ATOM   1850    O SER A 251      13.612   1.988  -4.304  2.00  1.00            
ATOM   1851    N ILE A 252      11.639   1.351  -3.423  2.00  1.00            
ATOM   1852   CA ILE A 252      12.267   1.292  -2.135  2.00  1.00            
ATOM   1853   CB ILE A 252      11.399   0.957  -0.944  2.00  1.00            
ATOM   1854  CG1 ILE A 252      12.199   1.279   0.330  2.00  1.00            
ATOM   1855  CG2 ILE A 252      10.964  -0.517  -0.978  2.00  1.00            
ATOM   1856  CD1 ILE A 252      11.413   1.103   1.627  2.00  1.00            
ATOM   1857    C ILE A 252      13.312   0.222  -2.218  2.00  1.00            
ATOM   1858    O ILE A 252      14.413   0.370  -1.692  2.00  1.00            
ATOM   1859    N ASP A 253      12.986  -0.891  -2.907  2.00  1.00            
ATOM   1860   CA ASP A 253      13.906  -1.983  -3.018  2.00  1.00            
ATOM   1861   CB ASP A 253      13.385  -3.122  -3.912  2.00  1.00            
ATOM   1862   CG ASP A 253      14.332  -4.301  -3.746  2.00  1.00            
ATOM   1863  OD1 ASP A 253      15.221  -4.210  -2.858  2.00  1.00            
ATOM   1864  OD2 ASP A 253      14.184  -5.302  -4.496  2.00  1.00            
ATOM   1865    C ASP A 253      15.150  -1.446  -3.660  2.00  1.00            
ATOM   1866    O ASP A 253      16.258  -1.734  -3.209  2.00  1.00            
ATOM   1867    N SER A 254      15.007  -0.629  -4.728  2.00  1.00            
ATOM   1868   CA SER A 254      16.193  -0.113  -5.349  2.00  1.00            
ATOM   1869   CB SER A 254      16.297  -0.425  -6.852  2.00  1.00            
ATOM   1870   OG SER A 254      16.394  -1.825  -7.061  2.00  1.00            
ATOM   1871    C SER A 254      16.213   1.384  -5.239  2.00  1.00            
ATOM   1872    O SER A 254      15.512   2.073  -5.978  2.00  1.00            
ATOM   1873    N LEU A 255      17.037   1.937  -4.318  1.00  1.00            
ATOM   1874   CA LEU A 255      17.150   3.358  -4.206  1.00  1.00            
ATOM   1875   CB LEU A 255      15.987   3.958  -3.368  1.00  1.00            
ATOM   1876   CG LEU A 255      15.714   5.466  -3.556  1.00  1.00            
ATOM   1877  CD1 LEU A 255      16.928   6.332  -3.219  1.00  1.00            
ATOM   1878  CD2 LEU A 255      15.129   5.764  -4.946  1.00  1.00            
ATOM   1879    C LEU A 255      18.441   3.586  -3.484  1.00  1.00            
ATOM   1880    O LEU A 255      18.747   2.849  -2.545  1.00  1.00            
ATOM   1881    N PRO A 256      19.237   4.530  -3.890  1.00  1.00            
ATOM   1882   CA PRO A 256      20.485   4.733  -3.207  1.00  1.00            
ATOM   1883   CD PRO A 256      19.342   4.870  -5.307  1.00  1.00            
ATOM   1884   CB PRO A 256      21.345   5.588  -4.130  1.00  1.00            
ATOM   1885   CG PRO A 256      20.815   5.242  -5.535  1.00  1.00            
ATOM   1886    C PRO A 256      20.206   5.375  -1.881  1.00  1.00            
ATOM   1887    O PRO A 256      19.228   6.105  -1.773  1.00  1.00            
ATOM   1888    N ASP A 257      21.037   5.136  -0.858  1.00  1.00            
ATOM   1889   CA ASP A 257      20.722   5.794   0.374  1.00  1.00            
ATOM   1890   CB ASP A 257      21.426   5.202   1.610  1.00  1.00            
ATOM   1891   CG ASP A 257      20.813   3.843   1.926  1.00  1.00            
ATOM   1892  OD1 ASP A 257      19.863   3.436   1.205  1.00  1.00            
ATOM   1893  OD2 ASP A 257      21.291   3.192   2.895  1.00  1.00            
ATOM   1894    C ASP A 257      21.184   7.216   0.224  1.00  1.00            
ATOM   1895    O ASP A 257      22.367   7.465  -0.004  1.00  1.00            
ATOM   1896    N ILE A 258      20.257   8.193   0.331  4.00  1.00            
ATOM   1897   CA ILE A 258      20.661   9.569   0.202  4.00  1.00            
ATOM   1898   CB ILE A 258      19.548  10.571   0.108  4.00  1.00            
ATOM   1899  CG1 ILE A 258      18.745  10.633   1.416  4.00  1.00            
ATOM   1900  CG2 ILE A 258      18.702  10.224  -1.129  4.00  1.00            
ATOM   1901  CD1 ILE A 258      17.866  11.880   1.510  4.00  1.00            
ATOM   1902    C ILE A 258      21.434   9.877   1.442  4.00  1.00            
ATOM   1903    O ILE A 258      21.031   9.489   2.536  4.00  1.00            
ATOM   1904    N VAL A 259      22.583  10.567   1.316  4.00  1.00            
ATOM   1905   CA VAL A 259      23.374  10.773   2.494  4.00  1.00            
ATOM   1906   CB VAL A 259      24.793  10.313   2.327  4.00  1.00            
ATOM   1907  CG1 VAL A 259      25.563  10.612   3.623  4.00  1.00            
ATOM   1908  CG2 VAL A 259      24.784   8.825   1.933  4.00  1.00            
ATOM   1909    C VAL A 259      23.422  12.242   2.831  4.00  1.00            
ATOM   1910    O VAL A 259      23.538  13.086   1.944  4.00  1.00            
ATOM   1911    N PHE A 260      23.305  12.581   4.141  4.00  1.00            
ATOM   1912   CA PHE A 260      23.457  13.936   4.620  4.00  1.00            
ATOM   1913   CB PHE A 260      22.364  14.431   5.595  4.00  1.00            
ATOM   1914   CG PHE A 260      21.029  14.528   4.935  4.00  1.00            
ATOM   1915  CD1 PHE A 260      20.709  15.613   4.152  4.00  1.00            
ATOM   1916  CD2 PHE A 260      20.096  13.531   5.105  4.00  1.00            
ATOM   1917  CE1 PHE A 260      19.478  15.705   3.548  4.00  1.00            
ATOM   1918  CE2 PHE A 260      18.862  13.618   4.504  4.00  1.00            
ATOM   1919   CZ PHE A 260      18.552  14.706   3.725  4.00  1.00            
ATOM   1920    C PHE A 260      24.710  13.888   5.457  4.00  1.00            
ATOM   1921    O PHE A 260      24.930  12.907   6.162  4.00  1.00            
ATOM   1922    N THR A 261      25.581  14.923   5.398  4.00  1.00            
ATOM   1923   CA THR A 261      26.778  14.859   6.202  4.00  1.00            
ATOM   1924   CB THR A 261      28.038  14.890   5.387  4.00  1.00            
ATOM   1925  OG1 THR A 261      29.176  14.824   6.233  4.00  1.00            
ATOM   1926  CG2 THR A 261      28.057  16.156   4.516  4.00  1.00            
ATOM   1927    C THR A 261      26.779  15.986   7.201  4.00  1.00            
ATOM   1928    O THR A 261      26.990  17.144   6.849  4.00  1.00            
ATOM   1929    N ILE A 262      26.543  15.655   8.492  4.00  1.00            
ATOM   1930   CA ILE A 262      26.369  16.642   9.529  4.00  1.00            
ATOM   1931   CB ILE A 262      25.912  16.014  10.816  4.00  1.00            
ATOM   1932  CG1 ILE A 262      24.577  15.266  10.634  4.00  1.00            
ATOM   1933  CG2 ILE A 262      25.851  17.129  11.870  4.00  1.00            
ATOM   1934  CD1 ILE A 262      24.680  13.983   9.808  4.00  1.00            
ATOM   1935    C ILE A 262      27.600  17.422   9.874  4.00  1.00            
ATOM   1936    O ILE A 262      27.641  18.642   9.717  4.00  1.00            
ATOM   1937    N ASP A 263      28.653  16.724  10.330  3.00  1.00            
ATOM   1938   CA ASP A 263      29.861  17.370  10.754  3.00  1.00            
ATOM   1939   CB ASP A 263      30.015  17.350  12.283  3.00  1.00            
ATOM   1940   CG ASP A 263      31.175  18.253  12.666  3.00  1.00            
ATOM   1941  OD1 ASP A 263      31.982  18.599  11.764  3.00  1.00            
ATOM   1942  OD2 ASP A 263      31.265  18.614  13.871  3.00  1.00            
ATOM   1943    C ASP A 263      30.904  16.495  10.181  3.00  1.00            
ATOM   1944    O ASP A 263      31.950  16.248  10.780  3.00  1.00            
ATOM   1945    N GLY A 264      30.615  16.008   8.964  3.00  1.00            
ATOM   1946   CA GLY A 264      31.487  15.084   8.327  3.00  1.00            
ATOM   1947    C GLY A 264      31.042  13.723   8.751  3.00  1.00            
ATOM   1948    O GLY A 264      31.578  12.712   8.299  3.00  1.00            
ATOM   1949    N VAL A 265      30.048  13.672   9.658  4.00  1.00            
ATOM   1950   CA VAL A 265      29.485  12.421  10.067  4.00  1.00            
ATOM   1951   CB VAL A 265      28.672  12.529  11.323  4.00  1.00            
ATOM   1952  CG1 VAL A 265      28.077  11.149  11.651  4.00  1.00            
ATOM   1953  CG2 VAL A 265      29.558  13.123  12.432  4.00  1.00            
ATOM   1954    C VAL A 265      28.547  12.074   8.941  4.00  1.00            
ATOM   1955    O VAL A 265      27.925  12.960   8.356  4.00  1.00            
ATOM   1956    N GLN A 266      28.441  10.777   8.589  4.00  1.00            
ATOM   1957   CA GLN A 266      27.633  10.330   7.481  4.00  1.00            
ATOM   1958   CB GLN A 266      28.202   9.046   6.850  4.00  1.00            
ATOM   1959   CG GLN A 266      27.375   8.440   5.715  4.00  1.00            
ATOM   1960   CD GLN A 266      28.017   7.100   5.386  4.00  1.00            
ATOM   1961  OE1 GLN A 266      29.019   6.718   5.989  4.00  1.00            
ATOM   1962  NE2 GLN A 266      27.423   6.360   4.412  4.00  1.00            
ATOM   1963    C GLN A 266      26.249   9.989   7.966  4.00  1.00            
ATOM   1964    O GLN A 266      26.089   9.541   9.101  4.00  1.00            
ATOM   1965    N TYR A 267      25.198  10.219   7.134  4.00  1.00            
ATOM   1966   CA TYR A 267      23.872   9.970   7.642  4.00  1.00            
ATOM   1967   CB TYR A 267      22.753  10.635   6.824  4.00  1.00            
ATOM   1968   CG TYR A 267      21.556  10.541   7.705  4.00  1.00            
ATOM   1969  CD1 TYR A 267      21.618  11.058   8.979  4.00  1.00            
ATOM   1970  CD2 TYR A 267      20.375   9.986   7.275  4.00  1.00            
ATOM   1971  CE1 TYR A 267      20.535  10.994   9.822  4.00  1.00            
ATOM   1972  CE2 TYR A 267      19.285   9.917   8.111  4.00  1.00            
ATOM   1973   CZ TYR A 267      19.366  10.418   9.387  4.00  1.00            
ATOM   1974   OH TYR A 267      18.250  10.349  10.247  4.00  1.00            
ATOM   1975    C TYR A 267      23.543   8.498   7.849  4.00  1.00            
ATOM   1976    O TYR A 267      23.370   8.139   9.013  4.00  1.00            
ATOM   1977    N PRO A 268      23.452   7.562   6.904  4.00  1.00            
ATOM   1978   CA PRO A 268      22.785   7.694   5.617  4.00  1.00            
ATOM   1979   CD PRO A 268      24.453   6.509   6.877  4.00  1.00            
ATOM   1980   CB PRO A 268      23.301   6.551   4.747  4.00  1.00            
ATOM   1981   CG PRO A 268      24.643   6.165   5.389  4.00  1.00            
ATOM   1982    C PRO A 268      21.296   7.648   5.752  4.00  1.00            
ATOM   1983    O PRO A 268      20.801   7.093   6.733  4.00  1.00            
ATOM   1984    N LEU A 269      20.564   8.258   4.797  4.00  1.00            
ATOM   1985   CA LEU A 269      19.132   8.173   4.789  4.00  1.00            
ATOM   1986   CB LEU A 269      18.405   9.294   4.028  4.00  1.00            
ATOM   1987   CG LEU A 269      16.872   9.125   4.072  4.00  1.00            
ATOM   1988  CD1 LEU A 269      16.339   9.244   5.507  4.00  1.00            
ATOM   1989  CD2 LEU A 269      16.161  10.078   3.099  4.00  1.00            
ATOM   1990    C LEU A 269      18.820   6.900   4.093  4.00  1.00            
ATOM   1991    O LEU A 269      19.671   6.346   3.394  4.00  1.00            
ATOM   1992    N SER A 270      17.600   6.379   4.279  1.00  1.00            
ATOM   1993   CA SER A 270      17.328   5.135   3.643  1.00  1.00            
ATOM   1994   CB SER A 270      17.242   3.959   4.641  1.00  1.00            
ATOM   1995   OG SER A 270      16.174   4.171   5.545  1.00  1.00            
ATOM   1996    C SER A 270      16.025   5.201   2.963  1.00  1.00            
ATOM   1997    O SER A 270      15.217   6.107   3.126  1.00  1.00            
ATOM   1998    N PRO A 271      15.889   4.225   2.129  2.00  1.00            
ATOM   1999   CA PRO A 271      14.697   4.109   1.370  2.00  1.00            
ATOM   2000   CD PRO A 271      17.037   3.642   1.450  2.00  1.00            
ATOM   2001   CB PRO A 271      14.974   3.042   0.315  2.00  1.00            
ATOM   2002   CG PRO A 271      16.498   3.143   0.101  2.00  1.00            
ATOM   2003    C PRO A 271      13.558   3.800   2.283  2.00  1.00            
ATOM   2004    O PRO A 271      12.438   4.227   2.009  2.00  1.00            
ATOM   2005    N SER A 272      13.824   3.045   3.364  2.00  1.00            
ATOM   2006   CA SER A 272      12.794   2.705   4.291  2.00  1.00            
ATOM   2007   CB SER A 272      13.276   1.736   5.384  2.00  1.00            
ATOM   2008   OG SER A 272      12.210   1.444   6.274  2.00  1.00            
ATOM   2009    C SER A 272      12.341   3.956   4.976  2.00  1.00            
ATOM   2010    O SER A 272      11.150   4.263   5.025  2.00  1.00            
ATOM   2011    N ALA A 273      13.306   4.721   5.518  2.00  1.00            
ATOM   2012   CA ALA A 273      13.007   5.925   6.239  2.00  1.00            
ATOM   2013   CB ALA A 273      14.257   6.582   6.848  2.00  1.00            
ATOM   2014    C ALA A 273      12.394   6.915   5.306  2.00  1.00            
ATOM   2015    O ALA A 273      11.418   7.585   5.641  2.00  1.00            
ATOM   2016    N TYR A 274      12.952   7.006   4.091  2.00  1.00            
ATOM   2017   CA TYR A 274      12.542   7.964   3.109  2.00  1.00            
ATOM   2018   CB TYR A 274      13.391   7.894   1.832  2.00  1.00            
ATOM   2019   CG TYR A 274      12.559   8.480   0.743  2.00  1.00            
ATOM   2020  CD1 TYR A 274      12.383   9.839   0.616  2.00  1.00            
ATOM   2021  CD2 TYR A 274      11.951   7.639  -0.161  2.00  1.00            
ATOM   2022  CE1 TYR A 274      11.605  10.342  -0.401  2.00  1.00            
ATOM   2023  CE2 TYR A 274      11.175   8.137  -1.178  2.00  1.00            
ATOM   2024   CZ TYR A 274      11.001   9.493  -1.298  2.00  1.00            
ATOM   2025   OH TYR A 274      10.203  10.009  -2.341  2.00  1.00            
ATOM   2026    C TYR A 274      11.139   7.775   2.695  2.00  1.00            
ATOM   2027    O TYR A 274      10.374   8.734   2.598  2.00  1.00            
ATOM   2028    N ILE A 275      10.751   6.524   2.464  4.00  1.00            
ATOM   2029   CA ILE A 275       9.477   6.345   1.869  4.00  1.00            
ATOM   2030   CB ILE A 275       9.495   5.185   0.914  4.00  1.00            
ATOM   2031  CG1 ILE A 275       8.240   5.128   0.041  4.00  1.00            
ATOM   2032  CG2 ILE A 275       9.733   3.903   1.727  4.00  1.00            
ATOM   2033  CD1 ILE A 275       8.405   4.130  -1.103  4.00  1.00            
ATOM   2034    C ILE A 275       8.441   6.076   2.907  4.00  1.00            
ATOM   2035    O ILE A 275       8.644   5.286   3.828  4.00  1.00            
ATOM   2036    N LEU A 276       7.297   6.778   2.790  4.00  1.00            
ATOM   2037   CA LEU A 276       6.201   6.514   3.670  4.00  1.00            
ATOM   2038   CB LEU A 276       5.377   7.752   4.079  4.00  1.00            
ATOM   2039   CG LEU A 276       6.077   8.652   5.118  4.00  1.00            
ATOM   2040  CD1 LEU A 276       7.396   9.229   4.582  4.00  1.00            
ATOM   2041  CD2 LEU A 276       5.124   9.735   5.647  4.00  1.00            
ATOM   2042    C LEU A 276       5.301   5.568   2.949  4.00  1.00            
ATOM   2043    O LEU A 276       5.017   5.748   1.766  4.00  1.00            
ATOM   2044    N GLN A 277       4.845   4.506   3.643  4.00  1.00            
ATOM   2045   CA GLN A 277       4.008   3.571   2.957  4.00  1.00            
ATOM   2046   CB GLN A 277       4.508   2.115   2.985  4.00  1.00            
ATOM   2047   CG GLN A 277       5.785   1.893   2.169  4.00  1.00            
ATOM   2048   CD GLN A 277       6.029   0.395   2.065  4.00  1.00            
ATOM   2049  OE1 GLN A 277       5.150  -0.364   1.656  4.00  1.00            
ATOM   2050  NE2 GLN A 277       7.256  -0.048   2.444  4.00  1.00            
ATOM   2051    C GLN A 277       2.647   3.587   3.542  4.00  1.00            
ATOM   2052    O GLN A 277       2.459   3.551   4.757  4.00  1.00            
ATOM   2053    N ASP A 278       1.658   3.667   2.640  4.00  1.00            
ATOM   2054   CA ASP A 278       0.282   3.646   3.007  4.00  1.00            
ATOM   2055   CB ASP A 278      -0.582   4.578   2.140  4.00  1.00            
ATOM   2056   CG ASP A 278      -0.176   6.009   2.470  4.00  1.00            
ATOM   2057  OD1 ASP A 278       0.520   6.199   3.503  4.00  1.00            
ATOM   2058  OD2 ASP A 278      -0.550   6.930   1.695  4.00  1.00            
ATOM   2059    C ASP A 278      -0.189   2.241   2.812  4.00  1.00            
ATOM   2060    O ASP A 278       0.602   1.300   2.855  4.00  1.00            
ATOM   2061    N ASP A 279      -1.507   2.061   2.604  3.00  1.00            
ATOM   2062   CA ASP A 279      -2.039   0.735   2.469  3.00  1.00            
ATOM   2063   CB ASP A 279      -3.543   0.749   2.157  3.00  1.00            
ATOM   2064   CG ASP A 279      -4.266   1.395   3.326  3.00  1.00            
ATOM   2065  OD1 ASP A 279      -3.814   1.204   4.486  3.00  1.00            
ATOM   2066  OD2 ASP A 279      -5.275   2.105   3.070  3.00  1.00            
ATOM   2067    C ASP A 279      -1.383   0.080   1.299  3.00  1.00            
ATOM   2068    O ASP A 279      -0.809  -1.000   1.421  3.00  1.00            
ATOM   2069    N ASP A 280      -1.444   0.735   0.124  3.00  1.00            
ATOM   2070   CA ASP A 280      -0.829   0.179  -1.046  3.00  1.00            
ATOM   2071   CB ASP A 280      -1.833  -0.538  -1.965  3.00  1.00            
ATOM   2072   CG ASP A 280      -1.049  -1.271  -3.042  3.00  1.00            
ATOM   2073  OD1 ASP A 280       0.187  -1.047  -3.127  3.00  1.00            
ATOM   2074  OD2 ASP A 280      -1.674  -2.072  -3.789  3.00  1.00            
ATOM   2075    C ASP A 280      -0.289   1.342  -1.806  3.00  1.00            
ATOM   2076    O ASP A 280      -0.430   1.417  -3.026  3.00  1.00            
ATOM   2077    N SER A 281       0.351   2.290  -1.097  4.00  1.00            
ATOM   2078   CA SER A 281       0.874   3.429  -1.788  4.00  1.00            
ATOM   2079   CB SER A 281      -0.061   4.649  -1.742  4.00  1.00            
ATOM   2080   OG SER A 281      -1.293   4.337  -2.378  4.00  1.00            
ATOM   2081    C SER A 281       2.159   3.820  -1.134  4.00  1.00            
ATOM   2082    O SER A 281       2.320   3.688   0.079  4.00  1.00            
ATOM   2083    N CYS A 282       3.126   4.298  -1.943  4.00  1.00            
ATOM   2084   CA CYS A 282       4.369   4.754  -1.395  4.00  1.00            
ATOM   2085   CB CYS A 282       5.604   4.102  -2.020  4.00  1.00            
ATOM   2086   SG CYS A 282       5.812   2.409  -1.403  4.00  1.00            
ATOM   2087    C CYS A 282       4.422   6.220  -1.627  4.00  1.00            
ATOM   2088    O CYS A 282       4.019   6.701  -2.685  4.00  1.00            
ATOM   2089    N THR A 283       4.902   6.979  -0.625  4.00  1.00            
ATOM   2090   CA THR A 283       4.923   8.400  -0.787  4.00  1.00            
ATOM   2091   CB THR A 283       3.952   9.121   0.100  4.00  1.00            
ATOM   2092  OG1 THR A 283       3.908  10.498  -0.242  4.00  1.00            
ATOM   2093  CG2 THR A 283       4.396   8.946   1.562  4.00  1.00            
ATOM   2094    C THR A 283       6.280   8.897  -0.452  4.00  1.00            
ATOM   2095    O THR A 283       7.113   8.173   0.091  4.00  1.00            
ATOM   2096    N SER A 284       6.532  10.172  -0.802  4.00  1.00            
ATOM   2097   CA SER A 284       7.817  10.737  -0.554  4.00  1.00            
ATOM   2098   CB SER A 284       8.206  11.854  -1.539  4.00  1.00            
ATOM   2099   OG SER A 284       9.495  12.358  -1.219  4.00  1.00            
ATOM   2100    C SER A 284       7.830  11.343   0.808  4.00  1.00            
ATOM   2101    O SER A 284       6.863  11.966   1.246  4.00  1.00            
ATOM   2102    N GLY A 285       8.949  11.132   1.525  1.00  1.00            
ATOM   2103   CA GLY A 285       9.168  11.727   2.807  1.00  1.00            
ATOM   2104    C GLY A 285       9.314  13.189   2.563  1.00  1.00            
ATOM   2105    O GLY A 285       8.915  14.025   3.370  1.00  1.00            
ATOM   2106    N PHE A 286       9.913  13.514   1.407  4.00  1.00            
ATOM   2107   CA PHE A 286      10.249  14.858   1.066  4.00  1.00            
ATOM   2108   CB PHE A 286      11.117  14.974  -0.203  4.00  1.00            
ATOM   2109   CG PHE A 286      12.481  14.429   0.069  4.00  1.00            
ATOM   2110  CD1 PHE A 286      12.693  13.072   0.037  4.00  1.00            
ATOM   2111  CD2 PHE A 286      13.555  15.253   0.340  4.00  1.00            
ATOM   2112  CE1 PHE A 286      13.938  12.544   0.280  4.00  1.00            
ATOM   2113  CE2 PHE A 286      14.806  14.732   0.583  4.00  1.00            
ATOM   2114   CZ PHE A 286      15.000  13.371   0.555  4.00  1.00            
ATOM   2115    C PHE A 286       9.047  15.724   0.852  4.00  1.00            
ATOM   2116    O PHE A 286       7.988  15.266   0.426  4.00  1.00            
ATOM   2117    N GLU A 287       9.207  17.028   1.181  4.00  1.00            
ATOM   2118   CA GLU A 287       8.190  18.022   0.978  4.00  1.00            
ATOM   2119   CB GLU A 287       7.352  18.347   2.224  4.00  1.00            
ATOM   2120   CG GLU A 287       6.407  17.224   2.651  4.00  1.00            
ATOM   2121   CD GLU A 287       5.584  17.768   3.807  4.00  1.00            
ATOM   2122  OE1 GLU A 287       5.356  19.006   3.828  4.00  1.00            
ATOM   2123  OE2 GLU A 287       5.176  16.959   4.683  4.00  1.00            
ATOM   2124    C GLU A 287       8.858  19.289   0.573  4.00  1.00            
ATOM   2125    O GLU A 287      10.071  19.441   0.723  4.00  1.00            
ATOM   2126    N GLY A 288       8.069  20.239   0.032  4.00  1.00            
ATOM   2127   CA GLY A 288       8.643  21.480  -0.387  4.00  1.00            
ATOM   2128    C GLY A 288       8.011  22.586   0.413  4.00  1.00            
ATOM   2129    O GLY A 288       6.797  22.775   0.362  4.00  1.00            
ATOM   2130    N MET A 289       8.832  23.350   1.175  1.00  1.00            
ATOM   2131   CA MET A 289       8.355  24.469   1.953  1.00  1.00            
ATOM   2132   CB MET A 289       8.078  24.124   3.428  1.00  1.00            
ATOM   2133   CG MET A 289       7.213  25.158   4.155  1.00  1.00            
ATOM   2134   SD MET A 289       5.436  25.071   3.766  1.00  1.00            
ATOM   2135   CE MET A 289       5.587  25.488   2.006  1.00  1.00            
ATOM   2136    C MET A 289       9.458  25.489   1.938  1.00  1.00            
ATOM   2137    O MET A 289      10.634  25.129   1.954  1.00  1.00            
ATOM   2138    N ASP A 290       9.119  26.794   1.882  1.00  1.00            
ATOM   2139   CA ASP A 290      10.145  27.803   1.923  1.00  1.00            
ATOM   2140   CB ASP A 290       9.826  29.059   1.088  1.00  1.00            
ATOM   2141   CG ASP A 290       9.804  28.700  -0.392  1.00  1.00            
ATOM   2142  OD1 ASP A 290       9.086  27.734  -0.764  1.00  1.00            
ATOM   2143  OD2 ASP A 290      10.517  29.389  -1.170  1.00  1.00            
ATOM   2144    C ASP A 290      10.189  28.256   3.347  1.00  1.00            
ATOM   2145    O ASP A 290       9.220  28.827   3.850  1.00  1.00            
ATOM   2146    N VAL A 291      11.302  27.970   4.063  1.00  1.00            
ATOM   2147   CA VAL A 291      11.447  28.427   5.422  1.00  1.00            
ATOM   2148   CB VAL A 291      11.994  27.356   6.315  1.00  1.00            
ATOM   2149  CG1 VAL A 291      12.182  27.938   7.726  1.00  1.00            
ATOM   2150  CG2 VAL A 291      11.060  26.136   6.237  1.00  1.00            
ATOM   2151    C VAL A 291      12.492  29.492   5.344  1.00  1.00            
ATOM   2152    O VAL A 291      13.685  29.202   5.393  1.00  1.00            
ATOM   2153    N PRO A 292      12.078  30.717   5.208  4.00  1.00            
ATOM   2154   CA PRO A 292      13.030  31.786   5.147  4.00  1.00            
ATOM   2155   CD PRO A 292      10.863  31.030   4.482  4.00  1.00            
ATOM   2156   CB PRO A 292      12.349  32.928   4.386  4.00  1.00            
ATOM   2157   CG PRO A 292      10.854  32.562   4.401  4.00  1.00            
ATOM   2158    C PRO A 292      13.399  32.128   6.535  4.00  1.00            
ATOM   2159    O PRO A 292      12.607  31.887   7.445  4.00  1.00            
ATOM   2160    N THR A 293      14.600  32.665   6.714  1.00  1.00            
ATOM   2161   CA THR A 293      15.025  33.066   8.011  1.00  1.00            
ATOM   2162   CB THR A 293      15.718  31.973   8.765  1.00  1.00            
ATOM   2163  OG1 THR A 293      16.105  32.427  10.055  1.00  1.00            
ATOM   2164  CG2 THR A 293      16.942  31.524   7.955  1.00  1.00            
ATOM   2165    C THR A 293      16.010  34.135   7.751  1.00  1.00            
ATOM   2166    O THR A 293      16.326  34.431   6.599  1.00  1.00            
ATOM   2167    N SER A 294      16.522  34.760   8.816  1.00  1.00            
ATOM   2168   CA SER A 294      17.475  35.784   8.561  1.00  1.00            
ATOM   2169   CB SER A 294      17.955  36.483   9.846  1.00  1.00            
ATOM   2170   OG SER A 294      18.870  37.521   9.527  1.00  1.00            
ATOM   2171    C SER A 294      18.641  35.113   7.911  1.00  1.00            
ATOM   2172    O SER A 294      19.237  35.638   6.971  1.00  1.00            
ATOM   2173    N SER A 295      18.968  33.897   8.387  1.00  1.00            
ATOM   2174   CA SER A 295      20.048  33.146   7.822  1.00  1.00            
ATOM   2175   CB SER A 295      20.532  31.991   8.719  1.00  1.00            
ATOM   2176   OG SER A 295      19.503  31.031   8.902  1.00  1.00            
ATOM   2177    C SER A 295      19.529  32.578   6.540  1.00  1.00            
ATOM   2178    O SER A 295      18.471  32.981   6.059  1.00  1.00            
ATOM   2179    N GLY A 296      20.273  31.630   5.940  1.00  1.00            
ATOM   2180   CA GLY A 296      19.885  31.092   4.667  1.00  1.00            
ATOM   2181    C GLY A 296      18.653  30.271   4.846  1.00  1.00            
ATOM   2182    O GLY A 296      18.190  30.049   5.963  1.00  1.00            
ATOM   2183    N GLU A 297      18.095  29.794   3.715  4.00  1.00            
ATOM   2184   CA GLU A 297      16.883  29.033   3.731  4.00  1.00            
ATOM   2185   CB GLU A 297      16.478  28.524   2.339  4.00  1.00            
ATOM   2186   CG GLU A 297      15.004  28.141   2.231  4.00  1.00            
ATOM   2187   CD GLU A 297      14.235  29.451   2.158  4.00  1.00            
ATOM   2188  OE1 GLU A 297      14.846  30.506   2.479  4.00  1.00            
ATOM   2189  OE2 GLU A 297      13.034  29.419   1.778  4.00  1.00            
ATOM   2190    C GLU A 297      17.150  27.851   4.594  4.00  1.00            
ATOM   2191    O GLU A 297      18.254  27.310   4.596  4.00  1.00            
ATOM   2192    N LEU A 298      16.140  27.425   5.371  1.00  1.00            
ATOM   2193   CA LEU A 298      16.398  26.355   6.278  1.00  1.00            
ATOM   2194   CB LEU A 298      15.885  26.601   7.707  1.00  1.00            
ATOM   2195   CG LEU A 298      16.693  27.668   8.464  1.00  1.00            
ATOM   2196  CD1 LEU A 298      16.147  27.878   9.884  1.00  1.00            
ATOM   2197  CD2 LEU A 298      18.191  27.322   8.458  1.00  1.00            
ATOM   2198    C LEU A 298      15.801  25.075   5.811  1.00  1.00            
ATOM   2199    O LEU A 298      14.855  25.042   5.026  1.00  1.00            
ATOM   2200    N TRP A 299      16.407  23.977   6.302  4.00  1.00            
ATOM   2201   CA TRP A 299      16.000  22.627   6.062  4.00  1.00            
ATOM   2202   CB TRP A 299      17.185  21.737   5.661  4.00  1.00            
ATOM   2203   CG TRP A 299      16.848  20.311   5.323  4.00  1.00            
ATOM   2204  CD2 TRP A 299      16.557  19.884   3.988  4.00  1.00            
ATOM   2205  CD1 TRP A 299      16.779  19.200   6.112  4.00  1.00            
ATOM   2206  NE1 TRP A 299      16.475  18.100   5.345  4.00  1.00            
ATOM   2207  CE2 TRP A 299      16.333  18.510   4.034  4.00  1.00            
ATOM   2208  CE3 TRP A 299      16.490  20.584   2.819  4.00  1.00            
ATOM   2209  CZ2 TRP A 299      16.035  17.809   2.902  4.00  1.00            
ATOM   2210  CZ3 TRP A 299      16.183  19.877   1.680  4.00  1.00            
ATOM   2211  CH2 TRP A 299      15.961  18.516   1.722  4.00  1.00            
ATOM   2212    C TRP A 299      15.542  22.153   7.395  4.00  1.00            
ATOM   2213    O TRP A 299      16.133  22.499   8.414  4.00  1.00            
ATOM   2214    N ILE A 300      14.454  21.371   7.441  4.00  1.00            
ATOM   2215   CA ILE A 300      14.007  20.896   8.712  4.00  1.00            
ATOM   2216   CB ILE A 300      12.586  21.285   9.014  4.00  1.00            
ATOM   2217  CG1 ILE A 300      12.236  20.991  10.481  4.00  1.00            
ATOM   2218  CG2 ILE A 300      11.666  20.593   7.995  4.00  1.00            
ATOM   2219  CD1 ILE A 300      12.973  21.887  11.476  4.00  1.00            
ATOM   2220    C ILE A 300      14.067  19.392   8.633  4.00  1.00            
ATOM   2221    O ILE A 300      13.703  18.799   7.618  4.00  1.00            
ATOM   2222    N LEU A 301      14.581  18.730   9.691  4.00  1.00            
ATOM   2223   CA LEU A 301      14.629  17.291   9.740  4.00  1.00            
ATOM   2224   CB LEU A 301      15.926  16.762  10.372  4.00  1.00            
ATOM   2225   CG LEU A 301      17.210  17.136   9.611  4.00  1.00            
ATOM   2226  CD1 LEU A 301      18.453  16.572  10.316  4.00  1.00            
ATOM   2227  CD2 LEU A 301      17.128  16.715   8.136  4.00  1.00            
ATOM   2228    C LEU A 301      13.558  16.928  10.710  4.00  1.00            
ATOM   2229    O LEU A 301      13.591  17.367  11.857  4.00  1.00            
ATOM   2230    N GLY A 302      12.569  16.124  10.297  1.00  1.00            
ATOM   2231   CA GLY A 302      11.525  15.848  11.233  1.00  1.00            
ATOM   2232    C GLY A 302      11.642  14.455  11.727  1.00  1.00            
ATOM   2233    O GLY A 302      12.734  13.922  11.921  1.00  1.00            
ATOM   2234    N ASP A 303      10.465  13.840  11.937  2.00  1.00            
ATOM   2235   CA ASP A 303      10.358  12.520  12.463  2.00  1.00            
ATOM   2236   CB ASP A 303       8.905  12.066  12.690  2.00  1.00            
ATOM   2237   CG ASP A 303       8.328  12.863  13.851  2.00  1.00            
ATOM   2238  OD1 ASP A 303       8.997  13.832  14.299  2.00  1.00            
ATOM   2239  OD2 ASP A 303       7.205  12.514  14.305  2.00  1.00            
ATOM   2240    C ASP A 303      10.988  11.564  11.522  2.00  1.00            
ATOM   2241    O ASP A 303      11.619  10.602  11.954  2.00  1.00            
ATOM   2242    N VAL A 304      10.819  11.783  10.205  2.00  1.00            
ATOM   2243   CA VAL A 304      11.495  10.882   9.330  2.00  1.00            
ATOM   2244   CB VAL A 304      10.970  10.909   7.926  2.00  1.00            
ATOM   2245  CG1 VAL A 304      11.810   9.949   7.068  2.00  1.00            
ATOM   2246  CG2 VAL A 304       9.472  10.564   7.965  2.00  1.00            
ATOM   2247    C VAL A 304      12.892  11.368   9.318  2.00  1.00            
ATOM   2248    O VAL A 304      13.313  12.118   8.439  2.00  1.00            
ATOM   2249    N PHE A 305      13.640  10.923  10.336  2.00  1.00            
ATOM   2250   CA PHE A 305      14.965  11.381  10.546  2.00  1.00            
ATOM   2251   CB PHE A 305      15.098  12.910  10.510  2.00  1.00            
ATOM   2252   CG PHE A 305      16.552  13.211  10.615  2.00  1.00            
ATOM   2253  CD1 PHE A 305      17.177  13.244  11.841  2.00  1.00            
ATOM   2254  CD2 PHE A 305      17.296  13.438   9.481  2.00  1.00            
ATOM   2255  CE1 PHE A 305      18.521  13.516  11.933  2.00  1.00            
ATOM   2256  CE2 PHE A 305      18.641  13.709   9.567  2.00  1.00            
ATOM   2257   CZ PHE A 305      19.256  13.750  10.795  2.00  1.00            
ATOM   2258    C PHE A 305      15.276  10.978  11.932  2.00  1.00            
ATOM   2259    O PHE A 305      15.998  10.019  12.203  2.00  1.00            
ATOM   2260    N ILE A 306      14.675  11.751  12.843  2.00  1.00            
ATOM   2261   CA ILE A 306      14.802  11.592  14.246  2.00  1.00            
ATOM   2262   CB ILE A 306      13.924  12.558  14.993  2.00  1.00            
ATOM   2263  CG1 ILE A 306      14.319  12.589  16.469  2.00  1.00            
ATOM   2264  CG2 ILE A 306      12.449  12.213  14.733  2.00  1.00            
ATOM   2265  CD1 ILE A 306      15.693  13.213  16.661  2.00  1.00            
ATOM   2266    C ILE A 306      14.344  10.201  14.540  2.00  1.00            
ATOM   2267    O ILE A 306      14.837   9.534  15.444  2.00  1.00            
ATOM   2268    N ARG A 307      13.352   9.715  13.789  3.00  1.00            
ATOM   2269   CA ARG A 307      12.886   8.398  14.071  3.00  1.00            
ATOM   2270   CB ARG A 307      11.710   8.019  13.156  3.00  1.00            
ATOM   2271   CG ARG A 307      11.301   6.550  13.203  3.00  1.00            
ATOM   2272   CD ARG A 307      12.109   5.706  12.218  3.00  1.00            
ATOM   2273   NE ARG A 307      11.564   4.322  12.236  3.00  1.00            
ATOM   2274   CZ ARG A 307      12.353   3.294  11.809  3.00  1.00            
ATOM   2275  NH1 ARG A 307      13.641   3.538  11.427  3.00  1.00            
ATOM   2276  NH2 ARG A 307      11.858   2.024  11.768  3.00  1.00            
ATOM   2277    C ARG A 307      13.968   7.411  13.903  3.00  1.00            
ATOM   2278    O ARG A 307      14.204   6.579  14.778  3.00  1.00            
ATOM   2279    N GLN A 308      14.676   7.486  12.777  3.00  1.00            
ATOM   2280   CA GLN A 308      15.686   6.506  12.598  3.00  1.00            
ATOM   2281   CB GLN A 308      16.274   6.474  11.177  3.00  1.00            
ATOM   2282   CG GLN A 308      17.210   5.282  10.967  3.00  1.00            
ATOM   2283   CD GLN A 308      17.406   5.074   9.473  3.00  1.00            
ATOM   2284  OE1 GLN A 308      16.444   4.878   8.732  3.00  1.00            
ATOM   2285  NE2 GLN A 308      18.687   5.107   9.018  3.00  1.00            
ATOM   2286    C GLN A 308      16.782   6.745  13.605  3.00  1.00            
ATOM   2287    O GLN A 308      17.371   5.790  14.109  3.00  1.00            
ATOM   2288    N TYR A 309      17.075   8.018  13.957  4.00  1.00            
ATOM   2289   CA TYR A 309      18.226   8.263  14.791  4.00  1.00            
ATOM   2290   CB TYR A 309      19.250   9.211  14.144  4.00  1.00            
ATOM   2291   CG TYR A 309      19.982   8.432  13.110  4.00  1.00            
ATOM   2292  CD1 TYR A 309      19.347   8.002  11.970  4.00  1.00            
ATOM   2293  CD2 TYR A 309      21.317   8.146  13.284  4.00  1.00            
ATOM   2294  CE1 TYR A 309      20.035   7.285  11.020  4.00  1.00            
ATOM   2295  CE2 TYR A 309      22.010   7.430  12.338  4.00  1.00            
ATOM   2296   CZ TYR A 309      21.365   6.997  11.204  4.00  1.00            
ATOM   2297   OH TYR A 309      22.069   6.262  10.227  4.00  1.00            
ATOM   2298    C TYR A 309      17.925   8.831  16.167  4.00  1.00            
ATOM   2299    O TYR A 309      17.177   9.792  16.322  4.00  1.00            
ATOM   2300    N TYR A 310      18.579   8.263  17.211  4.00  1.00            
ATOM   2301   CA TYR A 310      18.435   8.645  18.601  4.00  1.00            
ATOM   2302   CB TYR A 310      19.305   7.792  19.544  4.00  1.00            
ATOM   2303   CG TYR A 310      18.883   8.028  20.955  4.00  1.00            
ATOM   2304  CD1 TYR A 310      17.826   7.321  21.486  4.00  1.00            
ATOM   2305  CD2 TYR A 310      19.539   8.938  21.751  4.00  1.00            
ATOM   2306  CE1 TYR A 310      17.425   7.519  22.786  4.00  1.00            
ATOM   2307  CE2 TYR A 310      19.142   9.141  23.053  4.00  1.00            
ATOM   2308   CZ TYR A 310      18.084   8.432  23.572  4.00  1.00            
ATOM   2309   OH TYR A 310      17.675   8.638  24.907  4.00  1.00            
ATOM   2310    C TYR A 310      18.860  10.059  18.718  4.00  1.00            
ATOM   2311    O TYR A 310      19.855  10.473  18.123  4.00  1.00            
ATOM   2312    N THR A 311      18.087  10.858  19.473  4.00  1.00            
ATOM   2313   CA THR A 311      18.474  12.226  19.545  4.00  1.00            
ATOM   2314   CB THR A 311      17.472  13.185  18.994  4.00  1.00            
ATOM   2315  OG1 THR A 311      18.053  14.474  18.861  4.00  1.00            
ATOM   2316  CG2 THR A 311      16.268  13.243  19.950  4.00  1.00            
ATOM   2317    C THR A 311      18.680  12.639  20.965  4.00  1.00            
ATOM   2318    O THR A 311      18.000  12.165  21.874  4.00  1.00            
ATOM   2319    N VAL A 312      19.662  13.541  21.175  4.00  1.00            
ATOM   2320   CA VAL A 312      19.910  14.095  22.473  4.00  1.00            
ATOM   2321   CB VAL A 312      21.160  13.577  23.123  4.00  1.00            
ATOM   2322  CG1 VAL A 312      22.369  13.969  22.256  4.00  1.00            
ATOM   2323  CG2 VAL A 312      21.222  14.134  24.555  4.00  1.00            
ATOM   2324    C VAL A 312      20.082  15.593  22.301  4.00  1.00            
ATOM   2325    O VAL A 312      20.785  16.040  21.397  4.00  1.00            
ATOM   2326    N PHE A 313      19.421  16.403  23.164  4.00  1.00            
ATOM   2327   CA PHE A 313      19.512  17.851  23.216  4.00  1.00            
ATOM   2328   CB PHE A 313      18.149  18.524  23.423  4.00  1.00            
ATOM   2329   CG PHE A 313      18.371  19.893  23.966  4.00  1.00            
ATOM   2330  CD1 PHE A 313      18.875  20.909  23.189  4.00  1.00            
ATOM   2331  CD2 PHE A 313      18.045  20.155  25.277  4.00  1.00            
ATOM   2332  CE1 PHE A 313      19.064  22.163  23.723  4.00  1.00            
ATOM   2333  CE2 PHE A 313      18.229  21.404  25.816  4.00  1.00            
ATOM   2334   CZ PHE A 313      18.742  22.413  25.037  4.00  1.00            
ATOM   2335    C PHE A 313      20.324  18.122  24.444  4.00  1.00            
ATOM   2336    O PHE A 313      20.155  17.452  25.462  4.00  1.00            
ATOM   2337    N ASP A 314      21.259  19.090  24.378  4.00  1.00            
ATOM   2338   CA ASP A 314      22.076  19.330  25.532  4.00  1.00            
ATOM   2339   CB ASP A 314      23.474  18.716  25.367  4.00  1.00            
ATOM   2340   CG ASP A 314      24.083  18.551  26.743  4.00  1.00            
ATOM   2341  OD1 ASP A 314      23.634  19.266  27.680  4.00  1.00            
ATOM   2342  OD2 ASP A 314      25.017  17.718  26.877  4.00  1.00            
ATOM   2343    C ASP A 314      22.212  20.796  25.689  4.00  1.00            
ATOM   2344    O ASP A 314      22.607  21.485  24.752  4.00  1.00            
ATOM   2345    N ARG A 315      21.744  21.342  26.824  3.00  1.00            
ATOM   2346   CA ARG A 315      22.028  22.724  27.051  3.00  1.00            
ATOM   2347   CB ARG A 315      21.148  23.352  28.142  3.00  1.00            
ATOM   2348   CG ARG A 315      21.397  24.849  28.321  3.00  1.00            
ATOM   2349   CD ARG A 315      20.568  25.483  29.437  3.00  1.00            
ATOM   2350   NE ARG A 315      20.882  26.940  29.451  3.00  1.00            
ATOM   2351   CZ ARG A 315      20.202  27.775  30.290  3.00  1.00            
ATOM   2352  NH1 ARG A 315      19.264  27.265  31.142  3.00  1.00            
ATOM   2353  NH2 ARG A 315      20.444  29.116  30.271  3.00  1.00            
ATOM   2354    C ARG A 315      23.455  22.857  27.486  3.00  1.00            
ATOM   2355    O ARG A 315      24.196  23.680  26.950  3.00  1.00            
ATOM   2356    N ALA A 316      23.887  22.029  28.468  3.00  1.00            
ATOM   2357   CA ALA A 316      25.255  22.121  28.901  3.00  1.00            
ATOM   2358   CB ALA A 316      25.622  21.131  30.020  3.00  1.00            
ATOM   2359    C ALA A 316      25.972  21.712  27.678  3.00  1.00            
ATOM   2360    O ALA A 316      25.825  20.581  27.233  3.00  1.00            
ATOM   2361    N ASN A 317      26.777  22.609  27.093  3.00  1.00            
ATOM   2362   CA ASN A 317      27.297  22.322  25.790  3.00  1.00            
ATOM   2363   CB ASN A 317      27.980  20.949  25.602  3.00  1.00            
ATOM   2364   CG ASN A 317      29.307  20.973  26.342  3.00  1.00            
ATOM   2365  OD1 ASN A 317      30.043  21.957  26.287  3.00  1.00            
ATOM   2366  ND2 ASN A 317      29.625  19.862  27.059  3.00  1.00            
ATOM   2367    C ASN A 317      26.132  22.424  24.846  3.00  1.00            
ATOM   2368    O ASN A 317      25.041  21.950  25.136  3.00  1.00            
ATOM   2369    N ASN A 318      26.335  23.055  23.679  3.00  1.00            
ATOM   2370   CA ASN A 318      25.287  23.375  22.744  3.00  1.00            
ATOM   2371   CB ASN A 318      25.772  24.285  21.603  3.00  1.00            
ATOM   2372   CG ASN A 318      26.075  25.662  22.171  3.00  1.00            
ATOM   2373  OD1 ASN A 318      25.583  26.033  23.235  3.00  1.00            
ATOM   2374  ND2 ASN A 318      26.902  26.446  21.430  3.00  1.00            
ATOM   2375    C ASN A 318      24.665  22.188  22.064  3.00  1.00            
ATOM   2376    O ASN A 318      23.488  22.203  21.707  3.00  1.00            
ATOM   2377    N LYS A 319      25.453  21.125  21.894  4.00  1.00            
ATOM   2378   CA LYS A 319      25.250  20.010  21.015  4.00  1.00            
ATOM   2379   CB LYS A 319      26.269  18.874  21.261  4.00  1.00            
ATOM   2380   CG LYS A 319      26.009  18.038  22.523  4.00  1.00            
ATOM   2381   CD LYS A 319      24.880  17.009  22.383  4.00  1.00            
ATOM   2382   CE LYS A 319      24.412  16.413  23.712  4.00  1.00            
ATOM   2383   NZ LYS A 319      25.516  15.651  24.330  4.00  1.00            
ATOM   2384    C LYS A 319      23.947  19.351  20.876  4.00  1.00            
ATOM   2385    O LYS A 319      23.035  19.432  21.699  4.00  1.00            
ATOM   2386    N VAL A 320      23.897  18.685  19.702  4.00  1.00            
ATOM   2387   CA VAL A 320      22.886  17.767  19.319  4.00  1.00            
ATOM   2388   CB VAL A 320      22.208  18.038  18.006  4.00  1.00            
ATOM   2389  CG1 VAL A 320      21.681  19.482  18.005  4.00  1.00            
ATOM   2390  CG2 VAL A 320      23.150  17.672  16.861  4.00  1.00            
ATOM   2391    C VAL A 320      23.605  16.470  19.199  4.00  1.00            
ATOM   2392    O VAL A 320      24.739  16.428  18.722  4.00  1.00            
ATOM   2393    N GLY A 321      22.983  15.373  19.662  4.00  1.00            
ATOM   2394   CA GLY A 321      23.670  14.123  19.566  4.00  1.00            
ATOM   2395    C GLY A 321      22.853  13.247  18.693  4.00  1.00            
ATOM   2396    O GLY A 321      21.701  12.936  18.995  4.00  1.00            
ATOM   2397    N LEU A 322      23.447  12.829  17.568  4.00  1.00            
ATOM   2398   CA LEU A 322      22.750  11.929  16.714  4.00  1.00            
ATOM   2399   CB LEU A 322      22.901  12.221  15.209  4.00  1.00            
ATOM   2400   CG LEU A 322      22.266  13.541  14.733  4.00  1.00            
ATOM   2401  CD1 LEU A 322      22.465  13.739  13.221  4.00  1.00            
ATOM   2402  CD2 LEU A 322      20.792  13.640  15.156  4.00  1.00            
ATOM   2403    C LEU A 322      23.392  10.626  16.940  4.00  1.00            
ATOM   2404    O LEU A 322      24.615  10.509  16.996  4.00  1.00            
ATOM   2405    N ALA A 323      22.549   9.609  17.087  4.00  1.00            
ATOM   2406   CA ALA A 323      23.032   8.317  17.378  4.00  1.00            
ATOM   2407   CB ALA A 323      22.775   8.047  18.873  4.00  1.00            
ATOM   2408    C ALA A 323      22.157   7.429  16.576  4.00  1.00            
ATOM   2409    O ALA A 323      20.994   7.756  16.348  4.00  1.00            
ATOM   2410    N PRO A 324      22.649   6.349  16.075  4.00  1.00            
ATOM   2411   CA PRO A 324      21.753   5.528  15.326  4.00  1.00            
ATOM   2412   CD PRO A 324      24.009   6.270  15.571  4.00  1.00            
ATOM   2413   CB PRO A 324      22.623   4.647  14.431  4.00  1.00            
ATOM   2414   CG PRO A 324      24.065   4.878  14.926  4.00  1.00            
ATOM   2415    C PRO A 324      20.976   4.799  16.372  4.00  1.00            
ATOM   2416    O PRO A 324      21.499   4.655  17.465  4.00  1.00            
ATOM   2417    N VAL A 325      19.748   4.324  16.111  4.00  1.00            
ATOM   2418   CA VAL A 325      19.116   3.733  17.254  4.00  1.00            
ATOM   2419   CB VAL A 325      17.894   4.473  17.717  4.00  1.00            
ATOM   2420  CG1 VAL A 325      16.800   4.333  16.645  4.00  1.00            
ATOM   2421  CG2 VAL A 325      17.485   3.936  19.100  4.00  1.00            
ATOM   2422    C VAL A 325      18.693   2.347  16.943  4.00  1.00            
ATOM   2423    O VAL A 325      18.535   1.967  15.785  4.00  1.00            
ATOM   2424    N ALA A 326      18.526   1.547  18.011  1.00  1.00            
ATOM   2425   CA ALA A 326      18.088   0.203  17.844  1.00  1.00            
ATOM   2426   CB ALA A 326      19.207  -0.736  17.367  1.00  1.00            
ATOM   2427    C ALA A 326      17.608  -0.308  19.194  1.00  1.00            
ATOM   2428    O ALA A 326      16.464   0.037  19.592  1.00  1.00            
ATOM   2429  OXT ALA A 326      18.383  -1.063  19.840  1.00  1.00            
ATOM   2430    N THR B   1       0.007  19.800   6.826  1.00  0.00            
ATOM   2431   CA THR B   1      -0.921  20.129   5.723  1.00  0.00            
ATOM   2432   CB THR B   1      -2.333  20.148   6.234  1.00  0.00            
ATOM   2433  OG1 THR B   1      -3.243  20.192   5.145  1.00  0.00            
ATOM   2434  CG2 THR B   1      -2.536  21.357   7.160  1.00  0.00            
ATOM   2435    C THR B   1      -0.548  21.443   5.126  1.00  0.00            
ATOM   2436    O THR B   1      -0.543  21.590   3.905  1.00  0.00            
ATOM   2437    N MET B   2      -0.216  22.439   5.974  1.00  0.00            
ATOM   2438   CA MET B   2       0.273  23.662   5.418  1.00  0.00            
ATOM   2439   CB MET B   2       0.634  24.706   6.489  1.00  0.00            
ATOM   2440   CG MET B   2       1.042  26.067   5.920  1.00  0.00            
ATOM   2441   SD MET B   2      -0.302  26.997   5.119  1.00  0.00            
ATOM   2442   CE MET B   2      -0.228  26.077   3.555  1.00  0.00            
ATOM   2443    C MET B   2       1.499  23.213   4.740  1.00  0.00            
ATOM   2444    O MET B   2       1.792  23.600   3.610  1.00  0.00            
ATOM   2445    N ALA B   3       2.233  22.326   5.433  1.00  0.00            
ATOM   2446   CA ALA B   3       3.363  21.757   4.796  1.00  0.00            
ATOM   2447   CB ALA B   3       4.657  21.874   5.622  1.00  0.00            
ATOM   2448    C ALA B   3       3.079  20.312   4.610  1.00  0.00            
ATOM   2449    O ALA B   3       3.220  19.542   5.559  1.00  0.00            
ATOM   2450    N ARG B   4       2.676  19.901   3.385  1.00  0.00            
ATOM   2451   CA ARG B   4       2.519  18.491   3.187  1.00  0.00            
ATOM   2452   CB ARG B   4       1.638  17.763   4.225  1.00  0.00            
ATOM   2453   CG ARG B   4       2.091  16.310   4.438  1.00  0.00            
ATOM   2454   CD ARG B   4       1.225  15.486   5.393  1.00  0.00            
ATOM   2455   NE ARG B   4       2.023  14.283   5.781  1.00  0.00            
ATOM   2456   CZ ARG B   4       2.010  13.148   5.019  1.00  0.00            
ATOM   2457  NH1 ARG B   4       1.245  13.081   3.891  1.00  0.00            
ATOM   2458  NH2 ARG B   4       2.765  12.073   5.389  1.00  0.00            
ATOM   2459    C ARG B   4       1.971  18.188   1.859  1.00  0.00            
ATOM   2460    O ARG B   4       1.844  19.043   0.983  1.00  0.00            
ATOM   2461    N HIS B   5       1.665  16.894   1.715  1.00  0.00            
ATOM   2462   CA HIS B   5       1.112  16.339   0.541  1.00  0.00            
ATOM   2463  ND1 HIS B   5       4.255  14.595  -0.869  1.00  0.00            
ATOM   2464   CG HIS B   5       3.274  15.506  -0.542  1.00  0.00            
ATOM   2465   CB HIS B   5       1.924  15.132   0.008  1.00  0.00            
ATOM   2466  NE2 HIS B   5       5.078  16.607  -1.342  1.00  0.00            
ATOM   2467  CD2 HIS B   5       3.794  16.729  -0.838  1.00  0.00            
ATOM   2468  CE1 HIS B   5       5.311  15.307  -1.342  1.00  0.00            
ATOM   2469    C HIS B   5      -0.238  15.856   0.912  1.00  0.00            
ATOM   2470    O HIS B   5      -0.741  16.096   2.003  1.00  0.00            
ATOM   2471    N PRO B   6      -0.839  15.208  -0.028  1.00  0.00            
ATOM   2472   CA PRO B   6      -2.150  14.715   0.229  1.00  0.00            
ATOM   2473   CD PRO B   6      -0.697  15.632  -1.422  1.00  0.00            
ATOM   2474   CB PRO B   6      -2.754  14.386  -1.133  1.00  0.00            
ATOM   2475   CG PRO B   6      -2.065  15.387  -2.075  1.00  0.00            
ATOM   2476    C PRO B   6      -2.089  13.554   1.162  1.00  0.00            
ATOM   2477    O PRO B   6      -0.999  13.075   1.505  1.00  0.00            
ATOM   2478    N HIS B   7      -3.277  13.117   1.559  1.00  0.00            
ATOM   2479   CA HIS B   7      -3.626  12.170   2.560  1.00  0.00            
ATOM   2480  ND1 HIS B   7      -5.644  14.833   2.614  1.00  0.00            
ATOM   2481   CG HIS B   7      -5.475  13.710   3.393  1.00  0.00            
ATOM   2482   CB HIS B   7      -5.133  12.352   2.852  1.00  0.00            
ATOM   2483  NE2 HIS B   7      -5.998  15.459   4.718  1.00  0.00            
ATOM   2484  CD2 HIS B   7      -5.693  14.110   4.675  1.00  0.00            
ATOM   2485  CE1 HIS B   7      -5.955  15.850   3.457  1.00  0.00            
ATOM   2486    C HIS B   7      -3.373  10.750   2.187  1.00  0.00            
ATOM   2487    O HIS B   7      -2.962  10.444   1.070  1.00  0.00            
ATOM   2488    N PRO B   8      -3.574   9.868   3.155  1.00  0.00            
ATOM   2489   CA PRO B   8      -3.977  10.212   4.508  1.00  0.00            
ATOM   2490   CD PRO B   8      -3.869   8.482   2.840  1.00  0.00            
ATOM   2491   CB PRO B   8      -4.504   8.922   5.135  1.00  0.00            
ATOM   2492   CG PRO B   8      -3.989   7.801   4.212  1.00  0.00            
ATOM   2493    C PRO B   8      -2.782  10.777   5.188  1.00  0.00            
ATOM   2494    O PRO B   8      -1.666  10.415   4.819  1.00  0.00            
ATOM   2495    N HIS B   9      -2.976  11.683   6.162  1.00  0.00            
ATOM   2496   CA HIS B   9      -1.813  12.191   6.812  1.00  0.00            
ATOM   2497  ND1 HIS B   9      -1.496  15.503   6.320  1.00  0.00            
ATOM   2498   CG HIS B   9      -1.563  14.365   5.542  1.00  0.00            
ATOM   2499   CB HIS B   9      -0.924  13.061   5.909  1.00  0.00            
ATOM   2500  NE2 HIS B   9      -2.686  16.032   4.518  1.00  0.00            
ATOM   2501  CD2 HIS B   9      -2.293  14.707   4.448  1.00  0.00            
ATOM   2502  CE1 HIS B   9      -2.184  16.466   5.659  1.00  0.00            
ATOM   2503    C HIS B   9      -2.240  13.046   7.959  1.00  0.00            
ATOM   2504    O HIS B   9      -3.419  13.129   8.296  1.00  0.00            
ATOM   2505    N LEU B  10      -1.245  13.678   8.611  1.00  0.00            
ATOM   2506   CA LEU B  10      -1.464  14.561   9.719  1.00  0.00            
ATOM   2507   CB LEU B  10      -0.951  13.982  11.047  1.00  0.00            
ATOM   2508   CG LEU B  10      -1.280  14.853  12.274  1.00  0.00            
ATOM   2509  CD1 LEU B  10      -2.770  14.752  12.640  1.00  0.00            
ATOM   2510  CD2 LEU B  10      -0.345  14.554  13.454  1.00  0.00            
ATOM   2511    C LEU B  10      -0.610  15.763   9.440  1.00  0.00            
ATOM   2512    O LEU B  10      -1.096  16.820   9.041  1.00  0.00            
ATOM   2513    N SER B  11       0.717  15.583   9.626  1.00  0.00            
ATOM   2514   CA SER B  11       1.754  16.555   9.394  1.00  0.00            
ATOM   2515   CB SER B  11       2.050  16.791   7.903  1.00  0.00            
ATOM   2516   OG SER B  11       3.081  17.758   7.762  1.00  0.00            
ATOM   2517    C SER B  11       1.518  17.871  10.029  1.00  0.00            
ATOM   2518    O SER B  11       1.156  18.851   9.381  1.00  0.00            
ATOM   2519    N PHE B  12       1.727  17.900  11.352  1.00  0.00            
ATOM   2520   CA PHE B  12       1.626  19.096  12.120  1.00  0.00            
ATOM   2521   CB PHE B  12       1.232  18.783  13.581  1.00  0.00            
ATOM   2522   CG PHE B  12       1.163  20.025  14.405  1.00  0.00            
ATOM   2523  CD1 PHE B  12       2.309  20.623  14.883  1.00  0.00            
ATOM   2524  CD2 PHE B  12      -0.052  20.575  14.736  1.00  0.00            
ATOM   2525  CE1 PHE B  12       2.249  21.763  15.651  1.00  0.00            
ATOM   2526  CE2 PHE B  12      -0.122  21.712  15.504  1.00  0.00            
ATOM   2527   CZ PHE B  12       1.027  22.310  15.961  1.00  0.00            
ATOM   2528    C PHE B  12       2.943  19.740  12.146  1.00  0.00            
ATOM   2529    O PHE B  12       3.981  19.082  12.157  1.00  0.00            
ATOM   2530    N MET B  13       2.926  21.079  12.138  1.00  0.00            
ATOM   2531   CA MET B  13       4.186  21.709  12.254  1.00  0.00            
ATOM   2532   CB MET B  13       4.787  22.218  10.936  1.00  0.00            
ATOM   2533   CG MET B  13       5.122  21.108   9.944  1.00  0.00            
ATOM   2534   SD MET B  13       3.661  20.359   9.170  1.00  0.00            
ATOM   2535   CE MET B  13       3.190  21.890   8.313  1.00  0.00            
ATOM   2536    C MET B  13       4.041  22.889  13.107  1.00  0.00            
ATOM   2537    O MET B  13       2.982  23.508  13.193  1.00  0.00            
ATOM   2538    N ALA B  14       5.118  23.162  13.842  1.00  0.00            
ATOM   2539   CA ALA B  14       5.181  24.409  14.493  1.00  0.00            
ATOM   2540   CB ALA B  14       4.840  24.346  15.989  1.00  0.00            
ATOM   2541    C ALA B  14       6.635  24.766  14.400  1.00  0.00            
ATOM   2542    O ALA B  14       7.430  24.373  15.255  1.00  0.00            
ATOM   2543    N ILE B  15       7.038  25.510  13.347  1.00  0.00            
ATOM   2544   CA ILE B  15       8.392  25.964  13.222  1.00  0.00            
ATOM   2545   CB ILE B  15       9.210  25.459  12.047  1.00  0.00            
ATOM   2546  CG1 ILE B  15      10.688  25.791  12.310  1.00  0.00            
ATOM   2547  CG2 ILE B  15       8.725  26.023  10.705  1.00  0.00            
ATOM   2548  CD1 ILE B  15      11.653  25.125  11.328  1.00  0.00            
ATOM   2549    C ILE B  15       8.432  27.452  13.280  1.00  0.00            
ATOM   2550    O ILE B  15       8.240  28.179  12.307  1.00  0.00            
ATOM   2551    N PRO B  16       8.742  27.891  14.461  1.00  0.00            
ATOM   2552   CA PRO B  16       8.841  29.275  14.804  1.00  0.00            
ATOM   2553   CD PRO B  16       8.894  27.013  15.605  1.00  0.00            
ATOM   2554   CB PRO B  16       9.008  29.321  16.322  1.00  0.00            
ATOM   2555   CG PRO B  16       9.521  27.913  16.681  1.00  0.00            
ATOM   2556    C PRO B  16       9.862  30.064  14.098  1.00  0.00            
ATOM   2557    O PRO B  16      11.019  29.673  14.052  1.00  0.00            
ATOM   2558    N PRO B  17       9.433  31.124  13.516  1.00  0.00            
ATOM   2559   CA PRO B  17      10.337  32.088  12.977  1.00  0.00            
ATOM   2560   CD PRO B  17       8.162  31.111  12.811  1.00  0.00            
ATOM   2561   CB PRO B  17       9.631  32.702  11.765  1.00  0.00            
ATOM   2562   CG PRO B  17       8.140  32.424  12.015  1.00  0.00            
ATOM   2563    C PRO B  17      10.662  33.109  14.006  1.00  0.00            
ATOM   2564    O PRO B  17      11.283  34.107  13.642  1.00  0.00            
ATOM   2565    N LYS B  18      10.221  32.891  15.263  1.00  0.00            
ATOM   2566   CA LYS B  18      10.332  33.841  16.335  1.00  0.00            
ATOM   2567   CB LYS B  18      10.129  33.234  17.731  1.00  0.00            
ATOM   2568   CG LYS B  18       8.767  32.566  17.915  1.00  0.00            
ATOM   2569   CD LYS B  18       7.588  33.512  17.685  1.00  0.00            
ATOM   2570   CE LYS B  18       6.228  32.818  17.758  1.00  0.00            
ATOM   2571   NZ LYS B  18       5.173  33.734  17.276  1.00  0.00            
ATOM   2572    C LYS B  18      11.697  34.446  16.314  1.00  0.00            
ATOM   2573    O LYS B  18      12.625  33.850  15.770  1.00  0.00            
ATOM   2574    N LYS B  19      11.816  35.653  16.922  1.00  0.00            
ATOM   2575   CA LYS B  19      12.972  36.509  16.860  1.00  0.00            
ATOM   2576   CB LYS B  19      13.022  37.574  17.973  1.00  0.00            
ATOM   2577   CG LYS B  19      14.115  38.624  17.752  1.00  0.00            
ATOM   2578   CD LYS B  19      13.990  39.859  18.647  1.00  0.00            
ATOM   2579   CE LYS B  19      14.973  40.973  18.279  1.00  0.00            
ATOM   2580   NZ LYS B  19      14.535  41.624  17.023  1.00  0.00            
ATOM   2581    C LYS B  19      14.222  35.723  16.909  1.00  0.00            
ATOM   2582    O LYS B  19      14.686  35.312  17.972  1.00  0.00            
ATOM   2583    N ASN B  20      14.795  35.481  15.714  1.00  0.00            
ATOM   2584   CA ASN B  20      15.999  34.733  15.752  1.00  0.00            
ATOM   2585   CB ASN B  20      15.821  33.350  16.405  1.00  0.00            
ATOM   2586   CG ASN B  20      17.187  32.840  16.844  1.00  0.00            
ATOM   2587  OD1 ASN B  20      17.536  31.684  16.615  1.00  0.00            
ATOM   2588  ND2 ASN B  20      17.982  33.732  17.494  1.00  0.00            
ATOM   2589    C ASN B  20      16.553  34.540  14.388  1.00  0.00            
ATOM   2590    O ASN B  20      15.923  34.854  13.380  1.00  0.00            
ATOM   2591    N GLN B  21      17.797  34.030  14.361  1.00  0.00            
ATOM   2592   CA GLN B  21      18.472  33.704  13.151  1.00  0.00            
ATOM   2593   CB GLN B  21      20.003  33.863  13.236  1.00  0.00            
ATOM   2594   CG GLN B  21      20.487  35.310  13.082  1.00  0.00            
ATOM   2595   CD GLN B  21      19.723  36.191  14.059  1.00  0.00            
ATOM   2596  OE1 GLN B  21      19.568  35.857  15.231  1.00  0.00            
ATOM   2597  NE2 GLN B  21      19.220  37.350  13.554  1.00  0.00            
ATOM   2598    C GLN B  21      18.149  32.251  12.846  1.00  0.00            
ATOM   2599    O GLN B  21      16.964  31.977  12.520  1.00  0.00            
ATOM   2600  OXT GLN B  21      19.075  31.400  12.929  1.00  0.00            
END
